# Supplementary material for: Comment on 'Valid molecular dynamics simulations of human hemoglobin require a surprisingly large box size'
Source: eLife. 2019 Jun 20;8:e44718. doi: 10.7554/eLife.44718 (PMC6586461; doi:10.7554/eLife.44718)
Supplement: Figure 2—source data 1. — The zip archive contains a README file describing which source files correspond to the different panels. [file elife-44718-fig2-data1.zip › figure2/panel_B/90A/4/msd.xvg]

# This file was created Thu Mar  7 16:25:33 2019
# Created by:
#             :-) GROMACS - gmx msd, 2018.5-dev-20181129-d5972f7 (-:
# 
# Executable:   /usr/local/gromacs/2018/2018.4-impi2017-fftw337-gcc640-cuda91/bin/gmx
# Data prefix:  /usr/local/gromacs/2018/2018.4-impi2017-fftw337-gcc640-cuda91
# Working dir:  /home/vgapsys/project/hemoglobin/hemoglobin/Meuwly/90a-elife/eq4
# Command line:
#   gmx msd -s /netmount/energy/vgapsys/hemoglobin/hemoglobin/raw/90a-elife/topol.tpr -f /netmount/energy/vgapsys/hemoglobin/hemoglobin/raw/90a-elife/3/traj_comp.xtc -trestart 800 -n index.ndx -o msd.xvg
# gmx msd is part of G R O M A C S:
#
# Giant Rising Ordinary Mutants for A Clerical Setup
#
@    title "Mean Square Displacement"
@    xaxis  label "Time (ps)"
@    yaxis  label "MSD (nm\S2\N)"
@TYPE xy
# MSD gathered over 1e+06 ps with 1251 restarts
# Diffusion constants fitted from time 100000 to 900000 ps
# D[Water_&_OW] = 4.7091 (+/- 0.0454) (1e-5 cm^2/s)
         0           0
        40     1.23268
        80     2.43526
       120     3.62955
       160      4.8178
       200     5.99867
       240     7.17298
       280     8.34657
       320     9.51252
       360     10.6716
       400     11.8304
       440     12.9886
       480     14.1433
       520     15.2991
       560     16.4497
       600     17.6023
       640      18.746
       680      19.896
       720     21.0384
       760     22.1824
       800     23.3282
       840     24.4703
       880     25.6115
       920     26.7529
       960     27.8938
      1000     29.0358
      1040     30.1777
      1080     31.3203
      1120     32.4617
      1160     33.5969
      1200     34.7321
      1240     35.8678
      1280     37.0055
      1320     38.1441
      1360     39.2785
      1400     40.4186
      1440     41.5514
      1480     42.6957
      1520     43.8276
      1560     44.9604
      1600     46.0991
      1640     47.2351
      1680     48.3678
      1720     49.5039
      1760     50.6357
      1800     51.7756
      1840       52.91
      1880     54.0445
      1920     55.1893
      1960     56.3152
      2000     57.4451
      2040     58.5787
      2080      59.713
      2120     60.8524
      2160     61.9868
      2200     63.1266
      2240      64.253
      2280     65.3976
      2320      66.524
      2360     67.6513
      2400     68.7891
      2440     69.9248
      2480     71.0587
      2520     72.1953
      2560     73.3237
      2600     74.4633
      2640     75.5974
      2680     76.7314
      2720     77.8768
      2760     79.0011
      2800     80.1304
      2840      81.264
      2880     82.3992
      2920     83.5378
      2960     84.6695
      3000     85.8084
      3040     86.9345
      3080     88.0826
      3120     89.2048
      3160     90.3294
      3200     91.4687
      3240     92.6065
      3280     93.7466
      3320     94.8832
      3360     96.0098
      3400     97.1444
      3440     98.2763
      3480     99.4097
      3520     100.557
      3560     101.677
      3600     102.807
      3640     103.947
      3680      105.08
      3720     106.219
      3760     107.349
      3800     108.486
      3840     109.608
      3880     110.756
      3920     111.877
      3960     112.999
      4000     114.143
      4040     115.284
      4080     116.424
      4120     117.561
      4160     118.685
      4200     119.824
      4240     120.955
      4280     122.089
      4320     123.241
      4360     124.359
      4400     125.489
      4440     126.628
      4480     127.762
      4520       128.9
      4560     130.029
      4600     131.169
      4640      132.29
      4680     133.441
      4720     134.562
      4760     135.686
      4800     136.828
      4840     137.966
      4880     139.107
      4920     140.244
      4960     141.362
      5000     142.502
      5040     143.635
      5080     144.772
      5120     145.923
      5160      147.04
      5200     148.172
      5240     149.316
      5280     150.448
      5320     151.588
      5360     152.714
      5400     153.854
      5440     154.972
      5480     156.125
      5520     157.244
      5560     158.367
      5600     159.511
      5640     160.652
      5680     161.794
      5720     162.934
      5760     164.048
      5800     165.188
      5840     166.322
      5880      167.46
      5920     168.617
      5960     169.728
      6000     170.856
      6040     171.997
      6080     173.129
      6120     174.269
      6160     175.396
      6200     176.535
      6240     177.655
      6280     178.812
      6320     179.926
      6360     181.047
      6400      182.19
      6440     183.328
      6480      184.47
      6520     185.614
      6560     186.729
      6600     187.871
      6640     189.006
      6680     190.142
      6720       191.3
      6760      192.41
      6800     193.535
      6840     194.676
      6880     195.811
      6920     196.951
      6960     198.078
      7000     199.219
      7040     200.337
      7080     201.498
      7120     202.611
      7160     203.734
      7200     204.876
      7240     206.014
      7280     207.155
      7320     208.299
      7360     209.414
      7400     210.558
      7440     211.694
      7480      212.83
      7520     213.992
      7560     215.101
      7600     216.229
      7640     217.371
      7680     218.508
      7720     219.643
      7760     220.773
      7800     221.914
      7840     223.027
      7880     224.193
      7920     225.302
      7960     226.423
      8000     227.566
      8040     228.707
      8080     229.844
      8120     230.991
      8160     232.105
      8200     233.249
      8240     234.385
      8280     235.525
      8320     236.688
      8360     237.796
      8400     238.926
      8440     240.072
      8480     241.207
      8520      242.34
      8560     243.473
      8600     244.616
      8640     245.732
      8680     246.903
      8720     248.009
      8760     249.132
      8800     250.275
      8840     251.413
      8880     252.549
      8920     253.701
      8960     254.812
      9000     255.957
      9040     257.093
      9080      258.23
      9120     259.395
      9160     260.505
      9200     261.633
      9240     262.775
      9280     263.908
      9320     265.044
      9360     266.176
      9400     267.322
      9440     268.436
      9480     269.609
      9520     270.713
      9560     271.836
      9600     272.978
      9640      274.12
      9680     275.258
      9720     276.411
      9760      277.52
      9800     278.666
      9840       279.8
      9880     280.936
      9920     282.104
      9960     283.213
     10000     284.336
     10040      285.48
     10080      286.61
     10120     287.742
     10160     288.874
     10200     290.024
     10240     291.139
     10280     292.309
     10320     293.414
     10360     294.537
     10400     295.685
     10440     296.828
     10480     297.968
     10520     299.122
     10560     300.227
     10600     301.371
     10640     302.503
     10680     303.635
     10720      304.81
     10760      305.92
     10800     307.045
     10840     308.193
     10880     309.321
     10920     310.455
     10960      311.59
     11000     312.739
     11040      313.85
     11080     315.024
     11120     316.124
     11160      317.25
     11200       318.4
     11240     319.547
     11280     320.688
     11320     321.843
     11360     322.945
     11400     324.087
     11440     325.221
     11480     326.353
     11520     327.532
     11560     328.641
     11600     329.764
     11640     330.908
     11680     332.037
     11720     333.172
     11760     334.308
     11800      335.46
     11840     336.568
     11880     337.748
     11920     338.844
     11960     339.969
     12000     341.118
     12040     342.267
     12080     343.404
     12120     344.554
     12160     345.656
     12200       346.8
     12240     347.932
     12280     349.066
     12320     350.245
     12360     351.349
     12400     352.474
     12440     353.618
     12480     354.748
     12520     355.883
     12560     357.018
     12600     358.168
     12640     359.275
     12680     360.454
     12720     361.551
     12760     362.672
     12800     363.823
     12840      364.97
     12880      366.11
     12920     367.263
     12960     368.362
     13000     369.507
     13040     370.642
     13080     371.775
     13120     372.955
     13160     374.058
     13200     375.183
     13240     376.328
     13280     377.457
     13320     378.591
     13360     379.726
     13400     380.881
     13440     381.985
     13480     383.167
     13520     384.262
     13560     385.384
     13600     386.539
     13640     387.685
     13680     388.829
     13720     389.985
     13760      391.08
     13800     392.224
     13840     393.361
     13880     394.492
     13920     395.677
     13960     396.779
     14000     397.901
     14040     399.049
     14080     400.181
     14120     401.318
     14160     402.453
     14200     403.612
     14240     404.714
     14280       405.9
     14320      406.99
     14360     408.115
     14400     409.268
     14440     410.413
     14480     411.553
     14520      412.71
     14560     413.802
     14600     414.949
     14640     416.083
     14680     417.212
     14720     418.401
     14760     419.501
     14800     420.622
     14840      421.77
     14880     422.902
     14920     424.038
     14960     425.173
     15000     426.336
     15040     427.439
     15080     428.625
     15120     429.712
     15160     430.837
     15200     431.989
     15240     433.133
     15280     434.274
     15320     435.429
     15360     436.519
     15400     437.667
     15440     438.801
     15480     439.931
     15520     441.121
     15560     442.221
     15600     443.343
     15640     444.494
     15680     445.626
     15720     446.765
     15760     447.899
     15800     449.066
     15840     450.166
     15880     451.356
     15920     452.438
     15960     453.565
     16000     454.719
     16040      455.86
     16080     457.002
     16120     458.158
     16160     459.243
     16200     460.389
     16240     461.526
     16280     462.655
     16320     463.845
     16360     464.941
     16400     466.066
     16440     467.218
     16480     468.344
     16520     469.483
     16560     470.617
     16600     471.788
     16640     472.889
     16680     474.083
     16720     475.165
     16760     476.294
     16800     477.448
     16840      478.59
     16880     479.731
     16920     480.887
     16960      481.97
     17000     483.116
     17040     484.253
     17080      485.38
     17120     486.578
     17160      487.67
     17200     488.794
     17240     489.949
     17280     491.075
     17320     492.214
     17360      493.35
     17400     494.521
     17440      495.62
     17480     496.817
     17520     497.897
     17560     499.025
     17600     500.177
     17640     501.323
     17680     502.469
     17720     503.625
     17760     504.708
     17800     505.851
     17840     506.989
     17880     508.115
     17920     509.318
     17960      510.41
     18000      511.53
     18040     512.691
     18080     513.816
     18120     514.952
     18160     516.087
     18200      517.26
     18240     518.354
     18280     519.549
     18320     520.627
     18360     521.752
     18400     522.908
     18440     524.054
     18480     525.197
     18520     526.354
     18560     527.434
     18600     528.579
     18640     529.717
     18680     530.841
     18720     532.047
     18760     533.133
     18800     534.257
     18840     535.418
     18880     536.542
     18920      537.68
     18960     538.815
     19000     539.991
     19040     541.087
     19080     542.285
     19120     543.362
     19160     544.484
     19200      545.64
     19240     546.784
     19280     547.926
     19320     549.084
     19360     550.158
     19400     551.307
     19440     552.444
     19480     553.566
     19520     554.775
     19560     555.863
     19600     556.988
     19640     558.148
     19680     559.269
     19720     560.415
     19760      561.55
     19800     562.727
     19840     563.819
     19880     565.017
     19920     566.092
     19960     567.214
     20000     568.365
     20040     569.507
     20080     570.647
     20120     571.804
     20160     572.875
     20200     574.024
     20240     575.161
     20280     576.287
     20320     577.499
     20360     578.589
     20400     579.715
     20440     580.876
     20480     581.997
     20520     583.141
     20560     584.277
     20600      585.46
     20640     586.553
     20680     587.752
     20720     588.821
     20760      589.94
     20800     591.095
     20840     592.236
     20880     593.375
     20920     594.533
     20960     595.604
     21000     596.751
     21040     597.888
     21080     599.012
     21120     600.229
     21160      601.32
     21200     602.443
     21240     603.606
     21280     604.724
     21320     605.867
     21360     607.003
     21400     608.189
     21440     609.276
     21480     610.476
     21520     611.546
     21560     612.664
     21600     613.818
     21640     614.959
     21680     616.099
     21720     617.254
     21760     618.318
     21800     619.467
     21840     620.605
     21880     621.724
     21920     622.943
     21960     624.035
     22000     625.155
     22040     626.321
     22080     627.433
     22120     628.575
     22160     629.707
     22200      630.89
     22240     631.974
     22280     633.178
     22320     634.245
     22360     635.358
     22400     636.513
     22440     637.653
     22480     638.795
     22520      639.95
     22560     641.014
     22600     642.163
     22640       643.3
     22680     644.419
     22720     645.641
     22760     646.732
     22800      647.85
     22840     649.018
     22880     650.128
     22920     651.269
     22960     652.402
     23000     653.584
     23040     654.669
     23080      655.87
     23120     656.936
     23160     658.052
     23200     659.209
     23240     660.351
     23280     661.489
     23320     662.648
     23360     663.714
     23400     664.863
     23440     666.003
     23480     667.123
     23520     668.341
     23560     669.434
     23600     670.554
     23640     671.727
     23680     672.832
     23720     673.976
     23760     675.105
     23800     676.289
     23840      677.37
     23880     678.577
     23920     679.643
     23960     680.763
     24000     681.923
     24040     683.067
     24080     684.206
     24120     685.363
     24160     686.429
     24200     687.582
     24240     688.721
     24280      689.84
     24320     691.061
     24360     692.149
     24400     693.273
     24440     694.446
     24480     695.553
     24520     696.696
     24560     697.817
     24600     699.005
     24640     700.086
     24680     701.292
     24720     702.355
     24760     703.472
     24800     704.637
     24840     705.785
     24880     706.924
     24920      708.08
     24960     709.143
     25000     710.296
     25040     711.436
     25080     712.556
     25120     713.777
     25160     714.867
     25200     715.991
     25240     717.161
     25280     718.267
     25320     719.403
     25360     720.528
     25400     721.716
     25440     722.799
     25480     724.009
     25520     725.068
     25560     726.187
     25600     727.349
     25640       728.5
     25680     729.642
     25720     730.801
     25760     731.858
     25800     733.013
     25840     734.152
     25880     735.269
     25920     736.493
     25960     737.577
     26000       738.7
     26040      739.87
     26080     740.972
     26120     742.106
     26160     743.234
     26200     744.422
     26240     745.503
     26280     746.719
     26320     747.775
     26360       748.9
     26400     750.063
     26440     751.216
     26480     752.358
     26520     753.518
     26560     754.572
     26600     755.731
     26640     756.873
     26680     757.987
     26720     759.213
     26760     760.296
     26800      761.42
     26840     762.587
     26880     763.693
     26920     764.827
     26960     765.955
     27000     767.147
     27040     768.223
     27080      769.44
     27120     770.489
     27160     771.615
     27200     772.784
     27240     773.934
     27280     775.077
     27320     776.239
     27360      777.29
     27400     778.448
     27440     779.588
     27480     780.707
     27520     781.932
     27560     783.011
     27600     784.133
     27640     785.302
     27680     786.404
     27720     787.539
     27760     788.666
     27800     789.855
     27840      790.93
     27880      792.15
     27920     793.199
     27960     794.323
     28000     795.493
     28040     796.643
     28080     797.787
     28120     798.952
     28160     799.999
     28200      801.16
     28240     802.304
     28280     803.423
     28320     804.648
     28360     805.724
     28400     806.851
     28440     808.022
     28480     809.126
     28520     810.258
     28560     811.386
     28600     812.578
     28640     813.651
     28680     814.873
     28720     815.919
     28760     817.041
     28800     818.214
     28840      819.37
     28880     820.508
     28920     821.678
     28960     822.725
     29000     823.888
     29040     825.033
     29080     826.152
     29120     827.377
     29160     828.455
     29200     829.578
     29240     830.753
     29280     831.853
     29320     832.983
     29360     834.108
     29400     835.301
     29440     836.372
     29480       837.6
     29520     838.644
     29560     839.768
     29600      840.94
     29640     842.094
     29680     843.234
     29720       844.4
     29760     845.449
     29800      846.61
     29840     847.753
     29880      848.87
     29920     850.098
     29960     851.176
     30000       852.3
     30040     853.479
     30080     854.577
     30120      855.71
     30160     856.833
     30200     858.027
     30240     859.102
     30280     860.334
     30320     861.379
     30360     862.505
     30400     863.678
     30440      864.83
     30480     865.974
     30520     867.143
     30560     868.189
     30600     869.352
     30640     870.499
     30680     871.613
     30720     872.837
     30760     873.915
     30800     875.038
     30840     876.217
     30880     877.315
     30920     878.445
     30960     879.566
     31000     880.762
     31040     881.835
     31080     883.072
     31120     884.115
     31160     885.243
     31200     886.416
     31240     887.568
     31280     888.711
     31320      889.88
     31360     890.924
     31400     892.087
     31440     893.236
     31480     894.346
     31520     895.573
     31560     896.653
     31600     897.781
     31640      898.96
     31680     900.058
     31720      901.19
     31760      902.31
     31800     903.509
     31840     904.583
     31880     905.821
     31920     906.862
     31960     907.991
     32000     909.165
     32040     910.319
     32080      911.46
     32120     912.631
     32160     913.673
     32200     914.837
     32240     915.988
     32280     917.102
     32320     918.334
     32360     919.413
     32400     920.537
     32440     921.719
     32480     922.815
     32520     923.943
     32560     925.064
     32600      926.26
     32640     927.333
     32680     928.573
     32720     929.613
     32760     930.742
     32800     931.917
     32840      933.07
     32880     934.209
     32920     935.379
     32960      936.42
     33000     937.586
     33040     938.743
     33080     939.856
     33120     941.085
     33160     942.164
     33200     943.291
     33240     944.474
     33280     945.575
     33320     946.696
     33360      947.82
     33400     949.019
     33440     950.088
     33480     951.326
     33520     952.365
     33560     953.495
     33600      954.67
     33640     955.822
     33680     956.965
     33720     958.136
     33760     959.175
     33800     960.339
     33840     961.493
     33880     962.607
     33920     963.837
     33960     964.915
     34000     966.043
     34040      967.23
     34080     968.324
     34120     969.442
     34160      970.57
     34200     971.773
     34240     972.842
     34280     974.082
     34320     975.119
     34360     976.251
     34400     977.428
     34440     978.578
     34480     979.724
     34520      980.89
     34560     981.928
     34600     983.094
     34640     984.246
     34680     985.363
     34720     986.597
     34760     987.673
     34800     988.795
     34840     989.985
     34880      991.08
     34920     992.198
     34960     993.325
     35000     994.529
     35040     995.602
     35080     996.845
     35120     997.878
     35160     999.008
     35200     1000.19
     35240     1001.34
     35280     1002.49
     35320     1003.65
     35360     1004.69
     35400     1005.86
     35440     1007.01
     35480     1008.13
     35520     1009.37
     35560     1010.44
     35600     1011.56
     35640     1012.75
     35680     1013.85
     35720     1014.97
     35760      1016.1
     35800      1017.3
     35840     1018.37
     35880     1019.62
     35920     1020.65
     35960     1021.77
     36000     1022.96
     36040     1024.11
     36080     1025.25
     36120     1026.42
     36160     1027.46
     36200     1028.63
     36240     1029.78
     36280      1030.9
     36320     1032.14
     36360     1033.22
     36400     1034.34
     36440     1035.53
     36480     1036.63
     36520     1037.74
     36560     1038.87
     36600     1040.08
     36640     1041.15
     36680     1042.39
     36720     1043.42
     36760     1044.56
     36800     1045.74
     36840      1046.9
     36880     1048.04
     36920     1049.21
     36960     1050.24
     37000     1051.41
     37040     1052.57
     37080     1053.68
     37120     1054.93
     37160     1055.99
     37200     1057.12
     37240     1058.31
     37280     1059.41
     37320     1060.53
     37360     1061.65
     37400     1062.86
     37440     1063.93
     37480     1065.18
     37520     1066.21
     37560     1067.34
     37600     1068.53
     37640     1069.69
     37680     1070.84
     37720        1072
     37760     1073.04
     37800     1074.21
     37840     1075.36
     37880     1076.48
     37920     1077.72
     37960     1078.79
     38000     1079.92
     38040     1081.11
     38080      1082.2
     38120     1083.33
     38160     1084.45
     38200     1085.66
     38240     1086.73
     38280     1087.98
     38320     1089.01
     38360     1090.14
     38400     1091.32
     38440     1092.49
     38480     1093.64
     38520      1094.8
     38560     1095.84
     38600     1097.01
     38640     1098.17
     38680     1099.28
     38720     1100.53
     38760      1101.6
     38800     1102.72
     38840     1103.92
     38880     1105.01
     38920     1106.14
     38960     1107.26
     39000     1108.47
     39040     1109.54
     39080     1110.79
     39120     1111.82
     39160     1112.95
     39200     1114.14
     39240      1115.3
     39280     1116.45
     39320     1117.62
     39360     1118.65
     39400     1119.83
     39440     1120.98
     39480      1122.1
     39520     1123.36
     39560     1124.42
     39600     1125.54
     39640     1126.74
     39680     1127.83
     39720     1128.95
     39760     1130.08
     39800     1131.29
     39840     1132.35
     39880      1133.6
     39920     1134.63
     39960     1135.77
     40000     1136.96
     40040     1138.11
     40080     1139.26
     40120     1140.43
     40160     1141.46
     40200     1142.64
     40240     1143.79
     40280     1144.91
     40320     1146.17
     40360     1147.23
     40400     1148.36
     40440     1149.55
     40480     1150.65
     40520     1151.76
     40560     1152.89
     40600      1154.1
     40640     1155.16
     40680     1156.41
     40720     1157.44
     40760     1158.57
     40800     1159.76
     40840     1160.91
     40880     1162.07
     40920     1163.24
     40960     1164.27
     41000     1165.44
     41040     1166.59
     41080     1167.71
     41120     1168.98
     41160     1170.03
     41200     1171.15
     41240     1172.35
     41280     1173.45
     41320     1174.56
     41360     1175.68
     41400      1176.9
     41440     1177.95
     41480      1179.2
     41520     1180.23
     41560     1181.36
     41600     1182.55
     41640     1183.71
     41680     1184.87
     41720     1186.03
     41760     1187.06
     41800     1188.24
     41840     1189.39
     41880      1190.5
     41920     1191.77
     41960     1192.83
     42000     1193.95
     42040     1195.15
     42080     1196.25
     42120     1197.35
     42160     1198.48
     42200      1199.7
     42240     1200.75
     42280     1202.01
     42320     1203.03
     42360     1204.16
     42400     1205.36
     42440     1206.52
     42480     1207.67
     42520     1208.84
     42560     1209.87
     42600     1211.05
     42640     1212.21
     42680     1213.31
     42720     1214.59
     42760     1215.65
     42800     1216.77
     42840     1217.97
     42880     1219.06
     42920     1220.18
     42960      1221.3
     43000     1222.52
     43040     1223.57
     43080     1224.82
     43120     1225.84
     43160     1226.98
     43200     1228.17
     43240     1229.34
     43280     1230.49
     43320     1231.66
     43360     1232.69
     43400     1233.88
     43440     1235.03
     43480     1236.13
     43520     1237.41
     43560     1238.47
     43600     1239.58
     43640     1240.78
     43680     1241.87
     43720     1242.99
     43760     1244.11
     43800     1245.33
     43840     1246.38
     43880     1247.63
     43920     1248.65
     43960     1249.79
     44000     1250.98
     44040     1252.15
     44080      1253.3
     44120     1254.46
     44160      1255.5
     44200     1256.69
     44240     1257.84
     44280     1258.95
     44320     1260.23
     44360     1261.28
     44400     1262.39
     44440     1263.59
     44480     1264.68
     44520      1265.8
     44560     1266.92
     44600     1268.14
     44640     1269.19
     44680     1270.44
     44720     1271.46
     44760      1272.6
     44800     1273.79
     44840     1274.96
     44880     1276.11
     44920     1277.29
     44960     1278.32
     45000     1279.51
     45040     1280.67
     45080     1281.78
     45120     1283.06
     45160     1284.11
     45200     1285.23
     45240     1286.42
     45280     1287.51
     45320     1288.63
     45360     1289.75
     45400     1290.97
     45440     1292.02
     45480     1293.27
     45520     1294.29
     45560     1295.43
     45600     1296.61
     45640     1297.79
     45680     1298.95
     45720     1300.12
     45760     1301.15
     45800     1302.33
     45840      1303.5
     45880      1304.6
     45920     1305.89
     45960     1306.94
     46000     1308.05
     46040     1309.25
     46080     1310.34
     46120     1311.46
     46160     1312.58
     46200     1313.81
     46240     1314.85
     46280      1316.1
     46320     1317.12
     46360     1318.26
     46400     1319.45
     46440     1320.62
     46480     1321.78
     46520     1322.95
     46560     1323.98
     46600     1325.17
     46640     1326.33
     46680     1327.43
     46720     1328.72
     46760     1329.78
     46800     1330.89
     46840     1332.09
     46880     1333.18
     46920     1334.29
     46960     1335.41
     47000     1336.64
     47040     1337.68
     47080     1338.94
     47120     1339.95
     47160     1341.08
     47200     1342.28
     47240     1343.46
     47280     1344.61
     47320     1345.79
     47360     1346.81
     47400     1348.01
     47440     1349.16
     47480     1350.27
     47520     1351.56
     47560     1352.62
     47600     1353.73
     47640     1354.92
     47680     1356.02
     47720     1357.13
     47760     1358.25
     47800     1359.48
     47840     1360.52
     47880     1361.77
     47920     1362.79
     47960     1363.93
     48000     1365.11
     48040     1366.29
     48080     1367.45
     48120     1368.62
     48160     1369.64
     48200     1370.83
     48240     1371.99
     48280      1373.1
     48320     1374.39
     48360     1375.44
     48400     1376.55
     48440     1377.75
     48480     1378.84
     48520     1379.96
     48560     1381.07
     48600      1382.3
     48640     1383.34
     48680      1384.6
     48720     1385.61
     48760     1386.75
     48800     1387.94
     48840     1389.13
     48880     1390.28
     48920     1391.45
     48960     1392.47
     49000     1393.67
     49040     1394.82
     49080     1395.94
     49120     1397.23
     49160     1398.28
     49200     1399.38
     49240     1400.59
     49280     1401.68
     49320     1402.79
     49360     1403.91
     49400     1405.14
     49440     1406.17
     49480     1407.44
     49520     1408.45
     49560     1409.59
     49600     1410.78
     49640     1411.96
     49680     1413.12
     49720     1414.29
     49760     1415.31
     49800     1416.51
     49840     1417.66
     49880     1418.77
     49920     1420.07
     49960     1421.12
     50000     1422.23
     50040     1423.43
     50080     1424.52
     50120     1425.63
     50160     1426.75
     50200     1427.98
     50240     1429.01
     50280     1430.28
     50320      1431.3
     50360     1432.44
     50400     1433.62
     50440     1434.81
     50480     1435.96
     50520     1437.13
     50560     1438.15
     50600     1439.35
     50640     1440.51
     50680     1441.61
     50720     1442.91
     50760     1443.96
     50800     1445.07
     50840     1446.27
     50880     1447.36
     50920     1448.48
     50960     1449.59
     51000     1450.83
     51040     1451.86
     51080     1453.13
     51120     1454.14
     51160     1455.28
     51200     1456.47
     51240     1457.67
     51280     1458.82
     51320     1459.99
     51360     1461.01
     51400      1462.2
     51440     1463.36
     51480     1464.47
     51520     1465.77
     51560     1466.81
     51600     1467.93
     51640     1469.12
     51680     1470.22
     51720     1471.32
     51760     1472.45
     51800     1473.68
     51840     1474.71
     51880     1475.99
     51920        1477
     51960     1478.15
     52000     1479.34
     52040     1480.53
     52080     1481.68
     52120     1482.85
     52160     1483.87
     52200     1485.06
     52240     1486.22
     52280     1487.34
     52320     1488.64
     52360     1489.68
     52400      1490.8
     52440        1492
     52480     1493.09
     52520     1494.19
     52560     1495.31
     52600     1496.55
     52640     1497.57
     52680     1498.86
     52720     1499.87
     52760     1501.01
     52800     1502.21
     52840      1503.4
     52880     1504.56
     52920     1505.72
     52960     1506.74
     53000     1507.93
     53040     1509.09
     53080     1510.21
     53120     1511.52
     53160     1512.56
     53200     1513.67
     53240     1514.88
     53280     1515.96
     53320     1517.07
     53360     1518.18
     53400     1519.42
     53440     1520.44
     53480     1521.74
     53520     1522.74
     53560     1523.89
     53600     1525.08
     53640     1526.28
     53680     1527.43
     53720      1528.6
     53760     1529.61
     53800      1530.8
     53840     1531.97
     53880     1533.08
     53920     1534.39
     53960     1535.43
     54000     1536.54
     54040     1537.75
     54080     1538.83
     54120     1539.94
     54160     1541.05
     54200     1542.29
     54240     1543.31
     54280     1544.61
     54320     1545.61
     54360     1546.75
     54400     1547.95
     54440     1549.14
     54480      1550.3
     54520     1551.46
     54560     1552.48
     54600     1553.67
     54640     1554.83
     54680     1555.95
     54720     1557.26
     54760     1558.29
     54800     1559.41
     54840     1560.61
     54880     1561.69
     54920      1562.8
     54960     1563.92
     55000     1565.16
     55040     1566.18
     55080     1567.47
     55120     1568.48
     55160     1569.61
     55200     1570.81
     55240        1572
     55280     1573.16
     55320     1574.33
     55360     1575.33
     55400     1576.53
     55440      1577.7
     55480     1578.82
     55520     1580.13
     55560     1581.16
     55600     1582.28
     55640     1583.47
     55680     1584.56
     55720     1585.67
     55760     1586.79
     55800     1588.03
     55840     1589.04
     55880     1590.34
     55920     1591.33
     55960     1592.48
     56000     1593.68
     56040     1594.87
     56080     1596.02
     56120     1597.19
     56160     1598.19
     56200     1599.38
     56240     1600.55
     56280     1601.68
     56320     1602.98
     56360     1604.02
     56400     1605.13
     56440     1606.33
     56480     1607.41
     56520     1608.53
     56560     1609.64
     56600     1610.88
     56640     1611.89
     56680     1613.18
     56720     1614.18
     56760     1615.31
     56800     1616.52
     56840     1617.72
     56880     1618.86
     56920     1620.04
     56960     1621.03
     57000     1622.23
     57040      1623.4
     57080     1624.52
     57120     1625.83
     57160     1626.87
     57200     1627.99
     57240     1629.18
     57280     1630.27
     57320     1631.38
     57360     1632.49
     57400     1633.73
     57440     1634.74
     57480     1636.04
     57520     1637.03
     57560     1638.17
     57600     1639.38
     57640     1640.58
     57680     1641.72
     57720     1642.89
     57760     1643.88
     57800     1645.08
     57840     1646.25
     57880     1647.37
     57920     1648.68
     57960     1649.72
     58000     1650.84
     58040     1652.03
     58080     1653.12
     58120     1654.22
     58160     1655.34
     58200     1656.58
     58240     1657.59
     58280     1658.89
     58320     1659.87
     58360     1661.01
     58400     1662.22
     58440     1663.43
     58480     1664.56
     58520     1665.74
     58560     1666.73
     58600     1667.92
     58640     1669.09
     58680     1670.21
     58720     1671.52
     58760     1672.57
     58800     1673.68
     58840     1674.87
     58880     1675.96
     58920     1677.07
     58960     1678.18
     59000     1679.42
     59040     1680.42
     59080     1681.73
     59120     1682.71
     59160     1683.85
     59200     1685.05
     59240     1686.26
     59280      1687.4
     59320     1688.58
     59360     1689.57
     59400     1690.75
     59440     1691.92
     59480     1693.04
     59520     1694.36
     59560      1695.4
     59600     1696.51
     59640     1697.71
     59680     1698.78
     59720     1699.89
     59760        1701
     59800     1702.24
     59840     1703.25
     59880     1704.56
     59920     1705.54
     59960     1706.68
     60000     1707.88
     60040     1709.09
     60080     1710.22
     60120      1711.4
     60160     1712.39
     60200     1713.57
     60240     1714.75
     60280     1715.87
     60320     1717.18
     60360     1718.22
     60400     1719.33
     60440     1720.53
     60480     1721.61
     60520     1722.72
     60560     1723.83
     60600     1725.08
     60640     1726.09
     60680      1727.4
     60720     1728.37
     60760     1729.51
     60800     1730.71
     60840     1731.92
     60880     1733.05
     60920     1734.23
     60960     1735.22
     61000      1736.4
     61040     1737.57
     61080     1738.69
     61120        1740
     61160     1741.04
     61200     1742.16
     61240     1743.35
     61280     1744.43
     61320     1745.54
     61360     1746.65
     61400      1747.9
     61440     1748.91
     61480     1750.22
     61520     1751.19
     61560     1752.33
     61600     1753.54
     61640     1754.74
     61680     1755.87
     61720     1757.04
     61760     1758.03
     61800     1759.22
     61840     1760.38
     61880     1761.51
     61920     1762.81
     61960     1763.85
     62000     1764.97
     62040     1766.16
     62080     1767.24
     62120     1768.36
     62160     1769.46
     62200     1770.71
     62240     1771.72
     62280     1773.04
     62320        1774
     62360     1775.14
     62400     1776.34
     62440     1777.55
     62480     1778.68
     62520     1779.85
     62560     1780.83
     62600     1782.02
     62640     1783.19
     62680     1784.31
     62720     1785.62
     62760     1786.66
     62800     1787.77
     62840     1788.97
     62880     1790.03
     62920     1791.15
     62960     1792.26
     63000     1793.52
     63040     1794.53
     63080     1795.85
     63120     1796.81
     63160     1797.94
     63200     1799.15
     63240     1800.36
     63280     1801.49
     63320     1802.66
     63360     1803.65
     63400     1804.83
     63440        1806
     63480     1807.12
     63520     1808.43
     63560     1809.47
     63600     1810.58
     63640     1811.77
     63680     1812.84
     63720     1813.95
     63760     1815.07
     63800     1816.33
     63840     1817.33
     63880     1818.66
     63920     1819.62
     63960     1820.75
     64000     1821.96
     64040     1823.17
     64080     1824.31
     64120     1825.47
     64160     1826.45
     64200     1827.63
     64240      1828.8
     64280     1829.92
     64320     1831.22
     64360     1832.28
     64400     1833.38
     64440     1834.56
     64480     1835.64
     64520     1836.75
     64560     1837.85
     64600     1839.12
     64640     1840.12
     64680     1841.45
     64720     1842.41
     64760     1843.54
     64800     1844.76
     64840     1845.97
     64880     1847.11
     64920     1848.27
     64960     1849.26
     65000     1850.43
     65040      1851.6
     65080     1852.72
     65120     1854.03
     65160     1855.08
     65200     1856.18
     65240     1857.36
     65280     1858.44
     65320     1859.55
     65360     1860.65
     65400     1861.92
     65440     1862.92
     65480     1864.25
     65520     1865.21
     65560     1866.33
     65600     1867.56
     65640     1868.77
     65680     1869.92
     65720     1871.08
     65760     1872.06
     65800     1873.24
     65840      1874.4
     65880     1875.52
     65920     1876.84
     65960     1877.89
     66000     1878.99
     66040     1880.17
     66080     1881.26
     66120     1882.36
     66160     1883.46
     66200     1884.73
     66240     1885.73
     66280     1887.06
     66320     1888.01
     66360     1889.14
     66400     1890.36
     66440     1891.57
     66480     1892.72
     66520     1893.88
     66560     1894.86
     66600     1896.05
     66640     1897.21
     66680     1898.32
     66720     1899.64
     66760     1900.68
     66800     1901.78
     66840     1902.97
     66880     1904.05
     66920     1905.15
     66960     1906.25
     67000     1907.52
     67040     1908.51
     67080     1909.84
     67120      1910.8
     67160     1911.92
     67200     1913.15
     67240     1914.36
     67280      1915.5
     67320     1916.66
     67360     1917.65
     67400     1918.83
     67440     1919.99
     67480     1921.11
     67520     1922.42
     67560     1923.46
     67600     1924.56
     67640     1925.75
     67680     1926.84
     67720     1927.94
     67760     1929.03
     67800      1930.3
     67840     1931.29
     67880     1932.63
     67920     1933.58
     67960      1934.7
     68000     1935.93
     68040     1937.14
     68080     1938.28
     68120     1939.45
     68160     1940.43
     68200     1941.61
     68240     1942.78
     68280     1943.89
     68320     1945.21
     68360     1946.25
     68400     1947.34
     68440     1948.54
     68480     1949.62
     68520     1950.72
     68560     1951.81
     68600     1953.08
     68640     1954.08
     68680     1955.41
     68720     1956.35
     68760     1957.48
     68800      1958.7
     68840     1959.91
     68880     1961.05
     68920     1962.22
     68960      1963.2
     69000     1964.38
     69040     1965.55
     69080     1966.67
     69120     1967.98
     69160     1969.02
     69200     1970.11
     69240     1971.31
     69280      1972.4
     69320      1973.5
     69360     1974.58
     69400     1975.86
     69440     1976.84
     69480     1978.18
     69520     1979.12
     69560     1980.26
     69600     1981.47
     69640     1982.68
     69680     1983.83
     69720     1984.99
     69760     1985.97
     69800     1987.15
     69840     1988.32
     69880     1989.44
     69920     1990.75
     69960     1991.78
     70000     1992.88
     70040     1994.07
     70080     1995.17
     70120     1996.26
     70160     1997.35
     70200     1998.62
     70240     1999.62
     70280     2000.95
     70320     2001.89
     70360     2003.02
     70400     2004.25
     70440     2005.46
     70480     2006.61
     70520     2007.77
     70560     2008.75
     70600     2009.92
     70640     2011.08
     70680     2012.21
     70720     2013.51
     70760     2014.55
     70800     2015.65
     70840     2016.84
     70880     2017.93
     70920     2019.02
     70960     2020.11
     71000     2021.39
     71040     2022.38
     71080     2023.72
     71120     2024.66
     71160      2025.8
     71200     2027.02
     71240     2028.24
     71280     2029.38
     71320     2030.55
     71360     2031.52
     71400     2032.69
     71440     2033.86
     71480     2034.98
     71520     2036.28
     71560     2037.32
     71600     2038.42
     71640     2039.62
     71680     2040.72
     71720      2041.8
     71760      2042.9
     71800     2044.19
     71840     2045.17
     71880      2046.5
     71920     2047.45
     71960     2048.58
     72000     2049.81
     72040     2051.02
     72080     2052.16
     72120     2053.33
     72160      2054.3
     72200     2055.48
     72240     2056.64
     72280     2057.76
     72320     2059.07
     72360     2060.11
     72400      2061.2
     72440     2062.41
     72480      2063.5
     72520      2064.6
     72560     2065.69
     72600     2066.97
     72640     2067.96
     72680     2069.29
     72720     2070.24
     72760     2071.37
     72800     2072.59
     72840     2073.82
     72880     2074.95
     72920     2076.12
     72960     2077.09
     73000     2078.26
     73040     2079.42
     73080     2080.54
     73120     2081.86
     73160     2082.88
     73200     2083.98
     73240     2085.18
     73280     2086.29
     73320     2087.38
     73360     2088.46
     73400     2089.74
     73440     2090.72
     73480     2092.07
     73520     2093.01
     73560     2094.14
     73600     2095.37
     73640      2096.6
     73680     2097.72
     73720     2098.89
     73760     2099.86
     73800     2101.03
     73840      2102.2
     73880     2103.31
     73920     2104.63
     73960     2105.66
     74000     2106.76
     74040     2107.96
     74080     2109.06
     74120     2110.15
     74160     2111.24
     74200     2112.51
     74240      2113.5
     74280     2114.84
     74320     2115.79
     74360     2116.92
     74400     2118.16
     74440     2119.38
     74480     2120.51
     74520     2121.68
     74560     2122.65
     74600     2123.82
     74640     2124.99
     74680      2126.1
     74720     2127.42
     74760     2128.45
     74800     2129.54
     74840     2130.76
     74880     2131.85
     74920     2132.95
     74960     2134.03
     75000     2135.31
     75040     2136.29
     75080     2137.62
     75120     2138.58
     75160      2139.7
     75200     2140.94
     75240     2142.16
     75280      2143.3
     75320     2144.47
     75360     2145.43
     75400      2146.6
     75440     2147.77
     75480     2148.88
     75520     2150.21
     75560     2151.24
     75600     2152.33
     75640     2153.55
     75680     2154.64
     75720     2155.74
     75760     2156.81
     75800      2158.1
     75840     2159.06
     75880      2160.4
     75920     2161.35
     75960     2162.48
     76000     2163.72
     76040     2164.94
     76080     2166.08
     76120     2167.25
     76160     2168.22
     76200      2169.4
     76240     2170.55
     76280     2171.67
     76320     2172.99
     76360     2174.03
     76400     2175.12
     76440     2176.34
     76480     2177.42
     76520     2178.52
     76560     2179.59
     76600     2180.88
     76640     2181.84
     76680     2183.18
     76720     2184.13
     76760     2185.27
     76800     2186.51
     76840     2187.73
     76880     2188.87
     76920     2190.04
     76960     2191.01
     77000     2192.18
     77040     2193.34
     77080     2194.46
     77120     2195.78
     77160     2196.83
     77200     2197.92
     77240     2199.13
     77280     2200.22
     77320     2201.32
     77360     2202.38
     77400     2203.68
     77440     2204.64
     77480     2205.98
     77520     2206.93
     77560     2208.07
     77600      2209.3
     77640     2210.53
     77680     2211.66
     77720     2212.84
     77760     2213.81
     77800     2214.98
     77840     2216.14
     77880     2217.25
     77920     2218.58
     77960     2219.63
     78000     2220.72
     78040     2221.93
     78080     2223.02
     78120     2224.11
     78160     2225.17
     78200     2226.48
     78240     2227.43
     78280     2228.77
     78320     2229.72
     78360     2230.87
     78400      2232.1
     78440     2233.32
     78480     2234.45
     78520     2235.64
     78560      2236.6
     78600     2237.77
     78640     2238.93
     78680     2240.04
     78720     2241.37
     78760     2242.41
     78800     2243.51
     78840     2244.72
     78880     2245.82
     78920     2246.91
     78960     2247.97
     79000     2249.26
     79040     2250.22
     79080     2251.56
     79120     2252.52
     79160     2253.66
     79200      2254.9
     79240     2256.12
     79280     2257.25
     79320     2258.44
     79360     2259.41
     79400     2260.57
     79440     2261.73
     79480     2262.84
     79520     2264.18
     79560     2265.21
     79600      2266.3
     79640     2267.51
     79680     2268.62
     79720      2269.7
     79760     2270.76
     79800     2272.06
     79840     2273.03
     79880     2274.36
     79920     2275.31
     79960     2276.46
     80000      2277.7
     80040     2278.92
     80080     2280.04
     80120     2281.23
     80160      2282.2
     80200     2283.36
     80240     2284.53
     80280     2285.63
     80320     2286.97
     80360        2288
     80400     2289.09
     80440      2290.3
     80480     2291.41
     80520      2292.5
     80560     2293.56
     80600     2294.86
     80640     2295.83
     80680     2297.17
     80720     2298.12
     80760     2299.27
     80800      2300.5
     80840     2301.72
     80880     2302.84
     80920     2304.03
     80960     2305.01
     81000     2306.17
     81040     2307.33
     81080     2308.43
     81120     2309.78
     81160      2310.8
     81200      2311.9
     81240      2313.1
     81280     2314.22
     81320      2315.3
     81360     2316.37
     81400     2317.68
     81440     2318.64
     81480     2319.98
     81520     2320.93
     81560     2322.09
     81600     2323.32
     81640     2324.55
     81680     2325.67
     81720     2326.86
     81760     2327.83
     81800     2328.98
     81840     2330.14
     81880     2331.25
     81920     2332.59
     81960     2333.62
     82000     2334.72
     82040     2335.92
     82080     2337.03
     82120     2338.12
     82160     2339.18
     82200     2340.49
     82240     2341.45
     82280      2342.8
     82320     2343.74
     82360      2344.9
     82400     2346.13
     82440     2347.36
     82480     2348.48
     82520     2349.67
     82560     2350.64
     82600     2351.79
     82640     2352.94
     82680     2354.05
     82720      2355.4
     82760     2356.43
     82800     2357.53
     82840     2358.72
     82880     2359.83
     82920     2360.91
     82960     2361.97
     83000     2363.29
     83040     2364.25
     83080     2365.59
     83120     2366.54
     83160      2367.7
     83200     2368.93
     83240     2370.15
     83280     2371.28
     83320     2372.46
     83360     2373.43
     83400     2374.57
     83440     2375.73
     83480     2376.85
     83520     2378.19
     83560     2379.22
     83600     2380.33
     83640     2381.51
     83680     2382.63
     83720     2383.71
     83760     2384.77
     83800      2386.1
     83840     2387.04
     83880     2388.38
     83920     2389.33
     83960     2390.49
     84000     2391.73
     84040     2392.96
     84080     2394.08
     84120     2395.26
     84160     2396.24
     84200     2397.37
     84240     2398.54
     84280     2399.65
     84320        2401
     84360     2402.03
     84400     2403.14
     84440     2404.31
     84480     2405.44
     84520     2406.51
     84560     2407.58
     84600      2408.9
     84640     2409.85
     84680      2411.2
     84720     2412.14
     84760      2413.3
     84800     2414.53
     84840     2415.76
     84880     2416.89
     84920     2418.07
     84960     2419.04
     85000     2420.18
     85040     2421.34
     85080     2422.45
     85120     2423.81
     85160     2424.83
     85200     2425.95
     85240     2427.12
     85280     2428.24
     85320     2429.32
     85360     2430.39
     85400     2431.71
     85440     2432.65
     85480        2434
     85520     2434.94
     85560     2436.11
     85600     2437.33
     85640     2438.55
     85680     2439.69
     85720     2440.88
     85760     2441.84
     85800     2442.97
     85840     2444.13
     85880     2445.24
     85920      2446.6
     85960     2447.63
     86000     2448.73
     86040      2449.9
     86080     2451.02
     86120     2452.12
     86160     2453.18
     86200      2454.5
     86240     2455.45
     86280      2456.8
     86320     2457.73
     86360      2458.9
     86400     2460.12
     86440     2461.34
     86480     2462.48
     86520     2463.66
     86560     2464.63
     86600     2465.75
     86640     2466.91
     86680     2468.02
     86720     2469.39
     86760     2470.41
     86800     2471.52
     86840     2472.68
     86880      2473.8
     86920     2474.89
     86960     2475.95
     87000     2477.29
     87040     2478.22
     87080     2479.58
     87120      2480.5
     87160     2481.68
     87200      2482.9
     87240     2484.11
     87280     2485.25
     87320     2486.44
     87360      2487.4
     87400     2488.53
     87440     2489.68
     87480     2490.79
     87520     2492.16
     87560     2493.19
     87600     2494.29
     87640     2495.45
     87680     2496.58
     87720     2497.66
     87760     2498.72
     87800     2500.06
     87840     2500.99
     87880     2502.36
     87920     2503.26
     87960     2504.45
     88000     2505.67
     88040     2506.88
     88080     2508.02
     88120      2509.2
     88160     2510.16
     88200     2511.28
     88240     2512.44
     88280     2513.54
     88320     2514.92
     88360     2515.95
     88400     2517.05
     88440     2518.22
     88480     2519.35
     88520     2520.43
     88560     2521.49
     88600     2522.82
     88640     2523.75
     88680     2525.13
     88720     2526.03
     88760     2527.22
     88800     2528.44
     88840     2529.66
     88880      2530.8
     88920     2531.98
     88960     2532.94
     89000     2534.06
     89040     2535.22
     89080     2536.32
     89120      2537.7
     89160     2538.73
     89200     2539.83
     89240     2540.99
     89280     2542.13
     89320      2543.2
     89360     2544.27
     89400      2545.6
     89440     2546.53
     89480     2547.91
     89520     2548.81
     89560     2549.99
     89600     2551.21
     89640     2552.43
     89680     2553.57
     89720     2554.76
     89760     2555.72
     89800     2556.84
     89840     2557.99
     89880     2559.09
     89920     2560.47
     89960     2561.51
     90000      2562.6
     90040     2563.77
     90080     2564.91
     90120     2565.97
     90160     2567.04
     90200     2568.37
     90240     2569.31
     90280     2570.68
     90320      2571.6
     90360     2572.79
     90400        2574
     90440     2575.22
     90480     2576.36
     90520     2577.55
     90560      2578.5
     90600     2579.62
     90640     2580.77
     90680     2581.87
     90720     2583.26
     90760     2584.29
     90800     2585.38
     90840     2586.55
     90880     2587.69
     90920     2588.74
     90960     2589.82
     91000     2591.15
     91040      2592.1
     91080     2593.46
     91120     2594.37
     91160     2595.56
     91200     2596.78
     91240        2598
     91280     2599.14
     91320     2600.33
     91360     2601.28
     91400      2602.4
     91440     2603.55
     91480     2604.65
     91520     2606.04
     91560     2607.08
     91600     2608.18
     91640     2609.34
     91680     2610.47
     91720     2611.54
     91760     2612.61
     91800     2613.95
     91840     2614.88
     91880     2616.26
     91920     2617.17
     91960     2618.36
     92000     2619.56
     92040     2620.79
     92080     2621.92
     92120     2623.12
     92160     2624.08
     92200     2625.18
     92240     2626.34
     92280     2627.45
     92320     2628.83
     92360     2629.87
     92400     2630.96
     92440     2632.13
     92480     2633.27
     92520     2634.33
     92560      2635.4
     92600     2636.73
     92640     2637.67
     92680     2639.06
     92720     2639.97
     92760     2641.15
     92800     2642.35
     92840     2643.57
     92880     2644.71
     92920      2645.9
     92960     2646.86
     93000     2647.97
     93040     2649.12
     93080     2650.23
     93120     2651.61
     93160     2652.66
     93200     2653.76
     93240     2654.91
     93280     2656.06
     93320     2657.13
     93360     2658.19
     93400     2659.53
     93440     2660.45
     93480     2661.85
     93520     2662.74
     93560     2663.94
     93600     2665.14
     93640     2666.36
     93680     2667.52
     93720      2668.7
     93760     2669.66
     93800     2670.75
     93840     2671.91
     93880     2673.02
     93920      2674.4
     93960     2675.45
     94000     2676.54
     94040     2677.69
     94080     2678.84
     94120     2679.91
     94160     2680.97
     94200     2682.31
     94240     2683.24
     94280     2684.63
     94320     2685.52
     94360     2686.73
     94400     2687.93
     94440     2689.14
     94480      2690.3
     94520     2691.49
     94560     2692.45
     94600     2693.55
     94640      2694.7
     94680      2695.8
     94720      2697.2
     94760     2698.24
     94800     2699.33
     94840     2700.47
     94880     2701.62
     94920     2702.69
     94960     2703.75
     95000     2705.09
     95040     2706.02
     95080     2707.42
     95120     2708.31
     95160     2709.52
     95200     2710.73
     95240     2711.92
     95280     2713.08
     95320     2714.28
     95360     2715.23
     95400     2716.33
     95440     2717.47
     95480     2718.58
     95520     2719.98
     95560     2721.02
     95600     2722.11
     95640     2723.25
     95680     2724.39
     95720     2725.47
     95760     2726.53
     95800     2727.88
     95840      2728.8
     95880     2730.21
     95920     2731.09
     95960      2732.3
     96000      2733.5
     96040      2734.7
     96080     2735.87
     96120     2737.06
     96160        2738
     96200     2739.11
     96240     2740.26
     96280     2741.37
     96320     2742.76
     96360      2743.8
     96400     2744.89
     96440     2746.03
     96480     2747.17
     96520     2748.24
     96560     2749.31
     96600     2750.65
     96640     2751.59
     96680     2752.99
     96720     2753.87
     96760     2755.07
     96800     2756.28
     96840     2757.48
     96880     2758.65
     96920     2759.85
     96960     2760.79
     97000     2761.89
     97040     2763.04
     97080     2764.15
     97120     2765.55
     97160     2766.57
     97200     2767.67
     97240     2768.81
     97280     2769.95
     97320     2771.02
     97360     2772.09
     97400     2773.44
     97440     2774.35
     97480     2775.77
     97520     2776.65
     97560     2777.85
     97600     2779.06
     97640     2780.26
     97680     2781.43
     97720     2782.63
     97760     2783.57
     97800     2784.68
     97840     2785.84
     97880     2786.94
     97920     2788.34
     97960     2789.35
     98000     2790.44
     98040     2791.59
     98080     2792.73
     98120      2793.8
     98160     2794.87
     98200     2796.21
     98240     2797.14
     98280     2798.56
     98320     2799.43
     98360     2800.63
     98400     2801.84
     98440     2803.04
     98480     2804.22
     98520     2805.41
     98560     2806.35
     98600     2807.45
     98640     2808.62
     98680     2809.71
     98720     2811.12
     98760     2812.14
     98800     2813.23
     98840     2814.37
     98880     2815.51
     98920     2816.59
     98960     2817.65
     99000        2819
     99040     2819.92
     99080     2821.33
     99120     2822.21
     99160     2823.41
     99200     2824.63
     99240     2825.82
     99280        2827
     99320     2828.19
     99360     2829.13
     99400     2830.23
     99440      2831.4
     99480     2832.49
     99520     2833.91
     99560     2834.92
     99600     2836.01
     99640     2837.15
     99680      2838.3
     99720     2839.38
     99760     2840.45
     99800     2841.78
     99840     2842.72
     99880     2844.13
     99920        2845
     99960      2846.2
    100000     2847.43
    100040      2848.6
    100080     2849.79
    100120     2850.98
    100160     2851.92
    100200     2853.02
    100240     2854.19
    100280     2855.28
    100320     2856.69
    100360     2857.71
    100400      2858.8
    100440     2859.95
    100480     2861.09
    100520     2862.16
    100560     2863.24
    100600     2864.58
    100640      2865.5
    100680     2866.93
    100720     2867.79
    100760     2868.99
    100800     2870.21
    100840     2871.38
    100880     2872.57
    100920     2873.76
    100960      2874.7
    101000      2875.8
    101040     2876.96
    101080     2878.05
    101120     2879.46
    101160     2880.49
    101200     2881.57
    101240     2882.72
    101280     2883.87
    101320     2884.95
    101360     2886.02
    101400     2887.36
    101440     2888.28
    101480     2889.71
    101520     2890.58
    101560     2891.77
    101600     2892.99
    101640     2894.17
    101680     2895.35
    101720     2896.55
    101760     2897.48
    101800     2898.59
    101840     2899.74
    101880     2900.84
    101920     2902.25
    101960     2903.27
    102000     2904.36
    102040     2905.51
    102080     2906.66
    102120     2907.73
    102160     2908.81
    102200     2910.15
    102240     2911.07
    102280      2912.5
    102320     2913.36
    102360     2914.56
    102400     2915.79
    102440     2916.95
    102480     2918.14
    102520     2919.33
    102560     2920.27
    102600     2921.38
    102640     2922.52
    102680     2923.62
    102720     2925.04
    102760     2926.06
    102800     2927.14
    102840      2928.3
    102880     2929.44
    102920     2930.52
    102960      2931.6
    103000     2932.94
    103040     2933.86
    103080     2935.28
    103120     2936.15
    103160     2937.34
    103200     2938.57
    103240     2939.72
    103280     2940.92
    103320     2942.12
    103360     2943.04
    103400     2944.15
    103440      2945.3
    103480     2946.41
    103520     2947.83
    103560     2948.85
    103600     2949.91
    103640     2951.07
    103680     2952.22
    103720     2953.29
    103760     2954.37
    103800      2955.7
    103840     2956.62
    103880     2958.05
    103920     2958.91
    103960      2960.1
    104000     2961.34
    104040     2962.49
    104080     2963.69
    104120     2964.89
    104160     2965.81
    104200     2966.92
    104240     2968.07
    104280     2969.18
    104320      2970.6
    104360     2971.62
    104400     2972.68
    104440     2973.85
    104480     2974.99
    104520     2976.05
    104560     2977.14
    104600     2978.47
    104640      2979.4
    104680     2980.83
    104720     2981.69
    104760     2982.89
    104800     2984.11
    104840     2985.28
    104880     2986.47
    104920     2987.67
    104960     2988.58
    105000     2989.69
    105040     2990.85
    105080     2991.96
    105120     2993.37
    105160     2994.39
    105200     2995.46
    105240     2996.62
    105280     2997.78
    105320     2998.84
    105360     2999.92
    105400     3001.24
    105440     3002.18
    105480     3003.61
    105520     3004.46
    105560     3005.67
    105600     3006.89
    105640     3008.06
    105680     3009.26
    105720     3010.45
    105760     3011.36
    105800     3012.47
    105840     3013.64
    105880     3014.74
    105920     3016.17
    105960     3017.17
    106000     3018.24
    106040     3019.41
    106080     3020.57
    106120     3021.62
    106160     3022.69
    106200     3024.02
    106240     3024.96
    106280     3026.39
    106320     3027.24
    106360     3028.45
    106400     3029.67
    106440     3030.84
    106480     3032.04
    106520     3033.23
    106560     3034.15
    106600     3035.25
    106640     3036.42
    106680     3037.52
    106720     3038.94
    106760     3039.96
    106800     3041.02
    106840     3042.19
    106880     3043.35
    106920     3044.39
    106960     3045.46
    107000      3046.8
    107040     3047.74
    107080     3049.17
    107120     3050.02
    107160     3051.22
    107200     3052.46
    107240     3053.62
    107280     3054.81
    107320        3056
    107360     3056.93
    107400     3058.03
    107440     3059.19
    107480      3060.3
    107520     3061.72
    107560     3062.74
    107600     3063.81
    107640     3064.97
    107680     3066.13
    107720     3067.17
    107760     3068.25
    107800     3069.58
    107840     3070.51
    107880     3071.95
    107920     3072.79
    107960     3073.99
    108000     3075.24
    108040     3076.39
    108080     3077.57
    108120     3078.76
    108160      3079.7
    108200      3080.8
    108240     3081.97
    108280     3083.08
    108320     3084.48
    108360     3085.51
    108400     3086.58
    108440     3087.74
    108480     3088.91
    108520     3089.95
    108560     3091.03
    108600     3092.35
    108640     3093.29
    108680     3094.73
    108720     3095.57
    108760     3096.76
    108800     3098.02
    108840     3099.17
    108880     3100.34
    108920     3101.54
    108960     3102.47
    109000     3103.57
    109040     3104.74
    109080     3105.85
    109120     3107.27
    109160     3108.29
    109200     3109.35
    109240     3110.52
    109280     3111.68
    109320     3112.72
    109360     3113.79
    109400     3115.12
    109440     3116.06
    109480     3117.51
    109520     3118.35
    109560     3119.54
    109600     3120.78
    109640     3121.93
    109680     3123.11
    109720     3124.32
    109760     3125.24
    109800     3126.33
    109840      3127.5
    109880     3128.61
    109920     3130.02
    109960     3131.05
    110000     3132.11
    110040     3133.27
    110080     3134.43
    110120     3135.48
    110160     3136.55
    110200     3137.89
    110240     3138.81
    110280     3140.26
    110320     3141.11
    110360      3142.3
    110400     3143.54
    110440     3144.68
    110480     3145.85
    110520     3147.08
    110560     3147.99
    110600     3149.07
    110640     3150.25
    110680     3151.36
    110720     3152.78
    110760     3153.79
    110800     3154.86
    110840     3156.03
    110880     3157.19
    110920     3158.23
    110960     3159.32
    111000     3160.65
    111040     3161.56
    111080     3163.02
    111120     3163.86
    111160     3165.05
    111200     3166.29
    111240     3167.43
    111280     3168.61
    111320     3169.83
    111360     3170.75
    111400     3171.85
    111440     3173.03
    111480     3174.12
    111520     3175.55
    111560     3176.57
    111600     3177.64
    111640     3178.81
    111680     3179.96
    111720        3181
    111760     3182.09
    111800     3183.42
    111840     3184.33
    111880      3185.8
    111920     3186.62
    111960     3187.81
    112000     3189.06
    112040     3190.19
    112080     3191.37
    112120      3192.6
    112160     3193.51
    112200     3194.61
    112240     3195.78
    112280     3196.88
    112320     3198.32
    112360     3199.33
    112400      3200.4
    112440     3201.57
    112480     3202.71
    112520     3203.75
    112560     3204.85
    112600     3206.18
    112640     3207.09
    112680     3208.56
    112720     3209.38
    112760     3210.56
    112800     3211.82
    112840     3212.96
    112880     3214.14
    112920     3215.36
    112960     3216.28
    113000     3217.38
    113040     3218.54
    113080     3219.65
    113120     3221.09
    113160      3222.1
    113200     3223.17
    113240     3224.33
    113280     3225.48
    113320     3226.52
    113360     3227.62
    113400     3228.95
    113440     3229.85
    113480     3231.33
    113520     3232.14
    113560     3233.32
    113600     3234.59
    113640     3235.73
    113680     3236.91
    113720     3238.13
    113760     3239.05
    113800     3240.15
    113840     3241.31
    113880     3242.42
    113920     3243.86
    113960     3244.88
    114000     3245.95
    114040     3247.11
    114080     3248.25
    114120     3249.29
    114160     3250.39
    114200     3251.71
    114240     3252.62
    114280      3254.1
    114320     3254.91
    114360     3256.09
    114400     3257.36
    114440     3258.51
    114480     3259.68
    114520      3260.9
    114560     3261.81
    114600     3262.91
    114640     3264.07
    114680     3265.19
    114720     3266.63
    114760     3267.65
    114800     3268.72
    114840     3269.88
    114880     3271.02
    114920     3272.05
    114960     3273.15
    115000     3274.49
    115040     3275.39
    115080     3276.88
    115120     3277.69
    115160     3278.86
    115200     3280.13
    115240     3281.28
    115280     3282.46
    115320     3283.68
    115360     3284.59
    115400     3285.68
    115440     3286.84
    115480     3287.96
    115520      3289.4
    115560     3290.43
    115600      3291.5
    115640     3292.67
    115680     3293.81
    115720     3294.83
    115760     3295.94
    115800     3297.27
    115840     3298.17
    115880     3299.66
    115920     3300.47
    115960     3301.65
    116000     3302.92
    116040     3304.06
    116080     3305.24
    116120     3306.46
    116160     3307.37
    116200     3308.46
    116240     3309.63
    116280     3310.76
    116320     3312.19
    116360     3313.22
    116400      3314.3
    116440     3315.46
    116480     3316.59
    116520     3317.62
    116560     3318.72
    116600     3320.06
    116640     3320.95
    116680     3322.45
    116720     3323.25
    116760     3324.43
    116800      3325.7
    116840     3326.85
    116880     3328.01
    116920     3329.24
    116960     3330.14
    117000     3331.23
    117040     3332.41
    117080     3333.52
    117120     3334.96
    117160     3335.99
    117200     3337.06
    117240     3338.22
    117280     3339.36
    117320     3340.39
    117360     3341.49
    117400     3342.83
    117440     3343.73
    117480     3345.22
    117520     3346.02
    117560      3347.2
    117600     3348.47
    117640     3349.62
    117680     3350.78
    117720     3352.01
    117760     3352.91
    117800        3354
    117840     3355.18
    117880     3356.29
    117920     3357.74
    117960     3358.75
    118000     3359.84
    118040     3360.99
    118080     3362.13
    118120     3363.17
    118160     3364.26
    118200      3365.6
    118240      3366.5
    118280        3368
    118320     3368.79
    118360     3369.96
    118400     3371.23
    118440      3372.4
    118480     3373.56
    118520      3374.8
    118560      3375.7
    118600     3376.78
    118640     3377.98
    118680     3379.07
    118720     3380.53
    118760     3381.54
    118800     3382.62
    118840     3383.78
    118880     3384.93
    118920     3385.96
    118960     3387.05
    119000     3388.39
    119040     3389.28
    119080     3390.78
    119120     3391.58
    119160     3392.76
    119200     3394.02
    119240      3395.2
    119280     3396.37
    119320      3397.6
    119360     3398.51
    119400     3399.58
    119440     3400.79
    119480     3401.88
    119520     3403.34
    119560     3404.34
    119600     3405.43
    119640     3406.58
    119680     3407.73
    119720     3408.75
    119760     3409.85
    119800      3411.2
    119840     3412.09
    119880     3413.58
    119920     3414.38
    119960     3415.55
    120000     3416.82
    120040     3418.01
    120080     3419.17
    120120      3420.4
    120160     3421.31
    120200     3422.38
    120240     3423.58
    120280     3424.68
    120320     3426.14
    120360     3427.13
    120400     3428.21
    120440     3429.36
    120480     3430.51
    120520     3431.53
    120560     3432.63
    120600     3433.98
    120640     3434.87
    120680     3436.37
    120720     3437.16
    120760     3438.34
    120800      3439.6
    120840     3440.79
    120880     3441.97
    120920     3443.19
    120960     3444.09
    121000     3445.17
    121040     3446.37
    121080     3447.46
    121120     3448.93
    121160     3449.91
    121200        3451
    121240     3452.15
    121280     3453.31
    121320     3454.32
    121360     3455.42
    121400     3456.77
    121440     3457.66
    121480     3459.15
    121520     3459.95
    121560     3461.12
    121600      3462.4
    121640     3463.57
    121680     3464.76
    121720     3465.99
    121760      3466.9
    121800     3467.96
    121840     3469.17
    121880     3470.25
    121920     3471.72
    121960     3472.71
    122000      3473.8
    122040     3474.93
    122080      3476.1
    122120      3477.1
    122160     3478.19
    122200     3479.56
    122240     3480.44
    122280     3481.94
    122320     3482.73
    122360      3483.9
    122400     3485.18
    122440     3486.35
    122480     3487.55
    122520     3488.77
    122560     3489.68
    122600     3490.75
    122640     3491.94
    122680     3493.02
    122720     3494.51
    122760     3495.49
    122800     3496.59
    122840     3497.72
    122880     3498.89
    122920     3499.89
    122960     3500.98
    123000     3502.34
    123040     3503.22
    123080     3504.73
    123120     3505.52
    123160     3506.69
    123200     3507.96
    123240     3509.12
    123280     3510.34
    123320     3511.55
    123360     3512.45
    123400     3513.52
    123440     3514.72
    123480      3515.8
    123520      3517.3
    123560     3518.28
    123600     3519.38
    123640     3520.51
    123680     3521.67
    123720     3522.66
    123760     3523.75
    123800     3525.12
    123840        3526
    123880      3527.5
    123920      3528.3
    123960     3529.46
    124000     3530.73
    124040      3531.9
    124080     3533.11
    124120     3534.31
    124160     3535.23
    124200     3536.29
    124240     3537.48
    124280     3538.56
    124320     3540.08
    124360     3541.05
    124400     3542.14
    124440     3543.29
    124480     3544.44
    124520     3545.44
    124560     3546.51
    124600      3547.9
    124640     3548.77
    124680     3550.27
    124720     3551.07
    124760     3552.24
    124800      3553.5
    124840     3554.66
    124880     3555.88
    124920     3557.09
    124960     3557.99
    125000     3559.06
    125040     3560.25
    125080     3561.33
    125120     3562.86
    125160     3563.81
    125200     3564.91
    125240     3566.06
    125280     3567.21
    125320     3568.21
    125360     3569.29
    125400     3570.67
    125440     3571.54
    125480     3573.04
    125520     3573.84
    125560     3575.01
    125600     3576.26
    125640     3577.42
    125680     3578.64
    125720     3579.85
    125760     3580.76
    125800     3581.82
    125840     3583.02
    125880     3584.11
    125920     3585.63
    125960     3586.59
    126000      3587.7
    126040     3588.84
    126080        3590
    126120     3590.98
    126160     3592.07
    126200     3593.45
    126240     3594.32
    126280     3595.83
    126320     3596.63
    126360     3597.79
    126400     3599.04
    126440     3600.21
    126480     3601.43
    126520     3602.64
    126560     3603.54
    126600      3604.6
    126640      3605.8
    126680     3606.89
    126720     3608.42
    126760     3609.38
    126800     3610.48
    126840     3611.63
    126880      3612.8
    126920     3613.78
    126960     3614.86
    127000     3616.24
    127040      3617.1
    127080     3618.61
    127120     3619.43
    127160     3620.59
    127200     3621.83
    127240     3623.01
    127280     3624.21
    127320     3625.43
    127360     3626.33
    127400      3627.4
    127440      3628.6
    127480     3629.68
    127520      3631.2
    127560     3632.18
    127600     3633.27
    127640     3634.41
    127680     3635.58
    127720     3636.56
    127760     3637.65
    127800     3639.02
    127840     3639.88
    127880     3641.41
    127920     3642.21
    127960     3643.36
    128000     3644.61
    128040     3645.78
    128080     3646.99
    128120     3648.21
    128160      3649.1
    128200     3650.18
    128240     3651.39
    128280     3652.47
    128320     3653.99
    128360     3654.96
    128400     3656.05
    128440     3657.19
    128480     3658.37
    128520     3659.36
    128560     3660.45
    128600     3661.82
    128640     3662.67
    128680     3664.21
    128720        3665
    128760     3666.16
    128800      3667.4
    128840     3668.56
    128880     3669.77
    128920     3670.99
    128960     3671.88
    129000     3672.96
    129040     3674.17
    129080     3675.24
    129120     3676.77
    129160     3677.73
    129200     3678.84
    129240     3679.97
    129280     3681.15
    129320     3682.13
    129360     3683.23
    129400     3684.59
    129440     3685.46
    129480     3686.98
    129520     3687.78
    129560     3688.95
    129600     3690.19
    129640     3691.34
    129680     3692.55
    129720     3693.78
    129760     3694.67
    129800     3695.74
    129840     3696.96
    129880     3698.03
    129920     3699.56
    129960     3700.51
    130000     3701.62
    130040     3702.76
    130080     3703.96
    130120     3704.92
    130160     3706.02
    130200      3707.4
    130240     3708.25
    130280     3709.79
    130320     3710.57
    130360     3711.75
    130400     3712.99
    130440     3714.13
    130480     3715.35
    130520     3716.57
    130560     3717.46
    130600     3718.54
    130640     3719.75
    130680     3720.81
    130720     3722.36
    130760      3723.3
    130800     3724.42
    130840     3725.56
    130880     3726.75
    130920     3727.73
    130960     3728.81
    131000     3730.21
    131040     3731.06
    131080     3732.58
    131120     3733.37
    131160     3734.54
    131200     3735.79
    131240     3736.92
    131280     3738.14
    131320     3739.36
    131360     3740.26
    131400     3741.33
    131440     3742.54
    131480     3743.61
    131520     3745.16
    131560      3746.1
    131600     3747.22
    131640     3748.36
    131680     3749.55
    131720     3750.52
    131760     3751.61
    131800     3753.01
    131840     3753.86
    131880     3755.38
    131920     3756.16
    131960     3757.35
    132000     3758.59
    132040     3759.72
    132080     3760.93
    132120     3762.16
    132160     3763.05
    132200     3764.11
    132240     3765.33
    132280      3766.4
    132320     3767.93
    132360     3768.87
    132400        3770
    132440     3771.15
    132480     3772.34
    132520     3773.31
    132560      3774.4
    132600     3775.79
    132640     3776.64
    132680     3778.16
    132720     3778.95
    132760     3780.12
    132800     3781.37
    132840     3782.49
    132880      3783.7
    132920     3784.94
    132960     3785.82
    133000     3786.89
    133040      3788.1
    133080     3789.18
    133120     3790.72
    133160     3791.65
    133200     3792.78
    133240     3793.92
    133280     3795.11
    133320     3796.08
    133360     3797.17
    133400     3798.57
    133440     3799.41
    133480     3800.94
    133520     3801.73
    133560     3802.91
    133600     3804.15
    133640     3805.28
    133680     3806.49
    133720     3807.73
    133760     3808.61
    133800     3809.68
    133840     3810.89
    133880     3811.95
    133920      3813.5
    133960     3814.43
    134000     3815.56
    134040      3816.7
    134080     3817.88
    134120     3818.86
    134160     3819.96
    134200     3821.36
    134240      3822.2
    134280     3823.72
    134320     3824.51
    134360     3825.69
    134400     3826.93
    134440     3828.05
    134480     3829.26
    134520     3830.51
    134560     3831.37
    134600     3832.45
    134640     3833.66
    134680     3834.73
    134720     3836.27
    134760     3837.21
    134800     3838.33
    134840     3839.48
    134880     3840.66
    134920     3841.64
    134960     3842.73
    135000     3844.13
    135040     3844.97
    135080     3846.49
    135120     3847.27
    135160     3848.47
    135200     3849.71
    135240     3850.82
    135280     3852.02
    135320     3853.28
    135360     3854.14
    135400     3855.21
    135440     3856.42
    135480      3857.5
    135520     3859.04
    135560     3859.99
    135600      3861.1
    135640     3862.24
    135680     3863.42
    135720     3864.41
    135760      3865.5
    135800      3866.9
    135840     3867.73
    135880     3869.25
    135920     3870.03
    135960     3871.23
    136000     3872.47
    136040     3873.57
    136080     3874.78
    136120     3876.04
    136160     3876.89
    136200     3877.97
    136240     3879.18
    136280     3880.26
    136320      3881.8
    136360     3882.76
    136400     3883.86
    136440        3885
    136480     3886.18
    136520     3887.17
    136560     3888.26
    136600     3889.65
    136640     3890.49
    136680     3892.02
    136720     3892.81
    136760     3893.99
    136800     3895.24
    136840     3896.34
    136880     3897.54
    136920      3898.8
    136960     3899.65
    137000     3900.72
    137040     3901.95
    137080     3903.03
    137120     3904.57
    137160     3905.53
    137200     3906.62
    137240     3907.76
    137280     3908.93
    137320     3909.93
    137360     3911.03
    137400     3912.42
    137440     3913.24
    137480     3914.79
    137520     3915.57
    137560     3916.76
    137600        3918
    137640     3919.08
    137680      3920.3
    137720     3921.54
    137760     3922.41
    137800     3923.47
    137840      3924.7
    137880     3925.79
    137920     3927.32
    137960     3928.28
    138000     3929.38
    138040     3930.52
    138080      3931.7
    138120     3932.68
    138160     3933.78
    138200     3935.17
    138240        3936
    138280     3937.55
    138320     3938.32
    138360     3939.53
    138400     3940.75
    138440     3941.85
    138480     3943.06
    138520     3944.31
    138560     3945.18
    138600     3946.24
    138640     3947.49
    138680     3948.55
    138720     3950.09
    138760     3951.05
    138800     3952.15
    138840     3953.29
    138880     3954.48
    138920     3955.46
    138960     3956.56
    139000     3957.95
    139040     3958.77
    139080     3960.33
    139120     3961.09
    139160     3962.31
    139200     3963.52
    139240     3964.63
    139280     3965.84
    139320     3967.07
    139360     3967.95
    139400     3969.01
    139440     3970.25
    139480     3971.33
    139520     3972.87
    139560     3973.82
    139600     3974.94
    139640     3976.07
    139680     3977.26
    139720     3978.25
    139760     3979.34
    139800     3980.73
    139840     3981.54
    139880     3983.12
    139920     3983.87
    139960     3985.09
    140000      3986.3
    140040     3987.41
    140080     3988.63
    140120     3989.85
    140160     3990.73
    140200      3991.8
    140240     3993.03
    140280     3994.11
    140320     3995.65
    140360     3996.61
    140400     3997.73
    140440     3998.85
    140480     4000.04
    140520     4001.02
    140560     4002.12
    140600     4003.52
    140640     4004.32
    140680      4005.9
    140720     4006.65
    140760     4007.88
    140800     4009.09
    140840      4010.2
    140880     4011.41
    140920     4012.64
    140960     4013.51
    141000     4014.59
    141040     4015.82
    141080      4016.9
    141120     4018.47
    141160     4019.41
    141200     4020.52
    141240     4021.65
    141280     4022.85
    141320     4023.82
    141360     4024.93
    141400     4026.33
    141440     4027.13
    141480     4028.71
    141520     4029.46
    141560     4030.69
    141600     4031.91
    141640     4033.01
    141680     4034.22
    141720     4035.46
    141760     4036.33
    141800     4037.42
    141840     4038.64
    141880     4039.73
    141920     4041.29
    141960     4042.24
    142000     4043.35
    142040     4044.48
    142080     4045.67
    142120     4046.64
    142160     4047.75
    142200     4049.15
    142240     4049.96
    142280     4051.53
    142320     4052.29
    142360     4053.52
    142400     4054.74
    142440     4055.84
    142480     4057.05
    142520     4058.29
    142560     4059.16
    142600     4060.23
    142640     4061.48
    142680     4062.56
    142720     4064.12
    142760     4065.07
    142800     4066.18
    142840      4067.3
    142880      4068.5
    142920     4069.48
    142960     4070.57
    143000     4071.99
    143040     4072.79
    143080     4074.37
    143120     4075.12
    143160     4076.34
    143200     4077.57
    143240     4078.65
    143280     4079.87
    143320     4081.11
    143360     4081.97
    143400     4083.06
    143440     4084.31
    143480     4085.39
    143520     4086.94
    143560     4087.89
    143600        4089
    143640     4090.13
    143680     4091.33
    143720     4092.31
    143760     4093.39
    143800     4094.81
    143840     4095.62
    143880      4097.2
    143920     4097.95
    143960     4099.17
    144000      4100.4
    144040     4101.47
    144080      4102.7
    144120     4103.92
    144160      4104.8
    144200     4105.88
    144240     4107.13
    144280      4108.2
    144320     4109.77
    144360     4110.72
    144400     4111.83
    144440     4112.96
    144480     4114.15
    144520     4115.12
    144560     4116.22
    144600     4117.64
    144640     4118.44
    144680     4120.03
    144720     4120.78
    144760        4122
    144800     4123.24
    144840      4124.3
    144880     4125.54
    144920     4126.75
    144960     4127.62
    145000     4128.71
    145040     4129.96
    145080     4131.02
    145120     4132.62
    145160     4133.55
    145200     4134.66
    145240     4135.79
    145280     4136.99
    145320     4137.97
    145360     4139.05
    145400     4140.47
    145440     4141.28
    145480     4142.86
    145520      4143.6
    145560     4144.82
    145600     4146.06
    145640     4147.12
    145680     4148.38
    145720     4149.59
    145760     4150.45
    145800     4151.54
    145840     4152.79
    145880     4153.85
    145920     4155.46
    145960     4156.37
    146000      4157.5
    146040     4158.63
    146080     4159.83
    146120     4160.81
    146160     4161.89
    146200     4163.31
    146240      4164.1
    146280      4165.7
    146320     4166.44
    146360     4167.66
    146400     4168.89
    146440     4169.96
    146480     4171.22
    146520     4172.44
    146560     4173.29
    146600     4174.37
    146640     4175.64
    146680     4176.69
    146720     4178.31
    146760     4179.22
    146800     4180.35
    146840     4181.47
    146880     4182.68
    146920     4183.66
    146960     4184.72
    147000     4186.14
    147040     4186.94
    147080     4188.53
    147120     4189.29
    147160     4190.49
    147200     4191.73
    147240      4192.8
    147280     4194.06
    147320     4195.28
    147360     4196.13
    147400     4197.21
    147440     4198.47
    147480     4199.53
    147520     4201.13
    147560     4202.04
    147600     4203.16
    147640     4204.29
    147680     4205.49
    147720     4206.48
    147760     4207.54
    147800     4208.96
    147840     4209.77
    147880     4211.35
    147920      4212.1
    147960     4213.31
    148000     4214.56
    148040     4215.63
    148080     4216.89
    148120     4218.11
    148160     4218.96
    148200     4220.03
    148240     4221.28
    148280     4222.35
    148320     4223.95
    148360     4224.86
    148400     4225.98
    148440     4227.11
    148480      4228.3
    148520      4229.3
    148560     4230.36
    148600     4231.79
    148640     4232.59
    148680     4234.19
    148720     4234.93
    148760     4236.13
    148800     4237.38
    148840     4238.45
    148880     4239.72
    148920     4240.93
    148960     4241.78
    149000     4242.85
    149040     4244.12
    149080     4245.18
    149120     4246.79
    149160     4247.67
    149200     4248.82
    149240     4249.94
    149280     4251.14
    149320     4252.13
    149360     4253.19
    149400     4254.62
    149440     4255.42
    149480     4257.02
    149520     4257.76
    149560     4258.97
    149600     4260.23
    149640     4261.28
    149680     4262.55
    149720     4263.76
    149760      4264.6
    149800     4265.68
    149840     4266.95
    149880     4268.01
    149920     4269.63
    149960     4270.52
    150000     4271.66
    150040     4272.79
    150080     4273.98
    150120     4274.96
    150160     4276.02
    150200     4277.47
    150240     4278.25
    150280     4279.87
    150320     4280.59
    150360     4281.81
    150400     4283.06
    150440     4284.12
    150480     4285.38
    150520     4286.58
    150560     4287.41
    150600      4288.5
    150640     4289.76
    150680     4290.82
    150720     4292.45
    150760     4293.33
    150800     4294.49
    150840     4295.61
    150880     4296.81
    150920      4297.8
    150960     4298.84
    151000     4300.28
    151040     4301.07
    151080     4302.69
    151120      4303.4
    151160     4304.62
    151200     4305.88
    151240     4306.92
    151280     4308.18
    151320     4309.39
    151360     4310.21
    151400      4311.3
    151440     4312.56
    151480     4313.62
    151520     4315.25
    151560     4316.12
    151600     4317.28
    151640     4318.39
    151680      4319.6
    151720     4320.58
    151760     4321.64
    151800     4323.06
    151840     4323.86
    151880     4325.47
    151920     4326.19
    151960      4327.4
    152000     4328.66
    152040     4329.71
    152080     4330.96
    152120     4332.19
    152160     4333.02
    152200     4334.08
    152240     4335.36
    152280     4336.42
    152320     4338.04
    152360     4338.91
    152400     4340.09
    152440      4341.2
    152480     4342.41
    152520     4343.37
    152560     4344.42
    152600     4345.85
    152640     4346.66
    152680     4348.26
    152720     4348.99
    152760      4350.2
    152800     4351.47
    152840     4352.51
    152880     4353.75
    152920     4354.99
    152960     4355.81
    153000     4356.88
    153040     4358.15
    153080     4359.22
    153120     4360.82
    153160     4361.69
    153200     4362.88
    153240     4363.99
    153280      4365.2
    153320     4366.16
    153360      4367.2
    153400     4368.64
    153440     4369.43
    153480     4371.05
    153520     4371.75
    153560     4372.98
    153600     4374.26
    153640     4375.29
    153680     4376.54
    153720     4377.77
    153760      4378.6
    153800     4379.68
    153840     4380.95
    153880     4382.01
    153920     4383.62
    153960     4384.49
    154000     4385.67
    154040     4386.78
    154080     4387.98
    154120     4388.96
    154160        4390
    154200     4391.44
    154240     4392.22
    154280     4393.83
    154320     4394.54
    154360      4395.8
    154400     4397.07
    154440     4398.09
    154480     4399.33
    154520     4400.57
    154560     4401.39
    154600     4402.48
    154640     4403.75
    154680     4404.82
    154720     4406.41
    154760     4407.28
    154800     4408.45
    154840     4409.57
    154880     4410.78
    154920     4411.75
    154960     4412.78
    155000     4414.24
    155040     4415.02
    155080     4416.63
    155120     4417.34
    155160     4418.59
    155200     4419.86
    155240     4420.88
    155280     4422.13
    155320     4423.37
    155360      4424.2
    155400     4425.27
    155440     4426.55
    155480     4427.62
    155520      4429.2
    155560     4430.08
    155600     4431.25
    155640     4432.37
    155680     4433.56
    155720     4434.54
    155760     4435.57
    155800     4437.04
    155840      4437.8
    155880     4439.42
    155920     4440.14
    155960     4441.37
    156000     4442.66
    156040     4443.67
    156080     4444.92
    156120     4446.18
    156160     4447.01
    156200     4448.07
    156240     4449.36
    156280     4450.42
    156320        4452
    156360     4452.89
    156400     4454.05
    156440     4455.18
    156480     4456.37
    156520     4457.35
    156560     4458.39
    156600     4459.85
    156640     4460.62
    156680     4462.25
    156720     4462.94
    156760      4464.2
    156800     4465.48
    156840      4466.5
    156880     4467.75
    156920     4469.01
    156960     4469.84
    157000     4470.88
    157040     4472.18
    157080     4473.24
    157120     4474.82
    157160     4475.71
    157200     4476.87
    157240        4478
    157280     4479.19
    157320     4480.18
    157360      4481.2
    157400     4482.67
    157440     4483.45
    157480     4485.08
    157520     4485.76
    157560     4487.03
    157600     4488.29
    157640     4489.31
    157680     4490.56
    157720     4491.82
    157760     4492.65
    157800     4493.69
    157840        4495
    157880     4496.06
    157920     4497.64
    157960     4498.53
    158000     4499.68
    158040     4500.82
    158080     4501.99
    158120     4502.98
    158160     4504.02
    158200     4505.49
    158240     4506.25
    158280     4507.88
    158320     4508.57
    158360     4509.83
    158400      4511.1
    158440     4512.11
    158480     4513.35
    158520     4514.62
    158560     4515.46
    158600     4516.49
    158640     4517.79
    158680     4518.87
    158720     4520.43
    158760     4521.33
    158800     4522.48
    158840     4523.62
    158880      4524.8
    158920     4525.78
    158960     4526.83
    159000     4528.28
    159040     4529.04
    159080     4530.67
    159120     4531.38
    159160     4532.62
    159200      4533.9
    159240     4534.91
    159280     4536.15
    159320     4537.41
    159360     4538.25
    159400     4539.27
    159440     4540.58
    159480     4541.65
    159520     4543.21
    159560     4544.13
    159600     4545.28
    159640     4546.42
    159680     4547.59
    159720     4548.56
    159760     4549.62
    159800     4551.06
    159840     4551.84
    159880     4553.47
    159920     4554.16
    159960     4555.41
    160000     4556.68
    160040      4557.7
    160080     4558.94
    160120      4560.2
    160160     4561.05
    160200     4562.07
    160240     4563.38
    160280     4564.47
    160320     4566.02
    160360     4566.92
    160400     4568.08
    160440     4569.23
    160480      4570.4
    160520     4571.35
    160560     4572.42
    160600     4573.86
    160640     4574.64
    160680     4576.27
    160720     4576.96
    160760      4578.2
    160800     4579.49
    160840      4580.5
    160880     4581.74
    160920        4583
    160960     4583.85
    161000     4584.87
    161040     4586.18
    161080     4587.27
    161120     4588.83
    161160     4589.74
    161200      4590.9
    161240     4592.04
    161280     4593.21
    161320     4594.16
    161360     4595.22
    161400     4596.68
    161440     4597.45
    161480      4599.1
    161520     4599.77
    161560     4601.01
    161600      4602.3
    161640     4603.32
    161680     4604.55
    161720     4605.82
    161760     4606.66
    161800     4607.67
    161840     4608.99
    161880     4610.08
    161920     4611.64
    161960     4612.55
    162000     4613.69
    162040     4614.83
    162080     4616.01
    162120     4616.96
    162160     4618.01
    162200     4619.48
    162240     4620.25
    162280     4621.87
    162320     4622.56
    162360     4623.79
    162400     4625.09
    162440     4626.09
    162480     4627.32
    162520      4628.6
    162560     4629.42
    162600     4630.44
    162640     4631.77
    162680     4632.85
    162720     4634.41
    162760     4635.32
    162800     4636.48
    162840     4637.62
    162880     4638.78
    162920     4639.73
    162960     4640.78
    163000     4642.25
    163040     4643.04
    163080     4644.65
    163120     4645.32
    163160     4646.58
    163200     4647.87
    163240     4648.86
    163280     4650.09
    163320     4651.37
    163360     4652.18
    163400     4653.21
    163440     4654.53
    163480      4655.6
    163520     4657.16
    163560      4658.1
    163600     4659.22
    163640     4660.37
    163680     4661.54
    163720     4662.48
    163760     4663.51
    163800     4665.01
    163840     4665.79
    163880     4667.41
    163920     4668.09
    163960     4669.33
    164000     4670.62
    164040     4671.61
    164080     4672.86
    164120     4674.12
    164160     4674.94
    164200     4675.96
    164240      4677.3
    164280     4678.38
    164320     4679.93
    164360     4680.86
    164400     4681.99
    164440     4683.14
    164480     4684.31
    164520     4685.25
    164560     4686.28
    164600     4687.79
    164640     4688.57
    164680     4690.18
    164720     4690.86
    164760     4692.11
    164800     4693.38
    164840     4694.39
    164880     4695.61
    164920     4696.88
    164960     4697.72
    165000     4698.74
    165040     4700.08
    165080     4701.15
    165120     4702.71
    165160     4703.64
    165200     4704.77
    165240     4705.92
    165280     4707.09
    165320     4708.03
    165360     4709.05
    165400     4710.55
    165440     4711.36
    165480     4712.97
    165520     4713.63
    165560     4714.88
    165600     4716.15
    165640     4717.17
    165680     4718.39
    165720     4719.66
    165760     4720.49
    165800      4721.5
    165840     4722.84
    165880     4723.92
    165920     4725.48
    165960     4726.42
    166000     4727.56
    166040      4728.7
    166080     4729.87
    166120     4730.79
    166160     4731.82
    166200     4733.32
    166240     4734.13
    166280     4735.75
    166320     4736.38
    166360     4737.65
    166400     4738.93
    166440     4739.94
    166480     4741.17
    166520     4742.43
    166560     4743.26
    166600     4744.27
    166640     4745.61
    166680     4746.68
    166720     4748.26
    166760      4749.2
    166800     4750.33
    166840     4751.47
    166880     4752.64
    166920     4753.57
    166960     4754.58
    167000     4756.09
    167040      4756.9
    167080     4758.52
    167120     4759.15
    167160     4760.41
    167200      4761.7
    167240     4762.71
    167280     4763.95
    167320     4765.21
    167360     4766.03
    167400     4767.05
    167440     4768.38
    167480     4769.45
    167520     4771.02
    167560     4771.97
    167600     4773.11
    167640     4774.23
    167680      4775.4
    167720     4776.34
    167760     4777.35
    167800     4778.87
    167840     4779.69
    167880      4781.3
    167920     4781.94
    167960     4783.18
    168000     4784.48
    168040     4785.49
    168080     4786.73
    168120     4788.01
    168160     4788.81
    168200     4789.84
    168240     4791.17
    168280     4792.24
    168320     4793.82
    168360     4794.75
    168400     4795.89
    168440     4797.03
    168480     4798.19
    168520     4799.12
    168560     4800.12
    168600     4801.65
    168640     4802.46
    168680      4804.1
    168720     4804.71
    168760     4805.97
    168800     4807.24
    168840     4808.26
    168880      4809.5
    168920     4810.76
    168960     4811.58
    169000     4812.62
    169040     4813.95
    169080     4815.01
    169120     4816.61
    169160     4817.52
    169200     4818.66
    169240      4819.8
    169280     4820.98
    169320     4821.88
    169360     4822.89
    169400     4824.42
    169440     4825.25
    169480     4826.87
    169520     4827.49
    169560     4828.74
    169600     4830.02
    169640     4831.06
    169680     4832.26
    169720     4833.56
    169760     4834.35
    169800     4835.39
    169840     4836.73
    169880     4837.78
    169920     4839.38
    169960     4840.28
    170000     4841.43
    170040     4842.57
    170080     4843.74
    170120     4844.66
    170160     4845.66
    170200     4847.19
    170240     4848.02
    170280     4849.65
    170320     4850.26
    170360     4851.51
    170400     4852.76
    170440     4853.83
    170480     4855.03
    170520     4856.33
    170560     4857.12
    170600     4858.15
    170640     4859.49
    170680     4860.55
    170720     4862.13
    170760     4863.05
    170800      4864.2
    170840     4865.36
    170880     4866.51
    170920     4867.45
    170960     4868.44
    171000     4869.98
    171040      4870.8
    171080     4872.41
    171120     4873.02
    171160     4874.28
    171200     4875.54
    171240      4876.6
    171280      4877.8
    171320     4879.09
    171360     4879.89
    171400     4880.94
    171440     4882.28
    171480     4883.34
    171520     4884.92
    171560     4885.83
    171600     4886.98
    171640     4888.12
    171680      4889.3
    171720     4890.22
    171760     4891.22
    171800     4892.73
    171840     4893.57
    171880      4895.2
    171920      4895.8
    171960     4897.06
    172000      4898.3
    172040     4899.37
    172080     4900.57
    172120     4901.86
    172160     4902.65
    172200      4903.7
    172240     4905.02
    172280     4906.08
    172320     4907.66
    172360     4908.57
    172400     4909.72
    172440     4910.88
    172480     4912.05
    172520     4912.97
    172560     4913.96
    172600     4915.48
    172640     4916.31
    172680     4917.94
    172720     4918.55
    172760      4919.8
    172800     4921.04
    172840     4922.12
    172880     4923.32
    172920     4924.61
    172960      4925.4
    173000     4926.45
    173040     4927.77
    173080     4928.82
    173120     4930.42
    173160     4931.32
    173200     4932.47
    173240     4933.62
    173280     4934.81
    173320     4935.72
    173360      4936.7
    173400     4938.21
    173440     4939.04
    173480     4940.68
    173520      4941.3
    173560     4942.54
    173600     4943.77
    173640     4944.86
    173680     4946.05
    173720     4947.34
    173760     4948.14
    173800     4949.19
    173840      4950.5
    173880     4951.55
    173920     4953.16
    173960     4954.07
    174000     4955.22
    174040     4956.35
    174080     4957.54
    174120     4958.46
    174160     4959.42
    174200     4960.95
    174240     4961.78
    174280     4963.42
    174320     4964.03
    174360     4965.27
    174400     4966.52
    174440      4967.6
    174480      4968.8
    174520     4970.09
    174560     4970.88
    174600     4971.93
    174640     4973.25
    174680     4974.29
    174720     4975.91
    174760     4976.82
    174800     4977.97
    174840      4979.1
    174880     4980.29
    174920     4981.21
    174960     4982.19
    175000      4983.7
    175040     4984.55
    175080     4986.18
    175120      4986.8
    175160     4988.03
    175200     4989.27
    175240     4990.35
    175280     4991.55
    175320     4992.84
    175360     4993.63
    175400     4994.65
    175440     4995.97
    175480     4997.04
    175520     4998.66
    175560     4999.58
    175600     5000.71
    175640     5001.85
    175680     5003.04
    175720     5003.95
    175760     5004.91
    175800     5006.45
    175840     5007.26
    175880     5008.92
    175920     5009.54
    175960     5010.77
    176000     5012.01
    176040     5013.06
    176080     5014.26
    176120     5015.58
    176160     5016.36
    176200     5017.39
    176240     5018.69
    176280     5019.77
    176320     5021.38
    176360      5022.3
    176400     5023.45
    176440     5024.58
    176480     5025.77
    176520     5026.69
    176560     5027.65
    176600      5029.2
    176640     5029.99
    176680     5031.65
    176720     5032.28
    176760     5033.51
    176800     5034.75
    176840      5035.8
    176880     5037.01
    176920     5038.32
    176960      5039.1
    177000     5040.14
    177040     5041.43
    177080     5042.52
    177120     5044.13
    177160     5045.04
    177200      5046.2
    177240     5047.32
    177280     5048.52
    177320     5049.43
    177360     5050.41
    177400     5051.93
    177440     5052.74
    177480     5054.41
    177520     5055.02
    177560     5056.26
    177600     5057.49
    177640     5058.54
    177680     5059.73
    177720     5061.06
    177760     5061.81
    177800     5062.86
    177840     5064.15
    177880     5065.23
    177920     5066.86
    177960     5067.77
    178000     5068.92
    178040     5070.04
    178080     5071.25
    178120     5072.18
    178160     5073.15
    178200     5074.67
    178240     5075.47
    178280     5077.14
    178320     5077.74
    178360     5078.98
    178400     5080.24
    178440     5081.29
    178480     5082.47
    178520     5083.79
    178560     5084.57
    178600      5085.6
    178640      5086.9
    178680     5087.97
    178720     5089.62
    178760     5090.52
    178800     5091.66
    178840     5092.78
    178880     5093.98
    178920     5094.92
    178960      5095.9
    179000     5097.42
    179040     5098.21
    179080     5099.88
    179120     5100.48
    179160     5101.73
    179200     5102.99
    179240     5104.05
    179280     5105.22
    179320     5106.55
    179360     5107.32
    179400     5108.36
    179440     5109.66
    179480     5110.73
    179520     5112.37
    179560     5113.27
    179600     5114.42
    179640     5115.54
    179680     5116.74
    179720     5117.66
    179760     5118.64
    179800     5120.18
    179840     5120.96
    179880     5122.63
    179920     5123.24
    179960     5124.49
    180000     5125.74
    180040     5126.82
    180080        5128
    180120     5129.31
    180160     5130.09
    180200     5131.12
    180240     5132.44
    180280      5133.5
    180320     5135.15
    180360     5136.04
    180400     5137.18
    180440     5138.33
    180480     5139.51
    180520     5140.43
    180560      5141.4
    180600     5142.96
    180640     5143.73
    180680     5145.38
    180720     5146.01
    180760     5147.24
    180800     5148.51
    180840     5149.59
    180880     5150.75
    180920     5152.06
    180960     5152.86
    181000     5153.87
    181040     5155.19
    181080     5156.24
    181120      5157.9
    181160      5158.8
    181200     5159.93
    181240     5161.07
    181280     5162.27
    181320      5163.2
    181360     5164.17
    181400     5165.73
    181440     5166.49
    181480     5168.14
    181520     5168.76
    181560     5169.99
    181600     5171.28
    181640     5172.35
    181680      5173.5
    181720      5174.8
    181760      5175.6
    181800     5176.61
    181840     5177.93
    181880     5178.99
    181920     5180.63
    181960     5181.54
    182000     5182.67
    182040     5183.81
    182080     5185.01
    182120     5185.94
    182160     5186.92
    182200     5188.47
    182240     5189.22
    182280     5190.88
    182320      5191.5
    182360     5192.73
    182400     5194.02
    182440      5195.1
    182480     5196.24
    182520     5197.55
    182560     5198.34
    182600     5199.35
    182640     5200.67
    182680     5201.73
    182720     5203.38
    182760     5204.28
    182800     5205.41
    182840     5206.53
    182880     5207.75
    182920     5208.68
    182960     5209.65
    183000      5211.2
    183040     5211.96
    183080     5213.61
    183120     5214.24
    183160     5215.48
    183200     5216.77
    183240     5217.84
    183280     5218.99
    183320      5220.3
    183360     5221.08
    183400      5222.1
    183440     5223.39
    183480     5224.47
    183520     5226.13
    183560     5227.03
    183600     5228.17
    183640     5229.28
    183680     5230.52
    183720     5231.43
    183760     5232.41
    183800     5233.95
    183840     5234.71
    183880     5236.36
    183920        5237
    183960     5238.22
    184000      5239.5
    184040     5240.58
    184080      5241.7
    184120     5243.03
    184160     5243.82
    184200     5244.82
    184240     5246.14
    184280     5247.19
    184320     5248.85
    184360     5249.76
    184400      5250.9
    184440     5252.01
    184480     5253.26
    184520     5254.16
    184560     5255.14
    184600     5256.68
    184640     5257.44
    184680     5259.08
    184720     5259.71
    184760     5260.94
    184800     5262.22
    184840     5263.29
    184880     5264.41
    184920     5265.75
    184960     5266.54
    185000     5267.52
    185040     5268.85
    185080      5269.9
    185120     5271.58
    185160     5272.48
    185200     5273.61
    185240     5274.73
    185280     5275.97
    185320     5276.88
    185360     5277.87
    185400      5279.4
    185440     5280.14
    185480     5281.81
    185520     5282.43
    185560     5283.66
    185600     5284.93
    185640     5286.01
    185680     5287.12
    185720     5288.47
    185760     5289.24
    185800     5290.22
    185840     5291.56
    185880      5292.6
    185920     5294.28
    185960     5295.21
    186000     5296.31
    186040     5297.42
    186080     5298.69
    186120      5299.6
    186160     5300.58
    186200     5302.11
    186240     5302.84
    186280     5304.51
    186320     5305.13
    186360     5306.37
    186400     5307.63
    186440     5308.73
    186480     5309.84
    186520     5311.19
    186560     5311.96
    186600     5312.93
    186640     5314.28
    186680      5315.3
    186720        5317
    186760     5317.93
    186800     5319.04
    186840     5320.13
    186880     5321.41
    186920     5322.31
    186960      5323.3
    187000     5324.84
    187040     5325.56
    187080     5327.24
    187120     5327.84
    187160     5329.08
    187200     5330.36
    187240     5331.44
    187280     5332.55
    187320     5333.91
    187360     5334.68
    187400     5335.63
    187440     5336.99
    187480     5338.02
    187520     5339.72
    187560     5340.65
    187600     5341.76
    187640     5342.85
    187680     5344.14
    187720     5345.01
    187760        5346
    187800     5347.55
    187840     5348.28
    187880     5349.97
    187920     5350.54
    187960      5351.8
    188000     5353.08
    188040     5354.15
    188080     5355.29
    188120     5356.64
    188160      5357.4
    188200     5358.36
    188240     5359.75
    188280     5360.75
    188320     5362.45
    188360     5363.39
    188400     5364.51
    188440     5365.58
    188480     5366.88
    188520     5367.75
    188560     5368.74
    188600      5370.3
    188640     5371.03
    188680     5372.73
    188720     5373.28
    188760     5374.55
    188800     5375.82
    188840     5376.89
    188880     5378.03
    188920     5379.38
    188960     5380.14
    189000     5381.09
    189040     5382.48
    189080     5383.47
    189120     5385.17
    189160     5386.11
    189200     5387.24
    189240     5388.33
    189280     5389.62
    189320     5390.49
    189360     5391.48
    189400     5393.04
    189440     5393.77
    189480     5395.45
    189520     5396.03
    189560     5397.28
    189600     5398.54
    189640     5399.62
    189680     5400.76
    189720     5402.12
    189760     5402.88
    189800     5403.84
    189840     5405.22
    189880     5406.21
    189920     5407.93
    189960     5408.87
    190000     5409.98
    190040     5411.08
    190080     5412.37
    190120     5413.23
    190160     5414.22
    190200     5415.79
    190240     5416.52
    190280     5418.18
    190320     5418.77
    190360        5420
    190400     5421.26
    190440     5422.34
    190480     5423.48
    190520     5424.84
    190560     5425.61
    190600     5426.56
    190640     5427.95
    190680     5428.94
    190720     5430.67
    190760     5431.59
    190800     5432.69
    190840     5433.81
    190880     5435.09
    190920     5435.95
    190960     5436.97
    191000     5438.54
    191040     5439.25
    191080     5440.91
    191120      5441.5
    191160     5442.73
    191200     5443.98
    191240     5445.08
    191280     5446.22
    191320     5447.57
    191360     5448.34
    191400     5449.29
    191440     5450.68
    191480     5451.66
    191520      5453.4
    191560     5454.31
    191600     5455.42
    191640     5456.53
    191680     5457.81
    191720     5458.69
    191760     5459.68
    191800     5461.26
    191840     5461.98
    191880     5463.66
    191920     5464.22
    191960     5465.45
    192000     5466.71
    192040     5467.81
    192080     5468.93
    192120      5470.3
    192160     5471.06
    192200     5471.99
    192240     5473.41
    192280     5474.39
    192320     5476.12
    192360     5477.04
    192400     5478.14
    192440     5479.26
    192480     5480.53
    192520      5481.4
    192560     5482.41
    192600     5483.98
    192640     5484.69
    192680     5486.37
    192720     5486.94
    192760     5488.17
    192800     5489.43
    192840     5490.54
    192880     5491.66
    192920     5493.02
    192960     5493.77
    193000      5494.7
    193040     5496.11
    193080     5497.11
    193120     5498.84
    193160     5499.77
    193200     5500.86
    193240     5501.97
    193280     5503.26
    193320     5504.12
    193360     5505.14
    193400      5506.7
    193440      5507.4
    193480     5509.08
    193520     5509.65
    193560     5510.89
    193600     5512.13
    193640     5513.25
    193680     5514.39
    193720     5515.74
    193760     5516.48
    193800     5517.42
    193840     5518.82
    193880     5519.83
    193920     5521.54
    193960     5522.48
    194000     5523.59
    194040     5524.67
    194080     5525.97
    194120     5526.83
    194160     5527.85
    194200     5529.42
    194240     5530.11
    194280     5531.79
    194320     5532.37
    194360     5533.61
    194400     5534.84
    194440     5535.96
    194480     5537.11
    194520     5538.45
    194560     5539.18
    194600     5540.13
    194640     5541.54
    194680     5542.53
    194720     5544.26
    194760      5545.2
    194800      5546.3
    194840     5547.39
    194880     5548.67
    194920     5549.55
    194960     5550.55
    195000     5552.13
    195040     5552.83
    195080     5554.51
    195120     5555.08
    195160     5556.31
    195200     5557.56
    195240     5558.65
    195280     5559.82
    195320     5561.16
    195360     5561.89
    195400     5562.83
    195440     5564.24
    195480     5565.24
    195520     5566.95
    195560     5567.91
    195600     5569.02
    195640     5570.08
    195680     5571.37
    195720     5572.25
    195760     5573.25
    195800     5574.83
    195840     5575.52
    195880      5577.2
    195920     5577.78
    195960     5579.02
    196000     5580.25
    196040     5581.32
    196080     5582.51
    196120     5583.85
    196160     5584.58
    196200     5585.53
    196240     5586.91
    196280     5587.92
    196320     5589.64
    196360     5590.58
    196400      5591.7
    196440     5592.78
    196480     5594.03
    196520     5594.93
    196560     5595.93
    196600     5597.53
    196640      5598.2
    196680     5599.88
    196720     5600.46
    196760      5601.7
    196800     5602.93
    196840     5604.01
    196880      5605.2
    196920     5606.53
    196960     5607.26
    197000      5608.2
    197040      5609.6
    197080     5610.62
    197120     5612.32
    197160     5613.27
    197200     5614.39
    197240     5615.47
    197280     5616.75
    197320     5617.63
    197360      5618.6
    197400     5620.24
    197440      5620.9
    197480     5622.59
    197520     5623.15
    197560     5624.42
    197600     5625.65
    197640      5626.7
    197680      5627.9
    197720     5629.21
    197760     5629.96
    197800     5630.88
    197840     5632.29
    197880     5633.29
    197920        5635
    197960     5635.95
    198000     5637.06
    198040     5638.17
    198080     5639.43
    198120      5640.3
    198160     5641.28
    198200     5642.92
    198240     5643.59
    198280     5645.28
    198320     5645.84
    198360     5647.08
    198400     5648.33
    198440     5649.38
    198480     5650.58
    198520     5651.88
    198560     5652.63
    198600     5653.56
    198640     5654.95
    198680     5655.97
    198720     5657.69
    198760     5658.64
    198800     5659.75
    198840     5660.84
    198880     5662.13
    198920     5662.99
    198960     5663.97
    199000     5665.61
    199040     5666.28
    199080     5667.98
    199120     5668.53
    199160     5669.78
    199200     5671.04
    199240     5672.06
    199280     5673.28
    199320     5674.58
    199360     5675.34
    199400     5676.25
    199440     5677.66
    199480     5678.67
    199520     5680.39
    199560     5681.35
    199600     5682.47
    199640     5683.56
    199680     5684.85
    199720      5685.7
    199760     5686.68
    199800     5688.33
    199840     5689.01
    199880     5690.69
    199920     5691.25
    199960      5692.5
    200000     5693.76
    200040      5694.8
    200080     5696.01
    200120     5697.29
    200160     5698.08
    200200     5698.95
    200240     5700.39
    200280     5701.41
    200320     5703.12
    200360     5704.07
    200400      5705.2
    200440     5706.29
    200480     5707.57
    200520     5708.42
    200560      5709.4
    200600     5711.04
    200640     5711.73
    200680      5713.4
    200720     5713.97
    200760     5715.21
    200800     5716.45
    200840     5717.49
    200880     5718.71
    200920        5720
    200960     5720.77
    201000     5721.65
    201040     5723.08
    201080     5724.11
    201120     5725.82
    201160     5726.78
    201200      5727.9
    201240     5728.99
    201280     5730.27
    201320     5731.12
    201360     5732.12
    201400     5733.74
    201440     5734.43
    201480     5736.09
    201520     5736.66
    201560      5737.9
    201600     5739.15
    201640     5740.19
    201680      5741.4
    201720     5742.69
    201760     5743.46
    201800     5744.35
    201840     5745.76
    201880     5746.79
    201920      5748.5
    201960     5749.45
    202000     5750.58
    202040     5751.66
    202080     5752.96
    202120     5753.81
    202160     5754.79
    202200     5756.41
    202240     5757.11
    202280     5758.78
    202320     5759.35
    202360     5760.59
    202400     5761.85
    202440     5762.87
    202480      5764.1
    202520     5765.35
    202560     5766.14
    202600     5767.04
    202640     5768.44
    202680     5769.47
    202720     5771.19
    202760     5772.14
    202800     5773.27
    202840     5774.36
    202880     5775.63
    202920      5776.5
    202960     5777.47
    203000      5779.1
    203040     5779.81
    203080     5781.48
    203120     5782.04
    203160     5783.28
    203200     5784.53
    203240     5785.59
    203280     5786.79
    203320     5788.07
    203360     5788.84
    203400     5789.73
    203440     5791.14
    203480     5792.18
    203520      5793.9
    203560     5794.86
    203600     5795.98
    203640     5797.06
    203680     5798.34
    203720     5799.21
    203760     5800.19
    203800      5801.8
    203840     5802.51
    203880      5804.2
    203920     5804.76
    203960        5806
    204000     5807.25
    204040     5808.32
    204080      5809.5
    204120     5810.79
    204160     5811.56
    204200     5812.44
    204240     5813.84
    204280     5814.87
    204320      5816.6
    204360     5817.56
    204400     5818.66
    204440     5819.76
    204480     5821.03
    204520     5821.91
    204560     5822.88
    204600     5824.51
    204640     5825.21
    204680     5826.91
    204720     5827.45
    204760     5828.69
    204800     5829.93
    204840     5831.01
    204880      5832.2
    204920      5833.5
    204960     5834.27
    205000     5835.14
    205040     5836.54
    205080     5837.58
    205120     5839.29
    205160     5840.28
    205200     5841.35
    205240     5842.47
    205280     5843.76
    205320     5844.62
    205360     5845.59
    205400     5847.21
    205440     5847.91
    205480      5849.6
    205520     5850.16
    205560      5851.4
    205600     5852.63
    205640      5853.7
    205680      5854.9
    205720     5856.22
    205760     5856.97
    205800     5857.84
    205840     5859.24
    205880     5860.28
    205920        5862
    205960     5862.98
    206000     5864.06
    206040     5865.18
    206080     5866.46
    206120     5867.34
    206160     5868.29
    206200     5869.92
    206240     5870.61
    206280     5872.31
    206320     5872.84
    206360      5874.1
    206400     5875.33
    206440     5876.41
    206480      5877.6
    206520     5878.92
    206560     5879.66
    206600     5880.54
    206640     5881.96
    206680     5882.98
    206720     5884.71
    206760      5885.7
    206800     5886.78
    206840     5887.88
    206880     5889.17
    206920     5890.06
    206960     5891.01
    207000     5892.62
    207040     5893.32
    207080        5895
    207120     5895.56
    207160     5896.81
    207200     5898.03
    207240     5899.12
    207280      5900.3
    207320     5901.62
    207360     5902.37
    207400     5903.23
    207440     5904.65
    207480     5905.68
    207520     5907.41
    207560     5908.39
    207600     5909.49
    207640     5910.57
    207680     5911.87
    207720     5912.74
    207760     5913.71
    207800     5915.34
    207840     5916.02
    207880     5917.72
    207920     5918.26
    207960     5919.51
    208000     5920.75
    208040     5921.83
    208080     5923.01
    208120     5924.33
    208160     5925.08
    208200     5925.94
    208240     5927.35
    208280     5928.39
    208320     5930.11
    208360     5931.09
    208400     5932.18
    208440     5933.28
    208480     5934.58
    208520     5935.45
    208560     5936.42
    208600     5938.03
    208640     5938.73
    208680     5940.42
    208720     5940.98
    208760     5942.19
    208800     5943.45
    208840     5944.54
    208880     5945.71
    208920     5947.04
    208960     5947.77
    209000     5948.64
    209040     5950.06
    209080      5951.1
    209120     5952.83
    209160     5953.82
    209200      5954.9
    209240     5956.01
    209280      5957.3
    209320     5958.16
    209360     5959.13
    209400     5960.73
    209440     5961.43
    209480     5963.11
    209520     5963.69
    209560     5964.89
    209600     5966.15
    209640     5967.25
    209680     5968.42
    209720     5969.76
    209760      5970.5
    209800     5971.37
    209840     5972.76
    209880     5973.81
    209920     5975.54
    209960     5976.51
    210000     5977.61
    210040     5978.71
    210080     5980.02
    210120     5980.86
    210160     5981.86
    210200     5983.46
    210240     5984.13
    210280     5985.83
    210320     5986.41
    210360     5987.61
    210400     5988.87
    210440     5989.97
    210480     5991.12
    210520     5992.47
    210560     5993.21
    210600     5994.07
    210640     5995.48
    210680     5996.54
    210720     5998.25
    210760     5999.23
    210800     6000.31
    210840     6001.42
    210880     6002.72
    210920     6003.57
    210960     6004.56
    211000     6006.16
    211040     6006.85
    211080     6008.53
    211120     6009.11
    211160     6010.31
    211200     6011.58
    211240     6012.67
    211280     6013.85
    211320     6015.17
    211360     6015.91
    211400     6016.76
    211440     6018.18
    211480     6019.22
    211520     6020.95
    211560     6021.92
    211600     6023.03
    211640      6024.1
    211680     6025.41
    211720     6026.25
    211760     6027.27
    211800     6028.85
    211840     6029.53
    211880     6031.21
    211920     6031.79
    211960        6033
    212000     6034.27
    212040     6035.36
    212080     6036.57
    212120     6037.89
    212160     6038.63
    212200     6039.45
    212240     6040.88
    212280     6041.94
    212320     6043.67
    212360     6044.64
    212400     6045.76
    212440     6046.79
    212480     6048.12
    212520     6048.98
    212560        6050
    212600     6051.58
    212640     6052.26
    212680     6053.95
    212720     6054.51
    212760     6055.72
    212800        6057
    212840     6058.11
    212880     6059.29
    212920     6060.62
    212960     6061.35
    213000     6062.19
    213040     6063.62
    213080     6064.67
    213120     6066.41
    213160     6067.37
    213200     6068.49
    213240      6069.5
    213280     6070.83
    213320     6071.72
    213360     6072.71
    213400     6074.31
    213440     6074.96
    213480     6076.68
    213520     6077.24
    213560     6078.46
    213600     6079.71
    213640     6080.81
    213680     6082.01
    213720     6083.35
    213760     6084.06
    213800     6084.89
    213840     6086.34
    213880     6087.38
    213920     6089.11
    213960     6090.08
    214000     6091.22
    214040     6092.22
    214080     6093.55
    214120     6094.44
    214160     6095.42
    214200        6097
    214240     6097.67
    214280     6099.39
    214320     6099.94
    214360     6101.16
    214400     6102.43
    214440     6103.52
    214480     6104.72
    214520     6106.06
    214560     6106.77
    214600     6107.61
    214640     6109.06
    214680     6110.07
    214720     6111.84
    214760     6112.79
    214800     6113.93
    214840     6114.92
    214880     6116.28
    214920     6117.15
    214960     6118.14
    215000     6119.71
    215040     6120.37
    215080     6122.07
    215120     6122.63
    215160     6123.87
    215200     6125.14
    215240     6126.23
    215280     6127.42
    215320     6128.76
    215360     6129.49
    215400     6130.32
    215440     6131.77
    215480     6132.78
    215520     6134.56
    215560     6135.49
    215600     6136.63
    215640     6137.64
    215680     6138.98
    215720     6139.85
    215760     6140.86
    215800     6142.42
    215840     6143.09
    215880     6144.78
    215920     6145.33
    215960      6146.6
    216000     6147.85
    216040     6148.93
    216080     6150.13
    216120     6151.49
    216160     6152.21
    216200     6153.03
    216240     6154.46
    216280     6155.49
    216320     6157.25
    216360      6158.2
    216400     6159.32
    216440     6160.33
    216480     6161.67
    216520     6162.54
    216560     6163.55
    216600     6165.11
    216640      6165.8
    216680     6167.47
    216720     6168.02
    216760     6169.28
    216800     6170.54
    216840      6171.6
    216880     6172.82
    216920     6174.17
    216960     6174.87
    217000     6175.72
    217040     6177.13
    217080     6178.15
    217120     6179.92
    217160     6180.88
    217200        6182
    217240     6182.99
    217280     6184.35
    217320     6185.21
    217360     6186.22
    217400     6187.79
    217440     6188.46
    217480     6190.14
    217520     6190.69
    217560     6191.95
    217600     6193.22
    217640     6194.27
    217680     6195.49
    217720     6196.83
    217760     6197.54
    217800      6198.4
    217840     6199.78
    217880     6200.82
    217920      6202.6
    217960     6203.56
    218000     6204.68
    218040     6205.65
    218080     6207.02
    218120     6207.88
    218160     6208.87
    218200     6210.45
    218240      6211.1
    218280     6212.81
    218320     6213.36
    218360     6214.62
    218400     6215.89
    218440     6216.91
    218480     6218.16
    218520      6219.5
    218560     6220.21
    218600     6221.07
    218640     6222.46
    218680     6223.49
    218720     6225.29
    218760     6226.22
    218800     6227.35
    218840     6228.31
    218880     6229.69
    218920     6230.53
    218960     6231.52
    219000     6233.13
    219040     6233.77
    219080     6235.46
    219120     6236.03
    219160     6237.28
    219200     6238.54
    219240     6239.56
    219280     6240.82
    219320     6242.17
    219360     6242.89
    219400     6243.73
    219440     6245.12
    219480     6246.16
    219520     6247.95
    219560     6248.88
    219600     6250.03
    219640        6251
    219680     6252.36
    219720      6253.2
    219760     6254.19
    219800     6255.79
    219840     6256.42
    219880     6258.16
    219920      6258.7
    219960     6259.97
    220000     6261.22
    220040     6262.25
    220080      6263.5
    220120     6264.85
    220160     6265.57
    220200     6266.41
    220240     6267.81
    220280     6268.86
    220320     6270.65
    220360     6271.57
    220400     6272.73
    220440     6273.69
    220480     6275.03
    220520      6275.9
    220560     6276.88
    220600     6278.48
    220640     6279.12
    220680     6280.85
    220720      6281.4
    220760     6282.64
    220800     6283.92
    220840     6284.92
    220880     6286.17
    220920     6287.56
    220960     6288.26
    221000     6289.11
    221040     6290.51
    221080     6291.56
    221120     6293.34
    221160     6294.27
    221200     6295.45
    221240     6296.39
    221280     6297.75
    221320     6298.62
    221360     6299.59
    221400      6301.2
    221440     6301.85
    221480     6303.56
    221520     6304.12
    221560     6305.35
    221600     6306.63
    221640     6307.64
    221680     6308.89
    221720     6310.25
    221760     6310.96
    221800     6311.82
    221840     6313.23
    221880     6314.29
    221920     6316.06
    221960     6316.97
    222000     6318.15
    222040     6319.09
    222080     6320.47
    222120     6321.34
    222160     6322.29
    222200      6323.9
    222240     6324.57
    222280     6326.27
    222320     6326.83
    222360     6328.05
    222400     6329.35
    222440     6330.34
    222480     6331.59
    222520     6332.96
    222560     6333.65
    222600     6334.53
    222640     6335.93
    222680     6336.99
    222720     6338.78
    222760     6339.66
    222800     6340.86
    222840      6341.8
    222880     6343.17
    222920     6344.05
    222960     6345.01
    223000     6346.61
    223040     6347.29
    223080     6348.99
    223120     6349.53
    223160     6350.77
    223200     6352.06
    223240     6353.03
    223280     6354.27
    223320     6355.64
    223360     6356.32
    223400     6357.22
    223440     6358.64
    223480     6359.66
    223520     6361.45
    223560     6362.35
    223600     6363.51
    223640     6364.48
    223680     6365.84
    223720     6366.73
    223760     6367.68
    223800     6369.28
    223840     6369.95
    223880     6371.66
    223920     6372.21
    223960     6373.45
    224000     6374.73
    224040      6375.7
    224080     6376.94
    224120     6378.32
    224160     6379.01
    224200     6379.89
    224240     6381.33
    224280     6382.34
    224320     6384.16
    224360     6385.03
    224400      6386.2
    224440     6387.17
    224480     6388.51
    224520     6389.42
    224560     6390.36
    224600     6391.96
    224640     6392.64
    224680     6394.36
    224720     6394.91
    224760     6396.14
    224800     6397.44
    224840     6398.38
    224880     6399.63
    224920     6401.01
    224960     6401.71
    225000     6402.56
    225040     6404.01
    225080     6405.01
    225120     6406.86
    225160      6407.7
    225200     6408.85
    225240     6409.86
    225280     6411.17
    225320     6412.08
    225360     6413.03
    225400     6414.64
    225440     6415.31
    225480     6417.05
    225520     6417.58
    225560     6418.81
    225600     6420.09
    225640     6421.07
    225680     6422.28
    225720     6423.69
    225760     6424.38
    225800     6425.23
    225840     6426.71
    225880      6427.7
    225920     6429.55
    225960     6430.37
    226000     6431.55
    226040     6432.55
    226080     6433.86
    226120     6434.78
    226160     6435.72
    226200     6437.35
    226240     6438.01
    226280     6439.74
    226320     6440.27
    226360      6441.5
    226400      6442.8
    226440     6443.76
    226480     6444.96
    226520      6446.4
    226560     6447.09
    226600     6447.92
    226640      6449.4
    226680     6450.39
    226720     6452.25
    226760     6453.07
    226800     6454.25
    226840     6455.26
    226880     6456.57
    226920     6457.49
    226960     6458.43
    227000     6460.06
    227040     6460.72
    227080     6462.48
    227120        6463
    227160     6464.22
    227200      6465.5
    227240     6466.49
    227280     6467.66
    227320     6469.09
    227360     6469.78
    227400     6470.62
    227440      6472.1
    227480     6473.09
    227520     6474.96
    227560     6475.76
    227600     6476.98
    227640     6477.97
    227680     6479.27
    227720     6480.19
    227760     6481.11
    227800     6482.78
    227840     6483.41
    227880     6485.18
    227920     6485.73
    227960     6486.92
    228000     6488.19
    228040     6489.18
    228080     6490.37
    228120     6491.79
    228160     6492.49
    228200     6493.32
    228240     6494.81
    228280     6495.78
    228320     6497.66
    228360     6498.45
    228400     6499.65
    228440     6500.65
    228480     6501.95
    228520     6502.85
    228560      6503.8
    228600     6505.43
    228640     6506.08
    228680     6507.85
    228720     6508.41
    228760      6509.6
    228800     6510.88
    228840     6511.85
    228880     6513.05
    228920     6514.48
    228960     6515.17
    229000        6516
    229040     6517.48
    229080     6518.43
    229120     6520.32
    229160     6521.11
    229200     6522.31
    229240     6523.32
    229280      6524.6
    229320     6525.52
    229360     6526.47
    229400     6528.09
    229440     6528.74
    229480     6530.53
    229520     6531.06
    229560     6532.28
    229600     6533.54
    229640     6534.54
    229680     6535.74
    229720     6537.15
    229760     6537.82
    229800     6538.65
    229840     6540.15
    229880     6541.11
    229920     6542.97
    229960     6543.77
    230000     6544.97
    230040     6546.01
    230080     6547.27
    230120     6548.19
    230160     6549.14
    230200     6550.74
    230240     6551.39
    230280      6553.2
    230320     6553.73
    230360     6554.93
    230400     6556.21
    230440     6557.19
    230480      6558.4
    230520     6559.81
    230560     6560.46
    230600      6561.3
    230640      6562.8
    230680     6563.74
    230720     6565.64
    230760     6566.45
    230800     6567.62
    230840     6568.69
    230880     6569.95
    230920     6570.85
    230960     6571.79
    231000      6573.4
    231040     6574.05
    231080     6575.87
    231120     6576.38
    231160      6577.6
    231200     6578.89
    231240     6579.84
    231280     6581.08
    231320     6582.49
    231360     6583.13
    231400     6583.99
    231440     6585.48
    231480     6586.41
    231520      6588.3
    231560     6589.11
    231600     6590.28
    231640     6591.36
    231680     6592.62
    231720     6593.52
    231760     6594.45
    231800     6596.07
    231840     6596.72
    231880     6598.54
    231920     6599.06
    231960     6600.27
    232000     6601.57
    232040     6602.52
    232080     6603.76
    232120     6605.17
    232160     6605.79
    232200     6606.67
    232240     6608.17
    232280     6609.09
    232320     6610.97
    232360     6611.77
    232400     6612.94
    232440     6614.05
    232480     6615.27
    232520     6616.18
    232560      6617.1
    232600     6618.73
    232640     6619.38
    232680     6621.22
    232720     6621.72
    232760     6622.93
    232800     6624.22
    232840     6625.19
    232880     6626.41
    232920     6627.82
    232960     6628.46
    233000     6629.34
    233040     6630.82
    233080     6631.76
    233120     6633.64
    233160     6634.43
    233200      6635.6
    233240     6636.69
    233280     6637.91
    233320     6638.82
    233360     6639.76
    233400     6641.41
    233440     6642.04
    233480     6643.87
    233520     6644.38
    233560      6645.6
    233600     6646.87
    233640     6647.85
    233680     6649.08
    233720     6650.47
    233760     6651.14
    233800     6652.01
    233840     6653.49
    233880     6654.44
    233920     6656.28
    233960     6657.09
    234000     6658.28
    234040     6659.36
    234080      6660.6
    234120     6661.51
    234160     6662.43
    234200     6664.09
    234240     6664.72
    234280     6666.55
    234320     6667.05
    234360     6668.27
    234400     6669.53
    234440     6670.52
    234480     6671.75
    234520     6673.14
    234560      6673.8
    234600     6674.67
    234640     6676.16
    234680     6677.13
    234720     6678.94
    234760     6679.75
    234800     6680.95
    234840     6682.04
    234880     6683.27
    234920     6684.16
    234960      6685.1
    235000     6686.75
    235040     6687.38
    235080      6689.2
    235120     6689.71
    235160     6690.94
    235200     6692.19
    235240     6693.21
    235280      6694.4
    235320     6695.83
    235360      6696.5
    235400     6697.34
    235440     6698.85
    235480     6699.81
    235520     6701.63
    235560     6702.44
    235600     6703.62
    235640     6704.73
    235680     6705.95
    235720     6706.86
    235760      6707.8
    235800     6709.44
    235840     6710.09
    235880      6711.9
    235920     6712.41
    235960     6713.63
    236000     6714.89
    236040     6715.89
    236080      6717.1
    236120     6718.51
    236160     6719.21
    236200     6720.03
    236240     6721.52
    236280      6722.5
    236320     6724.33
    236360     6725.13
    236400     6726.28
    236440     6727.42
    236480     6728.66
    236520     6729.53
    236560     6730.47
    236600     6732.11
    236640     6732.78
    236680     6734.57
    236720     6735.08
    236760     6736.32
    236800     6737.57
    236840     6738.58
    236880      6739.8
    236920     6741.21
    236960      6741.9
    237000      6742.7
    237040     6744.21
    237080     6745.19
    237120     6747.01
    237160     6747.81
    237200     6748.98
    237240     6750.09
    237280     6751.32
    237320     6752.22
    237360     6753.16
    237400     6754.78
    237440     6755.47
    237480     6757.28
    237520     6757.76
    237560        6759
    237600     6760.25
    237640     6761.27
    237680     6762.51
    237720      6763.9
    237760      6764.6
    237800     6765.37
    237840     6766.89
    237880     6767.89
    237920     6769.71
    237960     6770.51
    238000     6771.67
    238040     6772.79
    238080     6774.01
    238120     6774.92
    238160     6775.85
    238200     6777.46
    238240     6778.15
    238280     6779.98
    238320     6780.47
    238360      6781.7
    238400     6782.95
    238440     6783.96
    238480     6785.22
    238520     6786.58
    238560     6787.29
    238600     6788.06
    238640     6789.57
    238680     6790.58
    238720      6792.4
    238760     6793.19
    238800     6794.38
    238840     6795.48
    238880     6796.71
    238920     6797.61
    238960     6798.56
    239000     6800.18
    239040     6800.85
    239080     6802.69
    239120     6803.16
    239160      6804.4
    239200     6805.66
    239240     6806.64
    239280     6807.93
    239320     6809.31
    239360     6810.01
    239400     6810.76
    239440     6812.27
    239480     6813.26
    239520     6815.12
    239560     6815.89
    239600     6817.08
    239640     6818.19
    239680      6819.4
    239720     6820.31
    239760     6821.27
    239800     6822.87
    239840     6823.55
    239880     6825.41
    239920     6825.86
    239960      6827.1
    240000     6828.36
    240040     6829.35
    240080      6830.6
    240120     6832.01
    240160     6832.68
    240200     6833.45
    240240     6834.97
    240280     6835.95
    240320     6837.82
    240360     6838.59
    240400     6839.77
    240440     6840.87
    240480     6842.09
    240520     6842.99
    240560     6843.98
    240600     6845.57
    240640     6846.25
    240680     6848.12
    240720     6848.57
    240760     6849.82
    240800     6851.08
    240840     6852.08
    240880     6853.34
    240920     6854.75
    240960     6855.42
    241000     6856.16
    241040     6857.71
    241080      6858.7
    241120     6860.55
    241160     6861.33
    241200     6862.48
    241240     6863.58
    241280     6864.82
    241320     6865.73
    241360     6866.69
    241400     6868.28
    241440     6868.99
    241480     6870.86
    241520     6871.29
    241560     6872.55
    241600     6873.83
    241640      6874.8
    241680     6876.08
    241720     6877.49
    241760     6878.16
    241800     6878.91
    241840     6880.49
    241880     6881.44
    241920      6883.3
    241960     6884.08
    242000     6885.25
    242040     6886.33
    242080     6887.59
    242120     6888.46
    242160     6889.44
    242200     6891.03
    242240     6891.76
    242280     6893.64
    242320     6894.05
    242360     6895.32
    242400     6896.59
    242440     6897.56
    242480     6898.85
    242520     6900.25
    242560     6900.93
    242600     6901.68
    242640     6903.23
    242680     6904.19
    242720     6906.05
    242760     6906.85
    242800     6907.98
    242840     6909.09
    242880     6910.35
    242920     6911.22
    242960     6912.19
    243000     6913.81
    243040     6914.52
    243080      6916.4
    243120     6916.78
    243160     6918.05
    243200     6919.31
    243240     6920.31
    243280     6921.58
    243320     6922.98
    243360     6923.68
    243400     6924.43
    243440     6925.98
    243480     6926.94
    243520     6928.79
    243560      6929.6
    243600     6930.72
    243640     6931.84
    243680      6933.1
    243720     6933.96
    243760     6934.94
    243800     6936.56
    243840     6937.27
    243880     6939.13
    243920     6939.52
    243960     6940.77
    244000     6942.06
    244040     6943.04
    244080      6944.3
    244120     6945.73
    244160     6946.42
    244200      6947.2
    244240     6948.74
    244280      6949.7
    244320     6951.54
    244360     6952.36
    244400     6953.47
    244440     6954.59
    244480     6955.85
    244520      6956.7
    244560     6957.67
    244600      6959.3
    244640        6960
    244680     6961.86
    244720     6962.26
    244760      6963.5
    244800      6964.8
    244840     6965.77
    244880     6967.02
    244920     6968.46
    244960     6969.17
    245000     6969.95
    245040     6971.48
    245080     6972.44
    245120      6974.3
    245160     6975.08
    245200     6976.21
    245240     6977.33
    245280     6978.59
    245320     6979.44
    245360      6980.4
    245400     6982.04
    245440     6982.74
    245480     6984.59
    245520        6985
    245560     6986.25
    245600     6987.53
    245640     6988.51
    245680     6989.76
    245720     6991.21
    245760     6991.93
    245800     6992.69
    245840     6994.23
    245880     6995.19
    245920     6997.03
    245960     6997.79
    246000     6998.96
    246040     7000.06
    246080     7001.33
    246120      7002.2
    246160     7003.16
    246200     7004.81
    246240      7005.5
    246280     7007.32
    246320     7007.74
    246360     7009.01
    246400     7010.26
    246440     7011.25
    246480     7012.48
    246520     7013.94
    246560     7014.66
    246600     7015.43
    246640     7016.95
    246680     7017.92
    246720     7019.77
    246760     7020.53
    246800     7021.68
    246840      7022.8
    246880     7024.05
    246920     7024.94
    246960     7025.89
    247000     7027.54
    247040     7028.22
    247080     7030.04
    247120     7030.46
    247160     7031.75
    247200     7032.98
    247240     7033.97
    247280      7035.2
    247320     7036.65
    247360     7037.37
    247400     7038.14
    247440     7039.65
    247480     7040.62
    247520     7042.47
    247560     7043.22
    247600      7044.4
    247640      7045.5
    247680     7046.74
    247720     7047.62
    247760     7048.59
    247800     7050.24
    247840     7050.92
    247880     7052.75
    247920     7053.15
    247960     7054.44
    248000     7055.68
    248040     7056.67
    248080     7057.89
    248120     7059.37
    248160     7060.08
    248200     7060.84
    248240     7062.36
    248280     7063.33
    248320     7065.17
    248360     7065.92
    248400      7067.1
    248440      7068.2
    248480     7069.44
    248520     7070.32
    248560     7071.29
    248600     7072.95
    248640     7073.61
    248680     7075.43
    248720     7075.85
    248760     7077.13
    248800     7078.38
    248840     7079.38
    248880     7080.61
    248920     7082.09
    248960      7082.8
    249000     7083.56
    249040     7085.06
    249080     7086.04
    249120     7087.87
    249160     7088.65
    249200     7089.81
    249240     7090.92
    249280     7092.16
    249320     7093.03
    249360     7094.01
    249400     7095.65
    249440     7096.33
    249480     7098.14
    249520     7098.58
    249560     7099.86
    249600     7101.12
    249640     7102.09
    249680     7103.32
    249720     7104.81
    249760     7105.52
    249800     7106.27
    249840     7107.77
    249880     7108.76
    249920     7110.58
    249960     7111.36
    250000     7112.52
    250040     7113.62
    250080     7114.88
    250120     7115.71
    250160     7116.71
    250200     7118.37
    250240     7119.05
    250280     7120.83
    250320     7121.27
    250360     7122.57
    250400     7123.79
    250440     7124.77
    250480     7126.01
    250520      7127.5
    250560     7128.22
    250600     7128.98
    250640     7130.45
    250680     7131.46
    250720      7133.3
    250760     7134.07
    250800     7135.21
    250840     7136.33
    250880     7137.59
    250920     7138.42
    250960     7139.41
    251000     7141.08
    251040     7141.78
    251080     7143.56
    251120     7143.99
    251160     7145.29
    251200     7146.52
    251240     7147.49
    251280     7148.73
    251320     7150.23
    251360     7150.97
    251400     7151.71
    251440     7153.19
    251480     7154.18
    251520     7156.02
    251560      7156.8
    251600     7157.94
    251640     7159.08
    251680     7160.29
    251720     7161.14
    251760     7162.13
    251800     7163.83
    251840     7164.49
    251880      7166.3
    251920      7166.7
    251960     7167.99
    252000     7169.22
    252040     7170.21
    252080     7171.45
    252120     7172.93
    252160     7173.71
    252200     7174.41
    252240      7175.9
    252280     7176.91
    252320     7178.76
    252360     7179.54
    252400     7180.67
    252440     7181.79
    252480        7183
    252520     7183.84
    252560     7184.86
    252600     7186.55
    252640      7187.2
    252680     7189.03
    252720     7189.44
    252760     7190.74
    252800     7191.95
    252840     7192.94
    252880      7194.2
    252920     7195.68
    252960     7196.44
    253000     7197.14
    253040     7198.64
    253080     7199.66
    253120     7201.51
    253160     7202.29
    253200     7203.44
    253240     7204.54
    253280     7205.74
    253320      7206.6
    253360      7207.6
    253400      7209.3
    253440     7209.96
    253480     7211.78
    253520      7212.2
    253560     7213.51
    253600     7214.69
    253640      7215.7
    253680     7216.98
    253720     7218.42
    253760      7219.2
    253800     7219.89
    253840      7221.4
    253880     7222.39
    253920     7224.28
    253960     7225.04
    254000      7226.2
    254040     7227.29
    254080     7228.51
    254120     7229.37
    254160     7230.37
    254200     7232.08
    254240     7232.73
    254280     7234.56
    254320     7234.98
    254360     7236.28
    254400     7237.44
    254440     7238.46
    254480     7239.73
    254520     7241.19
    254560     7241.99
    254600     7242.65
    254640     7244.16
    254680     7245.16
    254720     7247.07
    254760     7247.81
    254800     7248.98
    254840     7250.04
    254880      7251.3
    254920     7252.15
    254960     7253.13
    255000     7254.85
    255040      7255.5
    255080     7257.31
    255120     7257.72
    255160     7259.02
    255200     7260.19
    255240     7261.21
    255280     7262.48
    255320     7263.94
    255360     7264.74
    255400     7265.41
    255440     7266.89
    255480      7267.9
    255520     7269.83
    255560     7270.57
    255600     7271.72
    255640     7272.79
    255680     7274.05
    255720      7274.9
    255760      7275.9
    255800     7277.62
    255840     7278.25
    255880     7280.07
    255920     7280.48
    255960     7281.78
    256000     7282.96
    256040     7283.98
    256080     7285.22
    256120     7286.71
    256160     7287.48
    256200     7288.21
    256240     7289.68
    256280     7290.65
    256320     7292.58
    256360     7293.33
    256400     7294.48
    256440     7295.56
    256480     7296.84
    256520     7297.65
    256560     7298.68
    256600     7300.38
    256640     7300.99
    256680     7302.87
    256720     7303.23
    256760     7304.53
    256800     7305.71
    256840     7306.71
    256880     7307.97
    256920     7309.45
    256960     7310.25
    257000     7310.96
    257040     7312.41
    257080      7313.4
    257120     7315.34
    257160     7316.07
    257200     7317.21
    257240     7318.31
    257280     7319.59
    257320      7320.4
    257360     7321.45
    257400     7323.16
    257440     7323.74
    257480     7325.63
    257520     7325.99
    257560     7327.28
    257600     7328.48
    257640     7329.48
    257680     7330.72
    257720     7332.21
    257760     7333.02
    257800     7333.71
    257840     7335.14
    257880     7336.14
    257920      7338.1
    257960     7338.83
    258000     7339.95
    258040     7341.06
    258080     7342.35
    258120     7343.12
    258160     7344.18
    258200     7345.89
    258240     7346.46
    258280     7348.37
    258320     7348.73
    258360     7350.01
    258400     7351.24
    258440     7352.23
    258480     7353.46
    258520     7354.98
    258560     7355.75
    258600     7356.46
    258640     7357.89
    258680      7358.9
    258720     7360.84
    258760     7361.57
    258800     7362.68
    258840     7363.78
    258880     7365.09
    258920     7365.86
    258960     7366.92
    259000     7368.62
    259040     7369.19
    259080      7371.1
    259120     7371.45
    259160     7372.75
    259200     7373.96
    259240     7374.96
    259280     7376.18
    259320     7377.72
    259360     7378.48
    259400      7379.2
    259440     7380.61
    259480     7381.64
    259520     7383.58
    259560     7384.28
    259600     7385.43
    259640      7386.5
    259680     7387.82
    259720     7388.55
    259760     7389.65
    259800     7391.35
    259840     7391.91
    259880     7393.83
    259920     7394.17
    259960     7395.46
    260000     7396.69
    260040     7397.69
    260080     7398.92
    260120     7400.42
    260160     7401.19
    260200     7401.91
    260240     7403.33
    260280     7404.35
    260320     7406.25
    260360     7407.02
    260400     7408.14
    260440     7409.21
    260480     7410.53
    260520     7411.27
    260560     7412.36
    260600     7414.07
    260640      7414.6
    260680     7416.54
    260720     7416.86
    260760     7418.17
    260800     7419.39
    260840     7420.37
    260880     7421.62
    260920     7423.12
    260960     7423.88
    261000     7424.61
    261040     7426.04
    261080     7427.05
    261120     7428.96
    261160     7429.71
    261200     7430.84
    261240     7431.92
    261280     7433.23
    261320     7433.95
    261360     7435.05
    261400     7436.76
    261440     7437.32
    261480     7439.24
    261520     7439.56
    261560     7440.88
    261600      7442.1
    261640     7443.03
    261680     7444.34
    261720     7445.82
    261760     7446.58
    261800     7447.33
    261840     7448.75
    261880     7449.72
    261920     7451.66
    261960     7452.41
    262000     7453.55
    262040     7454.62
    262080     7455.92
    262120     7456.64
    262160     7457.77
    262200     7459.46
    262240     7460.02
    262280     7461.93
    262320     7462.24
    262360     7463.58
    262400     7464.82
    262440     7465.74
    262480     7467.05
    262520     7468.53
    262560      7469.3
    262600     7470.02
    262640     7471.42
    262680     7472.43
    262720     7474.37
    262760     7475.09
    262800     7476.26
    262840     7477.32
    262880      7478.6
    262920     7479.34
    262960     7480.47
    263000     7482.16
    263040     7482.69
    263080     7484.63
    263120     7484.93
    263160     7486.28
    263200     7487.51
    263240     7488.43
    263280     7489.74
    263320     7491.22
    263360        7492
    263400      7492.7
    263440     7494.11
    263480      7495.1
    263520     7497.06
    263560     7497.77
    263600     7498.94
    263640     7500.01
    263680     7501.25
    263720        7502
    263760     7503.17
    263800     7504.85
    263840     7505.39
    263880     7507.32
    263920     7507.59
    263960     7508.98
    264000     7510.19
    264040     7511.13
    264080     7512.42
    264120     7513.91
    264160     7514.68
    264200     7515.37
    264240     7516.77
    264280     7517.76
    264320     7519.76
    264360     7520.46
    264400     7521.65
    264440     7522.72
    264480     7523.94
    264520     7524.71
    264560     7525.85
    264600     7527.55
    264640     7528.07
    264680     7530.02
    264720     7530.29
    264760     7531.67
    264800     7532.91
    264840      7533.8
    264880     7535.12
    264920     7536.61
    264960     7537.37
    265000     7538.07
    265040     7539.48
    265080     7540.43
    265120     7542.46
    265160     7543.15
    265200     7544.35
    265240      7545.4
    265280     7546.64
    265320     7547.41
    265360     7548.57
    265400     7550.24
    265440     7550.76
    265480     7552.72
    265520        7553
    265560     7554.38
    265600     7555.59
    265640      7556.5
    265680     7557.81
    265720     7559.33
    265760     7560.07
    265800     7560.78
    265840      7562.2
    265880     7563.15
    265920     7565.17
    265960     7565.86
    266000     7567.07
    266040     7568.14
    266080     7569.36
    266120     7570.15
    266160     7571.27
    266200     7572.98
    266240     7573.48
    266280     7575.44
    266320     7575.71
    266360      7577.1
    266400     7578.32
    266440     7579.21
    266480     7580.55
    266520     7582.04
    266560     7582.78
    266600     7583.48
    266640     7584.91
    266680     7585.86
    266720     7587.85
    266760     7588.57
    266800     7589.77
    266840     7590.84
    266880     7592.06
    266920     7592.85
    266960     7593.97
    267000     7595.67
    267040      7596.2
    267080     7598.14
    267120     7598.38
    267160     7599.79
    267200     7600.99
    267240     7601.92
    267280     7603.24
    267320     7604.75
    267360     7605.47
    267400     7606.18
    267440     7607.63
    267480     7608.56
    267520     7610.57
    267560     7611.26
    267600     7612.49
    267640     7613.56
    267680     7614.75
    267720     7615.54
    267760     7616.64
    267800     7618.37
    267840     7618.88
    267880     7620.84
    267920     7621.08
    267960     7622.47
    268000     7623.68
    268040     7624.58
    268080     7625.93
    268120     7627.44
    268160     7628.12
    268200     7628.83
    268240      7630.3
    268280     7631.24
    268320     7633.23
    268360     7633.89
    268400     7635.15
    268440     7636.21
    268480      7637.4
    268520     7638.21
    268560     7639.33
    268600     7641.04
    268640     7641.56
    268680      7643.5
    268720     7643.73
    268760     7645.13
    268800     7646.32
    268840     7647.24
    268880     7648.59
    268920     7650.07
    268960     7650.78
    269000     7651.49
    269040     7652.97
    269080     7653.87
    269120      7655.9
    269160     7656.55
    269200      7657.8
    269240     7658.88
    269280     7660.05
    269320     7660.86
    269360     7661.99
    269400      7663.7
    269440     7664.22
    269480     7666.17
    269520     7666.39
    269560      7667.8
    269600     7668.98
    269640     7669.89
    269680     7671.22
    269720      7672.7
    269760      7673.4
    269800     7674.14
    269840     7675.62
    269880     7676.53
    269920     7678.54
    269960     7679.18
    270000     7680.44
    270040     7681.49
    270080     7682.69
    270120      7683.5
    270160      7684.6
    270200     7686.34
    270240     7686.84
    270280     7688.76
    270320        7689
    270360     7690.42
    270400     7691.62
    270440      7692.5
    270480     7693.88
    270520     7695.33
    270560        7696
    270600     7696.77
    270640     7698.24
    270680     7699.16
    270720     7701.16
    270760     7701.79
    270800     7703.06
    270840     7704.13
    270880      7705.3
    270920     7706.12
    270960     7707.24
    271000     7708.98
    271040     7709.46
    271080     7711.39
    271120     7711.63
    271160     7713.05
    271200     7714.25
    271240     7715.16
    271280     7716.53
    271320     7717.97
    271360     7718.65
    271400     7719.39
    271440     7720.87
    271480      7721.8
    271520     7723.82
    271560     7724.46
    271600      7725.7
    271640     7726.81
    271680     7727.93
    271720     7728.79
    271760      7729.9
    271800     7731.62
    271840     7732.13
    271880     7734.06
    271920     7734.29
    271960     7735.72
    272000     7736.92
    272040     7737.82
    272080     7739.21
    272120     7740.65
    272160     7741.32
    272200     7742.06
    272240     7743.53
    272280     7744.48
    272320      7746.5
    272360     7747.14
    272400     7748.37
    272440     7749.47
    272480      7750.6
    272520     7751.47
    272560     7752.56
    272600     7754.28
    272640     7754.78
    272680      7756.7
    272720     7756.96
    272760     7758.36
    272800      7759.6
    272840     7760.47
    272880     7761.87
    272920     7763.29
    272960     7763.97
    273000     7764.74
    273040     7766.21
    273080     7767.14
    273120     7769.18
    273160      7769.8
    273200     7771.04
    273240     7772.11
    273280     7773.27
    273320      7774.1
    273360     7775.22
    273400     7776.95
    273440     7777.42
    273480     7779.34
    273520      7779.6
    273560     7780.99
    273600     7782.26
    273640     7783.11
    273680     7784.51
    273720     7785.92
    273760     7786.62
    273800     7787.37
    273840     7788.86
    273880     7789.78
    273920      7791.8
    273960     7792.43
    274000     7793.69
    274040     7794.77
    274080     7795.93
    274120     7796.76
    274160     7797.88
    274200     7799.59
    274240     7800.08
    274280     7801.98
    274320     7802.25
    274360     7803.62
    274400     7804.92
    274440      7805.8
    274480     7807.18
    274520     7808.59
    274560     7809.29
    274600     7810.05
    274640     7811.52
    274680     7812.43
    274720     7814.46
    274760     7815.08
    274800     7816.34
    274840     7817.43
    274880     7818.58
    274920     7819.39
    274960     7820.55
    275000     7822.22
    275040     7822.74
    275080     7824.65
    275120     7824.89
    275160     7826.25
    275200     7827.56
    275240     7828.45
    275280     7829.82
    275320     7831.23
    275360     7831.93
    275400     7832.67
    275440     7834.18
    275480     7835.06
    275520      7837.1
    275560     7837.72
    275600     7839.01
    275640     7840.06
    275680     7841.23
    275720     7842.05
    275760     7843.17
    275800     7844.85
    275840     7845.38
    275880     7847.27
    275920     7847.52
    275960     7848.88
    276000     7850.18
    276040     7851.08
    276080     7852.46
    276120     7853.87
    276160     7854.56
    276200     7855.31
    276240      7856.8
    276280     7857.68
    276320     7859.72
    276360     7860.32
    276400     7861.64
    276440     7862.68
    276480     7863.87
    276520     7864.68
    276560     7865.82
    276600      7867.5
    276640     7868.01
    276680      7869.9
    276720     7870.16
    276760     7871.53
    276800      7872.8
    276840     7873.69
    276880     7875.09
    276920     7876.48
    276960     7877.19
    277000     7877.96
    277040     7879.45
    277080     7880.31
    277120     7882.36
    277160     7882.97
    277200     7884.27
    277240     7885.32
    277280      7886.5
    277320     7887.32
    277360     7888.47
    277400     7890.13
    277440     7890.65
    277480     7892.54
    277520      7892.8
    277560     7894.16
    277600     7895.42
    277640     7896.31
    277680      7897.7
    277720     7899.06
    277760      7899.8
    277800     7900.57
    277840     7902.06
    277880     7902.92
    277920        7905
    277960     7905.57
    278000     7906.89
    278040     7907.94
    278080     7909.11
    278120     7909.94
    278160     7911.08
    278200     7912.74
    278240     7913.26
    278280     7915.16
    278320     7915.41
    278360     7916.78
    278400     7918.04
    278440     7918.92
    278480     7920.33
    278520     7921.68
    278560      7922.4
    278600     7923.17
    278640     7924.68
    278680     7925.55
    278720     7927.62
    278760     7928.18
    278800     7929.49
    278840     7930.55
    278880     7931.71
    278920     7932.53
    278960     7933.68
    279000     7935.36
    279040     7935.86
    279080     7937.77
    279120     7937.99
    279160     7939.37
    279200     7940.64
    279240     7941.54
    279280     7942.94
    279320     7944.27
    279360     7944.98
    279400     7945.79
    279440      7947.3
    279480     7948.13
    279520     7950.21
    279560      7950.8
    279600     7952.11
    279640     7953.17
    279680      7954.3
    279720     7955.13
    279760     7956.28
    279800     7957.97
    279840     7958.45
    279880     7960.36
    279920     7960.58
    279960     7961.97
    280000     7963.25
    280040     7964.13
    280080     7965.55
    280120     7966.88
    280160     7967.56
    280200     7968.38
    280240      7969.9
    280280     7970.73
    280320     7972.81
    280360     7973.41
    280400     7974.69
    280440      7975.8
    280480     7976.88
    280520     7977.73
    280560     7978.87
    280600     7980.58
    280640     7981.05
    280680     7982.95
    280720     7983.18
    280760     7984.57
    280800     7985.85
    280840     7986.71
    280880     7988.12
    280920     7989.48
    280960     7990.14
    281000     7990.96
    281040     7992.47
    281080     7993.32
    281120     7995.43
    281160        7996
    281200     7997.29
    281240     7998.37
    281280     7999.47
    281320     8000.32
    281360     8001.46
    281400     8003.17
    281440     8003.62
    281480     8005.51
    281520     8005.76
    281560     8007.13
    281600     8008.45
    281640     8009.32
    281680     8010.71
    281720     8012.06
    281760     8012.74
    281800     8013.55
    281840     8015.08
    281880     8015.91
    281920     8018.03
    281960     8018.59
    282000     8019.84
    282040     8020.96
    282080     8022.04
    282120      8022.9
    282160     8024.01
    282200     8025.76
    282240     8026.19
    282280     8028.08
    282320     8028.34
    282360     8029.72
    282400     8031.04
    282440      8031.9
    282480     8033.31
    282520     8034.65
    282560     8035.32
    282600     8036.12
    282640     8037.65
    282680      8038.5
    282720     8040.61
    282760     8041.17
    282800     8042.44
    282840     8043.56
    282880     8044.59
    282920     8045.47
    282960     8046.61
    283000     8048.34
    283040     8048.74
    283080     8050.64
    283120     8050.92
    283160     8052.31
    283200      8053.6
    283240     8054.47
    283280     8055.89
    283320     8057.22
    283360     8057.87
    283400      8058.7
    283440     8060.19
    283480     8061.08
    283520      8063.2
    283560     8063.75
    283600     8065.01
    283640     8066.13
    283680     8067.15
    283720     8068.03
    283760     8069.18
    283800     8070.89
    283840     8071.29
    283880     8073.22
    283920     8073.49
    283960     8074.86
    284000     8076.16
    284040     8077.05
    284080     8078.43
    284120     8079.75
    284160     8080.42
    284200     8081.24
    284240     8082.73
    284280     8083.65
    284320     8085.74
    284360      8086.3
    284400     8087.55
    284440     8088.68
    284480     8089.69
    284520     8090.55
    284560     8091.73
    284600     8093.44
    284640     8093.84
    284680     8095.74
    284720     8096.05
    284760     8097.42
    284800     8098.72
    284840     8099.61
    284880        8101
    284920     8102.31
    284960     8102.99
    285000      8103.8
    285040     8105.31
    285080      8106.2
    285120     8108.31
    285160     8108.89
    285200     8110.13
    285240     8111.25
    285280     8112.28
    285320     8113.13
    285360      8114.3
    285400        8116
    285440     8116.42
    285480      8118.3
    285520     8118.63
    285560     8120.01
    285600     8121.31
    285640     8122.16
    285680     8123.58
    285720     8124.87
    285760     8125.53
    285800     8126.38
    285840     8127.87
    285880     8128.77
    285920     8130.87
    285960     8131.46
    286000      8132.7
    286040     8133.82
    286080     8134.85
    286120      8135.7
    286160     8136.88
    286200     8138.58
    286240     8138.97
    286280     8140.88
    286320     8141.18
    286360     8142.56
    286400     8143.85
    286440     8144.74
    286480     8146.14
    286520     8147.44
    286560     8148.11
    286600     8148.94
    286640     8150.45
    286680     8151.32
    286720     8153.43
    286760     8154.02
    286800     8155.24
    286840     8156.37
    286880      8157.4
    286920     8158.22
    286960     8159.42
    287000     8161.13
    287040     8161.51
    287080     8163.41
    287120     8163.71
    287160      8165.1
    287200     8166.42
    287240      8167.3
    287280     8168.68
    287320     8170.01
    287360     8170.68
    287400     8171.51
    287440     8173.01
    287480     8173.88
    287520     8175.99
    287560     8176.59
    287600     8177.81
    287640     8178.94
    287680     8179.95
    287720     8180.78
    287760     8181.98
    287800      8183.7
    287840     8184.06
    287880     8185.97
    287920     8186.28
    287960     8187.65
    288000     8188.95
    288040     8189.84
    288080     8191.26
    288120     8192.55
    288160      8193.2
    288200     8194.06
    288240     8195.56
    288280     8196.44
    288320     8198.57
    288360     8199.15
    288400     8200.39
    288440     8201.47
    288480      8202.5
    288520     8203.34
    288560     8204.56
    288600     8206.28
    288640     8206.65
    288680     8208.51
    288720     8208.84
    288760      8210.2
    288800     8211.52
    288840     8212.42
    288880     8213.85
    288920     8215.14
    288960     8215.78
    289000     8216.59
    289040     8218.12
    289080     8218.98
    289120     8221.16
    289160     8221.73
    289200     8222.95
    289240     8224.02
    289280     8225.05
    289320     8225.91
    289360     8227.13
    289400     8228.85
    289440     8229.22
    289480     8231.08
    289520     8231.42
    289560     8232.78
    289600     8234.09
    289640     8235.01
    289680     8236.39
    289720      8237.7
    289760     8238.37
    289800     8239.16
    289840     8240.68
    289880     8241.53
    289920     8243.73
    289960     8244.29
    290000     8245.49
    290040     8246.58
    290080     8247.61
    290120     8248.49
    290160     8249.68
    290200     8251.44
    290240     8251.81
    290280     8253.66
    290320     8253.98
    290360     8255.37
    290400     8256.67
    290440     8257.59
    290480     8258.94
    290520     8260.26
    290560     8260.94
    290600     8261.75
    290640     8263.27
    290680     8264.08
    290720     8266.31
    290760     8266.86
    290800     8268.07
    290840     8269.16
    290880      8270.2
    290920      8271.1
    290960     8272.28
    291000     8274.04
    291040     8274.38
    291080     8276.23
    291120     8276.54
    291160     8277.94
    291200     8279.25
    291240     8280.16
    291280     8281.51
    291320     8282.86
    291360     8283.51
    291400     8284.35
    291440      8285.8
    291480     8286.66
    291520     8288.91
    291560     8289.43
    291600     8290.67
    291640     8291.74
    291680     8292.79
    291720     8293.68
    291760     8294.85
    291800      8296.6
    291840     8296.97
    291880     8298.83
    291920     8299.12
    291960     8300.49
    292000     8301.82
    292040     8302.74
    292080     8304.08
    292120     8305.45
    292160     8306.09
    292200     8306.93
    292240     8308.41
    292280     8309.23
    292320     8311.47
    292360        8312
    292400     8313.27
    292440     8314.32
    292480     8315.39
    292520     8316.22
    292560     8317.44
    292600     8319.18
    292640     8319.52
    292680     8321.39
    292720     8321.68
    292760     8323.04
    292800     8324.38
    292840     8325.31
    292880     8326.62
    292920        8328
    292960     8328.62
    293000     8329.46
    293040     8330.96
    293080     8331.78
    293120     8334.01
    293160     8334.53
    293200      8335.8
    293240     8336.83
    293280      8337.9
    293320     8338.74
    293360     8339.95
    293400     8341.68
    293440     8342.05
    293480     8343.92
    293520      8344.2
    293560     8345.52
    293600     8346.89
    293640     8347.79
    293680     8349.09
    293720     8350.48
    293760     8351.07
    293800     8351.92
    293840     8353.42
    293880     8354.24
    293920     8356.48
    293960        8357
    294000     8358.27
    294040      8359.3
    294080     8360.37
    294120     8361.22
    294160     8362.41
    294200     8364.13
    294240     8364.51
    294280     8366.38
    294320     8366.67
    294360     8367.99
    294400     8369.36
    294440     8370.25
    294480     8371.56
    294520     8372.97
    294560     8373.54
    294600     8374.41
    294640      8375.9
    294680     8376.72
    294720     8378.97
    294760     8379.48
    294800     8380.74
    294840     8381.78
    294880     8382.85
    294920     8383.67
    294960     8384.88
    295000      8386.6
    295040     8386.96
    295080     8388.86
    295120     8389.12
    295160     8390.47
    295200     8391.83
    295240     8392.72
    295280     8394.01
    295320     8395.43
    295360     8396.01
    295400     8396.85
    295440     8398.35
    295480     8399.16
    295520     8401.42
    295560     8401.94
    295600     8403.23
    295640     8404.22
    295680     8405.32
    295720     8406.13
    295760     8407.35
    295800     8409.04
    295840      8409.4
    295880     8411.32
    295920     8411.61
    295960     8412.92
    296000     8414.28
    296040     8415.18
    296080     8416.46
    296120     8417.88
    296160     8418.48
    296200     8419.29
    296240     8420.84
    296280     8421.64
    296320     8423.89
    296360     8424.38
    296400     8425.69
    296440     8426.67
    296480      8427.8
    296520      8428.6
    296560     8429.83
    296600     8431.51
    296640     8431.86
    296680     8433.79
    296720     8434.08
    296760     8435.36
    296800     8436.76
    296840     8437.64
    296880      8438.9
    296920     8440.35
    296960     8440.94
    297000     8441.72
    297040     8443.26
    297080     8444.09
    297120     8446.36
    297160     8446.82
    297200     8448.15
    297240     8449.11
    297280     8450.26
    297320     8451.06
    297360     8452.27
    297400     8453.96
    297440     8454.32
    297480     8456.24
    297520      8456.5
    297560     8457.77
    297600     8459.19
    297640     8460.08
    297680     8461.37
    297720     8462.78
    297760     8463.39
    297800     8464.18
    297840     8465.73
    297880     8466.55
    297920     8468.83
    297960     8469.27
    298000     8470.59
    298040     8471.56
    298080      8472.7
    298120     8473.49
    298160     8474.73
    298200      8476.4
    298240     8476.77
    298280     8478.71
    298320     8478.98
    298360     8480.25
    298400     8481.65
    298440     8482.57
    298480     8483.85
    298520     8485.25
    298560     8485.86
    298600     8486.63
    298640     8488.18
    298680        8489
    298720     8491.27
    298760     8491.72
    298800     8493.07
    298840     8494.04
    298880     8495.17
    298920     8495.98
    298960     8497.21
    299000     8498.83
    299040     8499.22
    299080     8501.18
    299120     8501.43
    299160      8502.7
    299200     8504.08
    299240     8505.03
    299280     8506.33
    299320     8507.72
    299360     8508.35
    299400      8509.1
    299440     8510.67
    299480     8511.48
    299520     8513.73
    299560     8514.19
    299600     8515.55
    299640     8516.52
    299680     8517.63
    299720     8518.46
    299760     8519.68
    299800     8521.32
    299840     8521.73
    299880     8523.65
    299920     8523.87
    299960     8525.18
    300000     8526.54
    300040     8527.51
    300080     8528.78
    300120     8530.19
    300160     8530.81
    300200     8531.57
    300240     8533.15
    300280     8533.95
    300320      8536.2
    300360     8536.65
    300400     8538.04
    300440     8539.01
    300480     8540.14
    300520     8540.94
    300560     8542.15
    300600     8543.81
    300640     8544.21
    300680     8546.15
    300720     8546.39
    300760     8547.67
    300800     8549.03
    300840        8550
    300880     8551.29
    300920     8552.69
    300960     8553.32
    301000     8554.03
    301040     8555.62
    301080     8556.45
    301120     8558.67
    301160     8559.13
    301200     8560.52
    301240     8561.46
    301280     8562.64
    301320     8563.42
    301360     8564.63
    301400     8566.32
    301440     8566.71
    301480     8568.62
    301520     8568.89
    301560     8570.18
    301600     8571.51
    301640     8572.51
    301680     8573.78
    301720     8575.16
    301760     8575.79
    301800     8576.51
    301840      8578.1
    301880     8578.92
    301920     8581.16
    301960     8581.61
    302000     8582.98
    302040     8583.93
    302080     8585.09
    302120      8585.9
    302160     8587.11
    302200      8588.8
    302240      8589.2
    302280     8591.11
    302320     8591.38
    302360     8592.65
    302400     8593.98
    302440     8594.98
    302480     8596.26
    302520     8597.64
    302560     8598.25
    302600     8598.98
    302640     8600.55
    302680     8601.38
    302720     8603.63
    302760     8604.07
    302800     8605.45
    302840     8606.37
    302880     8607.57
    302920     8608.34
    302960     8609.57
    303000     8611.27
    303040     8611.68
    303080     8613.58
    303120     8613.84
    303160     8615.11
    303200     8616.44
    303240     8617.44
    303280     8618.75
    303320     8620.11
    303360     8620.74
    303400     8621.43
    303440     8623.03
    303480     8623.85
    303520     8626.09
    303560     8626.54
    303600     8627.93
    303640     8628.87
    303680     8630.03
    303720     8630.79
    303760     8632.03
    303800     8633.76
    303840     8634.15
    303880     8636.07
    303920     8636.32
    303960     8637.61
    304000      8638.9
    304040     8639.91
    304080     8641.21
    304120     8642.56
    304160     8643.19
    304200     8643.91
    304240     8645.49
    304280     8646.32
    304320     8648.54
    304360        8649
    304400     8650.37
    304440     8651.36
    304480     8652.48
    304520     8653.27
    304560     8654.51
    304600     8656.25
    304640     8656.61
    304680     8658.51
    304720      8658.8
    304760     8660.11
    304800     8661.38
    304840     8662.38
    304880     8663.68
    304920     8665.05
    304960      8665.7
    305000     8666.37
    305040     8667.94
    305080     8668.77
    305120     8671.03
    305160     8671.45
    305200     8672.86
    305240     8673.83
    305280     8674.94
    305320     8675.72
    305360     8676.99
    305400     8678.72
    305440     8679.05
    305480        8681
    305520     8681.28
    305560     8682.57
    305600     8683.85
    305640     8684.84
    305680     8686.15
    305720     8687.52
    305760     8688.17
    305800     8688.83
    305840     8690.42
    305880     8691.24
    305920      8693.5
    305960     8693.92
    306000     8695.34
    306040      8696.3
    306080     8697.42
    306120      8698.2
    306160     8699.46
    306200     8701.19
    306240     8701.51
    306280     8703.46
    306320     8703.74
    306360     8705.02
    306400     8706.36
    306440      8707.3
    306480     8708.62
    306520        8710
    306560     8710.62
    306600      8711.3
    306640     8712.87
    306680      8713.7
    306720     8715.99
    306760     8716.38
    306800      8717.8
    306840     8718.77
    306880     8719.91
    306920     8720.65
    306960     8721.96
    307000     8723.69
    307040     8724.02
    307080     8725.94
    307120     8726.21
    307160     8727.49
    307200     8728.83
    307240     8729.77
    307280     8731.13
    307320     8732.46
    307360     8733.12
    307400     8733.77
    307440     8735.36
    307480     8736.19
    307520     8738.48
    307560     8738.88
    307600     8740.28
    307640     8741.26
    307680     8742.39
    307720     8743.14
    307760     8744.43
    307800     8746.13
    307840      8746.5
    307880     8748.41
    307920     8748.66
    307960     8749.97
    308000     8751.33
    308040     8752.26
    308080     8753.63
    308120     8754.95
    308160     8755.59
    308200     8756.28
    308240     8757.84
    308280     8758.66
    308320     8760.97
    308360     8761.36
    308400     8762.74
    308440     8763.71
    308480     8764.85
    308520     8765.61
    308560     8766.91
    308600     8768.59
    308640     8768.92
    308680      8770.9
    308720     8771.14
    308760     8772.46
    308800     8773.81
    308840     8774.73
    308880     8776.14
    308920     8777.44
    308960     8778.05
    309000     8778.75
    309040     8780.31
    309080     8781.13
    309120     8783.42
    309160     8783.83
    309200     8785.19
    309240     8786.16
    309280      8787.3
    309320     8788.07
    309360     8789.37
    309400     8791.06
    309440     8791.37
    309480     8793.36
    309520     8793.63
    309560     8794.94
    309600     8796.25
    309640     8797.17
    309680     8798.58
    309720      8799.9
    309760     8800.49
    309800     8801.19
    309840     8802.79
    309880     8803.59
    309920     8805.85
    309960     8806.28
    310000     8807.65
    310040     8808.62
    310080     8809.75
    310120     8810.52
    310160     8811.84
    310200     8813.53
    310240     8813.79
    310280     8815.84
    310320     8816.06
    310360      8817.4
    310400     8818.74
    310440     8819.62
    310480     8821.02
    310520     8822.36
    310560     8822.94
    310600     8823.62
    310640     8825.24
    310680     8826.05
    310720     8828.29
    310760     8828.73
    310800     8830.12
    310840      8831.1
    310880     8832.18
    310920     8832.96
    310960     8834.28
    311000     8835.99
    311040     8836.23
    311080     8838.26
    311120     8838.52
    311160     8839.84
    311200     8841.17
    311240     8842.05
    311280     8843.46
    311320      8844.8
    311360     8845.37
    311400     8846.04
    311440      8847.7
    311480     8848.46
    311520     8850.72
    311560     8851.15
    311600     8852.56
    311640     8853.55
    311680     8854.63
    311720      8855.4
    311760     8856.75
    311800     8858.43
    311840      8858.7
    311880     8860.68
    311920        8861
    311960     8862.31
    312000     8863.66
    312040     8864.51
    312080      8865.9
    312120     8867.28
    312160     8867.83
    312200     8868.49
    312240     8870.15
    312280     8870.93
    312320     8873.18
    312360     8873.62
    312400     8875.03
    312440     8876.03
    312480     8877.12
    312520     8877.87
    312560      8879.2
    312600     8880.89
    312640     8881.17
    312680     8883.16
    312720     8883.48
    312760     8884.81
    312800     8886.16
    312840     8886.95
    312880      8888.4
    312920     8889.74
    312960      8890.3
    313000     8890.96
    313040     8892.65
    313080     8893.41
    313120     8895.69
    313160     8896.13
    313200      8897.5
    313240     8898.51
    313280     8899.58
    313320     8900.33
    313360     8901.64
    313400     8903.34
    313440     8903.62
    313480     8905.62
    313520     8905.94
    313560     8907.25
    313600     8908.65
    313640     8909.43
    313680     8910.85
    313720     8912.23
    313760     8912.78
    313800     8913.42
    313840     8915.14
    313880     8915.92
    313920     8918.16
    313960     8918.58
    314000     8919.96
    314040     8920.99
    314080     8922.06
    314120     8922.79
    314160     8924.11
    314200     8925.81
    314240     8926.08
    314280      8928.1
    314320     8928.42
    314360     8929.71
    314400     8931.12
    314440     8931.93
    314480      8933.3
    314520      8934.7
    314560     8935.26
    314600     8935.89
    314640     8937.62
    314680     8938.37
    314720     8940.61
    314760     8941.07
    314800     8942.43
    314840     8943.47
    314880     8944.57
    314920     8945.31
    314960     8946.63
    315000     8948.32
    315040      8948.6
    315080      8950.6
    315120     8950.92
    315160      8952.2
    315200     8953.61
    315240     8954.44
    315280     8955.83
    315320     8957.19
    315360     8957.78
    315400      8958.4
    315440     8960.16
    315480     8960.88
    315520     8963.14
    315560     8963.58
    315600     8964.92
    315640     8965.98
    315680     8967.06
    315720     8967.82
    315760      8969.1
    315800     8970.83
    315840     8971.08
    315880     8973.11
    315920     8973.41
    315960     8974.67
    316000      8976.1
    316040     8976.95
    316080     8978.33
    316120      8979.7
    316160     8980.29
    316200      8980.9
    316240     8982.63
    316280     8983.37
    316320     8985.64
    316360     8986.08
    316400     8987.43
    316440     8988.49
    316480     8989.53
    316520     8990.32
    316560     8991.62
    316600     8993.32
    316640     8993.57
    316680      8995.6
    316720     8995.93
    316760     8997.19
    316800      8998.6
    316840     8999.48
    316880     9000.86
    316920     9002.21
    316960     9002.78
    317000     9003.38
    317040     9005.12
    317080     9005.87
    317120     9008.14
    317160     9008.57
    317200     9009.92
    317240     9010.98
    317280     9012.02
    317320     9012.84
    317360     9014.13
    317400     9015.82
    317440     9016.07
    317480      9018.1
    317520     9018.43
    317560      9019.7
    317600      9021.1
    317640     9021.97
    317680     9023.36
    317720      9024.7
    317760     9025.27
    317800      9025.9
    317840     9027.62
    317880      9028.4
    317920     9030.66
    317960     9031.07
    318000     9032.45
    318040     9033.48
    318080     9034.55
    318120     9035.33
    318160     9036.62
    318200     9038.32
    318240     9038.55
    318280     9040.61
    318320     9040.93
    318360     9042.19
    318400     9043.61
    318440     9044.47
    318480     9045.86
    318520     9047.19
    318560     9047.78
    318600      9048.4
    318640     9050.15
    318680      9050.9
    318720     9053.18
    318760      9053.6
    318800     9054.98
    318840     9056.02
    318880     9057.06
    318920     9057.84
    318960     9059.13
    319000     9060.86
    319040     9061.07
    319080     9063.13
    319120     9063.43
    319160     9064.68
    319200     9066.13
    319240     9066.98
    319280     9068.39
    319320     9069.74
    319360     9070.27
    319400     9070.89
    319440     9072.63
    319480     9073.38
    319520     9075.66
    319560     9076.14
    319600     9077.46
    319640      9078.5
    319680     9079.55
    319720     9080.35
    319760     9081.61
    319800     9083.32
    319840     9083.56
    319880     9085.61
    319920     9085.91
    319960     9087.18
    320000     9088.62
    320040     9089.48
    320080     9090.89
    320120     9092.19
    320160     9092.75
    320200     9093.36
    320240     9095.14
    320280      9095.9
    320320     9098.18
    320360     9098.63
    320400     9099.97
    320440        9101
    320480     9102.03
    320520     9102.85
    320560     9104.11
    320600     9105.81
    320640     9106.04
    320680      9108.1
    320720      9108.4
    320760     9109.68
    320800     9111.13
    320840     9111.94
    320880     9113.38
    320920     9114.69
    320960     9115.23
    321000     9115.82
    321040     9117.62
    321080     9118.32
    321120     9120.65
    321160     9121.12
    321200     9122.46
    321240      9123.5
    321280     9124.54
    321320     9125.33
    321360     9126.59
    321400      9128.3
    321440     9128.53
    321480     9130.58
    321520     9130.88
    321560     9132.18
    321600      9133.6
    321640     9134.42
    321680     9135.85
    321720      9137.1
    321760     9137.66
    321800     9138.26
    321840     9140.05
    321880     9140.75
    321920     9143.08
    321960     9143.54
    322000      9144.9
    322040     9145.94
    322080        9147
    322120      9147.8
    322160     9149.04
    322200     9150.75
    322240        9151
    322280     9153.04
    322320     9153.34
    322360     9154.64
    322400     9156.08
    322440     9156.85
    322480     9158.28
    322520     9159.54
    322560     9160.11
    322600     9160.66
    322640     9162.47
    322680     9163.19
    322720      9165.5
    322760        9166
    322800     9167.35
    322840     9168.34
    322880      9169.4
    322920     9170.19
    322960     9171.47
    323000     9173.14
    323040     9173.39
    323080     9175.43
    323120     9175.74
    323160     9177.04
    323200     9178.47
    323240     9179.25
    323280     9180.69
    323320     9181.97
    323360     9182.52
    323400     9183.07
    323440     9184.88
    323480      9185.6
    323520     9187.92
    323560      9188.4
    323600     9189.79
    323640     9190.79
    323680     9191.84
    323720     9192.59
    323760     9193.88
    323800     9195.57
    323840     9195.82
    323880     9197.86
    323920     9198.17
    323960     9199.49
    324000     9200.92
    324040     9201.71
    324080     9203.14
    324120      9204.4
    324160     9204.97
    324200     9205.55
    324240     9207.35
    324280     9208.07
    324320     9210.38
    324360     9210.84
    324400     9212.25
    324440      9213.2
    324480     9214.28
    324520     9215.04
    324560     9216.32
    324600     9218.05
    324640     9218.28
    324680     9220.31
    324720     9220.63
    324760     9221.95
    324800     9223.36
    324840     9224.13
    324880     9225.59
    324920     9226.84
    324960     9227.39
    325000     9227.97
    325040     9229.82
    325080     9230.52
    325120      9232.8
    325160     9233.28
    325200     9234.71
    325240     9235.61
    325280     9236.69
    325320     9237.45
    325360     9238.74
    325400     9240.47
    325440      9240.7
    325480     9242.74
    325520     9243.05
    325560     9244.39
    325600     9245.76
    325640     9246.58
    325680     9247.99
    325720     9249.28
    325760     9249.82
    325800     9250.37
    325840     9252.22
    325880     9252.94
    325920     9255.22
    325960     9255.68
    326000     9257.13
    326040     9257.99
    326080     9259.05
    326120     9259.85
    326160     9261.15
    326200     9262.84
    326240     9263.09
    326280     9265.12
    326320     9265.46
    326360     9266.77
    326400     9268.11
    326440     9268.99
    326480     9270.38
    326520     9271.66
    326560     9272.18
    326600     9272.75
    326640     9274.59
    326680     9275.29
    326720     9277.61
    326760     9278.05
    326800     9279.51
    326840     9280.35
    326880     9281.45
    326920     9282.25
    326960     9283.56
    327000     9285.26
    327040     9285.52
    327080     9287.53
    327120     9287.87
    327160     9289.17
    327200     9290.53
    327240      9291.4
    327280      9292.8
    327320     9294.05
    327360     9294.58
    327400     9295.14
    327440        9297
    327480     9297.68
    327520     9300.01
    327560     9300.44
    327600     9301.91
    327640     9302.71
    327680     9303.84
    327720     9304.63
    327760     9305.93
    327800     9307.61
    327840     9307.89
    327880     9309.89
    327920     9310.28
    327960     9311.57
    328000     9312.91
    328040     9313.79
    328080     9315.17
    328120     9316.41
    328160     9316.96
    328200     9317.54
    328240     9319.39
    328280     9320.03
    328320     9322.36
    328360     9322.79
    328400     9324.29
    328440      9325.1
    328480      9326.2
    328520     9327.01
    328560     9328.29
    328600     9329.97
    328640      9330.3
    328680     9332.24
    328720     9332.66
    328760     9333.95
    328800     9335.28
    328840     9336.16
    328880     9337.56
    328920      9338.8
    328960     9339.37
    329000     9339.93
    329040     9341.79
    329080     9342.42
    329120     9344.76
    329160     9345.22
    329200      9346.7
    329240      9347.5
    329280     9348.57
    329320     9349.42
    329360     9350.69
    329400     9352.34
    329440     9352.68
    329480     9354.63
    329520     9355.07
    329560     9356.32
    329600     9357.67
    329640     9358.55
    329680     9359.92
    329720     9361.19
    329760     9361.75
    329800     9362.29
    329840     9364.14
    329880      9364.8
    329920     9367.12
    329960     9367.58
    330000     9369.02
    330040     9369.86
    330080     9370.96
    330120     9371.76
    330160     9373.05
    330200     9374.69
    330240     9375.06
    330280     9377.01
    330320     9377.41
    330360     9378.68
    330400     9380.04
    330440     9380.93
    330480     9382.29
    330520     9383.56
    330560     9384.11
    330600     9384.64
    330640     9386.51
    330680     9387.13
    330720      9389.5
    330760     9389.92
    330800     9391.37
    330840     9392.19
    330880     9393.32
    330920     9394.13
    330960     9395.44
    331000     9397.04
    331040     9397.42
    331080     9399.42
    331120     9399.77
    331160     9401.05
    331200     9402.39
    331240     9403.27
    331280     9404.65
    331320     9405.92
    331360     9406.47
    331400     9407.01
    331440     9408.87
    331480     9409.49
    331520     9411.88
    331560     9412.28
    331600     9413.74
    331640     9414.59
    331680     9415.68
    331720     9416.51
    331760     9417.79
    331800     9419.38
    331840     9419.79
    331880     9421.81
    331920     9422.12
    331960     9423.41
    332000     9424.78
    332040     9425.66
    332080     9426.98
    332120      9428.3
    332160     9428.83
    332200     9429.38
    332240     9431.25
    332280     9431.84
    332320     9434.24
    332360     9434.66
    332400     9436.08
    332440     9436.96
    332480     9438.04
    332520     9438.84
    332560     9440.13
    332600     9441.75
    332640     9442.16
    332680     9444.18
    332720     9444.48
    332760     9445.71
    332800     9447.09
    332840     9448.01
    332880     9449.34
    332920     9450.63
    332960     9451.19
    333000     9451.69
    333040     9453.58
    333080     9454.18
    333120     9456.55
    333160     9457.02
    333200     9458.42
    333240     9459.29
    333280     9460.37
    333320     9461.18
    333360     9462.46
    333400     9464.08
    333440     9464.48
    333480     9466.47
    333520     9466.81
    333560     9468.04
    333600     9469.43
    333640     9470.33
    333680      9471.7
    333720     9472.95
    333760     9473.51
    333800     9473.99
    333840     9475.94
    333880     9476.52
    333920     9478.87
    333960     9479.31
    334000     9480.71
    334040     9481.57
    334080     9482.65
    334120      9483.5
    334160     9484.78
    334200     9486.38
    334240     9486.79
    334280      9488.8
    334320     9489.11
    334360      9490.3
    334400     9491.74
    334440     9492.65
    334480     9493.98
    334520     9495.29
    334560     9495.81
    334600     9496.31
    334640     9498.23
    334680     9498.88
    334720     9501.18
    334760     9501.61
    334800     9503.03
    334840     9503.94
    334880     9504.97
    334920     9505.81
    334960     9507.09
    335000     9508.68
    335040     9509.07
    335080     9511.11
    335120     9511.37
    335160     9512.61
    335200     9514.06
    335240     9514.95
    335280      9516.3
    335320     9517.62
    335360     9518.16
    335400     9518.64
    335440     9520.57
    335480     9521.21
    335520     9523.51
    335560     9523.91
    335600     9525.34
    335640     9526.21
    335680     9527.27
    335720     9528.11
    335760     9529.43
    335800     9530.99
    335840     9531.38
    335880     9533.41
    335920      9533.7
    335960     9534.92
    336000     9536.38
    336040     9537.26
    336080     9538.64
    336120     9539.96
    336160      9540.5
    336200     9540.91
    336240     9542.87
    336280     9543.53
    336320     9545.84
    336360     9546.24
    336400     9547.67
    336440     9548.55
    336480      9549.6
    336520     9550.44
    336560     9551.76
    336600     9553.34
    336640     9553.75
    336680     9555.77
    336720     9556.07
    336760     9557.28
    336800      9558.7
    336840     9559.64
    336880     9560.98
    336920     9562.29
    336960     9562.84
    337000     9563.23
    337040      9565.2
    337080     9565.83
    337120     9568.18
    337160     9568.59
    337200     9570.04
    337240     9570.92
    337280     9571.91
    337320     9572.79
    337360     9574.16
    337400     9575.72
    337440     9576.07
    337480     9578.14
    337520     9578.43
    337560     9579.64
    337600     9581.07
    337640     9581.99
    337680     9583.34
    337720     9584.63
    337760     9585.16
    337800     9585.61
    337840     9587.54
    337880      9588.2
    337920     9590.52
    337960     9590.92
    338000     9592.37
    338040     9593.26
    338080     9594.26
    338120     9595.11
    338160     9596.48
    338200     9598.05
    338240     9598.36
    338280     9600.44
    338320     9600.78
    338360     9601.96
    338400     9603.38
    338440     9604.35
    338480     9605.66
    338520     9606.99
    338560     9607.51
    338600     9607.98
    338640     9609.89
    338680     9610.52
    338720     9612.83
    338760     9613.28
    338800      9614.7
    338840     9615.58
    338880      9616.6
    338920     9617.47
    338960     9618.82
    339000     9620.38
    339040     9620.73
    339080     9622.77
    339120     9623.11
    339160     9624.29
    339200     9625.71
    339240     9626.68
    339280     9628.01
    339320     9629.32
    339360     9629.85
    339400     9630.34
    339440     9632.23
    339480     9632.88
    339520     9635.18
    339560     9635.61
    339600     9637.03
    339640     9637.95
    339680     9638.92
    339720     9639.84
    339760     9641.14
    339800     9642.74
    339840     9643.06
    339880     9645.12
    339920     9645.46
    339960     9646.62
    340000     9648.06
    340040     9649.02
    340080     9650.32
    340120     9651.63
    340160     9652.18
    340200     9652.68
    340240     9654.56
    340280     9655.21
    340320     9657.56
    340360     9657.95
    340400     9659.41
    340440     9660.32
    340480     9661.26
    340520     9662.18
    340560     9663.47
    340600     9665.08
    340640     9665.44
    340680     9667.47
    340720     9667.83
    340760     9668.93
    340800     9670.42
    340840     9671.38
    340880     9672.63
    340920     9673.97
    340960     9674.52
    341000     9675.03
    341040     9676.92
    341080     9677.56
    341120     9679.89
    341160     9680.27
    341200     9681.77
    341240     9682.68
    341280     9683.65
    341320     9684.51
    341360     9685.85
    341400     9687.46
    341440     9687.82
    341480     9689.86
    341520     9690.22
    341560     9691.31
    341600     9692.78
    341640     9693.76
    341680     9695.01
    341720     9696.34
    341760     9696.91
    341800     9697.42
    341840     9699.32
    341880     9699.89
    341920     9702.26
    341960     9702.67
    342000     9704.12
    342040     9705.09
    342080     9706.03
    342120     9706.92
    342160     9708.23
    342200     9709.85
    342240     9710.23
    342280     9712.25
    342320     9712.63
    342360     9713.72
    342400      9715.2
    342440     9716.16
    342480     9717.47
    342520     9718.77
    342560     9719.32
    342600     9719.85
    342640     9721.73
    342680     9722.31
    342720      9724.7
    342760     9725.06
    342800     9726.52
    342840      9727.5
    342880     9728.45
    342920     9729.33
    342960     9730.64
    343000     9732.26
    343040     9732.68
    343080     9734.66
    343120     9735.05
    343160     9736.14
    343200      9737.6
    343240     9738.61
    343280     9739.89
    343320     9741.18
    343360     9741.75
    343400     9742.25
    343440     9744.15
    343480     9744.68
    343520     9747.11
    343560     9747.46
    343600     9748.92
    343640     9749.89
    343680     9750.85
    343720      9751.7
    343760     9753.03
    343800     9754.67
    343840     9755.07
    343880     9757.06
    343920     9757.46
    343960     9758.54
    344000     9759.99
    344040     9760.96
    344080     9762.28
    344120     9763.53
    344160     9764.15
    344200     9764.65
    344240     9766.54
    344280     9767.02
    344320     9769.46
    344360     9769.82
    344400     9771.26
    344440     9772.28
    344480     9773.24
    344520     9774.05
    344560     9775.41
    344600     9777.08
    344640     9777.45
    344680     9779.43
    344720     9779.84
    344760     9780.91
    344800     9782.38
    344840      9783.3
    344880     9784.67
    344920     9785.92
    344960     9786.53
    345000     9787.03
    345040     9788.95
    345080     9789.43
    345120     9791.85
    345160     9792.18
    345200     9793.66
    345240     9794.66
    345280     9795.66
    345320     9796.42
    345360      9797.8
    345400     9799.48
    345440     9799.83
    345480     9801.81
    345520     9802.22
    345560      9803.3
    345600     9804.77
    345640     9805.69
    345680     9807.02
    345720     9808.32
    345760     9808.87
    345800     9809.36
    345840     9811.33
    345880      9811.8
    345920     9814.23
    345960     9814.56
    346000     9816.01
    346040     9817.02
    346080        9818
    346120     9818.79
    346160     9820.17
    346200     9821.83
    346240     9822.16
    346280     9824.13
    346320     9824.56
    346360     9825.64
    346400      9827.1
    346440     9828.05
    346480     9829.34
    346520     9830.68
    346560     9831.24
    346600     9831.73
    346640     9833.68
    346680     9834.16
    346720     9836.56
    346760     9836.93
    346800     9838.34
    346840     9839.39
    346880     9840.36
    346920     9841.13
    346960     9842.54
    347000     9844.17
    347040     9844.52
    347080     9846.49
    347120      9846.9
    347160        9848
    347200     9849.45
    347240     9850.41
    347280     9851.73
    347320      9853.1
    347360     9853.59
    347400     9854.09
    347440     9856.02
    347480     9856.53
    347520      9858.9
    347560     9859.28
    347600      9860.7
    347640     9861.75
    347680     9862.74
    347720     9863.49
    347760     9864.92
    347800     9866.53
    347840     9866.88
    347880     9868.84
    347920     9869.29
    347960      9870.4
    348000     9871.82
    348040     9872.76
    348080     9874.12
    348120     9875.48
    348160     9875.98
    348200     9876.47
    348240     9878.44
    348280     9878.93
    348320     9881.28
    348360     9881.67
    348400     9883.09
    348440     9884.14
    348480     9885.15
    348520     9885.88
    348560     9887.31
    348600     9888.92
    348640     9889.27
    348680     9891.25
    348720     9891.67
    348760     9892.79
    348800      9894.2
    348840     9895.19
    348880     9896.52
    348920     9897.89
    348960     9898.39
    349000     9898.88
    349040     9900.83
    349080     9901.37
    349120     9903.68
    349160     9904.08
    349200      9905.5
    349240     9906.54
    349280     9907.58
    349320     9908.29
    349360     9909.72
    349400     9911.34
    349440     9911.68
    349480     9913.67
    349520     9914.08
    349560      9915.2
    349600     9916.58
    349640     9917.59
    349680     9918.94
    349720     9920.29
    349760      9920.8
    349800     9921.26
    349840     9923.23
    349880     9923.77
    349920     9926.09
    349960     9926.44
    350000     9927.89
    350040     9928.94
    350080     9929.97
    350120     9930.68
    350160     9932.11
    350200     9933.71
    350240     9934.08
    350280     9936.09
    350320     9936.46
    350360     9937.61
    350400     9938.95
    350440     9939.99
    350480     9941.35
    350520     9942.71
    350560     9943.21
    350600     9943.67
    350640     9945.68
    350680     9946.17
    350720      9948.5
    350760     9948.83
    350800     9950.35
    350840     9951.38
    350880      9952.4
    350920     9953.09
    350960     9954.54
    351000     9956.14
    351040     9956.48
    351080     9958.56
    351120     9958.87
    351160     9960.08
    351200     9961.42
    351240     9962.45
    351280     9963.79
    351320     9965.14
    351360     9965.66
    351400     9966.09
    351440      9968.1
    351480     9968.59
    351520     9970.95
    351560     9971.25
    351600     9972.78
    351640     9973.81
    351680     9974.81
    351720     9975.51
    351760     9976.96
    351800     9978.54
    351840      9978.9
    351880     9980.96
    351920     9981.26
    351960     9982.48
    352000     9983.82
    352040     9984.89
    352080     9986.19
    352120     9987.58
    352160     9988.09
    352200     9988.52
    352240     9990.57
    352280     9991.02
    352320     9993.41
    352360      9993.7
    352400      9995.2
    352440     9996.21
    352480     9997.25
    352520     9997.93
    352560     9999.41
    352600       10001
    352640     10001.3
    352680     10003.4
    352720     10003.7
    352760     10004.9
    352800     10006.3
    352840     10007.4
    352880     10008.6
    352920       10010
    352960     10010.5
    353000     10010.9
    353040       10013
    353080     10013.5
    353120     10015.9
    353160     10016.2
    353200     10017.6
    353240     10018.6
    353280     10019.7
    353320     10020.4
    353360     10021.9
    353400     10023.5
    353440     10023.8
    353480     10025.9
    353520     10026.2
    353560     10027.4
    353600     10028.8
    353640     10029.8
    353680     10031.1
    353720     10032.5
    353760       10033
    353800     10033.4
    353840     10035.5
    353880     10035.9
    353920     10038.3
    353960     10038.6
    354000     10040.1
    354040     10041.1
    354080     10042.2
    354120     10042.9
    354160     10044.3
    354200       10046
    354240     10046.3
    354280     10048.4
    354320     10048.6
    354360     10049.9
    354400     10051.2
    354440     10052.3
    354480     10053.6
    354520       10055
    354560     10055.4
    354600     10055.9
    354640       10058
    354680     10058.4
    354720     10060.8
    354760       10061
    354800     10062.5
    354840     10063.5
    354880     10064.6
    354920     10065.4
    354960     10066.8
    355000     10068.4
    355040     10068.7
    355080     10070.8
    355120     10071.1
    355160     10072.3
    355200     10073.6
    355240     10074.7
    355280     10076.1
    355320     10077.4
    355360     10077.9
    355400     10078.3
    355440     10080.4
    355480     10080.8
    355520     10083.3
    355560     10083.5
    355600       10085
    355640       10086
    355680     10087.1
    355720     10087.8
    355760     10089.3
    355800     10090.8
    355840     10091.1
    355880     10093.3
    355920     10093.5
    355960     10094.8
    356000     10096.1
    356040     10097.2
    356080     10098.5
    356120     10099.9
    356160     10100.3
    356200     10100.8
    356240     10102.9
    356280     10103.2
    356320     10105.7
    356360     10105.9
    356400     10107.5
    356440     10108.5
    356480     10109.5
    356520     10110.3
    356560     10111.7
    356600     10113.3
    356640     10113.6
    356680     10115.8
    356720       10116
    356760     10117.2
    356800     10118.5
    356840     10119.6
    356880       10121
    356920     10122.4
    356960     10122.8
    357000     10123.3
    357040     10125.3
    357080     10125.7
    357120     10128.2
    357160     10128.4
    357200     10129.9
    357240     10130.9
    357280       10132
    357320     10132.7
    357360     10134.2
    357400     10135.8
    357440     10136.1
    357480     10138.3
    357520     10138.5
    357560     10139.7
    357600       10141
    357640     10142.1
    357680     10143.4
    357720     10144.8
    357760     10145.3
    357800     10145.7
    357840     10147.8
    357880     10148.2
    357920     10150.6
    357960     10150.8
    358000     10152.3
    358040     10153.4
    358080     10154.5
    358120     10155.2
    358160     10156.6
    358200     10158.2
    358240     10158.5
    358280     10160.7
    358320     10160.9
    358360     10162.1
    358400     10163.4
    358440     10164.5
    358480     10165.9
    358520     10167.3
    358560     10167.7
    358600     10168.2
    358640     10170.2
    358680     10170.6
    358720       10173
    358760     10173.3
    358800     10174.8
    358840     10175.9
    358880     10176.9
    358920     10177.6
    358960       10179
    359000     10180.7
    359040       10181
    359080     10183.2
    359120     10183.4
    359160     10184.6
    359200     10185.9
    359240       10187
    359280     10188.4
    359320     10189.7
    359360     10190.2
    359400     10190.6
    359440     10192.7
    359480     10193.1
    359520     10195.5
    359560     10195.8
    359600     10197.3
    359640     10198.3
    359680     10199.4
    359720     10200.1
    359760     10201.6
    359800     10203.1
    359840     10203.4
    359880     10205.7
    359920     10205.9
    359960     10207.1
    360000     10208.3
    360040     10209.5
    360080     10210.9
    360120     10212.2
    360160     10212.7
    360200     10213.1
    360240     10215.2
    360280     10215.6
    360320       10218
    360360     10218.2
    360400     10219.7
    360440     10220.8
    360480     10221.9
    360520     10222.6
    360560       10224
    360600     10225.7
    360640     10225.9
    360680     10228.2
    360720     10228.4
    360760     10229.6
    360800     10230.9
    360840       10232
    360880     10233.5
    360920     10234.7
    360960     10235.2
    361000     10235.6
    361040     10237.7
    361080     10238.1
    361120     10240.5
    361160     10240.7
    361200     10242.3
    361240     10243.3
    361280     10244.4
    361320     10245.1
    361360     10246.6
    361400     10248.2
    361440     10248.4
    361480     10250.7
    361520     10250.8
    361560     10252.1
    361600     10253.4
    361640     10254.5
    361680       10256
    361720     10257.2
    361760     10257.7
    361800     10258.1
    361840     10260.3
    361880     10260.6
    361920     10263.1
    361960     10263.3
    362000     10264.8
    362040     10265.8
    362080     10266.9
    362120     10267.6
    362160       10269
    362200     10270.7
    362240     10270.9
    362280     10273.2
    362320     10273.3
    362360     10274.6
    362400     10275.9
    362440       10277
    362480     10278.5
    362520     10279.7
    362560     10280.2
    362600     10280.7
    362640     10282.8
    362680     10283.1
    362720     10285.6
    362760     10285.8
    362800     10287.3
    362840     10288.3
    362880     10289.4
    362920     10290.2
    362960     10291.6
    363000     10293.2
    363040     10293.4
    363080     10295.7
    363120     10295.9
    363160     10297.1
    363200     10298.4
    363240     10299.5
    363280       10301
    363320     10302.2
    363360     10302.8
    363400     10303.2
    363440     10305.3
    363480     10305.7
    363520     10308.1
    363560     10308.3
    363600     10309.9
    363640     10310.9
    363680     10311.9
    363720     10312.7
    363760     10314.1
    363800     10315.7
    363840     10315.9
    363880     10318.3
    363920     10318.4
    363960     10319.7
    364000     10320.9
    364040     10322.1
    364080     10323.6
    364120     10324.8
    364160     10325.3
    364200     10325.7
    364240     10327.9
    364280     10328.2
    364320     10330.6
    364360     10330.9
    364400     10332.4
    364440     10333.4
    364480     10334.5
    364520     10335.2
    364560     10336.6
    364600     10338.3
    364640     10338.4
    364680     10340.8
    364720       10341
    364760     10342.2
    364800     10343.4
    364840     10344.6
    364880     10346.1
    364920     10347.3
    364960     10347.8
    365000     10348.2
    365040     10350.4
    365080     10350.7
    365120     10353.1
    365160     10353.4
    365200     10354.9
    365240     10355.9
    365280       10357
    365320     10357.8
    365360     10359.2
    365400     10360.8
    365440       10361
    365480     10363.3
    365520     10363.5
    365560     10364.8
    365600     10365.9
    365640     10367.1
    365680     10368.6
    365720     10369.9
    365760     10370.4
    365800     10370.8
    365840     10372.9
    365880     10373.3
    365920     10375.6
    365960       10376
    366000     10377.4
    366040     10378.4
    366080     10379.5
    366120     10380.3
    366160     10381.6
    366200     10383.3
    366240     10383.5
    366280     10385.9
    366320     10386.1
    366360     10387.3
    366400     10388.4
    366440     10389.6
    366480     10391.1
    366520     10392.4
    366560     10392.9
    366600     10393.2
    366640     10395.4
    366680     10395.8
    366720     10398.1
    366760     10398.5
    366800     10399.9
    366840       10401
    366880       10402
    366920     10402.8
    366960     10404.1
    367000     10405.8
    367040       10406
    367080     10408.4
    367120     10408.6
    367160     10409.8
    367200     10410.9
    367240     10412.1
    367280     10413.6
    367320       10415
    367360     10415.4
    367400     10415.8
    367440       10418
    367480     10418.3
    367520     10420.6
    367560       10421
    367600     10422.5
    367640     10423.5
    367680     10424.6
    367720     10425.3
    367760     10426.7
    367800     10428.3
    367840     10428.5
    367880     10430.9
    367920     10431.1
    367960     10432.4
    368000     10433.5
    368040     10434.7
    368080     10436.1
    368120     10437.5
    368160     10437.9
    368200     10438.3
    368240     10440.5
    368280     10440.9
    368320     10443.2
    368360     10443.5
    368400       10445
    368440       10446
    368480     10447.1
    368520     10447.9
    368560     10449.2
    368600     10450.8
    368640       10451
    368680     10453.4
    368720     10453.6
    368760     10454.9
    368800       10456
    368840     10457.2
    368880     10458.6
    368920       10460
    368960     10460.5
    369000     10460.8
    369040       10463
    369080     10463.4
    369120     10465.7
    369160       10466
    369200     10467.5
    369240     10468.5
    369280     10469.7
    369320     10470.4
    369360     10471.7
    369400     10473.4
    369440     10473.5
    369480     10475.9
    369520     10476.1
    369560     10477.4
    369600     10478.5
    369640     10479.7
    369680     10481.1
    369720     10482.5
    369760     10482.9
    369800     10483.3
    369840     10485.5
    369880     10485.9
    369920     10488.2
    369960     10488.5
    370000       10490
    370040       10491
    370080     10492.2
    370120     10492.9
    370160     10494.2
    370200     10495.9
    370240       10496
    370280     10498.4
    370320     10498.6
    370360     10499.9
    370400       10501
    370440     10502.2
    370480     10503.6
    370520       10505
    370560     10505.5
    370600     10505.9
    370640       10508
    370680     10508.5
    370720     10510.7
    370760       10511
    370800     10512.6
    370840     10513.6
    370880     10514.7
    370920     10515.5
    370960     10516.8
    371000     10518.4
    371040     10518.5
    371080     10520.9
    371120     10521.2
    371160     10522.4
    371200     10523.5
    371240     10524.8
    371280     10526.1
    371320     10527.4
    371360       10528
    371400     10528.4
    371440     10530.5
    371480       10531
    371520     10533.2
    371560     10533.5
    371600     10535.1
    371640     10536.1
    371680     10537.3
    371720     10537.9
    371760     10539.3
    371800     10540.9
    371840     10541.1
    371880     10543.5
    371920     10543.7
    371960       10545
    372000       10546
    372040     10547.3
    372080     10548.6
    372120       10550
    372160     10550.5
    372200     10550.9
    372240       10553
    372280     10553.5
    372320     10555.7
    372360       10556
    372400     10557.6
    372440     10558.6
    372480     10559.7
    372520     10560.5
    372560     10561.8
    372600     10563.5
    372640     10563.5
    372680       10566
    372720     10566.2
    372760     10567.5
    372800     10568.5
    372840     10569.8
    372880     10571.1
    372920     10572.5
    372960       10573
    373000     10573.4
    373040     10575.5
    373080       10576
    373120     10578.2
    373160     10578.6
    373200     10580.1
    373240     10581.1
    373280     10582.3
    373320       10583
    373360     10584.3
    373400       10586
    373440     10586.1
    373480     10588.5
    373520     10588.8
    373560       10590
    373600     10591.1
    373640     10592.4
    373680     10593.7
    373720     10595.1
    373760     10595.5
    373800     10595.9
    373840     10598.1
    373880     10598.5
    373920     10600.8
    373960     10601.2
    374000     10602.7
    374040     10603.6
    374080     10604.8
    374120     10605.6
    374160     10606.8
    374200     10608.6
    374240     10608.6
    374280     10611.1
    374320     10611.3
    374360     10612.5
    374400     10613.6
    374440     10614.9
    374480     10616.3
    374520     10617.6
    374560     10618.1
    374600     10618.5
    374640     10620.6
    374680     10621.1
    374720     10623.3
    374760     10623.7
    374800     10625.3
    374840     10626.2
    374880     10627.5
    374920     10628.2
    374960     10629.4
    375000     10631.1
    375040     10631.2
    375080     10633.6
    375120     10633.8
    375160     10635.1
    375200     10636.1
    375240     10637.4
    375280     10638.8
    375320     10640.2
    375360     10640.6
    375400     10641.1
    375440     10643.2
    375480     10643.6
    375520     10645.9
    375560     10646.3
    375600     10647.9
    375640     10648.7
    375680       10650
    375720     10650.7
    375760     10651.9
    375800     10653.7
    375840     10653.8
    375880     10656.2
    375920     10656.4
    375960     10657.7
    376000     10658.7
    376040       10660
    376080     10661.4
    376120     10662.7
    376160     10663.1
    376200     10663.6
    376240     10665.7
    376280     10666.2
    376320     10668.4
    376360     10668.8
    376400     10670.4
    376440     10671.3
    376480     10672.5
    376520     10673.2
    376560     10674.5
    376600     10676.2
    376640     10676.3
    376680     10678.7
    376720     10678.9
    376760     10680.3
    376800     10681.3
    376840     10682.5
    376880     10683.9
    376920     10685.3
    376960     10685.7
    377000     10686.2
    377040     10688.3
    377080     10688.7
    377120       10691
    377160     10691.3
    377200     10692.9
    377240     10693.8
    377280     10695.1
    377320     10695.8
    377360       10697
    377400     10698.8
    377440     10698.9
    377480     10701.3
    377520     10701.5
    377560     10702.8
    377600     10703.8
    377640     10705.1
    377680     10706.4
    377720     10707.9
    377760     10708.2
    377800     10708.7
    377840     10710.8
    377880     10711.2
    377920     10713.5
    377960     10713.8
    378000     10715.5
    378040     10716.3
    378080     10717.6
    378120     10718.3
    378160     10719.5
    378200     10721.3
    378240     10721.4
    378280     10723.8
    378320     10724.1
    378360     10725.4
    378400     10726.4
    378440     10727.6
    378480       10729
    378520     10730.4
    378560     10730.8
    378600     10731.2
    378640     10733.4
    378680     10733.8
    378720     10736.1
    378760     10736.4
    378800       10738
    378840     10738.9
    378880     10740.2
    378920     10740.9
    378960     10742.1
    379000     10743.9
    379040       10744
    379080     10746.3
    379120     10746.6
    379160     10747.9
    379200       10749
    379240     10750.2
    379280     10751.5
    379320     10752.9
    379360     10753.3
    379400     10753.8
    379440     10755.9
    379480     10756.4
    379520     10758.7
    379560     10758.9
    379600     10760.5
    379640     10761.4
    379680     10762.8
    379720     10763.5
    379760     10764.6
    379800     10766.4
    379840     10766.5
    379880     10768.9
    379920     10769.2
    379960     10770.4
    380000     10771.5
    380040     10772.7
    380080       10774
    380120     10775.5
    380160     10775.8
    380200     10776.4
    380240     10778.5
    380280     10778.9
    380320     10781.2
    380360     10781.5
    380400       10783
    380440     10783.9
    380480     10785.3
    380520       10786
    380560     10787.1
    380600     10788.9
    380640     10789.1
    380680     10791.4
    380720     10791.7
    380760     10792.9
    380800       10794
    380840     10795.3
    380880     10796.6
    380920       10798
    380960     10798.4
    381000     10798.9
    381040       10801
    381080     10801.5
    381120     10803.7
    381160       10804
    381200     10805.6
    381240     10806.4
    381280     10807.9
    381320     10808.5
    381360     10809.7
    381400     10811.4
    381440     10811.6
    381480       10814
    381520     10814.2
    381560     10815.5
    381600     10816.5
    381640     10817.9
    381680     10819.1
    381720     10820.6
    381760       10821
    381800     10821.5
    381840     10823.6
    381880       10824
    381920     10826.3
    381960     10826.5
    382000     10828.1
    382040       10829
    382080     10830.4
    382120       10831
    382160     10832.1
    382200       10834
    382240     10834.1
    382280     10836.5
    382320     10836.8
    382360       10838
    382400       10839
    382440     10840.4
    382480     10841.7
    382520     10843.1
    382560     10843.5
    382600       10844
    382640     10846.1
    382680     10846.6
    382720     10848.9
    382760     10849.1
    382800     10850.7
    382840     10851.5
    382880       10853
    382920     10853.6
    382960     10854.7
    383000     10856.5
    383040     10856.7
    383080     10859.1
    383120     10859.3
    383160     10860.6
    383200     10861.6
    383240     10862.9
    383280     10864.2
    383320     10865.6
    383360       10866
    383400     10866.6
    383440     10868.7
    383480     10869.1
    383520     10871.4
    383560     10871.6
    383600     10873.2
    383640       10874
    383680     10875.5
    383720     10876.1
    383760     10877.2
    383800     10879.1
    383840     10879.2
    383880     10881.6
    383920     10881.9
    383960     10883.1
    384000     10884.1
    384040     10885.5
    384080     10886.8
    384120     10888.2
    384160     10888.6
    384200     10889.1
    384240     10891.2
    384280     10891.7
    384320       10894
    384360     10894.1
    384400     10895.7
    384440     10896.5
    384480       10898
    384520     10898.6
    384560     10899.7
    384600     10901.7
    384640     10901.8
    384680     10904.1
    384720     10904.4
    384760     10905.7
    384800     10906.7
    384840       10908
    384880     10909.4
    384920     10910.7
    384960     10911.1
    385000     10911.7
    385040     10913.8
    385080     10914.3
    385120     10916.6
    385160     10916.7
    385200     10918.3
    385240     10919.1
    385280     10920.6
    385320     10921.2
    385360     10922.3
    385400     10924.2
    385440     10924.3
    385480     10926.7
    385520       10927
    385560     10928.2
    385600     10929.2
    385640     10930.6
    385680       10932
    385720     10933.3
    385760     10933.7
    385800     10934.3
    385840     10936.4
    385880     10936.8
    385920     10939.1
    385960     10939.3
    386000     10940.9
    386040     10941.7
    386080     10943.2
    386120     10943.8
    386160     10944.9
    386200     10946.8
    386240     10946.9
    386280     10949.3
    386320     10949.6
    386360     10950.8
    386400     10951.8
    386440     10953.2
    386480     10954.6
    386520     10955.9
    386560     10956.3
    386600     10956.9
    386640       10959
    386680     10959.4
    386720     10961.7
    386760       10962
    386800     10963.5
    386840     10964.4
    386880     10965.8
    386920     10966.4
    386960     10967.5
    387000     10969.5
    387040     10969.6
    387080     10971.9
    387120     10972.2
    387160     10973.4
    387200     10974.4
    387240     10975.8
    387280     10977.2
    387320     10978.5
    387360     10978.9
    387400     10979.5
    387440     10981.6
    387480       10982
    387520     10984.3
    387560     10984.6
    387600       10986
    387640     10986.9
    387680     10988.4
    387720     10988.9
    387760       10990
    387800     10992.1
    387840     10992.2
    387880     10994.5
    387920     10994.8
    387960     10996.1
    388000     10996.9
    388040     10998.4
    388080     10999.8
    388120     11001.1
    388160     11001.5
    388200     11002.1
    388240     11004.2
    388280     11004.6
    388320     11006.9
    388360     11007.2
    388400     11008.6
    388440     11009.6
    388480       11011
    388520     11011.5
    388560     11012.6
    388600     11014.7
    388640     11014.8
    388680     11017.1
    388720     11017.4
    388760     11018.7
    388800     11019.6
    388840       11021
    388880     11022.3
    388920     11023.7
    388960     11024.1
    389000     11024.7
    389040     11026.8
    389080     11027.2
    389120     11029.6
    389160     11029.8
    389200     11031.3
    389240     11032.2
    389280     11033.7
    389320     11034.2
    389360     11035.3
    389400     11037.3
    389440     11037.4
    389480     11039.7
    389520       11040
    389560     11041.3
    389600     11042.2
    389640     11043.6
    389680     11044.9
    389720     11046.3
    389760     11046.7
    389800     11047.3
    389840     11049.5
    389880     11049.8
    389920     11052.2
    389960     11052.4
    390000     11053.8
    390040     11054.8
    390080     11056.2
    390120     11056.8
    390160     11057.9
    390200       11060
    390240       11060
    390280     11062.4
    390320     11062.6
    390360     11063.9
    390400     11064.8
    390440     11066.2
    390480     11067.5
    390520     11068.9
    390560     11069.3
    390600     11069.9
    390640       11072
    390680     11072.4
    390720     11074.7
    390760       11075
    390800     11076.5
    390840     11077.4
    390880     11078.9
    390920     11079.4
    390960     11080.4
    391000     11082.6
    391040     11082.6
    391080       11085
    391120     11085.2
    391160     11086.5
    391200     11087.4
    391240     11088.8
    391280     11090.1
    391320     11091.5
    391360     11091.9
    391400     11092.5
    391440     11094.7
    391480       11095
    391520     11097.3
    391560     11097.6
    391600     11099.1
    391640       11100
    391680     11101.5
    391720       11102
    391760     11103.1
    391800     11105.2
    391840     11105.2
    391880     11107.6
    391920     11107.8
    391960     11109.1
    392000       11110
    392040     11111.4
    392080     11112.7
    392120     11114.1
    392160     11114.5
    392200     11115.1
    392240     11117.3
    392280     11117.6
    392320     11119.9
    392360     11120.2
    392400     11121.7
    392440     11122.6
    392480     11124.1
    392520     11124.6
    392560     11125.7
    392600     11127.8
    392640     11127.9
    392680     11130.2
    392720     11130.4
    392760     11131.8
    392800     11132.6
    392840     11134.1
    392880     11135.3
    392920     11136.7
    392960     11137.2
    393000     11137.7
    393040     11139.9
    393080     11140.2
    393120     11142.5
    393160     11142.8
    393200     11144.3
    393240     11145.2
    393280     11146.7
    393320     11147.2
    393360     11148.3
    393400     11150.4
    393440     11150.4
    393480     11152.8
    393520       11153
    393560     11154.3
    393600     11155.2
    393640     11156.6
    393680     11157.9
    393720     11159.3
    393760     11159.8
    393800     11160.3
    393840     11162.4
    393880     11162.8
    393920     11165.1
    393960     11165.4
    394000     11166.9
    394040     11167.8
    394080     11169.3
    394120     11169.7
    394160     11170.8
    394200       11173
    394240       11173
    394280     11175.4
    394320     11175.6
    394360     11176.9
    394400     11177.8
    394440     11179.2
    394480     11180.5
    394520     11181.9
    394560     11182.4
    394600     11182.9
    394640       11185
    394680     11185.4
    394720     11187.6
    394760       11188
    394800     11189.5
    394840     11190.4
    394880     11191.9
    394920     11192.3
    394960     11193.4
    395000     11195.6
    395040     11195.6
    395080       11198
    395120     11198.2
    395160     11199.5
    395200     11200.4
    395240     11201.8
    395280     11203.1
    395320     11204.5
    395360       11205
    395400     11205.4
    395440     11207.5
    395480       11208
    395520     11210.2
    395560     11210.5
    395600       11212
    395640       11213
    395680     11214.5
    395720     11214.9
    395760       11216
    395800     11218.2
    395840     11218.2
    395880     11220.6
    395920     11220.8
    395960     11222.1
    396000       11223
    396040     11224.4
    396080     11225.7
    396120     11227.1
    396160     11227.6
    396200     11228.1
    396240     11230.2
    396280     11230.6
    396320     11232.9
    396360     11233.1
    396400     11234.6
    396440     11235.6
    396480     11237.1
    396520     11237.5
    396560     11238.6
    396600     11240.8
    396640     11240.8
    396680     11243.2
    396720     11243.4
    396760     11244.8
    396800     11245.6
    396840       11247
    396880     11248.3
    396920     11249.7
    396960     11250.2
    397000     11250.7
    397040     11252.7
    397080     11253.2
    397120     11255.5
    397160     11255.7
    397200     11257.2
    397240     11258.2
    397280     11259.7
    397320     11260.2
    397360     11261.2
    397400     11263.4
    397440     11263.4
    397480     11265.8
    397520       11266
    397560     11267.4
    397600     11268.2
    397640     11269.6
    397680     11270.9
    397720     11272.3
    397760     11272.8
    397800     11273.2
    397840     11275.3
    397880     11275.7
    397920       11278
    397960     11278.3
    398000     11279.8
    398040     11280.7
    398080     11282.3
    398120     11282.7
    398160     11283.7
    398200       11286
    398240       11286
    398280     11288.4
    398320     11288.6
    398360       11290
    398400     11290.8
    398440     11292.2
    398480     11293.5
    398520     11294.9
    398560     11295.3
    398600     11295.8
    398640     11297.9
    398680     11298.3
    398720     11300.6
    398760     11300.8
    398800     11302.3
    398840     11303.3
    398880     11304.9
    398920     11305.3
    398960     11306.3
    399000     11308.5
    399040     11308.5
    399080     11310.9
    399120     11311.2
    399160     11312.6
    399200     11313.4
    399240     11314.7
    399280       11316
    399320     11317.4
    399360     11317.9
    399400     11318.4
    399440     11320.5
    399480     11320.9
    399520     11323.1
    399560     11323.4
    399600     11324.9
    399640       11326
    399680     11327.5
    399720     11327.9
    399760     11328.9
    399800     11331.2
    399840     11331.1
    399880     11333.5
    399920     11333.7
    399960     11335.2
    400000     11335.9
    400040     11337.3
    400080     11338.6
    400120       11340
    400160     11340.4
    400200     11340.9
    400240       11343
    400280     11343.5
    400320     11345.7
    400360       11346
    400400     11347.4
    400440     11348.5
    400480       11350
    400520     11350.4
    400560     11351.4
    400600     11353.7
    400640     11353.7
    400680     11356.1
    400720     11356.3
    400760     11357.8
    400800     11358.5
    400840     11359.8
    400880     11361.1
    400920     11362.5
    400960     11362.9
    401000     11363.4
    401040     11365.5
    401080       11366
    401120     11368.2
    401160     11368.5
    401200     11369.9
    401240       11371
    401280     11372.6
    401320     11372.9
    401360     11373.9
    401400     11376.2
    401440     11376.2
    401480     11378.5
    401520     11378.8
    401560     11380.3
    401600       11381
    401640     11382.3
    401680     11383.6
    401720       11385
    401760     11385.4
    401800     11385.9
    401840     11388.1
    401880     11388.5
    401920     11390.7
    401960       11391
    402000     11392.4
    402040     11393.5
    402080     11395.1
    402120     11395.5
    402160     11396.5
    402200     11398.8
    402240     11398.7
    402280       11401
    402320     11401.3
    402360     11402.8
    402400     11403.5
    402440     11404.8
    402480     11406.1
    402520     11407.5
    402560     11407.9
    402600     11408.4
    402640     11410.5
    402680       11411
    402720     11413.2
    402760     11413.5
    402800     11414.9
    402840       11416
    402880     11417.6
    402920     11417.9
    402960       11419
    403000     11421.3
    403040     11421.2
    403080     11423.5
    403120     11423.7
    403160     11425.3
    403200     11425.9
    403240     11427.3
    403280     11428.6
    403320       11430
    403360     11430.4
    403400     11430.9
    403440       11433
    403480     11433.4
    403520     11435.7
    403560       11436
    403600     11437.4
    403640     11438.5
    403680     11440.1
    403720     11440.4
    403760     11441.4
    403800     11443.8
    403840     11443.7
    403880       11446
    403920     11446.2
    403960     11447.7
    404000     11448.4
    404040     11449.7
    404080     11451.1
    404120     11452.5
    404160     11452.9
    404200     11453.3
    404240     11455.5
    404280     11455.9
    404320     11458.1
    404360     11458.4
    404400     11459.8
    404440       11461
    404480     11462.6
    404520     11462.9
    404560     11463.9
    404600     11466.2
    404640     11466.2
    404680     11468.5
    404720     11468.7
    404760     11470.2
    404800     11470.9
    404840     11472.2
    404880     11473.5
    404920     11474.9
    404960     11475.3
    405000     11475.8
    405040     11477.9
    405080     11478.4
    405120     11480.6
    405160     11480.9
    405200     11482.3
    405240     11483.4
    405280       11485
    405320     11485.4
    405360     11486.3
    405400     11488.7
    405440     11488.7
    405480     11490.9
    405520     11491.2
    405560     11492.7
    405600     11493.3
    405640     11494.7
    405680       11496
    405720     11497.4
    405760     11497.8
    405800     11498.2
    405840     11500.4
    405880     11500.8
    405920     11503.1
    405960     11503.4
    406000     11504.7
    406040     11505.9
    406080     11507.5
    406120     11507.8
    406160     11508.8
    406200     11511.1
    406240     11511.2
    406280     11513.4
    406320     11513.6
    406360     11515.2
    406400     11515.8
    406440     11517.1
    406480     11518.4
    406520     11519.9
    406560     11520.3
    406600     11520.7
    406640     11522.9
    406680     11523.3
    406720     11525.6
    406760     11525.8
    406800     11527.2
    406840     11528.3
    406880       11530
    406920     11530.3
    406960     11531.3
    407000     11533.6
    407040     11533.6
    407080     11535.9
    407120     11536.1
    407160     11537.6
    407200     11538.3
    407240     11539.6
    407280     11540.9
    407320     11542.3
    407360     11542.7
    407400     11543.1
    407440     11545.3
    407480     11545.8
    407520     11548.1
    407560     11548.3
    407600     11549.7
    407640     11550.8
    407680     11552.5
    407720     11552.8
    407760     11553.8
    407800     11556.1
    407840     11556.1
    407880     11558.3
    407920     11558.6
    407960     11560.1
    408000     11560.8
    408040     11562.1
    408080     11563.3
    408120     11564.8
    408160     11565.2
    408200     11565.6
    408240     11567.8
    408280     11568.2
    408320     11570.5
    408360     11570.7
    408400     11572.2
    408440     11573.3
    408480     11574.9
    408520     11575.3
    408560     11576.2
    408600     11578.5
    408640     11578.6
    408680     11580.8
    408720       11581
    408760     11582.5
    408800     11583.2
    408840     11584.5
    408880     11585.8
    408920     11587.3
    408960     11587.7
    409000     11588.1
    409040     11590.3
    409080     11590.8
    409120       11593
    409160     11593.2
    409200     11594.7
    409240     11595.8
    409280     11597.4
    409320     11597.8
    409360     11598.8
    409400       11601
    409440       11601
    409480     11603.3
    409520     11603.5
    409560       11605
    409600     11605.7
    409640       11607
    409680     11608.3
    409720     11609.8
    409760     11610.2
    409800     11610.6
    409840     11612.7
    409880     11613.3
    409920     11615.5
    409960     11615.7
    410000     11617.2
    410040     11618.3
    410080     11619.9
    410120     11620.2
    410160     11621.2
    410200     11623.5
    410240     11623.5
    410280     11625.8
    410320       11626
    410360     11627.6
    410400     11628.3
    410440     11629.5
    410480     11630.8
    410520     11632.3
    410560     11632.7
    410600     11633.1
    410640     11635.3
    410680     11635.8
    410720       11638
    410760     11638.2
    410800     11639.7
    410840     11640.8
    410880     11642.4
    410920     11642.8
    410960     11643.8
    411000       11646
    411040     11646.1
    411080     11648.3
    411120     11648.5
    411160     11650.1
    411200     11650.8
    411240     11652.1
    411280     11653.4
    411320     11654.8
    411360     11655.3
    411400     11655.6
    411440     11657.8
    411480     11658.4
    411520     11660.5
    411560     11660.7
    411600     11662.3
    411640     11663.4
    411680       11665
    411720     11665.3
    411760     11666.4
    411800     11668.6
    411840     11668.6
    411880     11670.9
    411920     11671.1
    411960     11672.7
    412000     11673.3
    412040     11674.6
    412080     11675.9
    412120     11677.4
    412160     11677.8
    412200     11678.2
    412240     11680.4
    412280     11680.9
    412320     11683.1
    412360     11683.3
    412400     11684.9
    412440       11686
    412480     11687.4
    412520     11687.9
    412560     11688.9
    412600     11691.1
    412640     11691.2
    412680     11693.5
    412720     11693.6
    412760     11695.2
    412800     11695.9
    412840     11697.2
    412880     11698.5
    412920     11699.9
    412960     11700.4
    413000     11700.8
    413040     11702.9
    413080     11703.5
    413120     11705.6
    413160     11705.9
    413200     11707.5
    413240     11708.6
    413280       11710
    413320     11710.4
    413360     11711.4
    413400     11713.7
    413440     11713.8
    413480     11716.1
    413520     11716.1
    413560     11717.8
    413600     11718.5
    413640     11719.8
    413680     11721.1
    413720     11722.5
    413760       11723
    413800     11723.3
    413840     11725.6
    413880     11726.1
    413920     11728.2
    413960     11728.4
    414000       11730
    414040     11731.2
    414080     11732.6
    414120       11733
    414160       11734
    414200     11736.3
    414240     11736.4
    414280     11738.6
    414320     11738.7
    414360     11740.3
    414400       11741
    414440     11742.3
    414480     11743.6
    414520     11745.1
    414560     11745.5
    414600     11745.9
    414640     11748.1
    414680     11748.6
    414720     11750.8
    414760       11751
    414800     11752.6
    414840     11753.7
    414880     11755.2
    414920     11755.5
    414960     11756.5
    415000     11758.8
    415040     11758.9
    415080     11761.2
    415120     11761.3
    415160     11762.9
    415200     11763.6
    415240     11764.9
    415280     11766.2
    415320     11767.7
    415360     11768.2
    415400     11768.5
    415440     11770.7
    415480     11771.2
    415520     11773.3
    415560     11773.6
    415600     11775.2
    415640     11776.3
    415680     11777.8
    415720     11778.1
    415760     11779.1
    415800     11781.4
    415840     11781.5
    415880     11783.8
    415920     11783.9
    415960     11785.5
    416000     11786.2
    416040     11787.5
    416080     11788.8
    416120     11790.3
    416160     11790.8
    416200     11791.1
    416240     11793.3
    416280     11793.8
    416320       11796
    416360     11796.2
    416400     11797.8
    416440     11798.9
    416480     11800.4
    416520     11800.7
    416560     11801.7
    416600       11804
    416640     11804.1
    416680     11806.4
    416720     11806.4
    416760     11808.1
    416800     11808.7
    416840     11810.1
    416880     11811.4
    416920     11812.9
    416960     11813.3
    417000     11813.7
    417040     11815.9
    417080     11816.5
    417120     11818.6
    417160     11818.8
    417200     11820.3
    417240     11821.5
    417280     11822.9
    417320     11823.3
    417360     11824.3
    417400     11826.5
    417440     11826.7
    417480       11829
    417520       11829
    417560     11830.7
    417600     11831.3
    417640     11832.8
    417680       11834
    417720     11835.5
    417760     11835.9
    417800     11836.3
    417840     11838.5
    417880       11839
    417920     11841.2
    417960     11841.4
    418000     11842.9
    418040     11844.1
    418080     11845.5
    418120     11845.9
    418160     11846.9
    418200     11849.1
    418240     11849.3
    418280     11851.6
    418320     11851.6
    418360     11853.3
    418400     11853.9
    418440     11855.4
    418480     11856.6
    418520       11858
    418560     11858.5
    418600     11858.9
    418640     11861.1
    418680     11861.7
    418720     11863.8
    418760       11864
    418800     11865.6
    418840     11866.6
    418880     11868.1
    418920     11868.4
    418960     11869.5
    419000     11871.7
    419040     11871.9
    419080     11874.2
    419120     11874.1
    419160     11875.8
    419200     11876.5
    419240     11877.9
    419280     11879.2
    419320     11880.6
    419360     11881.1
    419400     11881.5
    419440     11883.6
    419480     11884.2
    419520     11886.3
    419560     11886.6
    419600     11888.1
    419640     11889.2
    419680     11890.7
    419720       11891
    419760       11892
    419800     11894.3
    419840     11894.4
    419880     11896.8
    419920     11896.7
    419960     11898.4
    420000     11899.1
    420040     11900.4
    420080     11901.7
    420120     11903.1
    420160     11903.6
    420200     11904.1
    420240     11906.2
    420280     11906.8
    420320     11908.9
    420360     11909.1
    420400     11910.7
    420440     11911.8
    420480     11913.3
    420520     11913.6
    420560     11914.6
    420600     11916.8
    420640       11917
    420680     11919.4
    420720     11919.3
    420760       11921
    420800     11921.7
    420840       11923
    420880     11924.3
    420920     11925.7
    420960     11926.1
    421000     11926.6
    421040     11928.8
    421080     11929.4
    421120     11931.5
    421160     11931.7
    421200     11933.2
    421240     11934.3
    421280     11935.8
    421320     11936.1
    421360     11937.1
    421400     11939.4
    421440     11939.6
    421480     11941.9
    421520     11941.9
    421560     11943.6
    421600     11944.3
    421640     11945.5
    421680     11946.9
    421720     11948.3
    421760     11948.7
    421800     11949.2
    421840     11951.4
    421880     11951.9
    421920     11954.1
    421960     11954.2
    422000     11955.8
    422040     11956.8
    422080     11958.4
    422120     11958.7
    422160     11959.7
    422200     11961.9
    422240     11962.1
    422280     11964.4
    422320     11964.4
    422360     11966.1
    422400     11966.8
    422440     11968.1
    422480     11969.4
    422520     11970.8
    422560     11971.2
    422600     11971.7
    422640     11973.9
    422680     11974.5
    422720     11976.6
    422760     11976.8
    422800     11978.3
    422840     11979.4
    422880     11980.9
    422920     11981.2
    422960     11982.3
    423000     11984.5
    423040     11984.7
    423080     11986.9
    423120     11986.9
    423160     11988.6
    423200     11989.4
    423240     11990.7
    423280       11992
    423320     11993.3
    423360     11993.7
    423400     11994.2
    423440     11996.5
    423480       11997
    423520     11999.2
    423560     11999.4
    423600     12000.9
    423640     12001.9
    423680     12003.5
    423720     12003.7
    423760     12004.8
    423800       12007
    423840     12007.2
    423880     12009.6
    423920     12009.5
    423960     12011.2
    424000     12011.9
    424040     12013.2
    424080     12014.6
    424120     12015.9
    424160     12016.3
    424200     12016.8
    424240     12019.1
    424280     12019.6
    424320     12021.7
    424360     12021.9
    424400     12023.4
    424440     12024.5
    424480       12026
    424520     12026.2
    424560     12027.3
    424600     12029.6
    424640     12029.7
    424680     12032.1
    424720       12032
    424760     12033.7
    424800     12034.5
    424840     12035.7
    424880     12037.1
    424920     12038.4
    424960     12038.8
    425000     12039.4
    425040     12041.6
    425080     12042.1
    425120     12044.2
    425160     12044.5
    425200       12046
    425240     12047.1
    425280     12048.5
    425320     12048.8
    425360     12049.8
    425400     12052.1
    425440     12052.3
    425480     12054.6
    425520     12054.6
    425560     12056.3
    425600       12057
    425640     12058.3
    425680     12059.6
    425720       12061
    425760     12061.4
    425800     12061.9
    425840     12064.2
    425880     12064.8
    425920     12066.8
    425960     12067.1
    426000     12068.5
    426040     12069.6
    426080     12071.1
    426120     12071.4
    426160     12072.4
    426200     12074.7
    426240     12074.8
    426280     12077.1
    426320     12077.1
    426360     12078.8
    426400     12079.5
    426440     12080.8
    426480     12082.2
    426520     12083.5
    426560       12084
    426600     12084.5
    426640     12086.8
    426680     12087.3
    426720     12089.4
    426760     12089.6
    426800     12091.1
    426840     12092.1
    426880     12093.6
    426920     12093.9
    426960     12094.9
    427000     12097.3
    427040     12097.3
    427080     12099.7
    427120     12099.7
    427160     12101.4
    427200     12102.1
    427240     12103.3
    427280     12104.7
    427320       12106
    427360     12106.5
    427400       12107
    427440     12109.3
    427480     12109.8
    427520     12111.9
    427560     12112.1
    427600     12113.6
    427640     12114.7
    427680     12116.1
    427720     12116.5
    427760     12117.5
    427800     12119.8
    427840     12119.8
    427880     12122.2
    427920     12122.2
    427960     12123.9
    428000     12124.6
    428040     12125.7
    428080     12127.2
    428120     12128.6
    428160       12129
    428200     12129.5
    428240     12131.8
    428280     12132.3
    428320     12134.4
    428360     12134.6
    428400       12136
    428440     12137.2
    428480     12138.6
    428520       12139
    428560       12140
    428600     12142.3
    428640     12142.3
    428680     12144.7
    428720     12144.7
    428760     12146.4
    428800     12147.1
    428840     12148.2
    428880     12149.7
    428920     12151.1
    428960     12151.4
    429000       12152
    429040     12154.3
    429080     12154.8
    429120     12156.9
    429160     12157.1
    429200     12158.5
    429240     12159.6
    429280     12161.1
    429320     12161.5
    429360     12162.4
    429400     12164.8
    429440     12164.8
    429480     12167.2
    429520     12167.2
    429560     12168.9
    429600     12169.5
    429640     12170.6
    429680     12172.1
    429720     12173.6
    429760       12174
    429800     12174.5
    429840     12176.7
    429880     12177.2
    429920     12179.4
    429960     12179.6
    430000       12181
    430040     12182.1
    430080     12183.6
    430120       12184
    430160     12184.9
    430200     12187.3
    430240     12187.3
    430280     12189.7
    430320     12189.7
    430360     12191.4
    430400       12192
    430440     12193.1
    430480     12194.6
    430520     12196.1
    430560     12196.5
    430600       12197
    430640     12199.2
    430680     12199.7
    430720     12201.9
    430760     12202.1
    430800     12203.5
    430840     12204.5
    430880     12206.1
    430920     12206.5
    430960     12207.4
    431000     12209.8
    431040     12209.8
    431080     12212.2
    431120     12212.2
    431160     12213.8
    431200     12214.5
    431240     12215.6
    431280     12217.2
    431320     12218.6
    431360       12219
    431400     12219.5
    431440     12221.7
    431480     12222.2
    431520     12224.4
    431560     12224.6
    431600       12226
    431640       12227
    431680     12228.6
    431720       12229
    431760     12229.9
    431800     12232.3
    431840     12232.3
    431880     12234.7
    431920     12234.7
    431960     12236.3
    432000     12237.1
    432040     12238.1
    432080     12239.6
    432120     12241.1
    432160     12241.5
    432200     12241.9
    432240     12244.2
    432280     12244.7
    432320     12246.9
    432360     12247.1
    432400     12248.5
    432440     12249.5
    432480     12251.1
    432520     12251.5
    432560     12252.4
    432600     12254.9
    432640     12254.8
    432680     12257.3
    432720     12257.2
    432760     12258.9
    432800     12259.5
    432840     12260.7
    432880     12262.1
    432920     12263.7
    432960     12264.1
    433000     12264.4
    433040     12266.7
    433080     12267.2
    433120     12269.4
    433160     12269.6
    433200       12271
    433240       12272
    433280     12273.7
    433320       12274
    433360     12274.9
    433400     12277.3
    433440     12277.3
    433480     12279.8
    433520     12279.7
    433560     12281.3
    433600     12282.1
    433640     12283.2
    433680     12284.6
    433720     12286.1
    433760     12286.6
    433800     12286.9
    433840     12289.3
    433880     12289.7
    433920     12291.9
    433960     12292.1
    434000     12293.5
    434040     12294.6
    434080     12296.2
    434120     12296.5
    434160     12297.3
    434200     12299.8
    434240     12299.8
    434280     12302.3
    434320     12302.2
    434360     12303.9
    434400     12304.6
    434440     12305.8
    434480     12307.1
    434520     12308.6
    434560     12309.2
    434600     12309.4
    434640     12311.8
    434680     12312.2
    434720     12314.4
    434760     12314.6
    434800     12315.9
    434840     12317.1
    434880     12318.8
    434920       12319
    434960     12319.8
    435000     12322.3
    435040     12322.4
    435080     12324.8
    435120     12324.6
    435160     12326.4
    435200       12327
    435240     12328.2
    435280     12329.7
    435320     12331.1
    435360     12331.7
    435400     12331.9
    435440     12334.2
    435480     12334.6
    435520     12336.9
    435560     12337.1
    435600     12338.4
    435640     12339.6
    435680     12341.3
    435720     12341.5
    435760     12342.3
    435800     12344.8
    435840     12344.9
    435880     12347.3
    435920     12347.1
    435960     12348.9
    436000     12349.5
    436040     12350.8
    436080     12352.2
    436120     12353.6
    436160     12354.2
    436200     12354.4
    436240     12356.8
    436280     12357.1
    436320     12359.4
    436360     12359.6
    436400       12361
    436440     12362.1
    436480     12363.8
    436520       12364
    436560     12364.9
    436600     12367.4
    436640     12367.4
    436680     12369.8
    436720     12369.7
    436760     12371.4
    436800     12372.1
    436840     12373.3
    436880     12374.7
    436920     12376.1
    436960     12376.7
    437000       12377
    437040     12379.3
    437080     12379.6
    437120     12381.9
    437160     12382.1
    437200     12383.4
    437240     12384.6
    437280     12386.3
    437320     12386.5
    437360     12387.4
    437400     12389.9
    437440     12389.9
    437480     12392.4
    437520     12392.2
    437560     12393.9
    437600     12394.6
    437640     12395.8
    437680     12397.2
    437720     12398.7
    437760     12399.2
    437800     12399.5
    437840     12401.8
    437880     12402.2
    437920     12404.5
    437960     12404.6
    438000     12405.9
    438040     12407.2
    438080     12408.8
    438120       12409
    438160     12409.9
    438200     12412.4
    438240     12412.4
    438280     12414.9
    438320     12414.8
    438360     12416.5
    438400     12417.1
    438440     12418.4
    438480     12419.7
    438520     12421.2
    438560     12421.8
    438600       12422
    438640     12424.3
    438680     12424.7
    438720     12427.1
    438760     12427.1
    438800     12428.5
    438840     12429.7
    438880     12431.4
    438920     12431.6
    438960     12432.5
    439000       12435
    439040       12435
    439080     12437.5
    439120     12437.3
    439160     12439.1
    439200     12439.7
    439240     12440.9
    439280     12442.2
    439320     12443.8
    439360     12444.3
    439400     12444.6
    439440     12446.9
    439480     12447.3
    439520     12449.6
    439560     12449.6
    439600       12451
    439640     12452.3
    439680       12454
    439720     12454.1
    439760     12455.1
    439800     12457.5
    439840     12457.6
    439880     12460.1
    439920     12459.9
    439960     12461.6
    440000     12462.2
    440040     12463.5
    440080     12464.8
    440120     12466.3
    440160     12466.8
    440200     12467.1
    440240     12469.4
    440280     12469.8
    440320     12472.2
    440360     12472.2
    440400     12473.5
    440440     12474.9
    440480     12476.5
    440520     12476.7
    440560     12477.7
    440600       12480
    440640     12480.1
    440680     12482.6
    440720     12482.5
    440760     12484.2
    440800     12484.7
    440840     12486.1
    440880     12487.4
    440920       12489
    440960     12489.4
    441000     12489.7
    441040       12492
    441080     12492.4
    441120     12494.8
    441160     12494.7
    441200     12496.1
    441240     12497.4
    441280     12499.1
    441320     12499.2
    441360     12500.3
    441400     12502.6
    441440     12502.7
    441480     12505.2
    441520       12505
    441560     12506.7
    441600     12507.2
    441640     12508.6
    441680       12510
    441720     12511.5
    441760       12512
    441800     12512.2
    441840     12514.6
    441880     12514.9
    441920     12517.3
    441960     12517.3
    442000     12518.7
    442040       12520
    442080     12521.7
    442120     12521.8
    442160     12522.8
    442200     12525.2
    442240     12525.2
    442280     12527.7
    442320     12527.5
    442360     12529.2
    442400     12529.8
    442440     12531.2
    442480     12532.5
    442520     12534.1
    442560     12534.6
    442600     12534.8
    442640     12537.1
    442680     12537.5
    442720     12539.9
    442760     12539.8
    442800     12541.2
    442840     12542.5
    442880     12544.2
    442920     12544.3
    442960     12545.3
    443000     12547.8
    443040     12547.7
    443080     12550.3
    443120     12550.1
    443160     12551.8
    443200     12552.4
    443240     12553.7
    443280     12555.1
    443320     12556.6
    443360     12557.2
    443400     12557.3
    443440     12559.7
    443480       12560
    443520     12562.4
    443560     12562.3
    443600     12563.8
    443640     12565.1
    443680     12566.8
    443720     12566.9
    443760     12567.9
    443800     12570.3
    443840     12570.3
    443880     12572.9
    443920     12572.6
    443960     12574.3
    444000     12574.9
    444040     12576.3
    444080     12577.7
    444120     12579.1
    444160     12579.7
    444200     12579.8
    444240     12582.2
    444280     12582.5
    444320       12585
    444360     12584.9
    444400     12586.3
    444440     12587.6
    444480     12589.3
    444520     12589.4
    444560     12590.4
    444600     12592.9
    444640     12592.9
    444680     12595.4
    444720     12595.2
    444760     12596.9
    444800     12597.5
    444840     12598.9
    444880     12600.2
    444920     12601.7
    444960     12602.3
    445000     12602.4
    445040     12604.8
    445080     12605.1
    445120     12607.6
    445160     12607.4
    445200     12608.9
    445240     12610.1
    445280     12611.9
    445320     12611.9
    445360       12613
    445400     12615.4
    445440     12615.4
    445480       12618
    445520     12617.8
    445560     12619.4
    445600     12620.1
    445640     12621.4
    445680     12622.8
    445720     12624.3
    445760     12624.9
    445800     12624.9
    445840     12627.3
    445880     12627.7
    445920     12630.1
    445960     12629.9
    446000     12631.4
    446040     12632.7
    446080     12634.4
    446120     12634.5
    446160     12635.6
    446200     12637.9
    446240       12638
    446280     12640.6
    446320     12640.3
    446360       12642
    446400     12642.6
    446440     12643.9
    446480     12645.3
    446520     12646.8
    446560     12647.4
    446600     12647.4
    446640     12649.9
    446680     12650.3
    446720     12652.7
    446760     12652.4
    446800       12654
    446840     12655.3
    446880       12657
    446920     12657.1
    446960     12658.1
    447000     12660.5
    447040     12660.5
    447080     12663.1
    447120     12662.9
    447160     12664.5
    447200     12665.2
    447240     12666.4
    447280     12667.9
    447320     12669.4
    447360     12669.9
    447400       12670
    447440     12672.4
    447480     12672.9
    447520     12675.2
    447560       12675
    447600     12676.5
    447640     12677.8
    447680     12679.6
    447720     12679.6
    447760     12680.7
    447800     12683.1
    447840     12683.1
    447880     12685.6
    447920     12685.5
    447960     12687.1
    448000     12687.8
    448040       12689
    448080     12690.4
    448120     12691.9
    448160     12692.5
    448200     12692.5
    448240       12695
    448280     12695.5
    448320     12697.8
    448360     12697.5
    448400     12699.1
    448440     12700.4
    448480     12702.1
    448520     12702.3
    448560     12703.3
    448600     12705.7
    448640     12705.6
    448680     12708.2
    448720     12708.1
    448760     12709.6
    448800     12710.3
    448840     12711.6
    448880       12713
    448920     12714.5
    448960     12715.1
    449000     12715.2
    449040     12717.5
    449080     12718.1
    449120     12720.4
    449160     12720.1
    449200     12721.7
    449240     12722.9
    449280     12724.7
    449320     12724.8
    449360     12725.9
    449400     12728.2
    449440     12728.2
    449480     12730.8
    449520     12730.6
    449560     12732.2
    449600     12732.9
    449640     12734.2
    449680     12735.5
    449720     12737.1
    449760     12737.6
    449800     12737.8
    449840     12740.1
    449880     12740.6
    449920       12743
    449960     12742.8
    450000     12744.2
    450040     12745.5
    450080     12747.3
    450120     12747.3
    450160     12748.5
    450200     12750.8
    450240     12750.8
    450280     12753.4
    450320     12753.2
    450360     12754.8
    450400     12755.5
    450440     12756.8
    450480     12758.1
    450520     12759.7
    450560     12760.3
    450600     12760.4
    450640     12762.7
    450680     12763.2
    450720     12765.6
    450760     12765.3
    450800     12766.8
    450840       12768
    450880     12769.9
    450920       12770
    450960       12771
    451000     12773.4
    451040     12773.4
    451080       12776
    451120     12775.8
    451160     12777.4
    451200     12778.1
    451240     12779.4
    451280     12780.7
    451320     12782.2
    451360     12782.9
    451400     12782.9
    451440     12785.3
    451480     12785.8
    451520     12788.2
    451560     12787.9
    451600     12789.4
    451640     12790.6
    451680     12792.5
    451720     12792.6
    451760     12793.7
    451800       12796
    451840       12796
    451880     12798.6
    451920     12798.4
    451960       12800
    452000     12800.7
    452040       12802
    452080     12803.3
    452120     12804.9
    452160     12805.5
    452200     12805.5
    452240     12807.9
    452280     12808.4
    452320     12810.8
    452360     12810.6
    452400       12812
    452440     12813.2
    452480     12815.1
    452520     12815.2
    452560     12816.3
    452600     12818.6
    452640     12818.6
    452680     12821.1
    452720       12821
    452760     12822.6
    452800     12823.3
    452840     12824.6
    452880     12825.9
    452920     12827.5
    452960     12828.1
    453000     12828.2
    453040     12830.6
    453080       12831
    453120     12833.4
    453160     12833.2
    453200     12834.6
    453240     12835.8
    453280     12837.7
    453320     12837.8
    453360     12838.9
    453400     12841.2
    453440     12841.2
    453480     12843.8
    453520     12843.6
    453560     12845.2
    453600     12845.9
    453640     12847.2
    453680     12848.6
    453720     12850.1
    453760     12850.6
    453800     12850.8
    453840     12853.2
    453880     12853.6
    453920       12856
    453960     12855.8
    454000     12857.2
    454040     12858.4
    454080     12860.3
    454120     12860.4
    454160     12861.5
    454200     12863.8
    454240     12863.7
    454280     12866.4
    454320     12866.2
    454360     12867.8
    454400     12868.5
    454440     12869.7
    454480     12871.2
    454520     12872.7
    454560     12873.2
    454600     12873.4
    454640     12875.7
    454680     12876.3
    454720     12878.6
    454760     12878.4
    454800     12879.8
    454840       12881
    454880     12882.9
    454920     12883.1
    454960     12884.1
    455000     12886.4
    455040     12886.3
    455080       12889
    455120     12888.8
    455160     12890.4
    455200     12891.1
    455240     12892.3
    455280     12893.7
    455320     12895.3
    455360     12895.8
    455400     12895.9
    455440     12898.3
    455480     12898.9
    455520     12901.2
    455560     12900.9
    455600     12902.4
    455640     12903.6
    455680     12905.5
    455720     12905.6
    455760     12906.7
    455800       12909
    455840     12908.9
    455880     12911.6
    455920     12911.4
    455960     12912.9
    456000     12913.6
    456040       12915
    456080     12916.2
    456120     12917.9
    456160     12918.3
    456200     12918.5
    456240     12920.9
    456280     12921.5
    456320     12923.8
    456360     12923.5
    456400     12924.9
    456440     12926.1
    456480     12928.1
    456520     12928.2
    456560     12929.3
    456600     12931.5
    456640     12931.5
    456680     12934.1
    456720       12934
    456760     12935.5
    456800     12936.2
    456840     12937.5
    456880     12938.8
    456920     12940.5
    456960     12940.9
    457000     12941.1
    457040     12943.5
    457080     12944.1
    457120     12946.4
    457160     12946.1
    457200     12947.5
    457240     12948.7
    457280     12950.7
    457320     12950.7
    457360     12951.9
    457400     12954.2
    457440     12954.1
    457480     12956.8
    457520     12956.6
    457560     12958.1
    457600     12958.8
    457640     12960.1
    457680     12961.4
    457720     12963.1
    457760     12963.6
    457800     12963.7
    457840     12966.1
    457880     12966.7
    457920       12969
    457960     12968.8
    458000     12970.1
    458040     12971.3
    458080     12973.3
    458120     12973.4
    458160     12974.5
    458200     12976.7
    458240     12976.6
    458280     12979.4
    458320     12979.2
    458360     12980.7
    458400     12981.4
    458440     12982.6
    458480       12984
    458520     12985.6
    458560     12986.1
    458600     12986.3
    458640     12988.7
    458680     12989.3
    458720     12991.6
    458760     12991.3
    458800     12992.6
    458840     12993.8
    458880     12995.9
    458920     12995.9
    458960     12997.1
    459000     12999.3
    459040     12999.2
    459080       13002
    459120     13001.8
    459160     13003.3
    459200       13004
    459240     13005.2
    459280     13006.6
    459320     13008.1
    459360     13008.7
    459400     13008.8
    459440     13011.2
    459480     13011.9
    459520     13014.2
    459560     13013.9
    459600     13015.2
    459640     13016.4
    459680     13018.4
    459720     13018.6
    459760     13019.6
    459800     13021.9
    459840     13021.7
    459880     13024.6
    459920     13024.3
    459960     13025.9
    460000     13026.5
    460040     13027.7
    460080     13029.1
    460120     13030.7
    460160     13031.3
    460200     13031.4
    460240     13033.8
    460280     13034.5
    460320     13036.9
    460360     13036.5
    460400     13037.7
    460440     13038.9
    460480       13041
    460520     13041.2
    460560     13042.2
    460600     13044.5
    460640     13044.3
    460680     13047.2
    460720     13046.9
    460760     13048.4
    460800     13049.1
    460840     13050.2
    460880     13051.7
    460920     13053.2
    460960     13053.8
    461000     13053.8
    461040     13056.3
    461080     13057.1
    461120     13059.4
    461160     13059.1
    461200     13060.3
    461240     13061.5
    461280     13063.5
    461320     13063.8
    461360     13064.7
    461400       13067
    461440     13066.9
    461480     13069.8
    461520     13069.5
    461560       13071
    461600     13071.6
    461640     13072.8
    461680     13074.2
    461720     13075.7
    461760     13076.3
    461800     13076.4
    461840     13078.9
    461880     13079.6
    461920     13081.9
    461960     13081.6
    462000     13082.8
    462040       13084
    462080     13086.1
    462120     13086.3
    462160     13087.2
    462200     13089.4
    462240     13089.3
    462280     13092.3
    462320       13092
    462360     13093.4
    462400     13094.1
    462440     13095.3
    462480     13096.7
    462520     13098.2
    462560     13098.9
    462600     13098.9
    462640     13101.4
    462680     13102.1
    462720     13104.4
    462760     13104.1
    462800     13105.4
    462840     13106.5
    462880     13108.6
    462920     13108.8
    462960     13109.7
    463000       13112
    463040     13111.9
    463080     13114.8
    463120     13114.5
    463160     13115.9
    463200     13116.7
    463240     13117.8
    463280     13119.2
    463320     13120.8
    463360     13121.4
    463400     13121.4
    463440     13123.9
    463480     13124.6
    463520       13127
    463560     13126.7
    463600     13127.9
    463640     13129.1
    463680     13131.1
    463720     13131.4
    463760     13132.3
    463800     13134.6
    463840     13134.4
    463880     13137.4
    463920     13137.1
    463960     13138.5
    464000     13139.2
    464040     13140.3
    464080     13141.8
    464120     13143.3
    464160     13143.9
    464200     13143.9
    464240     13146.5
    464280     13147.1
    464320     13149.5
    464360     13149.2
    464400     13150.4
    464440     13151.6
    464480     13153.7
    464520     13153.9
    464560     13154.8
    464600     13157.1
    464640     13156.9
    464680     13159.9
    464720     13159.6
    464760       13161
    464800     13161.7
    464840     13162.9
    464880     13164.3
    464920     13165.8
    464960     13166.4
    465000     13166.4
    465040       13169
    465080     13169.6
    465120       13172
    465160     13171.7
    465200     13172.9
    465240     13174.1
    465280     13176.2
    465320     13176.3
    465360     13177.3
    465400     13179.6
    465440     13179.4
    465480     13182.4
    465520     13182.1
    465560     13183.5
    465600     13184.2
    465640     13185.4
    465680     13186.8
    465720     13188.3
    465760       13189
    465800     13188.9
    465840     13191.5
    465880     13192.1
    465920     13194.5
    465960     13194.2
    466000     13195.3
    466040     13196.6
    466080     13198.6
    466120     13198.8
    466160     13199.8
    466200     13202.1
    466240     13201.9
    466280     13204.8
    466320     13204.6
    466360       13206
    466400     13206.7
    466440     13207.8
    466480     13209.3
    466520     13210.7
    466560     13211.4
    466600     13211.3
    466640     13213.9
    466680     13214.5
    466720     13216.9
    466760     13216.7
    466800     13217.7
    466840       13219
    466880       13221
    466920     13221.2
    466960     13222.2
    467000     13224.5
    467040     13224.3
    467080     13227.3
    467120       13227
    467160     13228.4
    467200       13229
    467240     13230.2
    467280     13231.7
    467320     13233.1
    467360     13233.7
    467400     13233.7
    467440     13236.3
    467480     13236.9
    467520     13239.3
    467560       13239
    467600     13240.1
    467640     13241.4
    467680     13243.4
    467720     13243.6
    467760     13244.6
    467800     13246.9
    467840     13246.7
    467880     13249.6
    467920     13249.5
    467960     13250.7
    468000     13251.4
    468040     13252.6
    468080     13254.1
    468120     13255.5
    468160     13256.2
    468200     13256.1
    468240     13258.8
    468280     13259.3
    468320     13261.7
    468360     13261.4
    468400     13262.5
    468440     13263.8
    468480     13265.8
    468520       13266
    468560     13267.1
    468600     13269.3
    468640     13269.1
    468680     13272.1
    468720     13271.9
    468760     13273.1
    468800     13273.8
    468840       13275
    468880     13276.5
    468920       13278
    468960     13278.6
    469000     13278.5
    469040     13281.2
    469080     13281.8
    469120     13284.2
    469160     13283.9
    469200     13284.9
    469240     13286.2
    469280     13288.3
    469320     13288.4
    469360     13289.5
    469400     13291.8
    469440     13291.5
    469480     13294.5
    469520     13294.3
    469560     13295.6
    469600     13296.2
    469640     13297.5
    469680     13298.9
    469720     13300.3
    469760       13301
    469800     13300.9
    469840     13303.6
    469880     13304.1
    469920     13306.7
    469960     13306.3
    470000     13307.4
    470040     13308.6
    470080     13310.6
    470120     13310.8
    470160     13311.9
    470200     13314.2
    470240       13314
    470280     13316.9
    470320     13316.8
    470360       13318
    470400     13318.7
    470440     13319.9
    470480     13321.2
    470520     13322.7
    470560     13323.4
    470600     13323.3
    470640     13326.1
    470680     13326.5
    470720       13329
    470760     13328.7
    470800     13329.7
    470840       13331
    470880     13333.1
    470920     13333.2
    470960     13334.3
    471000     13336.6
    471040     13336.4
    471080     13339.3
    471120     13339.2
    471160     13340.4
    471200       13341
    471240     13342.3
    471280     13343.7
    471320     13345.1
    471360     13345.8
    471400     13345.6
    471440     13348.4
    471480     13348.8
    471520     13351.5
    471560       13351
    471600     13352.1
    471640     13353.3
    471680     13355.5
    471720     13355.6
    471760     13356.7
    471800     13358.9
    471840     13358.7
    471880     13361.6
    471920     13361.6
    471960     13362.7
    472000     13363.4
    472040     13364.7
    472080       13366
    472120     13367.5
    472160     13368.2
    472200       13368
    472240     13370.8
    472280     13371.2
    472320     13373.9
    472360     13373.4
    472400     13374.5
    472440     13375.7
    472480     13377.9
    472520       13378
    472560       13379
    472600     13381.3
    472640     13381.1
    472680       13384
    472720     13383.9
    472760     13385.2
    472800     13385.8
    472840     13387.1
    472880     13388.4
    472920     13389.8
    472960     13390.5
    473000     13390.4
    473040     13393.1
    473080     13393.7
    473120     13396.2
    473160     13395.7
    473200     13396.9
    473240     13398.1
    473280     13400.3
    473320     13400.3
    473360     13401.4
    473400     13403.7
    473440     13403.5
    473480     13406.4
    473520     13406.3
    473560     13407.5
    473600     13408.2
    473640     13409.5
    473680     13410.9
    473720     13412.2
    473760     13412.9
    473800     13412.9
    473840     13415.5
    473880       13416
    473920     13418.6
    473960     13418.1
    474000     13419.3
    474040     13420.4
    474080     13422.6
    474120     13422.7
    474160     13423.8
    474200     13426.1
    474240     13425.9
    474280     13428.8
    474320     13428.7
    474360     13429.9
    474400     13430.6
    474440     13431.9
    474480     13433.3
    474520     13434.6
    474560     13435.3
    474600     13435.2
    474640     13437.9
    474680     13438.4
    474720       13441
    474760     13440.5
    474800     13441.7
    474840     13442.8
    474880       13445
    474920     13445.1
    474960     13446.2
    475000     13448.5
    475040     13448.3
    475080     13451.2
    475120     13451.1
    475160     13452.3
    475200       13453
    475240     13454.4
    475280     13455.6
    475320       13457
    475360     13457.7
    475400     13457.6
    475440     13460.2
    475480     13460.8
    475520     13463.4
    475560     13462.9
    475600     13464.1
    475640     13465.2
    475680     13467.3
    475720     13467.5
    475760     13468.5
    475800     13470.8
    475840     13470.7
    475880     13473.6
    475920     13473.4
    475960     13474.7
    476000     13475.4
    476040     13476.7
    476080       13478
    476120     13479.4
    476160       13480
    476200       13480
    476240     13482.6
    476280     13483.1
    476320     13485.7
    476360     13485.2
    476400     13486.5
    476440     13487.5
    476480     13489.7
    476520     13489.8
    476560     13490.8
    476600     13493.2
    476640     13493.1
    476680     13495.9
    476720     13495.8
    476760       13497
    476800     13497.8
    476840     13499.1
    476880     13500.4
    476920     13501.8
    476960     13502.5
    477000     13502.4
    477040       13505
    477080     13505.5
    477120     13508.2
    477160     13507.6
    477200     13508.9
    477240     13509.9
    477280     13512.1
    477320     13512.2
    477360     13513.2
    477400     13515.6
    477440     13515.6
    477480     13518.3
    477520     13518.2
    477560     13519.4
    477600     13520.2
    477640     13521.5
    477680     13522.8
    477720     13524.2
    477760     13524.9
    477800     13524.8
    477840     13527.4
    477880     13527.9
    477920     13530.6
    477960       13530
    478000     13531.3
    478040     13532.3
    478080     13534.5
    478120     13534.6
    478160     13535.6
    478200       13538
    478240       13538
    478280     13540.6
    478320     13540.6
    478360     13541.8
    478400     13542.6
    478440     13543.9
    478480     13545.3
    478520     13546.5
    478560     13547.2
    478600     13547.2
    478640     13549.8
    478680     13550.3
    478720     13552.9
    478760     13552.4
    478800     13553.7
    478840     13554.7
    478880     13556.9
    478920       13557
    478960       13558
    479000     13560.3
    479040     13560.4
    479080       13563
    479120     13563.1
    479160     13564.2
    479200       13565
    479240     13566.2
    479280     13567.5
    479320     13568.9
    479360     13569.6
    479400     13569.5
    479440     13572.2
    479480     13572.6
    479520     13575.3
    479560     13574.7
    479600     13576.1
    479640     13577.2
    479680     13579.3
    479720     13579.3
    479760     13580.3
    479800     13582.7
    479840     13582.7
    479880     13585.4
    479920     13585.4
    479960     13586.6
    480000     13587.4
    480040     13588.6
    480080     13589.8
    480120     13591.3
    480160     13591.9
    480200     13591.9
    480240     13594.6
    480280     13595.1
    480320     13597.6
    480360       13597
    480400     13598.5
    480440     13599.6
    480480     13601.6
    480520     13601.8
    480560     13602.7
    480600       13605
    480640     13605.1
    480680     13607.8
    480720     13607.8
    480760       13609
    480800     13609.7
    480840       13611
    480880     13612.2
    480920     13613.7
    480960     13614.2
    481000     13614.2
    481040     13616.9
    481080     13617.5
    481120       13620
    481160     13619.4
    481200     13620.8
    481240       13622
    481280       13624
    481320     13624.2
    481360     13625.1
    481400     13627.4
    481440     13627.4
    481480     13630.1
    481520     13630.1
    481560     13631.3
    481600     13632.1
    481640     13633.4
    481680     13634.4
    481720       13636
    481760     13636.5
    481800     13636.5
    481840     13639.3
    481880     13639.8
    481920     13642.3
    481960     13641.8
    482000     13643.2
    482040     13644.3
    482080     13646.4
    482120     13646.6
    482160     13647.4
    482200     13649.7
    482240     13649.7
    482280     13652.5
    482320     13652.5
    482360     13653.7
    482400     13654.4
    482440     13655.7
    482480     13656.8
    482520     13658.4
    482560     13658.9
    482600     13658.9
    482640     13661.7
    482680     13662.2
    482720     13664.7
    482760     13664.2
    482800     13665.6
    482840     13666.7
    482880     13668.8
    482920     13668.9
    482960     13669.8
    483000     13672.1
    483040     13672.1
    483080     13674.9
    483120     13674.9
    483160     13676.1
    483200     13676.8
    483240       13678
    483280     13679.2
    483320     13680.8
    483360     13681.3
    483400     13681.3
    483440       13684
    483480     13684.6
    483520     13687.1
    483560     13686.6
    483600       13688
    483640     13689.1
    483680     13691.2
    483720     13691.3
    483760     13692.1
    483800     13694.5
    483840     13694.5
    483880     13697.3
    483920     13697.3
    483960     13698.5
    484000     13699.3
    484040     13700.4
    484080     13701.6
    484120     13703.2
    484160     13703.7
    484200     13703.7
    484240     13706.4
    484280       13707
    484320     13709.5
    484360     13708.9
    484400     13710.3
    484440     13711.4
    484480     13713.6
    484520     13713.7
    484560     13714.5
    484600     13716.9
    484640     13716.9
    484680     13719.6
    484720     13719.6
    484760     13720.9
    484800     13721.6
    484840     13722.7
    484880       13724
    484920     13725.6
    484960     13726.1
    485000     13726.1
    485040     13728.8
    485080     13729.4
    485120     13731.8
    485160     13731.3
    485200     13732.8
    485240     13733.8
    485280       13736
    485320       13736
    485360     13736.9
    485400     13739.3
    485440     13739.3
    485480       13742
    485520       13742
    485560     13743.3
    485600       13744
    485640     13745.1
    485680     13746.4
    485720       13748
    485760     13748.5
    485800     13748.4
    485840     13751.2
    485880     13751.8
    485920     13754.3
    485960     13753.7
    486000     13755.2
    486040     13756.2
    486080     13758.4
    486120     13758.5
    486160     13759.3
    486200     13761.7
    486240     13761.7
    486280     13764.3
    486320     13764.4
    486360     13765.8
    486400     13766.4
    486440     13767.6
    486480     13768.9
    486520     13770.5
    486560     13770.9
    486600     13770.9
    486640     13773.7
    486680     13774.3
    486720     13776.7
    486760     13776.2
    486800     13777.7
    486840     13778.8
    486880     13780.8
    486920       13781
    486960     13781.8
    487000     13784.2
    487040     13784.2
    487080     13786.8
    487120     13786.9
    487160     13788.2
    487200     13788.8
    487240       13790
    487280     13791.3
    487320       13793
    487360     13793.3
    487400     13793.3
    487440     13796.1
    487480     13796.7
    487520     13799.2
    487560     13798.6
    487600     13800.2
    487640     13801.2
    487680     13803.3
    487720     13803.3
    487760     13804.2
    487800     13806.6
    487840     13806.6
    487880     13809.2
    487920     13809.3
    487960     13810.6
    488000     13811.2
    488040     13812.4
    488080     13813.7
    488120     13815.4
    488160     13815.7
    488200     13815.8
    488240     13818.5
    488280     13819.2
    488320     13821.6
    488360     13821.1
    488400     13822.7
    488440     13823.7
    488480     13825.7
    488520     13825.8
    488560     13826.7
    488600       13829
    488640       13829
    488680     13831.6
    488720     13831.7
    488760     13833.1
    488800     13833.6
    488840     13834.8
    488880     13836.2
    488920     13837.9
    488960     13838.2
    489000     13838.3
    489040       13841
    489080     13841.6
    489120     13844.1
    489160     13843.5
    489200     13845.1
    489240     13846.1
    489280     13848.1
    489320     13848.3
    489360     13849.1
    489400     13851.5
    489440     13851.4
    489480     13854.1
    489520     13854.2
    489560     13855.5
    489600     13856.1
    489640     13857.3
    489680     13858.7
    489720     13860.3
    489760     13860.6
    489800     13860.7
    489840     13863.5
    489880       13864
    489920     13866.6
    489960     13865.9
    490000     13867.6
    490040     13868.6
    490080     13870.6
    490120     13870.7
    490160     13871.6
    490200     13873.9
    490240     13873.9
    490280     13876.5
    490320     13876.7
    490360       13878
    490400     13878.5
    490440     13879.7
    490480     13881.1
    490520     13882.8
    490560     13883.1
    490600     13883.1
    490640     13885.9
    490680     13886.5
    490720       13889
    490760     13888.4
    490800       13890
    490840     13891.1
    490880       13893
    490920     13893.1
    490960       13894
    491000     13896.4
    491040     13896.3
    491080       13899
    491120     13899.1
    491160     13900.4
    491200     13900.9
    491240     13902.1
    491280     13903.5
    491320     13905.2
    491360     13905.6
    491400     13905.5
    491440     13908.4
    491480       13909
    491520     13911.5
    491560     13910.8
    491600     13912.5
    491640     13913.5
    491680     13915.5
    491720     13915.6
    491760     13916.5
    491800     13918.8
    491840     13918.7
    491880     13921.4
    491920     13921.6
    491960     13922.9
    492000     13923.5
    492040     13924.6
    492080     13925.9
    492120     13927.7
    492160       13928
    492200       13928
    492240     13930.9
    492280     13931.4
    492320       13934
    492360     13933.3
    492400     13934.9
    492440       13936
    492480       13938
    492520       13938
    492560     13938.9
    492600     13941.3
    492640     13941.2
    492680     13943.8
    492720     13944.1
    492760     13945.3
    492800     13945.9
    492840       13947
    492880     13948.4
    492920     13950.2
    492960     13950.5
    493000     13950.4
    493040     13953.4
    493080     13953.9
    493120     13956.4
    493160     13955.7
    493200     13957.4
    493240     13958.5
    493280     13960.4
    493320     13960.5
    493360     13961.4
    493400     13963.8
    493440     13963.7
    493480     13966.3
    493520     13966.5
    493560     13967.9
    493600     13968.3
    493640     13969.5
    493680     13970.9
    493720     13972.7
    493760       13973
    493800     13972.9
    493840     13975.8
    493880     13976.4
    493920     13978.9
    493960     13978.2
    494000     13979.9
    494040     13980.9
    494080     13982.9
    494120     13982.9
    494160     13983.9
    494200     13986.2
    494240     13986.1
    494280     13988.8
    494320       13989
    494360     13990.4
    494400     13990.8
    494440       13992
    494480     13993.3
    494520     13995.1
    494560     13995.5
    494600     13995.4
    494640     13998.3
    494680     13998.8
    494720     14001.3
    494760     14000.6
    494800     14002.4
    494840     14003.4
    494880     14005.3
    494920     14005.4
    494960     14006.3
    495000     14008.7
    495040     14008.6
    495080     14011.3
    495120     14011.4
    495160     14012.9
    495200     14013.3
    495240     14014.4
    495280     14015.8
    495320     14017.5
    495360     14017.9
    495400     14017.8
    495440     14020.8
    495480     14021.3
    495520     14023.8
    495560     14023.1
    495600     14024.8
    495640     14025.8
    495680     14027.8
    495720     14027.9
    495760     14028.8
    495800     14031.2
    495840       14031
    495880     14033.8
    495920     14033.9
    495960     14035.4
    496000     14035.8
    496040     14036.9
    496080     14038.3
    496120     14040.1
    496160     14040.4
    496200     14040.3
    496240     14043.3
    496280     14043.8
    496320     14046.3
    496360     14045.6
    496400     14047.4
    496440     14048.4
    496480     14050.3
    496520     14050.3
    496560     14051.3
    496600     14053.8
    496640     14053.6
    496680     14056.3
    496720     14056.4
    496760     14057.9
    496800     14058.3
    496840     14059.5
    496880     14060.8
    496920     14062.6
    496960     14062.9
    497000     14062.8
    497040     14065.7
    497080     14066.3
    497120     14068.8
    497160     14068.2
    497200     14069.9
    497240     14070.9
    497280     14072.9
    497320     14072.8
    497360     14073.8
    497400     14076.3
    497440     14076.1
    497480     14078.9
    497520     14078.9
    497560     14080.3
    497600     14080.8
    497640       14082
    497680     14083.3
    497720       14085
    497760     14085.4
    497800     14085.3
    497840     14088.2
    497880     14088.8
    497920     14091.3
    497960     14090.7
    498000     14092.5
    498040     14093.3
    498080     14095.4
    498120     14095.3
    498160     14096.3
    498200     14098.8
    498240     14098.6
    498280     14101.4
    498320     14101.4
    498360     14102.8
    498400     14103.2
    498440     14104.5
    498480     14105.8
    498520     14107.5
    498560     14107.9
    498600     14107.7
    498640     14110.7
    498680     14111.3
    498720     14113.8
    498760     14113.2
    498800       14115
    498840     14115.8
    498880     14117.9
    498920     14117.8
    498960     14118.8
    499000     14121.3
    499040     14121.2
    499080       14124
    499120     14123.9
    499160     14125.3
    499200     14125.8
    499240       14127
    499280     14128.3
    499320       14130
    499360     14130.4
    499400     14130.2
    499440     14133.2
    499480     14133.8
    499520     14136.3
    499560     14135.6
    499600     14137.5
    499640     14138.3
    499680     14140.4
    499720     14140.3
    499760     14141.4
    499800     14143.7
    499840     14143.7
    499880     14146.5
    499920     14146.4
    499960     14147.9
    500000     14148.2
    500040     14149.4
    500080     14150.8
    500120     14152.5
    500160     14152.8
    500200     14152.7
    500240     14155.7
    500280     14156.3
    500320     14158.8
    500360     14158.1
    500400       14160
    500440     14160.8
    500480     14162.8
    500520     14162.8
    500560     14163.8
    500600     14166.2
    500640     14166.1
    500680     14168.9
    500720     14168.8
    500760     14170.3
    500800     14170.6
    500840     14171.9
    500880     14173.2
    500920     14174.9
    500960     14175.3
    501000     14175.1
    501040     14178.2
    501080     14178.8
    501120     14181.2
    501160     14180.5
    501200     14182.4
    501240     14183.2
    501280     14185.3
    501320     14185.2
    501360     14186.2
    501400     14188.6
    501440     14188.6
    501480     14191.3
    501520     14191.2
    501560     14192.7
    501600     14193.1
    501640     14194.2
    501680     14195.6
    501720     14197.2
    501760     14197.7
    501800     14197.5
    501840     14200.5
    501880     14201.1
    501920     14203.6
    501960     14202.9
    502000     14204.8
    502040     14205.5
    502080     14207.6
    502120     14207.5
    502160     14208.6
    502200       14211
    502240     14210.9
    502280     14213.7
    502320     14213.6
    502360     14215.1
    502400     14215.5
    502440     14216.5
    502480       14218
    502520     14219.7
    502560       14220
    502600     14219.9
    502640     14222.9
    502680     14223.5
    502720       14226
    502760     14225.3
    502800     14227.2
    502840       14228
    502880       14230
    502920     14229.9
    502960     14231.1
    503000     14233.4
    503040     14233.3
    503080     14236.1
    503120       14236
    503160     14237.5
    503200     14237.9
    503240       14239
    503280     14240.4
    503320     14242.1
    503360     14242.3
    503400     14242.3
    503440     14245.3
    503480       14246
    503520     14248.4
    503560     14247.7
    503600     14249.7
    503640     14250.3
    503680     14252.4
    503720     14252.3
    503760     14253.5
    503800     14255.8
    503840     14255.7
    503880     14258.5
    503920     14258.4
    503960     14259.9
    504000     14260.2
    504040     14261.4
    504080     14262.8
    504120     14264.4
    504160     14264.7
    504200     14264.7
    504240     14267.7
    504280     14268.3
    504320     14270.7
    504360     14270.1
    504400     14272.1
    504440     14272.7
    504480     14274.9
    504520     14274.7
    504560     14275.9
    504600     14278.2
    504640     14278.1
    504680     14280.9
    504720     14280.8
    504760     14282.3
    504800     14282.6
    504840     14283.7
    504880     14285.2
    504920     14286.8
    504960     14287.2
    505000       14287
    505040     14290.1
    505080     14290.7
    505120     14293.1
    505160     14292.5
    505200     14294.5
    505240     14295.2
    505280     14297.2
    505320       14297
    505360     14298.2
    505400     14300.6
    505440     14300.5
    505480     14303.4
    505520     14303.3
    505560     14304.7
    505600       14305
    505640     14306.1
    505680     14307.7
    505720     14309.2
    505760     14309.6
    505800     14309.5
    505840     14312.6
    505880     14313.2
    505920     14315.6
    505960     14314.9
    506000     14316.9
    506040     14317.6
    506080     14319.7
    506120     14319.4
    506160     14320.6
    506200       14323
    506240     14322.9
    506280     14325.8
    506320     14325.6
    506360       14327
    506400     14327.4
    506440     14328.5
    506480       14330
    506520     14331.7
    506560       14332
    506600       14332
    506640       14335
    506680     14335.7
    506720       14338
    506760     14337.4
    506800     14339.2
    506840       14340
    506880     14342.1
    506920     14341.8
    506960     14343.1
    507000     14345.5
    507040     14345.4
    507080     14348.3
    507120     14348.1
    507160     14349.5
    507200     14349.9
    507240     14350.9
    507280     14352.5
    507320     14354.1
    507360     14354.5
    507400     14354.4
    507440     14357.4
    507480     14358.1
    507520     14360.5
    507560     14359.8
    507600     14361.6
    507640     14362.5
    507680     14364.5
    507720     14364.2
    507760     14365.5
    507800       14368
    507840     14367.8
    507880     14370.7
    507920     14370.5
    507960     14371.9
    508000     14372.3
    508040     14373.3
    508080     14374.9
    508120     14376.5
    508160     14376.9
    508200     14376.8
    508240     14379.8
    508280     14380.5
    508320     14382.9
    508360     14382.2
    508400       14384
    508440     14384.8
    508480     14386.9
    508520     14386.5
    508560     14387.9
    508600     14390.3
    508640     14390.1
    508680     14393.1
    508720     14392.9
    508760     14394.2
    508800     14394.7
    508840     14395.6
    508880     14397.2
    508920     14398.9
    508960     14399.2
    509000     14399.2
    509040     14402.2
    509080     14402.9
    509120     14405.2
    509160     14404.5
    509200     14406.3
    509240     14407.2
    509280     14409.2
    509320     14408.9
    509360     14410.2
    509400     14412.7
    509440     14412.5
    509480     14415.4
    509520     14415.3
    509560     14416.5
    509600     14417.1
    509640       14418
    509680     14419.6
    509720     14421.2
    509760     14421.6
    509800     14421.5
    509840     14424.6
    509880     14425.3
    509920     14427.5
    509960     14426.8
    510000     14428.6
    510040     14429.5
    510080     14431.5
    510120     14431.2
    510160     14432.6
    510200       14435
    510240     14434.8
    510280     14437.8
    510320     14437.6
    510360     14438.8
    510400     14439.4
    510440     14440.3
    510480     14441.8
    510520     14443.6
    510560     14443.8
    510600     14443.7
    510640     14446.9
    510680     14447.5
    510720     14449.8
    510760     14449.1
    510800     14450.9
    510840     14451.8
    510880     14453.8
    510920     14453.6
    510960     14454.9
    511000     14457.3
    511040     14457.1
    511080     14460.1
    511120       14460
    511160     14461.2
    511200     14461.7
    511240     14462.6
    511280     14464.1
    511320     14465.8
    511360     14466.1
    511400     14466.1
    511440     14469.2
    511480     14469.8
    511520       14472
    511560     14471.4
    511600     14473.3
    511640     14474.1
    511680       14476
    511720     14475.9
    511760     14477.2
    511800     14479.6
    511840     14479.4
    511880     14482.3
    511920     14482.2
    511960     14483.5
    512000       14484
    512040     14484.9
    512080     14486.5
    512120     14488.1
    512160     14488.4
    512200     14488.3
    512240     14491.5
    512280       14492
    512320     14494.4
    512360     14493.8
    512400     14495.6
    512440     14496.4
    512480     14498.4
    512520     14498.2
    512560     14499.5
    512600       14502
    512640     14501.7
    512680     14504.6
    512720     14504.6
    512760     14505.8
    512800     14506.3
    512840     14507.2
    512880     14508.8
    512920     14510.5
    512960     14510.8
    513000     14510.7
    513040     14513.9
    513080     14514.4
    513120     14516.7
    513160     14516.2
    513200     14517.9
    513240     14518.8
    513280     14520.7
    513320     14520.6
    513360     14521.9
    513400     14524.4
    513440       14524
    513480     14526.9
    513520     14526.9
    513560     14528.2
    513600     14528.7
    513640     14529.6
    513680     14531.2
    513720     14532.8
    513760     14533.1
    513800     14533.1
    513840     14536.2
    513880     14536.7
    513920       14539
    513960     14538.6
    514000     14540.3
    514040     14541.1
    514080       14543
    514120       14543
    514160     14544.2
    514200     14546.8
    514240     14546.3
    514280     14549.3
    514320     14549.2
    514360     14550.5
    514400       14551
    514440     14551.8
    514480     14553.5
    514520     14555.2
    514560     14555.4
    514600     14555.3
    514640     14558.5
    514680       14559
    514720     14561.3
    514760     14560.9
    514800     14562.7
    514840     14563.4
    514880     14565.4
    514920     14565.3
    514960     14566.5
    515000       14569
    515040     14568.6
    515080     14571.6
    515120     14571.6
    515160     14572.8
    515200     14573.3
    515240     14574.2
    515280     14575.8
    515320     14577.6
    515360     14577.8
    515400     14577.7
    515440     14580.8
    515480     14581.3
    515520     14583.6
    515560     14583.3
    515600       14585
    515640     14585.8
    515680     14587.7
    515720     14587.6
    515760     14588.8
    515800     14591.4
    515840       14591
    515880     14593.9
    515920       14594
    515960     14595.1
    516000     14595.7
    516040     14596.6
    516080     14598.2
    516120     14599.9
    516160     14600.2
    516200       14600
    516240     14603.2
    516280     14603.6
    516320       14606
    516360     14605.6
    516400     14607.4
    516440     14608.2
    516480       14610
    516520       14610
    516560     14611.1
    516600     14613.6
    516640     14613.3
    516680     14616.2
    516720     14616.3
    516760     14617.4
    516800       14618
    516840     14618.9
    516880     14620.4
    516920     14622.2
    516960     14622.5
    517000     14622.4
    517040     14625.5
    517080     14625.9
    517120     14628.3
    517160       14628
    517200     14629.7
    517240     14630.6
    517280     14632.3
    517320     14632.4
    517360     14633.4
    517400       14636
    517440     14635.6
    517480     14638.6
    517520     14638.6
    517560     14639.7
    517600     14640.3
    517640     14641.2
    517680     14642.8
    517720     14644.6
    517760     14644.9
    517800     14644.7
    517840     14647.8
    517880     14648.2
    517920     14650.6
    517960     14650.4
    518000       14652
    518040     14652.9
    518080     14654.6
    518120     14654.7
    518160     14655.7
    518200     14658.3
    518240     14657.9
    518280     14660.9
    518320       14661
    518360       14662
    518400     14662.6
    518440     14663.5
    518480     14665.1
    518520     14666.9
    518560     14667.2
    518600       14667
    518640     14670.1
    518680     14670.6
    518720       14673
    518760     14672.8
    518800     14674.4
    518840     14675.2
    518880     14676.9
    518920       14677
    518960       14678
    519000     14680.7
    519040     14680.2
    519080     14683.2
    519120     14683.4
    519160     14684.4
    519200       14685
    519240     14685.8
    519280     14687.5
    519320     14689.3
    519360     14689.5
    519400     14689.3
    519440     14692.5
    519480     14692.9
    519520     14695.3
    519560     14695.1
    519600     14696.7
    519640     14697.5
    519680     14699.3
    519720     14699.4
    519760     14700.4
    519800       14703
    519840     14702.6
    519880     14705.6
    519920     14705.7
    519960     14706.7
    520000     14707.3
    520040     14708.1
    520080     14709.9
    520120     14711.6
    520160     14711.9
    520200     14711.6
    520240     14714.9
    520280     14715.3
    520320     14717.6
    520360     14717.4
    520400     14719.1
    520440     14719.9
    520480     14721.6
    520520     14721.8
    520560     14722.8
    520600     14725.4
    520640     14724.9
    520680       14728
    520720     14728.1
    520760       14729
    520800     14729.7
    520840     14730.5
    520880     14732.2
    520920       14734
    520960     14734.2
    521000     14733.9
    521040     14737.2
    521080     14737.6
    521120     14739.9
    521160     14739.7
    521200     14741.4
    521240     14742.2
    521280     14743.9
    521320     14744.1
    521360     14745.1
    521400     14747.7
    521440     14747.3
    521480     14750.4
    521520     14750.4
    521560     14751.3
    521600     14752.1
    521640     14752.8
    521680     14754.6
    521720     14756.3
    521760     14756.6
    521800     14756.3
    521840     14759.6
    521880       14760
    521920     14762.3
    521960     14762.1
    522000     14763.8
    522040     14764.6
    522080     14766.3
    522120     14766.5
    522160     14767.6
    522200     14770.1
    522240     14769.6
    522280     14772.8
    522320     14772.8
    522360     14773.7
    522400     14774.5
    522440     14775.2
    522480       14777
    522520     14778.8
    522560     14779.1
    522600     14778.8
    522640       14782
    522680     14782.4
    522720     14784.8
    522760     14784.5
    522800     14786.2
    522840       14787
    522880     14788.8
    522920       14789
    522960     14790.1
    523000     14792.6
    523040       14792
    523080     14795.2
    523120     14795.3
    523160     14796.2
    523200     14796.9
    523240     14797.7
    523280     14799.5
    523320     14801.3
    523360     14801.6
    523400     14801.2
    523440     14804.4
    523480       14805
    523520     14807.2
    523560       14807
    523600     14808.6
    523640     14809.4
    523680     14811.2
    523720     14811.4
    523760     14812.4
    523800       14815
    523840     14814.5
    523880     14817.6
    523920     14817.7
    523960     14818.6
    524000     14819.4
    524040     14820.1
    524080     14821.9
    524120     14823.7
    524160       14824
    524200     14823.6
    524240     14826.8
    524280     14827.3
    524320     14829.6
    524360     14829.4
    524400     14831.1
    524440     14831.9
    524480     14833.6
    524520     14833.8
    524560     14834.9
    524600     14837.4
    524640     14836.8
    524680     14840.1
    524720     14840.2
    524760       14841
    524800     14841.8
    524840     14842.5
    524880     14844.4
    524920     14846.1
    524960     14846.3
    525000       14846
    525040     14849.2
    525080     14849.8
    525120     14852.1
    525160     14851.8
    525200     14853.5
    525240     14854.3
    525280       14856
    525320     14856.2
    525360     14857.2
    525400     14859.8
    525440     14859.2
    525480     14862.6
    525520     14862.7
    525560     14863.4
    525600     14864.2
    525640       14865
    525680     14866.8
    525720     14868.6
    525760     14868.8
    525800     14868.4
    525840     14871.6
    525880     14872.3
    525920     14874.5
    525960     14874.2
    526000       14876
    526040     14876.7
    526080     14878.5
    526120     14878.7
    526160     14879.7
    526200     14882.3
    526240     14881.7
    526280       14885
    526320     14885.1
    526360     14885.9
    526400     14886.7
    526440     14887.4
    526480     14889.3
    526520     14891.1
    526560     14891.2
    526600     14890.9
    526640     14894.1
    526680     14894.7
    526720       14897
    526760     14896.7
    526800     14898.4
    526840     14899.2
    526880     14901.1
    526920     14901.1
    526960     14902.1
    527000     14904.7
    527040     14904.1
    527080     14907.5
    527120     14907.6
    527160     14908.4
    527200     14909.1
    527240     14909.9
    527280     14911.7
    527320     14913.6
    527360     14913.7
    527400     14913.3
    527440     14916.4
    527480     14917.1
    527520     14919.4
    527560     14919.2
    527600     14920.8
    527640     14921.6
    527680     14923.5
    527720     14923.5
    527760     14924.6
    527800     14927.2
    527840     14926.5
    527880     14929.9
    527920       14930
    527960     14930.9
    528000     14931.6
    528040     14932.3
    528080       14934
    528120     14935.9
    528160     14936.1
    528200     14935.7
    528240     14938.8
    528280     14939.5
    528320     14941.9
    528360     14941.6
    528400     14943.2
    528440     14944.1
    528480     14945.9
    528520       14946
    528560     14947.1
    528600     14949.5
    528640     14948.9
    528680     14952.2
    528720     14952.4
    528760     14953.3
    528800       14954
    528840     14954.7
    528880     14956.4
    528920     14958.4
    528960     14958.5
    529000     14958.1
    529040     14961.2
    529080     14961.9
    529120     14964.3
    529160     14964.1
    529200     14965.6
    529240     14966.5
    529280     14968.3
    529320     14968.4
    529360     14969.4
    529400     14971.9
    529440     14971.3
    529480     14974.6
    529520     14974.8
    529560     14975.7
    529600     14976.4
    529640     14977.1
    529680     14978.8
    529720     14980.8
    529760       14981
    529800     14980.5
    529840     14983.6
    529880     14984.3
    529920     14986.7
    529960     14986.5
    530000       14988
    530040     14988.8
    530080     14990.7
    530120     14990.8
    530160     14991.9
    530200     14994.3
    530240     14993.7
    530280       14997
    530320     14997.2
    530360     14998.1
    530400     14998.7
    530440     14999.5
    530480     15001.2
    530520     15003.2
    530560     15003.4
    530600     15002.9
    530640     15005.9
    530680     15006.6
    530720       15009
    530760     15008.8
    530800     15010.4
    530840     15011.2
    530880     15013.1
    530920     15013.2
    530960     15014.2
    531000     15016.7
    531040     15016.1
    531080     15019.4
    531120     15019.6
    531160     15020.4
    531200     15021.1
    531240     15021.9
    531280     15023.6
    531320     15025.5
    531360     15025.7
    531400     15025.2
    531440     15028.4
    531480       15029
    531520     15031.4
    531560     15031.3
    531600     15032.8
    531640     15033.6
    531680     15035.5
    531720     15035.6
    531760     15036.6
    531800     15039.1
    531840     15038.4
    531880     15041.8
    531920       15042
    531960     15042.7
    532000     15043.5
    532040     15044.2
    532080       15046
    532120     15047.9
    532160       15048
    532200     15047.6
    532240     15050.7
    532280     15051.3
    532320     15053.7
    532360     15053.7
    532400     15055.2
    532440     15055.9
    532480     15057.8
    532520     15057.8
    532560       15059
    532600     15061.4
    532640     15060.7
    532680     15064.2
    532720     15064.2
    532760       15065
    532800     15065.8
    532840     15066.6
    532880     15068.3
    532920     15070.2
    532960     15070.4
    533000     15069.9
    533040       15073
    533080     15073.6
    533120       15076
    533160       15076
    533200     15077.5
    533240     15078.2
    533280     15080.2
    533320     15080.2
    533360     15081.4
    533400     15083.8
    533440     15082.9
    533480     15086.5
    533520     15086.6
    533560     15087.3
    533600     15088.2
    533640     15088.9
    533680     15090.4
    533720     15092.5
    533760     15092.7
    533800     15092.2
    533840     15095.3
    533880     15095.9
    533920     15098.3
    533960     15098.3
    534000     15099.8
    534040     15100.5
    534080     15102.5
    534120     15102.5
    534160     15103.6
    534200     15106.1
    534240     15105.3
    534280     15108.9
    534320     15108.9
    534360     15109.7
    534400     15110.5
    534440     15111.2
    534480     15112.6
    534520     15114.8
    534560     15114.9
    534600     15114.5
    534640     15117.5
    534680     15118.2
    534720     15120.6
    534760     15120.6
    534800     15122.2
    534840     15122.7
    534880     15124.8
    534920     15124.7
    534960       15126
    535000     15128.4
    535040     15127.6
    535080       15131
    535120     15131.2
    535160     15131.9
    535200     15132.8
    535240     15133.6
    535280       15135
    535320       15137
    535360     15137.2
    535400     15136.8
    535440     15139.8
    535480     15140.5
    535520     15142.9
    535560     15142.9
    535600     15144.4
    535640       15145
    535680     15147.1
    535720     15146.9
    535760     15148.2
    535800     15150.6
    535840     15149.8
    535880     15153.3
    535920     15153.4
    535960     15154.2
    536000     15155.1
    536040     15155.8
    536080     15157.2
    536120     15159.3
    536160     15159.5
    536200       15159
    536240     15162.1
    536280     15162.8
    536320     15165.1
    536360     15165.2
    536400     15166.7
    536440     15167.2
    536480     15169.3
    536520     15169.2
    536560     15170.4
    536600       15173
    536640       15172
    536680     15175.6
    536720     15175.7
    536760     15176.5
    536800     15177.4
    536840     15178.1
    536880     15179.5
    536920     15181.6
    536960     15181.8
    537000     15181.3
    537040     15184.4
    537080     15185.1
    537120     15187.4
    537160     15187.5
    537200       15189
    537240     15189.5
    537280     15191.6
    537320     15191.6
    537360     15192.7
    537400     15195.2
    537440     15194.4
    537480     15197.8
    537520       15198
    537560     15198.8
    537600     15199.8
    537640     15200.4
    537680     15201.7
    537720     15203.9
    537760     15204.1
    537800     15203.6
    537840     15206.8
    537880     15207.3
    537920     15209.7
    537960     15209.9
    538000     15211.4
    538040     15211.8
    538080     15213.9
    538120     15213.9
    538160     15215.1
    538200     15217.5
    538240     15216.7
    538280     15220.1
    538320     15220.3
    538360     15221.1
    538400       15222
    538440     15222.7
    538480       15224
    538520     15226.1
    538560     15226.4
    538600     15225.9
    538640       15229
    538680     15229.7
    538720     15232.1
    538760     15232.2
    538800     15233.7
    538840       15234
    538880     15236.2
    538920     15236.1
    538960     15237.3
    539000     15239.8
    539040       15239
    539080     15242.3
    539120     15242.6
    539160     15243.4
    539200     15244.4
    539240       15245
    539280     15246.4
    539320     15248.5
    539360     15248.7
    539400     15248.2
    539440     15251.2
    539480     15251.9
    539520     15254.3
    539560     15254.5
    539600     15256.1
    539640     15256.4
    539680     15258.5
    539720     15258.5
    539760     15259.7
    539800       15262
    539840     15261.4
    539880     15264.6
    539920     15264.9
    539960     15265.8
    540000     15266.6
    540040     15267.3
    540080     15268.7
    540120     15270.8
    540160       15271
    540200     15270.5
    540240     15273.6
    540280     15274.2
    540320     15276.6
    540360     15276.8
    540400     15278.4
    540440     15278.7
    540480     15280.8
    540520     15280.8
    540560       15282
    540600     15284.4
    540640     15283.7
    540680       15287
    540720     15287.3
    540760     15288.1
    540800       15289
    540840     15289.6
    540880       15291
    540920     15293.2
    540960     15293.4
    541000     15292.8
    541040     15295.9
    541080     15296.6
    541120     15298.9
    541160     15299.1
    541200     15300.8
    541240     15300.9
    541280     15303.2
    541320     15303.1
    541360     15304.4
    541400     15306.6
    541440       15306
    541480     15309.3
    541520     15309.6
    541560     15310.5
    541600     15311.3
    541640     15311.9
    541680     15313.3
    541720     15315.5
    541760     15315.7
    541800     15315.1
    541840     15318.2
    541880     15318.9
    541920     15321.2
    541960     15321.4
    542000     15323.1
    542040     15323.2
    542080     15325.4
    542120     15325.3
    542160     15326.7
    542200     15328.9
    542240     15328.3
    542280     15331.5
    542320     15331.9
    542360     15332.8
    542400     15333.6
    542440     15334.3
    542480     15335.6
    542520     15337.9
    542560     15338.1
    542600     15337.4
    542640     15340.5
    542680     15341.3
    542720     15343.5
    542760     15343.8
    542800     15345.4
    542840     15345.5
    542880     15347.8
    542920     15347.6
    542960       15349
    543000     15351.3
    543040     15350.6
    543080     15353.9
    543120     15354.2
    543160     15355.1
    543200     15355.9
    543240     15356.5
    543280     15357.9
    543320     15360.2
    543360     15360.4
    543400     15359.7
    543440     15362.9
    543480     15363.6
    543520     15365.9
    543560     15366.1
    543600     15367.6
    543640     15367.8
    543680       15370
    543720     15369.8
    543760     15371.3
    543800     15373.6
    543840     15372.9
    543880     15376.2
    543920     15376.6
    543960     15377.4
    544000     15378.2
    544040     15378.8
    544080     15380.3
    544120     15382.5
    544160     15382.6
    544200       15382
    544240     15385.2
    544280     15385.9
    544320     15388.2
    544360     15388.3
    544400     15389.9
    544440     15390.1
    544480     15392.3
    544520     15392.1
    544560     15393.6
    544600     15395.9
    544640     15395.2
    544680     15398.5
    544720     15398.9
    544760     15399.7
    544800     15400.6
    544840     15401.1
    544880     15402.6
    544920     15404.8
    544960     15404.9
    545000     15404.5
    545040     15407.4
    545080     15408.3
    545120     15410.6
    545160     15410.7
    545200     15412.3
    545240     15412.5
    545280     15414.6
    545320     15414.5
    545360       15416
    545400     15418.2
    545440     15417.5
    545480     15420.9
    545520     15421.3
    545560       15422
    545600     15422.9
    545640     15423.4
    545680     15424.8
    545720     15427.1
    545760     15427.2
    545800     15426.8
    545840     15429.7
    545880     15430.6
    545920     15432.9
    545960       15433
    546000     15434.6
    546040     15434.8
    546080     15436.9
    546120     15436.7
    546160     15438.3
    546200     15440.5
    546240     15439.8
    546280     15443.3
    546320     15443.6
    546360     15444.3
    546400     15445.2
    546440     15445.7
    546480       15447
    546520     15449.4
    546560     15449.5
    546600     15449.1
    546640       15452
    546680     15452.8
    546720     15455.1
    546760     15455.3
    546800     15456.9
    546840     15457.1
    546880     15459.2
    546920       15459
    546960     15460.6
    547000     15462.9
    547040       15462
    547080     15465.6
    547120     15465.8
    547160     15466.6
    547200     15467.5
    547240       15468
    547280     15469.3
    547320     15471.7
    547360     15471.8
    547400     15471.3
    547440     15474.4
    547480     15475.1
    547520     15477.5
    547560     15477.6
    547600     15479.2
    547640     15479.4
    547680     15481.5
    547720     15481.2
    547760     15482.8
    547800     15485.2
    547840     15484.4
    547880     15487.8
    547920     15488.2
    547960     15488.9
    548000     15489.8
    548040     15490.3
    548080     15491.7
    548120       15494
    548160     15494.1
    548200     15493.6
    548240     15496.6
    548280     15497.4
    548320     15499.8
    548360     15499.9
    548400     15501.5
    548440     15501.8
    548480     15503.9
    548520     15503.5
    548560     15505.1
    548600     15507.6
    548640     15506.7
    548680     15510.2
    548720     15510.5
    548760     15511.2
    548800     15512.1
    548840     15512.7
    548880       15514
    548920     15516.3
    548960     15516.4
    549000     15515.9
    549040     15518.9
    549080     15519.8
    549120     15522.1
    549160     15522.2
    549200     15523.8
    549240     15524.1
    549280     15526.1
    549320     15525.8
    549360     15527.4
    549400     15529.9
    549440       15529
    549480     15532.5
    549520     15532.8
    549560     15533.5
    549600     15534.4
    549640       15535
    549680     15536.3
    549720     15538.6
    549760     15538.8
    549800     15538.3
    549840     15541.3
    549880     15542.2
    549920     15544.5
    549960     15544.6
    550000     15546.2
    550040     15546.5
    550080     15548.4
    550120     15548.1
    550160     15549.7
    550200     15552.2
    550240     15551.3
    550280     15554.8
    550320     15555.1
    550360     15555.9
    550400     15556.8
    550440     15557.4
    550480     15558.6
    550520     15560.9
    550560     15561.1
    550600     15560.6
    550640     15563.6
    550680     15564.5
    550720     15566.8
    550760     15566.9
    550800     15568.5
    550840     15568.8
    550880     15570.7
    550920     15570.4
    550960       15572
    551000     15574.6
    551040     15573.7
    551080     15577.1
    551120     15577.4
    551160     15578.1
    551200     15579.1
    551240     15579.6
    551280       15581
    551320     15583.3
    551360     15583.4
    551400     15582.9
    551440     15585.9
    551480     15586.8
    551520     15589.1
    551560     15589.3
    551600     15590.8
    551640     15591.1
    551680     15593.1
    551720     15592.7
    551760     15594.4
    551800       15597
    551840       15596
    551880     15599.5
    551920     15599.8
    551960     15600.4
    552000     15601.5
    552040       15602
    552080     15603.3
    552120     15605.7
    552160     15605.8
    552200     15605.3
    552240     15608.2
    552280     15609.2
    552320     15611.5
    552360     15611.7
    552400     15613.2
    552440     15613.5
    552480     15615.5
    552520     15615.2
    552560     15616.7
    552600     15619.3
    552640     15618.3
    552680     15621.9
    552720     15622.1
    552760     15622.8
    552800     15623.9
    552840     15624.3
    552880     15625.7
    552920       15628
    552960     15628.1
    553000     15627.5
    553040     15630.6
    553080     15631.5
    553120     15633.9
    553160       15634
    553200     15635.4
    553240     15635.7
    553280     15637.8
    553320     15637.5
    553360       15639
    553400     15641.6
    553440     15640.7
    553480     15644.2
    553520     15644.5
    553560     15645.1
    553600     15646.2
    553640     15646.6
    553680       15648
    553720     15650.3
    553760     15650.5
    553800     15649.9
    553840       15653
    553880     15653.9
    553920     15656.2
    553960     15656.4
    554000     15657.7
    554040     15658.1
    554080     15660.1
    554120     15659.8
    554160     15661.4
    554200       15664
    554240     15662.9
    554280     15666.6
    554320     15666.7
    554360     15667.5
    554400     15668.5
    554440     15668.9
    554480     15670.3
    554520     15672.7
    554560     15672.8
    554600     15672.3
    554640     15675.3
    554680     15676.2
    554720     15678.6
    554760     15678.7
    554800       15680
    554840     15680.5
    554880     15682.4
    554920     15682.2
    554960     15683.7
    555000     15686.3
    555040     15685.2
    555080     15688.9
    555120       15689
    555160     15689.8
    555200     15690.8
    555240     15691.2
    555280     15692.6
    555320     15694.9
    555360       15695
    555400     15694.7
    555440     15697.5
    555480     15698.6
    555520       15701
    555560       15701
    555600     15702.2
    555640     15702.8
    555680     15704.7
    555720     15704.5
    555760     15705.9
    555800     15708.6
    555840     15707.6
    555880     15711.1
    555920     15711.3
    555960     15712.1
    556000     15713.1
    556040     15713.5
    556080     15714.8
    556120     15717.2
    556160     15717.3
    556200       15717
    556240     15719.8
    556280     15720.9
    556320     15723.3
    556360     15723.3
    556400     15724.5
    556440     15725.1
    556480       15727
    556520     15726.7
    556560     15728.2
    556600     15730.9
    556640     15729.9
    556680     15733.4
    556720     15733.6
    556760     15734.3
    556800     15735.4
    556840     15735.7
    556880     15737.2
    556920     15739.5
    556960     15739.6
    557000     15739.3
    557040     15742.1
    557080     15743.2
    557120     15745.6
    557160     15745.6
    557200     15746.7
    557240     15747.5
    557280     15749.2
    557320       15749
    557360     15750.5
    557400     15753.2
    557440     15752.2
    557480     15755.8
    557520     15755.9
    557560     15756.7
    557600     15757.7
    557640       15758
    557680     15759.4
    557720     15761.8
    557760     15761.9
    557800     15761.5
    557840     15764.4
    557880     15765.5
    557920     15767.9
    557960     15767.9
    558000     15768.9
    558040     15769.7
    558080     15771.5
    558120     15771.3
    558160     15772.8
    558200     15775.5
    558240     15774.5
    558280       15778
    558320     15778.2
    558360       15779
    558400       15780
    558440     15780.3
    558480     15781.8
    558520     15784.1
    558560     15784.1
    558600     15783.9
    558640     15786.8
    558680     15787.8
    558720     15790.1
    558760     15790.2
    558800     15791.2
    558840     15791.9
    558880     15793.8
    558920     15793.5
    558960     15795.1
    559000     15797.8
    559040     15796.8
    559080     15800.3
    559120     15800.4
    559160     15801.3
    559200     15802.3
    559240     15802.5
    559280       15804
    559320     15806.5
    559360     15806.4
    559400     15806.2
    559440     15809.1
    559480     15810.1
    559520     15812.4
    559560     15812.5
    559600     15813.4
    559640     15814.2
    559680     15816.1
    559720     15815.9
    559760     15817.3
    559800     15820.1
    559840     15819.1
    559880     15822.6
    559920     15822.6
    559960     15823.6
    560000     15824.7
    560040     15824.7
    560080     15826.4
    560120     15828.8
    560160     15828.7
    560200     15828.4
    560240     15831.4
    560280     15832.4
    560320     15834.8
    560360     15834.8
    560400     15835.7
    560440     15836.5
    560480     15838.4
    560520     15838.2
    560560     15839.6
    560600     15842.3
    560640     15841.3
    560680     15844.8
    560720     15844.9
    560760     15845.8
    560800       15847
    560840       15847
    560880     15848.5
    560920       15851
    560960       15851
    561000     15850.7
    561040     15853.7
    561080     15854.6
    561120       15857
    561160     15857.1
    561200     15857.9
    561240     15858.9
    561280     15860.7
    561320     15860.5
    561360     15861.8
    561400     15864.6
    561440     15863.6
    561480     15867.2
    561520     15867.1
    561560     15868.1
    561600     15869.2
    561640     15869.2
    561680     15870.8
    561720     15873.2
    561760     15873.2
    561800       15873
    561840     15875.9
    561880     15876.8
    561920     15879.3
    561960     15879.3
    562000     15880.2
    562040     15881.1
    562080       15883
    562120     15882.7
    562160     15884.1
    562200     15886.8
    562240     15885.9
    562280     15889.4
    562320     15889.3
    562360     15890.3
    562400     15891.5
    562440     15891.4
    562480       15893
    562520     15895.5
    562560     15895.5
    562600     15895.3
    562640     15898.2
    562680     15899.2
    562720     15901.6
    562760     15901.6
    562800     15902.5
    562840     15903.4
    562880     15905.3
    562920     15904.9
    562960     15906.4
    563000     15909.1
    563040     15908.1
    563080     15911.7
    563120     15911.6
    563160     15912.6
    563200     15913.7
    563240     15913.7
    563280     15915.3
    563320     15917.8
    563360     15917.8
    563400     15917.6
    563440     15920.5
    563480     15921.5
    563520     15923.9
    563560     15923.9
    563600     15924.7
    563640     15925.7
    563680     15927.7
    563720     15927.3
    563760     15928.7
    563800     15931.5
    563840     15930.4
    563880     15934.1
    563920     15933.9
    563960     15934.9
    564000       15936
    564040       15936
    564080     15937.5
    564120     15940.1
    564160     15940.2
    564200     15939.9
    564240     15942.8
    564280     15943.8
    564320     15946.3
    564360     15946.2
    564400     15947.1
    564440       15948
    564480       15950
    564520     15949.6
    564560     15950.9
    564600     15953.8
    564640     15952.7
    564680     15956.4
    564720     15956.2
    564760     15957.1
    564800     15958.3
    564840     15958.3
    564880     15959.9
    564920     15962.5
    564960     15962.5
    565000     15962.2
    565040     15965.2
    565080     15966.2
    565120     15968.5
    565160     15968.5
    565200     15969.5
    565240     15970.3
    565280     15972.3
    565320     15971.9
    565360     15973.3
    565400     15976.1
    565440       15975
    565480     15978.7
    565520     15978.6
    565560     15979.4
    565600     15980.6
    565640     15980.6
    565680     15982.2
    565720     15984.8
    565760     15984.8
    565800     15984.4
    565840     15987.4
    565880     15988.5
    565920     15990.8
    565960     15990.8
    566000     15991.8
    566040     15992.7
    566080     15994.5
    566120     15994.2
    566160     15995.6
    566200     15998.3
    566240     15997.3
    566280       16001
    566320     16000.9
    566360     16001.7
    566400     16002.8
    566440     16002.9
    566480     16004.4
    566520     16007.2
    566560       16007
    566600     16006.7
    566640     16009.7
    566680     16010.6
    566720     16013.1
    566760       16013
    566800       16014
    566840     16014.9
    566880     16016.8
    566920     16016.4
    566960     16017.9
    567000     16020.6
    567040     16019.6
    567080     16023.3
    567120     16023.1
    567160       16024
    567200     16025.2
    567240     16025.2
    567280     16026.8
    567320     16029.4
    567360     16029.3
    567400     16029.1
    567440     16032.1
    567480     16032.9
    567520     16035.5
    567560     16035.3
    567600     16036.3
    567640     16037.2
    567680     16039.1
    567720     16038.7
    567760     16040.2
    567800     16042.9
    567840     16041.9
    567880     16045.5
    567920     16045.5
    567960     16046.3
    568000     16047.6
    568040     16047.5
    568080     16049.1
    568120     16051.8
    568160     16051.6
    568200     16051.4
    568240     16054.4
    568280     16055.3
    568320     16057.8
    568360     16057.6
    568400     16058.6
    568440     16059.5
    568480     16061.4
    568520       16061
    568560     16062.5
    568600     16065.2
    568640     16064.3
    568680     16067.8
    568720     16067.8
    568760     16068.7
    568800     16069.9
    568840     16069.9
    568880     16071.4
    568920     16074.1
    568960     16073.9
    569000     16073.8
    569040     16076.7
    569080     16077.5
    569120     16080.2
    569160       16080
    569200     16081.1
    569240     16081.8
    569280     16083.8
    569320     16083.4
    569360     16084.8
    569400     16087.5
    569440     16086.8
    569480     16090.1
    569520     16090.2
    569560       16091
    569600     16092.3
    569640     16092.1
    569680     16093.7
    569720     16096.4
    569760     16096.2
    569800     16096.1
    569840       16099
    569880     16099.8
    569920     16102.5
    569960     16102.3
    570000     16103.5
    570040     16104.2
    570080     16106.1
    570120     16105.8
    570160     16107.2
    570200       16110
    570240     16109.2
    570280     16112.5
    570320     16112.5
    570360     16113.4
    570400     16114.7
    570440     16114.5
    570480     16116.1
    570520     16118.8
    570560     16118.6
    570600     16118.5
    570640     16121.3
    570680     16122.3
    570720     16124.9
    570760     16124.8
    570800     16125.9
    570840     16126.6
    570880     16128.5
    570920     16128.2
    570960     16129.5
    571000     16132.4
    571040     16131.5
    571080     16134.9
    571120     16134.9
    571160     16135.8
    571200     16137.1
    571240     16136.8
    571280     16138.4
    571320     16141.1
    571360       16141
    571400       16141
    571440     16143.5
    571480     16144.6
    571520     16147.2
    571560     16147.1
    571600     16148.2
    571640       16149
    571680     16150.9
    571720     16150.5
    571760     16151.8
    571800     16154.8
    571840     16153.9
    571880     16157.2
    571920     16157.2
    571960     16158.1
    572000     16159.4
    572040     16159.2
    572080     16160.8
    572120     16163.5
    572160     16163.4
    572200     16163.2
    572240     16165.8
    572280     16166.8
    572320     16169.6
    572360     16169.3
    572400     16170.5
    572440     16171.3
    572480     16173.2
    572520     16172.8
    572560     16174.1
    572600       16177
    572640     16176.2
    572680     16179.5
    572720     16179.6
    572760     16180.4
    572800     16181.6
    572840     16181.5
    572880     16183.1
    572920     16185.7
    572960     16185.7
    573000     16185.5
    573040     16188.1
    573080     16189.2
    573120     16191.9
    573160     16191.5
    573200     16192.8
    573240     16193.6
    573280     16195.5
    573320     16195.1
    573360     16196.3
    573400     16199.4
    573440     16198.5
    573480     16201.8
    573520     16201.9
    573560     16202.7
    573600       16204
    573640     16203.9
    573680     16205.4
    573720       16208
    573760     16207.9
    573800     16207.8
    573840     16210.4
    573880     16211.5
    573920     16214.2
    573960     16213.8
    574000       16215
    574040     16215.9
    574080     16217.7
    574120     16217.3
    574160     16218.6
    574200     16221.6
    574240     16220.7
    574280       16224
    574320     16224.2
    574360       16225
    574400     16226.2
    574440     16226.1
    574480     16227.6
    574520     16230.3
    574560     16230.2
    574600       16230
    574640     16232.6
    574680     16233.6
    574720     16236.4
    574760     16235.9
    574800     16237.3
    574840     16238.2
    574880     16239.9
    574920     16239.5
    574960     16240.9
    575000     16243.8
    575040     16243.1
    575080     16246.3
    575120     16246.4
    575160     16247.2
    575200     16248.4
    575240     16248.3
    575280     16249.8
    575320     16252.5
    575360     16252.4
    575400     16252.2
    575440     16254.9
    575480     16255.9
    575520     16258.6
    575560     16258.2
    575600     16259.5
    575640     16260.4
    575680     16262.2
    575720     16261.7
    575760     16263.2
    575800     16266.1
    575840     16265.3
    575880     16268.5
    575920     16268.7
    575960     16269.5
    576000     16270.7
    576040     16270.5
    576080       16272
    576120     16274.8
    576160     16274.6
    576200     16274.4
    576240     16277.2
    576280     16278.1
    576320     16280.9
    576360     16280.4
    576400     16281.7
    576440     16282.7
    576480     16284.4
    576520       16284
    576560     16285.5
    576600     16288.4
    576640     16287.4
    576680     16290.7
    576720     16290.9
    576760     16291.7
    576800       16293
    576840     16292.7
    576880     16294.1
    576920     16296.9
    576960     16296.8
    577000     16296.5
    577040     16299.3
    577080     16300.2
    577120       16303
    577160     16302.6
    577200     16303.9
    577240     16304.8
    577280     16306.6
    577320     16306.2
    577360     16307.7
    577400     16310.6
    577440     16309.5
    577480     16312.8
    577520     16313.1
    577560     16313.8
    577600     16315.1
    577640     16314.8
    577680     16316.3
    577720     16319.2
    577760     16319.1
    577800     16318.7
    577840     16321.6
    577880     16322.4
    577920     16325.1
    577960     16324.7
    578000     16326.1
    578040     16326.9
    578080     16328.7
    578120     16328.3
    578160     16329.9
    578200     16332.8
    578240     16331.7
    578280     16334.9
    578320     16335.2
    578360     16335.9
    578400     16337.3
    578440     16336.9
    578480     16338.4
    578520     16341.3
    578560     16341.2
    578600     16340.9
    578640     16343.7
    578680     16344.5
    578720     16347.2
    578760     16346.9
    578800     16348.2
    578840       16349
    578880     16350.8
    578920     16350.5
    578960       16352
    579000     16354.8
    579040     16353.8
    579080       16357
    579120     16357.3
    579160     16357.9
    579200     16359.3
    579240       16359
    579280     16360.5
    579320     16363.5
    579360     16363.3
    579400       16363
    579440     16365.8
    579480     16366.7
    579520     16369.3
    579560       16369
    579600     16370.3
    579640     16371.1
    579680     16372.9
    579720     16372.6
    579760       16374
    579800     16376.9
    579840     16375.9
    579880     16379.1
    579920     16379.3
    579960       16380
    580000     16381.5
    580040       16381
    580080     16382.6
    580120     16385.6
    580160     16385.4
    580200     16385.1
    580240     16387.9
    580280     16388.8
    580320     16391.3
    580360     16391.1
    580400     16392.5
    580440     16393.2
    580480       16395
    580520     16394.6
    580560     16396.3
    580600     16399.1
    580640     16398.1
    580680     16401.3
    580720     16401.4
    580760     16402.2
    580800     16403.6
    580840     16403.2
    580880     16404.7
    580920     16407.8
    580960     16407.6
    581000     16407.2
    581040       16410
    581080       16411
    581120     16413.5
    581160     16413.2
    581200     16414.6
    581240     16415.4
    581280     16417.2
    581320     16416.8
    581360     16418.4
    581400     16421.3
    581440     16420.2
    581480     16423.4
    581520     16423.6
    581560     16424.3
    581600     16425.8
    581640     16425.3
    581680       16427
    581720     16429.9
    581760     16429.7
    581800     16429.5
    581840     16432.1
    581880     16433.1
    581920     16435.6
    581960     16435.3
    582000     16436.8
    582040     16437.5
    582080     16439.4
    582120     16438.7
    582160     16440.4
    582200     16443.4
    582240     16442.3
    582280     16445.6
    582320     16445.8
    582360     16446.4
    582400       16448
    582440     16447.4
    582480     16449.2
    582520     16452.1
    582560     16451.8
    582600     16451.6
    582640     16454.2
    582680     16455.2
    582720     16457.7
    582760     16457.5
    582800     16458.9
    582840     16459.7
    582880     16461.5
    582920     16460.9
    582960     16462.6
    583000     16465.6
    583040     16464.5
    583080     16467.7
    583120     16467.9
    583160     16468.6
    583200     16470.1
    583240     16469.5
    583280     16471.3
    583320     16474.2
    583360     16473.9
    583400     16473.6
    583440     16476.3
    583480     16477.2
    583520     16479.9
    583560     16479.6
    583600       16481
    583640     16481.8
    583680     16483.6
    583720       16483
    583760     16484.6
    583800     16487.8
    583840     16486.7
    583880     16489.9
    583920     16490.1
    583960     16490.7
    584000     16492.2
    584040     16491.6
    584080     16493.5
    584120     16496.3
    584160     16496.1
    584200     16495.8
    584240     16498.5
    584280     16499.4
    584320       16502
    584360     16501.7
    584400     16503.2
    584440       16504
    584480     16505.7
    584520     16505.1
    584560     16506.8
    584600     16509.9
    584640     16508.9
    584680     16512.1
    584720     16512.2
    584760     16512.8
    584800     16514.3
    584840     16513.8
    584880     16515.6
    584920     16518.5
    584960     16518.3
    585000       16518
    585040     16520.6
    585080     16521.5
    585120     16524.1
    585160     16523.9
    585200     16525.3
    585240     16526.2
    585280     16527.9
    585320     16527.2
    585360     16528.9
    585400     16532.1
    585440     16531.1
    585480     16534.2
    585520     16534.4
    585560       16535
    585600     16536.4
    585640       16536
    585680     16537.8
    585720     16540.6
    585760     16540.4
    585800     16540.2
    585840     16542.8
    585880     16543.7
    585920     16546.3
    585960     16546.1
    586000     16547.4
    586040     16548.3
    586080     16550.1
    586120     16549.5
    586160     16551.1
    586200     16554.4
    586240     16553.4
    586280     16556.5
    586320     16556.5
    586360     16557.2
    586400     16558.7
    586440     16558.3
    586480       16560
    586520     16562.8
    586560     16562.6
    586600     16562.3
    586640       16565
    586680     16565.8
    586720     16568.5
    586760     16568.3
    586800     16569.6
    586840     16570.5
    586880     16572.3
    586920     16571.7
    586960     16573.3
    587000     16576.5
    587040     16575.6
    587080     16578.6
    587120     16578.7
    587160     16579.5
    587200     16580.9
    587240     16580.5
    587280     16582.2
    587320       16585
    587360     16584.9
    587400     16584.4
    587440     16587.1
    587480     16587.9
    587520     16590.7
    587560     16590.4
    587600     16591.7
    587640     16592.6
    587680     16594.5
    587720     16593.9
    587760     16595.5
    587800     16598.7
    587840     16597.8
    587880     16600.8
    587920     16600.9
    587960     16601.6
    588000     16603.1
    588040     16602.7
    588080     16604.4
    588120     16607.2
    588160       16607
    588200     16606.7
    588240     16609.4
    588280     16610.2
    588320     16612.9
    588360     16612.6
    588400     16613.9
    588440     16614.9
    588480     16616.7
    588520     16616.2
    588560     16617.8
    588600     16620.9
    588640       16620
    588680       16623
    588720     16623.3
    588760     16623.9
    588800     16625.3
    588840     16624.8
    588880     16626.6
    588920     16629.4
    588960     16629.3
    589000     16628.9
    589040     16631.7
    589080     16632.5
    589120     16635.2
    589160     16634.9
    589200     16636.1
    589240     16637.1
    589280     16638.9
    589320     16638.5
    589360     16639.9
    589400     16643.2
    589440     16642.2
    589480     16645.3
    589520     16645.5
    589560     16646.1
    589600     16647.7
    589640     16647.1
    589680     16648.8
    589720     16651.7
    589760     16651.6
    589800     16651.2
    589840     16653.9
    589880     16654.7
    589920     16657.5
    589960     16657.1
    590000     16658.4
    590040     16659.4
    590080     16661.2
    590120     16660.8
    590160     16662.1
    590200     16665.4
    590240     16664.5
    590280     16667.6
    590320     16667.7
    590360     16668.5
    590400       16670
    590440     16669.4
    590480     16671.1
    590520     16674.1
    590560     16673.9
    590600     16673.5
    590640     16676.1
    590680       16677
    590720     16679.8
    590760     16679.5
    590800     16680.7
    590840     16681.6
    590880     16683.5
    590920     16683.1
    590960     16684.5
    591000     16687.7
    591040     16686.8
    591080     16689.8
    591120       16690
    591160     16690.8
    591200     16692.4
    591240     16691.8
    591280     16693.5
    591320     16696.4
    591360     16696.3
    591400     16695.8
    591440     16698.5
    591480     16699.3
    591520     16702.2
    591560     16701.9
    591600       16703
    591640       16704
    591680     16705.8
    591720     16705.4
    591760     16706.8
    591800     16710.2
    591840     16709.1
    591880     16712.1
    591920     16712.3
    591960     16713.2
    592000     16714.8
    592040     16714.2
    592080     16715.8
    592120     16718.8
    592160     16718.6
    592200     16718.2
    592240     16720.9
    592280     16721.8
    592320     16724.5
    592360     16724.2
    592400     16725.4
    592440     16726.4
    592480     16728.2
    592520     16727.8
    592560     16729.1
    592600     16732.5
    592640     16731.5
    592680     16734.5
    592720     16734.7
    592760     16735.6
    592800     16737.1
    592840     16736.6
    592880     16738.2
    592920       16741
    592960     16740.9
    593000     16740.5
    593040     16743.2
    593080       16744
    593120     16746.8
    593160     16746.5
    593200     16747.7
    593240     16748.7
    593280     16750.6
    593320     16750.1
    593360     16751.5
    593400     16754.9
    593440     16753.8
    593480     16756.8
    593520     16757.1
    593560     16757.9
    593600     16759.4
    593640       16759
    593680     16760.6
    593720     16763.4
    593760     16763.2
    593800     16762.9
    593840     16765.6
    593880     16766.4
    593920     16769.2
    593960       16769
    594000     16770.1
    594040     16771.1
    594080     16772.9
    594120     16772.5
    594160     16773.9
    594200     16777.3
    594240     16776.1
    594280     16779.2
    594320     16779.4
    594360     16780.3
    594400     16781.8
    594440     16781.4
    594480     16782.9
    594520     16785.7
    594560     16785.6
    594600     16785.3
    594640       16788
    594680     16788.7
    594720     16791.5
    594760     16791.3
    594800     16792.4
    594840     16793.5
    594880     16795.2
    594920     16794.8
    594960     16796.3
    595000     16799.7
    595040     16798.3
    595080     16801.6
    595120     16801.7
    595160     16802.7
    595200     16804.2
    595240     16803.7
    595280     16805.3
    595320       16808
    595360       16808
    595400     16807.6
    595440     16810.4
    595480       16811
    595520     16813.8
    595560     16813.7
    595600     16814.6
    595640     16815.8
    595680     16817.5
    595720     16817.1
    595760     16818.5
    595800       16822
    595840     16820.6
    595880       16824
    595920       16824
    595960     16825.1
    596000     16826.4
    596040       16826
    596080     16827.7
    596120     16830.4
    596160     16830.4
    596200     16829.9
    596240     16832.7
    596280     16833.4
    596320     16836.1
    596360       16836
    596400       16837
    596440     16838.2
    596480     16839.8
    596520     16839.5
    596560     16840.9
    596600     16844.4
    596640       16843
    596680     16846.4
    596720     16846.4
    596760     16847.5
    596800     16848.7
    596840     16848.3
    596880       16850
    596920     16852.8
    596960     16852.6
    597000     16852.3
    597040       16855
    597080     16855.8
    597120     16858.5
    597160     16858.3
    597200     16859.2
    597240     16860.6
    597280     16862.2
    597320     16861.8
    597360     16863.2
    597400     16866.8
    597440     16865.4
    597480     16868.7
    597520     16868.8
    597560     16869.8
    597600     16871.1
    597640     16870.8
    597680     16872.4
    597720       16875
    597760       16875
    597800     16874.7
    597840     16877.4
    597880     16878.1
    597920     16880.9
    597960     16880.6
    598000     16881.6
    598040       16883
    598080     16884.6
    598120     16884.2
    598160     16885.5
    598200     16889.2
    598240     16887.8
    598280       16891
    598320     16891.2
    598360     16892.2
    598400     16893.5
    598440     16893.2
    598480     16894.9
    598520     16897.4
    598560     16897.4
    598600     16897.1
    598640     16899.8
    598680     16900.5
    598720     16903.3
    598760       16903
    598800       16904
    598840     16905.5
    598880     16907.1
    598920     16906.5
    598960     16907.9
    599000     16911.6
    599040     16910.2
    599080     16913.4
    599120     16913.6
    599160     16914.6
    599200     16915.9
    599240     16915.5
    599280     16917.2
    599320     16919.7
    599360     16919.8
    599400     16919.5
    599440     16922.3
    599480     16922.8
    599520     16925.6
    599560     16925.4
    599600     16926.3
    599640     16927.8
    599680     16929.5
    599720     16928.9
    599760     16930.4
    599800       16934
    599840     16932.7
    599880     16935.8
    599920     16935.9
    599960     16936.9
    600000     16938.3
    600040       16938
    600080     16939.4
    600120     16942.1
    600160     16942.2
    600200       16942
    600240     16944.6
    600280     16945.2
    600320       16948
    600360     16947.7
    600400     16948.7
    600440     16950.2
    600480     16951.8
    600520     16951.4
    600560     16952.7
    600600     16956.3
    600640       16955
    600680     16958.2
    600720     16958.4
    600760     16959.3
    600800     16960.6
    600840     16960.3
    600880     16961.8
    600920     16964.5
    600960     16964.6
    601000     16964.4
    601040       16967
    601080     16967.5
    601120     16970.3
    601160     16970.1
    601200       16971
    601240     16972.6
    601280     16974.2
    601320     16973.7
    601360     16975.1
    601400     16978.6
    601440     16977.4
    601480     16980.6
    601520     16980.7
    601560     16981.6
    601600     16982.9
    601640     16982.7
    601680     16984.1
    601720     16986.8
    601760     16986.9
    601800     16986.8
    601840     16989.3
    601880     16989.9
    601920     16992.6
    601960     16992.4
    602000     16993.4
    602040       16995
    602080     16996.5
    602120     16996.1
    602160     16997.4
    602200     17000.9
    602240     16999.7
    602280       17003
    602320     17003.1
    602360       17004
    602400     17005.2
    602440     17005.1
    602480     17006.5
    602520     17009.2
    602560     17009.3
    602600     17009.2
    602640     17011.7
    602680     17012.3
    602720       17015
    602760     17014.8
    602800     17015.7
    602840     17017.4
    602880     17018.9
    602920     17018.4
    602960     17019.8
    603000     17023.2
    603040     17022.1
    603080     17025.4
    603120     17025.5
    603160     17026.5
    603200     17027.6
    603240     17027.5
    603280     17028.9
    603320     17031.5
    603360     17031.7
    603400     17031.6
    603440     17034.1
    603480     17034.7
    603520     17037.4
    603560     17037.2
    603600     17038.1
    603640     17039.8
    603680     17041.3
    603720     17040.8
    603760     17042.3
    603800     17045.6
    603840     17044.6
    603880     17047.7
    603920     17047.9
    603960     17048.9
    604000     17050.1
    604040       17050
    604080     17051.3
    604120       17054
    604160     17054.2
    604200       17054
    604240     17056.5
    604280     17057.1
    604320       17060
    604360     17059.6
    604400     17060.6
    604440     17062.2
    604480     17063.7
    604520     17063.2
    604560     17064.8
    604600     17068.1
    604640     17067.1
    604680     17070.2
    604720     17070.4
    604760     17071.4
    604800     17072.5
    604840     17072.4
    604880     17073.7
    604920     17076.5
    604960     17076.6
    605000     17076.5
    605040       17079
    605080     17079.5
    605120     17082.5
    605160       17082
    605200     17083.1
    605240     17084.7
    605280     17086.1
    605320     17085.7
    605360     17087.2
    605400     17090.5
    605440     17089.5
    605480     17092.5
    605520     17092.7
    605560     17093.8
    605600       17095
    605640     17094.9
    605680     17096.2
    605720     17098.9
    605760       17099
    605800       17099
    605840     17101.5
    605880     17101.9
    605920     17104.9
    605960     17104.5
    606000     17105.5
    606040     17107.1
    606080     17108.6
    606120     17108.1
    606160     17109.6
    606200       17113
    606240     17111.9
    606280     17114.9
    606320     17115.2
    606360     17116.2
    606400     17117.5
    606440     17117.3
    606480     17118.7
    606520     17121.4
    606560     17121.5
    606600     17121.5
    606640       17124
    606680     17124.3
    606720     17127.3
    606760       17127
    606800     17127.9
    606840     17129.6
    606880       17131
    606920     17130.4
    606960     17132.1
    607000     17135.4
    607040     17134.3
    607080     17137.3
    607120     17137.6
    607160     17138.6
    607200       17140
    607240     17139.7
    607280     17141.1
    607320     17143.8
    607360     17143.9
    607400     17143.8
    607440     17146.4
    607480     17146.7
    607520     17149.7
    607560     17149.4
    607600     17150.3
    607640       17152
    607680     17153.5
    607720     17152.8
    607760     17154.5
    607800     17157.7
    607840     17156.7
    607880     17159.6
    607920       17160
    607960       17161
    608000     17162.4
    608040     17162.2
    608080     17163.5
    608120     17166.2
    608160     17166.3
    608200     17166.3
    608240     17168.8
    608280     17169.1
    608320     17172.2
    608360     17171.9
    608400     17172.6
    608440     17174.4
    608480     17175.9
    608520     17175.3
    608560       17177
    608600     17180.1
    608640     17179.2
    608680     17182.1
    608720     17182.6
    608760     17183.4
    608800     17184.9
    608840     17184.7
    608880       17186
    608920     17188.6
    608960     17188.8
    609000     17188.7
    609040     17191.2
    609080     17191.6
    609120     17194.7
    609160     17194.3
    609200     17195.1
    609240     17196.9
    609280     17198.4
    609320     17197.7
    609360     17199.5
    609400     17202.6
    609440     17201.7
    609480     17204.6
    609520       17205
    609560     17205.9
    609600     17207.3
    609640     17207.1
    609680     17208.4
    609720       17211
    609760     17211.3
    609800     17211.2
    609840     17213.7
    609880     17214.1
    609920     17217.1
    609960     17216.8
    610000     17217.5
    610040     17219.3
    610080     17220.8
    610120     17220.2
    610160       17222
    610200       17225
    610240     17224.1
    610280     17227.1
    610320     17227.5
    610360     17228.4
    610400     17229.8
    610440     17229.6
    610480     17230.8
    610520     17233.4
    610560     17233.8
    610600     17233.6
    610640     17236.1
    610680     17236.5
    610720     17239.6
    610760     17239.2
    610800     17239.9
    610840     17241.7
    610880     17243.3
    610920     17242.6
    610960     17244.3
    611000     17247.5
    611040     17246.5
    611080     17249.6
    611120       17250
    611160     17250.9
    611200     17252.2
    611240     17252.1
    611280     17253.3
    611320     17255.9
    611360     17256.4
    611400     17256.1
    611440     17258.7
    611480       17259
    611520       17262
    611560     17261.8
    611600     17262.4
    611640     17264.3
    611680     17265.9
    611720     17265.2
    611760     17266.8
    611800       17270
    611840     17269.1
    611880     17272.1
    611920     17272.5
    611960     17273.5
    612000     17274.8
    612040     17274.7
    612080     17275.8
    612120     17278.4
    612160     17278.9
    612200     17278.7
    612240     17281.2
    612280     17281.6
    612320     17284.6
    612360     17284.4
    612400     17284.9
    612440     17286.9
    612480     17288.5
    612520     17287.7
    612560     17289.4
    612600     17292.6
    612640     17291.6
    612680     17294.7
    612720       17295
    612760       17296
    612800     17297.4
    612840     17297.3
    612880     17298.3
    612920     17300.9
    612960     17301.4
    613000     17301.2
    613040     17303.7
    613080     17304.2
    613120     17307.1
    613160       17307
    613200     17307.5
    613240     17309.4
    613280     17311.1
    613320     17310.2
    613360     17311.9
    613400     17315.2
    613440     17314.2
    613480     17317.3
    613520     17317.6
    613560     17318.5
    613600       17320
    613640     17319.9
    613680     17320.9
    613720     17323.5
    613760     17324.1
    613800     17323.7
    613840     17326.3
    613880     17326.8
    613920     17329.7
    613960     17329.6
    614000       17330
    614040       17332
    614080     17333.6
    614120     17332.8
    614160     17334.6
    614200     17337.7
    614240     17336.7
    614280     17339.9
    614320     17340.2
    614360       17341
    614400     17342.6
    614440     17342.5
    614480     17343.4
    614520     17346.1
    614560     17346.6
    614600     17346.3
    614640     17348.8
    614680     17349.4
    614720     17352.4
    614760     17352.3
    614800     17352.6
    614840     17354.5
    614880     17356.3
    614920     17355.5
    614960     17357.2
    615000     17360.4
    615040     17359.3
    615080     17362.5
    615120     17362.8
    615160     17363.6
    615200     17365.2
    615240     17365.1
    615280     17366.2
    615320     17368.8
    615360     17369.1
    615400     17368.9
    615440     17371.4
    615480     17372.1
    615520       17375
    615560     17374.9
    615600     17375.2
    615640     17377.2
    615680       17379
    615720       17378
    615760     17379.8
    615800       17383
    615840     17381.9
    615880     17385.2
    615920     17385.6
    615960     17386.3
    616000     17387.9
    616040     17387.7
    616080     17388.9
    616120     17391.4
    616160     17391.8
    616200     17391.5
    616240     17394.1
    616280     17394.6
    616320     17397.6
    616360     17397.6
    616400     17397.9
    616440     17399.8
    616480     17401.6
    616520     17400.7
    616560     17402.4
    616600     17405.6
    616640     17404.6
    616680     17407.8
    616720     17408.1
    616760     17408.9
    616800     17410.6
    616840     17410.4
    616880     17411.5
    616920     17414.1
    616960     17414.4
    617000     17414.1
    617040     17416.8
    617080     17417.2
    617120     17420.3
    617160     17420.2
    617200     17420.5
    617240     17422.4
    617280     17424.2
    617320     17423.4
    617360       17425
    617400     17428.2
    617440     17427.3
    617480     17430.4
    617520     17430.7
    617560     17431.6
    617600     17433.2
    617640       17433
    617680     17434.2
    617720     17436.8
    617760     17437.1
    617800     17436.8
    617840     17439.4
    617880     17439.8
    617920     17442.9
    617960     17442.8
    618000     17443.1
    618040       17445
    618080     17446.8
    618120       17446
    618160     17447.7
    618200     17450.8
    618240     17449.9
    618280     17452.9
    618320     17453.3
    618360     17454.2
    618400     17455.8
    618440     17455.7
    618480     17456.8
    618520     17459.4
    618560     17459.8
    618600     17459.3
    618640     17462.1
    618680     17462.5
    618720     17465.5
    618760     17465.6
    618800     17465.8
    618840     17467.6
    618880     17469.4
    618920     17468.6
    618960     17470.4
    619000     17473.5
    619040     17472.6
    619080     17475.7
    619120       17476
    619160     17476.9
    619200     17478.4
    619240     17478.4
    619280     17479.4
    619320       17482
    619360     17482.3
    619400       17482
    619440     17484.7
    619480     17485.2
    619520     17488.2
    619560     17488.2
    619600     17488.5
    619640     17490.2
    619680       17492
    619720     17491.3
    619760     17493.1
    619800     17496.2
    619840     17495.2
    619880     17498.3
    619920     17498.7
    619960     17499.6
    620000     17501.2
    620040       17501
    620080     17502.1
    620120     17504.6
    620160     17504.9
    620200     17504.6
    620240     17507.4
    620280     17507.8
    620320     17510.8
    620360     17510.8
    620400     17511.1
    620440     17512.8
    620480     17514.7
    620520       17514
    620560     17515.7
    620600     17518.8
    620640     17517.9
    620680       17521
    620720     17521.4
    620760     17522.1
    620800     17523.9
    620840     17523.6
    620880     17524.8
    620920     17527.3
    620960     17527.4
    621000     17527.3
    621040     17530.1
    621080     17530.4
    621120     17533.5
    621160     17533.4
    621200     17533.8
    621240     17535.5
    621280     17537.4
    621320     17536.7
    621360     17538.3
    621400     17541.4
    621440     17540.5
    621480     17543.6
    621520       17544
    621560     17544.8
    621600     17546.4
    621640     17546.1
    621680     17547.4
    621720     17549.9
    621760     17550.2
    621800     17549.9
    621840     17552.7
    621880       17553
    621920     17556.1
    621960       17556
    622000     17556.4
    622040     17558.1
    622080       17560
    622120     17559.3
    622160     17560.9
    622200     17564.1
    622240       17563
    622280     17566.2
    622320     17566.8
    622360     17567.5
    622400     17569.1
    622440     17568.8
    622480     17570.1
    622520     17572.6
    622560     17572.8
    622600     17572.5
    622640     17575.3
    622680     17575.7
    622720     17578.7
    622760     17578.6
    622800       17579
    622840     17580.7
    622880     17582.7
    622920     17581.9
    622960     17583.4
    623000     17586.7
    623040     17585.5
    623080     17588.8
    623120     17589.3
    623160     17590.1
    623200     17591.6
    623240     17591.3
    623280     17592.6
    623320     17595.2
    623360     17595.4
    623400     17595.1
    623440     17597.8
    623480     17598.3
    623520     17601.4
    623560     17601.1
    623600     17601.6
    623640     17603.3
    623680     17605.3
    623720     17604.4
    623760       17606
    623800     17609.4
    623840       17608
    623880     17611.4
    623920       17612
    623960     17612.7
    624000     17614.2
    624040     17613.8
    624080     17615.2
    624120     17617.8
    624160     17617.9
    624200     17617.6
    624240     17620.4
    624280     17620.9
    624320       17624
    624360     17623.6
    624400     17624.2
    624440     17625.9
    624480     17627.9
    624520       17627
    624560     17628.6
    624600     17631.9
    624640     17630.5
    624680       17634
    624720     17634.5
    624760     17635.2
    624800     17636.8
    624840     17636.4
    624880     17637.8
    624920     17640.4
    624960     17640.5
    625000     17640.2
    625040       17643
    625080     17643.5
    625120     17646.6
    625160     17646.1
    625200     17646.7
    625240     17648.4
    625280     17650.5
    625320     17649.4
    625360       17651
    625400     17654.5
    625440     17653.1
    625480     17656.6
    625520     17657.1
    625560     17657.8
    625600     17659.4
    625640       17659
    625680     17660.4
    625720       17663
    625760     17663.1
    625800     17662.7
    625840     17665.7
    625880     17666.1
    625920     17669.1
    625960     17668.7
    626000     17669.3
    626040     17671.1
    626080     17673.1
    626120       17672
    626160     17673.5
    626200       17677
    626240     17675.7
    626280     17679.1
    626320     17679.7
    626360     17680.4
    626400       17682
    626440     17681.6
    626480     17682.9
    626520     17685.4
    626560     17685.7
    626600     17685.3
    626640     17688.2
    626680     17688.7
    626720     17691.7
    626760     17691.4
    626800     17691.8
    626840     17693.5
    626880     17695.6
    626920     17694.5
    626960     17696.1
    627000     17699.5
    627040     17698.2
    627080     17701.8
    627120     17702.2
    627160       17703
    627200     17704.6
    627240     17704.1
    627280     17705.5
    627320       17708
    627360     17708.4
    627400     17707.8
    627440     17710.8
    627480     17711.3
    627520     17714.3
    627560       17714
    627600     17714.4
    627640     17716.1
    627680     17718.3
    627720     17717.2
    627760     17718.7
    627800     17722.1
    627840     17720.8
    627880     17724.4
    627920     17724.9
    627960     17725.6
    628000     17727.3
    628040     17726.7
    628080     17728.2
    628120     17730.6
    628160     17731.1
    628200     17730.5
    628240     17733.4
    628280     17733.9
    628320     17736.9
    628360     17736.8
    628400     17737.1
    628440     17738.7
    628480     17740.9
    628520     17739.9
    628560     17741.3
    628600     17744.7
    628640     17743.5
    628680     17747.1
    628720     17747.5
    628760     17748.4
    628800     17749.9
    628840     17749.3
    628880     17750.9
    628920     17753.2
    628960     17753.8
    629000     17753.2
    629040     17756.1
    629080     17756.6
    629120     17759.6
    629160     17759.4
    629200     17759.8
    629240     17761.4
    629280     17763.5
    629320     17762.6
    629360       17764
    629400     17767.3
    629440       17766
    629480     17769.7
    629520     17770.2
    629560     17770.9
    629600     17772.5
    629640       17772
    629680     17773.5
    629720     17775.9
    629760     17776.4
    629800     17775.8
    629840     17778.9
    629880     17779.3
    629920     17782.2
    629960     17782.1
    630000     17782.4
    630040       17784
    630080     17786.2
    630120     17785.2
    630160     17786.7
    630200     17789.9
    630240     17788.8
    630280     17792.4
    630320     17792.9
    630360     17793.6
    630400     17795.1
    630440     17794.6
    630480     17796.1
    630520     17798.5
    630560       17799
    630600     17798.5
    630640     17801.5
    630680     17801.9
    630720     17804.8
    630760     17804.6
    630800       17805
    630840     17806.6
    630880     17808.8
    630920     17807.8
    630960     17809.3
    631000     17812.6
    631040     17811.4
    631080     17815.1
    631120     17815.6
    631160     17816.2
    631200     17817.7
    631240     17817.2
    631280     17818.7
    631320     17821.1
    631360     17821.7
    631400     17821.1
    631440     17824.3
    631480     17824.6
    631520     17827.5
    631560     17827.3
    631600     17827.7
    631640     17829.4
    631680     17831.4
    631720     17830.6
    631760       17832
    631800     17835.4
    631840     17834.1
    631880     17837.8
    631920     17838.3
    631960     17838.9
    632000     17840.4
    632040       17840
    632080     17841.5
    632120     17843.9
    632160     17844.3
    632200     17843.9
    632240       17847
    632280     17847.3
    632320     17850.2
    632360       17850
    632400     17850.3
    632440       17852
    632480     17854.2
    632520     17853.3
    632560     17854.7
    632600       17858
    632640     17856.8
    632680     17860.5
    632720       17861
    632760     17861.5
    632800     17863.1
    632840     17862.8
    632880     17864.2
    632920     17866.5
    632960       17867
    633000     17866.5
    633040     17869.6
    633080       17870
    633120     17872.9
    633160     17872.7
    633200     17872.9
    633240     17874.7
    633280       17877
    633320     17875.8
    633360     17877.4
    633400     17880.6
    633440     17879.5
    633480     17883.1
    633520     17883.8
    633560     17884.2
    633600     17885.8
    633640     17885.5
    633680       17887
    633720     17889.3
    633760     17889.7
    633800     17889.3
    633840     17892.4
    633880     17892.7
    633920     17895.6
    633960     17895.3
    634000     17895.7
    634040     17897.4
    634080     17899.8
    634120     17898.5
    634160     17900.1
    634200     17903.3
    634240     17902.3
    634280     17905.8
    634320     17906.3
    634360     17906.9
    634400     17908.5
    634440     17908.2
    634480     17909.7
    634520       17912
    634560     17912.3
    634600       17912
    634640     17915.1
    634680     17915.4
    634720     17918.3
    634760       17918
    634800     17918.4
    634840     17920.1
    634880     17922.5
    634920     17921.2
    634960     17922.7
    635000     17926.1
    635040       17925
    635080     17928.5
    635120     17928.9
    635160     17929.5
    635200     17931.1
    635240     17930.9
    635280     17932.4
    635320     17934.6
    635360     17934.9
    635400     17934.7
    635440     17937.7
    635480     17938.1
    635520       17941
    635560     17940.6
    635600     17941.2
    635640     17942.8
    635680     17945.2
    635720     17943.9
    635760     17945.3
    635800     17948.8
    635840     17947.6
    635880     17951.1
    635920     17951.6
    635960     17952.1
    636000     17953.8
    636040     17953.7
    636080     17955.1
    636120     17957.2
    636160     17957.6
    636200     17957.3
    636240     17960.4
    636280     17960.6
    636320     17963.7
    636360     17963.3
    636400     17963.9
    636440     17965.4
    636480     17967.9
    636520     17966.5
    636560     17967.9
    636600     17971.4
    636640     17970.2
    636680     17973.8
    636720     17974.3
    636760     17974.8
    636800     17976.5
    636840     17976.3
    636880     17977.8
    636920     17979.9
    636960     17980.3
    637000       17980
    637040       17983
    637080     17983.4
    637120     17986.4
    637160       17986
    637200     17986.6
    637240       17988
    637280     17990.5
    637320     17989.2
    637360     17990.7
    637400     17994.1
    637440       17993
    637480     17996.4
    637520       17997
    637560     17997.5
    637600     17999.2
    637640     17998.9
    637680     18000.4
    637720     18002.5
    637760     18002.9
    637800     18002.6
    637840     18005.6
    637880       18006
    637920     18009.1
    637960     18008.7
    638000     18009.1
    638040     18010.7
    638080     18013.2
    638120     18011.9
    638160     18013.4
    638200     18016.8
    638240     18015.6
    638280     18019.2
    638320     18019.6
    638360     18020.2
    638400     18021.9
    638440     18021.6
    638480     18023.1
    638520     18025.2
    638560     18025.6
    638600     18025.2
    638640     18028.3
    638680     18028.6
    638720     18031.8
    638760     18031.4
    638800     18031.8
    638840     18033.4
    638880     18035.9
    638920     18034.5
    638960     18036.1
    639000     18039.5
    639040     18038.2
    639080       18042
    639120     18042.2
    639160     18042.8
    639200     18044.5
    639240     18044.3
    639280     18045.7
    639320     18047.9
    639360     18048.2
    639400       18048
    639440       18051
    639480     18051.2
    639520     18054.5
    639560     18053.8
    639600     18054.4
    639640     18056.2
    639680     18058.5
    639720       18057
    639760     18058.8
    639800     18062.2
    639840     18060.9
    639880     18064.6
    639920     18064.9
    639960     18065.5
    640000     18067.2
    640040     18066.8
    640080     18068.3
    640120     18070.4
    640160     18070.9
    640200     18070.4
    640240     18073.6
    640280     18073.9
    640320     18077.2
    640360     18076.4
    640400       18077
    640440     18078.7
    640480     18081.1
    640520     18079.6
    640560     18081.5
    640600     18084.7
    640640     18083.4
    640680     18087.2
    640720     18087.6
    640760     18088.1
    640800     18089.8
    640840     18089.3
    640880     18090.9
    640920     18093.1
    640960     18093.5
    641000     18093.1
    641040     18096.2
    641080     18096.4
    641120     18099.8
    641160       18099
    641200     18099.6
    641240     18101.4
    641280     18103.7
    641320     18102.3
    641360     18104.1
    641400     18107.4
    641440     18106.2
    641480     18109.8
    641520     18110.2
    641560     18110.8
    641600     18112.4
    641640     18111.9
    641680     18113.6
    641720     18115.7
    641760     18116.1
    641800     18115.8
    641840     18119.1
    641880     18119.2
    641920     18122.4
    641960     18121.7
    642000     18122.4
    642040       18124
    642080     18126.4
    642120       18125
    642160     18126.7
    642200     18130.1
    642240     18128.9
    642280     18132.6
    642320     18132.9
    642360     18133.7
    642400     18135.1
    642440     18134.6
    642480     18136.4
    642520     18138.4
    642560     18138.9
    642600     18138.4
    642640     18141.8
    642680     18141.9
    642720     18145.1
    642760     18144.3
    642800       18145
    642840     18146.7
    642880     18148.9
    642920     18147.6
    642960     18149.3
    643000     18152.8
    643040     18151.5
    643080     18155.4
    643120     18155.5
    643160     18156.3
    643200     18157.8
    643240     18157.2
    643280     18158.9
    643320       18161
    643360     18161.5
    643400       18161
    643440     18164.3
    643480     18164.5
    643520     18167.6
    643560       18167
    643600     18167.4
    643640     18169.2
    643680     18171.5
    643720     18170.2
    643760       18172
    643800     18175.4
    643840       18174
    643880     18177.9
    643920       18178
    643960       18179
    644000     18180.3
    644040     18179.7
    644080     18181.5
    644120     18183.6
    644160     18184.1
    644200     18183.6
    644240       18187
    644280     18187.1
    644320     18190.1
    644360     18189.5
    644400     18189.9
    644440     18191.7
    644480     18194.1
    644520     18192.8
    644560     18194.6
    644600     18197.9
    644640     18196.5
    644680     18200.4
    644720     18200.7
    644760     18201.6
    644800       18203
    644840     18202.3
    644880     18204.1
    644920     18206.2
    644960     18206.6
    645000     18206.2
    645040     18209.6
    645080     18209.7
    645120     18212.7
    645160       18212
    645200     18212.6
    645240     18214.3
    645280     18216.6
    645320     18215.4
    645360     18217.1
    645400     18220.6
    645440     18219.1
    645480       18223
    645520     18223.3
    645560     18224.2
    645600     18225.5
    645640     18224.8
    645680     18226.6
    645720     18228.8
    645760     18229.1
    645800     18228.6
    645840     18232.2
    645880     18232.2
    645920     18235.3
    645960     18234.5
    646000     18235.1
    646040     18236.9
    646080     18239.1
    646120       18238
    646160     18239.6
    646200     18243.1
    646240     18241.6
    646280     18245.5
    646320     18245.8
    646360     18246.7
    646400       18248
    646440     18247.3
    646480     18249.2
    646520     18251.4
    646560     18251.7
    646600     18251.1
    646640     18254.6
    646680     18254.8
    646720     18257.7
    646760     18257.1
    646800     18257.6
    646840     18259.5
    646880     18261.5
    646920     18260.5
    646960     18262.1
    647000     18265.5
    647040     18264.1
    647080     18268.1
    647120     18268.3
    647160     18269.3
    647200     18270.5
    647240     18269.8
    647280     18271.8
    647320       18274
    647360     18274.2
    647400     18273.7
    647440     18277.2
    647480     18277.2
    647520     18280.2
    647560     18279.6
    647600     18280.1
    647640       18282
    647680     18284.1
    647720     18282.9
    647760     18284.6
    647800     18288.1
    647840     18286.6
    647880     18290.6
    647920     18290.9
    647960     18291.7
    648000       18293
    648040     18292.5
    648080     18294.4
    648120     18296.5
    648160     18296.6
    648200     18296.2
    648240     18299.7
    648280     18299.6
    648320     18302.8
    648360     18302.1
    648400     18302.6
    648440     18304.4
    648480     18306.6
    648520     18305.3
    648560     18307.2
    648600     18310.6
    648640     18309.1
    648680     18313.2
    648720     18313.4
    648760     18314.2
    648800     18315.5
    648840       18315
    648880     18316.9
    648920       18319
    648960     18319.2
    649000     18318.8
    649040     18322.2
    649080     18322.1
    649120     18325.2
    649160     18324.7
    649200       18325
    649240     18326.9
    649280     18329.2
    649320     18327.8
    649360     18329.8
    649400     18333.1
    649440     18331.6
    649480     18335.7
    649520     18335.9
    649560     18336.7
    649600     18338.1
    649640     18337.5
    649680     18339.4
    649720     18341.6
    649760     18341.8
    649800     18341.2
    649840     18344.8
    649880     18344.7
    649920     18347.7
    649960     18347.2
    650000     18347.6
    650040     18349.4
    650080     18351.6
    650120     18350.3
    650160     18352.3
    650200     18355.7
    650240     18354.1
    650280     18358.2
    650320     18358.3
    650360     18359.2
    650400     18360.6
    650440     18360.1
    650480       18362
    650520     18364.2
    650560     18364.2
    650600     18363.8
    650640     18367.3
    650680     18367.3
    650720     18370.2
    650760     18369.8
    650800       18370
    650840       18372
    650880     18374.2
    650920     18372.8
    650960     18374.8
    651000     18378.2
    651040     18376.6
    651080     18380.8
    651120     18380.9
    651160     18381.8
    651200     18383.2
    651240     18382.8
    651280     18384.6
    651320     18386.7
    651360     18386.8
    651400     18386.5
    651440     18389.9
    651480       18390
    651520     18392.9
    651560     18392.4
    651600     18392.7
    651640     18394.5
    651680     18396.8
    651720     18395.5
    651760     18397.4
    651800     18400.8
    651840     18399.3
    651880     18403.4
    651920     18403.4
    651960     18404.4
    652000     18405.9
    652040     18405.3
    652080     18407.4
    652120     18409.4
    652160     18409.5
    652200     18409.2
    652240     18412.5
    652280     18412.6
    652320     18415.5
    652360     18415.1
    652400     18415.3
    652440     18417.2
    652480     18419.4
    652520       18418
    652560       18420
    652600     18423.5
    652640     18421.9
    652680     18426.1
    652720     18426.1
    652760     18427.1
    652800     18428.4
    652840       18428
    652880       18430
    652920     18432.1
    652960     18432.3
    653000     18431.9
    653040     18435.2
    653080     18435.2
    653120     18438.1
    653160     18437.7
    653200     18437.9
    653240     18439.7
    653280     18442.1
    653320     18440.6
    653360     18442.7
    653400     18446.2
    653440     18444.5
    653480     18448.7
    653520     18448.8
    653560     18449.9
    653600       18451
    653640     18450.6
    653680     18452.8
    653720     18454.8
    653760       18455
    653800     18454.6
    653840     18457.9
    653880     18457.9
    653920     18460.8
    653960     18460.3
    654000     18460.5
    654040     18462.4
    654080     18464.7
    654120     18463.2
    654160     18465.3
    654200     18468.9
    654240     18467.2
    654280     18471.4
    654320     18471.5
    654360     18472.6
    654400     18473.8
    654440     18473.4
    654480     18475.5
    654520     18477.4
    654560     18477.6
    654600     18477.4
    654640     18480.7
    654680     18480.7
    654720     18483.6
    654760       18483
    654800     18483.3
    654840     18485.1
    654880     18487.6
    654920       18486
    654960     18487.9
    655000     18491.6
    655040       18490
    655080     18494.2
    655120     18494.2
    655160     18495.3
    655200     18496.7
    655240       18496
    655280     18498.2
    655320     18500.2
    655360     18500.3
    655400     18500.1
    655440     18503.4
    655480     18503.4
    655520     18506.2
    655560     18505.8
    655600       18506
    655640     18507.9
    655680     18510.2
    655720     18508.6
    655760     18510.6
    655800     18514.1
    655840     18512.6
    655880     18516.9
    655920     18516.8
    655960       18518
    656000     18519.5
    656040     18518.5
    656080     18520.8
    656120     18522.9
    656160     18522.9
    656200     18522.8
    656240       18526
    656280       18526
    656320       18529
    656360     18528.5
    656400     18528.6
    656440     18530.4
    656480     18532.7
    656520     18531.3
    656560     18533.2
    656600     18536.9
    656640     18535.3
    656680     18539.5
    656720     18539.5
    656760     18540.8
    656800     18542.1
    656840     18541.1
    656880     18543.4
    656920     18545.5
    656960     18545.5
    657000     18545.4
    657040     18548.8
    657080     18548.6
    657120     18551.6
    657160     18551.2
    657200     18551.3
    657240     18553.1
    657280     18555.4
    657320     18553.9
    657360       18556
    657400     18559.6
    657440       18558
    657480     18562.2
    657520     18562.1
    657560     18563.4
    657600     18564.7
    657640     18563.8
    657680       18566
    657720     18568.2
    657760     18568.2
    657800     18568.1
    657840     18571.4
    657880     18571.3
    657920     18574.3
    657960     18573.9
    658000       18574
    658040     18575.8
    658080       18578
    658120     18576.7
    658160     18578.7
    658200     18582.2
    658240     18580.7
    658280     18584.9
    658320     18584.9
    658360     18586.1
    658400     18587.4
    658440     18586.5
    658480     18588.8
    658520     18590.8
    658560     18590.8
    658600     18590.7
    658640     18594.1
    658680       18594
    658720     18597.1
    658760     18596.6
    658800     18596.6
    658840     18598.5
    658880     18600.6
    658920     18599.5
    658960     18601.3
    659000       18605
    659040     18603.4
    659080     18607.5
    659120     18607.6
    659160     18608.7
    659200       18610
    659240     18609.2
    659280     18611.5
    659320     18613.5
    659360     18613.5
    659400     18613.2
    659440     18616.8
    659480     18616.6
    659520     18619.7
    659560     18619.4
    659600     18619.2
    659640     18621.1
    659680     18623.3
    659720     18622.3
    659760       18624
    659800     18627.7
    659840     18626.1
    659880     18630.3
    659920     18630.3
    659960     18631.5
    660000     18632.9
    660040     18631.8
    660080     18634.2
    660120     18636.2
    660160     18636.2
    660200       18636
    660240     18639.6
    660280     18639.3
    660320     18642.5
    660360     18642.1
    660400       18642
    660440     18643.9
    660480     18646.1
    660520     18644.9
    660560     18646.8
    660600     18650.3
    660640     18648.9
    660680     18653.1
    660720       18653
    660760     18654.2
    660800     18655.6
    660840     18654.7
    660880     18656.9
    660920     18658.8
    660960     18658.9
    661000     18658.7
    661040     18662.3
    661080       18662
    661120     18665.2
    661160     18664.7
    661200     18664.7
    661240     18666.5
    661280     18668.8
    661320     18667.5
    661360     18669.4
    661400       18673
    661440     18671.6
    661480     18675.8
    661520     18675.7
    661560     18676.9
    661600     18678.3
    661640     18677.4
    661680     18679.6
    661720     18681.5
    661760     18681.7
    661800     18681.5
    661840     18685.1
    661880     18684.8
    661920       18688
    661960     18687.5
    662000     18687.4
    662040     18689.3
    662080     18691.5
    662120     18690.4
    662160     18692.1
    662200     18695.7
    662240     18694.3
    662280     18698.6
    662320     18698.5
    662360     18699.6
    662400     18701.1
    662440       18700
    662480     18702.5
    662520     18704.3
    662560     18704.4
    662600     18704.3
    662640     18707.9
    662680     18707.6
    662720     18710.8
    662760     18710.1
    662800     18710.2
    662840     18712.1
    662880     18714.2
    662920     18713.3
    662960     18714.9
    663000     18718.4
    663040     18717.2
    663080     18721.4
    663120     18721.2
    663160     18722.4
    663200     18723.8
    663240     18722.8
    663280     18725.2
    663320       18727
    663360     18727.2
    663400     18727.1
    663440     18730.7
    663480     18730.4
    663520     18733.6
    663560       18733
    663600       18733
    663640     18734.9
    663680     18737.2
    663720     18736.1
    663760     18737.8
    663800     18741.3
    663840     18740.1
    663880     18744.3
    663920       18744
    663960     18745.3
    664000     18746.6
    664040     18745.6
    664080     18748.1
    664120     18749.8
    664160       18750
    664200     18749.8
    664240     18753.4
    664280       18753
    664320     18756.4
    664360     18755.7
    664400     18755.8
    664440     18757.6
    664480       18760
    664520     18758.9
    664560     18760.6
    664600       18764
    664640     18762.8
    664680       18767
    664720     18766.7
    664760       18768
    664800     18769.4
    664840     18768.3
    664880     18770.8
    664920     18772.6
    664960     18772.9
    665000     18772.6
    665040     18776.1
    665080     18775.9
    665120     18779.1
    665160     18778.5
    665200     18778.5
    665240     18780.5
    665280     18782.8
    665320     18781.7
    665360     18783.4
    665400     18786.8
    665440     18785.6
    665480     18789.8
    665520     18789.5
    665560     18790.8
    665600     18792.1
    665640     18791.1
    665680     18793.6
    665720     18795.4
    665760     18795.7
    665800     18795.3
    665840     18798.9
    665880     18798.7
    665920     18801.9
    665960     18801.5
    666000     18801.3
    666040     18803.3
    666080     18805.7
    666120     18804.6
    666160     18806.3
    666200     18809.6
    666240     18808.5
    666280     18812.5
    666320     18812.3
    666360     18813.5
    666400     18814.8
    666440     18813.9
    666480     18816.4
    666520     18818.2
    666560     18818.6
    666600     18818.1
    666640     18821.8
    666680     18821.5
    666720     18824.8
    666760     18824.3
    666800     18824.2
    666840     18826.1
    666880     18828.5
    666920     18827.3
    666960     18829.1
    667000     18832.4
    667040     18831.2
    667080     18835.3
    667120     18835.2
    667160     18836.4
    667200     18837.7
    667240     18836.9
    667280       18839
    667320       18841
    667360     18841.4
    667400     18840.9
    667440     18844.6
    667480     18844.3
    667520     18847.5
    667560     18847.1
    667600     18847.1
    667640     18848.9
    667680     18851.3
    667720       18850
    667760     18851.8
    667800     18855.2
    667840       18854
    667880     18858.1
    667920       18858
    667960     18859.2
    668000     18860.5
    668040     18859.8
    668080     18861.9
    668120     18863.8
    668160     18864.3
    668200     18863.8
    668240     18867.6
    668280     18867.2
    668320     18870.3
    668360     18869.9
    668400       18870
    668440     18871.8
    668480       18874
    668520     18872.9
    668560     18874.7
    668600     18878.2
    668640     18876.8
    668680     18880.9
    668720     18880.8
    668760       18882
    668800     18883.3
    668840     18882.6
    668880     18884.7
    668920     18886.6
    668960     18886.9
    669000     18886.5
    669040     18890.4
    669080       18890
    669120     18893.2
    669160     18892.8
    669200     18892.8
    669240     18894.6
    669280       18897
    669320     18895.7
    669360     18897.5
    669400     18900.9
    669440     18899.6
    669480     18903.8
    669520     18903.7
    669560     18904.9
    669600     18906.2
    669640     18905.3
    669680     18907.4
    669720     18909.4
    669760     18909.8
    669800     18909.4
    669840     18913.1
    669880     18912.8
    669920       18916
    669960     18915.7
    670000     18915.7
    670040     18917.4
    670080     18919.8
    670120     18918.5
    670160     18920.3
    670200     18923.7
    670240     18922.5
    670280     18926.5
    670320     18926.4
    670360     18927.8
    670400     18929.1
    670440     18928.1
    670480     18930.3
    670520     18932.3
    670560     18932.5
    670600     18932.2
    670640       18936
    670680     18935.6
    670720     18938.9
    670760     18938.7
    670800     18938.5
    670840     18940.2
    670880     18942.6
    670920     18941.4
    670960     18943.1
    671000     18946.5
    671040     18945.2
    671080     18949.2
    671120     18949.2
    671160     18950.5
    671200       18952
    671240     18950.8
    671280     18952.9
    671320       18955
    671360     18955.4
    671400       18955
    671440     18958.8
    671480     18958.4
    671520     18961.6
    671560     18961.4
    671600     18961.3
    671640       18963
    671680     18965.4
    671720     18964.3
    671760     18965.8
    671800     18969.2
    671840       18968
    671880       18972
    671920       18972
    671960     18973.2
    672000     18974.8
    672040     18973.5
    672080     18975.7
    672120     18977.8
    672160     18978.2
    672200     18977.8
    672240     18981.5
    672280     18981.2
    672320     18984.3
    672360     18984.1
    672400     18984.1
    672440     18985.8
    672480     18988.2
    672520       18987
    672560     18988.6
    672600     18992.1
    672640     18990.8
    672680     18994.8
    672720     18994.8
    672760       18996
    672800     18997.6
    672840     18996.3
    672880     18998.6
    672920     19000.7
    672960       19001
    673000     19000.6
    673040     19004.2
    673080       19004
    673120     19007.2
    673160       19007
    673200       19007
    673240     19008.5
    673280       19011
    673320     19009.8
    673360     19011.5
    673400     19015.1
    673440     19013.6
    673480     19017.6
    673520     19017.6
    673560     19018.8
    673600     19020.5
    673640     19019.2
    673680     19021.3
    673720     19023.5
    673760     19023.7
    673800     19023.4
    673840       19027
    673880     19026.9
    673920     19030.2
    673960     19029.8
    674000     19029.8
    674040     19031.3
    674080     19033.9
    674120     19032.7
    674160     19034.4
    674200     19037.9
    674240     19036.5
    674280     19040.5
    674320     19040.5
    674360     19041.6
    674400     19043.4
    674440       19042
    674480     19044.2
    674520     19046.4
    674560     19046.5
    674600     19046.3
    674640     19049.9
    674680     19049.9
    674720     19052.9
    674760     19052.6
    674800     19052.7
    674840     19054.2
    674880     19056.7
    674920     19055.3
    674960     19057.2
    675000     19060.7
    675040     19059.3
    675080     19063.3
    675120     19063.4
    675160     19064.6
    675200     19066.2
    675240     19064.9
    675280     19067.2
    675320     19069.2
    675360     19069.3
    675400     19069.3
    675440     19072.7
    675480     19072.7
    675520     19075.6
    675560     19075.3
    675600     19075.6
    675640     19076.8
    675680     19079.4
    675720     19078.1
    675760     19080.1
    675800     19083.5
    675840     19082.3
    675880     19086.1
    675920     19086.1
    675960     19087.4
    676000       19089
    676040     19087.8
    676080     19089.9
    676120     19092.2
    676160     19092.2
    676200     19092.2
    676240     19095.7
    676280     19095.7
    676320     19098.6
    676360     19098.2
    676400     19098.5
    676440     19099.7
    676480     19102.3
    676520     19100.9
    676560       19103
    676600     19106.5
    676640     19105.1
    676680       19109
    676720     19108.8
    676760     19110.2
    676800     19111.8
    676840     19110.7
    676880     19112.9
    676920     19114.9
    676960     19115.1
    677000       19115
    677040     19118.5
    677080     19118.4
    677120     19121.4
    677160     19121.1
    677200     19121.4
    677240     19122.6
    677280     19125.1
    677320     19123.8
    677360     19125.8
    677400     19129.3
    677440       19128
    677480     19131.8
    677520     19131.7
    677560     19133.1
    677600     19134.7
    677640     19133.6
    677680     19135.7
    677720     19137.8
    677760       19138
    677800     19137.8
    677840     19141.4
    677880     19141.3
    677920     19144.4
    677960       19144
    678000     19144.3
    678040     19145.4
    678080       19148
    678120     19146.6
    678160     19148.7
    678200     19152.3
    678240     19150.9
    678280     19154.8
    678320     19154.7
    678360     19155.9
    678400     19157.6
    678440     19156.4
    678480     19158.5
    678520     19160.7
    678560     19160.8
    678600     19160.8
    678640     19164.2
    678680     19164.3
    678720     19167.2
    678760     19166.7
    678800     19167.3
    678840     19168.4
    678880       19171
    678920     19169.6
    678960     19171.6
    679000     19175.2
    679040     19173.8
    679080     19177.7
    679120     19177.5
    679160     19178.9
    679200     19180.6
    679240     19179.3
    679280     19181.5
    679320     19183.5
    679360     19183.7
    679400     19183.7
    679440     19187.2
    679480     19187.2
    679520     19190.1
    679560     19189.7
    679600     19190.2
    679640     19191.4
    679680     19193.8
    679720     19192.4
    679760     19194.6
    679800     19198.1
    679840     19196.6
    679880     19200.6
    679920     19200.5
    679960     19201.7
    680000     19203.5
    680040     19202.1
    680080     19204.3
    680120     19206.5
    680160     19206.7
    680200     19206.5
    680240       19210
    680280       19210
    680320     19213.1
    680360     19212.6
    680400       19213
    680440       19214
    680480     19216.7
    680520     19215.3
    680560     19217.5
    680600     19220.9
    680640     19219.4
    680680     19223.4
    680720     19223.3
    680760     19224.5
    680800     19226.2
    680840     19224.9
    680880     19227.3
    680920     19229.4
    680960     19229.5
    681000     19229.3
    681040     19232.9
    681080     19232.7
    681120     19235.9
    681160     19235.6
    681200     19235.9
    681240     19236.9
    681280     19239.7
    681320     19238.2
    681360     19240.3
    681400     19243.9
    681440     19242.3
    681480     19246.2
    681520     19246.1
    681560     19247.3
    681600     19249.1
    681640     19247.7
    681680     19250.1
    681720     19252.4
    681760     19252.4
    681800     19252.2
    681840     19255.7
    681880     19255.4
    681920     19258.7
    681960     19258.3
    682000     19258.9
    682040     19259.6
    682080     19262.5
    682120       19261
    682160     19263.1
    682200     19266.7
    682240     19265.2
    682280     19269.1
    682320     19268.9
    682360     19270.2
    682400     19271.9
    682440     19270.7
    682480       19273
    682520     19275.3
    682560     19275.3
    682600       19275
    682640     19278.7
    682680     19278.3
    682720     19281.7
    682760     19281.2
    682800     19281.8
    682840     19282.5
    682880     19285.4
    682920     19283.8
    682960     19286.1
    683000     19289.6
    683040     19288.1
    683080       19292
    683120     19291.7
    683160     19293.1
    683200     19294.8
    683240     19293.6
    683280     19295.9
    683320     19298.3
    683360     19298.3
    683400     19297.9
    683440     19301.5
    683480     19301.2
    683520     19304.6
    683560     19304.1
    683600     19304.7
    683640     19305.4
    683680     19308.3
    683720     19306.5
    683760     19308.9
    683800     19312.4
    683840     19310.9
    683880       19315
    683920     19314.6
    683960       19316
    684000     19317.7
    684040     19316.5
    684080     19318.8
    684120     19321.1
    684160     19321.3
    684200     19320.8
    684240     19324.4
    684280     19324.2
    684320     19327.5
    684360       19327
    684400     19327.7
    684440     19328.3
    684480     19331.2
    684520     19329.3
    684560     19331.7
    684600     19335.3
    684640     19333.7
    684680     19337.9
    684720     19337.5
    684760     19338.9
    684800     19340.7
    684840     19339.4
    684880     19341.7
    684920     19344.2
    684960     19344.2
    685000     19343.8
    685040     19347.4
    685080       19347
    685120     19350.4
    685160       19350
    685200     19350.6
    685240     19351.3
    685280     19354.1
    685320     19352.3
    685360     19354.6
    685400     19358.2
    685440     19356.6
    685480       19361
    685520     19360.5
    685560     19361.9
    685600     19363.7
    685640     19362.3
    685680     19364.6
    685720     19367.1
    685760     19367.1
    685800     19366.8
    685840     19370.4
    685880     19370.1
    685920     19373.5
    685960       19373
    686000     19373.6
    686040     19374.2
    686080       19377
    686120     19375.3
    686160     19377.6
    686200     19381.1
    686240     19379.5
    686280     19383.9
    686320     19383.4
    686360     19384.8
    686400     19386.7
    686440     19385.3
    686480     19387.4
    686520     19389.9
    686560     19390.1
    686600     19389.7
    686640     19393.3
    686680     19393.1
    686720     19396.2
    686760     19395.9
    686800     19396.5
    686840     19396.9
    686880     19399.9
    686920     19398.2
    686960     19400.5
    687000       19404
    687040     19402.4
    687080     19406.8
    687120     19406.2
    687160     19407.7
    687200     19409.6
    687240     19408.2
    687280     19410.2
    687320     19412.7
    687360     19412.9
    687400     19412.5
    687440     19416.1
    687480     19415.8
    687520       19419
    687560     19418.7
    687600     19419.3
    687640     19419.8
    687680     19422.7
    687720     19421.1
    687760     19423.3
    687800     19426.9
    687840     19425.1
    687880     19429.7
    687920     19428.9
    687960     19430.5
    688000     19432.3
    688040     19431.1
    688080     19433.1
    688120     19435.4
    688160     19435.7
    688200     19435.3
    688240       19439
    688280     19438.7
    688320     19441.9
    688360     19441.5
    688400     19442.2
    688440     19442.6
    688480     19445.5
    688520       19444
    688560     19446.1
    688600     19449.8
    688640       19448
    688680     19452.6
    688720     19451.8
    688760     19453.5
    688800     19455.1
    688840       19454
    688880     19455.9
    688920     19458.1
    688960     19458.6
    689000     19458.1
    689040     19461.8
    689080     19461.5
    689120     19464.7
    689160     19464.4
    689200     19465.1
    689240     19465.4
    689280     19468.5
    689320     19466.9
    689360       19469
    689400     19472.7
    689440     19470.8
    689480     19475.4
    689520     19474.5
    689560     19476.4
    689600     19478.1
    689640     19476.9
    689680     19478.7
    689720     19481.1
    689760     19481.3
    689800     19480.9
    689840     19484.7
    689880     19484.4
    689920     19487.7
    689960     19487.2
    690000       19488
    690040     19488.2
    690080     19491.3
    690120     19489.7
    690160     19491.8
    690200     19495.5
    690240     19493.6
    690280     19498.3
    690320     19497.4
    690360     19499.1
    690400     19501.1
    690440     19499.6
    690480     19501.5
    690520     19503.8
    690560     19504.3
    690600     19503.7
    690640     19507.7
    690680     19507.2
    690720     19510.6
    690760       19510
    690800     19510.8
    690840     19511.1
    690880     19514.2
    690920     19512.6
    690960     19514.6
    691000     19518.3
    691040     19516.4
    691080     19521.1
    691120     19520.1
    691160     19522.1
    691200     19523.9
    691240     19522.3
    691280     19524.2
    691320     19526.7
    691360     19527.2
    691400     19526.5
    691440     19530.5
    691480     19530.1
    691520     19533.4
    691560     19532.7
    691600     19533.6
    691640     19534.1
    691680     19536.9
    691720     19535.4
    691760     19537.3
    691800     19541.2
    691840     19539.1
    691880     19543.9
    691920     19542.9
    691960     19544.9
    692000     19546.7
    692040     19545.1
    692080       19547
    692120     19549.4
    692160       19550
    692200     19549.4
    692240     19553.3
    692280       19553
    692320     19556.2
    692360     19555.5
    692400     19556.4
    692440       19557
    692480     19559.7
    692520     19558.1
    692560     19560.1
    692600     19564.1
    692640     19561.9
    692680     19566.6
    692720     19565.6
    692760     19567.7
    692800     19569.5
    692840     19567.8
    692880     19569.9
    692920     19572.1
    692960     19572.7
    693000     19572.1
    693040       19576
    693080     19575.8
    693120     19579.1
    693160     19578.3
    693200     19579.1
    693240     19579.6
    693280     19582.4
    693320     19580.8
    693360       19583
    693400       19587
    693440     19584.6
    693480     19589.4
    693520     19588.2
    693560     19590.3
    693600     19592.1
    693640     19590.5
    693680     19592.6
    693720     19594.9
    693760     19595.5
    693800     19594.8
    693840     19598.8
    693880     19598.5
    693920     19601.7
[truncated: 175,997 more chars]
