# Supplementary material for: Comment on 'Valid molecular dynamics simulations of human hemoglobin require a surprisingly large box size'
Source: eLife. 2019 Jun 20;8:e44718. doi: 10.7554/eLife.44718 (PMC6586461; doi:10.7554/eLife.44718)
Supplement: Figure 2—source data 1. — The zip archive contains a README file describing which source files correspond to the different panels. [file elife-44718-fig2-data1.zip › figure2/panel_B/90A/e/msd.xvg]

# This file was created Thu Mar  7 21:38:43 2019
# Created by:
#             :-) GROMACS - gmx msd, 2018.5-dev-20181129-d5972f7 (-:
# 
# Executable:   /usr/local/gromacs/2018/2018.4-impi2017-fftw337-gcc640-cuda91/bin/gmx
# Data prefix:  /usr/local/gromacs/2018/2018.4-impi2017-fftw337-gcc640-cuda91
# Working dir:  /home/vgapsys/project/hemoglobin/hemoglobin/Meuwly/90a-elife/eqe
# Command line:
#   gmx msd -s /netmount/energy/vgapsys/hemoglobin/hemoglobin/raw/90a-elife/topol.tpr -f /netmount/energy/vgapsys/hemoglobin/hemoglobin/raw/90a-elife/e/traj_comp.xtc -trestart 800 -n index.ndx -o msd.xvg
# gmx msd is part of G R O M A C S:
#
# GROwing Monsters And Cloning Shrimps
#
@    title "Mean Square Displacement"
@    xaxis  label "Time (ps)"
@    yaxis  label "MSD (nm\S2\N)"
@TYPE xy
# MSD gathered over 1e+06 ps with 1251 restarts
# Diffusion constants fitted from time 100000 to 900000 ps
# D[Water_&_OW] = 4.6899 (+/- 0.0097) (1e-5 cm^2/s)
         0           0
        40     1.23078
        80     2.43447
       120     3.62841
       160     4.81616
       200     5.99443
       240     7.16922
       280     8.33891
       320     9.50475
       360     10.6666
       400     11.8264
       440     12.9842
       480     14.1396
       520     15.2907
       560     16.4406
       600     17.5885
       640     18.7382
       680     19.8826
       720     21.0273
       760     22.1727
       800     23.3131
       840     24.4539
       880     25.6002
       920     26.7433
       960     27.8876
      1000     29.0203
      1040     30.1624
      1080      31.301
      1120     32.4395
      1160     33.5725
      1200     34.7088
      1240     35.8472
      1280     36.9865
      1320     38.1226
      1360     39.2581
      1400     40.3904
      1440     41.5312
      1480     42.6636
      1520     43.7942
      1560     44.9338
      1600     46.0637
      1640     47.1953
      1680     48.3344
      1720     49.4731
      1760     50.6134
      1800     51.7384
      1840     52.8751
      1880     54.0085
      1920     55.1439
      1960     56.2711
      2000      57.406
      2040      58.543
      2080     59.6804
      2120     60.8124
      2160     61.9453
      2200     63.0735
      2240     64.2106
      2280     65.3439
      2320     66.4709
      2360     67.6117
      2400     68.7373
      2440      69.865
      2480     71.0104
      2520     72.1474
      2560     73.2865
      2600     74.4049
      2640     75.5442
      2680     76.6799
      2720     77.8124
      2760      78.941
      2800     80.0767
      2840     81.2128
      2880     82.3476
      2920     83.4802
      2960     84.6137
      3000     85.7425
      3040     86.8778
      3080     88.0123
      3120     89.1374
      3160      90.276
      3200      91.404
      3240     92.5274
      3280     93.6693
      3320     94.8085
      3360     95.9508
      3400     97.0694
      3440     98.2127
      3480     99.3485
      3520     100.482
      3560      101.61
      3600     102.748
      3640     103.883
      3680     105.018
      3720     106.153
      3760     107.288
      3800     108.417
      3840     109.554
      3880     110.691
      3920     111.816
      3960     112.955
      4000     114.084
      4040     115.206
      4080     116.352
      4120     117.492
      4160     118.632
      4200     119.751
      4240     120.896
      4280     122.035
      4320     123.173
      4360       124.3
      4400     125.441
      4440     126.576
      4480     127.708
      4520     128.842
      4560     129.977
      4600     131.108
      4640     132.244
      4680     133.384
      4720     134.504
      4760     135.646
      4800     136.774
      4840     137.894
      4880      139.04
      4920     140.181
      4960     141.323
      5000     142.441
      5040     143.589
      5080     144.727
      5120     145.864
      5160     146.989
      5200     148.132
      5240     149.266
      5280     150.396
      5320     151.532
      5360     152.666
      5400     153.795
      5440     154.929
      5480     156.063
      5520     157.185
      5560      158.33
      5600     159.454
      5640     160.575
      5680     161.721
      5720     162.866
      5760     164.008
      5800      165.12
      5840      166.27
      5880     167.408
      5920     168.547
      5960      169.67
      6000     170.813
      6040     171.951
      6080      173.08
      6120     174.213
      6160     175.346
      6200     176.473
      6240     177.606
      6280     178.743
      6320     179.862
      6360      181.01
      6400     182.132
      6440     183.254
      6480     184.402
      6520     185.546
      6560     186.688
      6600     187.795
      6640     188.949
      6680     190.089
      6720     191.226
      6760     192.347
      6800     193.491
      6840     194.627
      6880     195.751
      6920     196.886
      6960     198.017
      7000     199.143
      7040     200.276
      7080     201.414
      7120     202.533
      7160     203.682
      7200     204.807
      7240     205.926
      7280     207.074
      7320     208.222
      7360     209.361
      7400     210.466
      7440     211.621
      7480     212.764
      7520     213.903
      7560     215.024
      7600      216.17
      7640     217.306
      7680     218.428
      7720     219.559
      7760     220.688
      7800     221.815
      7840     222.947
      7880      224.09
      7920      225.21
      7960      226.36
      8000     227.484
      8040     228.599
      8080     229.753
      8120       230.9
      8160     232.035
      8200     233.142
      8240     234.296
      8280     235.439
      8320     236.575
      8360     237.695
      8400     238.844
      8440     239.979
      8480     241.101
      8520     242.231
      8560     243.362
      8600     244.488
      8640     245.619
      8680     246.763
      8720     247.888
      8760     249.038
      8800     250.161
      8840     251.273
      8880     252.425
      8920     253.569
      8960     254.709
      9000     255.812
      9040     256.968
      9080     258.113
      9120     259.251
      9160     260.369
      9200     261.523
      9240      262.66
      9280     263.779
      9320      264.91
      9360     266.041
      9400      267.17
      9440     268.297
      9480     269.444
      9520     270.568
      9560     271.719
      9600     272.837
      9640     273.948
      9680     275.101
      9720     276.245
      9760     277.385
      9800     278.487
      9840     279.644
      9880     280.789
      9920     281.927
      9960     283.044
     10000       284.2
     10040     285.337
     10080     286.455
     10120     287.586
     10160     288.719
     10200     289.849
     10240     290.977
     10280     292.124
     10320     293.243
     10360     294.391
     10400     295.509
     10440     296.622
     10480     297.777
     10520     298.919
     10560      300.06
     10600      301.16
     10640     302.317
     10680     303.466
     10720     304.599
     10760     305.717
     10800     306.873
     10840     308.007
     10880     309.124
     10920     310.256
     10960      311.39
     11000     312.518
     11040     313.649
     11080     314.794
     11120     315.913
     11160     317.061
     11200     318.178
     11240     319.291
     11280     320.451
     11320     321.597
     11360     322.737
     11400     323.833
     11440     324.992
     11480     326.142
     11520     327.273
     11560      328.39
     11600     329.549
     11640     330.684
     11680       331.8
     11720     332.931
     11760     334.064
     11800      335.19
     11840     336.316
     11880     337.462
     11920     338.583
     11960     339.734
     12000     340.849
     12040     341.955
     12080     343.114
     12120     344.256
     12160       345.4
     12200     346.495
     12240     347.654
     12280     348.804
     12320     349.937
     12360     351.055
     12400     352.217
     12440     353.352
     12480     354.467
     12520     355.598
     12560      356.73
     12600     357.856
     12640     358.985
     12680     360.132
     12720     361.247
     12760     362.396
     12800      363.51
     12840     364.617
     12880      365.78
     12920     366.923
     12960     368.067
     13000     369.155
     13040     370.319
     13080      371.47
     13120     372.604
     13160     373.721
     13200     374.888
     13240     376.022
     13280     377.137
     13320     378.267
     13360       379.4
     13400     380.528
     13440     381.659
     13480     382.808
     13520     383.926
     13560     385.075
     13600     386.187
     13640     387.292
     13680     388.454
     13720     389.597
     13760     390.745
     13800     391.833
     13840     393.002
     13880     394.155
     13920     395.288
     13960     396.404
     14000     397.572
     14040      398.71
     14080     399.825
     14120     400.951
     14160     402.083
     14200     403.211
     14240     404.339
     14280      405.49
     14320     406.606
     14360     407.757
     14400     408.866
     14440     409.974
     14480     411.137
     14520     412.283
     14560     413.427
     14600     414.511
     14640      415.68
     14680     416.835
     14720     417.969
     14760     419.083
     14800     420.253
     14840     421.392
     14880     422.506
     14920     423.631
     14960      424.76
     15000     425.887
     15040     427.017
     15080     428.169
     15120     429.288
     15160     430.437
     15200     431.547
     15240     432.655
     15280     433.821
     15320     434.969
     15360     436.112
     15400     437.194
     15440     438.367
     15480     439.522
     15520     440.653
     15560     441.765
     15600     442.936
     15640      444.08
     15680     445.193
     15720     446.319
     15760     447.448
     15800     448.577
     15840     449.709
     15880     450.866
     15920     451.982
     15960     453.137
     16000     454.246
     16040     455.354
     16080      456.52
     16120     457.665
     16160     458.811
     16200     459.891
     16240     461.066
     16280     462.219
     16320     463.352
     16360     464.466
     16400     465.638
     16440     466.778
     16480     467.893
     16520      469.02
     16560     470.151
     16600      471.28
     16640     472.414
     16680     473.571
     16720     474.688
     16760     475.842
     16800     476.951
     16840     478.061
     16880     479.228
     16920     480.375
     16960     481.519
     17000     482.599
     17040     483.774
     17080     484.928
     17120     486.062
     17160     487.177
     17200     488.347
     17240     489.492
     17280     490.609
     17320     491.734
     17360     492.866
     17400     493.998
     17440     495.129
     17480     496.286
     17520     497.403
     17560     498.556
     17600     499.667
     17640     500.772
     17680     501.944
     17720     503.091
     17760     504.244
     17800      505.32
     17840     506.497
     17880     507.651
     17920     508.784
     17960     509.902
     18000     511.074
     18040     512.216
     18080     513.331
     18120     514.462
     18160      515.59
     18200     516.721
     18240     517.848
     18280     519.005
     18320     520.118
     18360     521.276
     18400     522.386
     18440      523.49
     18480     524.665
     18520     525.813
     18560     526.963
     18600     528.036
     18640     529.217
     18680     530.372
     18720     531.507
     18760     532.623
     18800     533.794
     18840     534.934
     18880     536.048
     18920     537.179
     18960     538.309
     19000     539.442
     19040     540.571
     19080     541.726
     19120      542.84
     19160     543.999
     19200     545.109
     19240      546.21
     19280     547.391
     19320     548.538
     19360     549.689
     19400      550.76
     19440     551.938
     19480     553.094
     19520     554.228
     19560     555.341
     19600      556.51
     19640      557.65
     19680     558.764
     19720       559.9
     19760     561.029
     19800     562.166
     19840     563.291
     19880     564.444
     19920     565.559
     19960     566.717
     20000     567.822
     20040     568.924
     20080     570.106
     20120     571.257
     20160     572.402
     20200     573.469
     20240     574.647
     20280     575.804
     20320     576.938
     20360     578.051
     20400      579.22
     20440     580.365
     20480     581.478
     20520     582.616
     20560     583.744
     20600     584.879
     20640     586.005
     20680     587.162
     20720     588.279
     20760     589.437
     20800     590.544
     20840     591.641
     20880     592.826
     20920     593.973
     20960      595.12
     21000     596.182
     21040     597.362
     21080     598.522
     21120     599.658
     21160     600.766
     21200     601.934
     21240     603.079
     21280     604.189
     21320     605.329
     21360     606.454
     21400     607.589
     21440     608.715
     21480     609.868
     21520     610.988
     21560      612.15
     21600     613.255
     21640     614.351
     21680     615.536
     21720     616.681
     21760      617.83
     21800     618.887
     21840     620.067
     21880     621.229
     21920     622.365
     21960     623.471
     22000     624.638
     22040     625.783
     22080     626.889
     22120     628.031
     22160     629.156
     22200     630.292
     22240     631.416
     22280     632.569
     22320     633.688
     22360     634.848
     22400     635.955
     22440     637.049
     22480     638.238
     22520     639.383
     22560     640.537
     22600     641.594
     22640     642.778
     22680     643.941
     22720     645.078
     22760     646.183
     22800     647.353
     22840     648.498
     22880     649.605
     22920     650.745
     22960     651.876
     23000     653.008
     23040     654.129
     23080     655.282
     23120     656.398
     23160     657.557
     23200     658.663
     23240     659.751
     23280     660.945
     23320     662.091
     23360     663.243
     23400     664.296
     23440     665.482
     23480     666.647
     23520     667.778
     23560     668.885
     23600     670.059
     23640     671.202
     23680     672.308
     23720      673.45
     23760     674.579
     23800     675.715
     23840     676.837
     23880     677.993
     23920     679.109
     23960     680.267
     24000     681.372
     24040      682.46
     24080     683.655
     24120     684.801
     24160     685.959
     24200     687.008
     24240     688.198
     24280     689.361
     24320     690.493
     24360     691.596
     24400     692.771
     24440     693.916
     24480     695.022
     24520     696.164
     24560     697.296
     24600     698.429
     24640     699.549
     24680     700.703
     24720     701.817
     24760     702.979
     24800     704.084
     24840     705.167
     24880     706.369
     24920     707.509
     24960     708.669
     25000     709.715
     25040     710.908
     25080     712.074
     25120     713.199
     25160     714.305
     25200     715.482
     25240     716.628
     25280     717.732
     25320     718.876
     25360     720.008
     25400     721.142
     25440     722.262
     25480     723.416
     25520     724.525
     25560      725.69
     25600     726.795
     25640     727.876
     25680     729.079
     25720      730.22
     25760     731.379
     25800     732.427
     25840     733.621
     25880     734.787
     25920     735.911
     25960     737.013
     26000     738.195
     26040     739.336
     26080     740.438
     26120     741.583
     26160     742.715
     26200      743.85
     26240     744.967
     26280     746.127
     26320     747.234
     26360     748.399
     26400     749.502
     26440     750.581
     26480     751.785
     26520     752.925
     26560     754.088
     26600     755.138
     26640     756.332
     26680       757.5
     26720      758.63
     26760     759.733
     26800     760.921
     26840     762.063
     26880     763.165
     26920      764.31
     26960     765.444
     27000     766.577
     27040     767.692
     27080     768.858
     27120      769.96
     27160     771.124
     27200     772.227
     27240     773.301
     27280     774.508
     27320     775.644
     27360      776.81
     27400     777.854
     27440      779.05
     27480      780.22
     27520     781.346
     27560     782.447
     27600     783.642
     27640     784.778
     27680     785.884
     27720     787.027
     27760     788.163
     27800     789.293
     27840     790.411
     27880     791.575
     27920     792.675
     27960     793.838
     28000     794.946
     28040     796.016
     28080     797.222
     28120     798.362
     28160     799.529
     28200      800.57
     28240     801.768
     28280     802.938
     28320     804.066
     28360     805.168
     28400     806.363
     28440     807.506
     28480     808.614
     28520     809.755
     28560      810.89
     28600     812.021
     28640     813.138
     28680     814.303
     28720     815.405
     28760     816.567
     28800     817.676
     28840     818.743
     28880     819.956
     28920     821.094
     28960     822.264
     29000     823.301
     29040       824.5
     29080     825.675
     29120     826.802
     29160     827.907
     29200     829.104
     29240     830.241
     29280     831.348
     29320     832.492
     29360      833.63
     29400      834.76
     29440      835.88
     29480     837.043
     29520     838.142
     29560     839.302
     29600      840.41
     29640     841.475
     29680     842.689
     29720     843.827
     29760     844.999
     29800     846.031
     29840     847.228
     29880     848.405
     29920     849.533
     29960     850.635
     30000     851.836
     30040     852.973
     30080     854.079
     30120     855.227
     30160     856.366
     30200     857.501
     30240      858.62
     30280     859.785
     30320      860.88
     30360     862.043
     30400      863.15
     30440     864.214
     30480     865.432
     30520     866.568
     30560     867.744
     30600     868.771
     30640     869.969
     30680     871.147
     30720     872.272
     30760     873.375
     30800     874.574
     30840     875.714
     30880     876.819
     30920     877.969
     30960     879.109
     31000     880.243
     31040     881.359
     31080     882.523
     31120     883.618
     31160     884.787
     31200      885.89
     31240     886.953
     31280     888.171
     31320     889.306
     31360     890.486
     31400     891.513
     31440     892.708
     31480     893.891
     31520     895.015
     31560     896.115
     31600     897.313
     31640     898.451
     31680     899.557
     31720     900.708
     31760     901.853
     31800     902.994
     31840     904.108
     31880     905.271
     31920     906.365
     31960     907.538
     32000     908.643
     32040     909.704
     32080     910.924
     32120     912.059
     32160     913.239
     32200     914.264
     32240      915.46
     32280     916.641
     32320      917.77
     32360     918.869
     32400     920.066
     32440     921.207
     32480     922.315
     32520     923.466
     32560     924.609
     32600     925.752
     32640     926.866
     32680      928.03
     32720     929.128
     32760     930.303
     32800      931.41
     32840     932.465
     32880     933.687
     32920     934.822
     32960     936.007
     33000      937.03
     33040     938.225
     33080     939.409
     33120      940.54
     33160     941.637
     33200     942.832
     33240      943.97
     33280     945.083
     33320     946.232
     33360     947.373
     33400     948.516
     33440     949.636
     33480     950.801
     33520     951.895
     33560     953.071
     33600      954.18
     33640     955.235
     33680     956.462
     33720     957.596
     33760     958.781
     33800     959.802
     33840         961
     33880     962.183
     33920     963.315
     33960     964.414
     34000     965.612
     34040     966.752
     34080     967.857
     34120      969.01
     34160     970.153
     34200     971.297
     34240     972.414
     34280      973.58
     34320     974.669
     34360     975.847
     34400     976.956
     34440     978.005
     34480     979.237
     34520      980.37
     34560      981.56
     34600     982.575
     34640     983.777
     34680     984.966
     34720     986.097
     34760     987.194
     34800      988.39
     34840     989.533
     34880     990.634
     34920     991.789
     34960      992.93
     35000     994.077
     35040     995.196
     35080     996.365
     35120     997.452
     35160     998.634
     35200     999.742
     35240     1000.79
     35280     1002.02
     35320     1003.15
     35360     1004.34
     35400     1005.36
     35440     1006.56
     35480     1007.75
     35520     1008.88
     35560     1009.98
     35600     1011.17
     35640     1012.32
     35680     1013.42
     35720     1014.57
     35760     1015.71
     35800     1016.86
     35840     1017.98
     35880     1019.14
     35920     1020.23
     35960     1021.41
     36000     1022.52
     36040     1023.57
     36080      1024.8
     36120     1025.93
     36160     1027.13
     36200     1028.14
     36240     1029.34
     36280     1030.53
     36320     1031.66
     36360     1032.75
     36400     1033.95
     36440      1035.1
     36480      1036.2
     36520     1037.35
     36560     1038.49
     36600     1039.63
     36640     1040.75
     36680     1041.92
     36720     1043.01
     36760     1044.19
     36800     1045.29
     36840     1046.34
     36880     1047.57
     36920     1048.71
     36960      1049.9
     37000     1050.91
     37040     1052.12
     37080      1053.3
     37120     1054.43
     37160     1055.53
     37200     1056.72
     37240     1057.87
     37280     1058.97
     37320     1060.13
     37360     1061.26
     37400     1062.41
     37440     1063.52
     37480     1064.69
     37520     1065.78
     37560     1066.95
     37600     1068.05
     37640     1069.11
     37680     1070.33
     37720     1071.47
     37760     1072.67
     37800     1073.68
     37840     1074.88
     37880     1076.07
     37920     1077.19
     37960     1078.29
     38000     1079.49
     38040     1080.64
     38080     1081.74
     38120     1082.89
     38160     1084.02
     38200     1085.17
     38240     1086.28
     38280     1087.45
     38320     1088.53
     38360     1089.72
     38400     1090.82
     38440     1091.87
     38480     1093.09
     38520     1094.23
     38560     1095.43
     38600     1096.43
     38640     1097.64
     38680     1098.83
     38720     1099.95
     38760     1101.05
     38800     1102.25
     38840      1103.4
     38880     1104.49
     38920     1105.65
     38960     1106.78
     39000     1107.93
     39040     1109.04
     39080     1110.21
     39120     1111.29
     39160     1112.48
     39200     1113.58
     39240     1114.62
     39280     1115.86
     39320        1117
     39360     1118.19
     39400      1119.2
     39440     1120.41
     39480      1121.6
     39520     1122.72
     39560     1123.82
     39600     1125.03
     39640     1126.17
     39680     1127.27
     39720     1128.42
     39760     1129.55
     39800      1130.7
     39840     1131.81
     39880     1132.98
     39920     1134.07
     39960     1135.25
     40000     1136.35
     40040      1137.4
     40080     1138.63
     40120     1139.77
     40160     1140.97
     40200     1141.97
     40240     1143.18
     40280     1144.38
     40320      1145.5
     40360      1146.6
     40400     1147.81
     40440     1148.96
     40480     1150.04
     40520      1151.2
     40560     1152.33
     40600     1153.48
     40640     1154.59
     40680     1155.75
     40720     1156.84
     40760     1158.03
     40800     1159.12
     40840     1160.17
     40880      1161.4
     40920     1162.54
     40960     1163.74
     41000     1164.74
     41040     1165.95
     41080     1167.15
     41120     1168.27
     41160     1169.37
     41200     1170.58
     41240     1171.72
     41280     1172.81
     41320     1173.97
     41360     1175.11
     41400     1176.25
     41440     1177.36
     41480     1178.52
     41520     1179.61
     41560      1180.8
     41600      1181.9
     41640     1182.94
     41680     1184.18
     41720     1185.32
     41760     1186.52
     41800     1187.52
     41840     1188.73
     41880     1189.93
     41920     1191.04
     41960     1192.14
     42000     1193.35
     42040      1194.5
     42080     1195.59
     42120     1196.74
     42160     1197.88
     42200     1199.02
     42240     1200.13
     42280      1201.3
     42320     1202.38
     42360     1203.57
     42400     1204.67
     42440     1205.72
     42480     1206.95
     42520     1208.09
     42560     1209.29
     42600      1210.3
     42640     1211.51
     42680     1212.71
     42720     1213.82
     42760     1214.93
     42800     1216.14
     42840     1217.29
     42880     1218.37
     42920     1219.53
     42960     1220.67
     43000     1221.81
     43040     1222.92
     43080     1224.09
     43120     1225.17
     43160     1226.36
     43200     1227.46
     43240     1228.51
     43280     1229.74
     43320     1230.88
     43360     1232.09
     43400     1233.09
     43440      1234.3
     43480      1235.5
     43520     1236.61
     43560     1237.72
     43600     1238.92
     43640     1240.08
     43680     1241.16
     43720     1242.32
     43760     1243.46
     43800      1244.6
     43840     1245.71
     43880     1246.88
     43920     1247.95
     43960     1249.15
     44000     1250.25
     44040     1251.29
     44080     1252.53
     44120     1253.66
     44160     1254.88
     44200     1255.87
     44240     1257.09
     44280     1258.28
     44320     1259.39
     44360     1260.49
     44400      1261.7
     44440     1262.85
     44480     1263.94
     44520      1265.1
     44560     1266.23
     44600     1267.38
     44640     1268.48
     44680     1269.65
     44720     1270.73
     44760     1271.92
     44800     1273.02
     44840     1274.07
     44880      1275.3
     44920     1276.43
     44960     1277.64
     45000     1278.64
     45040     1279.85
     45080     1281.05
     45120     1282.16
     45160     1283.26
     45200     1284.47
     45240     1285.62
     45280     1286.71
     45320     1287.87
     45360     1289.01
     45400     1290.15
     45440     1291.26
     45480     1292.43
     45520      1293.5
     45560      1294.7
     45600      1295.8
     45640     1296.84
     45680     1298.07
     45720     1299.21
     45760     1300.42
     45800     1301.41
     45840     1302.63
     45880     1303.83
     45920     1304.93
     45960     1306.03
     46000     1307.24
     46040      1308.4
     46080     1309.48
     46120     1310.64
     46160     1311.77
     46200     1312.93
     46240     1314.03
     46280      1315.2
     46320     1316.28
     46360     1317.47
     46400     1318.57
     46440     1319.61
     46480     1320.85
     46520     1321.99
     46560      1323.2
     46600     1324.18
     46640      1325.4
     46680     1326.61
     46720     1327.71
     46760     1328.81
     46800     1330.01
     46840     1331.17
     46880     1332.25
     46920     1333.41
     46960     1334.54
     47000      1335.7
     47040      1336.8
     47080     1337.98
     47120     1339.05
     47160     1340.25
     47200     1341.35
     47240     1342.39
     47280     1343.62
     47320     1344.76
     47360     1345.97
     47400     1346.95
     47440     1348.18
     47480     1349.38
     47520     1350.49
     47560     1351.59
     47600      1352.8
     47640     1353.96
     47680     1355.03
     47720      1356.2
     47760     1357.33
     47800     1358.49
     47840      1359.6
     47880     1360.77
     47920     1361.84
     47960     1363.05
     48000     1364.14
     48040     1365.18
     48080     1366.41
     48120     1367.55
     48160     1368.76
     48200     1369.74
     48240     1370.97
     48280     1372.17
     48320     1373.28
     48360     1374.38
     48400     1375.59
     48440     1376.74
     48480     1377.82
     48520     1378.98
     48560     1380.12
     48600     1381.28
     48640     1382.38
     48680     1383.55
     48720     1384.62
     48760     1385.83
     48800     1386.92
     48840     1387.96
     48880     1389.19
     48920     1390.33
     48960     1391.54
     49000     1392.52
     49040     1393.76
     49080     1394.96
     49120     1396.07
     49160     1397.17
     49200     1398.38
     49240     1399.53
     49280     1400.61
     49320     1401.77
     49360     1402.91
     49400     1404.08
     49440     1405.17
     49480     1406.34
     49520     1407.41
     49560     1408.62
     49600     1409.72
     49640     1410.75
     49680     1411.99
     49720     1413.13
     49760     1414.33
     49800     1415.31
     49840     1416.54
     49880     1417.75
     49920     1418.86
     49960     1419.96
     50000     1421.17
     50040     1422.32
     50080      1423.4
     50120     1424.56
     50160     1425.69
     50200     1426.86
     50240     1427.96
     50280     1429.13
     50320      1430.2
     50360     1431.42
     50400     1432.51
     50440     1433.54
     50480     1434.78
     50520     1435.92
     50560     1437.13
     50600      1438.1
     50640     1439.34
     50680     1440.54
     50720     1441.66
     50760     1442.76
     50800     1443.96
     50840     1445.11
     50880     1446.19
     50920     1447.35
     50960     1448.49
     51000     1449.66
     51040     1450.75
     51080     1451.93
     51120     1452.99
     51160     1454.21
     51200      1455.3
     51240     1456.33
     51280     1457.57
     51320     1458.71
     51360     1459.92
     51400      1460.9
     51440     1462.13
     51480     1463.34
     51520     1464.45
     51560     1465.55
     51600     1466.75
     51640     1467.91
     51680     1468.98
     51720     1470.14
     51760     1471.27
     51800     1472.45
     51840     1473.54
     51880     1474.72
     51920     1475.78
     51960        1477
     52000     1478.09
     52040     1479.13
     52080     1480.36
     52120      1481.5
     52160     1482.72
     52200     1483.69
     52240     1484.93
     52280     1486.13
     52320     1487.24
     52360     1488.33
     52400     1489.55
     52440      1490.7
     52480     1491.77
     52520     1492.93
     52560     1494.06
     52600     1495.24
     52640     1496.32
     52680     1497.51
     52720     1498.57
     52760     1499.79
     52800     1500.88
     52840     1501.91
     52880     1503.14
     52920     1504.29
     52960     1505.51
     53000     1506.47
     53040      1507.7
     53080     1508.91
     53120     1510.02
     53160     1511.11
     53200     1512.33
     53240     1513.48
     53280     1514.55
     53320     1515.71
     53360     1516.84
     53400     1518.01
     53440      1519.1
     53480     1520.29
     53520     1521.34
     53560     1522.57
     53600     1523.66
     53640     1524.69
     53680     1525.93
     53720     1527.07
     53760     1528.29
     53800     1529.25
     53840     1530.49
     53880     1531.69
     53920      1532.8
     53960     1533.88
     54000     1535.11
     54040     1536.25
     54080     1537.32
     54120     1538.49
     54160     1539.62
     54200     1540.79
     54240     1541.88
     54280     1543.07
     54320     1544.12
     54360     1545.36
     54400     1546.44
     54440     1547.47
     54480     1548.71
     54520     1549.86
     54560     1551.08
     54600     1552.03
     54640     1553.27
     54680     1554.48
     54720     1555.59
     54760     1556.67
     54800      1557.9
     54840     1559.04
     54880     1560.11
     54920     1561.27
     54960      1562.4
     55000     1563.58
     55040     1564.66
     55080     1565.86
     55120      1566.9
     55160     1568.15
     55200     1569.23
     55240     1570.25
     55280      1571.5
     55320     1572.64
     55360     1573.86
     55400     1574.81
     55440     1576.05
     55480     1577.26
     55520     1578.37
     55560     1579.45
     55600     1580.68
     55640     1581.82
     55680     1582.89
     55720     1584.05
     55760     1585.18
     55800     1586.36
     55840     1587.45
     55880     1588.65
     55920     1589.69
     55960     1590.93
     56000     1592.01
     56040     1593.04
     56080     1594.29
     56120     1595.43
     56160     1596.66
     56200      1597.6
     56240     1598.85
     56280     1600.05
     56320     1601.17
     56360     1602.25
     56400     1603.47
     56440     1604.61
     56480     1605.67
     56520     1606.84
     56560     1607.97
     56600     1609.14
     56640     1610.24
     56680     1611.44
     56720     1612.48
     56760     1613.72
     56800      1614.8
     56840     1615.83
     56880     1617.08
     56920     1618.23
     56960     1619.45
     57000      1620.4
     57040     1621.65
     57080     1622.85
     57120     1623.97
     57160     1625.05
     57200     1626.27
     57240     1627.41
     57280     1628.47
     57320     1629.64
     57360     1630.77
     57400     1631.94
     57440     1633.03
     57480     1634.24
     57520     1635.27
     57560     1636.52
     57600      1637.6
     57640     1638.62
     57680     1639.87
     57720     1641.02
     57760     1642.25
     57800     1643.19
     57840     1644.44
     57880     1645.65
     57920     1646.76
     57960     1647.84
     58000     1649.07
     58040      1650.2
     58080     1651.26
     58120     1652.43
     58160     1653.56
     58200     1654.73
     58240     1655.82
     58280     1657.03
     58320     1658.06
     58360     1659.31
     58400     1660.39
     58440     1661.42
     58480     1662.67
     58520     1663.82
     58560     1665.05
     58600     1665.99
     58640     1667.23
     58680     1668.45
     58720     1669.56
     58760     1670.64
     58800     1671.87
     58840     1673.01
     58880     1674.06
     58920     1675.24
     58960     1676.36
     59000     1677.54
     59040     1678.63
     59080     1679.83
     59120     1680.86
     59160     1682.11
     59200      1683.2
     59240     1684.22
     59280     1685.47
     59320     1686.62
     59360     1687.85
     59400     1688.78
     59440     1690.03
     59480     1691.25
     59520     1692.36
     59560     1693.43
     59600     1694.66
     59640      1695.8
     59680     1696.85
     59720     1698.03
     59760     1699.16
     59800     1700.33
     59840     1701.42
     59880     1702.62
     59920     1703.64
     59960      1704.9
     60000     1705.98
     60040        1707
     60080     1708.27
     60120     1709.41
     60160     1710.64
     60200     1711.57
     60240     1712.81
     60280     1714.03
     60320     1715.14
     60360     1716.21
     60400     1717.45
     60440     1718.58
     60480     1719.63
     60520     1720.81
     60560     1721.94
     60600     1723.11
     60640      1724.2
     60680      1725.4
     60720     1726.42
     60760     1727.69
     60800     1728.77
     60840     1729.78
     60880     1731.04
     60920     1732.19
     60960     1733.43
     61000     1734.35
     61040      1735.6
     61080     1736.81
     61120     1737.91
     61160     1738.99
     61200     1740.23
     61240     1741.37
     61280     1742.42
     61320     1743.59
     61360     1744.72
     61400     1745.89
     61440     1746.98
     61480     1748.19
     61520      1749.2
     61560     1750.47
     61600     1751.55
     61640     1752.57
     61680     1753.83
     61720     1754.98
     61760     1756.21
     61800     1757.13
     61840     1758.39
     61880      1759.6
     61920      1760.7
     61960     1761.78
     62000     1763.02
     62040     1764.16
     62080     1765.21
     62120     1766.38
     62160     1767.51
     62200     1768.68
     62240     1769.76
     62280     1770.98
     62320     1771.99
     62360     1773.26
     62400     1774.34
     62440     1775.36
     62480     1776.63
     62520     1777.77
     62560     1779.01
     62600     1779.93
     62640     1781.18
     62680     1782.39
     62720      1783.5
     62760     1784.58
     62800     1785.82
     62840     1786.96
     62880     1788.01
     62920     1789.19
     62960     1790.31
     63000     1791.48
     63040     1792.57
     63080     1793.78
     63120      1794.8
     63160     1796.06
     63200     1797.14
     63240     1798.15
     63280     1799.42
     63320     1800.56
     63360      1801.8
     63400     1802.72
     63440     1803.97
     63480     1805.19
     63520      1806.3
     63560     1807.38
     63600     1808.62
     63640     1809.76
     63680      1810.8
     63720     1811.98
     63760     1813.11
     63800     1814.29
     63840     1815.37
     63880     1816.59
     63920     1817.61
     63960     1818.87
     64000     1819.95
     64040     1820.95
     64080     1822.23
     64120     1823.37
     64160     1824.61
     64200     1825.52
     64240     1826.78
     64280        1828
     64320     1829.11
     64360      1830.2
     64400     1831.44
     64440     1832.57
     64480     1833.62
     64520      1834.8
     64560     1835.92
     64600      1837.1
     64640     1838.18
     64680      1839.4
     64720     1840.42
     64760     1841.68
     64800     1842.76
     64840     1843.77
     64880     1845.04
     64920     1846.18
     64960     1847.42
     65000     1848.33
     65040     1849.59
     65080     1850.81
     65120     1851.91
     65160        1853
     65200     1854.25
     65240     1855.38
     65280     1856.42
     65320      1857.6
     65360     1858.72
     65400      1859.9
     65440     1860.97
     65480     1862.19
     65520     1863.21
     65560     1864.47
     65600     1865.55
     65640     1866.55
     65680     1867.83
     65720     1868.97
     65760     1870.21
     65800     1871.12
     65840     1872.37
     65880      1873.6
     65920     1874.71
     65960     1875.79
     66000     1877.04
     66040     1878.17
     66080     1879.21
     66120      1880.4
     66160     1881.51
     66200     1882.69
     66240     1883.76
     66280     1884.97
     66320     1885.99
     66360     1887.26
     66400     1888.34
     66440     1889.33
     66480     1890.62
     66520     1891.76
     66560     1892.99
     66600      1893.9
     66640     1895.17
     66680     1896.39
     66720      1897.5
     66760     1898.58
     66800     1899.83
     66840     1900.97
     66880        1902
     66920     1903.19
     66960      1904.3
     67000     1905.48
     67040     1906.56
     67080     1907.77
     67120     1908.78
     67160     1910.05
     67200     1911.14
     67240     1912.13
     67280     1913.43
     67320     1914.57
     67360      1915.8
     67400     1916.71
     67440     1917.98
     67480     1919.21
     67520     1920.32
     67560      1921.4
     67600     1922.65
     67640     1923.78
     67680     1924.82
     67720        1926
     67760     1927.11
     67800     1928.29
     67840     1929.37
     67880     1930.58
     67920     1931.59
     67960     1932.87
     68000     1933.95
     68040     1934.95
     68080     1936.24
     68120     1937.38
     68160     1938.62
     68200     1939.52
     68240     1940.79
     68280     1942.01
     68320     1943.14
     68360     1944.21
     68400     1945.46
     68440     1946.59
     68480     1947.63
     68520     1948.81
     68560     1949.92
     68600      1951.1
     68640     1952.18
     68680      1953.4
     68720     1954.41
     68760     1955.69
     68800     1956.77
     68840     1957.76
     68880     1959.05
     68920      1960.2
     68960     1961.44
     69000     1962.34
     69040     1963.61
     69080     1964.83
     69120     1965.95
     69160     1967.02
     69200     1968.27
     69240      1969.4
     69280     1970.43
     69320     1971.62
     69360     1972.72
     69400     1973.91
     69440     1974.98
     69480      1976.2
     69520     1977.21
     69560      1978.5
     69600     1979.58
     69640     1980.56
     69680     1981.86
     69720        1983
     69760     1984.24
     69800     1985.15
     69840     1986.42
     69880     1987.64
     69920     1988.75
     69960     1989.83
     70000     1991.07
     70040      1992.2
     70080     1993.24
     70120     1994.42
     70160     1995.53
     70200     1996.71
     70240     1997.78
     70280        1999
     70320        2000
     70360      2001.3
     70400     2002.38
     70440     2003.36
     70480     2004.66
     70520     2005.81
     70560     2007.04
     70600     2007.95
     70640     2009.23
     70680     2010.44
     70720     2011.56
     70760     2012.63
     70800     2013.87
     70840        2015
     70880     2016.03
     70920     2017.21
     70960     2018.32
     71000      2019.5
     71040     2020.57
     71080     2021.78
     71120     2022.79
     71160     2024.09
     71200     2025.17
     71240     2026.15
     71280     2027.45
     71320      2028.6
     71360     2029.83
     71400     2030.73
     71440        2032
     71480     2033.22
     71520     2034.33
     71560     2035.41
     71600     2036.64
     71640     2037.78
     71680     2038.81
     71720     2039.99
     71760      2041.1
     71800     2042.28
     71840     2043.34
     71880     2044.57
     71920     2045.57
     71960     2046.87
     72000     2047.95
     72040     2048.93
     72080     2050.22
     72120     2051.36
     72160      2052.6
     72200     2053.51
     72240     2054.77
     72280     2055.98
     72320     2057.11
     72360     2058.19
     72400     2059.42
     72440     2060.55
     72480     2061.59
     72520     2062.76
     72560     2063.87
     72600     2065.05
     72640     2066.11
     72680     2067.34
     72720     2068.34
     72760     2069.65
     72800     2070.73
     72840     2071.71
     72880        2073
     72920     2074.15
     72960     2075.38
     73000     2076.29
     73040     2077.55
     73080     2078.76
     73120     2079.89
     73160     2080.96
     73200      2082.2
     73240     2083.33
     73280     2084.37
     73320     2085.55
     73360     2086.65
     73400     2087.83
     73440     2088.89
     73480     2090.11
     73520     2091.12
     73560     2092.43
     73600     2093.51
     73640     2094.49
     73680     2095.77
     73720     2096.91
     73760     2098.16
     73800     2099.06
     73840     2100.33
     73880     2101.53
     73920     2102.66
     73960     2103.74
     74000     2104.98
     74040     2106.11
     74080     2107.15
     74120     2108.32
     74160     2109.43
     74200     2110.61
     74240     2111.67
     74280      2112.9
     74320     2113.89
     74360     2115.21
     74400     2116.29
     74440     2117.27
     74480     2118.56
     74520      2119.7
     74560     2120.95
     74600     2121.84
     74640     2123.11
     74680     2124.32
     74720     2125.45
     74760     2126.52
     74800     2127.76
     74840      2128.9
     74880     2129.93
     74920     2131.12
     74960     2132.21
     75000      2133.4
     75040     2134.46
     75080     2135.68
     75120     2136.68
     75160        2138
     75200     2139.07
     75240     2140.06
     75280     2141.34
     75320     2142.48
     75360     2143.73
     75400     2144.63
     75440      2145.9
     75480     2147.11
     75520     2148.23
     75560      2149.3
     75600     2150.55
     75640     2151.68
     75680     2152.72
     75720     2153.89
     75760     2154.99
     75800     2156.18
     75840     2157.24
     75880     2158.46
     75920     2159.46
     75960     2160.78
     76000     2161.85
     76040     2162.83
     76080     2164.11
     76120     2165.25
     76160     2166.51
     76200      2167.4
     76240     2168.68
     76280      2169.9
     76320        2171
     76360     2172.08
     76400     2173.33
     76440     2174.47
     76480      2175.5
     76520     2176.68
     76560     2177.77
     76600     2178.96
     76640     2180.02
     76680     2181.24
     76720     2182.24
     76760     2183.55
     76800     2184.63
     76840     2185.61
     76880     2186.89
     76920     2188.03
     76960     2189.29
     77000     2190.18
     77040     2191.46
     77080     2192.68
     77120     2193.79
     77160     2194.86
     77200     2196.12
     77240     2197.26
     77280     2198.29
     77320     2199.46
     77360     2200.55
     77400     2201.75
     77440      2202.8
     77480     2204.03
     77520     2205.03
     77560     2206.33
     77600     2207.42
     77640     2208.39
     77680     2209.67
     77720     2210.83
     77760     2212.08
     77800     2212.97
     77840     2214.25
     77880     2215.47
     77920     2216.58
     77960     2217.65
     78000      2218.9
     78040     2220.04
     78080     2221.08
     78120     2222.25
     78160     2223.33
     78200     2224.53
     78240     2225.59
     78280     2226.82
     78320     2227.81
     78360     2229.13
     78400     2230.21
     78440     2231.17
     78480     2232.46
     78520     2233.61
     78560     2234.86
     78600     2235.75
     78640     2237.02
     78680     2238.25
     78720     2239.37
     78760     2240.43
     78800     2241.68
     78840     2242.82
     78880     2243.86
     78920     2245.03
     78960     2246.11
     79000     2247.31
     79040     2248.37
     79080      2249.6
     79120     2250.58
     79160     2251.91
     79200     2252.98
     79240     2253.94
     79280     2255.23
     79320     2256.37
     79360     2257.63
     79400     2258.52
     79440     2259.79
     79480     2261.02
     79520     2262.13
     79560      2263.2
     79600     2264.46
     79640     2265.59
     79680     2266.63
     79720      2267.8
     79760     2268.88
     79800     2270.08
     79840     2271.14
     79880     2272.37
     79920     2273.36
     79960     2274.68
     80000     2275.76
     80040      2276.7
     80080        2278
     80120     2279.15
     80160      2280.4
     80200     2281.29
     80240     2282.56
     80280      2283.8
     80320     2284.91
     80360     2285.98
     80400     2287.24
     80440     2288.37
     80480      2289.4
     80520     2290.58
     80560     2291.65
     80600     2292.86
     80640     2293.92
     80680     2295.15
     80720     2296.13
     80760     2297.46
     80800     2298.52
     80840     2299.47
     80880     2300.77
     80920     2301.92
     80960     2303.17
     81000     2304.06
     81040     2305.34
     81080     2306.58
     81120     2307.69
     81160     2308.76
     81200     2310.03
     81240     2311.15
     81280     2312.19
     81320     2313.36
     81360     2314.44
     81400     2315.64
     81440     2316.71
     81480     2317.93
     81520     2318.92
     81560     2320.25
     81600     2321.31
     81640     2322.26
     81680     2323.56
     81720     2324.71
     81760     2325.96
     81800     2326.85
     81840     2328.12
     81880     2329.37
     81920     2330.48
     81960     2331.54
     82000     2332.82
     82040     2333.94
     82080     2334.97
     82120     2336.16
     82160     2337.23
     82200     2338.44
     82240      2339.5
     82280     2340.74
     82320     2341.72
     82360     2343.05
     82400     2344.12
     82440     2345.07
     82480     2346.36
     82520     2347.52
     82560     2348.77
     82600     2349.66
     82640     2350.93
     82680     2352.17
     82720     2353.29
     82760     2354.35
     82800     2355.63
     82840     2356.76
     82880     2357.78
     82920     2358.96
     82960     2360.05
     83000     2361.27
     83040     2362.33
     83080     2363.56
     83120     2364.54
     83160     2365.88
     83200     2366.93
     83240     2367.88
     83280     2369.17
     83320     2370.32
     83360     2371.58
     83400     2372.46
     83440     2373.73
     83480     2374.97
     83520     2376.09
     83560     2377.15
     83600     2378.43
     83640     2379.56
     83680     2380.59
     83720     2381.77
     83760     2382.85
     83800     2384.07
     83840     2385.13
     83880     2386.36
     83920     2387.33
     83960     2388.67
     84000     2389.72
     84040     2390.66
     84080     2391.96
     84120     2393.11
     84160     2394.37
     84200     2395.25
     84240     2396.52
     84280     2397.76
     84320     2398.87
     84360     2399.93
     84400     2401.22
     84440     2402.34
     84480     2403.37
     84520     2404.55
     84560     2405.63
     84600     2406.85
     84640     2407.91
     84680     2409.14
     84720     2410.12
     84760     2411.46
     84800     2412.51
     84840     2413.45
     84880     2414.74
     84920      2415.9
     84960     2417.17
     85000     2418.05
     85040     2419.31
     85080     2420.56
     85120     2421.66
     85160     2422.72
     85200     2424.02
     85240     2425.14
     85280     2426.18
     85320     2427.36
     85360     2428.43
     85400     2429.66
     85440     2430.71
     85480     2431.96
     85520     2432.93
     85560     2434.27
     85600     2435.32
     85640     2436.24
     85680     2437.54
     85720      2438.7
     85760     2439.97
     85800     2440.84
     85840     2442.11
     85880     2443.36
     85920     2444.46
     85960     2445.52
     86000     2446.82
     86040     2447.94
     86080     2448.97
     86120     2450.15
     86160     2451.23
     86200     2452.45
     86240      2453.5
     86280     2454.76
     86320     2455.72
     86360     2457.06
     86400      2458.1
     86440     2459.03
     86480     2460.33
     86520     2461.48
     86560     2462.75
     86600     2463.62
     86640     2464.89
     86680     2466.15
     86720     2467.24
     86760      2468.3
     86800     2469.59
     86840     2470.72
     86880     2471.74
     86920     2472.92
     86960        2474
     87000     2475.23
     87040     2476.29
     87080     2477.53
     87120     2478.49
     87160     2479.85
     87200     2480.89
     87240     2481.81
     87280     2483.11
     87320     2484.27
     87360     2485.53
     87400     2486.41
     87440     2487.67
     87480     2488.94
     87520     2490.03
     87560     2491.09
     87600     2492.39
     87640     2493.51
     87680     2494.53
     87720     2495.71
     87760     2496.79
     87800     2498.02
     87840     2499.08
     87880     2500.32
     87920     2501.27
     87960     2502.64
     88000     2503.67
     88040     2504.61
     88080      2505.9
     88120     2507.06
     88160     2508.33
     88200     2509.21
     88240     2510.48
     88280     2511.74
     88320     2512.84
     88360     2513.89
     88400     2515.19
     88440     2516.31
     88480     2517.33
     88520     2518.51
     88560     2519.59
     88600     2520.82
     88640     2521.88
     88680     2523.13
     88720     2524.08
     88760     2525.44
     88800     2526.48
     88840     2527.42
     88880     2528.71
     88920     2529.87
     88960     2531.14
     89000     2532.02
     89040      2533.3
     89080     2534.55
     89120     2535.65
     89160      2536.7
     89200        2538
     89240     2539.12
     89280     2540.15
     89320     2541.32
     89360      2542.4
     89400     2543.63
     89440     2544.69
     89480     2545.94
     89520     2546.89
     89560     2548.26
     89600      2549.3
     89640     2550.23
     89680     2551.53
     89720     2552.69
     89760     2553.96
     89800     2554.84
     89840     2556.12
     89880     2557.38
     89920     2558.47
     89960     2559.53
     90000     2560.83
     90040     2561.95
     90080     2562.98
     90120     2564.15
     90160     2565.22
     90200     2566.47
     90240     2567.51
     90280     2568.76
     90320     2569.71
     90360     2571.08
     90400     2572.13
     90440     2573.05
     90480     2574.35
     90520     2575.52
     90560     2576.79
     90600     2577.67
     90640     2578.94
     90680     2580.21
     90720      2581.3
     90760     2582.36
     90800     2583.67
     90840     2584.78
     90880     2585.82
     90920     2586.98
     90960     2588.07
     91000      2589.3
     91040     2590.35
     91080      2591.6
     91120     2592.54
     91160     2593.91
     91200     2594.96
     91240     2595.89
     91280     2597.19
     91320     2598.37
     91360     2599.64
     91400     2600.51
     91440     2601.79
     91480     2603.06
     91520     2604.15
     91560      2605.2
     91600     2606.51
     91640     2607.64
     91680     2608.66
     91720     2609.83
     91760     2610.92
     91800     2612.14
     91840     2613.19
     91880     2614.44
     91920     2615.38
     91960     2616.76
     92000      2617.8
     92040     2618.73
     92080     2620.03
     92120      2621.2
     92160     2622.48
     92200     2623.34
     92240     2624.64
     92280      2625.9
     92320     2626.99
     92360     2628.03
     92400     2629.35
     92440     2630.48
     92480     2631.51
     92520     2632.68
     92560     2633.76
     92600     2634.98
     92640     2636.03
     92680     2637.28
     92720     2638.21
     92760     2639.59
     92800     2640.63
     92840     2641.56
     92880     2642.87
     92920     2644.04
     92960     2645.33
     93000     2646.19
     93040     2647.48
     93080     2648.75
     93120     2649.83
     93160     2650.88
     93200     2652.19
     93240     2653.33
     93280     2654.35
     93320     2655.53
     93360      2656.6
     93400     2657.82
     93440     2658.88
     93480     2660.13
     93520     2661.06
     93560     2662.43
     93600     2663.47
     93640      2664.4
     93680     2665.71
     93720     2666.89
     93760     2668.18
     93800     2669.04
     93840     2670.32
     93880      2671.6
     93920     2672.67
     93960     2673.72
     94000     2675.04
     94040     2676.17
     94080     2677.19
     94120     2678.38
     94160     2679.44
     94200     2680.66
     94240     2681.72
     94280     2682.97
     94320      2683.9
     94360     2685.27
     94400      2686.3
     94440     2687.23
     94480     2688.55
     94520     2689.72
     94560     2691.02
     94600     2691.88
     94640     2693.15
     94680     2694.42
     94720      2695.5
     94760     2696.54
     94800     2697.85
     94840     2698.99
     94880     2700.01
     94920      2701.2
     94960     2702.26
     95000     2703.48
     95040     2704.53
     95080     2705.79
     95120     2706.72
     95160     2708.09
     95200     2709.12
     95240     2710.05
     95280     2711.37
     95320     2712.54
     95360     2713.82
     95400     2714.68
     95440     2715.97
     95480     2717.24
     95520     2718.31
     95560     2719.35
     95600     2720.67
     95640     2721.81
     95680     2722.83
     95720     2724.01
     95760     2725.08
     95800      2726.3
     95840     2727.34
     95880      2728.6
     95920     2729.54
     95960      2730.9
     96000     2731.93
     96040     2732.86
     96080     2734.19
     96120     2735.36
     96160     2736.64
     96200      2737.5
     96240     2738.78
     96280     2740.06
     96320     2741.13
     96360     2742.18
     96400     2743.49
     96440     2744.62
     96480     2745.65
     96520     2746.83
     96560     2747.89
     96600     2749.11
     96640     2750.16
     96680     2751.41
     96720     2752.35
     96760     2753.72
     96800     2754.75
     96840     2755.67
     96880        2757
     96920     2758.17
     96960     2759.45
     97000     2760.32
     97040      2761.6
     97080     2762.87
     97120     2763.95
     97160     2764.98
     97200      2766.3
     97240     2767.44
     97280     2768.46
     97320     2769.64
     97360      2770.7
     97400     2771.92
     97440     2772.97
     97480     2774.22
     97520     2775.17
     97560     2776.53
     97600     2777.56
     97640     2778.48
     97680     2779.81
     97720     2780.98
     97760     2782.26
     97800     2783.12
     97840      2784.4
     97880     2785.66
     97920     2786.75
     97960     2787.79
     98000     2789.11
     98040     2790.24
     98080     2791.26
     98120     2792.45
     98160      2793.5
     98200     2794.72
     98240     2795.77
     98280     2797.03
     98320     2797.97
     98360     2799.34
     98400     2800.36
     98440     2801.28
     98480     2802.61
     98520     2803.79
     98560     2805.07
     98600     2805.93
     98640     2807.22
     98680     2808.47
     98720     2809.55
     98760      2810.6
     98800     2811.92
     98840     2813.05
     98880     2814.07
     98920     2815.25
     98960     2816.32
     99000     2817.54
     99040     2818.59
     99080     2819.84
     99120     2820.79
     99160     2822.15
     99200     2823.17
     99240     2824.09
     99280     2825.44
     99320      2826.6
     99360     2827.88
     99400     2828.74
     99440     2830.03
     99480     2831.29
     99520     2832.37
     99560     2833.41
     99600     2834.73
     99640     2835.87
     99680     2836.89
     99720     2838.07
     99760     2839.14
     99800     2840.35
     99840     2841.41
     99880     2842.65
     99920     2843.61
     99960     2844.97
    100000     2845.98
    100040     2846.91
    100080     2848.25
    100120     2849.41
    100160     2850.71
    100200     2851.56
    100240     2852.84
    100280     2854.11
    100320      2855.2
    100360     2856.23
    100400     2857.56
    100440     2858.69
    100480     2859.71
    100520     2860.89
    100560     2861.96
    100600     2863.19
    100640     2864.24
    100680     2865.47
    100720     2866.43
    100760      2867.8
    100800     2868.81
    100840     2869.73
    100880     2871.07
    100920     2872.24
    100960     2873.53
    101000     2874.38
    101040     2875.68
    101080     2876.93
    101120     2878.02
    101160     2879.06
    101200     2880.38
    101240     2881.53
    101280     2882.54
    101320     2883.72
    101360     2884.79
    101400     2886.02
    101440     2887.06
    101480      2888.3
    101520     2889.25
    101560     2890.62
    101600     2891.64
    101640     2892.55
    101680     2893.89
    101720     2895.07
    101760     2896.35
    101800     2897.21
    101840     2898.51
    101880     2899.77
    101920     2900.84
    101960     2901.89
    102000     2903.22
    102040     2904.36
    102080     2905.38
    102120     2906.55
    102160     2907.63
    102200     2908.86
    102240      2909.9
    102280     2911.13
    102320     2912.09
    102360     2913.46
    102400     2914.46
    102440     2915.38
    102480     2916.72
    102520      2917.9
    102560     2919.18
    102600     2920.04
    102640     2921.34
    102680      2922.6
    102720     2923.67
    102760     2924.71
    102800     2926.05
    102840     2927.19
    102880      2928.2
    102920     2929.38
    102960     2930.45
    103000     2931.68
    103040     2932.72
    103080     2933.96
    103120     2934.92
    103160     2936.28
    103200     2937.29
    103240     2938.21
    103280     2939.55
    103320     2940.73
    103360     2942.01
    103400     2942.88
    103440     2944.16
    103480     2945.42
    103520      2946.5
    103560     2947.55
    103600     2948.88
    103640     2950.02
    103680     2951.03
    103720      2952.2
    103760     2953.29
    103800     2954.51
    103840     2955.55
    103880     2956.78
    103920     2957.75
    103960     2959.12
    104000     2960.12
    104040     2961.04
    104080     2962.38
    104120     2963.56
    104160     2964.84
    104200      2965.7
    104240     2966.99
    104280     2968.24
    104320     2969.33
    104360     2970.39
    104400     2971.71
    104440     2972.85
    104480     2973.87
    104520     2975.04
    104560     2976.12
    104600     2977.35
    104640     2978.39
    104680     2979.62
    104720     2980.59
    104760     2981.96
    104800     2982.96
    104840     2983.87
    104880      2985.2
    104920     2986.39
    104960     2987.67
    105000     2988.53
    105040     2989.82
    105080     2991.07
    105120     2992.17
    105160     2993.22
    105200     2994.54
    105240     2995.69
    105280      2996.7
    105320     2997.88
    105360     2998.95
    105400     3000.19
    105440     3001.22
    105480     3002.46
    105520     3003.43
    105560     3004.81
    105600     3005.81
    105640     3006.72
    105680     3008.05
    105720     3009.23
    105760     3010.51
    105800     3011.37
    105840     3012.68
    105880     3013.93
    105920     3015.01
    105960     3016.06
    106000     3017.37
    106040     3018.53
    106080     3019.55
    106120     3020.72
    106160     3021.79
    106200     3023.02
    106240     3024.06
    106280     3025.31
    106320     3026.27
    106360     3027.65
    106400     3028.65
    106440     3029.55
    106480      3030.9
    106520     3032.08
    106560     3033.36
    106600     3034.22
    106640     3035.52
    106680     3036.78
    106720     3037.85
    106760      3038.9
    106800     3040.21
    106840     3041.37
    106880     3042.38
    106920     3043.56
    106960     3044.63
    107000     3045.86
    107040      3046.9
    107080     3048.15
    107120     3049.11
    107160     3050.49
    107200     3051.49
    107240     3052.39
    107280     3053.74
    107320     3054.92
    107360      3056.2
    107400     3057.05
    107440     3058.36
    107480     3059.61
    107520     3060.69
    107560     3061.73
    107600     3063.04
    107640      3064.2
    107680     3065.21
    107720      3066.4
    107760     3067.46
    107800      3068.7
    107840     3069.75
    107880     3070.99
    107920     3071.94
    107960     3073.33
    108000     3074.34
    108040     3075.23
    108080     3076.58
    108120     3077.75
    108160     3079.03
    108200     3079.88
    108240     3081.19
    108280     3082.45
    108320     3083.52
    108360     3084.56
    108400     3085.88
    108440     3087.04
    108480     3088.06
    108520     3089.24
    108560      3090.3
    108600     3091.53
    108640     3092.59
    108680     3093.83
    108720     3094.78
    108760     3096.17
    108800     3097.18
    108840     3098.07
    108880     3099.41
    108920     3100.58
    108960     3101.87
    109000     3102.71
    109040     3104.03
    109080      3105.3
    109120     3106.36
    109160      3107.4
    109200     3108.73
    109240     3109.88
    109280      3110.9
    109320     3112.07
    109360     3113.15
    109400     3114.37
    109440     3115.43
    109480     3116.68
    109520     3117.62
    109560     3119.01
    109600     3120.03
    109640     3120.89
    109680     3122.23
    109720      3123.4
    109760      3124.7
    109800     3125.53
    109840     3126.86
    109880     3128.12
    109920     3129.19
    109960     3130.21
    110000     3131.55
    110040     3132.71
    110080     3133.74
    110120      3134.9
    110160     3135.98
    110200     3137.21
    110240     3138.25
    110280     3139.51
    110320     3140.45
    110360     3141.83
    110400     3142.85
    110440     3143.71
    110480     3145.05
    110520     3146.23
    110560     3147.52
    110600     3148.35
    110640     3149.68
    110680     3150.95
    110720     3152.01
    110760     3153.03
    110800     3154.38
    110840     3155.54
    110880     3156.56
    110920     3157.72
    110960      3158.8
    111000     3160.03
    111040     3161.07
    111080     3162.33
    111120     3163.27
    111160     3164.66
    111200     3165.67
    111240     3166.54
    111280     3167.87
    111320     3169.06
    111360     3170.34
    111400     3171.18
    111440     3172.51
    111480     3173.78
    111520     3174.83
    111560     3175.85
    111600     3177.21
    111640     3178.37
    111680     3179.39
    111720     3180.56
    111760     3181.63
    111800     3182.87
    111840     3183.91
    111880     3185.17
    111920     3186.11
    111960     3187.51
    112000     3188.51
    112040     3189.37
    112080     3190.71
    112120      3191.9
    112160     3193.18
    112200     3194.02
    112240     3195.35
    112280     3196.62
    112320     3197.67
    112360     3198.69
    112400     3200.06
    112440      3201.2
    112480     3202.23
    112520     3203.39
    112560     3204.48
    112600      3205.7
    112640     3206.73
    112680     3207.99
    112720     3208.94
    112760     3210.33
    112800     3211.34
    112840      3212.2
    112880     3213.53
    112920     3214.73
    112960     3216.01
    113000     3216.84
    113040     3218.18
    113080     3219.44
    113120      3220.5
    113160      3221.5
    113200     3222.87
    113240     3224.03
    113280     3225.05
    113320     3226.21
    113360     3227.29
    113400     3228.52
    113440     3229.55
    113480     3230.81
    113520     3231.75
    113560     3233.15
    113600     3234.16
    113640     3235.01
    113680     3236.36
    113720     3237.55
    113760     3238.83
    113800     3239.66
    113840        3241
    113880     3242.26
    113920     3243.33
    113960     3244.32
    114000     3245.69
    114040     3246.85
    114080     3247.88
    114120     3249.03
    114160     3250.12
    114200     3251.35
    114240     3252.38
    114280     3253.64
    114320     3254.59
    114360     3255.98
    114400        3257
    114440     3257.84
    114480     3259.19
    114520     3260.39
    114560     3261.67
    114600      3262.5
    114640     3263.83
    114680     3265.09
    114720     3266.16
    114760     3267.15
    114800     3268.53
    114840     3269.68
    114880     3270.71
    114920     3271.86
    114960     3272.95
    115000     3274.19
    115040     3275.21
    115080     3276.48
    115120     3277.41
    115160     3278.82
    115200     3279.83
    115240     3280.67
    115280     3282.03
    115320     3283.22
    115360      3284.5
    115400     3285.33
    115440     3286.68
    115480     3287.93
    115520        3289
    115560        3290
    115600     3291.37
    115640     3292.53
    115680     3293.55
    115720      3294.7
    115760      3295.8
    115800     3297.02
    115840     3298.06
    115880     3299.33
    115920     3300.25
    115960     3301.66
    116000     3302.67
    116040     3303.51
    116080     3304.87
    116120     3306.07
    116160     3307.35
    116200     3308.18
    116240     3309.52
    116280     3310.79
    116320     3311.84
    116360     3312.84
    116400     3314.22
    116440     3315.38
    116480      3316.4
    116520     3317.57
    116560     3318.65
    116600     3319.88
    116640     3320.91
    116680     3322.17
    116720      3323.1
    116760      3324.5
    116800     3325.52
    116840     3326.36
    116880     3327.73
    116920     3328.92
    116960     3330.21
    117000     3331.03
    117040     3332.38
    117080     3333.64
    117120     3334.69
    117160     3335.71
    117200     3337.08
    117240     3338.24
    117280     3339.26
    117320     3340.42
    117360     3341.51
    117400     3342.74
    117440     3343.77
    117480     3345.04
    117520     3345.96
    117560     3347.36
    117600     3348.39
    117640     3349.22
    117680     3350.59
    117720     3351.79
    117760     3353.07
    117800     3353.89
    117840     3355.24
    117880      3356.5
    117920     3357.55
    117960     3358.56
    118000     3359.93
    118040     3361.09
    118080     3362.12
    118120     3363.28
    118160     3364.37
    118200      3365.6
    118240     3366.62
    118280      3367.9
    118320      3368.8
    118360     3370.22
    118400     3371.25
    118440     3372.06
    118480     3373.44
    118520     3374.64
    118560     3375.93
    118600     3376.74
    118640     3378.09
    118680     3379.35
    118720      3380.4
    118760     3381.41
    118800     3382.78
    118840     3383.94
    118880     3384.97
    118920     3386.12
    118960     3387.22
    119000     3388.45
    119040     3389.46
    119080     3390.74
    119120     3391.65
    119160     3393.06
    119200      3394.1
    119240     3394.91
    119280      3396.3
    119320      3397.5
    119360     3398.79
    119400     3399.61
    119440     3400.95
    119480     3402.22
    119520     3403.27
    119560     3404.27
    119600     3405.63
    119640     3406.79
    119680     3407.84
    119720     3408.98
    119760     3410.07
    119800      3411.3
    119840     3412.32
    119880     3413.59
    119920     3414.51
    119960     3415.92
    120000     3416.96
    120040     3417.76
    120080     3419.15
    120120     3420.36
    120160     3421.65
    120200     3422.47
    120240     3423.81
    120280     3425.07
    120320     3426.11
    120360     3427.12
    120400     3428.48
    120440     3429.64
    120480     3430.68
    120520     3431.82
    120560      3432.9
    120600     3434.13
    120640     3435.16
    120680     3436.42
    120720     3437.34
    120760     3438.77
    120800      3439.8
    120840     3440.61
    120880        3442
    120920     3443.22
    120960      3444.5
    121000     3445.33
    121040     3446.67
    121080     3447.93
    121120     3448.96
    121160     3449.98
    121200     3451.33
    121240     3452.49
    121280     3453.52
    121320     3454.67
    121360     3455.75
    121400     3456.98
    121440     3458.01
    121480     3459.27
    121520     3460.18
    121560     3461.62
    121600     3462.66
    121640     3463.45
    121680     3464.85
    121720     3466.06
    121760     3467.35
    121800     3468.17
    121840     3469.53
    121880     3470.78
    121920     3471.82
    121960     3472.82
    122000     3474.16
    122040     3475.34
    122080     3476.37
    122120     3477.53
    122160     3478.58
    122200     3479.83
    122240     3480.86
    122280     3482.12
    122320     3483.03
    122360     3484.47
    122400      3485.5
    122440      3486.3
    122480      3487.7
    122520     3488.91
    122560      3490.2
    122600     3491.02
    122640     3492.36
    122680     3493.63
    122720     3494.67
    122760     3495.67
    122800     3497.01
    122840     3498.18
    122880     3499.22
    122920     3500.37
    122960     3501.44
    123000     3502.69
    123040     3503.71
    123080     3504.98
    123120     3505.88
    123160     3507.32
    123200     3508.36
    123240     3509.14
    123280     3510.56
    123320     3511.76
    123360     3513.05
    123400     3513.87
    123440     3515.21
    123480     3516.47
    123520     3517.52
    123560     3518.52
    123600     3519.87
    123640     3521.03
    123680     3522.07
    123720     3523.23
    123760     3524.28
    123800     3525.54
    123840     3526.56
    123880     3527.82
    123920     3528.73
    123960     3530.17
    124000     3531.22
    124040        3532
    124080     3533.41
    124120     3534.62
    124160      3535.9
    124200     3536.72
    124240     3538.07
    124280     3539.33
    124320     3540.37
    124360     3541.37
    124400     3542.72
    124440     3543.88
    124480     3544.92
    124520     3546.08
    124560     3547.12
    124600     3548.38
    124640      3549.4
    124680     3550.67
    124720     3551.58
    124760     3553.02
    124800     3554.06
    124840     3554.84
    124880     3556.26
    124920     3557.46
    124960     3558.75
    125000     3559.57
    125040     3560.91
    125080     3562.18
    125120     3563.21
    125160     3564.21
    125200     3565.58
    125240     3566.73
    125280     3567.76
    125320     3568.92
    125360     3569.98
    125400     3571.23
    125440     3572.25
    125480     3573.52
    125520     3574.42
    125560     3575.88
    125600     3576.92
    125640     3577.71
    125680     3579.12
    125720     3580.33
    125760     3581.61
    125800     3582.44
    125840     3583.78
    125880     3585.03
    125920     3586.08
    125960     3587.07
    126000     3588.45
    126040     3589.59
    126080     3590.64
    126120     3591.79
    126160     3592.84
    126200     3594.09
    126240     3595.11
    126280     3596.39
    126320     3597.29
    126360     3598.74
    126400     3599.78
    126440     3600.57
    126480     3601.99
    126520     3603.19
    126560     3604.47
    126600     3605.29
    126640     3606.65
    126680      3607.9
    126720     3608.94
    126760     3609.94
    126800     3611.32
    126840     3612.46
    126880     3613.49
    126920     3614.65
    126960      3615.7
    127000     3616.95
    127040     3617.97
    127080     3619.24
    127120     3620.14
    127160      3621.6
    127200     3622.64
    127240     3623.43
    127280     3624.84
    127320     3626.03
    127360     3627.32
    127400     3628.15
    127440      3629.5
    127480     3630.76
    127520     3631.79
    127560     3632.79
    127600     3634.17
    127640     3635.32
    127680     3636.35
    127720     3637.52
    127760     3638.57
    127800     3639.81
    127840     3640.84
    127880     3642.11
    127920        3643
    127960     3644.46
    128000      3645.5
    128040      3646.3
    128080     3647.71
    128120      3648.9
    128160     3650.18
    128200        3651
    128240     3652.36
    128280     3653.61
    128320     3654.64
    128360     3655.63
    128400     3657.03
    128440     3658.17
    128480      3659.2
    128520     3660.37
    128560     3661.41
    128600     3662.67
    128640     3663.69
    128680     3664.96
    128720     3665.86
    128760     3667.32
    128800     3668.36
    128840     3669.15
    128880     3670.57
    128920     3671.77
    128960     3673.04
    129000     3673.86
    129040     3675.22
    129080     3676.47
    129120     3677.49
    129160     3678.49
    129200     3679.88
    129240     3681.03
    129280     3682.07
    129320     3683.24
    129360     3684.27
    129400     3685.53
    129440     3686.55
    129480     3687.83
    129520     3688.72
    129560     3690.17
    129600     3691.24
    129640     3692.02
    129680     3693.43
    129720     3694.64
    129760     3695.92
    129800     3696.72
    129840     3698.09
    129880     3699.34
    129920     3700.36
    129960     3701.36
    130000     3702.75
    130040     3703.92
    130080     3704.96
    130120     3706.11
    130160     3707.15
    130200      3708.4
    130240     3709.44
    130280     3710.71
    130320     3711.59
    130360     3713.06
    130400     3714.11
    130440      3714.9
    130480     3716.32
    130520     3717.52
    130560      3718.8
    130600      3719.6
    130640     3720.96
    130680     3722.24
    130720     3723.26
    130760     3724.26
    130800     3725.65
    130840     3726.81
    130880     3727.84
    130920     3728.99
    130960     3730.02
    131000     3731.29
    131040     3732.34
    131080     3733.59
    131120     3734.47
    131160     3735.95
    131200        3737
    131240     3737.77
    131280     3739.19
    131320     3740.39
    131360     3741.67
    131400     3742.47
    131440     3743.84
    131480     3745.13
    131520     3746.13
    131560     3747.13
    131600     3748.53
    131640     3749.69
    131680     3750.73
    131720     3751.87
    131760      3752.9
    131800     3754.16
    131840     3755.21
    131880     3756.46
    131920     3757.33
    131960     3758.83
    132000     3759.86
    132040     3760.64
    132080     3762.06
    132120     3763.26
    132160     3764.54
    132200     3765.34
    132240     3766.72
    132280     3767.99
    132320        3769
    132360     3770.01
    132400      3771.4
    132440     3772.56
    132480      3773.6
    132520     3774.75
    132560     3775.78
    132600     3777.05
    132640     3778.08
    132680     3779.33
    132720     3780.21
    132760     3781.71
    132800     3782.74
    132840     3783.52
    132880     3784.95
    132920     3786.13
    132960     3787.42
    133000     3788.23
    133040     3789.59
    133080     3790.88
    133120     3791.89
    133160     3792.89
    133200     3794.28
    133240     3795.44
    133280     3796.48
    133320     3797.63
    133360     3798.67
    133400     3799.94
    133440     3800.99
    133480     3802.23
    133520      3803.1
    133560      3804.6
    133600     3805.64
    133640      3806.4
    133680     3807.84
    133720     3809.02
    133760     3810.32
    133800     3811.12
    133840     3812.49
    133880     3813.77
    133920     3814.78
    133960     3815.78
    134000     3817.17
    134040     3818.32
    134080     3819.37
    134120     3820.51
    134160     3821.56
    134200     3822.83
    134240     3823.87
    134280     3825.12
    134320     3825.99
    134360     3827.49
    134400     3828.52
    134440      3829.3
    134480     3830.74
    134520     3831.93
    134560      3833.2
    134600        3834
    134640     3835.37
    134680     3836.67
    134720     3837.67
    134760     3838.67
    134800     3840.06
    134840      3841.2
    134880     3842.26
    134920      3843.4
    134960     3844.45
    135000     3845.71
    135040     3846.75
    135080        3848
    135120     3848.89
    135160     3850.38
    135200      3851.4
    135240     3852.19
    135280     3853.64
    135320     3854.81
    135360     3856.09
    135400     3856.91
    135440     3858.26
    135480     3859.55
    135520     3860.57
    135560     3861.56
    135600     3862.95
    135640     3864.09
    135680     3865.15
    135720     3866.28
    135760     3867.34
    135800     3868.61
    135840     3869.64
    135880     3870.88
    135920     3871.78
    135960     3873.26
    136000     3874.29
    136040     3875.07
    136080     3876.53
    136120     3877.71
    136160     3878.96
    136200     3879.79
    136240     3881.14
    136280     3882.44
    136320     3883.46
    136360     3884.45
    136400     3885.83
    136440     3886.97
    136480     3888.03
    136520     3889.16
    136560     3890.22
    136600     3891.48
    136640     3892.52
    136680     3893.76
    136720     3894.66
    136760     3896.14
    136800     3897.18
    136840     3897.96
    136880     3899.42
    136920      3900.6
    136960     3901.86
    137000     3902.68
    137040     3904.04
    137080     3905.35
    137120     3906.36
    137160     3907.35
    137200     3908.74
    137240     3909.86
    137280     3910.93
    137320     3912.06
    137360     3913.12
    137400     3914.38
    137440     3915.42
    137480     3916.67
    137520     3917.56
    137560     3919.05
    137600     3920.08
    137640     3920.84
    137680     3922.31
    137720     3923.49
    137760     3924.75
    137800     3925.57
    137840     3926.94
    137880     3928.24
    137920     3929.24
    137960     3930.24
    138000     3931.63
    138040     3932.75
    138080     3933.82
    138120     3934.95
    138160     3936.02
    138200     3937.27
    138240     3938.29
    138280     3939.55
    138320     3940.45
    138360     3941.94
    138400     3942.99
    138440     3943.73
    138480     3945.21
    138520     3946.38
    138560     3947.64
    138600     3948.46
    138640     3949.83
    138680     3951.13
    138720     3952.14
    138760     3953.13
    138800     3954.53
    138840     3955.65
    138880     3956.71
    138920     3957.83
    138960     3958.91
    139000     3960.16
    139040     3961.17
    139080     3962.44
    139120     3963.33
    139160     3964.84
    139200     3965.88
    139240     3966.61
    139280      3968.1
    139320     3969.27
    139360     3970.53
    139400     3971.35
    139440     3972.71
    139480     3974.03
    139520     3975.01
    139560     3976.01
    139600     3977.41
    139640     3978.54
    139680     3979.59
    139720     3980.72
    139760     3981.79
    139800     3983.05
    139840     3984.06
    139880     3985.33
    139920     3986.21
    139960     3987.72
    140000     3988.76
    140040     3989.49
    140080     3990.99
    140120     3992.14
    140160      3993.4
    140200     3994.22
    140240      3995.6
    140280     3996.91
    140320     3997.88
    140360     3998.89
    140400     4000.28
    140440     4001.42
    140480     4002.46
    140520     4003.59
    140560     4004.66
    140600     4005.91
    140640     4006.92
    140680      4008.2
    140720     4009.07
    140760     4010.59
    140800     4011.63
    140840     4012.34
    140880     4013.85
    140920     4014.99
    140960     4016.26
    141000     4017.07
    141040     4018.45
    141080     4019.76
    141120     4020.74
    141160     4021.74
    141200     4023.14
    141240     4024.28
    141280     4025.31
    141320     4026.45
    141360     4027.51
    141400     4028.77
    141440     4029.77
    141480     4031.06
    141520     4031.92
    141560     4033.45
    141600     4034.47
    141640     4035.18
    141680     4036.68
    141720     4037.84
    141760     4039.11
    141800     4039.92
    141840      4041.3
    141880     4042.61
    141920     4043.57
    141960     4044.59
    142000     4045.98
    142040     4047.12
    142080     4048.17
    142120      4049.3
    142160     4050.36
    142200     4051.61
    142240     4052.61
    142280     4053.91
    142320     4054.76
    142360      4056.3
    142400     4057.31
    142440     4058.01
    142480     4059.52
    142520     4060.68
    142560     4061.95
    142600     4062.75
    142640     4064.12
    142680     4065.45
    142720      4066.4
    142760     4067.42
    142800     4068.81
    142840     4069.97
    142880     4070.99
    142920     4072.13
    142960     4073.21
    143000     4074.45
    143040     4075.46
    143080     4076.74
    143120      4077.6
    143160     4079.13
    143200     4080.15
    143240     4080.86
    143280     4082.36
    143320     4083.53
    143360      4084.8
    143400     4085.61
    143440     4086.96
    143480     4088.31
    143520     4089.25
    143560     4090.27
    143600     4091.66
    143640     4092.81
    143680     4093.84
    143720     4094.97
    143760     4096.05
    143800      4097.3
    143840     4098.29
    143880     4099.59
    143920     4100.44
    143960     4101.97
    144000     4103.01
    144040     4103.71
    144080     4105.21
    144120     4106.38
    144160     4107.65
    144200     4108.44
    144240     4109.79
    144280     4111.16
    144320     4112.09
    144360     4113.11
    144400      4114.5
    144440     4115.67
    144480     4116.68
    144520     4117.81
    144560     4118.88
    144600     4120.15
    144640     4121.14
    144680     4122.43
    144720     4123.28
    144760     4124.82
    144800     4125.86
    144840     4126.55
    144880     4128.05
    144920     4129.23
    144960     4130.49
    145000     4131.29
    145040     4132.65
    145080     4134.01
    145120     4134.94
    145160     4135.96
    145200     4137.35
    145240     4138.52
    145280     4139.52
    145320     4140.65
    145360     4141.73
    145400     4143.01
    145440     4143.99
    145480      4145.3
    145520     4146.13
    145560     4147.67
    145600     4148.71
    145640     4149.39
    145680     4150.91
    145720     4152.08
    145760     4153.35
    145800     4154.16
    145840     4155.51
    145880     4156.88
    145920     4157.79
    145960     4158.81
    146000     4160.22
    146040     4161.37
    146080     4162.37
    146120     4163.51
    146160     4164.59
    146200     4165.86
    146240     4166.83
    146280     4168.14
    146320     4168.97
    146360     4170.53
    146400     4171.55
    146440     4172.24
    146480     4173.74
    146520     4174.93
    146560     4176.21
    146600     4177.01
    146640     4178.38
    146680     4179.72
    146720     4180.64
    146760     4181.66
    146800     4183.07
    146840     4184.23
    146880     4185.22
    146920     4186.36
    146960     4187.45
    147000     4188.72
    147040     4189.69
    147080        4191
    147120     4191.83
    147160     4193.38
    147200     4194.41
    147240      4195.1
    147280      4196.6
    147320     4197.79
    147360     4199.07
    147400     4199.88
    147440     4201.23
    147480     4202.57
    147520     4203.51
    147560     4204.51
    147600     4205.93
    147640     4207.09
    147680     4208.09
    147720     4209.23
    147760      4210.3
    147800     4211.58
    147840     4212.56
    147880     4213.87
    147920     4214.71
    147960     4216.25
    148000     4217.29
    148040     4217.97
    148080     4219.46
    148120     4220.66
    148160     4221.94
    148200     4222.75
    148240     4224.11
    148280     4225.44
    148320     4226.37
    148360     4227.38
    148400     4228.79
    148440     4229.95
    148480     4230.96
    148520     4232.09
    148560     4233.17
    148600     4234.44
    148640     4235.43
    148680     4236.73
    148720     4237.57
    148760     4239.11
    148800     4240.15
    148840     4240.82
    148880     4242.32
    148920     4243.52
    148960     4244.81
    149000     4245.63
    149040     4246.96
    149080     4248.31
    149120     4249.24
    149160     4250.24
    149200     4251.66
    149240     4252.83
    149280     4253.83
    149320     4254.95
    149360     4256.03
    149400     4257.32
    149440      4258.3
    149480     4259.61
    149520     4260.44
    149560        4262
    149600     4263.02
    149640     4263.69
    149680     4265.21
    149720     4266.41
    149760     4267.68
    149800     4268.49
    149840     4269.83
    149880     4271.19
    149920     4272.12
    149960     4273.11
    150000     4274.52
    150040     4275.69
    150080      4276.7
    150120     4277.83
    150160      4278.9
    150200      4280.2
    150240     4281.18
    150280     4282.49
    150320     4283.32
    150360     4284.88
    150400      4285.9
    150440      4286.6
    150480      4288.1
    150520     4289.31
    150560     4290.58
    150600     4291.38
    150640     4292.72
    150680     4294.08
    150720        4295
    150760     4296.01
    150800     4297.42
    150840     4298.58
    150880     4299.59
    150920     4300.71
    150960     4301.79
    151000     4303.07
    151040     4304.06
    151080     4305.37
    151120     4306.18
    151160     4307.76
    151200     4308.78
    151240     4309.47
    151280     4310.97
    151320     4312.19
    151360     4313.46
    151400     4314.24
    151440      4315.6
    151480     4316.96
    151520     4317.87
    151560     4318.89
    151600     4320.29
    151640     4321.46
    151680     4322.47
    151720     4323.58
    151760     4324.67
    151800     4325.94
    151840     4326.94
    151880     4328.24
    151920     4329.05
    151960     4330.63
    152000     4331.65
    152040     4332.35
    152080     4333.85
    152120     4335.07
    152160     4336.34
    152200     4337.12
    152240     4338.49
    152280     4339.86
    152320     4340.76
    152360     4341.77
    152400     4343.18
    152440     4344.35
    152480     4345.37
    152520     4346.46
    152560     4347.55
    152600     4348.83
    152640     4349.82
    152680     4351.14
    152720     4351.93
    152760      4353.5
    152800     4354.52
    152840     4355.22
    152880     4356.74
    152920     4357.95
    152960     4359.22
    153000     4360.01
    153040     4361.36
    153080     4362.74
    153120     4363.63
    153160     4364.64
    153200     4366.06
    153240     4367.22
    153280     4368.25
    153320     4369.33
    153360     4370.42
    153400     4371.69
    153440     4372.69
    153480     4374.01
    153520      4374.8
    153560     4376.38
    153600     4377.41
    153640     4378.11
    153680     4379.64
    153720     4380.85
    153760     4382.11
    153800     4382.89
    153840     4384.25
    153880     4385.62
    153920     4386.52
    153960     4387.53
    154000     4388.96
    154040     4390.11
    154080     4391.16
    154120     4392.23
    154160     4393.31
    154200     4394.59
    154240     4395.59
    154280      4396.9
    154320      4397.7
    154360     4399.29
    154400     4400.31
    154440     4401.02
    154480     4402.55
    154520     4403.76
    154560     4405.02
    154600     4405.78
    154640     4407.15
    154680     4408.53
    154720     4409.43
    154760     4410.45
    154800     4411.86
    154840     4413.02
    154880     4414.06
    154920     4415.14
    154960     4416.21
    155000     4417.51
    155040      4418.5
    155080     4419.83
    155120     4420.61
    155160     4422.21
    155200     4423.21
    155240     4423.92
    155280     4425.45
    155320     4426.66
    155360     4427.91
    155400     4428.68
    155440     4430.06
    155480     4431.44
    155520     4432.32
    155560     4433.36
    155600     4434.77
    155640     4435.92
    155680     4436.97
    155720     4438.05
    155760     4439.11
    155800      4440.4
    155840     4441.38
    155880     4442.73
    155920      4443.5
    155960      4445.1
    156000     4446.12
    156040     4446.82
    156080     4448.34
    156120     4449.57
    156160     4450.82
    156200     4451.58
    156240     4452.95
    156280     4454.36
    156320     4455.23
    156360     4456.26
    156400     4457.67
    156440     4458.83
    156480     4459.89
    156520     4460.96
    156560     4462.02
    156600     4463.32
    156640     4464.27
    156680     4465.63
    156720      4466.4
    156760     4468.01
    156800     4469.02
    156840     4469.72
    156880     4471.23
    156920     4472.48
    156960     4473.73
    157000     4474.48
    157040     4475.86
    157080     4477.26
    157120     4478.14
    157160     4479.15
    157200     4480.58
    157240     4481.74
    157280     4482.79
    157320     4483.85
    157360     4484.92
    157400     4486.21
    157440     4487.17
    157480     4488.53
    157520     4489.27
    157560     4490.92
    157600     4491.93
    157640     4492.62
    157680     4494.14
    157720     4495.38
    157760     4496.64
    157800     4497.38
    157840     4498.77
    157880     4500.17
    157920     4501.03
    157960     4502.07
    158000     4503.49
    158040     4504.64
    158080     4505.69
    158120     4506.75
    158160     4507.82
    158200     4509.12
    158240     4510.08
    158280     4511.44
    158320     4512.17
    158360     4513.82
    158400     4514.82
    158440     4515.52
    158480     4517.03
    158520     4518.27
    158560     4519.54
    158600     4520.29
    158640     4521.69
    158680     4523.09
    158720     4523.94
    158760     4524.98
    158800     4526.41
    158840     4527.56
    158880      4528.6
    158920     4529.67
    158960     4530.74
    159000     4532.03
    159040     4532.98
    159080     4534.35
    159120     4535.08
    159160     4536.74
    159200     4537.73
    159240     4538.42
    159280     4539.95
    159320     4541.18
    159360     4542.45
    159400      4543.2
    159440      4544.6
    159480     4546.01
    159520     4546.84
    159560     4547.89
    159600      4549.3
    159640     4550.48
    159680     4551.51
    159720     4552.59
    159760     4553.65
    159800     4554.94
    159840     4555.89
    159880     4557.27
    159920     4557.99
    159960     4559.65
    160000     4560.65
    160040     4561.33
    160080     4562.86
    160120     4564.12
    160160     4565.38
    160200     4566.13
    160240     4567.52
    160280     4568.93
    160320     4569.76
    160360      4570.8
    160400     4572.22
    160440      4573.4
    160480     4574.45
    160520     4575.52
    160560     4576.58
    160600     4577.86
    160640     4578.81
    160680     4580.19
    160720     4580.91
    160760     4582.57
    160800     4583.57
    160840     4584.25
    160880     4585.79
    160920     4587.05
    160960      4588.3
    161000     4589.06
    161040     4590.44
    161080     4591.85
    161120     4592.69
    161160     4593.72
    161200     4595.15
    161240     4596.32
    161280     4597.35
    161320     4598.44
    161360     4599.51
    161400     4600.79
    161440     4601.74
    161480     4603.11
    161520     4603.83
    161560     4605.49
    161600     4606.48
    161640     4607.18
    161680     4608.71
    161720     4609.98
    161760     4611.23
    161800     4611.98
    161840     4613.36
    161880     4614.77
    161920      4615.6
    161960     4616.63
    162000     4618.07
    162040     4619.25
    162080     4620.27
    162120     4621.36
    162160     4622.42
    162200      4623.7
    162240     4624.66
    162280     4626.02
    162320     4626.75
    162360     4628.41
    162400      4629.4
    162440      4630.1
    162480     4631.65
    162520      4632.9
    162560     4634.15
    162600      4634.9
    162640     4636.28
    162680     4637.69
    162720     4638.52
    162760     4639.55
    162800        4641
    162840     4642.16
    162880     4643.19
    162920     4644.28
    162960     4645.33
    163000     4646.63
    163040     4647.59
    163080     4648.95
    163120     4649.67
    163160     4651.34
    163200     4652.32
    163240     4653.01
    163280     4654.55
    163320     4655.83
    163360     4657.08
    163400     4657.82
    163440      4659.2
    163480     4660.62
    163520     4661.45
    163560     4662.47
    163600     4663.92
    163640     4665.08
    163680      4666.1
    163720     4667.21
    163760     4668.26
    163800     4669.54
    163840     4670.53
    163880     4671.87
    163920     4672.59
    163960     4674.26
    164000     4675.24
    164040     4675.94
    164080     4677.47
    164120     4678.74
    164160     4680.01
    164200     4680.73
    164240     4682.12
    164280     4683.53
    164320     4684.37
    164360     4685.38
    164400     4686.85
    164440        4688
    164480     4689.02
    164520     4690.13
    164560     4691.18
    164600     4692.48
    164640     4693.43
    164680     4694.79
    164720     4695.52
    164760     4697.17
    164800     4698.15
    164840     4698.85
    164880     4700.39
    164920     4701.64
    164960     4702.92
    165000     4703.65
    165040     4705.03
    165080     4706.44
    165120     4707.29
    165160     4708.27
    165200     4709.76
    165240     4710.91
    165280     4711.92
    165320     4713.04
    165360     4714.09
    165400     4715.39
    165440     4716.34
    165480     4717.69
    165520     4718.42
    165560     4720.08
    165600     4721.06
    165640     4721.76
    165680      4723.3
    165720     4724.56
    165760     4725.84
    165800     4726.55
    165840     4727.94
    165880     4729.35
    165920      4730.2
    165960     4731.19
    166000     4732.67
    166040     4733.82
    166080     4734.84
    166120     4735.96
    166160     4737.02
    166200     4738.31
    166240     4739.25
    166280     4740.59
    166320     4741.32
    166360        4743
    166400     4743.97
    166440     4744.67
    166480     4746.21
    166520     4747.47
    166560     4748.75
    166600     4749.46
    166640     4750.84
    166680     4752.25
    166720      4753.1
    166760     4754.08
    166800     4755.58
    166840     4756.72
    166880     4757.74
    166920     4758.87
    166960     4759.91
    167000     4761.21
    167040     4762.15
    167080     4763.51
    167120      4764.2
    167160     4765.91
    167200     4766.88
    167240     4767.55
    167280     4769.12
    167320     4770.38
    167360     4771.66
    167400     4772.34
    167440     4773.73
    167480     4775.15
    167520     4775.98
    167560     4776.98
    167600     4778.47
    167640     4779.62
    167680     4780.65
    167720     4781.76
    167760      4782.8
    167800     4784.11
    167840     4785.06
    167880      4786.4
    167920     4787.09
    167960     4788.81
    168000     4789.78
    168040     4790.45
    168080     4792.02
    168120     4793.29
    168160     4794.55
    168200     4795.24
    168240     4796.64
    168280     4798.05
    168320     4798.89
    168360     4799.88
    168400     4801.38
    168440     4802.54
    168480     4803.55
    168520     4804.67
    168560     4805.71
    168600     4807.01
    168640     4807.96
    168680     4809.31
    168720     4809.99
    168760     4811.72
    168800     4812.68
    168840     4813.35
    168880     4814.93
    168920     4816.19
    168960     4817.47
    169000     4818.14
    169040     4819.55
    169080     4820.95
    169120      4821.8
    169160     4822.78
    169200     4824.28
    169240     4825.43
    169280     4826.45
    169320     4827.57
    169360     4828.61
    169400     4829.92
    169440     4830.83
    169480     4832.19
    169520     4832.87
    169560     4834.61
    169600     4835.56
    169640     4836.25
    169680     4837.82
    169720     4839.09
    169760     4840.36
    169800     4841.02
    169840     4842.43
    169880     4843.84
    169920     4844.69
    169960     4845.69
    170000     4847.19
    170040     4848.34
    170080     4849.36
    170120     4850.47
    170160     4851.51
    170200     4852.81
    170240     4853.73
    170280     4855.08
    170320     4855.77
    170360     4857.52
    170400     4858.44
    170440     4859.13
    170480     4860.71
    170520     4861.99
    170560     4863.24
    170600     4863.93
    170640     4865.32
    170680     4866.73
    170720     4867.58
    170760     4868.57
    170800     4870.07
    170840     4871.22
    170880     4872.25
    170920     4873.38
    170960     4874.38
    171000     4875.69
    171040     4876.61
    171080     4877.97
    171120     4878.66
    171160     4880.42
    171200     4881.33
    171240     4882.03
    171280      4883.6
    171320     4884.88
    171360     4886.15
    171400      4886.8
    171440     4888.22
    171480     4889.62
    171520     4890.47
    171560     4891.46
    171600     4892.95
    171640      4894.1
    171680     4895.14
    171720     4896.27
    171760     4897.27
    171800     4898.57
    171840      4899.5
    171880     4900.86
    171920     4901.55
    171960     4903.31
    172000     4904.22
    172040     4904.93
    172080     4906.49
    172120     4907.76
    172160     4909.05
    172200     4909.69
    172240      4911.1
    172280     4912.52
    172320     4913.37
    172360     4914.34
    172400     4915.83
    172440        4917
    172480     4918.03
    172520     4919.17
    172560     4920.16
    172600     4921.47
    172640     4922.38
    172680     4923.73
    172720     4924.42
    172760      4926.2
    172800      4927.1
    172840     4927.81
    172880     4929.37
    172920     4930.67
    172960     4931.93
    173000     4932.57
    173040     4933.97
    173080     4935.41
    173120     4936.26
    173160     4937.22
    173200      4938.7
    173240     4939.88
    173280     4940.92
    173320     4942.05
    173360     4943.04
    173400     4944.34
    173440     4945.28
    173480     4946.61
    173520     4947.31
    173560     4949.08
    173600     4949.98
    173640     4950.68
    173680     4952.24
    173720     4953.53
    173760      4954.8
    173800     4955.44
    173840     4956.85
    173880      4958.3
    173920     4959.15
    173960      4960.1
    174000     4961.59
    174040     4962.75
    174080     4963.81
    174120     4964.94
    174160     4965.91
    174200     4967.23
    174240     4968.15
    174280     4969.51
    174320     4970.18
    174360     4971.97
    174400     4972.88
    174440     4973.58
    174480     4975.17
    174520     4976.42
    174560      4977.7
    174600     4978.34
    174640     4979.74
    174680      4981.2
    174720     4982.06
    174760     4983.01
    174800     4984.49
    174840     4985.65
    174880      4986.7
    174920     4987.82
    174960     4988.81
    175000     4990.13
    175040     4991.06
    175080     4992.39
    175120     4993.08
    175160     4994.87
    175200     4995.78
    175240     4996.46
    175280     4998.06
    175320     4999.34
    175360     5000.61
    175400     5001.24
    175440     5002.63
    175480      5004.1
    175520     5004.96
    175560     5005.91
    175600     5007.39
    175640     5008.56
    175680     5009.61
    175720     5010.73
    175760      5011.7
    175800     5013.04
    175840     5013.97
    175880     5015.32
    175920     5015.98
    175960     5017.77
    176000      5018.7
    176040     5019.36
    176080     5020.98
    176120     5022.25
    176160     5023.51
    176200     5024.16
    176240     5025.55
    176280        5027
    176320     5027.88
    176360     5028.82
    176400     5030.29
    176440     5031.46
    176480     5032.51
    176520     5033.63
    176560     5034.62
    176600     5035.95
    176640     5036.87
    176680     5038.23
    176720     5038.89
    176760     5040.67
    176800     5041.62
    176840     5042.26
    176880     5043.88
    176920     5045.15
    176960      5046.4
    177000     5047.05
    177040     5048.45
    177080     5049.89
    177120     5050.78
    177160     5051.71
    177200      5053.2
    177240     5054.34
    177280     5055.41
    177320     5056.54
    177360     5057.52
    177400     5058.86
    177440     5059.77
    177480     5061.14
    177520     5061.78
    177560     5063.58
    177600     5064.53
    177640     5065.17
    177680     5066.79
    177720     5068.05
    177760     5069.31
    177800     5069.97
    177840     5071.37
    177880     5072.79
    177920     5073.69
    177960     5074.62
    178000     5076.11
    178040     5077.24
    178080     5078.32
    178120     5079.45
    178160     5080.42
    178200     5081.76
    178240     5082.68
    178280     5084.04
    178320     5084.69
    178360     5086.49
    178400     5087.43
    178440     5088.08
    178480      5089.7
    178520     5090.96
    178560     5092.22
    178600     5092.87
    178640     5094.25
    178680      5095.7
    178720     5096.58
    178760     5097.52
    178800     5099.02
    178840     5100.14
    178880      5101.2
    178920     5102.34
    178960     5103.31
    179000     5104.65
    179040     5105.58
    179080     5106.92
    179120     5107.58
    179160     5109.37
    179200     5110.31
    179240     5110.96
    179280     5112.59
    179320     5113.84
    179360      5115.1
    179400     5115.75
    179440     5117.14
    179480     5118.58
    179520     5119.46
    179560      5120.4
    179600     5121.91
    179640     5123.02
    179680     5124.09
    179720     5125.23
    179760     5126.19
    179800     5127.53
    179840     5128.45
    179880      5129.8
    179920     5130.44
    179960     5132.25
    180000     5133.19
    180040     5133.84
    180080     5135.48
    180120     5136.71
    180160     5137.99
    180200     5138.62
    180240        5140
    180280     5141.45
    180320     5142.33
    180360     5143.27
    180400     5144.78
    180440      5145.9
    180480     5146.96
    180520      5148.1
    180560     5149.06
    180600      5150.4
    180640     5151.33
    180680     5152.69
    180720     5153.32
    180760     5155.13
    180800     5156.07
    180840      5156.7
    180880     5158.37
    180920     5159.59
    180960     5160.88
    181000     5161.49
    181040     5162.87
    181080     5164.34
    181120     5165.21
    181160     5166.16
    181200     5167.66
    181240     5168.76
    181280     5169.84
    181320     5170.98
    181360     5171.94
    181400     5173.29
    181440     5174.21
    181480     5175.55
    181520      5176.2
    181560     5178.01
    181600     5178.95
    181640     5179.57
    181680     5181.24
    181720     5182.46
    181760     5183.75
    181800     5184.35
    181840     5185.75
    181880     5187.22
    181920     5188.07
    181960     5189.02
    182000     5190.53
    182040     5191.63
    182080     5192.72
    182120     5193.85
    182160     5194.81
    182200     5196.15
    182240     5197.08
    182280     5198.43
    182320     5199.07
    182360     5200.89
    182400     5201.83
    182440     5202.43
    182480     5204.11
    182520     5205.33
    182560     5206.62
    182600     5207.23
    182640     5208.61
    182680     5210.09
    182720     5210.93
    182760     5211.88
    182800      5213.4
    182840      5214.5
    182880     5215.59
    182920     5216.71
    182960     5217.69
    183000     5219.02
    183040     5219.95
    183080     5221.31
    183120     5221.94
    183160     5223.77
    183200      5224.7
    183240     5225.29
    183280     5226.98
    183320      5228.2
    183360     5229.49
    183400     5230.09
    183440     5231.47
    183480     5232.97
    183520     5233.79
    183560     5234.74
    183600     5236.26
    183640     5237.38
    183680     5238.46
    183720     5239.58
    183760     5240.56
    183800     5241.88
    183840     5242.81
    183880     5244.17
    183920     5244.81
    183960     5246.64
    184000     5247.58
    184040     5248.16
    184080     5249.84
    184120     5251.07
    184160     5252.35
    184200     5252.95
    184240     5254.35
    184280     5255.83
    184320     5256.67
    184360     5257.62
    184400     5259.15
    184440     5260.24
    184480     5261.33
    184520     5262.45
    184560     5263.44
    184600     5264.76
    184640     5265.68
    184680     5267.04
    184720     5267.67
    184760     5269.52
    184800     5270.46
    184840     5271.05
    184880     5272.72
    184920     5273.96
    184960     5275.25
    185000     5275.84
    185040     5277.22
    185080     5278.71
    185120     5279.55
    185160     5280.51
    185200     5282.02
    185240     5283.11
    185280     5284.22
    185320     5285.33
    185360     5286.32
    185400     5287.65
    185440     5288.56
    185480     5289.93
    185520     5290.54
    185560      5292.4
    185600     5293.34
    185640     5293.95
    185680     5295.63
    185720     5296.86
    185760     5298.13
    185800     5298.72
    185840     5300.11
    185880     5301.61
    185920     5302.43
    185960      5303.4
    186000     5304.91
    186040     5306.01
    186080     5307.11
    186120     5308.22
    186160      5309.2
    186200     5310.52
    186240     5311.46
    186280     5312.82
    186320     5313.42
    186360      5315.3
    186400     5316.25
    186440     5316.85
    186480     5318.53
    186520     5319.75
    186560     5321.04
    186600     5321.62
    186640        5323
    186680      5324.5
    186720     5325.33
    186760      5326.3
    186800     5327.81
    186840     5328.91
    186880        5330
    186920     5331.11
    186960     5332.11
    187000     5333.41
    187040     5334.34
    187080     5335.71
    187120     5336.32
    187160     5338.19
    187200     5339.13
    187240     5339.73
    187280     5341.42
    187320     5342.63
    187360     5343.93
    187400      5344.5
    187440     5345.88
    187480     5347.37
    187520     5348.22
    187560     5349.15
    187600     5350.69
    187640     5351.77
    187680     5352.87
    187720     5353.99
    187760     5354.98
    187800     5356.29
    187840      5357.2
    187880     5358.57
    187920     5359.18
    187960     5361.06
    188000        5362
    188040      5362.6
    188080      5364.3
    188120      5365.5
    188160     5366.81
    188200     5367.37
    188240     5368.75
    188280     5370.24
    188320     5371.08
    188360     5372.02
    188400     5373.55
    188440     5374.63
    188480     5375.72
    188520     5376.83
    188560     5377.83
    188600     5379.14
    188640     5380.07
    188680     5381.44
    188720     5382.04
    188760     5383.93
    188800     5384.87
    188840     5385.46
    188880     5387.17
    188920     5388.38
    188960     5389.69
    189000     5390.23
    189040     5391.63
    189080     5393.11
    189120     5393.95
    189160     5394.89
    189200     5396.42
    189240     5397.51
    189280     5398.61
    189320      5399.7
    189360     5400.71
    189400     5402.02
    189440     5402.94
    189480     5404.32
    189520     5404.93
    189560     5406.81
    189600     5407.75
    189640     5408.33
    189680     5410.06
    189720     5411.26
    189760     5412.58
    189800     5413.12
    189840     5414.52
    189880        5416
    189920     5416.85
    189960     5417.78
    190000     5419.32
    190040     5420.41
    190080     5421.52
    190120     5422.61
    190160     5423.61
    190200     5424.94
    190240     5425.85
    190280     5427.24
    190320     5427.83
    190360     5429.72
    190400     5430.66
    190440     5431.24
    190480     5432.96
    190520     5434.18
    190560     5435.47
    190600     5436.02
    190640     5437.42
    190680     5438.89
    190720     5439.73
    190760     5440.67
    190800     5442.21
    190840     5443.31
    190880      5444.4
    190920     5445.49
    190960     5446.49
    191000     5447.82
    191040     5448.74
    191080      5450.1
    191120     5450.72
    191160      5452.6
    191200     5453.55
    191240     5454.12
    191280     5455.84
    191320     5457.08
    191360     5458.34
    191400     5458.91
    191440     5460.32
    191480     5461.77
    191520      5462.6
    191560     5463.54
    191600      5465.1
    191640     5466.18
    191680     5467.28
    191720     5468.37
    191760     5469.36
    191800     5470.68
    191840      5471.6
    191880     5472.98
    191920     5473.59
    191960     5475.48
    192000     5476.42
    192040        5477
    192080     5478.72
    192120     5479.96
    192160     5481.23
    192200     5481.79
    192240      5483.2
    192280     5484.66
    192320     5485.49
    192360     5486.42
    192400     5487.98
    192440     5489.05
    192480     5490.15
    192520     5491.26
    192560     5492.26
    192600     5493.58
    192640      5494.5
    192680     5495.87
    192720     5496.47
    192760     5498.37
    192800      5499.3
    192840     5499.89
    192880     5501.61
    192920     5502.86
    192960     5504.14
    193000     5504.68
    193040      5506.1
    193080     5507.56
    193120     5508.37
    193160     5509.31
    193200     5510.86
    193240     5511.93
    193280     5513.03
    193320     5514.12
    193360     5515.13
    193400     5516.46
    193440     5517.37
    193480     5518.75
    193520     5519.34
    193560     5521.23
    193600     5522.16
    193640     5522.76
    193680     5524.48
    193720     5525.72
    193760        5527
    193800     5527.55
    193840     5528.98
    193880     5530.42
    193920     5531.24
    193960     5532.17
    194000     5533.74
    194040     5534.81
    194080     5535.91
    194120     5536.98
    194160     5537.99
    194200     5539.32
    194240     5540.23
    194280     5541.61
    194320      5542.2
    194360     5544.11
    194400     5545.03
    194440     5545.63
    194480     5547.35
    194520      5548.6
    194560     5549.85
    194600     5550.42
    194640     5551.84
    194680      5553.3
    194720     5554.11
    194760     5555.02
    194800      5556.6
    194840     5557.68
    194880     5558.77
    194920     5559.86
    194960     5560.86
    195000     5562.21
    195040     5563.11
    195080     5564.48
    195120     5565.09
    195160     5566.98
    195200     5567.88
    195240      5568.5
    195280     5570.22
    195320     5571.46
    195360     5572.73
    195400      5573.3
    195440     5574.72
    195480     5576.18
    195520     5577.01
    195560     5577.89
    195600     5579.47
    195640     5580.55
    195680     5581.65
    195720     5582.74
    195760     5583.76
    195800     5585.08
    195840     5585.97
    195880     5587.37
    195920     5587.97
    195960     5589.86
    196000     5590.76
    196040     5591.35
    196080     5593.08
    196120     5594.33
    196160      5595.6
    196200     5596.16
    196240     5597.58
    196280     5599.04
    196320     5599.89
    196360     5600.77
    196400     5602.34
    196440     5603.43
    196480     5604.51
    196520     5605.61
    196560     5606.64
    196600     5607.95
    196640     5608.86
    196680     5610.22
    196720     5610.82
    196760     5612.73
    196800     5613.62
    196840      5614.2
    196880     5615.93
    196920     5617.22
    196960     5618.48
    197000     5619.02
    197040     5620.43
    197080      5621.9
    197120     5622.73
    197160     5623.63
    197200     5625.19
    197240     5626.29
    197280     5627.35
    197320     5628.45
    197360     5629.48
    197400     5630.81
    197440     5631.71
    197480     5633.06
    197520     5633.68
    197560     5635.59
    197600     5636.48
    197640     5637.05
    197680     5638.77
    197720     5640.07
    197760     5641.33
    197800     5641.85
    197840     5643.29
    197880     5644.75
    197920     5645.57
    197960     5646.45
    198000     5648.04
    198040     5649.13
    198080      5650.2
    198120     5651.29
    198160     5652.32
    198200     5653.63
    198240     5654.54
    198280      5655.9
    198320     5656.51
    198360     5658.42
    198400     5659.34
    198440     5659.88
    198480     5661.61
    198520     5662.92
    198560     5664.16
    198600     5664.67
    198640     5666.11
    198680     5667.58
    198720      5668.4
    198760     5669.28
    198800     5670.88
    198840     5671.97
    198880     5673.05
    198920     5674.13
    198960     5675.15
    199000     5676.46
    199040     5677.37
    199080     5678.75
    199120     5679.35
    199160     5681.26
    199200     5682.18
    199240     5682.72
    199280     5684.44
    199320     5685.74
    199360     5687.02
    199400     5687.52
    199440     5688.93
    199480     5690.42
    199520     5691.25
    199560     5692.11
    199600     5693.72
    199640      5694.8
    199680     5695.87
    199720     5696.97
    199760     5697.98
    199800      5699.3
    199840     5700.21
    199880     5701.57
    199920     5702.17
    199960      5704.1
    200000        5705
    200040     5705.56
    200080     5707.28
    200120     5708.57
    200160     5709.84
    200200     5710.35
    200240     5711.75
    200280     5713.24
    200320     5714.08
    200360     5714.95
    200400     5716.56
    200440     5717.63
    200480      5718.7
    200520     5719.79
    200560     5720.82
    200600     5722.14
    200640     5723.05
    200680     5724.41
    200720        5725
    200760     5726.93
    200800     5727.84
    200840     5728.41
    200880     5730.13
    200920      5731.4
    200960      5732.7
    201000     5733.18
    201040     5734.59
    201080     5736.09
    201120     5736.95
    201160     5737.79
    201200     5739.41
    201240     5740.48
    201280     5741.56
    201320     5742.66
    201360     5743.66
    201400     5744.99
    201440      5745.9
    201480     5747.25
    201520     5747.83
    201560     5749.77
    201600     5750.68
    201640     5751.24
    201680     5752.98
    201720     5754.26
    201760     5755.53
    201800     5756.01
    201840     5757.41
    201880     5758.91
    201920     5759.77
    201960     5760.63
    202000     5762.25
    202040     5763.31
    202080      5764.4
    202120      5765.5
    202160     5766.52
    202200     5767.82
    202240     5768.74
    202280      5770.1
    202320     5770.66
    202360     5772.61
    202400     5773.52
    202440     5774.06
    202480     5775.82
    202520     5777.08
    202560     5778.34
    202600     5778.84
    202640     5780.23
    202680     5781.75
    202720     5782.58
    202760     5783.45
    202800     5785.09
    202840     5786.14
    202880     5787.22
    202920     5788.32
    202960     5789.34
    203000     5790.62
    203040     5791.55
    203080     5792.92
    203120     5793.47
    203160     5795.42
    203200     5796.32
    203240     5796.89
    203280     5798.65
    203320     5799.91
    203360     5801.19
    203400     5801.67
    203440     5803.08
    203480     5804.59
    203520     5805.43
    203560     5806.29
    203600     5807.93
    203640     5808.95
    203680     5810.05
    203720     5811.15
    203760     5812.17
    203800     5813.45
    203840     5814.37
    203880     5815.76
    203920     5816.31
    203960     5818.26
    204000     5819.17
    204040     5819.75
    204080     5821.49
    204120     5822.74
    204160     5824.03
    204200     5824.51
    204240     5825.94
    204280     5827.45
    204320     5828.28
    204360     5829.13
    204400     5830.78
    204440     5831.79
    204480     5832.91
    204520        5834
    204560     5835.01
    204600     5836.28
    204640     5837.23
    204680      5838.6
    204720     5839.15
    204760      5841.1
    204800     5842.04
    204840     5842.59
    204880     5844.34
    204920      5845.6
    204960     5846.86
    205000     5847.34
    205040     5848.78
    205080     5850.29
    205120     5851.12
    205160     5851.98
    205200     5853.62
    205240     5854.63
    205280     5855.75
    205320     5856.84
    205360     5857.85
    205400     5859.13
    205440     5860.06
    205480     5861.44
    205520     5861.99
    205560     5863.94
    205600     5864.87
    205640     5865.43
    205680     5867.16
    205720     5868.44
    205760      5869.7
    205800     5870.17
    205840     5871.63
    205880     5873.13
    205920     5873.96
    205960     5874.81
    206000     5876.43
    206040     5877.45
    206080     5878.55
    206120     5879.65
    206160     5880.67
    206200     5881.94
    206240      5882.9
    206280     5884.27
    206320     5884.79
    206360     5886.76
    206400      5887.7
    206440     5888.25
    206480     5889.97
    206520     5891.26
    206560     5892.51
    206600     5892.99
    206640     5894.44
    206680     5895.95
    206720     5896.76
    206760     5897.63
    206800     5899.25
    206840     5900.27
    206880     5901.37
    206920     5902.46
    206960     5903.47
    207000     5904.77
    207040     5905.73
    207080     5907.08
    207120     5907.62
    207160      5909.6
    207200     5910.51
    207240     5911.08
    207280     5912.78
    207320     5914.09
    207360     5915.33
    207400     5915.81
    207440     5917.27
    207480     5918.77
    207520      5919.6
    207560     5920.46
    207600     5922.08
    207640     5923.09
    207680      5924.2
    207720     5925.28
    207760      5926.3
    207800     5927.59
    207840     5928.55
    207880     5929.91
    207920     5930.44
    207960     5932.41
    208000     5933.35
    208040     5933.91
    208080     5935.61
    208120     5936.91
    208160     5938.16
    208200     5938.63
    208240     5940.09
    208280      5941.6
    208320     5942.44
    208360     5943.28
    208400      5944.9
    208440     5945.93
    208480     5947.03
    208520      5948.1
    208560     5949.15
    208600     5950.42
    208640     5951.39
    208680     5952.74
    208720     5953.27
    208760     5955.25
    208800      5956.2
    208840     5956.76
    208880     5958.45
    208920     5959.74
    208960        5961
    209000     5961.46
    209040     5962.95
    209080     5964.44
    209120     5965.29
    209160     5966.15
    209200     5967.76
    209240     5968.78
    209280     5969.88
    209320     5970.94
    209360        5972
    209400     5973.29
    209440     5974.21
    209480     5975.58
    209520     5976.12
    209560      5978.1
    209600     5979.04
    209640     5979.62
    209680     5981.31
    209720     5982.59
    209760     5983.86
    209800     5984.31
    209840     5985.79
    209880     5987.32
    209920     5988.15
    209960     5988.99
    210000     5990.61
    210040     5991.64
    210080     5992.74
    210120     5993.81
    210160     5994.86
    210200     5996.15
    210240     5997.07
    210280     5998.44
    210320     5998.99
    210360     6000.94
    210400     6001.91
    210440     6002.49
    210480     6004.18
    210520     6005.47
    210560     6006.73
    210600     6007.18
    210640     6008.65
    210680     6010.18
    210720     6011.01
    210760     6011.85
    210800     6013.47
    210840      6014.5
    210880     6015.61
    210920     6016.67
    210960     6017.75
    211000     6019.01
    211040     6019.94
    211080      6021.3
    211120     6021.84
    211160     6023.81
    211200     6024.77
    211240     6025.35
    211280     6027.03
    211320     6028.31
    211360     6029.59
    211400     6030.04
    211440     6031.51
    211480     6033.03
    211520     6033.88
    211560     6034.71
    211600     6036.32
    211640     6037.38
    211680     6038.47
    211720     6039.54
    211760     6040.62
    211800     6041.88
    211840      6042.8
    211880     6044.17
    211920     6044.72
    211960      6046.7
    212000     6047.65
    212040     6048.19
    212080     6049.89
    212120     6051.17
    212160     6052.44
    212200     6052.89
    212240     6054.35
    212280     6055.89
    212320     6056.74
    212360     6057.55
    212400     6059.17
    212440     6060.23
    212480     6061.32
    212520     6062.39
    212560     6063.46
    212600     6064.73
    212640     6065.64
    212680     6067.02
    212720     6067.56
    212760     6069.55
    212800      6070.5
    212840     6071.02
    212880     6072.74
    212920     6074.03
    212960     6075.29
    213000     6075.74
    213040     6077.24
    213080     6078.73
    213120      6079.6
    213160      6080.4
    213200     6082.04
    213240     6083.09
    213280     6084.19
    213320     6085.23
    213360     6086.34
    213400     6087.58
    213440     6088.49
    213480      6089.9
    213520     6090.41
    213560      6092.4
    213600     6093.37
    213640     6093.86
    213680      6095.6
    213720     6096.88
    213760     6098.16
    213800     6098.59
    213840     6100.08
    213880     6101.56
    213920     6102.45
    213960     6103.26
    214000     6104.91
    214040     6105.93
    214080     6107.04
    214120     6108.06
    214160     6109.17
    214200     6110.42
    214240     6111.34
    214280     6112.74
    214320     6113.28
    214360     6115.25
    214400     6116.22
    214440      6116.7
    214480     6118.44
    214520     6119.77
    214560     6121.02
    214600     6121.44
    214640     6122.93
    214680     6124.44
    214720     6125.31
    214760      6126.1
    214800     6127.77
    214840     6128.77
    214880      6129.9
    214920     6130.92
    214960     6132.02
    215000     6133.23
    215040     6134.18
    215080     6135.59
    215120     6136.12
    215160     6138.08
    215200     6139.05
    215240     6139.54
    215280     6141.26
    215320     6142.61
    215360     6143.87
    215400     6144.26
    215440     6145.77
    215480     6147.29
    215520     6148.13
    215560     6148.94
    215600     6150.61
    215640      6151.6
    215680     6152.73
    215720     6153.75
    215760     6154.86
    215800     6156.06
    215840     6157.01
    215880     6158.44
    215920     6158.98
    215960     6160.91
    216000     6161.88
    216040      6162.4
    216080     6164.11
    216120     6165.47
    216160     6166.73
    216200      6167.1
    216240     6168.62
    216280     6170.14
    216320     6170.97
    216360     6171.75
    216400     6173.45
    216440     6174.43
    216480     6175.56
    216520     6176.58
    216560     6177.69
    216600     6178.89
    216640     6179.86
    216680     6181.27
    216720     6181.81
    216760     6183.77
    216800     6184.73
    216840     6185.23
    216880     6186.96
    216920      6188.3
    216960     6189.56
    217000     6189.94
    217040     6191.45
    217080     6192.99
    217120     6193.81
    217160      6194.6
    217200     6196.29
    217240     6197.27
    217280      6198.4
    217320     6199.43
    217360     6200.54
    217400     6201.72
    217440     6202.68
    217480      6204.1
    217520     6204.63
    217560     6206.61
    217600     6207.55
    217640     6208.07
    217680     6209.79
    217720     6211.15
    217760     6212.43
    217800     6212.79
    217840      6214.3
    217880     6215.83
    217920     6216.66
    217960     6217.46
    218000     6219.15
    218040     6220.11
    218080     6221.25
    218120     6222.27
    218160     6223.39
    218200     6224.59
    218240     6225.54
    218280     6226.96
    218320     6227.49
    218360     6229.46
    218400      6230.4
    218440     6230.93
    218480     6232.66
    218520     6234.01
    218560      6235.3
    218600     6235.66
    218640     6237.17
    218680      6238.7
    218720     6239.52
    218760     6240.31
    218800     6242.03
    218840     6242.99
    218880     6244.11
    218920     6245.14
    218960     6246.26
    219000     6247.49
    219040     6248.41
    219080     6249.83
    219120     6250.36
    219160     6252.34
    219200     6253.26
    219240      6253.8
    219280     6255.53
    219320     6256.87
    219360     6258.17
    219400     6258.54
    219440     6260.03
    219480     6261.56
    219520     6262.39
    219560     6263.18
    219600      6264.9
    219640     6265.86
    219680     6266.95
    219720     6268.02
    219760     6269.12
    219800     6270.35
    219840     6271.29
    219880     6272.72
    219920     6273.25
    219960      6275.2
    220000     6276.13
    220040     6276.65
    220080     6278.42
    220120     6279.74
    220160     6281.03
    220200      6281.4
    220240     6282.89
    220280     6284.44
    220320     6285.25
    220360     6286.04
    220400     6287.77
    220440     6288.72
    220480     6289.82
    220520     6290.88
    220560     6291.97
    220600     6293.22
    220640     6294.15
    220680     6295.57
    220720     6296.11
    220760     6298.06
    220800     6298.98
    220840     6299.52
    220880     6301.27
    220920     6302.61
    220960      6303.9
    221000     6304.25
    221040     6305.75
    221080      6307.3
    221120      6308.1
    221160     6308.89
    221200      6310.6
    221240     6311.58
    221280     6312.66
    221320     6313.75
    221360     6314.81
    221400     6316.08
    221440     6316.99
    221480     6318.43
    221520     6318.96
    221560     6320.91
    221600     6321.84
    221640     6322.36
    221680     6324.13
    221720     6325.45
    221760     6326.75
    221800      6327.1
    221840      6328.6
    221880     6330.15
    221920     6330.96
    221960     6331.73
    222000     6333.44
    222040     6334.41
    222080     6335.48
    222120     6336.58
    222160     6337.65
    222200     6338.91
    222240     6339.83
    222280     6341.27
    222320     6341.81
    222360     6343.76
    222400     6344.69
    222440      6345.2
    222480     6346.98
    222520     6348.29
    222560      6349.6
    222600     6349.93
    222640     6351.44
    222680     6353.02
    222720     6353.79
    222760     6354.59
    222800     6356.29
    222840     6357.26
    222880     6358.34
    222920     6359.43
    222960     6360.53
    223000     6361.76
    223040     6362.68
    223080     6364.14
    223120     6364.67
    223160     6366.61
    223200     6367.54
    223240     6368.04
    223280     6369.84
    223320     6371.13
    223360     6372.46
    223400     6372.78
    223440     6374.29
    223480     6375.88
    223520     6376.65
    223560     6377.44
    223600     6379.13
    223640      6380.1
    223680     6381.18
    223720     6382.28
    223760     6383.37
    223800      6384.6
    223840     6385.54
    223880     6386.99
    223920     6387.52
    223960     6389.47
    224000     6390.39
    224040     6390.87
    224080      6392.7
    224120     6393.98
    224160      6395.3
    224200     6395.62
    224240     6397.15
    224280     6398.74
    224320     6399.49
    224360     6400.29
    224400     6401.97
    224440     6402.96
    224480     6404.03
    224520     6405.13
    224560     6406.23
    224600     6407.43
    224640     6408.38
    224680     6409.82
    224720     6410.38
    224760     6412.32
    224800     6413.24
    224840     6413.74
    224880     6415.56
    224920     6416.82
    224960     6418.14
    225000     6418.47
    225040     6419.99
    225080      6421.6
    225120     6422.35
    225160     6423.16
    225200     6424.84
    225240     6425.82
    225280     6426.87
    225320     6427.98
    225360     6429.08
    225400     6430.28
    225440     6431.24
    225480     6432.67
    225520     6433.24
    225560     6435.18
    225600     6436.09
    225640     6436.59
    225680      6438.4
    225720     6439.66
    225760     6441.01
    225800     6441.32
    225840     6442.83
    225880     6444.46
    225920     6445.19
    225960     6446.01
    226000     6447.69
    226040     6448.68
    226080     6449.73
    226120     6450.86
    226160     6451.95
    226200     6453.15
    226240      6454.1
    226280     6455.53
    226320     6456.09
    226360     6458.04
    226400     6458.94
    226440     6459.45
    226480     6461.25
    226520     6462.53
    226560     6463.86
    226600     6464.17
    226640     6465.68
    226680     6467.35
    226720     6468.04
    226760     6468.88
    226800     6470.57
    226840     6471.55
    226880     6472.59
    226920     6473.71
    226960      6474.8
    227000        6476
    227040     6476.95
    227080     6478.41
    227120     6478.94
    227160     6480.89
    227200     6481.79
    227240      6482.3
    227280      6484.1
    227320     6485.37
    227360     6486.72
    227400     6487.01
    227440     6488.54
    227480      6490.2
    227520     6490.92
    227560     6491.76
    227600     6493.42
    227640      6494.4
    227680     6495.46
    227720     6496.56
    227760     6497.66
    227800     6498.86
    227840      6499.8
    227880     6501.26
    227920     6501.81
    227960     6503.73
    228000     6504.66
    228040     6505.17
    228080     6506.98
    228120     6508.23
    228160     6509.57
    228200      6509.9
    228240     6511.43
    228280     6513.06
    228320     6513.81
    228360     6514.62
    228400     6516.29
    228440     6517.26
    228480     6518.33
    228520     6519.41
    228560     6520.52
    228600     6521.72
    228640     6522.66
    228680     6524.13
    228720     6524.67
    228760     6526.62
    228800     6527.52
    228840     6528.03
    228880     6529.84
    228920     6531.09
    228960     6532.43
    229000     6532.75
    229040     6534.29
    229080     6535.93
    229120     6536.67
    229160     6537.47
    229200     6539.15
    229240     6540.12
    229280     6541.19
    229320     6542.28
    229360     6543.39
    229400     6544.58
    229440     6545.51
    229480     6546.99
    229520     6547.54
    229560     6549.47
    229600     6550.38
    229640     6550.89
    229680      6552.7
    229720     6553.94
    229760      6555.3
    229800     6555.61
    229840     6557.16
    229880     6558.79
    229920     6559.52
    229960     6560.33
    230000     6562.01
    230040     6562.96
    230080     6564.05
    230120     6565.15
    230160     6566.26
    230200     6567.45
    230240      6568.4
    230280     6569.86
    230320     6570.42
    230360     6572.35
    230400     6573.24
    230440     6573.76
    230480     6575.58
    230520     6576.79
    230560     6578.17
    230600     6578.49
    230640     6580.05
    230680     6581.69
    230720      6582.4
    230760     6583.19
    230800      6584.9
    230840     6585.86
    230880     6586.95
    230920     6588.05
    230960     6589.15
    231000     6590.36
    231040      6591.3
    231080     6592.76
    231120     6593.32
    231160     6595.24
    231200     6596.14
    231240     6596.62
    231280     6598.46
    231320     6599.67
    231360     6601.03
    231400     6601.38
    231440     6602.93
    231480     6604.57
    231520     6605.28
    231560     6606.08
    231600     6607.81
    231640     6608.75
    231680     6609.84
    231720     6610.92
    231760     6612.05
    231800     6613.25
    231840     6614.18
    231880     6615.65
    231920     6616.21
    231960     6618.13
    232000     6619.02
    232040      6619.5
    232080     6621.34
    232120     6622.57
    232160     6623.92
    232200     6624.26
    232240      6625.8
    232280     6627.45
    232320     6628.16
    232360     6628.96
    232400     6630.69
    232440     6631.65
    232480     6632.71
    232520     6633.82
    232560     6634.92
    232600     6636.14
    232640     6637.05
    232680     6638.52
    232720     6639.09
    232760        6641
    232800     6641.88
    232840     6642.38
    232880     6644.22
    232920     6645.45
    232960     6646.81
    233000     6647.12
    233040     6648.66
    233080     6650.31
    233120     6651.01
    233160     6651.82
    233200     6653.54
    233240     6654.52
    233280     6655.58
    233320     6656.68
    233360     6657.78
    233400     6659.01
    233440     6659.91
    233480     6661.39
    233520     6661.97
    233560     6663.85
    233600     6664.75
    233640     6665.25
    233680     6667.09
    233720      6668.3
    233760     6669.68
    233800     6669.97
    233840     6671.54
    233880     6673.18
    233920     6673.86
    233960     6674.66
    234000     6676.42
    234040     6677.36
    234080     6678.43
    234120     6679.56
    234160     6680.66
    234200     6681.87
    234240     6682.78
    234280     6684.27
    234320     6684.84
    234360     6686.73
    234400     6687.62
    234440     6688.13
    234480     6689.95
    234520     6691.18
    234560     6692.57
    234600     6692.86
    234640     6694.42
    234680     6696.07
    234720     6696.74
    234760     6697.53
    234800     6699.32
    234840     6700.24
    234880     6701.31
    234920     6702.46
    234960     6703.54
    235000     6704.75
    235040     6705.66
    235080     6707.16
    235120     6707.73
    235160     6709.61
    235200     6710.52
    235240        6711
    235280     6712.83
    235320     6714.07
    235360     6715.45
    235400     6715.73
    235440      6717.3
    235480     6718.95
    235520     6719.61
    235560     6720.41
    235600     6722.21
    235640     6723.12
    235680     6724.19
    235720     6725.33
    235760     6726.42
    235800     6727.64
    235840     6728.54
    235880     6730.04
    235920      6730.6
    235960     6732.51
    236000     6733.39
    236040     6733.86
    236080     6735.68
    236120     6736.95
    236160     6738.32
    236200      6738.6
    236240     6740.17
    236280     6741.82
    236320     6742.49
    236360     6743.29
    236400     6745.08
    236440     6745.99
    236480     6747.08
    236520     6748.21
    236560     6749.31
    236600     6750.52
    236640     6751.43
    236680     6752.93
    236720     6753.48
    236760     6755.41
    236800     6756.31
    236840     6756.74
    236880     6758.56
    236920     6759.84
    236960     6761.21
    237000     6761.47
    237040     6763.07
    237080     6764.72
    237120     6765.36
    237160     6766.17
    237200     6767.98
    237240     6768.87
    237280     6769.95
    237320     6771.09
    237360     6772.18
    237400     6773.38
    237440     6774.33
    237480     6775.82
    237520     6776.37
    237560     6778.27
    237600     6779.18
    237640      6779.6
    237680     6781.41
    237720      6782.7
    237760     6784.06
    237800     6784.33
    237840     6785.92
    237880     6787.58
    237920     6788.21
    237960     6789.04
    238000     6790.85
    238040     6791.73
    238080     6792.81
    238120     6793.94
    238160     6795.03
    238200     6796.24
    238240     6797.19
    238280     6798.69
    238320     6799.23
    238360     6801.13
    238400     6802.05
    238440     6802.45
    238480     6804.28
    238520     6805.56
    238560     6806.93
    238600      6807.2
    238640     6808.78
    238680     6810.45
    238720     6811.07
    238760     6811.88
    238800     6813.72
    238840     6814.58
    238880     6815.67
    238920     6816.81
    238960      6817.9
    239000     6819.12
    239040     6820.06
    239080     6821.58
    239120      6822.1
    239160     6823.98
    239200     6824.93
    239240     6825.32
    239280     6827.16
    239320     6828.45
    239360     6829.82
    239400     6830.07
    239440     6831.68
    239480     6833.32
    239520     6833.96
    239560     6834.75
    239600     6836.61
    239640     6837.47
    239680     6838.55
    239720     6839.69
    239760     6840.78
    239800     6842.02
    239840     6842.93
    239880     6844.45
    239920     6844.98
    239960     6846.86
    240000     6847.81
    240040     6848.19
    240080     6850.03
    240120     6851.32
    240160      6852.7
    240200     6852.96
    240240     6854.54
    240280     6856.18
    240320     6856.84
    240360     6857.62
    240400     6859.48
    240440     6860.35
    240480     6861.42
    240520     6862.56
    240560     6863.65
    240600     6864.89
    240640     6865.82
    240680      6867.3
    240720     6867.85
    240760     6869.74
    240800      6870.7
    240840     6871.05
    240880      6872.9
    240920     6874.18
    240960     6875.55
    241000     6875.81
    241040      6877.4
    241080     6879.05
    241120     6879.68
    241160     6880.47
    241200     6882.34
    241240     6883.21
    241280     6884.27
    241320     6885.42
    241360     6886.51
    241400     6887.75
    241440     6888.67
    241480     6890.16
    241520     6890.71
    241560     6892.59
    241600     6893.57
    241640      6893.9
    241680     6895.76
    241720     6897.02
    241760     6898.41
    241800     6898.65
    241840     6900.26
    241880     6901.88
    241920     6902.53
    241960     6903.29
    242000     6905.18
    242040     6906.05
    242080     6907.13
    242120      6908.3
    242160     6909.34
    242200     6910.59
    242240     6911.51
    242280     6913.01
    242320     6913.56
    242360     6915.46
    242400     6916.43
    242440     6916.73
    242480     6918.62
    242520     6919.88
    242560     6921.28
    242600     6921.52
    242640     6923.12
    242680     6924.74
    242720     6925.39
    242760     6926.16
    242800     6928.02
    242840      6928.9
    242880     6929.97
    242920     6931.17
    242960     6932.23
    243000     6933.46
    243040     6934.35
    243080     6935.85
    243120     6936.43
    243160     6938.31
    243200     6939.29
    243240     6939.56
    243280     6941.47
    243320     6942.69
    243360     6944.12
    243400     6944.34
    243440     6945.97
    243480     6947.58
    243520     6948.21
    243560        6949
    243600     6950.85
    243640     6951.74
    243680     6952.79
    243720        6954
    243760     6955.06
    243800     6956.29
    243840     6957.16
    243880     6958.71
    243920     6959.27
    243960     6961.15
    244000     6962.13
    244040      6962.4
    244080     6964.31
    244120     6965.53
    244160     6966.96
    244200     6967.16
    244240     6968.78
    244280     6970.41
    244320     6971.04
    244360     6971.84
    244400     6973.68
    244440     6974.55
    244480     6975.62
    244520     6976.82
    244560     6977.91
    244600     6979.11
    244640     6979.98
    244680     6981.54
    244720     6982.11
    244760        6984
    244800     6984.96
    244840     6985.23
    244880     6987.13
    244920     6988.35
    244960     6989.81
    245000     6989.99
    245040     6991.62
    245080     6993.26
    245120     6993.91
    245160     6994.66
    245200     6996.51
    245240     6997.38
    245280     6998.45
    245320     6999.66
    245360     7000.73
    245400     7001.95
    245440     7002.79
    245480     7004.35
    245520     7004.92
    245560     7006.83
    245600     7007.77
    245640     7008.04
    245680     7009.96
    245720     7011.21
    245760     7012.66
    245800     7012.83
    245840     7014.46
    245880     7016.09
    245920     7016.76
    245960     7017.52
    246000     7019.37
    246040     7020.25
    246080     7021.29
    246120     7022.49
    246160     7023.56
    246200     7024.78
    246240     7025.62
    246280     7027.18
    246320     7027.76
    246360     7029.65
    246400     7030.61
    246440     7030.88
    246480      7032.8
    246520     7034.03
    246560     7035.52
    246600     7035.66
    246640      7037.3
    246680     7038.95
    246720     7039.58
    246760     7040.37
    246800     7042.19
    246840     7043.09
    246880     7044.12
    246920     7045.32
    246960      7046.4
    247000     7047.64
    247040     7048.46
    247080     7050.03
    247120     7050.59
    247160     7052.51
    247200     7053.44
    247240     7053.71
    247280     7055.66
    247320     7056.89
    247360     7058.37
    247400     7058.51
    247440     7060.15
    247480     7061.82
    247520     7062.41
    247560     7063.19
    247600     7065.04
    247640     7065.93
    247680     7066.97
    247720     7068.17
    247760     7069.25
    247800     7070.48
    247840     7071.31
    247880     7072.88
    247920     7073.44
    247960     7075.36
    248000     7076.31
    248040     7076.57
    248080     7078.52
    248120     7079.74
    248160     7081.25
    248200     7081.35
    248240     7083.01
    248280     7084.66
    248320     7085.26
    248360     7086.03
    248400      7087.9
    248440     7088.77
    248480     7089.82
    248520        7091
    248560     7092.12
    248600     7093.34
    248640     7094.17
    248680     7095.72
    248720     7096.29
    248760     7098.21
    248800     7099.15
    248840     7099.42
    248880     7101.37
    248920      7102.6
    248960     7104.09
    249000     7104.21
    249040     7105.83
    249080     7107.51
    249120      7108.1
    249160     7108.87
    249200     7110.74
    249240     7111.62
    249280     7112.65
    249320     7113.83
    249360     7114.96
    249400     7116.18
    249440     7117.01
    249480     7118.56
    249520     7119.13
    249560     7121.05
    249600        7122
    249640     7122.25
    249680     7124.21
    249720     7125.45
    249760     7126.92
    249800     7127.05
    249840     7128.67
    249880     7130.35
    249920     7130.92
    249960     7131.69
    250000     7133.57
    250040     7134.45
    250080     7135.48
    250120     7136.66
    250160     7137.79
    250200     7139.01
    250240     7139.84
    250280     7141.39
    250320     7141.97
    250360     7143.88
    250400     7144.83
    250440     7145.09
    250480     7147.05
    250520     7148.27
    250560     7149.77
    250600     7149.88
    250640     7151.52
    250680     7153.19
    250720     7153.76
    250760     7154.51
    250800     7156.42
    250840     7157.28
    250880     7158.31
    250920      7159.5
    250960     7160.63
    251000     7161.84
    251040     7162.69
    251080     7164.22
    251120     7164.81
    251160     7166.74
    251200     7167.67
    251240     7167.92
    251280     7169.87
    251320     7171.08
    251360     7172.58
    251400     7172.69
    251440     7174.34
    251480        7176
    251520     7176.56
    251560     7177.34
    251600     7179.23
    251640      7180.1
    251680     7181.11
    251720     7182.32
    251760     7183.46
    251800     7184.66
    251840      7185.5
    251880     7187.02
    251920     7187.63
    251960     7189.56
    252000     7190.46
    252040     7190.74
    252080     7192.66
    252120      7193.9
    252160     7195.41
    252200      7195.5
    252240     7197.15
    252280     7198.83
    252320     7199.39
    252360     7200.15
    252400     7202.06
    252440      7202.9
    252480     7203.92
    252520     7205.11
    252560     7206.27
    252600     7207.48
    252640     7208.34
    252680     7209.84
    252720     7210.45
    252760     7212.38
    252800     7213.26
    252840     7213.55
    252880     7215.46
    252920     7216.72
    252960     7218.22
    253000      7218.3
    253040     7219.94
    253080     7221.67
    253120      7222.2
    253160     7222.96
    253200     7224.86
    253240     7225.71
    253280     7226.74
    253320     7227.91
    253360     7229.08
    253400     7230.28
    253440     7231.13
    253480     7232.67
    253520     7233.24
    253560     7235.19
    253600     7236.07
    253640     7236.33
    253680     7238.26
    253720     7239.51
    253760     7241.01
    253800      7241.1
    253840     7242.74
    253880     7244.45
    253920     7244.98
    253960     7245.76
    254000     7247.64
    254040      7248.5
    254080     7249.53
    254120     7250.69
    254160     7251.89
    254200     7253.07
    254240     7253.92
    254280     7255.46
    254320     7256.03
    254360     7257.97
    254400     7258.85
    254440     7259.11
    254480     7261.05
    254520     7262.28
    254560     7263.77
    254600     7263.87
    254640     7265.49
    254680     7267.22
    254720     7267.77
    254760     7268.49
    254800     7270.42
    254840     7271.26
    254880     7272.29
    254920     7273.43
    254960     7274.65
    255000     7275.83
    255040      7276.7
    255080     7278.21
    255120      7278.8
    255160     7280.75
    255200     7281.64
    255240     7281.84
    255280      7283.8
    255320     7285.02
    255360     7286.51
    255400     7286.61
    255440     7288.24
    255480     7289.96
    255520     7290.52
    255560     7291.25
    255600     7293.19
    255640     7294.01
    255680     7295.04
    255720     7296.18
    255760      7297.4
    255800     7298.61
    255840     7299.46
    255880     7300.97
    255920     7301.57
    255960      7303.5
    256000     7304.38
    256040     7304.57
    256080     7306.52
    256120     7307.78
    256160     7309.25
    256200     7309.35
    256240     7310.98
    256280      7312.7
    256320     7313.27
    256360        7314
    256400     7315.92
    256440     7316.76
    256480      7317.8
    256520     7318.92
    256560     7320.16
    256600     7321.36
    256640     7322.21
    256680     7323.73
    256720     7324.32
    256760     7326.24
    256800     7327.13
    256840     7327.32
    256880     7329.28
    256920     7330.53
    256960     7332.01
    257000     7332.08
    257040     7333.73
    257080     7335.43
    257120     7335.99
    257160     7336.73
    257200     7338.66
    257240     7339.51
    257280     7340.54
    257320     7341.66
    257360     7342.92
    257400      7344.1
    257440     7344.97
    257480     7346.46
    257520     7347.06
    257560     7348.96
    257600     7349.87
    257640     7350.07
    257680     7352.04
    257720      7353.3
    257760     7354.77
    257800     7354.84
    257840     7356.48
    257880     7358.19
    257920     7358.77
    257960     7359.47
    258000     7361.42
    258040     7362.27
    258080     7363.29
    258120     7364.38
    258160     7365.67
    258200     7366.85
    258240     7367.72
    258280     7369.22
    258320     7369.82
    258360     7371.73
    258400     7372.62
    258440      7372.8
    258480     7374.82
    258520     7376.05
    258560     7377.51
    258600      7377.6
    258640     7379.24
    258680     7380.95
    258720     7381.52
    258760     7382.24
    258800     7384.17
    258840        7385
    258880     7386.06
    258920     7387.15
    258960     7388.44
    259000     7389.61
    259040     7390.46
    259080     7391.98
    259120     7392.58
    259160     7394.47
    259200     7395.38
    259240     7395.53
    259280     7397.57
    259320     7398.78
    259360     7400.26
    259400     7400.36
    259440     7401.97
    259480      7403.7
    259520     7404.27
    259560     7404.98
    259600     7406.93
    259640     7407.74
    259680     7408.83
    259720     7409.91
    259760     7411.16
    259800     7412.34
    259840     7413.19
    259880     7414.73
    259920     7415.32
    259960     7417.21
    260000     7418.12
    260040     7418.27
    260080      7420.3
    260120     7421.53
    260160     7423.02
    260200      7423.1
    260240     7424.71
    260280     7426.44
    260320     7426.99
    260360     7427.71
    260400     7429.66
    260440     7430.48
    260480     7431.58
    260520     7432.65
    260560      7433.9
    260600     7435.08
    260640     7435.93
    260680     7437.44
    260720     7438.07
    260760     7439.94
    260800     7440.86
    260840     7440.99
    260880     7443.03
    260920     7444.25
    260960     7445.74
    261000     7445.83
    261040     7447.42
    261080     7449.15
    261120     7449.72
    261160     7450.43
    261200      7452.4
    261240     7453.19
    261280     7454.31
    261320     7455.36
    261360     7456.59
    261400     7457.79
    261440     7458.64
    261480     7460.14
    261520     7460.78
    261560      7462.7
    261600     7463.59
    261640     7463.72
    261680     7465.73
    261720     7466.99
    261760     7468.48
    261800     7468.54
    261840     7470.15
    261880     7471.88
    261920     7472.42
    261960     7473.15
    262000      7475.1
    262040     7475.89
    262080     7477.01
    262120     7478.05
    262160     7479.33
    262200     7480.51
    262240     7481.37
    262280     7482.87
    262320     7483.46
    262360      7485.4
    262400     7486.31
    262440     7486.44
    262480     7488.48
    262520     7489.71
    262560      7491.2
    262600     7491.26
    262640     7492.86
    262680     7494.56
    262720     7495.11
    262760     7495.87
    262800     7497.81
    262840      7498.6
    262880     7499.72
    262920     7500.77
    262960     7502.05
    263000     7503.21
    263040     7504.06
    263080     7505.58
    263120     7506.16
    263160     7508.08
    263200        7509
    263240     7509.11
    263280     7511.17
    263320     7512.39
    263360      7513.9
    263400     7513.95
    263440     7515.54
    263480     7517.24
    263520     7517.78
    263560     7518.56
    263600      7520.5
    263640     7521.28
    263680      7522.4
    263720     7523.43
    263760     7524.72
    263800     7525.89
    263840     7526.73
    263880     7528.26
    263920     7528.83
    263960     7530.77
    264000     7531.66
    264040      7531.8
    264080     7533.83
    264120     7535.06
    264160     7536.58
    264200     7536.62
    264240     7538.22
    264280     7539.92
    264320     7540.48
    264360     7541.25
    264400     7543.18
    264440     7543.96
    264480     7545.05
    264520     7546.11
    264560     7547.39
    264600     7548.56
    264640     7549.42
    264680     7550.93
    264720     7551.52
    264760     7553.45
    264800     7554.37
    264840     7554.48
    264880     7556.53
    264920     7557.76
    264960     7559.26
    265000     7559.33
    265040     7560.91
    265080      7562.6
    265120     7563.18
    265160     7563.96
    265200     7565.87
    265240     7566.65
    265280     7567.72
    265320      7568.8
    265360     7570.07
    265400     7571.24
    265440      7572.1
    265480     7573.59
    265520     7574.19
    265560     7576.12
    265600     7577.05
    265640     7577.15
    265680     7579.21
    265720     7580.42
    265760     7581.93
    265800     7582.02
    265840     7583.61
    265880     7585.27
    265920     7585.83
    265960     7586.64
    266000     7588.56
    266040     7589.33
    266080     7590.41
    266120     7591.45
    266160     7592.78
    266200     7593.93
    266240      7594.8
    266280     7596.27
    266320     7596.87
    266360     7598.79
    266400     7599.71
    266440     7599.86
    266480     7601.91
    266520     7603.11
    266560     7604.64
    266600     7604.72
    266640     7606.34
    266680     7607.98
    266720     7608.56
    266760     7609.34
    266800     7611.26
    266840     7612.02
    266880     7613.13
    266920     7614.17
    266960     7615.47
    267000     7616.62
    267040     7617.48
    267080     7618.98
    267120     7619.54
    267160     7621.47
    267200      7622.4
    267240     7622.54
    267280     7624.62
    267320     7625.83
    267360     7627.33
    267400     7627.41
    267440     7629.05
    267480     7630.67
    267520     7631.24
    267560     7632.03
    267600     7633.97
    267640     7634.73
    267680     7635.83
    267720     7636.88
    267760     7638.17
    267800     7639.32
    267840      7640.2
    267880     7641.69
    267920     7642.25
    267960     7644.18
    268000      7645.1
    268040     7645.26
    268080     7647.34
    268120     7648.55
    268160     7650.05
    268200     7650.14
    268240     7651.78
    268280     7653.38
    268320     7653.96
    268360     7654.74
    268400      7656.7
    268440     7657.44
    268480     7658.56
    268520     7659.59
    268560     7660.85
    268600     7662.03
    268640     7662.89
    268680     7664.39
    268720     7664.95
    268760     7666.89
    268800     7667.81
    268840     7667.94
    268880     7670.03
    268920     7671.24
    268960     7672.75
    269000     7672.83
    269040     7674.46
    269080     7676.08
    269120     7676.65
    269160     7677.45
    269200      7679.4
    269240     7680.16
    269280     7681.27
    269320     7682.27
    269360     7683.56
    269400     7684.74
    269440     7685.61
    269480     7687.07
    269520     7687.64
    269560     7689.59
    269600      7690.5
    269640     7690.65
    269680     7692.73
    269720     7693.91
    269760     7695.46
    269800     7695.53
    269840     7697.15
    269880     7698.78
    269920     7699.35
    269960     7700.16
    270000     7702.11
    270040     7702.86
    270080     7703.98
    270120        7705
    270160     7706.26
    270200     7707.44
    270240     7708.31
    270280     7709.75
    270320     7710.34
    270360      7712.3
    270400     7713.21
    270440     7713.36
    270480     7715.46
    270520     7716.65
    270560     7718.17
    270600     7718.25
    270640     7719.88
    270680     7721.53
    270720     7722.07
    270760     7722.88
    270800     7724.83
    270840      7725.6
    270880     7726.72
    270920     7727.75
    270960        7729
    271000     7730.18
    271040     7731.07
    271080     7732.47
    271120     7733.08
    271160     7735.02
    271200     7735.94
    271240      7736.1
    271280     7738.19
    271320     7739.37
    271360     7740.89
    271400     7740.96
    271440      7742.6
    271480     7744.25
    271520     7744.77
    271560     7745.59
    271600     7747.58
    271640     7748.34
    271680     7749.46
    271720     7750.48
    271760     7751.73
    271800      7752.9
    271840     7753.82
    271880     7755.22
    271920      7755.8
    271960     7757.77
    272000     7758.67
    272040     7758.85
    272080     7760.93
    272120      7762.1
    272160     7763.62
    272200     7763.72
    272240     7765.36
    272280     7766.98
    272320     7767.51
    272360     7768.34
    272400     7770.32
    272440     7771.09
    272480     7772.22
    272520     7773.24
    272560     7774.49
    272600     7775.68
    272640     7776.54
    272680     7777.98
    272720     7778.52
    272760     7780.53
    272800     7781.41
    272840     7781.57
    272880     7783.69
    272920     7784.86
    272960     7786.37
    273000     7786.47
    273040      7788.1
    273080     7789.71
    273120     7790.26
    273160     7791.08
    273200     7793.07
    273240     7793.82
    273280     7794.96
    273320     7795.98
    273360     7797.23
    273400      7798.4
    273440     7799.29
    273480     7800.71
    273520     7801.25
    273560     7803.26
    273600     7804.18
    273640     7804.31
    273680     7806.43
    273720      7807.6
    273760      7809.1
    273800     7809.19
    273840     7810.84
    273880     7812.47
    273920     7812.99
    273960     7813.82
    274000     7815.82
    274040     7816.57
    274080      7817.7
    274120     7818.75
    274160     7819.98
    274200     7821.16
    274240     7822.03
    274280     7823.48
    274320     7824.02
    274360     7826.02
    274400     7826.91
    274440     7827.06
    274480     7829.19
    274520     7830.35
    274560     7831.84
    274600     7831.92
    274640     7833.57
    274680     7835.21
    274720     7835.76
    274760     7836.58
    274800     7838.59
    274840     7839.33
    274880     7840.46
    274920      7841.5
    274960     7842.74
    275000     7843.91
    275040     7844.77
    275080     7846.23
    275120     7846.78
    275160     7848.78
    275200     7849.68
    275240     7849.81
    275280     7851.95
    275320     7853.12
    275360     7854.59
    275400     7854.69
    275440     7856.32
    275480     7857.99
    275520      7858.5
    275560     7859.33
    275600     7861.33
    275640      7862.1
    275680     7863.22
    275720     7864.26
    275760     7865.46
    275800     7866.64
    275840     7867.53
    275880     7868.98
    275920     7869.51
    275960     7871.53
    276000     7872.42
    276040     7872.55
    276080      7874.7
    276120     7875.85
    276160     7877.35
    276200     7877.43
    276240     7879.07
    276280     7880.72
    276320     7881.22
    276360     7882.09
    276400     7884.05
    276440     7884.84
    276480     7885.97
    276520     7886.99
    276560      7888.2
    276600     7889.38
    276640     7890.25
    276680     7891.73
    276720     7892.24
    276760     7894.26
    276800     7895.17
    276840     7895.29
    276880     7897.44
    276920     7898.58
    276960     7900.11
    277000     7900.18
    277040     7901.82
    277080     7903.47
    277120     7903.99
    277160     7904.86
    277200      7906.8
    277240     7907.57
    277280     7908.71
    277320     7909.73
    277360     7910.95
    277400     7912.14
    277440     7912.98
    277480     7914.47
    277520     7914.96
    277560     7916.98
    277600     7917.91
    277640     7918.05
    277680     7920.21
    277720     7921.32
    277760     7922.86
    277800     7922.94
    277840     7924.58
    277880     7926.23
    277920     7926.74
    277960      7927.6
    278000     7929.57
    278040      7930.3
    278080     7931.47
    278120     7932.48
    278160     7933.71
    278200     7934.88
    278240     7935.72
    278280     7937.21
    278320     7937.71
    278360     7939.74
    278400     7940.68
    278440     7940.81
    278480     7942.94
    278520     7944.07
    278560     7945.63
    278600     7945.69
    278640     7947.31
    278680     7948.96
    278720      7949.5
    278760     7950.36
    278800     7952.31
    278840     7953.05
    278880     7954.22
    278920     7955.23
    278960      7956.4
    279000     7957.62
    279040     7958.48
    279080     7959.96
    279120     7960.46
    279160     7962.49
    279200     7963.43
    279240     7963.56
    279280      7965.7
    279320     7966.82
    279360     7968.41
    279400     7968.45
    279440     7970.08
    279480     7971.74
    279520     7972.27
    279560     7973.11
    279600     7975.09
    279640      7975.8
    279680     7976.99
    279720     7977.97
    279760     7979.17
    279800      7980.4
    279840     7981.27
    279880     7982.72
    279920     7983.21
    279960     7985.26
    280000     7986.22
    280040     7986.34
    280080     7988.46
    280120     7989.61
    280160     7991.17
    280200     7991.21
    280240     7992.86
    280280      7994.5
    280320     7995.02
    280360     7995.87
    280400     7997.85
    280440     7998.55
    280480     7999.73
    280520     8000.73
    280560     8001.92
    280600     8003.17
    280640     8004.01
    280680     8005.49
    280720     8005.94
    280760     8008.01
    280800     8008.96
    280840     8009.09
    280880     8011.21
    280920     8012.36
    280960     8013.92
    281000     8013.98
    281040      8015.6
    281080     8017.23
    281120     8017.79
    281160     8018.62
    281200     8020.62
    281240     8021.28
    281280     8022.48
    281320     8023.47
    281360     8024.67
    281400     8025.91
    281440     8026.75
    281480     8028.22
    281520     8028.69
    281560     8030.77
    281600     8031.72
    281640     8031.82
    281680     8033.92
    281720     8035.08
    281760     8036.66
    281800      8036.7
    281840      8038.3
    281880     8039.97
    281920     8040.51
    281960     8041.34
    282000     8043.32
    282040     8043.99
    282080     8045.18
    282120     8046.19
    282160     8047.38
    282200     8048.63
    282240     8049.46
    282280     8050.95
    282320      8051.4
    282360     8053.51
    282400     8054.45
    282440     8054.55
    282480     8056.69
    282520     8057.83
    282560     8059.41
    282600     8059.43
    282640     8061.04
    282680     8062.69
    282720     8063.25
    282760     8064.07
    282800     8066.04
    282840     8066.74
    282880     8067.91
    282920     8068.92
    282960     8070.15
    283000     8071.37
    283040     8072.19
    283080      8073.7
    283120     8074.14
    283160     8076.23
    283200     8077.17
    283240     8077.27
    283280     8079.42
    283320     8080.59
    283360     8082.12
    283400     8082.17
    283440     8083.81
    283480     8085.41
    283520     8085.98
    283560      8086.8
    283600     8088.78
    283640     8089.48
    283680     8090.64
    283720     8091.65
    283760     8092.88
    283800     8094.08
    283840     8094.92
    283880     8096.43
    283920     8096.89
    283960     8098.96
    284000     8099.89
    284040        8100
    284080     8102.14
    284120     8103.34
    284160     8104.85
    284200      8104.9
    284240     8106.53
    284280     8108.13
    284320     8108.69
    284360     8109.51
    284400     8111.51
    284440     8112.23
    284480     8113.38
    284520     8114.37
    284560     8115.62
    284600      8116.8
    284640     8117.62
    284680     8119.16
    284720     8119.64
    284760     8121.69
    284800     8122.62
    284840     8122.68
    284880     8124.83
    284920     8126.04
    284960     8127.57
    285000      8127.6
    285040     8129.23
    285080     8130.84
    285120     8131.39
    285160     8132.21
    285200     8134.21
    285240     8134.93
    285280     8136.08
    285320     8137.08
    285360     8138.36
    285400     8139.49
    285440     8140.33
    285480     8141.85
    285520     8142.34
    285560      8144.4
    285600     8145.35
    285640     8145.36
    285680     8147.53
    285720     8148.74
    285760     8150.26
    285800     8150.29
    285840     8151.93
    285880     8153.55
    285920      8154.1
    285960      8154.9
    286000     8156.88
    286040     8157.63
    286080     8158.76
    286120     8159.77
    286160     8161.06
    286200     8162.21
    286240     8163.02
    286280     8164.55
    286320     8165.03
    286360     8167.09
    286400     8168.06
    286440     8168.05
    286480     8170.25
    286520     8171.44
    286560     8172.94
    286600        8173
    286640     8174.63
    286680     8176.25
    286720     8176.83
    286760     8177.58
    286800     8179.61
    286840     8180.34
    286880     8181.44
    286920     8182.48
    286960     8183.76
    287000      8184.9
    287040     8185.74
    287080     8187.24
    287120     8187.73
    287160     8189.81
    287200     8190.78
    287240     8190.76
    287280     8192.98
    287320     8194.17
    287360     8195.65
    287400      8195.7
    287440     8197.32
    287480     8198.95
    287520     8199.53
    287560     8200.29
    287600      8202.3
    287640     8203.04
    287680     8204.15
    287720     8205.19
    287760     8206.48
    287800     8207.61
    287840     8208.43
    287880     8209.96
    287920     8210.44
    287960     8212.54
    288000     8213.51
    288040     8213.46
    288080     8215.71
    288120     8216.86
    288160     8218.37
    288200     8218.42
    288240     8220.04
    288280     8221.67
    288320     8222.23
    288360     8222.99
    288400     8225.04
    288440     8225.73
    288480     8226.84
    288520     8227.93
    288560     8229.17
    288600     8230.32
    288640     8231.14
    288680     8232.65
    288720     8233.14
    288760     8235.21
    288800     8236.22
    288840     8236.16
    288880     8238.42
    288920     8239.57
    288960     8241.05
    289000     8241.11
    289040     8242.73
    289080     8244.36
    289120     8244.96
    289160     8245.67
    289200     8247.75
    289240     8248.44
    289280     8249.52
    289320     8250.61
    289360     8251.85
    289400     8253.01
    289440     8253.84
    289480     8255.37
    289520     8255.81
    289560     8257.91
    289600      8258.9
    289640     8258.87
    289680     8261.12
    289720     8262.31
    289760     8263.76
    289800     8263.82
    289840     8265.43
    289880     8267.05
    289920     8267.66
    289960     8268.38
    290000     8270.46
    290040     8271.16
    290080     8272.22
    290120     8273.33
    290160     8274.54
    290200     8275.73
    290240     8276.56
    290280     8278.11
    290320     8278.51
    290360     8280.62
    290400     8281.59
    290440     8281.57
    290480     8283.82
    290520     8285.02
    290560     8286.46
    290600     8286.49
    290640     8288.11
    290680     8289.71
    290720     8290.34
    290760     8291.08
    290800     8293.14
    290840     8293.84
    290880     8294.88
    290920     8296.01
    290960     8297.21
    291000     8298.43
    291040     8299.24
    291080     8300.77
    291120     8301.14
    291160     8303.31
    291200      8304.3
    291240     8304.25
    291280     8306.51
    291320     8307.71
    291360     8309.18
    291400     8309.19
    291440      8310.8
    291480     8312.42
    291520     8313.06
    291560      8313.8
    291600     8315.84
    291640     8316.55
    291680     8317.59
    291720     8318.72
    291760     8319.92
    291800     8321.12
    291840     8321.94
    291880     8323.51
    291920     8323.88
    291960     8326.03
    292000     8327.02
    292040     8326.94
    292080     8329.24
    292120     8330.42
    292160     8331.91
    292200      8331.9
    292240      8333.5
    292280     8335.12
    292320     8335.77
    292360      8336.5
    292400     8338.53
    292440     8339.24
    292480     8340.28
    292520     8341.42
    292560     8342.64
    292600     8343.81
    292640     8344.64
    292680     8346.22
    292720     8346.59
    292760     8348.75
    292800     8349.73
    292840     8349.64
    292880     8351.93
    292920     8353.13
    292960     8354.59
    293000     8354.58
    293040     8356.21
    293080     8357.83
    293120     8358.45
    293160     8359.19
    293200     8361.23
    293240     8361.95
    293280        8363
    293320     8364.11
    293360     8365.33
    293400     8366.49
    293440     8367.37
    293480     8368.93
    293520     8369.29
    293560     8371.44
    293600     8372.44
    293640     8372.36
    293680     8374.63
    293720     8375.85
    293760     8377.29
    293800     8377.29
    293840      8378.9
    293880     8380.53
    293920     8381.16
    293960     8381.89
    294000     8383.94
    294040     8384.65
    294080     8385.71
    294120     8386.81
    294160     8388.01
    294200     8389.21
    294240     8390.06
    294280     8391.64
    294320     8391.98
    294360     8394.12
    294400     8395.11
    294440     8395.03
    294480     8397.27
    294520     8398.54
    294560     8399.95
    294600     8399.96
    294640     8401.57
    294680     8403.19
    294720     8403.82
    294760     8404.54
    294800     8406.62
    294840     8407.33
    294880     8408.35
    294920     8409.48
    294960     8410.67
    295000     8411.85
    295040      8412.7
    295080     8414.31
    295120     8414.63
    295160     8416.77
    295200     8417.77
    295240     8417.69
    295280     8419.91
    295320      8421.2
    295360     8422.62
    295400      8422.6
    295440     8424.24
    295480     8425.86
    295520     8426.48
    295560     8427.18
    295600     8429.28
    295640     8429.96
    295680     8431.01
    295720     8432.13
    295760     8433.32
    295800     8434.52
    295840     8435.37
    295880     8436.95
    295920     8437.29
    295960     8439.42
    296000     8440.42
    296040     8440.35
    296080     8442.56
    296120     8443.86
    296160     8445.28
    296200     8445.26
    296240     8446.91
    296280     8448.55
    296320     8449.12
    296360     8449.87
    296400     8451.92
    296440     8452.65
    296480     8453.66
    296520      8454.8
    296560     8456.01
    296600     8457.18
    296640     8458.04
    296680     8459.61
    296720     8459.94
    296760     8462.08
    296800     8463.11
    296840     8463.03
    296880     8465.24
    296920      8466.5
    296960     8467.98
    297000     8467.96
    297040     8469.58
    297080     8471.22
    297120      8471.8
    297160     8472.53
    297200     8474.59
    297240     8475.33
    297280     8476.34
    297320     8477.49
    297360     8478.69
    297400     8479.86
    297440      8480.7
    297480     8482.31
    297520     8482.62
    297560      8484.8
    297600     8485.79
    297640     8485.72
    297680     8487.91
    297720     8489.19
    297760     8490.69
    297800     8490.63
    297840     8492.27
    297880     8493.91
    297920      8494.5
    297960     8495.23
    298000     8497.29
    298040     8497.99
    298080     8499.02
    298120     8500.16
    298160     8501.35
    298200     8502.54
    298240     8503.38
    298280        8505
    298320     8505.32
    298360     8507.51
    298400     8508.47
    298440      8508.4
    298480     8510.61
    298520     8511.86
    298560     8513.38
    298600     8513.33
    298640     8514.95
    298680     8516.59
    298720     8517.21
    298760      8517.9
    298800     8519.97
    298840     8520.68
    298880     8521.69
    298920     8522.86
    298960     8524.04
    299000     8525.21
    299040     8526.08
    299080     8527.67
    299120     8528.01
    299160      8530.2
    299200     8531.15
    299240      8531.1
    299280     8533.32
    299320     8534.54
    299360     8536.09
    299400     8536.05
    299440     8537.67
    299480     8539.29
    299520     8539.89
    299560      8540.6
    299600     8542.69
    299640     8543.35
    299680     8544.38
    299720     8545.55
    299760     8546.75
    299800     8547.92
    299840     8548.79
    299880     8550.42
    299920     8550.72
    299960      8552.9
    300000     8553.85
    300040     8553.79
    300080     8556.04
    300120     8557.23
    300160     8558.77
    300200     8558.72
    300240     8560.34
    300280     8561.97
    300320     8562.59
    300360     8563.32
    300400     8565.42
    300440     8566.07
    300480     8567.08
    300520     8568.23
    300560     8569.47
    300600     8570.59
    300640      8571.5
    300680     8573.12
    300720     8573.41
    300760     8575.59
    300800     8576.59
    300840      8576.5
    300880     8578.73
    300920     8579.93
    300960     8581.48
    301000     8581.42
    301040     8583.04
    301080     8584.67
    301120     8585.26
    301160     8585.98
    301200     8588.13
    301240     8588.77
    301280     8589.78
    301320     8590.95
    301360     8592.15
    301400      8593.3
    301440      8594.2
    301480     8595.84
    301520      8596.1
    301560     8598.27
    301600     8599.26
    301640     8599.18
    301680     8601.43
    301720     8602.64
    301760     8604.23
    301800     8604.13
    301840     8605.73
    301880     8607.37
    301920     8607.97
    301960     8608.68
    302000     8610.84
    302040     8611.47
    302080     8612.48
    302120     8613.66
    302160     8614.88
    302200     8616.01
    302240     8616.93
    302280     8618.56
    302320      8618.8
    302360        8621
    302400     8621.98
    302440     8621.91
    302480     8624.14
    302520     8625.32
    302560     8626.94
    302600     8626.84
    302640     8628.44
    302680      8630.1
    302720     8630.69
    302760      8631.4
    302800     8633.54
    302840     8634.21
    302880     8635.19
    302920     8636.39
    302960     8637.61
    303000     8638.69
    303040     8639.65
    303080     8641.28
    303120     8641.53
    303160     8643.72
    303200     8644.69
    303240     8644.63
    303280     8646.84
    303320     8648.04
    303360     8649.67
    303400     8649.57
    303440     8651.16
    303480     8652.79
    303520     8653.41
    303560      8654.1
    303600     8656.25
    303640     8656.91
    303680     8657.89
    303720     8659.11
    303760     8660.31
    303800     8661.43
    303840     8662.39
    303880     8663.98
    303920     8664.25
    303960     8666.43
    304000     8667.39
    304040     8667.35
    304080     8669.54
    304120     8670.78
    304160     8672.37
    304200      8672.3
    304240     8673.89
    304280      8675.5
    304320     8676.13
    304360     8676.81
    304400     8678.96
    304440     8679.64
    304480     8680.61
    304520     8681.83
    304560     8683.04
    304600     8684.14
    304640     8685.12
    304680     8686.72
    304720     8686.95
    304760     8689.15
    304800     8690.14
    304840     8690.04
    304880     8692.28
    304920     8693.49
    304960      8695.1
    305000     8695.04
    305040     8696.61
    305080     8698.18
    305120     8698.83
    305160     8699.54
    305200      8701.7
    305240     8702.37
    305280     8703.31
    305320     8704.51
    305360     8705.75
    305400     8706.85
    305440     8707.87
    305480     8709.45
    305520     8709.66
    305560     8711.87
    305600     8712.88
    305640     8712.79
    305680     8715.01
    305720     8716.24
    305760     8717.83
    305800     8717.76
    305840     8719.32
    305880     8720.93
    305920     8721.55
    305960     8722.28
    306000     8724.43
    306040     8725.12
    306080     8726.06
    306120     8727.26
    306160      8728.5
    306200      8729.6
    306240     8730.61
    306280      8732.2
    306320     8732.39
    306360     8734.59
    306400     8735.61
    306440     8735.51
    306480     8737.75
    306520     8738.98
    306560     8740.57
    306600     8740.46
    306640     8742.04
    306680     8743.66
    306720     8744.29
    306760     8745.02
    306800     8747.19
    306840     8747.86
    306880      8748.8
    306920     8750.02
    306960     8751.23
    307000     8752.34
    307040     8753.37
    307080     8754.93
    307120     8755.13
    307160     8757.35
    307200     8758.34
    307240     8758.25
    307280     8760.51
    307320     8761.74
    307360     8763.33
    307400     8763.21
    307440     8764.79
    307480     8766.41
    307520     8767.04
    307560     8767.78
    307600     8769.94
    307640     8770.58
    307680     8771.55
    307720     8772.79
    307760     8773.96
    307800     8775.09
    307840     8776.12
    307880     8777.67
    307920     8777.86
    307960      8780.1
    308000     8781.09
    308040     8780.97
    308080     8783.19
    308120     8784.44
    308160     8786.07
    308200     8785.91
    308240     8787.52
    308280     8789.11
    308320      8789.8
    308360     8790.49
    308400     8792.63
    308440     8793.29
    308480     8794.24
    308520     8795.48
    308560     8796.68
    308600     8797.81
    308640      8798.8
    308680     8800.37
    308720     8800.57
    308760     8802.78
    308800     8803.78
    308840     8803.64
    308880     8805.86
    308920     8807.11
    308960     8808.72
    309000     8808.61
    309040     8810.21
    309080     8811.78
    309120     8812.46
    309160     8813.15
    309200     8815.29
    309240     8815.94
    309280     8816.92
    309320     8818.13
    309360     8819.32
    309400     8820.48
    309440     8821.47
    309480     8823.05
    309520     8823.23
    309560     8825.44
    309600     8826.44
    309640     8826.32
    309680     8828.51
    309720     8829.77
    309760      8831.4
    309800     8831.27
    309840     8832.88
    309880     8834.46
    309920      8835.1
    309960     8835.82
    310000     8837.95
    310040     8838.62
    310080      8839.6
    310120     8840.79
    310160     8842.01
    310200     8843.16
    310240     8844.17
    310280     8845.74
    310320     8845.92
    310360     8848.15
    310400     8849.12
    310440        8849
    310480      8851.2
    310520     8852.48
    310560     8854.09
    310600     8853.97
    310640     8855.59
    310680     8857.16
    310720     8857.79
    310760     8858.53
    310800     8860.66
    310840     8861.32
    310880      8862.3
    310920     8863.47
    310960     8864.71
    311000     8865.86
    311040     8866.87
    311080     8868.42
    311120     8868.61
    311160     8870.83
    311200     8871.84
    311240     8871.71
    311280     8873.88
    311320     8875.19
    311360     8876.76
    311400     8876.66
    311440     8878.26
    311480     8879.85
    311520     8880.48
    311560     8881.21
    311600     8883.36
    311640     8884.05
    311680     8885.03
    311720     8886.17
    311760     8887.43
    311800     8888.55
    311840     8889.54
    311880     8891.15
    311920     8891.31
    311960     8893.53
    312000     8894.53
    312040     8894.42
    312080      8896.6
    312120     8897.92
    312160     8899.48
    312200     8899.41
    312240     8901.01
    312280     8902.57
    312320      8903.2
    312360     8903.94
    312400      8906.1
    312440     8906.78
    312480     8907.74
    312520      8908.9
    312560     8910.17
    312600     8911.28
    312640     8912.25
    312680     8913.88
    312720     8914.05
    312760     8916.27
    312800     8917.27
    312840     8917.16
    312880     8919.31
    312920     8920.65
    312960     8922.23
    313000     8922.17
    313040     8923.72
    313080     8925.27
    313120     8925.92
    313160     8926.66
    313200     8928.79
    313240     8929.51
    313280     8930.46
    313320     8931.59
    313360      8932.9
    313400     8934.01
    313440     8934.98
    313480      8936.6
    313520     8936.77
    313560        8939
    313600     8939.98
    313640     8939.85
    313680     8942.03
    313720     8943.36
    313760     8944.95
    313800     8944.87
    313840     8946.46
    313880     8947.99
    313920     8948.64
    313960     8949.38
    314000     8951.52
    314040     8952.21
    314080     8953.18
    314120     8954.32
    314160     8955.63
    314200     8956.74
    314240     8957.71
    314280     8959.33
    314320     8959.51
    314360     8961.72
    314400     8962.71
    314440     8962.58
    314480     8964.77
    314520     8966.07
    314560     8967.66
    314600     8967.59
    314640      8969.2
    314680     8970.73
    314720     8971.34
    314760      8972.1
    314800     8974.25
    314840     8974.94
    314880     8975.88
    314920     8977.05
    314960     8978.34
    315000     8979.47
    315040     8980.42
    315080     8982.04
    315120     8982.22
    315160     8984.43
    315200     8985.41
    315240     8985.29
    315280      8987.5
    315320     8988.75
    315360     8990.35
    315400     8990.31
    315440     8991.93
    315480     8993.47
    315520     8994.04
    315560     8994.79
    315600     8996.94
    315640     8997.67
    315680     8998.57
    315720     8999.76
    315760     9001.04
    315800     9002.16
    315840      9003.1
    315880     9004.73
    315920     9004.93
    315960     9007.16
    316000     9008.13
    316040     9007.99
    316080     9010.19
    316120     9011.45
    316160     9013.06
    316200     9013.01
    316240      9014.6
    316280     9016.18
    316320     9016.73
    316360      9017.5
    316400     9019.63
    316440     9020.35
    316480     9021.26
    316520     9022.45
    316560     9023.72
    316600     9024.83
    316640     9025.77
    316680     9027.42
    316720      9027.6
    316760     9029.82
    316800     9030.82
    316840     9030.66
    316880     9032.88
    316920     9034.11
    316960     9035.71
    317000     9035.67
    317040     9037.27
    317080     9038.84
    317120     9039.42
    317160     9040.19
    317200     9042.31
    317240     9043.02
    317280     9043.94
    317320     9045.15
    317360     9046.42
    317400      9047.5
    317440     9048.44
    317480      9050.1
    317520     9050.27
    317560     9052.52
    317600     9053.51
    317640     9053.34
    317680     9055.55
    317720     9056.79
    317760     9058.38
    317800     9058.34
    317840     9059.95
    317880      9061.5
    317920     9062.09
    317960     9062.87
    318000     9065.01
    318040     9065.66
    318080     9066.59
    318120     9067.78
    318160      9069.1
    318200     9070.15
    318240      9071.1
    318280     9072.78
    318320     9072.91
    318360     9075.17
    318400     9076.16
    318440     9075.97
    318480     9078.17
    318520     9079.43
    318560     9080.99
    318600     9080.96
    318640     9082.59
    318680     9084.13
    318720     9084.73
    318760     9085.49
    318800     9087.64
    318840     9088.29
    318880     9089.22
    318920     9090.41
    318960     9091.73
    319000     9092.79
    319040      9093.7
    319080     9095.38
    319120     9095.56
    319160     9097.81
    319200     9098.79
    319240     9098.57
    319280     9100.78
    319320     9102.04
    319360      9103.6
    319400     9103.56
    319440      9105.2
    319480     9106.74
    319520     9107.36
    319560     9108.11
    319600     9110.25
    319640     9110.93
    319680     9111.85
    319720     9113.03
    319760     9114.36
    319800     9115.39
    319840      9116.3
    319880     9118.01
    319920     9118.19
    319960     9120.45
    320000      9121.4
    320040     9121.17
    320080     9123.38
    320120     9124.62
    320160      9126.2
    320200     9126.16
    320240     9127.85
    320280     9129.34
    320320     9129.96
    320360     9130.74
    320400     9132.83
    320440     9133.53
    320480     9134.44
    320520     9135.63
    320560     9136.96
    320600        9138
    320640     9138.94
    320680     9140.63
    320720     9140.78
    320760     9143.08
    320800     9143.98
    320840     9143.79
    320880     9146.05
    320920     9147.28
    320960     9148.86
    321000     9148.79
    321040     9150.48
    321080     9151.95
    321120     9152.61
    321160     9153.37
    321200     9155.47
    321240     9156.17
    321280     9157.11
    321320     9158.29
    321360     9159.61
    321400     9160.64
    321440     9161.58
    321480     9163.28
    321520     9163.43
    321560     9165.71
    321600      9166.6
    321640      9166.4
    321680     9168.63
    321720     9169.89
    321760     9171.46
    321800     9171.42
    321840     9173.12
    321880     9174.56
    321920     9175.24
    321960        9176
    322000     9178.11
    322040     9178.79
    322080     9179.72
    322120     9180.89
    322160     9182.25
    322200     9183.28
    322240     9184.25
    322280     9185.89
    322320     9186.04
    322360     9188.33
    322400      9189.2
    322440        9189
    322480     9191.22
    322520      9192.5
    322560     9194.08
    322600     9194.01
    322640     9195.73
    322680     9197.16
    322720     9197.86
    322760     9198.64
    322800     9200.73
    322840     9201.41
    322880     9202.33
    322920      9203.5
    322960     9204.83
    323000     9205.88
    323040     9206.85
    323080     9208.52
    323120     9208.63
    323160     9210.94
    323200     9211.79
    323240     9211.62
    323280     9213.83
    323320     9215.12
    323360     9216.72
    323400     9216.64
    323440     9218.35
    323480     9219.81
    323520     9220.47
    323560     9221.27
    323600     9223.37
    323640     9224.06
    323680     9224.94
    323720     9226.13
    323760     9227.48
    323800     9228.52
    323840      9229.5
    323880     9231.12
    323920     9231.26
    323960     9233.58
    324000     9234.43
    324040     9234.21
    324080     9236.46
    324120     9237.76
    324160     9239.36
    324200     9239.25
    324240        9241
    324280     9242.46
    324320     9243.08
    324360     9243.92
    324400     9246.01
    324440     9246.69
    324480     9247.56
    324520     9248.77
    324560     9250.12
    324600     9251.16
    324640     9252.14
    324680     9253.77
    324720     9253.89
    324760      9256.2
    324800     9257.06
    324840     9256.84
    324880     9259.07
    324920     9260.37
    324960     9261.97
    325000     9261.85
    325040     9263.62
    325080     9265.11
    325120      9265.7
    325160     9266.54
    325200     9268.64
    325240     9269.28
    325280     9270.18
    325320     9271.38
    325360     9272.75
    325400     9273.79
    325440     9274.75
    325480      9276.4
    325520      9276.5
    325560     9278.81
    325600     9279.68
    325640     9279.48
    325680     9281.75
    325720     9283.03
    325760     9284.64
    325800     9284.52
    325840     9286.25
    325880     9287.75
    325920     9288.33
    325960     9289.16
    326000     9291.27
    326040     9291.92
    326080      9292.8
    326120     9294.02
    326160     9295.38
    326200     9296.42
    326240     9297.39
    326280     9299.04
    326320     9299.11
    326360     9301.44
    326400     9302.33
    326440      9302.1
    326480     9304.37
    326520     9305.62
    326560     9307.24
    326600     9307.13
    326640     9308.86
    326680     9310.38
    326720     9310.93
    326760     9311.78
    326800     9313.88
    326840     9314.51
    326880     9315.37
    326920     9316.61
    326960     9317.99
    327000     9319.01
    327040     9319.98
    327080     9321.64
    327120     9321.71
    327160     9324.07
    327200     9324.92
    327240     9324.69
    327280     9326.94
    327320     9328.24
    327360      9329.8
    327400     9329.72
    327440     9331.47
    327480     9332.96
    327520     9333.55
    327560     9334.39
    327600     9336.47
    327640      9337.1
    327680     9337.97
    327720     9339.15
    327760     9340.56
    327800     9341.58
    327840     9342.54
    327880     9344.21
    327920     9344.31
    327960     9346.65
    328000     9347.48
    328040     9347.24
    328080     9349.52
    328120      9350.8
    328160      9352.4
    328200     9352.27
    328240     9354.03
    328280      9355.5
    328320     9356.12
    328360     9356.95
    328400     9359.04
    328440     9359.65
    328480     9360.54
    328520     9361.71
    328560      9363.1
    328600     9364.15
    328640     9365.11
    328680     9366.76
    328720     9366.88
    328760     9369.25
    328800     9370.04
    328840     9369.81
    328880     9372.07
    328920     9373.36
    328960     9374.93
    329000     9374.81
    329040     9376.55
    329080     9378.09
    329120     9378.69
    329160     9379.49
    329200     9381.59
    329240     9382.16
    329280     9383.08
    329320     9384.25
    329360     9385.65
    329400     9386.68
    329440     9387.63
    329480     9389.32
    329520     9389.45
    329560      9391.8
    329600     9392.59
    329640     9392.35
    329680     9394.64
    329720     9395.92
    329760     9397.48
    329800     9397.37
    329840     9399.09
    329880     9400.65
    329920     9401.24
    329960     9402.03
    330000     9404.14
    330040     9404.71
    330080     9405.62
    330120      9406.8
    330160     9408.19
    330200     9409.23
    330240      9410.2
    330280     9411.86
    330320     9411.99
    330360     9414.33
    330400     9415.15
    330440     9414.89
    330480     9417.18
    330520      9418.5
    330560     9420.03
    330600     9419.96
    330640     9421.63
    330680     9423.19
    330720     9423.77
    330760     9424.62
    330800     9426.71
    330840     9427.25
    330880     9428.17
    330920     9429.38
    330960     9430.75
    331000      9431.8
    331040     9432.76
    331080     9434.44
    331120     9434.55
    331160      9436.9
    331200     9437.72
    331240     9437.49
    331280     9439.78
    331320     9441.08
    331360     9442.61
    331400     9442.56
    331440     9444.23
    331480     9445.78
    331520     9446.41
    331560     9447.21
    331600     9449.28
    331640     9449.84
    331680     9450.74
    331720     9451.96
    331760     9453.35
    331800     9454.37
    331840     9455.37
    331880     9457.05
    331920     9457.16
    331960      9459.5
    332000     9460.31
    332040     9460.11
    332080      9462.4
    332120     9463.67
    332160     9465.23
    332200     9465.16
    332240     9466.81
    332280     9468.38
    332320     9468.98
    332360      9469.8
    332400     9471.86
    332440     9472.44
    332480     9473.32
    332520     9474.54
    332560     9475.96
    332600     9476.96
    332640     9477.97
    332680     9479.66
    332720     9479.75
    332760     9482.06
    332800     9482.88
    332840     9482.67
    332880     9484.95
    332920     9486.23
    332960      9487.8
    333000     9487.72
    333040     9489.41
    333080     9490.99
    333120     9491.56
    333160     9492.39
    333200     9494.43
    333240        9495
    333280     9495.92
    333320     9497.13
    333360     9498.53
    333400     9499.54
    333440     9500.56
    333480     9502.23
    333520     9502.29
    333560     9504.64
    333600     9505.42
    333640     9505.23
    333680     9507.51
    333720     9508.77
    333760     9510.36
    333800     9510.26
    333840     9511.97
    333880     9513.53
    333920     9514.12
    333960     9514.93
    334000     9516.96
    334040     9517.54
    334080     9518.42
    334120     9519.66
    334160     9521.04
    334200     9522.07
    334240      9523.1
    334280     9524.75
    334320     9524.85
    334360     9527.17
    334400     9527.95
    334440     9527.77
    334480     9530.04
    334520      9531.3
    334560      9532.9
    334600      9532.8
    334640     9534.51
    334680     9536.08
    334720     9536.63
    334760     9537.48
    334800      9539.5
    334840     9540.07
    334880     9540.93
    334920     9542.18
    334960     9543.61
    335000     9544.62
    335040     9545.64
    335080      9547.3
    335120      9547.4
    335160     9549.73
    335200     9550.52
    335240     9550.32
    335280     9552.61
    335320      9553.9
    335360     9555.49
    335400     9555.36
    335440     9557.07
    335480     9558.64
    335520     9559.18
    335560     9560.04
    335600     9562.09
    335640     9562.64
    335680     9563.48
    335720     9564.74
    335760      9566.2
    335800     9567.18
    335840     9568.19
    335880     9569.83
    335920        9570
    335960      9572.3
    336000     9573.06
    336040     9572.89
    336080     9575.15
    336120     9576.44
    336160     9578.04
    336200     9577.88
    336240     9579.58
    336280     9581.19
    336320     9581.73
    336360     9582.57
    336400     9584.63
    336440     9585.18
    336480        9586
    336520     9587.29
    336560     9588.72
    336600      9589.7
    336640     9590.73
    336680     9592.36
    336720     9592.55
    336760     9594.82
    336800      9595.6
    336840     9595.43
    336880      9597.7
    336920        9599
    336960     9600.55
    337000     9600.42
    337040     9602.12
    337080     9603.73
    337120     9604.25
    337160      9605.1
    337200     9607.15
    337240     9607.73
    337280     9608.55
    337320     9609.83
    337360     9611.25
    337400     9612.27
    337440     9613.26
    337480     9614.88
    337520     9615.09
    337560     9617.37
    337600     9618.15
    337640     9617.96
    337680     9620.22
    337720     9621.52
    337760      9623.1
    337800     9622.99
    337840     9624.65
    337880     9626.27
    337920     9626.82
    337960     9627.65
    338000      9629.7
    338040     9630.28
    338080     9631.14
    338120      9632.4
    338160      9633.8
    338200     9634.84
    338240     9635.81
    338280     9637.45
    338320     9637.65
    338360     9639.93
    338400     9640.72
    338440     9640.51
    338480      9642.8
    338520     9644.11
    338560     9645.65
    338600     9645.56
    338640     9647.21
    338680     9648.81
    338720     9649.39
    338760     9650.21
    338800     9652.28
    338840     9652.83
    338880     9653.71
    338920     9654.98
    338960     9656.33
    339000      9657.4
    339040     9658.41
    339080     9660.03
    339120     9660.22
    339160      9662.5
    339200     9663.29
    339240     9663.07
    339280     9665.36
    339320     9666.67
    339360     9668.24
    339400     9668.11
    339440     9669.75
    339480     9671.38
    339520     9671.93
    339560     9672.75
    339600     9674.84
    339640     9675.39
    339680     9676.25
    339720     9677.54
    339760     9678.85
    339800     9679.95
    339840     9680.95
    339880     9682.59
    339920     9682.77
    339960     9685.05
    340000     9685.84
    340040     9685.63
    340080     9687.95
    340120     9689.21
    340160      9690.8
    340200     9690.67
    340240     9692.29
    340280     9693.93
    340320     9694.49
    340360     9695.31
    340400     9697.38
    340440     9697.96
    340480     9698.82
    340520     9700.09
    340560      9701.4
    340600     9702.52
    340640     9703.54
    340680     9705.14
    340720     9705.31
    340760      9707.6
    340800     9708.43
    340840     9708.18
    340880     9710.48
    340920     9711.76
    340960     9713.35
    341000     9713.21
    341040     9714.82
    341080     9716.48
    341120     9717.04
    341160     9717.85
    341200     9719.95
    341240     9720.49
    341280     9721.34
    341320     9722.65
    341360     9723.93
    341400     9725.02
    341440     9726.06
    341480     9727.68
    341520     9727.83
    341560     9730.16
    341600     9730.95
    341640     9730.69
    341680     9732.99
    341720      9734.3
    341760     9735.86
    341800     9735.76
    341840     9737.33
    341880     9739.04
    341920     9739.55
    341960     9740.36
    342000     9742.46
    342040     9743.02
    342080     9743.88
    342120     9745.16
    342160     9746.44
    342200     9747.56
    342240     9748.62
    342280     9750.19
    342320     9750.34
    342360     9752.66
    342400     9753.47
    342440     9753.18
    342480     9755.48
    342520      9756.8
    342560     9758.37
    342600     9758.29
    342640     9759.84
    342680     9761.54
    342720     9762.07
    342760     9762.87
    342800     9764.97
    342840      9765.5
    342880     9766.39
    342920     9767.65
    342960     9768.93
    343000     9770.07
    343040      9771.1
    343080     9772.69
    343120     9772.82
    343160     9775.15
    343200     9775.95
    343240     9775.71
    343280     9777.96
    343320     9779.32
    343360     9780.87
    343400     9780.76
    343440     9782.37
    343480     9784.04
    343520     9784.61
    343560     9785.42
    343600     9787.52
    343640     9788.03
    343680     9788.91
    343720     9790.18
    343760     9791.46
    343800     9792.62
    343840     9793.62
    343880     9795.19
    343920     9795.34
    343960     9797.67
    344000     9798.47
    344040     9798.21
    344080      9800.5
    344120     9801.82
    344160     9803.39
    344200     9803.29
    344240      9804.9
    344280     9806.57
    344320     9807.12
    344360     9807.95
    344400     9810.04
    344440      9810.6
    344480     9811.41
    344520     9812.66
    344560     9813.98
    344600     9815.12
    344640     9816.14
    344680     9817.71
    344720     9817.88
    344760     9820.18
    344800        9821
    344840     9820.67
    344880     9822.95
    344920     9824.29
    344960     9825.85
    345000     9825.75
    345040     9827.38
    345080     9829.07
    345120     9829.59
    345160     9830.43
    345200     9832.52
    345240     9833.08
    345280     9833.86
    345320     9835.14
    345360     9836.48
    345400     9837.62
    345440      9838.6
    345480     9840.23
    345520     9840.36
    345560     9842.68
    345600     9843.49
    345640     9843.14
    345680     9845.42
    345720      9846.8
    345760     9848.32
    345800     9848.25
    345840     9849.89
    345880     9851.54
    345920     9852.07
    345960     9852.93
    346000     9855.03
    346040     9855.58
    346080     9856.35
    346120     9857.63
    346160     9858.98
    346200     9860.14
    346240     9861.07
    346280     9862.71
    346320     9862.85
    346360     9865.18
    346400     9866.03
    346440     9865.67
    346480     9867.94
    346520     9869.33
    346560     9870.83
    346600     9870.79
    346640     9872.43
    346680     9874.08
    346720     9874.59
    346760      9875.5
    346800     9877.56
    346840     9878.09
    346880     9878.87
    346920     9880.14
    346960     9881.48
    347000     9882.68
    347040     9883.57
    347080     9885.22
    347120     9885.38
    347160     9887.72
    347200     9888.55
    347240     9888.19
    347280     9890.49
    347320     9891.87
    347360     9893.34
    347400      9893.3
    347440     9894.94
    347480      9896.6
    347520     9897.08
    347560     9898.01
    347600     9900.08
    347640     9900.64
    347680     9901.39
    347720     9902.66
    347760     9903.98
    347800      9905.2
    347840     9906.08
    347880     9907.76
    347920     9907.88
    347960     9910.22
    348000     9911.05
    348040     9910.69
    348080     9912.99
    348120     9914.38
    348160     9915.83
    348200     9915.79
    348240     9917.41
    348280     9919.09
    348320     9919.61
    348360     9920.52
    348400     9922.58
    348440     9923.13
    348480     9923.87
    348520     9925.16
    348560     9926.48
    348600     9927.69
    348640      9928.6
    348680     9930.25
    348720     9930.36
    348760      9932.7
    348800     9933.53
    348840     9933.15
    348880     9935.48
    348920     9936.88
    348960     9938.32
    349000     9938.26
    349040     9939.93
    349080     9941.58
    349120     9942.09
    349160     9943.03
    349200     9945.02
    349240     9945.62
    349280     9946.37
    349320     9947.69
    349360     9948.95
    349400     9950.19
    349440      9951.1
    349480     9952.74
    349520     9952.83
    349560     9955.18
    349600     9956.02
    349640     9955.62
    349680        9958
    349720     9959.38
    349760      9960.8
    349800     9960.78
    349840     9962.41
    349880     9964.08
    349920     9964.57
    349960     9965.51
    350000     9967.51
    350040     9968.09
    350080     9968.86
    350120     9970.19
    350160     9971.39
    350200     9972.69
    350240      9973.6
    350280     9975.22
    350320      9975.3
    350360     9977.67
    350400      9978.5
    350440     9978.04
    350480     9980.45
    350520     9981.86
    350560     9983.27
    350600     9983.21
    350640     9984.87
    350680     9986.51
    350720     9987.01
    350760     9987.98
    350800     9989.96
    350840     9990.53
    350880     9991.31
    350920     9992.66
    350960     9993.82
    351000     9995.09
    351040     9996.03
    351080     9997.63
    351120     9997.71
    351160     10000.1
    351200     10000.9
    351240     10000.5
    351280     10002.9
    351320     10004.3
    351360     10005.7
    351400     10005.6
    351440     10007.3
    351480     10008.9
    351520     10009.4
    351560     10010.4
    351600     10012.4
    351640       10013
    351680     10013.8
    351720     10015.1
    351760     10016.2
    351800     10017.5
    351840     10018.4
    351880       10020
    351920     10020.1
    351960     10022.5
    352000     10023.3
    352040     10022.8
    352080     10025.3
    352120     10026.7
    352160     10028.1
    352200       10028
    352240     10029.7
    352280     10031.3
    352320     10031.8
    352360     10032.8
    352400     10034.8
    352440     10035.4
    352480     10036.2
    352520     10037.5
    352560     10038.6
    352600     10039.9
    352640     10040.8
    352680     10042.4
    352720     10042.5
    352760     10044.9
    352800     10045.7
    352840     10045.2
    352880     10047.7
    352920     10049.1
    352960     10050.5
    353000     10050.4
    353040     10052.1
    353080     10053.7
    353120     10054.2
    353160     10055.2
    353200     10057.2
    353240     10057.8
    353280     10058.6
    353320     10059.9
    353360       10061
    353400     10062.3
    353440     10063.2
    353480     10064.9
    353520     10064.9
    353560     10067.3
    353600     10068.1
    353640     10067.7
    353680     10070.1
    353720     10071.5
    353760     10072.9
    353800     10072.8
    353840     10074.5
    353880     10076.1
    353920     10076.6
    353960     10077.6
    354000     10079.6
    354040     10080.1
    354080     10080.9
    354120     10082.3
    354160     10083.4
    354200     10084.7
    354240     10085.6
    354280     10087.3
    354320     10087.3
    354360     10089.7
    354400     10090.5
    354440       10090
    354480     10092.5
    354520     10093.9
    354560     10095.3
    354600     10095.2
    354640     10096.9
    354680     10098.5
    354720       10099
    354760       10100
    354800     10101.9
    354840     10102.5
    354880     10103.3
    354920     10104.6
    354960     10105.8
    355000     10107.1
    355040       10108
    355080     10109.7
    355120     10109.7
    355160     10112.1
    355200     10112.9
    355240     10112.4
    355280     10114.9
    355320     10116.3
    355360     10117.7
    355400     10117.6
    355440     10119.3
    355480     10120.8
    355520     10121.4
    355560     10122.4
    355600     10124.3
    355640     10124.9
    355680     10125.7
    355720       10127
    355760     10128.1
    355800     10129.4
    355840     10130.4
    355880       10132
    355920       10132
    355960     10134.5
    356000     10135.2
    356040     10134.8
    356080     10137.3
    356120     10138.7
    356160       10140
    356200       10140
    356240     10141.7
    356280     10143.2
    356320     10143.7
    356360     10144.8
    356400     10146.7
    356440     10147.3
    356480     10148.1
    356520     10149.4
    356560     10150.5
    356600     10151.8
    356640     10152.8
    356680     10154.4
    356720     10154.4
    356760     10156.8
    356800     10157.7
    356840     10157.1
    356880     10159.6
    356920       10161
    356960     10162.4
    357000     10162.3
    357040       10164
    357080     10165.5
    357120     10166.1
    357160     10167.2
    357200       10169
    357240     10169.6
    357280     10170.4
    357320     10171.7
    357360     10172.9
    357400     10174.2
    357440     10175.2
    357480     10176.7
    357520     10176.7
    357560     10179.2
    357600       10180
    357640     10179.5
    357680       10182
    357720     10183.4
    357760     10184.8
    357800     10184.7
    357840     10186.4
    357880     10187.9
    357920     10188.4
    357960     10189.5
    358000     10191.4
    358040       10192
    358080     10192.8
    358120     10194.1
    358160     10195.2
    358200     10196.5
    358240     10197.5
    358280     10199.1
    358320     10199.1
    358360     10201.6
    358400     10202.4
    358440     10201.8
    358480     10204.3
    358520     10205.7
    358560     10207.1
    358600       10207
    358640     10208.8
    358680     10210.2
    358720     10210.8
    358760     10211.9
    358800     10213.7
    358840     10214.3
    358880     10215.1
    358920     10216.4
    358960     10217.6
    359000     10218.9
    359040     10219.8
    359080     10221.4
    359120     10221.4
    359160     10223.9
    359200     10224.7
    359240     10224.1
    359280     10226.7
    359320       10228
    359360     10229.4
    359400     10229.3
    359440     10231.1
    359480     10232.6
    359520     10233.1
    359560     10234.2
    359600       10236
    359640     10236.6
    359680     10237.4
    359720     10238.7
    359760     10239.9
    359800     10241.2
    359840     10242.1
    359880     10243.7
    359920     10243.7
    359960     10246.2
    360000     10247.1
    360040     10246.4
    360080       10249
    360120     10250.3
    360160     10251.7
    360200     10251.6
    360240     10253.4
    360280     10254.9
    360320     10255.4
    360360     10256.5
    360400     10258.3
    360440     10258.9
    360480     10259.7
    360520       10261
    360560     10262.2
    360600     10263.5
    360640     10264.4
    360680     10266.1
    360720       10266
    360760     10268.5
    360800     10269.4
    360840     10268.7
    360880     10271.3
    360920     10272.6
    360960       10274
    361000     10273.9
    361040     10275.8
    361080     10277.1
    361120     10277.7
    361160     10278.8
    361200     10280.6
    361240     10281.2
    361280       10282
    361320     10283.3
    361360     10284.5
    361400     10285.8
    361440     10286.7
    361480     10288.4
    361520     10288.3
    361560     10290.8
    361600     10291.7
    361640       10291
    361680     10293.6
    361720     10294.9
    361760     10296.3
    361800     10296.2
    361840     10298.1
    361880     10299.4
    361920       10300
    361960     10301.1
    362000     10302.9
    362040     10303.5
    362080     10304.3
    362120     10305.6
    362160     10306.8
    362200     10308.1
    362240       10309
    362280     10310.7
    362320     10310.6
    362360     10313.1
    362400     10313.9
    362440     10313.3
    362480     10315.9
    362520     10317.2
    362560     10318.6
    362600     10318.5
    362640     10320.3
    362680     10321.7
    362720     10322.3
    362760     10323.4
    362800     10325.2
    362840     10325.7
    362880     10326.6
    362920     10327.9
    362960     10329.1
    363000     10330.5
    363040     10331.3
    363080       10333
    363120     10332.9
    363160     10335.4
    363200     10336.2
    363240     10335.6
    363280     10338.2
    363320     10339.5
    363360       10341
    363400     10340.8
    363440     10342.7
    363480       10344
    363520     10344.6
    363560     10345.7
    363600     10347.5
    363640       10348
    363680     10348.9
    363720     10350.2
    363760     10351.4
    363800     10352.8
    363840     10353.6
    363880     10355.3
    363920     10355.2
    363960     10357.7
    364000     10358.6
    364040     10357.9
    364080     10360.5
    364120     10361.8
    364160     10363.3
    364200     10363.1
    364240       10365
    364280     10366.3
    364320     10366.9
    364360       10368
    364400     10369.8
    364440     10370.4
    364480     10371.2
    364520     10372.5
    364560     10373.7
    364600     10375.1
    364640     10375.9
    364680     10377.5
    364720     10377.5
    364760       10380
    364800     10380.8
    364840     10380.2
    364880     10382.8
    364920     10384.1
    364960     10385.6
    365000     10385.4
    365040     10387.3
    365080     10388.6
    365120     10389.2
    365160     10390.3
    365200     10392.2
    365240     10392.6
    365280     10393.5
    365320     10394.8
    365360       10396
    365400     10397.4
    365440     10398.1
    365480     10399.8
    365520     10399.8
    365560     10402.3
    365600     10403.1
    365640     10402.5
    365680     10405.1
    365720     10406.4
    365760     10407.9
    365800     10407.8
    365840     10409.6
    365880     10410.9
    365920     10411.5
    365960     10412.6
    366000     10414.5
    366040     10414.9
    366080     10415.8
    366120     10417.1
    366160     10418.4
    366200     10419.7
    366240     10420.5
    366280     10422.2
    366320     10422.1
    366360     10424.6
    366400     10425.4
    366440     10424.8
    366480     10427.4
    366520     10428.7
    366560     10430.2
    366600       10430
    366640     10431.9
    366680     10433.2
    366720     10433.8
    366760     10434.9
    366800     10436.8
    366840     10437.3
    366880     10438.1
    366920     10439.4
    366960     10440.7
    367000       10442
    367040     10442.7
    367080     10444.5
    367120     10444.4
    367160     10446.9
    367200     10447.7
    367240     10447.1
    367280     10449.7
    367320     10451.1
    367360     10452.6
    367400     10452.4
    367440     10454.2
    367480     10455.6
    367520     10456.1
    367560     10457.2
    367600     10459.1
    367640     10459.6
    367680     10460.4
    367720     10461.7
    367760       10463
    367800     10464.3
    367840     10465.1
    367880     10466.8
    367920     10466.7
    367960     10469.2
    368000       10470
    368040     10469.4
    368080     10472.1
    368120     10473.4
    368160     10474.9
    368200     10474.7
    368240     10476.5
    368280     10477.9
    368320     10478.4
    368360     10479.6
    368400     10481.5
    368440       10482
    368480     10482.7
    368520       10484
    368560     10485.3
    368600     10486.6
    368640     10487.4
    368680     10489.2
    368720       10489
    368760     10491.5
    368800     10492.3
    368840     10491.7
    368880     10494.4
    368920     10495.7
    368960     10497.2
    369000       10497
    369040     10498.9
    369080     10500.2
    369120     10500.7
    369160     10501.9
    369200     10503.8
    369240     10504.3
    369280       10505
    369320     10506.4
    369360     10507.7
    369400     10508.9
    369440     10509.7
    369480     10511.5
    369520     10511.3
    369560     10513.9
    369600     10514.6
    369640     10514.1
    369680     10516.6
    369720       10518
    369760     10519.6
    369800     10519.3
    369840     10521.2
    369880     10522.5
    369920       10523
    369960     10524.2
    370000     10526.1
    370040     10526.6
    370080     10527.4
    370120     10528.7
    370160       10530
    370200     10531.2
    370240     10532.1
    370280     10533.8
    370320     10533.6
    370360     10536.2
    370400     10536.9
    370440     10536.4
    370480       10539
    370520     10540.4
    370560     10541.9
    370600     10541.7
    370640     10543.6
    370680     10544.9
    370720     10545.4
    370760     10546.6
    370800     10548.5
    370840     10548.9
    370880     10549.7
    370920     10551.1
    370960     10552.4
    371000     10553.6
    371040     10554.4
    371080     10556.2
    371120     10555.9
    371160     10558.5
    371200     10559.3
    371240     10558.8
    371280     10561.3
    371320     10562.8
    371360     10564.3
    371400       10564
    371440     10565.9
    371480     10567.2
    371520     10567.7
    371560     10568.9
    371600     10570.8
    371640     10571.2
    371680       10572
    371720     10573.4
    371760     10574.7
    371800     10575.9
    371840     10576.8
    371880     10578.5
    371920     10578.2
    371960     10580.9
    372000     10581.6
    372040     10581.1
    372080     10583.6
    372120     10585.1
    372160     10586.6
    372200     10586.3
    372240     10588.2
    372280     10589.5
    372320     10590.1
    372360     10591.2
    372400     10593.2
    372440     10593.5
    372480     10594.3
    372520     10595.7
    372560       10597
    372600     10598.2
    372640     10599.1
    372680     10600.8
    372720     10600.6
    372760     10603.2
    372800     10603.9
    372840     10603.4
    372880       10606
    372920     10607.4
    372960     10608.9
    373000     10608.6
    373040     10610.6
    373080     10611.9
    373120     10612.4
    373160     10613.6
    373200     10615.5
    373240     10615.9
    373280     10616.7
    373320       10618
    373360     10619.3
    373400     10620.6
    373440     10621.4
    373480     10623.2
    373520     10622.9
    373560     10625.5
    373600     10626.3
    373640     10625.7
    373680     10628.3
    373720     10629.7
    373760     10631.3
    373800       10631
    373840     10632.9
    373880     10634.2
    373920     10634.7
    373960     10635.9
    374000     10637.8
    374040     10638.2
    374080       10639
    374120     10640.3
    374160     10641.6
    374200     10642.9
    374240     10643.8
    374280     10645.5
    374320     10645.2
    374360     10647.9
    374400     10648.6
    374440       10648
    374480     10650.6
    374520     10652.1
    374560     10653.6
    374600     10653.3
    374640     10655.2
    374680     10656.6
    374720     10657.1
    374760     10658.2
    374800     10660.2
    374840     10660.5
    374880     10661.3
    374920     10662.6
    374960     10663.9
    375000     10665.2
    375040     10666.1
    375080     10667.8
    375120     10667.6
    375160     10670.2
    375200     10670.9
    375240     10670.3
    375280     10672.9
    375320     10674.4
    375360     10675.9
    375400     10675.6
    375440     10677.5
    375480     10678.9
    375520     10679.4
    375560     10680.6
    375600     10682.5
    375640     10682.8
    375680     10683.6
    375720     10684.9
    375760     10686.2
    375800     10687.5
    375840     10688.4
    375880     10690.1
    375920     10689.9
    375960     10692.5
    376000     10693.2
    376040     10692.6
    376080     10695.2
    376120     10696.6
    376160     10698.2
    376200     10697.8
    376240     10699.8
    376280     10701.2
    376320     10701.7
    376360     10702.9
    376400     10704.8
    376440       10705
    376480     10705.9
    376520     10707.2
    376560     10708.5
    376600     10709.8
    376640     10710.7
    376680     10712.4
    376720     10712.2
    376760     10714.8
    376800     10715.5
    376840     10714.9
    376880     10717.5
    376920       10719
    376960     10720.5
    377000     10720.2
    377040     10722.1
    377080     10723.5
    377120       10724
    377160     10725.2
    377200     10727.1
    377240     10727.3
    377280     10728.2
    377320     10729.5
    377360     10730.9
    377400     10732.1
    377440       10733
    377480     10734.7
    377520     10734.5
    377560     10737.1
    377600     10737.9
    377640     10737.2
    377680     10739.9
    377720     10741.3
    377760     10742.8
    377800     10742.5
    377840     10744.5
    377880     10745.8
    377920     10746.3
    377960     10747.5
    378000     10749.4
    378040     10749.6
    378080     10750.6
    378120     10751.8
    378160     10753.2
    378200     10754.5
    378240     10755.3
    378280       10757
    378320     10756.8
    378360     10759.5
    378400     10760.2
    378440     10759.6
    378480     10762.2
    378520     10763.7
    378560     10765.2
    378600     10764.9
    378640     10766.8
    378680     10768.2
    378720     10768.7
    378760     10769.9
    378800     10771.8
    378840       10772
    378880     10772.9
    378920     10774.2
    378960     10775.6
    379000     10776.8
    379040     10777.7
    379080     10779.4
    379120     10779.2
    379160     10781.8
    379200     10782.6
    379240       10782
    379280     10784.7
    379320     10786.1
    379360     10787.6
    379400     10787.3
    379440     10789.3
    379480     10790.6
    379520     10791.1
    379560     10792.3
    379600     10794.2
    379640     10794.4
    379680     10795.4
    379720     10796.6
    379760       10798
    379800     10799.3
    379840     10800.2
    379880     10801.9
    379920     10801.6
    379960     10804.2
    380000       10805
    380040     10804.4
    380080     10807.1
    380120     10808.5
    380160       10810
    380200     10809.7
    380240     10811.7
    380280       10813
    380320     10813.5
    380360     10814.7
    380400     10816.6
    380440     10816.8
    380480     10817.7
    380520       10819
    380560     10820.4
    380600     10821.7
    380640     10822.6
    380680     10824.3
    380720       10824
    380760     10826.6
    380800     10827.4
    380840     10826.8
    380880     10829.5
    380920     10830.9
    380960     10832.4
    381000     10832.1
    381040       10834
    381080     10835.4
    381120     10835.9
    381160     10837.1
    381200       10839
    381240     10839.2
    381280     10840.1
    381320     10841.4
    381360     10842.9
    381400       10844
    381440       10845
    381480     10846.7
    381520     10846.4
    381560     10849.1
    381600     10849.8
    381640     10849.2
    381680     10851.9
    381720     10853.3
    381760     10854.8
    381800     10854.5
    381840     10856.4
    381880     10857.7
    381920     10858.3
    381960     10859.5
    382000     10861.4
    382040     10861.6
    382080     10862.6
    382120     10863.8
    382160     10865.3
    382200     10866.4
    382240     10867.4
    382280     10869.1
    382320     10868.8
    382360     10871.5
    382400     10872.2
    382440     10871.6
    382480     10874.3
    382520     10875.7
    382560     10877.2
    382600       10877
    382640     10878.8
    382680     10880.1
    382720     10880.7
    382760     10881.9
    382800     10883.9
    382840       10884
    382880       10885
    382920     10886.3
    382960     10887.7
    383000     10888.8
    383040     10889.8
    383080     10891.5
    383120     10891.2
    383160     10893.9
    383200     10894.7
    383240     10894.1
    383280     10896.7
    383320     10898.1
    383360     10899.7
    383400     10899.4
    383440     10901.2
    383480     10902.6
    383520     10903.1
    383560     10904.3
    383600     10906.3
    383640     10906.5
    383680     10907.4
    383720     10908.7
    383760     10910.1
    383800     10911.3
    383840     10912.2
    383880     10913.9
    383920     10913.6
    383960     10916.3
    384000     10917.1
    384040     10916.5
    384080     10919.1
    384120     10920.6
    384160     10922.1
    384200     10921.9
    384240     10923.7
    384280       10925
    384320     10925.6
    384360     10926.8
    384400     10928.7
    384440     10928.9
    384480     10929.9
    384520     10931.1
    384560     10932.5
    384600     10933.7
    384640     10934.6
    384680     10936.3
    384720     10936.1
    384760     10938.7
    384800     10939.5
    384840     10938.9
    384880     10941.5
    384920       10943
    384960     10944.5
    385000     10944.3
    385040     10946.1
    385080     10947.4
    385120       10948
    385160     10949.2
    385200       10951
    385240     10951.3
    385280     10952.2
    385320     10953.5
    385360     10954.9
    385400     10956.1
    385440       10957
    385480     10958.7
    385520     10958.5
    385560     10961.2
    385600     10961.9
    385640     10961.3
    385680       10964
    385720     10965.3
    385760     10966.9
    385800     10966.7
    385840     10968.5
    385880     10969.8
    385920     10970.4
    385960     10971.6
    386000     10973.4
    386040     10973.7
    386080     10974.6
    386120     10975.8
    386160     10977.3
    386200     10978.5
    386240     10979.4
    386280     10981.1
    386320     10980.8
    386360     10983.5
    386400     10984.4
    386440     10983.7
    386480     10986.3
    386520     10987.7
    386560     10989.4
    386600     10989.1
    386640     10990.8
    386680     10992.2
    386720     10992.8
    386760     10993.9
    386800     10995.7
    386840     10996.1
    386880       10997
    386920     10998.2
    386960     10999.7
    387000     11000.9
    387040     11001.8
    387080     11003.5
    387120     11003.2
    387160     11005.9
    387200     11006.7
    387240     11006.1
    387280     11008.7
    387320     11010.1
    387360     11011.7
    387400     11011.5
    387440     11013.2
    387480     11014.6
    387520     11015.2
    387560     11016.4
    387600     11018.1
    387640     11018.5
    387680     11019.4
    387720     11020.6
    387760     11022.1
    387800     11023.3
    387840     11024.2
    387880     11025.9
    387920     11025.6
    387960     11028.3
    388000     11029.1
    388040     11028.5
    388080     11031.2
    388120     11032.5
    388160     11034.2
    388200     11033.9
    388240     11035.7
    388280       11037
    388320     11037.6
    388360     11038.8
    388400     11040.5
    388440     11040.9
    388480     11041.8
    388520       11043
    388560     11044.5
    388600     11045.6
    388640     11046.6
    388680     11048.3
    388720       11048
    388760     11050.7
    388800     11051.5
    388840     11050.9
    388880     11053.6
    388920     11054.9
    388960     11056.6
    389000     11056.3
    389040       11058
    389080     11059.4
    389120       11060
    389160     11061.2
    389200       11063
    389240     11063.3
    389280     11064.3
    389320     11065.4
    389360       11067
    389400       11068
    389440       11069
    389480     11070.7
    389520     11070.4
    389560       11073
    389600     11073.9
    389640     11073.2
    389680       11076
    389720     11077.3
    389760       11079
    389800     11078.7
    389840     11080.4
    389880     11081.8
    389920     11082.3
    389960     11083.5
    390000     11085.3
    390040     11085.6
    390080     11086.6
    390120     11087.8
    390160     11089.3
    390200     11090.4
    390240     11091.4
    390280     11093.1
    390320     11092.7
    390360     11095.4
    390400     11096.3
    390440     11095.6
    390480     11098.3
    390520     11099.7
    390560     11101.3
    390600     11101.1
    390640     11102.8
    390680     11104.2
    390720     11104.8
    390760     11105.9
    390800     11107.7
    390840       11108
    390880       11109
    390920     11110.2
    390960     11111.7
    391000     11112.8
    391040     11113.7
    391080     11115.5
    391120     11115.1
    391160     11117.7
    391200     11118.7
    391240       11118
    391280     11120.7
    391320     11122.1
    391360     11123.7
    391400     11123.5
    391440     11125.2
    391480     11126.6
    391520     11127.1
    391560     11128.3
    391600       11130
    391640     11130.4
    391680     11131.4
    391720     11132.6
    391760       11134
    391800     11135.2
    391840       11136
    391880     11137.9
    391920     11137.5
    391960     11140.1
    392000     11141.1
    392040     11140.4
    392080     11143.1
    392120     11144.5
    392160     11146.2
    392200     11145.9
    392240     11147.6
    392280       11149
    392320     11149.5
    392360     11150.7
    392400     11152.5
    392440     11152.8
    392480     11153.8
    392520     11154.9
    392560     11156.4
    392600     11157.6
    392640     11158.5
    392680     11160.3
    392720     11159.9
    392760     11162.5
    392800     11163.5
    392840     11162.7
    392880     11165.5
    392920     11166.9
    392960     11168.6
    393000     11168.3
    393040       11170
    393080     11171.4
    393120     11171.9
    393160     11173.1
    393200     11174.9
    393240     11175.2
    393280     11176.1
    393320     11177.3
    393360     11178.8
    393400       11180
    393440     11180.8
    393480     11182.7
    393520     11182.3
    393560     11184.9
    393600     11185.9
    393640     11185.1
    393680     11187.9
    393720     11189.3
    393760     11190.9
    393800     11190.6
    393840     11192.3
    393880     11193.7
    393920     11194.3
    393960     11195.5
    394000     11197.3
    394040     11197.6
    394080     11198.5
    394120     11199.7
    394160     11201.2
    394200     11202.4
    394240     11203.2
    394280     11205.1
    394320     11204.6
    394360     11207.3
    394400     11208.3
    394440     11207.5
    394480     11210.3
    394520     11211.7
    394560     11213.4
    394600     11213.1
    394640     11214.8
    394680     11216.2
    394720     11216.7
    394760     11217.9
    394800     11219.7
    394840       11220
    394880       11221
    394920     11222.2
    394960     11223.6
    395000     11224.8
    395040     11225.6
    395080     11227.5
    395120     11227.1
    395160     11229.7
    395200     11230.7
    395240     11229.9
    395280     11232.7
    395320     11234.1
    395360     11235.8
    395400     11235.5
    395440     11237.1
    395480     11238.6
    395520     11239.2
    395560     11240.3
    395600     11242.1
    395640     11242.4
    395680     11243.4
    395720     11244.6
    395760     11246.1
    395800     11247.2
    395840       11248
    395880       11250
    395920     11249.5
    395960     11252.2
    396000       11253
    396040     11252.3
    396080     11255.1
    396120     11256.5
    396160     11258.2
    396200     11257.9
    396240     11259.5
    396280       11261
    396320     11261.5
    396360     11262.8
    396400     11264.5
    396440     11264.8
    396480     11265.7
    396520       11267
    396560     11268.5
    396600     11269.6
    396640     11270.4
    396680     11272.4
    396720     11271.8
    396760     11274.5
    396800     11275.4
    396840     11274.7
    396880     11277.5
    396920     11278.9
    396960     11280.6
    397000     11280.3
    397040     11281.9
    397080     11283.3
    397120     11283.9
    397160     11285.1
    397200     11286.9
    397240     11287.2
    397280     11288.2
    397320     11289.3
    397360     11290.9
    397400       11292
    397440     11292.8
    397480     11294.8
    397520     11294.2
    397560       11297
    397600     11297.8
    397640     11297.1
    397680     11299.9
    397720     11301.3
    397760       11303
    397800     11302.7
    397840     11304.3
    397880     11305.8
    397920     11306.3
    397960     11307.6
    398000     11309.4
    398040     11309.7
    398080     11310.6
    398120     11311.7
    398160     11313.3
    398200     11314.5
    398240     11315.2
    398280     11317.2
    398320     11316.6
    398360     11319.4
    398400     11320.2
    398440     11319.5
    398480     11322.3
    398520     11323.7
    398560     11325.4
    398600     11325.1
    398640     11326.7
    398680     11328.2
    398720     11328.8
    398760       11330
    398800     11331.8
    398840     11332.1
    398880       11333
    398920     11334.2
    398960     11335.7
    399000     11336.9
    399040     11337.6
    399080     11339.6
    399120       11339
    399160     11341.8
    399200     11342.7
    399240       11342
    399280     11344.8
    399320     11346.2
    399360     11347.8
    399400     11347.5
    399440     11349.2
    399480     11350.7
    399520     11351.2
    399560     11352.5
    399600     11354.2
    399640     11354.6
    399680     11355.4
    399720     11356.6
    399760     11358.2
    399800     11359.3
    399840       11360
    399880     11362.1
    399920     11361.4
    399960     11364.3
    400000     11365.1
    400040     11364.4
    400080     11367.2
    400120     11368.6
    400160     11370.2
    400200       11370
    400240     11371.6
    400280     11373.1
    400320     11373.6
    400360     11374.9
    400400     11376.6
    400440       11377
    400480     11377.8
    400520       11379
    400560     11380.6
    400600     11381.8
    400640     11382.5
    400680     11384.6
    400720     11383.8
    400760     11386.7
    400800     11387.5
    400840     11386.8
    400880     11389.6
    400920     11391.1
    400960     11392.7
    401000     11392.4
    401040       11394
    401080     11395.5
    401120       11396
    401160     11397.4
    401200       11399
    401240     11399.4
    401280     11400.3
    401320     11401.5
    401360     11403.1
    401400     11404.2
    401440     11404.9
    401480       11407
    401520     11406.3
    401560     11409.2
    401600       11410
    401640     11409.2
    401680     11412.1
    401720     11413.5
    401760     11415.1
    401800     11414.8
    401840     11416.5
    401880     11417.9
    401920     11418.5
    401960     11419.8
    402000     11421.5
    402040     11421.8
    402080     11422.8
    402120       11424
    402160     11425.6
    402200     11426.7
    402240     11427.4
    402280     11429.5
    402320     11428.8
    402360     11431.7
    402400     11432.5
    402440     11431.6
    402480     11434.5
    402520     11435.9
    402560     11437.5
    402600     11437.2
    402640     11438.9
    402680     11440.3
    402720     11440.9
    402760     11442.2
    402800     11443.9
    402840     11444.3
    402880     11445.2
    402920     11446.4
    402960       11448
    403000     11449.1
    403040     11449.8
    403080     11451.9
    403120     11451.2
    403160     11454.1
    403200     11454.8
    403240     11454.1
    403280       11457
    403320     11458.4
    403360       11460
    403400     11459.7
    403440     11461.2
    403480     11462.7
    403520     11463.3
    403560     11464.6
    403600     11466.3
    403640     11466.7
    403680     11467.6
    403720     11468.8
    403760     11470.4
    403800     11471.5
    403840     11472.2
    403880     11474.3
    403920     11473.6
    403960     11476.6
    404000     11477.3
    404040     11476.5
    404080     11479.4
    404120     11480.8
    404160     11482.4
    404200     11482.1
    404240     11483.7
    404280     11485.2
    404320     11485.7
    404360     11487.1
    404400     11488.7
    404440     11489.1
    404480       11490
    404520     11491.2
    404560     11492.8
    404600     11493.9
    404640     11494.6
    404680     11496.7
    404720       11496
    404760       11499
    404800     11499.7
    404840     11498.9
    404880     11501.8
    404920     11503.3
    404960     11504.9
    405000     11504.5
    405040     11506.1
    405080     11507.6
    405120     11508.2
    405160     11509.5
    405200     11511.2
    405240     11511.5
    405280     11512.4
    405320     11513.6
    405360     11515.2
    405400     11516.3
    405440       11517
    405480     11519.1
    405520     11518.4
    405560     11521.4
    405600     11522.1
    405640     11521.3
    405680     11524.2
    405720     11525.7
    405760     11527.3
    405800     11526.9
    405840     11528.5
    405880       11530
    405920     11530.6
    405960     11531.9
    406000     11533.6
    406040       11534
    406080     11534.8
    406120     11536.1
    406160     11537.6
    406200     11538.7
    406240     11539.4
    406280     11541.5
    406320     11540.8
    406360     11543.9
    406400     11544.6
    406440     11543.8
    406480     11546.7
    406520     11548.1
    406560     11549.7
    406600     11549.2
    406640     11550.9
    406680     11552.4
    406720       11553
    406760     11554.2
    406800     11555.9
    406840     11556.4
    406880     11557.3
    406920     11558.5
    406960       11560
    407000     11561.2
    407040     11561.8
    407080     11563.9
    407120     11563.3
    407160     11566.3
    407200       11567
    407240     11566.2
    407280     11569.1
    407320     11570.5
    407360     11572.1
    407400     11571.6
    407440     11573.3
    407480     11574.8
    407520     11575.4
    407560     11576.7
    407600     11578.3
    407640     11578.9
    407680     11579.7
    407720     11580.9
    407760     11582.4
    407800     11583.6
    407840     11584.2
    407880     11586.3
    407920     11585.7
    407960     11588.7
    408000     11589.5
    408040     11588.6
    408080     11591.6
    408120     11592.9
    408160     11594.5
    408200     11594.1
    408240     11595.7
    408280     11597.2
    408320     11597.8
    408360     11599.1
    408400     11600.8
    408440     11601.3
    408480     11602.1
    408520     11603.3
    408560     11604.8
    408600       11606
    408640     11606.6
    408680     11608.7
    408720     11608.1
    408760     11611.2
    408800     11611.9
    408840       11611
    408880     11613.9
    408920     11615.3
    408960     11616.9
    409000     11616.4
    409040     11618.1
    409080     11619.7
    409120     11620.2
    409160     11621.5
    409200     11623.2
    409240     11623.7
    409280     11624.5
    409320     11625.7
    409360     11627.2
    409400     11628.4
    409440       11629
    409480     11631.1
    409520     11630.5
    409560     11633.6
    409600     11634.3
    409640     11633.4
    409680     11636.4
    409720     11637.7
    409760     11639.3
    409800     11638.8
    409840     11640.5
    409880     11642.1
    409920     11642.7
    409960     11643.9
    410000     11645.6
    410040     11646.2
    410080     11646.9
    410120     11648.1
    410160     11649.6
    410200     11650.8
    410240     11651.5
    410280     11653.6
    410320     11652.9
    410360       11656
    410400     11656.7
    410440     11655.8
    410480     11658.8
    410520     11660.2
    410560     11661.7
    410600     11661.2
    410640     11662.9
    410680     11664.6
    410720     11665.1
    410760     11666.4
    410800       11668
    410840     11668.5
    410880     11669.4
    410920     11670.5
    410960       11672
    411000     11673.2
    411040     11673.9
    411080       11676
    411120     11675.3
    411160     11678.3
    411200     11679.1
    411240     11678.2
    411280     11681.2
    411320     11682.6
    411360     11684.1
    411400     11683.6
    411440     11685.3
    411480     11686.9
    411520     11687.4
    411560     11688.7
    411600     11690.4
    411640     11690.9
    411680     11691.7
    411720     11692.9
    411760     11694.4
    411800     11695.6
    411840     11696.3
    411880     11698.4
    411920     11697.8
    411960     11700.8
    412000     11701.5
    412040     11700.6
    412080     11703.6
    412120     11704.9
    412160     11706.5
    412200       11706
    412240     11707.7
    412280     11709.2
    412320     11709.9
    412360     11711.1
    412400     11712.8
    412440     11713.3
    412480     11714.1
    412520     11715.2
    412560     11716.8
    412600       11718
    412640     11718.7
    412680     11720.8
    412720     11720.1
    412760     11723.1
    412800     11723.8
    412840     11723.1
    412880     11726.1
    412920     11727.3
    412960     11728.9
    413000     11728.4
    413040     11730.1
    413080     11731.6
    413120     11732.3
    413160     11733.5
    413200     11735.2
    413240     11735.7
    413280     11736.5
    413320     11737.6
    413360     11739.3
    413400     11740.4
    413440     11741.1
    413480     11743.2
    413520     11742.6
    413560     11745.6
    413600     11746.2
    413640     11745.5
    413680     11748.4
    413720     11749.8
    413760     11751.4
    413800     11750.9
    413840     11752.5
    413880     11754.1
    413920     11754.7
    413960     11755.9
    414000     11757.7
    414040     11758.1
    414080     11758.9
    414120     11760.1
    414160     11761.7
    414200     11762.9
    414240     11763.6
    414280     11765.6
    414320       11765
    414360       11768
    414400     11768.7
    414440     11767.9
    414480     11770.9
    414520     11772.2
    414560     11773.8
    414600     11773.2
    414640     11774.9
    414680     11776.5
    414720     11777.2
    414760     11778.4
    414800     11780.1
    414840     11780.5
    414880     11781.3
    414920     11782.4
    414960     11784.1
    415000     11785.3
    415040       11786
    415080     11788.1
    415120     11787.4
    415160     11790.4
    415200     11791.1
    415240     11790.3
    415280     11793.2
    415320     11794.5
    415360     11796.2
    415400     11795.6
    415440     11797.3
    415480     11798.9
    415520     11799.5
    415560     11800.8
    415600     11802.5
    415640     11802.9
    415680     11803.7
    415720     11804.8
    415760     11806.5
    415800     11807.6
    415840     11808.4
    415880     11810.5
    415920     11809.9
    415960     11812.8
    416000     11813.5
    416040     11812.7
    416080     11815.7
    416120       11817
    416160     11818.5
    416200     11818.1
    416240     11819.7
    416280     11821.3
    416320       11822
    416360     11823.2
    416400     11824.9
    416440     11825.4
    416480     11826.2
    416520     11827.3
    416560     11828.9
    416600     11830.1
    416640     11830.8
    416680       11833
    416720     11832.3
    416760     11835.3
    416800       11836
    416840     11835.2
    416880     11838.3
    416920     11839.5
    416960     11841.1
    417000     11840.6
    417040     11842.2
    417080     11843.9
    417120     11844.5
    417160     11845.8
    417200     11847.4
    417240       11848
    417280     11848.7
    417320     11849.8
    417360     11851.4
    417400     11852.6
    417440     11853.3
    417480     11855.5
    417520     11854.8
    417560     11857.8
    417600     11858.5
    417640     11857.7
    417680     11860.8
    417720       11862
    417760     11863.5
    417800       11863
    417840     11864.7
    417880     11866.4
    417920       11867
    417960     11868.2
    418000     11869.9
    418040     11870.5
    418080     11871.1
    418120     11872.3
    418160     11873.9
    418200       11875
    418240     11875.7
    418280       11878
    418320     11877.3
    418360     11880.3
    418400       11881
    418440     11880.2
    418480     11883.3
    418520     11884.5
    418560       11886
    418600     11885.5
    418640     11887.2
    418680     11888.9
    418720     11889.5
    418760     11890.7
    418800     11892.4
    418840     11892.9
    418880     11893.6
    418920     11894.8
    418960     11896.3
    419000     11897.5
    419040     11898.2
    419080     11900.4
    419120     11899.8
    419160     11902.8
    419200     11903.5
    419240     11902.7
    419280     11905.8
    419320     11906.9
    419360     11908.5
    419400     11907.9
    419440     11909.7
    419480     11911.4
    419520       11912
    419560     11913.2
    419600     11914.8
    419640     11915.4
    419680     11916.1
    419720     11917.3
    419760     11918.8
    419800       11920
    419840     11920.7
    419880     11922.9
    419920     11922.3
    419960     11925.2
    420000       11926
    420040     11925.1
    420080     11928.3
    420120     11929.4
    420160       11931
    420200     11930.4
    420240     11932.1
    420280     11933.8
    420320     11934.4
    420360     11935.7
    420400     11937.3
    420440     11937.8
    420480     11938.5
    420520     11939.7
    420560     11941.2
    420600     11942.5
    420640     11943.2
    420680     11945.4
    420720     11944.7
    420760     11947.7
    420800     11948.5
    420840     11947.6
    420880     11950.7
    420920     11951.9
    420960     11953.5
    421000     11952.9
    421040     11954.6
    421080     11956.3
    421120     11956.9
    421160     11958.2
    421200     11959.7
    421240     11960.3
    421280       11961
    421320     11962.2
    421360     11963.7
    421400     11964.9
    421440     11965.7
    421480     11967.9
    421520     11967.1
    421560     11970.2
    421600       11971
    421640       11970
    421680     11973.1
    421720     11974.3
    421760     11975.9
    421800     11975.3
    421840       11977
    421880     11978.7
    421920     11979.4
    421960     11980.6
    422000     11982.2
    422040     11982.7
    422080     11983.5
    422120     11984.7
    422160     11986.2
    422200     11987.3
    422240       11988
    422280     11990.3
    422320     11989.5
    422360     11992.6
    422400     11993.4
    422440     11992.4
    422480     11995.5
    422520     11996.8
    422560     11998.3
    422600     11997.8
    422640     11999.4
    422680     12001.1
    422720     12001.8
    422760       12003
    422800     12004.6
    422840     12005.1
    422880     12005.9
    422920       12007
    422960     12008.6
    423000     12009.8
    423040     12010.4
    423080     12012.7
    423120       12012
    423160       12015
    423200     12015.7
    423240     12014.9
    423280       12018
    423320     12019.1
    423360     12020.8
    423400     12020.2
    423440     12021.8
    423480     12023.6
    423520     12024.3
    423560     12025.4
    423600       12027
    423640     12027.5
    423680     12028.3
    423720     12029.4
    423760       12031
    423800     12032.2
    423840     12032.8
    423880     12035.1
    423920     12034.4
    423960     12037.4
    424000     12038.1
    424040     12037.2
    424080     12040.3
    424120     12041.5
    424160     12043.2
    424200     12042.6
    424240     12044.2
    424280     12045.9
    424320     12046.6
    424360     12047.8
    424400     12049.4
    424440     12049.9
    424480     12050.7
    424520     12051.8
    424560     12053.3
    424600     12054.6
    424640     12055.2
    424680     12057.6
    424720     12056.8
    424760     12059.9
    424800     12060.5
    424840     12059.6
    424880     12062.8
    424920     12063.9
    424960     12065.6
    425000       12065
    425040     12066.6
    425080     12068.3
    425120       12069
    425160     12070.2
    425200     12071.9
    425240     12072.3
    425280       12073
    425320     12074.2
    425360     12075.7
    425400       12077
    425440     12077.6
    425480     12079.9
    425520     12079.2
    425560     12082.3
    425600     12082.9
    425640     12081.9
    425680     12085.2
    425720     12086.3
    425760       12088
    425800     12087.3
    425840       12089
    425880     12090.7
    425920     12091.4
    425960     12092.6
    426000     12094.3
    426040     12094.7
    426080     12095.4
    426120     12096.6
    426160     12098.1
    426200     12099.4
    426240     12099.9
    426280     12102.3
    426320     12101.5
    426360     12104.7
    426400     12105.3
    426440     12104.4
    426480     12107.5
    426520     12108.7
    426560     12110.4
    426600     12109.7
    426640     12111.4
    426680     12113.1
    426720     12113.8
    426760       12115
    426800     12116.7
    426840     12117.1
    426880     12117.7
    426920       12119
    426960     12120.5
    427000     12121.8
    427040     12122.2
    427080     12124.7
    427120     12123.9
    427160       12127
    427200     12127.6
    427240     12126.7
    427280     12129.9
    427320       12131
    427360     12132.7
    427400     12132.1
    427440     12133.7
    427480     12135.4
    427520     12136.1
    427560     12137.3
    427600       12139
    427640     12139.4
    427680       12140
    427720     12141.3
    427760     12142.8
    427800     12144.1
    427840     12144.6
    427880     12147.1
    427920     12146.2
    427960     12149.4
    428000     12149.9
    428040     12149.1
    428080     12152.3
    428120     12153.4
    428160       12155
    428200     12154.4
    428240     12156.1
    428280     12157.7
    428320     12158.4
    428360     12159.7
    428400     12161.3
    428440     12161.7
    428480     12162.4
    428520     12163.7
    428560     12165.2
    428600     12166.5
    428640     12166.9
    428680     12169.4
    428720     12168.6
    428760     12171.7
    428800     12172.3
    428840     12171.4
    428880     12174.6
    428920     12175.7
    428960     12177.4
    429000     12176.7
    429040     12178.4
    429080       12180
    429120     12180.7
    429160       12182
    429200     12183.6
    429240     12184.1
    429280     12184.7
    429320       12186
    429360     12187.5
    429400     12188.8
    429440     12189.2
    429480     12191.7
    429520     12190.9
    429560       12194
    429600     12194.6
    429640     12193.7
    429680       12197
    429720       12198
    429760     12199.7
    429800       12199
    429840     12200.7
    429880     12202.4
    429920       12203
    429960     12204.3
    430000     12205.9
    430040     12206.4
    430080     12207.1
    430120     12208.3
    430160     12209.8
    430200     12211.1
    430240     12211.5
    430280       12214
    430320     12213.2
    430360     12216.4
    430400     12216.9
    430440       12216
    430480     12219.3
    430520     12220.4
    430560       12222
    430600     12221.3
    430640     12223.1
    430680     12224.7
    430720     12225.3
    430760     12226.6
    430800     12228.3
    430840     12228.7
    430880     12229.4
    430920     12230.6
    430960     12232.2
    431000     12233.4
    431040     12233.8
    431080     12236.3
    431120     12235.6
    431160     12238.7
    431200     12239.3
    431240     12238.3
    431280     12241.6
    431320     12242.7
    431360     12244.3
    431400     12243.6
    431440     12245.4
    431480       12247
    431520     12247.7
    431560     12248.9
    431600     12250.6
    431640       12251
    431680     12251.8
    431720     12252.9
    431760     12254.5
    431800     12255.8
    431840     12256.2
    431880     12258.6
    431920     12257.9
    431960       12261
    432000     12261.6
    432040     12260.6
    432080     12263.9
    432120       12265
    432160     12266.6
    432200     12265.9
    432240     12267.7
    432280     12269.4
    432320       12270
    432360     12271.2
    432400     12272.9
    432440     12273.3
    432480       12274
    432520     12275.2
    432560     12276.7
    432600     12278.1
    432640     12278.4
    432680     12280.9
    432720     12280.2
    432760     12283.4
    432800     12283.9
    432840     12282.9
    432880     12286.2
    432920     12287.3
    432960       12289
    433000     12288.2
    433040     12289.9
    433080     12291.7
    433120     12292.3
    433160     12293.5
    433200     12295.2
    433240     12295.6
    433280     12296.3
    433320     12297.6
    433360       12299
    433400     12300.4
    433440     12300.8
    433480     12303.3
    433520     12302.5
    433560     12305.7
    433600     12306.2
    433640     12305.3
    433680     12308.6
    433720     12309.7
    433760     12311.3
    433800     12310.5
    433840     12312.3
    433880       12314
    433920     12314.6
    433960     12315.8
    434000     12317.5
    434040     12317.9
    434080     12318.6
    434120     12319.9
    434160     12321.4
    434200     12322.8
    434240     12323.1
    434280     12325.6
    434320     12324.9
    434360       12328
    434400     12328.5
    434440     12327.6
    434480     12330.9
    434520       12332
    434560     12333.6
    434600     12332.8
    434640     12334.7
    434680     12336.4
    434720       12337
    434760     12338.2
    434800     12339.9
    434840     12340.3
    434880       12341
    434920     12342.3
    434960     12343.7
    435000     12345.1
    435040     12345.5
    435080       12348
    435120     12347.2
    435160     12350.3
    435200     12350.9
    435240     12349.9
    435280     12353.3
    435320     12354.3
    435360     12355.9
    435400     12355.1
    435440       12357
    435480     12358.7
    435520     12359.3
    435560     12360.4
    435600     12362.2
    435640     12362.6
    435680     12363.3
    435720     12364.6
    435760     12366.1
    435800     12367.4
    435840     12367.8
    435880     12370.3
    435920     12369.5
    435960     12372.7
    436000     12373.2
    436040     12372.3
    436080     12375.6
    436120     12376.7
    436160     12378.3
    436200     12377.4
    436240     12379.2
    436280       12381
    436320     12381.6
    436360     12382.8
    436400     12384.5
    436440     12384.9
    436480     12385.6
    436520       12387
    436560     12388.4
    436600     12389.8
    436640     12390.1
    436680     12392.6
    436720     12391.8
    436760     12394.9
    436800     12395.5
    436840     12394.6
    436880     12397.9
    436920       12399
    436960     12400.6
    437000     12399.8
    437040     12401.6
    437080     12403.4
    437120     12403.9
    437160     12405.1
    437200     12406.8
    437240     12407.3
    437280     12407.9
    437320     12409.3
    437360     12410.7
    437400     12412.1
    437440     12412.4
    437480       12415
    437520     12414.1
    437560     12417.3
    437600     12417.8
    437640     12416.9
    437680     12420.2
    437720     12421.3
    437760     12422.9
    437800       12422
    437840     12423.9
    437880     12425.6
    437920     12426.2
    437960     12427.4
    438000     12429.1
    438040     12429.5
    438080     12430.2
    438120     12431.6
    438160       12433
    438200     12434.4
    438240     12434.7
    438280     12437.2
    438320     12436.4
    438360     12439.6
    438400     12440.1
    438440     12439.2
    438480     12442.5
    438520     12443.6
    438560     12445.2
    438600     12444.3
    438640     12446.2
    438680     12447.9
    438720     12448.5
    438760     12449.7
    438800     12451.4
    438840     12451.8
    438880     12452.5
    438920     12453.9
    438960     12455.2
    439000     12456.7
    439040       12457
    439080     12459.5
    439120     12458.7
    439160     12461.9
    439200     12462.4
    439240     12461.5
    439280     12464.8
    439320     12465.8
    439360     12467.5
    439400     12466.6
    439440     12468.5
    439480     12470.2
    439520     12470.9
    439560       12472
    439600     12473.6
    439640     12474.1
    439680     12474.7
    439720     12476.2
    439760     12477.6
    439800       12479
    439840     12479.3
    439880     12481.8
    439920       12481
    439960     12484.2
    440000     12484.7
    440040     12483.7
    440080     12487.1
    440120     12488.1
    440160     12489.8
    440200     12488.9
    440240     12490.7
    440280     12492.5
    440320     12493.2
    440360     12494.3
    440400     12495.9
    440440     12496.4
    440480       12497
    440520     12498.5
    440560     12499.9
    440600     12501.3
    440640     12501.6
    440680     12504.1
    440720     12503.3
    440760     12506.5
    440800     12506.9
    440840       12506
    440880     12509.4
    440920     12510.4
    440960     12512.1
    441000     12511.2
    441040       12513
    441080     12514.7
    441120     12515.4
    441160     12516.5
    441200     12518.2
    441240     12518.6
    441280     12519.3
    441320     12520.7
    441360     12522.2
    441400     12523.6
    441440     12523.8
    441480     12526.4
    441520     12525.6
    441560     12528.8
    441600     12529.2
    441640     12528.3
    441680     12531.6
    441720     12532.6
    441760     12534.3
    441800     12533.5
    441840     12535.3
    441880       12537
    441920     12537.7
    441960     12538.8
    442000     12540.4
    442040     12540.9
    442080     12541.5
    442120       12543
    442160     12544.4
    442200     12545.8
    442240     12546.1
    442280     12548.6
    442320     12547.8
    442360       12551
    442400     12551.5
    442440     12550.5
    442480     12553.9
    442520     12554.9
    442560     12556.6
    442600     12555.7
    442640     12557.5
    442680     12559.2
    442720     12559.9
    442760       12561
    442800     12562.6
    442840     12563.2
    442880     12563.8
    442920     12565.3
    442960     12566.7
    443000     12568.1
    443040     12568.3
    443080     12570.9
    443120       12570
    443160     12573.3
    443200     12573.7
    443240     12572.8
    443280     12576.2
    443320     12577.2
    443360     12578.8
    443400       12578
    443440     12579.7
    443480     12581.5
    443520     12582.2
    443560     12583.3
    443600     12584.8
    443640     12585.4
    443680       12586
    443720     12587.5
    443760     12588.9
    443800     12590.3
    443840     12590.5
    443880     12593.1
    443920     12592.3
    443960     12595.5
    444000     12595.9
    444040       12595
    444080     12598.4
    444120     12599.5
    444160       12601
    444200     12600.3
    444240     12601.9
    444280     12603.7
    444320     12604.4
    444360     12605.5
    444400     12607.1
    444440     12607.6
    444480     12608.2
    444520     12609.7
    444560     12611.1
    444600     12612.5
    444640     12612.7
    444680     12615.3
    444720     12614.4
    444760     12617.8
    444800     12618.2
    444840     12617.2
    444880     12620.6
    444920     12621.6
    444960     12623.1
    445000     12622.5
    445040     12624.1
    445080     12625.9
    445120     12626.6
    445160     12627.7
    445200     12629.2
    445240     12629.8
    445280     12630.4
    445320     12631.9
    445360     12633.3
    445400     12634.7
    445440     12634.9
    445480     12637.5
    445520     12636.6
    445560     12639.9
    445600     12640.4
    445640     12639.3
    445680     12642.8
    445720     12643.8
    445760     12645.3
    445800     12644.6
    445840     12646.3
    445880       12648
    445920     12648.7
    445960     12649.8
    446000     12651.5
    446040       12652
    446080     12652.5
    446120       12654
    446160     12655.5
    446200     12656.9
    446240     12657.1
    446280     12659.7
    446320     12658.8
    446360     12662.1
    446400     12662.6
    446440     12661.5
    446480       12665
    446520       12666
    446560     12667.5
    446600     12666.8
    446640     12668.4
    446680     12670.2
    446720     12670.9
    446760       12672
    446800     12673.6
    446840     12674.2
    446880     12674.7
    446920     12676.3
    446960     12677.6
    447000       12679
    447040     12679.3
    447080     12681.9
    447120     12680.9
    447160     12684.3
    447200     12684.7
    447240     12683.6
    447280     12687.1
    447320     12688.1
    447360     12689.7
    447400     12688.9
    447440     12690.6
    447480     12692.4
    447520     12693.1
    447560     12694.1
    447600     12695.7
    447640     12696.3
    447680     12696.9
    447720     12698.4
    447760     12699.8
    447800     12701.2
    447840     12701.5
    447880       12704
    447920     12703.1
    447960     12706.4
    448000     12706.9
    448040     12705.8
    448080     12709.3
    448120     12710.3
    448160     12711.8
    448200     12711.1
    448240     12712.8
    448280     12714.6
    448320     12715.2
    448360     12716.3
    448400     12717.9
    448440     12718.6
    448480     12719.1
    448520     12720.6
    448560       12722
    448600     12723.4
    448640     12723.7
    448680     12726.2
    448720     12725.3
    448760     12728.6
    448800     12729.1
    448840       12728
    448880     12731.6
    448920     12732.5
    448960       12734
    449000     12733.3
    449040       12735
    449080     12736.8
    449120     12737.4
    449160     12738.5
    449200     12740.1
    449240     12740.8
    449280     12741.3
    449320     12742.8
    449360     12744.2
    449400     12745.6
    449440     12745.9
    449480     12748.3
    449520     12747.5
    449560     12750.7
    449600     12751.3
    449640     12750.2
    449680     12753.8
    449720     12754.8
    449760     12756.2
    449800     12755.5
    449840     12757.2
    449880     12758.9
    449920     12759.6
    449960     12760.7
    450000     12762.3
    450040       12763
    450080     12763.5
    450120     12765.1
    450160     12766.4
    450200     12767.8
    450240     12768.1
    450280     12770.5
    450320     12769.7
    450360       12773
    450400     12773.6
    450440     12772.4
    450480       12776
    450520       12777
    450560     12778.5
    450600     12777.7
    450640     12779.4
    450680     12781.1
    450720     12781.8
    450760     12782.9
    450800     12784.6
    450840     12785.2
    450880     12785.7
    450920     12787.3
    450960     12788.6
    451000       12790
    451040     12790.3
    451080     12792.7
    451120     12791.9
    451160     12795.1
    451200     12795.8
    451240     12794.5
    451280     12798.2
    451320     12799.1
    451360     12800.6
    451400     12799.8
    451440     12801.5
    451480     12803.3
    451520       12804
    451560       12805
    451600     12806.8
    451640     12807.3
    451680     12807.9
    451720     12809.4
    451760     12810.8
    451800     12812.1
    451840     12812.4
    451880     12814.9
    451920       12814
    451960     12817.2
    452000     12817.9
    452040     12816.8
    452080     12820.4
    452120     12821.3
    452160     12822.8
    452200       12822
    452240     12823.7
    452280     12825.5
    452320     12826.2
    452360     12827.2
    452400     12828.9
    452440     12829.4
    452480     12830.1
    452520     12831.7
    452560       12833
    452600     12834.3
    452640     12834.6
    452680       12837
    452720     12836.2
    452760     12839.4
    452800     12840.1
    452840     12838.9
    452880     12842.5
    452920     12843.4
    452960       12845
    453000     12844.2
    453040     12845.8
    453080     12847.6
    453120     12848.4
    453160     12849.3
    453200       12851
    453240     12851.6
    453280     12852.2
    453320     12853.8
    453360     12855.1
    453400     12856.4
    453440     12856.8
    453480     12859.2
    453520     12858.3
    453560     12861.5
    453600     12862.2
    453640     12861.1
    453680     12864.7
    453720     12865.6
    453760     12867.1
    453800     12866.4
    453840       12868
    453880     12869.8
    453920     12870.5
    453960     12871.5
    454000     12873.2
    454040     12873.8
    454080     12874.5
    454120       12876
    454160     12877.2
    454200     12878.6
    454240       12879
    454280     12881.3
    454320     12880.5
    454360     12883.7
    454400     12884.4
    454440     12883.3
    454480     12886.9
    454520     12887.7
    454560     12889.3
    454600     12888.6
    454640     12890.1
    454680       12892
    454720     12892.7
    454760     12893.7
    454800     12895.4
    454840       12896
    454880     12896.6
    454920     12898.2
    454960     12899.4
    455000     12900.8
    455040     12901.2
    455080     12903.5
    455120     12902.6
    455160       12906
    455200     12906.6
    455240     12905.5
    455280     12909.2
    455320       12910
    455360     12911.5
    455400     12910.8
    455440     12912.3
    455480     12914.2
    455520     12914.9
    455560     12915.9
    455600     12917.6
    455640     12918.1
    455680     12918.9
    455720     12920.4
    455760     12921.6
    455800       12923
    455840     12923.4
    455880     12925.7
    455920     12924.8
    455960     12928.1
    456000     12928.8
    456040     12927.7
    456080     12931.3
    456120     12932.1
    456160     12933.7
    456200       12933
    456240     12934.4
    456280     12936.4
    456320     12937.1
    456360     12938.1
    456400     12939.8
    456440     12940.3
    456480     12941.1
    456520     12942.6
    456560     12943.8
    456600     12945.1
    456640     12945.6
    456680       12948
    456720       12947
    456760     12950.3
    456800       12951
    456840     12949.9
    456880     12953.5
    456920     12954.3
    456960     12955.9
    457000     12955.2
    457040     12956.7
    457080     12958.6
    457120     12959.3
    457160     12960.3
    457200       12962
    457240     12962.5
    457280     12963.3
    457320     12964.8
    457360       12966
    457400     12967.4
    457440     12967.7
    457480     12970.2
    457520     12969.2
    457560     12972.5
    457600     12973.2
    457640     12972.1
    457680     12975.7
    457720     12976.5
    457760     12978.1
    457800     12977.5
    457840     12978.9
    457880     12980.9
    457920     12981.5
    457960     12982.6
    458000     12984.1
    458040     12984.7
    458080     12985.5
    458120       12987
    458160     12988.2
    458200     12989.6
    458240     12989.9
    458280     12992.4
    458320     12991.4
    458360     12994.7
    458400     12995.4
    458440     12994.3
    458480     12997.9
    458520     12998.7
    458560     13000.4
    458600     12999.6
    458640     13001.1
    458680     13003.1
    458720     13003.7
    458760     13004.8
    458800     13006.3
    458840     13006.9
    458880     13007.7
    458920     13009.2
    458960     13010.4
    459000     13011.8
    459040     13012.1
    459080     13014.6
    459120     13013.6
    459160       13017
    459200     13017.6
    459240     13016.6
    459280     13020.2
    459320     13020.9
    459360     13022.6
    459400     13021.9
    459440     13023.4
    459480     13025.3
    459520       13026
    459560       13027
    459600     13028.5
    459640     13029.2
    459680       13030
    459720     13031.5
    459760     13032.7
    459800       13034
    459840     13034.4
    459880     13036.9
    459920     13035.8
    459960     13039.2
    460000     13039.9
    460040     13038.8
    460080     13042.4
    460120     13043.2
    460160     13044.8
    460200     13044.1
    460240     13045.6
    460280     13047.5
    460320     13048.2
    460360     13049.2
    460400     13050.8
    460440     13051.4
    460480     13052.2
    460520     13053.7
    460560     13054.9
    460600     13056.2
    460640     13056.6
    460680     13059.1
    460720       13058
    460760     13061.4
    460800     13062.1
    460840       13061
    460880     13064.6
    460920     13065.5
    460960     13067.1
    461000     13066.3
    461040     13067.9
    461080     13069.8
    461120     13070.4
    461160     13071.5
    461200       13073
    461240     13073.7
    461280     13074.4
    461320       13076
    461360     13077.1
    461400     13078.4
    461440     13078.8
    461480     13081.4
    461520     13080.3
    461560     13083.6
    461600     13084.4
    461640     13083.2
    461680     13086.8
    461720     13087.7
    461760     13089.3
    461800     13088.5
    461840     13090.1
    461880       13092
    461920     13092.6
    461960     13093.7
    462000     13095.2
    462040     13095.9
    462080     13096.6
    462120     13098.2
    462160     13099.4
    462200     13100.7
    462240       13101
    462280     13103.5
    462320     13102.5
    462360     13105.8
    462400     13106.5
    462440     13105.4
    462480     13109.1
    462520     13109.9
    462560     13111.5
    462600     13110.7
    462640     13112.3
    462680     13114.2
    462720     13114.9
    462760     13115.9
    462800     13117.4
    462840     13118.1
    462880     13118.8
    462920     13120.4
    462960     13121.6
    463000     13122.9
    463040     13123.2
    463080     13125.8
    463120     13124.7
    463160     13128.1
    463200     13128.7
    463240     13127.6
    463280     13131.3
    463320     13132.2
    463360     13133.7
    463400     13132.9
    463440     13134.5
    463480     13136.4
    463520     13137.1
    463560     13138.1
    463600     13139.6
    463640     13140.3
    463680     13141.1
    463720     13142.6
    463760     13143.8
    463800     13145.1
    463840     13145.4
    463880       13148
    463920     13146.8
    463960     13150.3
    464000     13150.9
    464040     13149.9
    464080     13153.5
    464120     13154.4
    464160     13155.9
    464200     13155.1
    464240     13156.7
    464280     13158.6
    464320     13159.4
    464360     13160.3
    464400     13161.8
    464440     13162.5
    464480     13163.3
    464520     13164.9
    464560     13165.9
    464600     13167.4
    464640     13167.6
    464680     13170.2
    464720     13169.1
    464760     13172.5
    464800     13173.2
    464840       13172
    464880     13175.6
    464920     13176.6
    464960     13178.2
    465000     13177.3
    465040     13178.9
    465080     13180.8
    465120     13181.6
    465160     13182.5
    465200       13184
    465240     13184.7
    465280     13185.5
    465320       13187
    465360     13188.1
    465400     13189.5
    465440     13189.9
    465480     13192.4
    465520     13191.3
    465560     13194.7
    465600     13195.4
    465640     13194.2
    465680     13197.8
    465720     13198.8
    465760     13200.3
    465800     13199.5
    465840       13201
    465880       13203
    465920     13203.8
    465960     13204.7
    466000     13206.2
    466040       13207
    466080     13207.7
    466120     13209.2
    466160     13210.3
    466200     13211.8
    466240     13212.1
    466280     13214.6
    466320     13213.5
    466360     13216.9
    466400     13217.5
    466440     13216.4
    466480       13220
    466520       13221
    466560     13222.5
    466600     13221.7
    466640     13223.2
    466680     13225.1
    466720       13226
    466760     13226.8
    466800     13228.4
    466840     13229.2
    466880       13230
    466920     13231.4
    466960     13232.5
    467000     13233.9
    467040     13234.3
    467080     13236.8
    467120     13235.7
    467160     13239.1
    467200     13239.7
    467240     13238.6
    467280     13242.2
    467320     13243.2
    467360     13244.7
    467400     13243.9
    467440     13245.4
    467480     13247.3
    467520     13248.3
    467560     13249.1
    467600     13250.6
    467640     13251.4
    467680     13252.1
    467720     13253.6
    467760     13254.7
    467800     13256.1
    467840     13256.5
    467880     13259.1
    467920     13257.9
    467960     13261.2
    468000     13261.8
    468040     13260.8
    468080     13264.3
    468120     13265.4
    468160     13266.9
    468200     13266.1
    468240     13267.6
    468280     13269.5
    468320     13270.5
    468360     13271.2
    468400     13272.8
    468440     13273.6
    468480     13274.3
    468520     13275.8
    468560       13277
    468600     13278.3
    468640     13278.7
    468680     13281.2
    468720     13280.1
    468760     13283.5
    468800     13284.1
    468840       13283
    468880     13286.5
    468920     13287.6
    468960     13289.1
    469000     13288.3
    469040     13289.9
    469080     13291.7
    469120     13292.7
    469160     13293.5
    469200     13295.1
    469240     13295.8
    469280     13296.5
    469320     13298.1
    469360     13299.2
    469400     13300.5
    469440     13300.9
    469480     13303.4
    469520     13302.3
    469560     13305.7
    469600     13306.3
    469640     13305.2
    469680     13308.7
    469720     13309.8
    469760     13311.3
    469800     13310.6
    469840       13312
    469880     13313.9
    469920     13314.9
    469960     13315.7
    470000     13317.3
    470040       13318
    470080     13318.8
    470120     13320.3
    470160     13321.4
    470200     13322.6
    470240     13323.1
    470280     13325.6
    470320     13324.5
    470360     13327.9
    470400     13328.5
    470440     13327.4
    470480     13330.9
    470520       13332
    470560     13333.5
    470600     13332.8
    470640     13334.2
    470680     13336.1
    470720     13337.1
    470760     13337.9
    470800     13339.4
    470840     13340.1
    470880       13341
    470920     13342.4
    470960     13343.5
    471000     13344.8
    471040     13345.2
    471080     13347.7
    471120     13346.7
    471160       13350
    471200     13350.7
    471240     13349.4
    471280       13353
    471320     13354.1
    471360     13355.6
    471400     13354.9
    471440     13356.3
    471480     13358.2
    471520     13359.2
    471560     13359.9
    471600     13361.6
    471640     13362.3
    471680       13363
    471720     13364.6
    471760     13365.6
    471800     13366.8
    471840     13367.3
    471880     13369.9
    471920     13368.8
    471960     13372.1
    472000     13372.8
    472040     13371.5
    472080     13375.1
    472120     13376.2
    472160     13377.7
    472200     13376.9
    472240     13378.4
    472280     13380.3
    472320     13381.3
    472360     13382.1
    472400     13383.7
    472440     13384.3
    472480     13385.2
    472520     13386.7
    472560     13387.8
    472600       13389
    472640     13389.5
    472680     13391.9
    472720     13390.9
    472760     13394.2
    472800     13394.9
    472840     13393.6
    472880     13397.2
    472920     13398.3
    472960     13399.8
    473000       13399
    473040     13400.5
    473080     13402.4
    473120     13403.4
    473160     13404.2
    473200     13405.8
    473240     13406.5
    473280     13407.3
    473320     13408.7
    473360     13409.9
    473400     13411.1
    473440     13411.6
    473480       13414
    473520       13413
    473560     13416.2
    473600       13417
    473640     13415.7
    473680     13419.3
    473720     13420.5
    473760     13421.9
    473800     13421.1
    473840     13422.7
    473880     13424.5
    473920     13425.5
    473960     13426.4
    474000     13427.9
    474040     13428.6
    474080     13429.4
    474120     13430.8
    474160       13432
    474200     13433.1
    474240     13433.7
    474280     13436.2
    474320     13435.1
    474360     13438.4
    474400     13439.1
    474440     13437.8
    474480     13441.4
    474520     13442.7
    474560     13444.1
    474600     13443.3
    474640     13444.9
    474680     13446.7
    474720     13447.7
    474760     13448.5
    474800       13450
    474840     13450.7
    474880     13451.5
    474920       13453
    474960     13454.2
    475000     13455.3
    475040     13455.8
    475080     13458.3
    475120     13457.3
    475160     13460.5
    475200     13461.2
    475240     13459.9
    475280     13463.6
    475320     13464.9
    475360     13466.3
    475400     13465.4
    475440       13467
    475480     13468.8
    475520     13469.8
    475560     13470.7
    475600     13472.2
    475640     13472.8
    475680     13473.7
    475720     13475.2
    475760     13476.3
    475800     13477.5
    475840       13478
    475880     13480.4
    475920     13479.4
    475960     13482.7
    476000     13483.4
    476040     13482.2
    476080     13485.8
    476120     13487.1
    476160     13488.5
    476200     13487.6
    476240       13489
    476280       13491
    476320       13492
    476360     13492.9
    476400     13494.4
    476440       13495
    476480     13495.9
    476520     13497.4
    476560     13498.5
    476600     13499.6
    476640     13500.1
    476680     13502.6
    476720     13501.5
    476760     13504.9
    476800     13505.5
    476840     13504.4
    476880       13508
    476920     13509.3
    476960     13510.7
    477000     13509.8
    477040     13511.3
    477080     13513.1
    477120     13514.1
    477160       13515
    477200     13516.5
    477240     13517.3
    477280     13518.1
    477320     13519.5
    477360     13520.7
    477400     13521.8
    477440     13522.3
    477480     13524.8
    477520     13523.7
    477560       13527
    477600     13527.7
    477640     13526.6
    477680     13530.2
    477720     13531.5
    477760     13532.9
    477800       13532
    477840     13533.5
    477880     13535.2
    477920     13536.3
    477960     13537.2
    478000     13538.7
    478040     13539.4
    478080     13540.2
    478120     13541.7
    478160     13542.9
    478200       13544
    478240     13544.5
    478280     13546.9
    478320     13545.9
    478360     13549.2
    478400     13549.8
    478440     13548.7
    478480     13552.4
    478520     13553.6
    478560     13555.1
    478600     13554.2
    478640     13555.6
    478680     13557.4
    478720     13558.5
    478760     13559.4
    478800     13560.9
    478840     13561.6
    478880     13562.4
    478920     13563.8
    478960     13565.1
    479000     13566.1
    479040     13566.6
    479080     13569.1
    479120       13568
    479160     13571.4
    479200     13571.9
    479240     13570.9
    479280     13574.5
    479320     13575.8
    479360     13577.3
    479400     13576.4
    479440     13577.8
    479480     13579.6
    479520     13580.7
    479560     13581.5
    479600       13583
    479640     13583.7
    479680     13584.6
    479720       13586
    479760     13587.2
    479800     13588.3
    479840     13588.8
    479880     13591.2
    479920     13590.3
    479960     13593.5
    480000     13594.2
    480040     13593.1
    480080     13596.6
    480120       13598
    480160     13599.4
    480200     13598.5
    480240     13599.9
    480280     13601.7
    480320     13602.8
    480360     13603.7
    480400     13605.2
    480440     13605.9
    480480     13606.7
    480520     13608.1
    480560     13609.3
    480600     13610.4
    480640       13611
    480680     13613.5
    480720     13612.4
    480760     13615.7
    480800     13616.3
    480840     13615.2
    480880     13618.7
    480920     13620.1
    480960     13621.5
    481000     13620.6
    481040     13622.1
    481080     13623.9
    481120     13624.9
    481160     13625.9
    481200     13627.4
    481240       13628
    481280     13628.9
    481320     13630.3
    481360     13631.5
    481400     13632.5
    481440       13633
    481480     13635.6
    481520     13634.5
    481560     13637.8
    481600     13638.5
    481640     13637.4
    481680     13640.9
    481720     13642.3
    481760     13643.7
    481800     13642.7
    481840     13644.2
    481880       13646
    481920       13647
    481960       13648
    482000     13649.5
    482040     13650.2
    482080     13651.1
    482120     13652.4
    482160     13653.6
    482200     13654.8
    482240     13655.2
    482280     13657.8
    482320     13656.6
    482360       13660
    482400     13660.6
    482440     13659.5
    482480     13663.1
    482520     13664.5
    482560     13665.9
    482600     13664.8
    482640     13666.4
    482680     13668.2
    482720     13669.2
    482760     13670.2
    482800     13671.7
    482840     13672.4
    482880     13673.2
    482920     13674.5
    482960     13675.8
    483000     13676.9
    483040     13677.4
    483080       13680
    483120     13678.8
    483160     13682.2
    483200     13682.9
    483240     13681.7
    483280     13685.3
    483320     13686.7
    483360       13688
    483400       13687
    483440     13688.6
    483480     13690.3
    483520     13691.3
    483560     13692.4
    483600     13693.8
    483640     13694.5
    483680     13695.4
    483720     13696.6
    483760       13698
    483800     13699.1
    483840     13699.6
    483880     13702.1
    483920       13701
    483960     13704.3
    484000       13705
    484040     13703.9
    484080     13707.4
    484120     13708.8
    484160     13710.2
    484200     13709.1
    484240     13710.7
    484280     13712.5
    484320     13713.4
    484360     13714.5
    484400     13715.8
    484440     13716.6
    484480     13717.5
    484520     13718.7
    484560     13720.1
    484600     13721.2
    484640     13721.7
    484680     13724.3
    484720     13723.1
    484760     13726.4
    484800     13727.1
    484840       13726
    484880     13729.5
    484920     13730.9
    484960     13732.3
    485000     13731.2
    485040     13732.8
    485080     13734.6
    485120     13735.5
    485160     13736.6
    485200       13738
    485240     13738.7
    485280     13739.6
    485320     13740.9
    485360     13742.2
    485400     13743.4
    485440     13743.8
    485480     13746.4
    485520     13745.2
    485560     13748.6
    485600     13749.2
    485640       13748
    485680     13751.6
    485720       13753
    485760     13754.4
    485800     13753.3
    485840       13755
    485880     13756.7
    485920     13757.6
    485960     13758.8
    486000     13760.1
    486040     13760.8
    486080     13761.7
    486120       13763
    486160     13764.3
    486200     13765.5
    486240     13765.9
    486280     13768.5
    486320     13767.3
    486360     13770.7
    486400     13771.3
    486440     13770.2
    486480     13773.8
    486520     13775.2
    486560     13776.6
    486600     13775.5
    486640     13777.2
    486680     13778.9
    486720     13779.8
    486760     13780.9
    486800     13782.2
    486840       13783
    486880     13783.8
    486920     13785.2
    486960     13786.4
    487000     13787.6
    487040     13788.1
    487080     13790.6
    487120     13789.5
    487160     13792.9
    487200     13793.4
    487240     13792.3
    487280       13796
    487320     13797.4
    487360     13798.7
    487400     13797.6
    487440     13799.4
    487480     13801.1
    487520       13802
    487560     13803.1
    487600     13804.4
    487640     13805.2
    487680       13806
    487720     13807.4
    487760     13808.6
    487800     13809.8
    487840     13810.2
    487880     13812.8
    487920     13811.6
    487960     13815.1
    488000     13815.7
    488040     13814.6
    488080     13818.2
    488120     13819.6
    488160     13820.9
    488200     13819.7
    488240     13821.5
    488280     13823.3
    488320     13824.1
    488360     13825.3
    488400     13826.5
    488440     13827.4
    488480     13828.1
    488520     13829.6
    488560     13830.8
    488600       13832
    488640     13832.3
    488680       13835
    488720     13833.8
    488760     13837.3
    488800     13837.8
    488840     13836.8
    488880     13840.3
    488920     13841.7
    488960     13843.1
    489000     13841.8
    489040     13843.7
    489080     13845.4
    489120     13846.3
    489160     13847.4
    489200     13848.6
    489240     13849.6
    489280     13850.2
    489320     13851.8
    489360       13853
    489400     13854.2
    489440     13854.5
    489480     13857.1
    489520       13856
    489560     13859.4
    489600       13860
    489640     13858.9
    489680     13862.5
    489720     13863.9
    489760     13865.3
    489800       13864
    489840     13865.9
    489880     13867.6
    489920     13868.5
    489960     13869.7
    490000     13870.8
    490040     13871.8
    490080     13872.4
    490120       13874
    490160     13875.2
    490200     13876.4
    490240     13876.6
    490280     13879.3
    490320     13878.2
    490360     13881.6
    490400     13882.2
    490440     13881.1
    490480     13884.7
    490520     13886.1
    490560     13887.5
    490600     13886.2
    490640     13888.1
    490680     13889.8
    490720     13890.6
    490760     13891.9
    490800       13893
    490840       13894
    490880     13894.7
    490920     13896.2
    490960     13897.4
    491000     13898.5
    491040     13898.8
    491080     13901.6
    491120     13900.3
    491160     13903.9
    491200     13904.5
    491240     13903.3
    491280     13906.9
    491320     13908.3
    491360     13909.7
    491400     13908.4
    491440     13910.3
    491480       13912
    491520     13912.8
    491560     13914.1
    491600     13915.1
    491640     13916.2
    491680     13916.9
    491720     13918.4
    491760     13919.6
    491800     13920.7
    491840     13921.1
    491880     13923.8
    491920     13922.5
    491960       13926
    492000     13926.7
    492040     13925.5
    492080     13929.1
    492120     13930.5
    492160     13931.9
    492200     13930.6
    492240     13932.5
    492280     13934.3
    492320     13935.1
    492360     13936.4
    492400     13937.4
    492440     13938.5
    492480     13939.1
    492520     13940.6
    492560     13941.7
    492600     13942.9
    492640     13943.3
    492680       13946
    492720     13944.7
    492760     13948.2
    492800     13948.9
    492840     13947.7
    492880     13951.3
    492920     13952.6
    492960     13954.1
    493000     13952.8
    493040     13954.7
    493080     13956.4
    493120     13957.3
    493160     13958.6
    493200     13959.6
    493240     13960.7
    493280     13961.3
    493320     13962.8
    493360     13963.9
    493400     13965.1
    493440     13965.5
    493480     13968.2
    493520     13966.9
    493560     13970.4
    493600     13971.2
    493640       13970
    493680     13973.5
    493720     13974.9
    493760     13976.4
    493800       13975
    493840     13976.8
    493880     13978.7
    493920     13979.5
    493960     13980.8
    494000     13981.8
    494040     13982.9
    494080     13983.5
    494120       13985
    494160     13986.2
    494200     13987.3
    494240     13987.7
    494280     13990.5
    494320     13989.1
    494360     13992.7
    494400     13993.4
    494440     13992.2
    494480     13995.7
    494520     13997.2
    494560     13998.5
    494600     13997.2
    494640       13999
    494680     14000.9
    494720     14001.8
    494760       14003
    494800       14004
    494840     14005.1
    494880     14005.7
    494920     14007.3
    494960     14008.4
    495000     14009.6
    495040       14010
    495080     14012.7
    495120     14011.4
    495160       14015
    495200     14015.7
    495240     14014.5
    495280       14018
    495320     14019.4
    495360     14020.8
    495400     14019.5
    495440     14021.3
    495480     14023.1
    495520       14024
    495560     14025.2
    495600     14026.2
    495640     14027.4
    495680       14028
    495720     14029.5
    495760     14030.7
    495800     14031.8
    495840     14032.2
    495880       14035
    495920     14033.7
    495960     14037.3
    496000     14037.9
    496040     14036.8
    496080     14040.2
    496120     14041.7
    496160     14043.1
    496200     14041.7
    496240     14043.5
    496280     14045.3
    496320     14046.2
    496360     14047.5
    496400     14048.5
    496440     14049.6
    496480     14050.4
    496520     14051.7
    496560       14053
    496600       14054
    496640     14054.5
    496680     14057.3
    496720     14055.9
    496760     14059.5
    496800     14060.1
    496840       14059
    496880     14062.4
    496920     14063.9
    496960     14065.3
    497000     14063.9
    497040     14065.7
    497080     14067.7
    497120     14068.4
    497160     14069.7
    497200     14070.8
    497240     14071.9
    497280     14072.6
    497320       14074
    497360     14075.2
    497400     14076.2
    497440     14076.7
    497480     14079.4
    497520     14078.1
    497560     14081.7
    497600     14082.4
    497640     14081.2
    497680     14084.6
    497720     14086.1
    497760     14087.5
    497800     14086.2
    497840     14087.9
    497880     14089.9
    497920     14090.7
    497960     14091.9
    498000     14092.9
    498040     14094.1
    498080     14094.8
    498120     14096.2
    498160     14097.4
    498200     14098.5
    498240       14099
    498280     14101.7
    498320     14100.3
    498360     14103.9
    498400     14104.7
    498440     14103.3
    498480     14106.9
    498520     14108.3
    498560     14109.7
    498600     14108.4
    498640     14110.1
    498680     14112.1
    498720     14112.9
    498760     14114.1
    498800     14115.1
    498840     14116.3
    498880       14117
    498920     14118.4
    498960     14119.6
    499000     14120.6
    499040     14121.2
    499080     14123.9
    499120     14122.5
    499160     14126.1
    499200     14126.9
    499240     14125.5
    499280     14129.1
    499320     14130.5
    499360     14131.9
    499400     14130.6
    499440     14132.2
    499480     14134.3
    499520       14135
    499560     14136.3
    499600     14137.3
    499640     14138.5
    499680     14139.1
    499720     14140.6
    499760     14141.9
    499800     14142.8
    499840     14143.4
    499880     14146.1
    499920     14144.7
    499960     14148.3
    500000     14149.2
    500040     14147.7
    500080     14151.2
    500120     14152.8
    500160     14154.1
    500200     14152.8
    500240     14154.4
    500280     14156.5
    500320     14157.1
    500360     14158.6
    500400     14159.5
    500440     14160.7
    500480     14161.3
    500520     14162.8
    500560     14164.1
    500600     14164.9
    500640     14165.7
    500680     14168.2
    500720     14166.8
    500760     14170.5
    500800     14171.4
    500840       14170
    500880     14173.4
    500920     14174.9
    500960     14176.3
    501000       14175
    501040     14176.5
    501080     14178.7
    501120     14179.3
    501160     14180.7
    501200     14181.6
    501240     14182.9
    501280     14183.5
    501320       14185
    501360     14186.3
    501400     14187.1
    501440     14187.8
    501480     14190.4
    501520     14189.1
    501560     14192.7
    501600     14193.5
    501640     14192.2
    501680     14195.6
    501720     14197.1
    501760     14198.5
    501800     14197.2
    501840     14198.7
    501880       14201
    501920     14201.6
    501960       14203
    502000     14203.8
    502040     14205.1
    502080     14205.8
    502120     14207.2
    502160     14208.5
    502200     14209.3
    502240       14210
    502280     14212.6
    502320     14211.3
    502360     14214.9
    502400     14215.8
    502440     14214.4
    502480     14217.9
    502520     14219.3
    502560     14220.8
    502600     14219.4
    502640       14221
    502680     14223.2
    502720     14223.8
    502760     14225.2
    502800     14226.1
    502840     14227.4
    502880       14228
    502920     14229.4
    502960     14230.7
    503000     14231.5
    503040     14232.2
    503080     14234.8
    503120     14233.5
    503160     14237.1
    503200       14238
    503240     14236.7
    503280     14240.1
    503320     14241.5
    503360     14242.9
    503400     14241.7
    503440     14243.1
    503480     14245.4
    503520       14246
    503560     14247.4
    503600     14248.3
    503640     14249.6
    503680     14250.3
    503720     14251.6
    503760       14253
    503800     14253.7
    503840     14254.4
    503880       14257
    503920     14255.7
    503960     14259.4
    504000     14260.2
    504040     14258.9
    504080     14262.3
    504120     14263.7
    504160     14265.2
    504200     14263.9
    504240     14265.3
    504280     14267.7
    504320     14268.2
    504360     14269.7
    504400     14270.6
    504440     14271.8
    504480     14272.5
    504520     14273.9
    504560     14275.2
    504600     14275.9
    504640     14276.6
    504680     14279.2
    504720     14277.9
    504760     14281.6
    504800     14282.4
    504840     14281.1
    504880     14284.5
    504920     14285.9
    504960     14287.3
    505000     14286.1
    505040     14287.5
    505080     14289.9
    505120     14290.4
    505160     14291.8
    505200     14292.8
    505240       14294
    505280     14294.6
    505320       14296
    505360     14297.3
    505400     14298.1
    505440     14298.8
    505480     14301.3
    505520     14300.1
    505560     14303.8
    505600     14304.5
    505640     14303.3
    505680     14306.7
    505720     14308.1
    505760     14309.6
    505800     14308.3
    505840     14309.7
    505880     14312.1
    505920     14312.6
    505960     14314.1
    506000       14315
    506040     14316.2
    506080     14316.8
    506120     14318.3
    506160     14319.6
    506200     14320.4
    506240       14321
    506280     14323.6
    506320     14322.3
    506360     14325.9
    506400     14326.8
    506440     14325.5
    506480       14329
    506520     14330.2
    506560     14331.9
    506600     14330.5
    506640     14331.9
    506680     14334.3
    506720     14334.8
    506760     14336.3
    506800     14337.2
    506840     14338.4
    506880       14339
    506920     14340.5
    506960     14341.8
    507000     14342.6
    507040     14343.3
    507080     14345.7
    507120     14344.5
    507160     14348.3
    507200       14349
    507240     14347.8
    507280     14351.3
    507320     14352.4
    507360     14354.1
    507400     14352.8
    507440     14354.1
    507480     14356.6
    507520     14357.1
    507560     14358.5
    507600     14359.4
    507640     14360.7
    507680     14361.3
    507720     14362.8
    507760     14364.1
    507800     14364.9
    507840     14365.6
    507880       14368
    507920     14366.8
    507960     14370.6
    508000     14371.3
    508040     14370.1
    508080     14373.7
    508120     14374.7
    508160     14376.5
    508200       14375
    508240     14376.4
    508280     14378.8
    508320     14379.4
    508360     14380.8
    508400     14381.7
    508440     14383.1
    508480     14383.6
    508520     14385.1
    508560     14386.3
    508600     14387.2
    508640     14387.9
    508680     14390.3
    508720     14389.1
    508760     14392.9
    508800     14393.6
    508840     14392.5
    508880     14396.1
    508920       14397
    508960     14398.8
    509000     14397.3
    509040     14398.7
    509080     14401.2
    509120     14401.8
    509160     14403.1
    509200       14404
    509240     14405.4
    509280     14405.9
    509320     14407.5
    509360     14408.7
    509400     14409.5
    509440     14410.2
    509480     14412.7
    509520     14411.5
    509560     14415.2
    509600       14416
    509640     14414.8
    509680     14418.4
    509720     14419.4
    509760     14421.2
    509800     14419.6
    509840     14421.1
    509880     14423.6
    509920     14424.1
    509960     14425.4
    510000     14426.3
    510040     14427.8
    510080     14428.2
    510120     14429.8
    510160     14431.1
    510200     14431.8
    510240     14432.5
    510280     14435.1
    510320     14433.8
    510360     14437.6
    510400     14438.4
    510440     14437.1
    510480     14440.8
    510520     14441.7
    510560     14443.5
    510600     14441.9
    510640     14443.4
    510680       14446
    510720     14446.4
    510760     14447.8
    510800     14448.7
    510840     14450.2
    510880     14450.6
    510920     14452.2
    510960     14453.5
    511000     14454.1
    511040     14454.9
    511080     14457.4
    511120     14456.2
    511160       14460
    511200     14460.7
    511240     14459.5
    511280     14463.1
    511320     14464.1
    511360     14465.8
    511400     14464.3
    511440     14465.7
    511480     14468.3
    511520     14468.8
    511560     14470.2
    511600       14471
    511640     14472.5
    511680     14472.9
    511720     14474.6
    511760     14475.7
    511800     14476.5
    511840     14477.2
    511880     14479.8
    511920     14478.5
    511960     14482.3
    512000     14483.1
    512040     14481.8
    512080     14485.5
    512120     14486.4
    512160     14488.2
    512200     14486.7
    512240     14488.1
    512280     14490.7
    512320     14491.1
    512360     14492.6
    512400     14493.4
    512440     14494.8
    512480     14495.3
    512520     14496.8
    512560     14498.1
    512600     14498.8
    512640     14499.5
    512680     14502.1
    512720     14500.9
    512760     14504.6
    512800     14505.4
    512840     14504.2
    512880     14507.8
    512920     14508.8
    512960     14510.5
    513000       14509
    513040     14510.4
    513080       14513
    513120     14513.5
    513160     14514.9
    513200     14515.7
    513240     14517.1
    513280     14517.6
    513320     14519.2
    513360     14520.4
    513400     14521.1
    513440     14521.8
    513480     14524.4
    513520     14523.2
    513560     14526.9
    513600     14527.7
    513640     14526.6
    513680     14530.1
    513720     14531.1
    513760     14532.9
    513800     14531.3
    513840     14532.8
    513880     14535.3
    513920     14535.8
    513960     14537.2
    514000     14538.1
    514040     14539.4
    514080       14540
    514120     14541.5
    514160     14542.8
    514200     14543.4
    514240     14544.2
    514280     14546.8
    514320     14545.6
    514360     14549.3
    514400     14550.1
    514440       14549
    514480     14552.5
    514520     14553.4
    514560     14555.3
    514600     14553.7
    514640     14555.1
    514680     14557.6
    514720     14558.2
    514760     14559.5
    514800     14560.4
    514840     14561.8
    514880     14562.3
    514920     14563.9
    514960     14565.2
    515000     14565.8
    515040     14566.6
    515080     14569.2
    515120       14568
    515160     14571.7
    515200     14572.5
    515240     14571.3
    515280     14574.8
    515320     14575.8
    515360     14577.6
    515400       14576
    515440     14577.3
    515480     14579.9
    515520     14580.5
    515560     14581.8
    515600     14582.7
    515640     14584.2
    515680     14584.7
    515720     14586.2
    515760     14587.5
    515800     14588.1
    515840     14588.8
    515880     14591.6
    515920     14590.3
    515960       14594
    516000     14594.9
    516040     14593.7
    516080     14597.2
    516120     14598.1
    516160       14600
    516200     14598.4
    516240     14599.7
    516280     14602.3
    516320     14602.9
    516360     14604.1
    516400       14605
    516440     14606.6
    516480       14607
    516520     14608.6
    516560     14609.8
    516600     14610.5
    516640     14611.2
    516680     14613.9
    516720     14612.7
    516760     14616.3
    516800     14617.3
    516840     14616.1
    516880     14619.5
    516920     14620.5
    516960     14622.3
    517000     14620.7
    517040     14622.1
    517080     14624.7
    517120     14625.3
    517160     14626.5
    517200     14627.4
    517240     14628.9
    517280     14629.3
    517320     14630.9
    517360     14632.2
    517400     14632.9
    517440     14633.6
    517480     14636.3
    517520       14635
    517560     14638.6
    517600     14639.6
    517640     14638.4
    517680     14641.8
    517720     14642.8
    517760     14644.5
    517800       14643
    517840     14644.4
    517880       14647
    517920     14647.6
    517960     14648.8
    518000     14649.7
    518040     14651.2
    518080     14651.6
    518120     14653.2
    518160     14654.4
    518200     14655.2
    518240     14655.9
    518280     14658.6
    518320     14657.4
    518360       14661
    518400       14662
    518440     14660.7
    518480     14664.1
    518520     14665.1
    518560     14666.8
    518600     14665.4
    518640     14666.7
    518680     14669.4
    518720     14669.9
    518760     14671.1
    518800       14672
    518840     14673.5
    518880     14673.9
    518920     14675.6
    518960     14676.7
    519000     14677.5
    519040     14678.2
    519080     14680.9
    519120     14679.7
    519160     14683.2
    519200     14684.2
    519240       14683
    519280     14686.3
    519320     14687.3
    519360     14689.1
    519400     14687.6
    519440     14688.9
    519480     14691.6
    519520     14692.2
    519560     14693.3
    519600     14694.2
    519640     14695.8
    519680     14696.2
    519720     14697.8
    519760     14699.1
    519800     14699.8
    519840     14700.5
    519880     14703.1
    519920     14701.9
    519960     14705.4
    520000     14706.4
    520040     14705.3
    520080     14708.6
    520120     14709.7
    520160     14711.4
    520200     14709.8
    520240     14711.2
    520280     14713.9
    520320     14714.5
    520360     14715.7
    520400     14716.5
    520440       14718
    520480     14718.5
    520520     14720.1
    520560     14721.4
    520600       14722
    520640     14722.7
    520680     14725.4
    520720     14724.2
    520760     14727.7
    520800     14728.6
    520840     14727.5
    520880     14730.8
    520920       14732
    520960     14733.7
    521000     14732.2
    521040     14733.5
    521080     14736.2
    521120     14736.8
    521160     14737.9
    521200     14738.7
    521240     14740.3
    521280     14740.8
    521320     14742.4
    521360     14743.6
    521400     14744.3
    521440       14745
    521480     14747.7
    521520     14746.5
    521560       14750
    521600       14751
    521640     14749.8
    521680       14753
    521720     14754.2
    521760     14755.9
    521800     14754.4
    521840     14755.7
    521880     14758.4
    521920     14759.1
    521960     14760.2
    522000     14760.9
    522040     14762.5
    522080     14763.2
    522120     14764.7
    522160     14765.9
    522200     14766.6
    522240     14767.3
    522280     14769.9
    522320     14768.7
    522360     14772.3
    522400     14773.2
    522440     14772.1
    522480     14775.3
    522520     14776.5
    522560     14778.2
    522600     14776.7
    522640     14777.9
    522680     14780.6
    522720     14781.3
    522760     14782.4
    522800     14783.2
    522840     14784.8
    522880     14785.4
    522920       14787
    522960     14788.2
    523000     14788.8
    523040     14789.5
    523080     14792.2
    523120       14791
    523160     14794.6
    523200     14795.5
    523240     14794.3
    523280     14797.5
    523320     14798.7
    523360     14800.5
    523400     14798.9
    523440     14800.1
    523480     14802.9
    523520     14803.5
    523560     14804.7
    523600     14805.5
    523640       14807
    523680     14807.7
    523720     14809.2
    523760     14810.4
    523800       14811
    523840     14811.7
    523880     14814.5
    523920     14813.2
    523960     14816.9
    524000     14817.8
    524040     14816.5
    524080     14819.7
    524120       14821
    524160     14822.6
    524200     14821.1
    524240     14822.4
    524280     14825.1
    524320     14825.7
    524360     14826.9
    524400     14827.7
    524440     14829.2
    524480     14829.9
    524520     14831.4
    524560     14832.6
    524600     14833.2
    524640     14833.9
    524680     14836.7
    524720     14835.4
    524760     14839.1
    524800     14839.9
    524840     14838.8
    524880       14842
    524920     14843.2
    524960     14844.9
    525000     14843.3
    525040     14844.6
    525080     14847.3
    525120     14847.9
    525160     14849.2
    525200       14850
    525240     14851.5
    525280     14852.2
    525320     14853.6
    525360     14854.9
    525400     14855.4
    525440     14856.1
    525480       14859
    525520     14857.6
    525560     14861.3
    525600     14862.1
    525640     14860.9
    525680     14864.1
    525720     14865.3
    525760       14867
    525800     14865.5
    525840     14866.8
    525880     14869.5
    525920     14870.2
    525960     14871.3
    526000     14872.2
    526040     14873.7
    526080     14874.3
    526120     14875.8
    526160       14877
    526200     14877.5
    526240     14878.3
    526280     14881.1
    526320     14879.8
    526360     14883.4
    526400     14884.2
    526440     14883.2
    526480     14886.4
    526520     14887.6
    526560     14889.2
    526600     14887.6
    526640       14889
    526680     14891.7
    526720     14892.3
    526760     14893.5
    526800     14894.4
    526840     14895.9
    526880     14896.5
    526920     14897.9
    526960     14899.2
    527000     14899.7
    527040     14900.5
    527080     14903.3
    527120       14902
    527160     14905.7
    527200     14906.4
    527240     14905.4
    527280     14908.6
    527320     14909.8
    527360     14911.4
    527400     14909.8
    527440     14911.2
    527480     14913.9
    527520     14914.5
    527560     14915.7
    527600     14916.6
    527640     14918.1
    527680     14918.7
    527720     14920.1
    527760     14921.4
    527800     14921.9
    527840     14922.7
    527880     14925.5
    527920     14924.2
    527960     14927.8
    528000     14928.6
    528040     14927.5
    528080     14930.8
    528120       14932
    528160     14933.6
    528200       14932
    528240     14933.5
    528280     14936.2
    528320     14936.6
    528360     14937.9
    528400     14938.7
    528440     14940.3
    528480     14940.9
    528520     14942.3
    528560     14943.7
    528600     14944.2
    528640     14944.9
    528680     14947.7
    528720     14946.4
    528760       14950
    528800     14950.9
    528840     14949.7
    528880     14953.1
    528920     14954.2
    528960     14955.9
    529000     14954.3
    529040     14955.7
    529080     14958.4
    529120     14958.9
    529160     14960.1
    529200       14961
    529240     14962.5
    529280     14963.2
    529320     14964.6
    529360     14965.9
    529400     14966.3
    529440     14967.1
    529480     14969.9
    529520     14968.6
    529560     14972.3
    529600     14973.1
    529640       14972
    529680     14975.3
    529720     14976.5
    529760     14978.1
    529800     14976.5
    529840     14977.9
    529880     14980.6
    529920       14981
    529960     14982.4
    530000     14983.2
    530040     14984.8
    530080     14985.4
    530120     14986.8
    530160     14988.1
    530200     14988.5
    530240     14989.4
    530280     14992.2
    530320     14990.8
    530360     14994.5
    530400     14995.3
    530440     14994.1
    530480     14997.6
    530520     14998.7
    530560     15000.3
    530600     14998.8
    530640     15000.1
    530680     15002.9
    530720     15003.3
    530760     15004.7
    530800     15005.5
    530840     15007.1
    530880     15007.7
    530920       15009
    530960     15010.5
    531000     15010.8
    531040     15011.7
    531080     15014.6
    531120     15013.1
    531160     15016.8
    531200     15017.5
    531240     15016.4
    531280       15020
    531320       15021
    531360     15022.6
    531400       15021
    531440     15022.4
    531480     15025.2
    531520     15025.6
    531560     15026.9
    531600     15027.8
    531640     15029.3
    531680       15030
    531720     15031.4
    531760     15032.7
    531800       15033
    531840     15033.9
    531880     15036.8
    531920     15035.4
    531960       15039
    532000     15039.8
    532040     15038.7
    532080     15042.3
    532120     15043.3
    532160     15044.9
    532200     15043.3
    532240     15044.6
    532280     15047.5
    532320     15047.9
    532360     15049.3
    532400     15050.1
    532440     15051.6
    532480     15052.2
    532520     15053.7
    532560       15055
    532600     15055.3
    532640     15056.3
    532680     15059.1
    532720     15057.7
    532760     15061.2
    532800     15062.1
    532840       15061
    532880     15064.6
    532920     15065.6
    532960     15067.2
    533000     15065.6
    533040     15066.8
    533080     15069.8
    533120     15070.2
    533160     15071.6
    533200     15072.4
    533240     15073.9
    533280     15074.6
    533320     15075.9
    533360     15077.3
    533400     15077.6
    533440     15078.6
    533480     15081.4
    533520       15080
    533560     15083.6
    533600     15084.5
    533640     15083.3
    533680       15087
    533720       15088
    533760     15089.5
    533800     15087.9
    533840     15089.1
    533880     15092.1
    533920     15092.5
    533960       15094
    534000     15094.7
    534040     15096.3
    534080     15096.9
    534120     15098.3
    534160     15099.7
    534200     15099.9
    534240     15100.9
    534280     15103.6
    534320     15102.3
    534360     15105.9
    534400     15106.8
    534440     15105.6
    534480     15109.2
    534520     15110.3
    534560     15111.8
    534600     15110.2
    534640     15111.5
    534680     15114.4
    534720     15114.9
    534760     15116.3
    534800       15117
    534840     15118.6
    534880     15119.2
    534920     15120.5
    534960     15121.9
    535000     15122.1
    535040     15123.2
    535080       15126
    535120     15124.7
    535160     15128.2
    535200     15129.1
    535240     15127.9
    535280     15131.5
    535320     15132.7
    535360     15134.2
    535400     15132.6
    535440     15133.8
    535480     15136.7
    535520     15137.3
    535560     15138.6
    535600     15139.3
    535640       15141
    535680     15141.5
    535720     15142.8
    535760     15144.1
    535800     15144.4
    535840     15145.5
    535880     15148.3
    535920       15147
    535960     15150.5
    536000     15151.4
    536040     15150.2
    536080     15153.8
    536120       15155
    536160     15156.5
    536200     15154.9
    536240     15156.1
    536280       15159
    536320     15159.7
    536360     15160.9
    536400     15161.6
    536440     15163.3
    536480     15163.8
    536520       15165
    536560     15166.4
    536600     15166.7
    536640     15167.8
    536680     15170.5
    536720     15169.3
    536760     15172.8
    536800     15173.8
    536840     15172.5
    536880     15176.2
    536920     15177.3
    536960     15178.8
    537000     15177.2
    537040     15178.4
    537080     15181.4
    537120       15182
    537160     15183.2
    537200     15183.9
    537240     15185.6
    537280       15186
    537320     15187.3
    537360     15188.7
    537400       15189
    537440     15190.1
    537480     15192.8
    537520     15191.6
    537560       15195
    537600     15196.1
    537640     15194.7
    537680     15198.5
    537720     15199.6
    537760     15201.1
    537800     15199.4
    537840     15200.7
    537880     15203.7
    537920     15204.3
    537960     15205.5
    538000     15206.2
    538040     15207.9
    538080     15208.3
    538120     15209.6
    538160       15211
    538200     15211.2
    538240     15212.4
    538280       15215
    538320     15213.8
    538360     15217.2
    538400     15218.3
    538440       15217
    538480     15220.7
    538520     15221.9
    538560     15223.5
    538600     15221.7
    538640       15223
    538680       15226
    538720     15226.6
    538760     15227.7
    538800     15228.4
    538840     15230.2
    538880     15230.5
    538920     15231.8
    538960     15233.2
    539000     15233.5
    539040     15234.7
    539080     15237.3
    539120       15236
    539160     15239.4
    539200     15240.5
    539240     15239.3
    539280     15242.9
    539320     15244.1
    539360     15245.7
    539400       15244
    539440     15245.2
    539480     15248.2
    539520     15248.8
    539560     15249.9
    539600     15250.6
    539640     15252.4
    539680     15252.8
    539720       15254
    539760     15255.4
    539800     15255.8
    539840       15257
    539880     15259.5
    539920     15258.3
    539960     15261.6
    540000     15262.7
    540040     15261.5
    540080     15265.2
    540120     15266.3
    540160       15268
    540200     15266.4
    540240     15267.6
    540280     15270.5
    540320     15271.1
    540360     15272.2
    540400     15272.9
    540440     15274.7
    540480       15275
    540520     15276.3
    540560     15277.8
    540600     15278.1
    540640     15279.3
    540680     15281.7
    540720     15280.6
    540760     15283.9
    540800       15285
    540840     15283.8
    540880     15287.5
    540920     15288.6
    540960     15290.2
    541000     15288.7
    541040     15289.8
    541080     15292.8
    541120     15293.5
    541160     15294.4
    541200     15295.2
    541240     15297.1
    541280     15297.3
    541320     15298.7
    541360     15300.1
    541400     15300.4
    541440     15301.5
    541480       15304
    541520     15302.9
    541560     15306.1
    541600     15307.3
    541640       15306
    541680     15309.7
    541720     15310.8
    541760     15312.4
    541800     15310.9
    541840     15312.1
    541880       15315
    541920     15315.7
    541960     15316.7
    542000     15317.4
    542040     15319.3
    542080     15319.5
    542120     15320.9
    542160     15322.3
    542200     15322.6
    542240     15323.7
    542280     15326.2
    542320     15325.1
    542360     15328.4
    542400     15329.5
    542440     15328.3
    542480     15331.8
    542520       15333
    542560     15334.6
    542600       15333
    542640     15334.3
    542680     15337.2
    542720       15338
    542760     15338.9
    542800     15339.6
    542840     15341.5
    542880     15341.7
    542920     15343.1
    542960     15344.6
    543000     15344.8
    543040     15345.9
    543080     15348.4
    543120     15347.4
    543160     15350.6
    543200     15351.7
    543240     15350.4
    543280       15354
    543320     15355.3
    543360     15356.9
    543400     15355.3
    543440     15356.5
    543480     15359.4
    543520     15360.3
    543560     15361.2
    543600     15361.8
    543640     15363.8
    543680     15363.9
    543720     15365.3
    543760     15366.9
    543800     15367.1
    543840     15368.2
    543880     15370.6
    543920     15369.6
    543960     15372.8
    544000       15374
    544040     15372.7
    544080     15376.3
    544120     15377.5
    544160     15379.2
    544200     15377.5
    544240     15378.8
    544280     15381.7
    544320     15382.5
    544360     15383.4
    544400     15384.1
    544440     15386.1
    544480     15386.1
    544520     15387.6
    544560     15389.1
    544600     15389.4
    544640     15390.4
    544680     15392.8
    544720     15391.8
    544760     15395.1
    544800     15396.3
    544840     15394.9
    544880     15398.6
    544920     15399.7
    544960     15401.5
    545000     15399.9
    545040     15401.1
    545080     15403.9
    545120     15404.8
    545160     15405.7
    545200     15406.4
    545240     15408.3
    545280     15408.3
    545320     15409.9
    545360     15411.3
    545400     15411.7
    545440     15412.7
    545480     15415.1
    545520       15414
    545560     15417.4
    545600     15418.6
    545640     15417.2
    545680     15420.9
    545720       15422
    545760     15423.7
    545800     15422.2
    545840     15423.3
    545880     15426.2
    545920     15427.1
    545960     15427.9
    546000     15428.7
    546040     15430.6
    546080     15430.6
    546120     15432.2
    546160     15433.6
    546200       15434
    546240     15434.9
    546280     15437.3
    546320     15436.3
    546360     15439.7
    546400     15440.9
    546440     15439.5
    546480     15443.2
    546520     15444.2
    546560     15445.9
    546600     15444.5
    546640     15445.5
    546680     15448.5
    546720     15449.4
    546760     15450.2
    546800       15451
    546840     15452.8
    546880     15452.8
    546920     15454.5
    546960     15455.8
    547000     15456.3
    547040     15457.2
    547080     15459.5
    547120     15458.6
    547160     15461.9
    547200     15463.2
    547240     15461.7
    547280     15465.4
    547320     15466.5
    547360     15468.1
    547400     15466.7
    547440     15467.7
    547480     15470.7
    547520     15471.6
    547560     15472.4
    547600     15473.2
    547640       15475
    547680       15475
    547720     15476.8
    547760       15478
    547800     15478.5
    547840     15479.4
    547880     15481.7
    547920     15480.8
    547960     15484.2
    548000     15485.4
    548040     15483.9
    548080     15487.6
    548120     15488.7
    548160     15490.3
    548200     15488.9
    548240       15490
    548280     15492.9
    548320     15493.8
    548360     15494.7
    548400     15495.4
    548440     15497.2
    548480     15497.3
    548520     15498.9
    548560     15500.2
    548600     15500.7
    548640     15501.6
    548680       15504
    548720       15503
    548760     15506.4
    548800     15507.7
    548840     15506.2
    548880     15509.8
    548920     15510.9
    548960     15512.5
    549000     15511.1
    549040     15512.2
    549080     15515.1
    549120       15516
    549160     15516.9
    549200     15517.6
    549240     15519.4
    549280     15519.5
    549320     15521.1
    549360     15522.4
    549400       15523
    549440     15523.9
    549480     15526.2
    549520     15525.2
    549560     15528.7
    549600     15529.9
    549640     15528.4
    549680     15532.1
    549720     15533.1
    549760     15534.7
    549800     15533.4
    549840     15534.4
    549880     15537.4
    549920     15538.3
    549960       15539
    550000     15539.8
    550040     15541.6
    550080     15541.8
    550120     15543.3
    550160     15544.7
    550200     15545.2
    550240     15546.1
    550280     15548.3
    550320     15547.4
    550360     15550.9
    550400     15552.1
    550440     15550.6
    550480     15554.4
    550520     15555.4
    550560     15556.9
    550600     15555.6
    550640     15556.6
    550680     15559.7
    550720     15560.5
    550760     15561.2
    550800       15562
    550840     15563.8
    550880       15564
    550920     15565.5
    550960       15567
    551000     15567.4
    551040     15568.3
    551080     15570.6
    551120     15569.6
    551160     15573.2
    551200     15574.3
    551240     15572.8
    551280     15576.5
    551320     15577.6
    551360       15579
    551400     15577.8
    551440     15578.8
    551480     15581.9
    551520     15582.6
    551560     15583.4
    551600     15584.2
    551640       15586
    551680     15586.1
    551720     15587.7
    551760     15589.2
    551800     15589.6
    551840     15590.5
    551880     15592.7
    551920     15591.8
    551960     15595.4
    552000     15596.5
    552040       15595
    552080     15598.7
    552120     15599.8
    552160     15601.2
    552200       15600
    552240       15601
    552280     15604.1
    552320     15604.9
    552360     15605.6
    552400     15606.4
    552440     15608.3
    552480     15608.3
    552520     15609.8
    552560     15611.3
    552600     15611.8
    552640     15612.7
    552680     15614.9
    552720       15614
    552760     15617.6
    552800     15618.7
    552840     15617.3
    552880       15621
    552920     15622.1
    552960     15623.5
    553000     15622.3
    553040     15623.3
    553080     15626.5
    553120     15627.2
    553160       15628
    553200     15628.8
    553240     15630.6
    553280     15630.6
    553320     15632.1
    553360     15633.7
    553400     15634.1
    553440     15634.9
    553480     15637.1
    553520     15636.2
    553560     15639.9
    553600       15641
    553640     15639.6
    553680     15643.3
    553720     15644.5
    553760     15645.8
    553800     15644.6
    553840     15645.6
    553880     15648.8
    553920     15649.5
    553960     15650.3
    554000       15651
    554040     15652.9
    554080     15652.9
    554120     15654.5
    554160       15656
    554200     15656.4
    554240     15657.3
    554280     15659.5
    554320     15658.5
    554360     15662.2
    554400     15663.3
    554440       15662
    554480     15665.5
    554520     15666.8
    554560     15668.1
    554600       15667
    554640     15667.8
    554680     15671.1
    554720     15671.8
    554760     15672.6
    554800     15673.3
    554840     15675.2
    554880     15675.2
    554920     15676.8
    554960     15678.3
    555000     15678.8
    555040     15679.6
    555080     15681.8
    555120     15680.9
    555160     15684.4
    555200     15685.6
    555240     15684.2
    555280     15687.8
    555320     15689.1
    555360     15690.4
    555400     15689.3
    555440     15690.1
    555480     15693.4
    555520     15694.1
    555560     15694.8
    555600     15695.5
    555640     15697.5
    555680     15697.5
    555720     15699.1
    555760     15700.6
    555800     15701.1
    555840     15701.9
    555880     15704.1
    555920     15703.2
    555960     15706.6
    556000     15707.9
    556040     15706.4
    556080       15710
    556120     15711.3
    556160     15712.7
    556200     15711.6
    556240     15712.4
    556280     15715.6
    556320     15716.5
    556360     15717.1
    556400     15717.7
    556440     15719.8
    556480     15719.8
    556520     15721.4
    556560     15722.8
    556600     15723.4
    556640     15724.2
    556680     15726.4
    556720     15725.4
    556760     15728.9
    556800     15730.2
    556840     15728.7
    556880     15732.3
    556920     15733.6
    556960     15735.1
    557000     15733.8
    557040     15734.7
    557080     15737.9
    557120     15738.8
    557160     15739.4
    557200       15740
    557240     15742.1
    557280       15742
    557320     15743.7
    557360     15745.1
    557400     15745.7
    557440     15746.4
    557480     15748.6
    557520     15747.8
    557560     15751.1
    557600     15752.5
    557640       15751
    557680     15754.5
    557720     15755.9
    557760     15757.3
    557800     15756.1
    557840     15756.9
    557880     15760.2
    557920     15761.1
    557960     15761.6
    558000     15762.3
    558040     15764.4
    558080     15764.2
    558120     15765.9
    558160     15767.3
    558200     15767.9
    558240     15768.7
    558280     15770.9
    558320       15770
    558360     15773.4
    558400     15774.7
    558440     15773.3
    558480     15776.9
    558520     15778.2
    558560     15779.6
    558600     15778.3
    558640     15779.2
    558680     15782.5
    558720     15783.3
    558760     15783.9
    558800     15784.6
    558840     15786.7
    558880     15786.5
    558920     15788.2
    558960     15789.7
    559000     15790.2
    559040     15790.9
    559080     15793.2
    559120     15792.3
    559160     15795.7
    559200     15796.9
    559240     15795.6
    559280     15799.1
    559320     15800.5
    559360     15801.9
    559400     15800.6
    559440     15801.5
    559480     15804.7
    559520     15805.5
    559560       15806
    559600     15806.8
    559640       15809
    559680     15808.8
    559720     15810.4
    559760       15812
    559800     15812.5
    559840     15813.2
    559880     15815.4
    559920     15814.5
    559960     15817.9
    560000     15819.1
    560040     15817.7
    560080     15821.3
    560120     15822.7
    560160     15824.1
    560200     15822.8
    560240     15823.6
    560280       15827
    560320     15827.7
    560360     15828.3
    560400       15829
    560440     15831.2
    560480     15831.1
    560520     15832.6
    560560     15834.2
    560600     15834.7
    560640     15835.4
    560680     15837.7
    560720     15836.7
    560760     15840.2
    560800     15841.4
    560840     15839.9
    560880     15843.4
    560920     15844.8
    560960     15846.3
    561000       15845
    561040     15845.8
    561080     15849.2
    561120     15849.9
    561160     15850.4
    561200     15851.2
    561240     15853.5
    561280     15853.2
    561320     15854.8
    561360     15856.3
    561400     15856.9
    561440     15857.7
    561480     15859.9
    561520     15858.9
    561560     15862.4
    561600     15863.6
    561640     15862.2
    561680     15865.7
    561720     15867.1
    561760     15868.5
    561800     15867.1
    561840     15867.9
    561880     15871.4
    561920     15872.2
    561960     15872.7
    562000     15873.3
    562040     15875.6
    562080     15875.4
    562120       15877
    562160     15878.5
    562200     15879.1
    562240     15879.8
    562280     15882.1
    562320     15881.1
    562360     15884.6
    562400     15885.8
    562440     15884.4
    562480     15887.9
    562520     15889.4
    562560     15890.8
    562600     15889.4
    562640     15890.1
    562680     15893.6
    562720     15894.4
    562760     15894.9
    562800     15895.5
    562840     15897.9
    562880     15897.6
    562920     15899.3
    562960     15900.8
    563000     15901.3
    563040     15902.1
    563080     15904.3
    563120     15903.3
    563160     15906.9
    563200       15908
    563240     15906.6
    563280     15910.1
    563320     15911.7
    563360       15913
    563400     15911.7
    563440     15912.3
    563480     15915.8
    563520     15916.7
    563560     15917.2
    563600     15917.8
    563640     15920.1
    563680     15919.7
    563720     15921.5
    563760     15923.1
    563800     15923.6
    563840     15924.3
    563880     15926.6
    563920     15925.5
    563960     15929.2
    564000     15930.4
    564040     15928.8
    564080     15932.4
    564120     15933.9
    564160     15935.2
    564200       15934
    564240     15934.5
    564280     15938.1
    564320     15938.9
    564360     15939.5
    564400       15940
    564440     15942.3
    564480     15941.9
    564520     15943.8
    564560     15945.2
    564600     15945.8
    564640     15946.5
    564680     15948.8
    564720     15947.8
    564760     15951.4
    564800     15952.6
    564840       15951
    564880     15954.6
    564920     15956.2
    564960     15957.4
    565000     15956.2
    565040     15956.7
    565080     15960.4
    565120     15961.1
    565160     15961.7
    565200     15962.2
    565240     15964.5
    565280     15964.1
    565320       15966
    565360     15967.5
    565400       15968
    565440     15968.7
    565480     15970.9
    565520     15969.9
    565560     15973.6
    565600     15974.8
    565640     15973.2
    565680     15976.8
    565720     15978.4
    565760     15979.6
    565800     15978.3
    565840     15978.8
    565880     15982.5
    565920     15983.3
    565960     15983.9
    566000     15984.3
    566040     15986.6
    566080     15986.3
    566120     15988.2
    566160     15989.7
    566200     15990.3
    566240     15990.8
    566280     15993.1
    566320     15992.1
    566360     15995.8
    566400       15997
    566440     15995.4
    566480       15999
    566520     16000.5
    566560     16001.9
    566600     16000.5
    566640     16001.1
    566680     16004.6
    566720     16005.5
    566760       16006
    566800     16006.5
    566840     16008.8
    566880     16008.4
    566920     16010.4
    566960     16011.9
    567000     16012.4
    567040       16013
    567080     16015.3
    567120     16014.2
    567160       16018
    567200     16019.1
    567240     16017.4
    567280       16021
    567320     16022.7
    567360     16024.1
    567400     16022.6
    567440     16023.3
    567480     16026.8
    567520     16027.6
    567560     16028.2
    567600     16028.6
    567640       16031
    567680     16030.6
    567720     16032.6
    567760       16034
    567800     16034.5
    567840     16035.1
    567880     16037.6
    567920     16036.3
    567960     16040.1
    568000     16041.3
    568040     16039.6
    568080     16043.2
    568120     16044.8
    568160     16046.2
    568200     16044.7
    568240     16045.4
    568280       16049
    568320     16049.7
    568360     16050.3
    568400     16050.8
    568440     16053.1
    568480     16052.7
    568520     16054.8
    568560     16056.1
    568600     16056.7
    568640     16057.1
    568680     16059.6
    568720     16058.4
    568760     16062.3
    568800     16063.4
    568840     16061.8
    568880     16065.4
    568920     16066.8
    568960     16068.3
    569000       16067
    569040     16067.6
    569080       16071
    569120     16071.9
    569160     16072.4
    569200       16073
    569240     16075.3
    569280     16074.9
    569320       16077
    569360     16078.2
    569400     16078.8
    569440     16079.2
    569480     16081.7
    569520     16080.5
    569560     16084.4
    569600     16085.5
    569640     16083.9
    569680     16087.4
    569720       16089
    569760     16090.4
    569800       16089
    569840     16089.7
    569880     16093.1
    569920     16093.9
    569960     16094.6
    570000     16095.1
    570040     16097.5
    570080       16097
    570120     16099.1
    570160     16100.3
    570200       16101
    570240     16101.4
    570280     16103.9
    570320     16102.6
    570360     16106.5
    570400     16107.6
    570440       16106
    570480     16109.7
    570520     16111.1
    570560     16112.4
    570600     16111.2
    570640     16111.8
    570680     16115.2
    570720       16116
    570760     16116.6
    570800     16117.2
    570840     16119.5
    570880     16119.1
    570920     16121.2
    570960     16122.5
    571000       16123
    571040     16123.4
    571080       16126
    571120     16124.7
    571160     16128.6
    571200     16129.7
    571240     16128.1
    571280     16131.8
    571320     16133.1
    571360     16134.5
    571400     16133.3
    571440     16133.9
    571480     16137.2
    571520     16138.2
    571560     16138.7
    571600     16139.3
    571640     16141.7
    571680     16141.2
    571720     16143.3
    571760     16144.5
    571800     16145.2
    571840     16145.5
    571880     16148.1
    571920     16146.7
    571960     16150.7
    572000     16151.7
    572040     16150.2
    572080     16153.9
    572120     16155.3
    572160     16156.6
    572200     16155.4
    572240     16155.9
    572280     16159.3
    572320     16160.3
    572360     16160.9
    572400     16161.4
    572440     16163.8
    572480     16163.2
    572520     16165.4
    572560     16166.7
    572600     16167.3
    572640     16167.6
    572680     16170.2
    572720     16168.8
    572760     16172.9
    572800     16173.9
    572840     16172.4
    572880     16176.1
    572920     16177.4
    572960     16178.7
    573000     16177.5
    573040       16178
    573080     16181.3
    573120     16182.5
    573160       16183
    573200     16183.5
    573240     16185.9
    573280     16185.4
    573320     16187.5
    573360     16188.8
    573400     16189.4
    573440     16189.8
    573480     16192.3
    573520     16190.9
    573560       16195
    573600     16195.9
    573640     16194.4
    573680     16198.2
    573720     16199.5
    573760     16200.8
    573800     16199.6
    573840     16200.1
    573880     16203.4
    573920     16204.5
    573960     16205.1
    574000     16205.6
    574040     16207.9
    574080     16207.4
    574120     16209.6
    574160     16210.9
    574200     16211.5
    574240     16211.9
    574280     16214.3
    574320     16212.9
    574360     16217.1
    574400     16217.9
    574440     16216.5
    574480     16220.2
    574520     16221.5
    574560     16222.9
    574600     16221.6
    574640     16222.2
    574680     16225.3
    574720     16226.6
    574760     16227.1
    574800     16227.7
    574840     16229.9
    574880     16229.4
    574920     16231.5
    574960       16233
    575000     16233.4
    575040     16233.9
    575080     16236.3
    575120     16234.9
    575160       16239
    575200     16239.9
    575240     16238.5
    575280     16242.3
    575320     16243.5
    575360       16245
    575400     16243.7
    575440     16244.2
    575480     16247.4
    575520     16248.7
    575560     16249.2
    575600     16249.7
    575640     16251.9
    575680     16251.4
    575720     16253.5
    575760       16255
    575800     16255.4
    575840       16256
    575880     16258.4
    575920       16257
    575960     16261.1
    576000       16262
    576040     16260.5
    576080     16264.3
    576120     16265.6
    576160       16267
    576200     16265.8
    576240     16266.3
    576280     16269.4
    576320     16270.7
    576360     16271.3
    576400     16271.7
    576440       16274
    576480     16273.5
    576520     16275.5
    576560     16277.1
    576600     16277.5
    576640       16278
    576680     16280.4
    576720     16279.1
    576760     16283.2
    576800       16284
    576840     16282.6
    576880     16286.4
    576920     16287.6
    576960       16289
    577000     16287.8
    577040     16288.3
    577080     16291.5
    577120     16292.8
    577160     16293.4
    577200     16293.8
    577240     16296.1
    577280     16295.5
    577320     16297.6
    577360     16299.2
    577400     16299.5
    577440     16300.1
    577480     16302.5
    577520     16301.2
    577560     16305.3
    577600       16306
    577640     16304.8
    577680     16308.5
    577720     16309.8
    577760       16311
    577800     16309.9
    577840     16310.5
    577880     16313.6
    577920     16314.8
    577960     16315.5
    578000       16316
    578040     16318.2
    578080     16317.6
    578120     16319.7
    578160     16321.3
    578200     16321.7
    578240     16322.3
    578280     16324.6
    578320     16323.3
    578360     16327.4
    578400     16328.1
    578440     16326.8
    578480     16330.6
    578520     16331.8
    578560     16333.2
    578600     16332.1
    578640     16332.6
    578680     16335.6
    578720     16336.9
    578760     16337.7
    578800     16338.1
    578840     16340.3
    578880     16339.7
    578920     16341.8
    578960     16343.5
    579000     16343.8
    579040     16344.4
    579080     16346.8
    579120     16345.4
    579160     16349.5
    579200     16350.3
    579240     16348.9
    579280     16352.9
    579320       16354
    579360     16355.3
    579400     16354.2
    579440     16354.6
    579480     16357.7
    579520       16359
    579560     16359.8
    579600     16360.2
    579640     16362.3
    579680     16361.8
    579720     16363.9
    579760     16365.7
    579800     16365.9
    579840     16366.5
    579880     16368.9
    579920     16367.5
    579960     16371.6
    580000     16372.4
    580040       16371
    580080       16375
    580120     16376.1
    580160     16377.4
    580200     16376.4
    580240     16376.8
    580280     16379.7
    580320     16381.2
    580360     16381.9
    580400     16382.3
    580440     16384.5
    580480     16383.9
    580520     16386.1
    580560     16387.8
    580600     16388.1
    580640     16388.7
    580680       16391
    580720     16389.6
    580760     16393.6
    580800     16394.6
    580840     16393.2
    580880     16397.2
    580920     16398.3
    580960     16399.6
    581000     16398.5
    581040     16398.9
    581080     16401.8
    581120     16403.3
    581160       16404
    581200     16404.5
    581240     16406.7
    581280     16406.1
    581320     16408.2
    581360     16409.9
    581400     16410.1
    581440     16410.8
    581480     16413.1
    581520     16411.7
    581560     16415.8
    581600     16416.7
    581640     16415.3
    581680     16419.4
    581720     16420.4
    581760     16421.6
    581800     16420.6
    581840     16420.9
    581880       16424
    581920     16425.4
    581960     16426.1
    582000     16426.6
    582040     16428.8
    582080     16428.2
    582120     16430.4
    582160       16432
    582200     16432.2
    582240     16432.9
    582280     16435.2
    582320     16433.8
    582360     16437.9
    582400     16438.8
    582440     16437.4
    582480     16441.5
    582520     16442.5
    582560     16443.8
    582600     16442.8
    582640     16443.1
    582680     16446.1
    582720     16447.6
    582760     16448.3
    582800     16448.7
    582840       16451
    582880     16450.4
    582920     16452.5
    582960     16454.1
    583000     16454.3
    583040     16454.9
    583080     16457.3
    583120     16455.9
    583160       16460
    583200       16461
    583240     16459.4
    583280     16463.7
    583320     16464.7
    583360     16465.8
    583400       16465
    583440     16465.2
    583480     16468.2
    583520     16469.7
    583560     16470.4
    583600     16470.8
    583640     16473.1
    583680     16472.6
    583720     16474.6
    583760     16476.3
    583800     16476.5
    583840     16477.1
    583880     16479.4
    583920       16478
    583960     16482.1
    584000       16483
    584040     16481.7
    584080     16485.8
    584120     16486.8
    584160       16488
    584200     16487.2
    584240     16487.3
    584280     16490.4
    584320     16491.8
    584360     16492.6
    584400       16493
    584440     16495.3
    584480     16494.8
    584520     16496.7
    584560     16498.4
    584600     16498.7
    584640     16499.2
    584680     16501.6
    584720     16500.2
    584760     16504.2
    584800     16505.2
    584840     16503.8
    584880       16508
    584920       16509
    584960     16510.2
    585000     16509.4
    585040     16509.5
    585080     16512.5
    585120       16514
    585160     16514.7
    585200     16515.3
    585240     16517.5
    585280     16516.9
    585320     16518.9
    585360     16520.5
    585400     16520.9
    585440     16521.3
    585480     16523.8
    585520     16522.3
    585560     16526.3
    585600     16527.3
    585640       16526
    585680     16530.1
    585720     16531.1
    585760     16532.3
    585800     16531.6
    585840     16531.7
    585880     16534.7
    585920     16536.1
    585960     16536.9
    586000     16537.4
    586040     16539.6
    586080     16539.1
    586120     16540.9
    586160     16542.6
    586200     16543.1
    586240     16543.4
    586280     16545.9
    586320     16544.5
    586360     16548.5
    586400     16549.5
    586440     16548.1
    586480     16552.2
    586520     16553.3
    586560     16554.5
    586600     16553.8
    586640     16553.9
    586680     16556.9
    586720     16558.3
    586760       16559
    586800     16559.6
    586840     16561.8
    586880     16561.2
    586920     16563.1
    586960     16564.9
    587000     16565.2
    587040     16565.7
    587080       16568
    587120     16566.6
    587160     16570.6
    587200     16571.7
    587240     16570.2
    587280     16574.3
    587320     16575.4
    587360     16576.7
    587400       16576
    587440       16576
    587480     16579.1
    587520     16580.5
    587560     16581.2
    587600     16581.7
    587640       16584
    587680     16583.4
    587720     16585.3
    587760     16587.1
    587800     16587.4
    587840     16587.8
    587880     16590.2
    587920     16588.9
    587960     16592.9
    588000     16593.9
    588040     16592.4
    588080     16596.5
    588120     16597.6
    588160     16598.9
    588200     16598.1
    588240     16598.2
    588280     16601.3
    588320     16602.6
    588360     16603.3
    588400     16603.9
    588440     16606.2
    588480     16605.5
    588520     16607.5
    588560     16609.3
    588600     16609.6
    588640       16610
    588680     16612.4
    588720     16611.2
    588760     16615.1
    588800     16616.1
    588840     16614.5
    588880     16618.7
    588920     16619.8
    588960     16621.2
    589000     16620.3
    589040     16620.4
    589080     16623.6
    589120     16624.8
    589160     16625.5
    589200     16626.1
    589240     16628.4
    589280     16627.7
    589320     16629.8
    589360     16631.6
    589400     16631.8
    589440     16632.2
    589480     16634.7
    589520     16633.3
    589560     16637.4
    589600     16638.3
    589640     16636.7
    589680     16640.9
    589720     16641.9
    589760     16643.5
    589800     16642.5
    589840     16642.6
    589880     16645.7
    589920       16647
    589960     16647.7
    590000     16648.3
    590040     16650.6
    590080     16649.9
    590120       16652
    590160     16653.8
    590200     16653.9
    590240     16654.4
    590280     16656.9
    590320     16655.5
    590360     16659.7
    590400     16660.5
    590440     16658.9
    590480     16663.1
    590520     16664.1
    590560     16665.7
    590600     16664.7
    590640     16664.9
    590680     16667.9
    590720     16669.2
    590760     16669.9
    590800     16670.5
    590840     16672.8
    590880       16672
    590920     16674.3
    590960       16676
    591000     16676.2
    591040     16676.6
    591080     16679.2
    591120     16677.7
    591160     16681.9
    591200     16682.7
    591240     16681.2
    591280     16685.3
    591320     16686.3
    591360     16687.8
    591400     16686.9
    591440     16687.2
    591480     16690.1
    591520     16691.4
    591560     16692.1
    591600     16692.7
    591640       16695
    591680     16694.2
    591720     16696.5
    591760     16698.3
    591800     16698.4
    591840     16698.9
    591880     16701.5
    591920     16699.9
    591960     16704.1
    592000     16704.9
    592040     16703.5
    592080     16707.5
    592120     16708.5
    592160     16710.1
    592200     16709.1
    592240     16709.4
    592280     16712.4
    592320     16713.6
    592360     16714.3
    592400     16714.9
    592440     16717.3
    592480     16716.4
    592520     16718.8
    592560     16720.5
    592600     16720.7
    592640     16721.2
    592680     16723.7
    592720     16722.2
    592760     16726.3
    592800     16727.1
    592840     16725.7
    592880     16729.7
    592920     16730.7
    592960     16732.2
    593000     16731.3
    593040     16731.6
    593080     16734.6
    593120     16735.7
    593160     16736.5
    593200     16737.2
    593240     16739.5
    593280     16738.6
    593320       16741
    593360     16742.7
    593400     16742.9
    593440     16743.4
    593480     16745.9
    593520     16744.4
    593560     16748.5
    593600     16749.3
    593640       16748
    593680     16751.9
    593720     16752.9
    593760     16754.5
    593800     16753.6
    593840     16753.8
    593880     16756.8
    593920       16758
    593960     16758.8
    594000     16759.5
    594040     16761.7
    594080     16760.8
    594120     16763.3
    594160     16764.9
    594200     16765.1
    594240     16765.6
    594280     16768.1
    594320     16766.7
    594360     16770.8
    594400     16771.6
    594440     16770.2
    594480     16774.1
    594520       16775
    594560     16776.7
    594600     16775.7
    594640       16776
    594680       16779
    594720     16780.2
    594760     16781.1
    594800     16781.7
    594840     16783.9
    594880     16783.1
    594920     16785.6
    594960     16787.2
    595000     16787.3
    595040     16787.8
    595080     16790.4
    595120     16788.9
    595160       16793
    595200     16793.8
    595240     16792.5
    595280     16796.3
    595320     16797.3
    595360       16799
    595400       16798
    595440     16798.3
    595480     16801.2
    595520     16802.5
    595560     16803.3
    595600     16803.9
    595640     16806.3
    595680     16805.4
    595720     16807.8
    595760     16809.4
    595800     16809.6
    595840       16810
    595880     16812.6
    595920     16811.2
    595960     16815.2
    596000     16816.1
    596040     16814.7
    596080     16818.6
    596120     16819.6
    596160     16821.3
    596200     16820.3
    596240     16820.5
    596280     16823.5
    596320     16824.8
    596360     16825.6
    596400     16826.1
    596440     16828.6
    596480     16827.6
    596520       16830
    596560     16831.7
    596600     16831.8
    596640     16832.3
    596680     16834.8
    596720     16833.4
    596760     16837.5
    596800     16838.3
    596840     16836.9
    596880     16840.9
    596920       16842
    596960     16843.4
    597000     16842.6
    597040     16842.9
    597080     16845.8
    597120       16847
    597160     16847.8
    597200     16848.3
    597240     16850.8
    597280     16849.8
    597320     16852.1
    597360     16853.8
    597400     16853.9
    597440     16854.6
    597480       16857
    597520     16855.7
    597560     16859.8
    597600     16860.5
    597640     16859.1
    597680       16863
    597720     16864.2
    597760     16865.6
    597800     16864.8
    597840     16865.1
    597880       16868
    597920     16869.1
    597960     16870.1
    598000     16870.5
    598040     16873.1
    598080     16872.1
    598120     16874.3
    598160       16876
    598200     16876.1
    598240     16876.8
    598280     16879.2
    598320     16877.8
    598360       16882
    598400     16882.8
    598440     16881.3
    598480     16885.2
    598520     16886.4
    598560     16887.8
    598600     16886.9
    598640     16887.3
    598680     16890.3
    598720     16891.4
    598760     16892.2
    598800     16892.7
    598840     16895.3
    598880     16894.4
    598920     16896.5
    598960     16898.2
    599000     16898.4
    599040     16898.9
    599080     16901.5
    599120     16900.1
    599160     16904.2
    599200     16904.9
    599240     16903.4
    599280     16907.4
    599320     16908.5
    599360       16910
    599400     16909.1
    599440     16909.5
    599480     16912.5
    599520     16913.6
    599560     16914.4
    599600       16915
    599640     16917.5
    599680     16916.5
    599720     16918.7
    599760     16920.3
    599800     16920.5
    599840     16921.1
    599880     16923.7
    599920     16922.3
    599960     16926.3
    600000     16927.1
    600040     16925.5
    600080     16929.6
    600120     16930.7
    600160     16932.1
    600200     16931.2
    600240     16931.6
    600280     16934.7
    600320     16935.7
    600360     16936.6
    600400       16937
    600440     16939.7
    600480     16938.6
    600520     16940.8
    600560     16942.4
    600600     16942.6
    600640     16943.2
    600680     16945.7
    600720     16944.6
    600760     16948.4
    600800     16949.3
    600840     16947.6
    600880     16951.8
    600920     16952.8
    600960     16954.3
    601000     16953.4
    601040     16953.8
    601080     16956.8
    601120     16957.9
    601160     16958.8
    601200     16959.2
    601240     16961.8
    601280     16960.7
    601320     16963.1
    601360     16964.5
    601400     16964.8
    601440     16965.4
    601480       16968
    601520     16966.8
    601560     16970.7
    601600     16971.5
    601640     16969.9
    601680       16974
    601720     16974.9
    601760     16976.5
    601800     16975.7
    601840       16976
    601880       16979
    601920       16980
    601960     16980.9
    602000     16981.5
    602040     16983.9
    602080     16982.8
    602120     16985.3
    602160     16986.6
    602200       16987
    602240     16987.6
    602280     16990.2
    602320     16988.9
    602360     16992.9
    602400     16993.7
    602440       16992
    602480     16996.1
    602520     16997.2
    602560     16998.7
    602600     16997.9
    602640     16998.3
    602680     17001.2
    602720     17002.2
    602760     17003.1
    602800     17003.7
    602840     17006.1
    602880     17005.1
    602920     17007.4
    602960     17008.8
    603000     17009.3
    603040     17009.9
    603080     17012.5
    603120       17011
    603160     17015.1
    603200     17015.9
    603240     17014.3
    603280     17018.4
    603320     17019.4
    603360     17020.9
    603400     17020.1
    603440     17020.6
    603480     17023.6
    603520     17024.4
    603560     17025.4
    603600     17025.9
    603640     17028.3
    603680     17027.3
    603720     17029.7
    603760     17030.9
    603800     17031.4
    603840     17032.2
    603880     17034.7
    603920     17033.2
    603960     17037.4
    604000       17038
    604040     17036.4
    604080     17040.6
    604120     17041.7
    604160     17043.1
    604200     17042.3
    604240     17042.8
    604280     17045.8
    604320     17046.5
    604360     17047.7
    604400     17048.2
    604440     17050.4
    604480     17049.5
    604520     17051.8
    604560     17053.1
    604600     17053.5
    604640     17054.4
    604680       17057
    604720     17055.5
    604760     17059.7
    604800     17060.2
    604840     17058.6
    604880     17062.8
    604920     17063.9
    604960     17065.4
    605000     17064.5
    605040       17065
    605080     17068.2
    605120     17068.8
    605160     17069.9
    605200     17070.4
    605240     17072.7
    605280     17071.8
    605320     17074.1
    605360     17075.3
    605400     17075.7
    605440     17076.6
    605480     17079.2
    605520     17077.6
    605560     17081.9
    605600     17082.3
    605640     17080.9
    605680     17085.1
    605720     17086.1
    605760     17087.6
    605800     17086.7
    605840     17087.1
    605880     17090.4
    605920     17090.9
    605960     17092.1
    606000     17092.5
    606040     17094.9
    606080       17094
    606120     17096.3
    606160     17097.5
    606200     17097.9
    606240     17098.9
    606280     17101.5
    606320     17099.8
    606360     17104.1
    606400     17104.6
    606440     17103.1
    606480     17107.3
    606520     17108.3
    606560     17109.8
    606600     17108.9
    606640     17109.4
    606680     17112.5
    606720     17113.1
    606760     17114.3
    606800     17114.8
    606840     17117.1
    606880     17116.2
    606920     17118.4
    606960     17119.8
    607000     17120.2
    607040       17121
    607080     17123.7
    607120       17122
    607160     17126.2
    607200     17126.7
    607240     17125.2
    607280     17129.4
    607320     17130.5
    607360     17131.9
    607400       17131
    607440     17131.5
    607480     17134.7
    607520     17135.3
    607560     17136.5
    607600       17137
    607640     17139.3
    607680     17138.4
    607720     17140.6
    607760     17142.1
    607800     17142.4
    607840     17143.3
    607880     17145.9
    607920     17144.1
    607960     17148.5
    608000     17148.9
    608040     17147.4
    608080     17151.7
    608120     17152.8
    608160     17154.1
    608200     17153.2
    608240     17153.9
    608280     17156.9
    608320     17157.5
    608360     17158.6
    608400     17159.3
    608440     17161.6
    608480     17160.8
    608520     17162.8
    608560     17164.3
    608600     17164.6
    608640     17165.5
    608680     17168.2
    608720     17166.4
    608760     17170.8
    608800     17171.1
    608840     17169.7
    608880       17174
    608920       17175
    608960     17176.4
    609000     17175.5
    609040     17176.1
    609080     17179.2
    609120     17179.8
    609160     17180.9
    609200     17181.6
    609240     17183.9
    609280       17183
    609320       17185
    609360     17186.6
    609400     17186.8
    609440     17187.9
    609480     17190.6
    609520     17188.7
    609560       17193
    609600     17193.3
    609640       17192
    609680     17196.2
    609720     17197.3
    609760     17198.7
    609800     17197.8
    609840     17198.4
    609880     17201.4
    609920     17202.1
    609960     17203.1
    610000     17203.9
    610040     17206.1
    610080     17205.1
    610120     17207.3
    610160     17208.8
    610200       17209
    610240     17210.1
    610280     17212.8
    610320     17210.9
    610360     17215.3
    610400     17215.6
    610440     17214.2
    610480     17218.4
    610520     17219.4
    610560     17220.8
    610600     17219.9
    610640     17220.6
    610680     17223.7
    610720     17224.3
    610760     17225.4
    610800       17226
    610840     17228.4
    610880     17227.3
    610920     17229.5
    610960       17231
    611000     17231.2
    611040     17232.2
    611080       17235
    611120       17233
    611160     17237.6
    611200     17237.8
    611240     17236.4
    611280     17240.6
    611320     17241.7
    611360     17243.2
    611400     17242.2
    611440     17242.8
    611480     17245.8
    611520     17246.6
    611560     17247.6
    611600     17248.2
    611640     17250.5
    611680     17249.6
    611720     17251.6
    611760     17253.2
    611800     17253.4
    611840     17254.4
    611880     17257.3
    611920     17255.2
    611960     17259.8
    612000     17260.1
    612040     17258.7
    612080     17262.9
    612120     17264.1
    612160     17265.5
    612200     17264.5
    612240     17265.1
    612280     17268.1
    612320     17268.9
    612360       17270
    612400     17270.5
    612440     17272.8
    612480     17271.9
    612520     17273.9
    612560     17275.6
    612600     17275.7
    612640     17276.7
    612680     17279.5
    612720     17277.5
    612760     17282.1
    612800     17282.3
    612840       17281
    612880     17285.1
    612920     17286.3
    612960     17287.7
    613000     17286.8
    613040     17287.4
    613080     17290.4
    613120     17291.2
    613160     17292.3
    613200     17292.7
    613240       17295
    613280       17294
    613320     17296.2
    613360     17297.9
    613400       17298
    613440     17298.9
    613480     17301.8
    613520     17299.8
    613560     17304.4
    613600     17304.6
    613640     17303.3
    613680     17307.5
    613720     17308.6
    613760     17310.1
    613800     17309.1
    613840     17309.8
    613880     17312.6
    613920     17313.6
    613960     17314.7
    614000     17315.1
    614040     17317.4
    614080     17316.3
    614120     17318.5
    614160     17320.2
    614200     17320.4
    614240     17321.1
    614280     17324.1
    614320     17322.1
    614360     17326.7
    614400       17327
    614440     17325.5
    614480     17329.8
    614520     17330.9
    614560     17332.3
    614600     17331.3
    614640     17332.1
    614680     17334.9
    614720     17335.9
    614760     17336.9
    614800     17337.3
    614840     17339.7
    614880     17338.5
    614920     17340.8
    614960     17342.6
    615000     17342.6
    615040     17343.4
    615080     17346.4
    615120     17344.4
    615160     17348.9
    615200     17349.3
    615240     17347.7
    615280       17352
    615320       17353
    615360     17354.6
    615400     17353.6
    615440     17354.3
    615480     17357.1
    615520     17358.1
    615560     17359.3
    615600     17359.6
    615640       17362
    615680     17360.8
    615720       17363
    615760       17365
    615800     17364.8
    615840     17365.7
    615880     17368.8
    615920     17366.7
    615960     17371.3
    616000     17371.7
    616040       17370
    616080     17374.3
    616120     17375.3
    616160       17377
    616200       17376
    616240     17376.6
    616280     17379.4
    616320     17380.3
    616360     17381.6
    616400       17382
    616440     17384.2
    616480       17383
    616520     17385.2
    616560     17387.2
    616600     17387.1
    616640     17387.9
    616680       17391
    616720       17389
    616760     17393.6
    616800     17394.1
    616840     17392.3
    616880     17396.6
    616920     17397.7
    616960     17399.3
    617000     17398.2
    617040     17398.9
    617080     17401.6
    617120     17402.6
    617160     17403.9
    617200     17404.4
    617240     17406.5
    617280     17405.3
    617320     17407.6
    617360     17409.5
    617400     17409.3
    617440     17410.2
    617480     17413.3
    617520     17411.4
    617560     17415.9
    617600     17416.4
    617640     17414.6
    617680     17418.9
    617720     17419.9
    617760     17421.6
    617800     17420.5
    617840     17421.3
    617880     17423.8
    617920       17425
    617960     17426.2
    618000     17426.7
    618040     17428.8
    618080     17427.7
    618120     17429.9
    618160     17431.9
    618200     17431.7
    618240     17432.5
    618280     17435.6
    618320     17433.6
    618360     17438.1
    618400     17438.6
    618440     17436.9
    618480     17441.3
    618520     17442.3
    618560     17443.9
    618600     17442.8
    618640     17443.6
    618680     17446.1
    618720     17447.4
    618760     17448.5
    618800       17449
    618840     17451.1
    618880       17450
    618920     17452.2
    618960     17454.2
    619000     17453.9
    619040     17454.9
    619080     17457.9
    619120     17455.9
    619160     17460.4
    619200     17460.9
    619240     17459.2
    619280     17463.4
    619320     17464.5
    619360     17466.2
    619400     17465.1
    619440     17465.9
    619480     17468.4
    619520     17469.6
    619560     17470.9
    619600     17471.3
    619640     17473.4
    619680     17472.3
    619720     17474.5
    619760     17476.5
    619800     17476.2
    619840     17477.1
    619880     17480.2
    619920     17478.2
    619960     17482.7
    620000     17483.2
    620040     17481.5
    620080     17485.7
    620120     17486.7
    620160     17488.5
    620200     17487.4
    620240     17488.3
    620280     17490.7
    620320     17491.9
    620360     17493.3
    620400     17493.4
    620440     17495.6
    620480     17494.6
    620520     17496.8
    620560     17498.9
    620600     17498.6
    620640     17499.4
    620680     17502.5
    620720     17500.5
    620760     17504.9
    620800     17505.6
    620840     17503.8
    620880       17508
    620920     17509.1
    620960     17510.7
    621000     17509.7
    621040     17510.6
    621080     17512.9
    621120     17514.3
    621160     17515.7
    621200     17515.7
    621240     17517.9
    621280       17517
    621320     17519.1
    621360     17521.2
    621400     17520.8
    621440     17521.7
    621480     17524.7
    621520     17522.8
    621560     17527.2
    621600     17527.9
    621640     17526.2
    621680     17530.4
    621720     17531.5
    621760       17533
    621800       17532
    621840     17532.9
    621880     17535.2
    621920     17536.7
    621960     17538.1
    622000       17538
    622040     17540.2
    622080     17539.2
    622120     17541.5
    622160     17543.7
    622200     17543.1
    622240     17544.1
    622280     17546.9
    622320     17545.1
    622360     17549.6
    622400     17550.3
    622440     17548.5
    622480     17552.7
    622520     17553.9
    622560     17555.3
    622600     17554.4
    622640     17555.3
    622680     17557.5
    622720     17558.9
    622760     17560.4
    622800     17560.4
    622840     17562.6
    622880     17561.6
    622920     17563.8
    622960     17565.9
    623000     17565.4
    623040     17566.4
    623080     17569.3
    623120     17567.4
    623160     17571.8
    623200     17572.7
    623240     17570.9
    623280       17575
    623320     17576.2
    623360     17577.6
    623400     17576.7
    623440     17577.6
    623480     17579.9
    623520     17581.3
    623560     17582.7
    623600     17582.7
    623640     17584.8
    623680     17583.9
    623720       17586
    623760     17588.3
    623800     17587.7
    623840     17588.7
    623880     17591.6
    623920     17589.7
    623960     17594.2
    624000     17594.9
    624040     17593.2
    624080     17597.2
    624120     17598.6
    624160     17599.8
    624200     17598.9
    624240     17599.8
    624280     17602.2
    624320     17603.5
    624360     17605.1
    624400       17605
    624440     17607.1
    624480     17606.2
    624520     17608.2
    624560     17610.5
    624600       17610
    624640     17610.9
    624680       17614
    624720     17612.1
    624760     17616.4
    624800     17617.2
    624840     17615.4
    624880     17619.5
    624920     17620.8
    624960     17622.1
    625000     17621.2
    625040     17622.1
    625080     17624.4
    625120     17625.8
    625160     17627.3
    625200     17627.3
    625240     17629.4
    625280     17628.5
    625320     17630.6
    625360     17632.8
    625400     17632.2
    625440     17633.2
    625480     17636.2
    625520     17634.4
    625560     17638.6
    625600     17639.5
    625640     17637.6
    625680     17641.8
    625720     17643.1
    625760     17644.3
    625800     17643.4
    625840     17644.3
    625880     17646.7
    625920     17648.1
    625960     17649.6
    626000     17649.5
    626040     17651.6
    626080     17650.7
    626120     17652.8
    626160       17655
    626200     17654.4
    626240     17655.5
    626280     17658.5
    626320     17656.6
    626360     17660.9
    626400     17661.7
    626440     17659.8
    626480       17664
    626520     17665.3
    626560     17666.6
    626600     17665.7
    626640     17666.7
    626680     17668.9
    626720     17670.3
    626760     17671.8
    626800     17671.6
    626840     17673.8
    626880     17672.9
    626920     17675.1
    626960     17677.3
    627000     17676.6
    627040     17677.8
    627080     17680.8
    627120     17678.7
    627160     17683.2
    627200       17684
    627240       17682
    627280     17686.3
    627320     17687.5
    627360       17689
    627400     17687.8
    627440     17688.8
    627480     17691.1
    627520     17692.5
    627560       17694
    627600     17693.8
    627640       17696
    627680     17695.1
    627720     17697.3
    627760     17699.5
    627800     17698.9
    627840     17699.9
    627880       17703
    627920     17700.9
    627960     17705.3
    628000     17706.1
    628040     17704.1
    628080     17708.5
    628120     17709.7
    628160     17711.2
    628200       17710
    628240       17711
    628280     17713.3
    628320     17714.7
    628360     17716.1
    628400     17716.1
    628440     17718.1
    628480     17717.3
    628520     17719.4
    628560     17721.6
    628600       17721
    628640     17722.1
    628680     17725.2
    628720     17723.1
    628760     17727.5
    628800     17728.4
    628840     17726.3
    628880     17730.7
    628920     17731.8
    628960     17733.4
    629000     17732.3
    629040     17733.3
    629080     17735.5
    629120     17736.8
    629160     17738.3
    629200     17738.3
    629240     17740.2
    629280     17739.5
    629320     17741.7
    629360     17743.8
    629400     17743.2
    629440     17744.4
    629480     17747.4
    629520     17745.3
    629560     17749.8
    629600     17750.6
    629640     17748.6
    629680     17752.9
    629720       17754
    629760     17755.6
    629800     17754.4
    629840     17755.5
    629880     17757.7
    629920     17759.1
    629960     17760.6
    630000     17760.6
    630040     17762.4
    630080     17761.8
    630120     17763.9
    630160     17766.1
    630200     17765.4
    630240     17766.6
    630280     17769.7
    630320     17767.5
    630360     17772.1
    630400     17772.8
    630440     17770.8
    630480     17775.1
    630520     17776.4
    630560     17777.8
    630600     17776.7
    630640     17777.6
    630680       17780
    630720     17781.3
    630760     17782.9
    630800     17782.8
    630840     17784.7
    630880     17784.1
    630920     17786.1
    630960     17788.4
    631000     17787.7
    631040     17788.8
    631080       17792
    631120     17789.9
    631160     17794.4
    631200     17795.1
    631240     17793.1
    631280     17797.3
    631320     17798.6
    631360     17800.1
    631400       17799
    631440       17800
    631480     17802.3
    631520     17803.7
    631560     17805.1
    631600     17805.1
    631640     17806.9
    631680     17806.3
    631720     17808.4
    631760     17810.8
    631800     17810.1
    631840     17811.2
    631880     17814.1
    631920     17812.1
    631960     17816.6
    632000     17817.4
    632040     17815.3
    632080     17819.6
    632120     17820.9
    632160     17822.3
    632200     17821.2
    632240     17822.2
    632280     17824.5
    632320     17825.8
    632360     17827.4
    632400     17827.4
    632440     17829.2
    632480     17828.5
    632520     17830.7
    632560       17833
    632600     17832.3
    632640     17833.4
    632680     17836.4
    632720     17834.3
    632760     17838.9
    632800     17839.7
    632840     17837.6
    632880     17841.9
    632920     17843.1
    632960     17844.6
    633000     17843.6
    633040     17844.5
    633080     17846.9
    633120     17848.2
    633160     17849.6
    633200     17849.7
    633240     17851.4
    633280     17850.8
    633320       17853
    633360     17855.2
    633400     17854.5
    633440     17855.6
    633480     17858.7
    633520     17856.6
    633560     17861.1
    633600     17861.9
    633640     17859.9
    633680     17864.1
    633720     17865.5
    633760     17866.8
    633800     17865.9
    633840     17866.8
    633880     17869.1
    633920     17870.4
    633960     17871.8
    634000     17871.9
    634040     17873.7
    634080       17873
    634120     17875.1
    634160     17877.5
    634200     17876.7
    634240       17878
    634280       17881
    634320     17878.9
    634360     17883.3
    634400     17884.2
    634440     17882.2
    634480     17886.5
    634520     17887.8
    634560     17889.1
    634600     17888.2
    634640     17889.1
    634680     17891.4
    634720     17892.6
    634760       17894
    634800     17894.2
    634840       17896
    634880     17895.3
    634920     17897.3
    634960     17899.8
    635000       17899
    635040     17900.3
    635080     17903.2
    635120     17901.1
    635160     17905.6
    635200     17906.5
    635240     17904.5
    635280     17908.8
    635320     17910.2
    635360     17911.3
    635400     17910.5
    635440     17911.3
    635480     17913.9
    635520     17914.9
    635560     17916.3
    635600     17916.5
    635640     17918.2
    635680     17917.6
    635720     17919.7
    635760     17922.1
    635800     17921.3
    635840     17922.6
    635880     17925.4
    635920     17923.3
    635960     17927.9
    636000     17928.8
    636040     17926.9
    636080       17931
    636120     17932.5
    636160     17933.7
    636200     17932.8
    636240     17933.7
    636280     17936.1
    636320     17937.1
    636360     17938.6
    636400     17938.8
    636440     17940.6
    636480     17939.8
    636520     17941.9
    636560     17944.4
    636600     17943.6
    636640     17944.9
    636680     17947.8
    636720     17945.5
    636760     17950.3
    636800     17951.1
    636840     17949.2
    636880     17953.4
    636920     17954.8
    636960       17956
    637000     17955.1
    637040       17956
    637080     17958.5
    637120     17959.4
    637160     17960.9
    637200     17961.1
    637240     17962.9
    637280     17962.2
    637320     17964.2
    637360     17966.7
    637400       17966
    637440     17967.2
    637480       17970
    637520     17967.9
    637560     17972.6
    637600     17973.3
    637640     17971.5
    637680     17975.7
    637720     17977.1
    637760     17978.2
    637800     17977.3
    637840     17978.3
    637880     17980.8
    637920     17981.7
    637960     17983.2
    638000     17983.5
    638040     17985.2
    638080     17984.4
    638120     17986.5
    638160     17988.9
    638200     17988.3
    638240     17989.5
    638280     17992.4
    638320     17990.1
    638360     17994.9
    638400     17995.6
    638440     17993.7
    638480       17998
    638520     17999.3
    638560     18000.5
    638600     17999.6
    638640     18000.5
    638680       18003
    638720       18004
    638760     18005.5
    638800     18005.7
    638840     18007.4
    638880     18006.6
    638920     18008.7
    638960     18011.2
    639000     18010.6
    639040     18011.8
    639080     18014.6
    639120     18012.4
    639160       18017
    639200     18017.9
    639240       18016
    639280     18020.3
    639320     18021.6
    639360     18022.7
    639400     18021.8
    639440     18022.9
    639480     18025.3
    639520     18026.3
    639560     18027.8
    639600       18028
    639640     18029.7
    639680     18028.9
    639720     18031.1
    639760     18033.3
    639800       18033
    639840     18034.1
    639880     18036.8
    639920     18034.7
    639960     18039.4
    640000     18040.3
    640040     18038.4
    640080     18042.7
    640120     18043.9
    640160     18045.1
    640200       18044
    640240     18045.2
    640280     18047.7
    640320     18048.6
    640360     18050.2
    640400     18050.3
    640440       18052
    640480     18051.2
    640520     18053.4
    640560     18055.6
    640600     18055.3
    640640     18056.4
    640680     18059.1
    640720     18057.1
    640760     18061.7
    640800     18062.6
    640840     18060.7
    640880       18065
    640920     18066.3
    640960     18067.4
    641000     18066.3
    641040     18067.5
    641080       18070
    641120     18070.9
    641160     18072.5
    641200     18072.7
    641240     18074.3
    641280     18073.6
    641320     18075.6
    641360       18078
    641400     18077.7
    641440     18078.8
    641480     18081.7
    641520     18079.5
    641560       18084
    641600     18085.1
    641640     18083.1
    641680     18087.3
    641720     18088.6
    641760     18089.8
    641800     18088.7
    641840     18089.9
    641880     18092.3
    641920     18093.2
    641960       18095
    642000       18095
    642040     18096.7
    642080     18095.9
    642120     18097.9
    642160     18100.3
    642200     18100.1
    642240     18101.2
    642280       18104
    642320     18101.8
    642360     18106.3
    642400     18107.5
    642440     18105.4
    642480     18109.6
    642520     18110.9
    642560       18112
    642600       18111
    642640     18112.1
    642680     18114.6
    642720     18115.5
    642760     18117.2
    642800     18117.2
    642840       18119
    642880     18118.1
    642920     18120.1
    642960     18122.6
    643000     18122.3
    643040     18123.4
    643080     18126.2
    643120     18124.1
    643160     18128.6
    643200     18129.8
    643240     18127.6
    643280     18131.9
    643320     18133.2
    643360     18134.3
    643400     18133.2
    643440     18134.3
    643480     18136.9
    643520     18137.8
    643560     18139.4
    643600     18139.4
    643640     18141.3
    643680     18140.4
    643720     18142.3
    643760     18144.7
    643800     18144.5
    643840     18145.6
    643880     18148.5
    643920     18146.5
    643960     18150.8
    644000       18152
    644040     18149.7
    644080     18154.3
    644120     18155.5
    644160     18156.6
    644200     18155.4
    644240     18156.7
    644280     18159.2
    644320     18160.1
    644360     18161.7
    644400     18161.7
    644440     18163.7
    644480     18162.6
    644520     18164.6
    644560     18166.9
    644600     18166.8
    644640     18167.9
    644680     18170.7
    644720     18168.7
    644760       18173
    644800     18174.3
    644840     18172.1
    644880     18176.5
    644920     18177.8
    644960     18178.9
    645000     18177.7
    645040     18178.9
    645080     18181.4
    645120     18182.4
    645160     18183.9
    645200       18184
    645240       18186
    645280     18184.9
    645320     18186.9
    645360     18189.2
    645400     18189.1
    645440     18190.2
    645480       18193
    645520       18191
    645560     18195.3
    645600     18196.6
    645640     18194.5
    645680     18198.8
    645720     18200.1
    645760     18201.2
    645800     18200.1
    645840     18201.2
    645880     18203.8
    645920     18204.6
    645960     18206.2
    646000     18206.3
    646040     18208.4
    646080     18207.2
    646120     18209.2
    646160     18211.5
    646200     18211.4
    646240     18212.5
    646280     18215.3
    646320     18213.2
    646360     18217.7
    646400     18218.9
    646440     18216.8
    646480       18221
    646520     18222.5
    646560     18223.3
    646600     18222.4
    646640     18223.5
    646680       18226
    646720     18226.8
    646760     18228.5
    646800     18228.6
    646840     18230.7
    646880     18229.4
    646920     18231.5
    646960     18233.7
    647000     18233.7
    647040     18234.8
    647080     18237.6
    647120     18235.5
    647160     18239.9
    647200     18241.1
    647240     18239.1
    647280     18243.2
    647320     18244.7
    647360     18245.5
    647400     18244.7
    647440     18245.7
    647480     18248.2
    647520     18249.1
    647560     18250.9
    647600       18251
    647640       18253
    647680     18251.8
    647720     18253.8
    647760     18256.1
    647800     18256.1
    647840     18257.1
    647880     18259.9
    647920     18257.8
    647960     18262.2
    648000     18263.5
    648040     18261.5
    648080     18265.6
    648120     18267.1
    648160     18267.8
    648200       18267
    648240     18268.1
    648280     18270.6
    648320     18271.3
    648360       18273
    648400     18273.3
    648440     18275.2
    648480     18274.1
    648520     18276.2
    648560     18278.3
    648600     18278.4
    648640     18279.4
    648680     18282.2
    648720     18280.2
    648760     18284.7
    648800     18285.8
    648840     18283.8
    648880     18287.9
    648920     18289.4
    648960     18290.2
    649000     18289.3
    649040     18290.4
    649080     18292.8
    649120     18293.8
    649160     18295.4
    649200     18295.6
    649240     18297.5
    649280     18296.4
    649320     18298.5
    649360     18300.7
    649400     18300.8
    649440     18301.7
    649480     18304.6
    649520     18302.5
    649560       18307
    649600     18308.1
    649640     18306.1
    649680     18310.3
    649720     18311.7
    649760     18312.6
    649800     18311.6
    649840     18312.7
    649880     18315.3
    649920       18316
    649960     18317.8
    650000     18317.9
    650040     18319.8
    650080     18318.7
    650120     18320.7
    650160       18323
    650200     18323.1
    650240     18324.1
    650280       18327
    650320     18324.8
    650360     18329.2
    650400     18330.4
    650440     18328.5
    650480     18332.6
    650520     18334.1
    650560       18335
    650600       18334
    650640     18335.1
    650680     18337.7
    650720     18338.4
    650760     18340.2
    650800     18340.4
    650840     18342.2
    650880     18341.1
    650920     18343.1
    650960     18345.5
    651000     18345.5
    651040     18346.6
    651080     18349.5
    651120     18347.4
    651160     18351.6
    651200     18352.9
    651240       18351
    651280     18355.2
    651320     18356.5
    651360     18357.4
    651400     18356.4
    651440     18357.4
    651480     18360.1
    651520     18360.8
    651560     18362.6
    651600     18362.8
    651640     18364.7
    651680     18363.4
    651720     18365.5
    651760     18367.9
    651800       18368
    651840       18369
    651880     18371.9
    651920     18369.8
    651960       18374
    652000     18375.3
    652040     18373.3
    652080     18377.7
    652120     18378.9
    652160     18379.8
    652200     18378.9
    652240     18379.9
    652280     18382.6
    652320     18383.1
    652360     18384.9
    652400     18385.2
    652440     18387.2
    652480     18385.8
    652520     18387.9
    652560     18390.4
    652600     18390.5
    652640     18391.6
    652680     18394.3
    652720     18392.2
    652760     18396.5
    652800     18397.7
    652840     18395.7
    652880     18400.2
    652920     18401.4
    652960     18402.4
    653000     18401.2
    653040     18402.2
    653080       18405
    653120     18405.5
    653160     18407.4
    653200     18407.6
    653240     18409.5
    653280     18408.2
    653320     18410.3
    653360     18412.8
    653400     18412.9
    653440     18413.9
    653480     18416.7
    653520     18414.6
    653560       18419
    653600     18420.1
    653640     18418.3
    653680     18422.6
    653720     18423.9
    653760     18424.9
    653800     18423.8
    653840     18424.7
    653880     18427.5
    653920       18428
    653960       18430
    654000     18430.1
    654040       18432
    654080     18430.8
    654120     18432.8
    654160     18435.3
    654200     18435.3
    654240     18436.5
    654280     18439.2
    654320     18437.1
    654360     18441.5
    654400     18442.6
    654440     18440.7
    654480     18445.1
    654520     18446.5
    654560     18447.4
    654600     18446.3
    654640     18447.1
    654680       18450
    654720     18450.6
    654760     18452.5
    654800     18452.4
    654840     18454.5
    654880     18453.3
    654920     18455.4
    654960     18457.9
    655000     18457.8
    655040     18459.1
    655080     18461.8
    655120     18459.7
    655160       18464
    655200     18465.1
    655240     18463.1
    655280     18467.6
    655320     18468.9
    655360     18469.9
    655400     18468.8
    655440     18469.6
    655480     18472.5
    655520     18473.2
    655560       18475
    655600     18474.9
    655640       18477
    655680     18475.8
    655720       18478
    655760     18480.4
    655800     18480.3
    655840     18481.6
    655880     18484.4
    655920     18482.3
    655960     18486.5
    656000     18487.5
    656040     18485.7
    656080     18490.2
    656120     18491.4
    656160     18492.3
    656200     18491.2
    656240     18492.1
    656280     18495.1
    656320     18495.6
    656360     18497.6
    656400     18497.4
    656440     18499.6
    656480     18498.2
    656520     18500.5
    656560     18502.9
    656600     18502.8
    656640     18504.1
    656680       18507
    656720     18504.7
    656760       18509
    656800       18510
    656840     18508.3
    656880     18512.7
    656920       18514
    656960     18514.9
    657000     18513.7
    657040     18514.6
    657080     18517.6
    657120     18518.2
    657160     18520.1
    657200     18519.9
    657240     18522.1
    657280     18520.6
    657320     18523.1
    657360     18525.4
    657400     18525.2
    657440     18526.6
    657480     18529.6
    657520     18527.2
    657560     18531.4
    657600     18532.5
    657640     18530.8
    657680     18535.2
    657720     18536.4
    657760     18537.2
    657800     18536.1
    657840     18537.1
    657880       18540
    657920     18540.8
    657960     18542.7
    658000     18542.4
    658040     18544.5
    658080     18543.1
    658120     18545.5
    658160     18547.9
    658200     18547.7
    658240       18549
    658280       18552
    658320     18549.7
    658360     18553.9
    658400       18555
    658440     18553.3
    658480     18557.7
    658520     18558.9
    658560     18559.8
    658600     18558.7
    658640     18559.6
    658680     18562.6
    658720     18563.2
    658760     18565.1
    658800     18564.9
    658840     18567.1
    658880     18565.7
    658920       18568
    658960     18570.4
    659000     18570.1
    659040     18571.4
    659080     18574.5
    659120     18572.2
    659160     18576.4
    659200     18577.4
    659240     18575.8
    659280     18580.2
    659320     18581.5
    659360     18582.3
    659400     18581.2
    659440     18582.1
    659480     18585.1
    659520     18585.8
    659560     18587.7
    659600     18587.3
    659640     18589.7
    659680     18588.2
    659720     18590.5
    659760       18593
    659800     18592.5
    659840       18594
    659880     18597.1
    659920     18594.8
    659960     18598.7
    660000     18599.9
    660040     18598.4
    660080     18602.7
    660120     18604.1
    660160     18604.8
    660200     18603.7
    660240     18604.6
    660280     18607.7
    660320     18608.4
    660360     18610.2
    660400     18609.9
    660440     18612.2
    660480     18610.7
    660520       18613
    660560     18615.4
    660600       18615
    660640     18616.6
    660680     18619.7
    660720     18617.3
    660760     18621.3
    660800     18622.5
    660840     18620.9
    660880     18625.3
    660920     18626.5
    660960     18627.2
    661000     18626.2
    661040     18627.1
    661080     18630.2
    661120     18630.9
    661160     18632.6
    661200     18632.4
    661240     18634.7
    661280     18633.3
    661320     18635.6
    661360       18638
    661400     18637.5
    661440     18639.1
    661480     18642.3
    661520     18639.9
    661560     18643.7
    661600     18645.1
    661640     18643.2
    661680     18647.6
    661720       18649
    661760     18649.7
    661800     18648.7
    661840     18649.5
    661880     18652.7
    661920     18653.4
    661960       18655
    662000     18654.9
    662040     18657.1
    662080     18655.5
    662120     18658.1
    662160     18660.4
    662200     18659.9
    662240     18661.6
    662280     18664.9
    662320     18662.3
    662360     18666.1
    662400     18667.5
    662440     18665.7
    662480     18670.2
    662520     18671.3
    662560     18672.2
    662600     18671.1
    662640       18672
    662680     18675.2
    662720     18675.8
    662760     18677.5
    662800     18677.4
    662840     18679.5
    662880       18678
    662920     18680.6
    662960     18682.9
    663000     18682.4
    663040     18684.1
    663080     18687.3
    663120     18684.8
    663160     18688.5
    663200     18689.8
    663240       18688
    663280     18692.7
    663320     18693.8
    663360     18694.6
    663400     18693.4
    663440     18694.5
    663480     18697.7
    663520     18698.3
    663560       18700
    663600     18699.8
    663640     18701.9
    663680     18700.6
    663720     18703.1
    663760     18705.4
    663800     18704.9
    663840     18706.6
    663880     18709.8
    663920     18707.1
    663960       18711
    664000     18712.3
    664040     18710.4
    664080     18715.2
    664120     18716.3
    664160     18717.1
    664200     18715.8
    664240     18716.8
    664280     18720.1
    664320     18720.6
    664360     18722.4
    664400     18722.3
    664440     18724.2
    664480     18723.1
    664520     18725.6
    664560     18727.9
    664600     18727.4
    664640     18729.1
    664680     18732.2
    664720     18729.6
    664760     18733.5
    664800     18734.7
    664840     18732.8
    664880     18737.7
    664920     18738.7
    664960     18739.6
    665000     18738.2
    665040     18739.3
    665080     18742.5
    665120     18743.1
    665160       18745
    665200     18744.7
    665240     18746.6
    665280     18745.5
    665320       18748
    665360     18750.3
    665400     18749.9
    665440     18751.6
    665480     18754.7
    665520     18752.1
    665560       18756
    665600     18757.1
    665640     18755.2
    665680     18760.2
    665720     18761.2
    665760       18762
    665800     18760.6
    665840     18761.7
    665880     18764.9
    665920     18765.4
    665960     18767.5
    666000     18767.2
    666040       18769
    666080       18768
    666120     18770.4
    666160     18772.7
    666200     18772.3
    666240       18774
    666280     18777.2
    666320     18774.5
    666360     18778.4
    666400     18779.5
    666440     18777.7
    666480     18782.7
    666520     18783.5
    666560     18784.5
    666600     18783.1
    666640     18784.1
    666680     18787.4
    666720       18788
    666760     18789.9
    666800     18789.7
    666840     18791.4
    666880     18790.3
    666920     18792.9
    666960     18795.1
    667000     18794.7
    667040     18796.4
    667080     18799.7
    667120       18797
    667160     18800.9
    667200       18802
    667240     18800.1
    667280     18805.1
    667320     18805.9
    667360       18807
    667400     18805.6
    667440     18806.5
    667480     18809.8
    667520     18810.5
    667560     18812.4
    667600     18812.2
    667640     18813.9
    667680     18812.9
    667720     18815.4
    667760     18817.6
    667800     18817.2
    667840     18818.9
    667880     18822.1
    667920     18819.6
    667960     18823.2
    668000     18824.6
    668040     18822.6
    668080     18827.5
    668120     18828.5
    668160     18829.5
    668200     18828.2
    668240     18829.1
    668280     18832.3
    668320     18832.9
    668360       18835
    668400     18834.8
    668440     18836.4
    668480     18835.4
    668520     18837.9
    668560     18840.3
    668600     18839.6
    668640     18841.3
    668680     18844.5
    668720     18842.2
    668760     18845.6
    668800     18847.2
    668840       18845
    668880       18850
    668920     18850.9
    668960       18852
    669000     18850.6
    669040     18851.5
    669080     18854.9
    669120     18855.5
    669160     18857.5
    669200     18857.3
    669240     18858.9
    669280     18857.8
    669320     18860.5
    669360     18862.7
    669400     18862.1
    669440     18863.7
    669480     18867.1
    669520     18864.7
    669560     18868.1
    669600     18869.6
    669640     18867.5
    669680     18872.5
    669720     18873.4
    669760     18874.5
    669800       18873
    669840       18874
    669880     18877.3
    669920       18878
    669960     18879.9
    670000     18879.8
    670040     18881.3
    670080     18880.2
    670120       18883
    670160     18885.1
    670200     18884.5
    670240     18886.1
    670280     18889.5
    670320     18887.1
    670360     18890.4
    670400     18892.1
    670440     18889.9
    670480     18895.1
    670520     18895.9
    670560     18896.9
    670600     18895.4
    670640     18896.5
    670680     18899.8
    670720     18900.5
    670760     18902.5
    670800     18902.3
    670840     18903.8
    670880     18902.7
    670920     18905.4
    670960     18907.6
    671000     18906.8
    671040     18908.6
    671080     18911.9
    671120     18909.6
    671160     18912.8
    671200     18914.5
    671240     18912.4
    671280     18917.5
    671320     18918.5
    671360     18919.4
    671400       18918
    671440     18918.9
    671480     18922.3
    671520     18922.9
    671560     18924.8
    671600     18924.8
    671640     18926.4
    671680       18925
    671720     18927.9
    671760     18930.1
    671800     18929.4
    671840       18931
    671880     18934.4
    671920     18932.1
    671960     18935.3
    672000     18936.9
    672040     18934.8
    672080     18940.1
    672120     18941.1
    672160     18941.9
    672200     18940.6
    672240     18941.4
    672280     18944.7
    672320     18945.4
    672360     18947.3
    672400     18947.3
    672440     18948.9
    672480     18947.6
    672520     18950.5
    672560     18952.6
    672600     18951.9
    672640     18953.5
    672680       18957
    672720     18954.6
    672760     18957.9
    672800     18959.4
    672840     18957.3
    672880     18962.7
    672920     18963.5
    672960     18964.3
    673000     18963.1
    673040       18964
    673080     18967.2
    673120     18967.7
    673160     18969.7
    673200     18969.8
    673240     18971.4
    673280       18970
    673320       18973
    673360       18975
    673400     18974.5
    673440       18976
    673480     18979.4
    673520     18977.1
    673560     18980.3
    673600     18981.9
    673640     18979.8
    673680     18985.2
    673720       18986
    673760     18986.7
    673800     18985.6
    673840     18986.5
    673880     18989.6
    673920     18990.2
    673960     18992.2
    674000     18992.3
    674040     18993.8
    674080     18992.6
    674120     18995.6
    674160     18997.5
    674200     18996.9
    674240     18998.6
    674280       19002
    674320     18999.6
    674360     19002.8
    674400     19004.4
    674440     19002.3
    674480     19007.7
    674520     19008.5
    674560     19009.2
    674600       19008
    674640     19009.1
    674680     19012.1
    674720     19012.6
    674760     19014.9
    674800     19014.8
    674840     19016.2
    674880     19015.1
    674920     19018.1
    674960       19020
    675000     19019.4
    675040     19021.2
    675080     19024.6
    675120       19022
    675160     19025.4
    675200     19026.9
    675240     19024.9
    675280     19030.2
    675320     19031.1
    675360     19031.8
    675400     19030.6
    675440     19031.6
    675480     19034.8
    675520     19035.2
    675560     19037.4
    675600     19037.2
    675640     19038.8
    675680     19037.7
    675720     19040.5
    675760     19042.6
    675800     19041.9
    675840     19043.8
    675880       19047
    675920     19044.4
    675960     19047.9
    676000     19049.4
    676040     19047.4
    676080     19052.7
    676120     19053.7
    676160     19054.4
    676200     19053.2
    676240     19054.2
    676280     19057.3
    676320     19057.8
    676360       19060
    676400     19059.9
    676440     19061.4
    676480     19060.3
    676520       19063
    676560     19065.2
    676600     19064.5
    676640     19066.4
    676680     19069.5
    676720     19066.8
    676760     19070.3
    676800     19071.9
    676840     19070.1
    676880     19075.2
    676920     19076.3
    676960       19077
    677000     19075.8
    677040     19076.6
    677080     19079.8
    677120     19080.4
    677160     19082.7
    677200     19082.5
    677240     19083.9
    677280     19082.8
    677320     19085.5
    677360     19087.8
    677400       19087
    677440       19089
    677480     19092.1
    677520     19089.4
    677560     19092.9
    677600     19094.6
    677640     19092.6
    677680     19097.7
    677720     19098.8
    677760     19099.7
    677800     19098.4
    677840     19099.2
    677880     19102.4
    677920     19102.9
    677960     19105.2
    678000       19105
    678040     19106.4
    678080     19105.6
    678120     19108.2
    678160     19110.4
    678200     19109.5
    678240     19111.5
    678280     19114.7
    678320     19112.1
    678360     19115.6
    678400       19117
    678440     19115.2
    678480     19120.3
    678520     19121.3
    678560     19122.3
    678600     19121.1
    678640     19121.8
    678680       19125
    678720     19125.4
    678760     19127.8
    678800     19127.5
    678840     19128.9
    678880     19128.2
    678920     19130.7
    678960     19132.9
    679000       19132
    679040       19134
    679080     19137.2
    679120     19134.7
    679160     19138.2
    679200     19139.3
    679240     19137.7
    679280     19142.8
    679320     19143.9
    679360     19144.7
    679400     19143.6
    679440     19144.4
    679480     19147.5
    679520       19148
    679560     19150.3
    679600     19150.1
    679640     19151.4
    679680     19150.7
    679720     19153.2
    679760     19155.6
    679800     19154.5
    679840     19156.6
    679880     19159.9
    679920     19157.2
    679960     19160.7
    680000     19161.9
    680040     19160.3
    680080     19165.5
    680120     19166.6
    680160     19167.3
    680200     19166.2
    680240       19167
    680280       19170
    680320     19170.5
    680360     19172.7
    680400     19172.6
    680440       19174
    680480     19173.2
    680520     19175.7
    680560     19178.2
    680600     19177.1
    680640       19179
    680680     19182.4
    680720     19179.9
    680760     19183.3
    680800     19184.4
    680840     19182.9
    680880       19188
    680920     19189.1
    680960     19189.8
    681000     19188.7
    681040     19189.6
    681080     19192.5
    681120       19193
    681160     19195.3
    681200     19195.1
    681240     19196.7
    681280     19195.7
    681320     19198.3
    681360     19200.7
    681400     19199.6
    681440     19201.6
    681480     19204.9
    681520     19202.4
    681560     19205.7
    681600     19207.1
    681640     19205.4
    681680     19210.6
    681720     19211.6
    681760     19212.3
    681800     19211.3
    681840       19212
    681880       19215
    681920     19215.6
    681960     19217.9
    682000     19217.7
    682040     19219.2
    682080     19218.3
    682120     19220.8
    682160     19223.2
    682200     19222.1
    682240     19224.2
    682280     19227.5
    682320     19224.9
    682360     19228.1
    682400     19229.6
    682440       19228
    682480     19233.2
    682520     19234.2
    682560     19234.8
    682600     19233.8
    682640     19234.5
    682680     19237.4
    682720     19238.2
    682760     19240.4
    682800     19240.4
    682840     19241.7
    682880     19240.8
    682920     19243.2
    682960     19245.8
    683000     19244.6
    683040     19246.7
    683080     19250.1
    683120     19247.5
    683160     19250.7
    683200     19252.1
    683240     19250.7
    683280     19255.8
    683320     19256.8
    683360     19257.3
    683400     19256.5
    683440     19257.1
    683480     19260.1
    683520     19260.9
    683560       19263
    683600     19263.1
    683640     19264.3
    683680     19263.4
    683720     19265.9
    683760     19268.4
    683800     19267.3
    683840     19269.2
    683880     19272.5
    683920     19270.2
    683960     19273.3
    684000     19274.9
    684040     19273.3
    684080     19278.4
    684120     19279.5
    684160     19279.9
    684200     19279.1
    684240     19279.8
    684280     19282.7
    684320     19283.6
    684360     19285.6
    684400     19285.8
    684440       19287
    684480       19286
    684520     19288.6
    684560       19291
    684600     19289.8
    684640       19292
    684680     19295.3
    684720     19292.9
    684760     19296.1
    684800     19297.5
    684840     19295.9
    684880     19301.1
    684920     19302.3
    684960     19302.5
    685000     19301.8
    685040     19302.5
    685080     19305.3
    685120     19306.2
    685160     19308.3
    685200     19308.5
    685240     19309.6
    685280     19308.7
    685320     19311.2
    685360     19313.7
    685400     19312.4
    685440     19314.6
    685480       19318
    685520     19315.6
    685560     19318.8
    685600     19320.2
    685640     19318.7
    685680     19323.8
    685720       19325
    685760     19325.1
    685800     19324.6
    685840     19325.3
    685880       19328
    685920     19328.9
    685960     19330.9
    686000     19331.1
    686040     19332.2
    686080     19331.3
    686120     19333.9
    686160     19336.4
    686200       19335
    686240     19337.5
    686280     19340.6
    686320     19338.2
    686360     19341.5
    686400     19342.9
    686440     19341.5
    686480     19346.5
    686520     19347.8
    686560     19347.8
    686600     19347.4
    686640       19348
    686680     19350.8
    686720     19351.7
    686760     19353.7
    686800     19353.9
    686840     19354.9
    686880     19354.1
    686920     19356.6
    686960     19359.2
    687000     19357.7
    687040     19360.3
    687080     19363.2
    687120       19361
    687160     19364.1
    687200     19365.7
    687240     19364.3
    687280     19369.2
    687320     19370.5
    687360     19370.6
    687400     19370.2
    687440     19370.8
    687480     19373.5
    687520     19374.4
    687560     19376.5
    687600     19376.6
    687640     19377.5
    687680     19376.8
    687720     19379.3
    687760     19381.9
    687800     19380.5
    687840     19383.2
    687880       19386
    687920     19383.7
    687960     19386.8
    688000     19388.4
    688040     19386.9
    688080     19391.9
    688120     19393.2
    688160     19393.3
    688200     19392.9
    688240     19393.5
    688280     19396.1
    688320     19397.2
    688360     19399.3
    688400     19399.4
    688440     19400.2
    688480     19399.6
    688520     19401.9
    688560     19404.7
    688600     19403.2
    688640     19405.8
    688680     19408.8
    688720     19406.3
    688760     19409.6
    688800     19411.2
    688840     19409.6
    688880     19414.5
    688920     19415.8
    688960       19416
    689000     19415.6
    689040     19416.3
    689080     19418.7
    689120     19419.9
    689160       19422
    689200       19422
    689240     19422.8
    689280     19422.3
    689320     19424.7
    689360     19427.3
    689400       19426
    689440     19428.5
    689480     19431.5
    689520     19428.8
    689560     19432.2
    689600     19433.9
    689640     19432.4
    689680     19437.4
    689720     19438.6
    689760     19438.8
    689800     19438.5
    689840     19438.9
    689880     19441.5
    689920     19442.8
    689960     19444.6
    690000     19444.8
    690040     19445.6
    690080     19445.1
    690120     19447.5
    690160       19450
    690200     19448.7
    690240     19451.4
    690280     19454.2
    690320     19451.6
    690360       19455
    690400     19456.6
    690440     19455.2
    690480     19460.2
    690520     19461.3
    690560     19461.5
    690600     19461.2
    690640     19461.8
    690680     19464.3
    690720     19465.6
    690760     19467.4
    690800     19467.5
    690840     19468.4
    690880     19467.9
    690920     19470.3
    690960     19472.7
    691000     19471.5
    691040     19474.2
    691080     19476.9
    691120     19474.3
    691160     19477.8
    691200     19479.3
    691240       19478
    691280     19482.9
    691320       19484
    691360     19484.1
    691400       19484
    691440     19484.4
    691480       19487
    691520     19488.3
    691560     19490.2
    691600     19490.1
    691640     19491.3
    691680     19490.6
    691720       19493
    691760     19495.4
    691800     19494.4
    691840     19496.9
    691880     19499.7
    691920     19497.2
    691960     19500.5
    692000     19501.9
    692040     19500.7
    692080     19505.6
    692120     19506.7
    692160     19506.9
    692200     19506.8
    692240     19507.1
    692280     19509.6
    692320       19511
    692360     19512.9
    692400     19512.9
    692440     19514.1
    692480     19513.4
    692520     19515.9
    692560       19518
    692600     19517.1
    692640     19519.7
    692680     19522.5
    692720     19519.8
    692760     19523.2
    692800     19524.6
    692840     19523.5
    692880     19528.4
    692920     19529.6
    692960     19529.7
    693000     19529.6
    693040     19529.9
    693080     19532.4
    693120     19533.9
    693160     19535.6
    693200     19535.6
    693240     19536.9
    693280     19536.3
    693320     19538.8
    693360     19540.8
    693400       19540
    693440     19542.5
    693480     19545.3
    693520     19542.6
    693560     19545.8
    693600     19547.4
    693640     19546.4
    693680     19551.1
    693720     19552.4
    693760     19552.5
    693800     19552.3
    693840     19552.7
    693880     19555.1
    693920     19556.6
    693960     19558.4
[truncated: 175,974 more chars]
