# Supplementary material for: Comment on 'Valid molecular dynamics simulations of human hemoglobin require a surprisingly large box size'
Source: eLife. 2019 Jun 20;8:e44718. doi: 10.7554/eLife.44718 (PMC6586461; doi:10.7554/eLife.44718)
Supplement: Figure 2—source data 1. — The zip archive contains a README file describing which source files correspond to the different panels. [file elife-44718-fig2-data1.zip › figure2/panel_B/90A/1/msd.xvg]

# This file was created Thu Mar  7 15:00:03 2019
# Created by:
#             :-) GROMACS - gmx msd, 2018.5-dev-20181129-d5972f7 (-:
# 
# Executable:   /usr/local/gromacs/2018/2018.4-impi2017-fftw337-gcc640-cuda91/bin/gmx
# Data prefix:  /usr/local/gromacs/2018/2018.4-impi2017-fftw337-gcc640-cuda91
# Working dir:  /home/vgapsys/project/hemoglobin/hemoglobin/Meuwly/90a-elife/eq1
# Command line:
#   gmx msd -s /netmount/energy/vgapsys/hemoglobin/hemoglobin/raw/90a-elife/topol.tpr -f /netmount/energy/vgapsys/hemoglobin/hemoglobin/raw/90a-elife/0/traj_comp.xtc -trestart 800 -n index.ndx -o msd.xvg
# gmx msd is part of G R O M A C S:
#
# Great Red Oystrich Makes All Chemists Sane
#
@    title "Mean Square Displacement"
@    xaxis  label "Time (ps)"
@    yaxis  label "MSD (nm\S2\N)"
@TYPE xy
# MSD gathered over 1e+06 ps with 1251 restarts
# Diffusion constants fitted from time 100000 to 900000 ps
# D[Water_&_OW] = 4.6604 (+/- 0.0519) (1e-5 cm^2/s)
         0           0
        40     1.22703
        80     2.42751
       120     3.61844
       160     4.80241
       200     5.97837
       240     7.14911
       280     8.31435
       320     9.47523
       360     10.6334
       400     11.7909
       440     12.9433
       480     14.0947
       520     15.2445
       560     16.3916
       600     17.5371
       640     18.6769
       680     19.8215
       720     20.9631
       760     22.0997
       800      23.242
       840     24.3828
       880     25.5192
       920     26.6572
       960     27.7948
      1000     28.9286
      1040     30.0648
      1080     31.1975
      1120     32.3338
      1160     33.4669
      1200     34.5994
      1240     35.7281
      1280     36.8632
      1320     37.9956
      1360     39.1312
      1400     40.2662
      1440      41.391
      1480     42.5239
      1520     43.6564
      1560     44.7876
      1600     45.9175
      1640     47.0515
      1680     48.1802
      1720     49.3119
      1760     50.4422
      1800     51.5746
      1840     52.7054
      1880     53.8337
      1920      54.967
      1960     56.0972
      2000     57.2238
      2040      58.349
      2080      59.482
      2120     60.6095
      2160     61.7416
      2200     62.8747
      2240     63.9956
      2280     65.1265
      2320     66.2606
      2360     67.3887
      2400     68.5207
      2440     69.6564
      2480     70.7851
      2520     71.9142
      2560     73.0446
      2600      74.175
      2640     75.3033
      2680      76.431
      2720     77.5633
      2760     78.6897
      2800     79.8145
      2840     80.9429
      2880     82.0758
      2920     83.2009
      2960     84.3319
      3000     85.4644
      3040     86.5817
      3080     87.7104
      3120     88.8451
      3160     89.9693
      3200     91.0995
      3240     92.2361
      3280     93.3619
      3320     94.4927
      3360      95.626
      3400     96.7616
      3440     97.8884
      3480     99.0182
      3520     100.151
      3560     101.277
      3600       102.4
      3640     103.528
      3680     104.662
      3720     105.791
      3760     106.922
      3800     108.058
      3840     109.172
      3880     110.303
      3920      111.44
      3960     112.562
      4000     113.693
      4040     114.828
      4080     115.958
      4120     117.092
      4160     118.226
      4200      119.36
      4240     120.486
      4280     121.615
      4320     122.751
      4360     123.879
      4400     125.003
      4440     126.128
      4480     127.262
      4520     128.394
      4560     129.528
      4600     130.663
      4640     131.774
      4680     132.907
      4720     134.046
      4760     135.169
      4800     136.302
      4840     137.437
      4880     138.568
      4920     139.702
      4960     140.833
      5000     141.967
      5040     143.094
      5080     144.225
      5120     145.363
      5160     146.495
      5200     147.621
      5240     148.749
      5280     149.884
      5320     151.015
      5360     152.148
      5400     153.285
      5440      154.39
      5480     155.525
      5520     156.664
      5560     157.786
      5600     158.916
      5640     160.055
      5680     161.183
      5720     162.317
      5760     163.449
      5800     164.583
      5840     165.709
      5880     166.836
      5920     167.976
      5960     169.106
      6000     170.232
      6040     171.359
      6080     172.496
      6120     173.622
      6160     174.756
      6200     175.896
      6240     176.995
      6280     178.135
      6320     179.277
      6360     180.397
      6400     181.526
      6440     182.666
      6480     183.794
      6520     184.929
      6560      186.06
      6600     187.194
      6640     188.325
      6680     189.451
      6720     190.591
      6760     191.721
      6800     192.848
      6840     193.973
      6880     195.107
      6920     196.235
      6960     197.367
      7000     198.511
      7040     199.607
      7080     200.748
      7120     201.893
      7160     203.008
      7200     204.136
      7240     205.277
      7280     206.405
      7320     207.544
      7360     208.678
      7400     209.813
      7440     210.943
      7480     212.068
      7520      213.21
      7560     214.341
      7600     215.469
      7640     216.596
      7680     217.731
      7720     218.858
      7760     219.991
      7800     221.135
      7840      222.23
      7880      223.37
      7920     224.517
      7960     225.631
      8000     226.762
      8040     227.902
      8080     229.032
      8120      230.17
      8160     231.306
      8200     232.442
      8240     233.569
      8280     234.695
      8320     235.838
      8360      236.97
      8400     238.099
      8440     239.226
      8480     240.359
      8520     241.487
      8560     242.621
      8600     243.766
      8640     244.859
      8680         246
      8720     247.148
      8760     248.261
      8800     249.393
      8840     250.537
      8880     251.669
      8920     252.806
      8960     253.941
      9000     255.076
      9040     256.208
      9080     257.329
      9120     258.471
      9160     259.605
      9200     260.733
      9240     261.858
      9280     262.993
      9320      264.12
      9360     265.257
      9400     266.405
      9440     267.494
      9480     268.637
      9520     269.783
      9560     270.892
      9600     272.027
      9640     273.172
      9680     274.306
      9720     275.446
      9760     276.579
      9800     277.716
      9840     278.849
      9880      279.97
      9920     281.112
      9960     282.243
     10000     283.373
     10040     284.496
     10080     285.628
     10120     286.757
     10160     287.895
     10200     289.043
     10240     290.127
     10280     291.274
     10320     292.422
     10360     293.532
     10400     294.667
     10440     295.813
     10480     296.944
     10520     298.084
     10560     299.217
     10600     300.356
     10640     301.487
     10680     302.607
     10720     303.751
     10760     304.881
     10800      306.01
     10840      307.13
     10880     308.264
     10920     309.392
     10960     310.533
     11000     311.684
     11040     312.765
     11080     313.914
     11120     315.062
     11160     316.169
     11200     317.303
     11240      318.45
     11280      319.58
     11320     320.719
     11360     321.852
     11400     322.992
     11440     324.122
     11480     325.242
     11520     326.386
     11560     327.518
     11600     328.649
     11640     329.771
     11680     330.906
     11720     332.036
     11760     333.176
     11800     334.329
     11840     335.405
     11880     336.557
     11920     337.703
     11960     338.812
     12000     339.945
     12040     341.094
     12080      342.22
     12120     343.358
     12160     344.484
     12200     345.623
     12240     346.748
     12280     347.864
     12320     349.008
     12360     350.143
     12400     351.273
     12440     352.397
     12480     353.533
     12520     354.661
     12560     355.801
     12600     356.955
     12640     358.031
     12680     359.182
     12720     360.327
     12760     361.435
     12800     362.565
     12840      363.71
     12880     364.838
     12920     365.977
     12960     367.101
     13000     368.242
     13040     369.366
     13080     370.482
     13120     371.626
     13160     372.761
     13200     373.892
     13240     375.013
     13280     376.149
     13320     377.276
     13360     378.418
     13400     379.572
     13440     380.645
     13480     381.799
     13520     382.946
     13560     384.049
     13600     385.178
     13640     386.324
     13680     387.456
     13720     388.594
     13760      389.72
     13800     390.861
     13840     391.983
     13880     393.097
     13920     394.243
     13960     395.381
     14000     396.513
     14040     397.635
     14080     398.773
     14120       399.9
     14160     401.044
     14200       402.2
     14240     403.274
     14280      404.43
     14320     405.577
     14360     406.678
     14400     407.805
     14440     408.952
     14480     410.081
     14520     411.219
     14560     412.342
     14600     413.487
     14640     414.608
     14680     415.723
     14720     416.872
     14760     418.011
     14800     419.141
     14840     420.263
     14880     421.395
     14920     422.521
     14960     423.664
     15000     424.823
     15040     425.895
     15080      427.05
     15120     428.197
     15160     429.294
     15200     430.422
     15240     431.571
     15280       432.7
     15320     433.837
     15360     434.963
     15400     436.109
     15440     437.229
     15480     438.345
     15520     439.493
     15560     440.632
     15600     441.764
     15640     442.884
     15680     444.019
     15720     445.147
     15760     446.291
     15800     447.454
     15840     448.526
     15880     449.683
     15920     450.831
     15960     451.924
     16000      453.05
     16040     454.199
     16080     455.328
     16120     456.464
     16160     457.594
     16200     458.742
     16240     459.863
     16280     460.976
     16320     462.128
     16360     463.267
     16400       464.4
     16440      465.52
     16480     466.657
     16520     467.782
     16560     468.926
     16600     470.091
     16640     471.164
     16680     472.321
     16720     473.468
     16760     474.561
     16800     475.686
     16840     476.833
     16880     477.964
     16920       479.1
     16960     480.229
     17000     481.378
     17040       482.5
     17080     483.614
     17120     484.766
     17160     485.903
     17200     487.036
     17240     488.153
     17280     489.289
     17320     490.413
     17360     491.559
     17400     492.728
     17440     493.797
     17480     494.957
     17520     496.104
     17560     497.195
     17600     498.318
     17640     499.463
     17680     500.598
     17720     501.731
     17760     502.865
     17800     504.013
     17840     505.135
     17880     506.247
     17920       507.4
     17960     508.539
     18000      509.67
     18040     510.785
     18080     511.918
     18120     513.044
     18160     514.193
     18200     515.361
     18240     516.425
     18280     517.585
     18320     518.732
     18360     519.824
     18400     520.944
     18440     522.089
     18480     523.227
     18520     524.361
     18560     525.494
     18600     526.646
     18640     527.767
     18680     528.879
     18720     530.037
     18760     531.176
     18800     532.311
     18840     533.422
     18880      534.56
     18920     535.686
     18960     536.835
     19000     538.005
     19040     539.064
     19080     540.229
     19120     541.376
     19160     542.462
     19200     543.588
     19240     544.731
     19280     545.869
     19320     547.001
     19360      548.14
     19400     549.287
     19440     550.406
     19480     551.517
     19520     552.674
     19560     553.814
     19600     554.947
     19640     556.061
     19680     557.197
     19720     558.321
     19760     559.471
     19800      560.64
     19840     561.698
     19880     562.862
     19920     564.007
     19960     565.092
     20000     566.218
     20040     567.361
     20080     568.499
     20120     569.628
     20160     570.767
     20200     571.916
     20240     573.036
     20280     574.144
     20320     575.298
     20360     576.443
     20400     577.579
     20440     578.692
     20480     579.829
     20520     580.953
     20560     582.103
     20600     583.273
     20640     584.328
     20680     585.498
     20720     586.642
     20760     587.726
     20800     588.853
     20840     589.998
     20880     591.139
     20920     592.268
     20960      593.41
     21000     594.562
     21040     595.684
     21080      596.79
     21120     597.947
     21160     599.091
     21200     600.227
     21240     601.335
     21280     602.477
     21320     603.601
     21360     604.747
     21400     605.915
     21440     606.972
     21480     608.147
     21520     609.291
     21560     610.382
     21600     611.509
     21640     612.648
     21680     613.789
     21720     614.919
     21760     616.056
     21800     617.207
     21840     618.328
     21880     619.435
     21920     620.595
     21960     621.738
     22000     622.874
     22040      623.98
     22080     625.118
     22120     626.244
     22160     627.394
     22200     628.564
     22240     629.617
     22280     630.791
     22320     631.941
     22360     633.027
     22400     634.153
     22440     635.288
     22480     636.431
     22520     637.564
     22560     638.702
     22600     639.852
     22640     640.973
     22680     642.078
     22720     643.237
     22760     644.383
     22800     645.518
     22840     646.624
     22880     647.761
     22920     648.884
     22960     650.037
     23000     651.208
     23040     652.261
     23080     653.438
     23120     654.592
     23160     655.673
     23200     656.802
     23240     657.933
     23280     659.077
     23320     660.211
     23360     661.343
     23400     662.493
     23440     663.612
     23480     664.723
     23520     665.882
     23560     667.029
     23600     668.164
     23640     669.268
     23680     670.411
     23720     671.534
     23760     672.692
     23800     673.861
     23840     674.909
     23880     676.087
     23920     677.242
     23960     678.323
     24000     679.451
     24040      680.58
     24080     681.722
     24120     682.848
     24160     683.983
     24200     685.134
     24240     686.251
     24280     687.361
     24320     688.522
     24360     689.666
     24400       690.8
     24440     691.904
     24480     693.046
     24520     694.173
     24560     695.327
     24600       696.5
     24640     697.546
     24680     698.726
     24720     699.883
     24760     700.961
     24800     702.092
     24840     703.221
     24880     704.366
     24920     705.494
     24960     706.629
     25000     707.778
     25040     708.894
     25080     710.002
     25120     711.164
     25160     712.301
     25200      713.44
     25240     714.543
     25280     715.686
     25320     716.811
     25360     717.965
     25400     719.141
     25440     720.184
     25480     721.365
     25520     722.523
     25560     723.602
     25600     724.726
     25640     725.858
     25680      727.01
     25720     728.134
     25760     729.277
     25800     730.427
     25840     731.543
     25880      732.65
     25920      733.81
     25960     734.949
     26000     736.088
     26040     737.191
     26080     738.335
     26120     739.464
     26160     740.616
     26200     741.793
     26240     742.832
     26280     744.018
     26320     745.178
     26360     746.256
     26400     747.379
     26440     748.509
     26480      749.66
     26520     750.779
     26560     751.921
     26600     753.071
     26640     754.192
     26680     755.297
     26720     756.461
     26760     757.601
     26800     758.739
     26840     759.844
     26880      760.99
     26920     762.116
     26960     763.269
     27000     764.442
     27040     765.482
     27080     766.672
     27120     767.834
     27160     768.912
     27200     770.036
     27240     771.167
     27280     772.315
     27320     773.435
     27360     774.573
     27400     775.721
     27440     776.844
     27480     777.946
     27520      779.11
     27560     780.248
     27600     781.393
     27640     782.496
     27680     783.639
     27720      784.77
     27760     785.922
     27800       787.1
     27840     788.134
     27880     789.325
     27920     790.487
     27960     791.567
     28000     792.692
     28040     793.822
     28080      794.97
     28120     796.089
     28160     797.224
     28200     798.373
     28240     799.496
     28280     800.597
     28320     801.762
     28360     802.901
     28400     804.043
     28440     805.147
     28480      806.29
     28520     807.419
     28560     808.575
     28600     809.753
     28640     810.786
     28680     811.974
     28720     813.142
     28760      814.22
     28800     815.344
     28840     816.469
     28880     817.621
     28920     818.736
     28960     819.874
     29000     821.022
     29040     822.144
     29080     823.241
     29120     824.406
     29160     825.546
     29200     826.685
     29240     827.792
     29280     828.934
     29320     830.065
     29360     831.218
     29400     832.398
     29440     833.425
     29480     834.617
     29520     835.784
     29560     836.862
     29600     837.986
     29640     839.107
     29680     840.261
     29720     841.376
     29760     842.517
     29800     843.659
     29840     844.779
     29880     845.875
     29920      847.04
     29960     848.182
     30000     849.323
     30040      850.43
     30080     851.579
     30120     852.711
     30160     853.865
     30200     855.045
     30240     856.073
     30280     857.266
     30320     858.431
     30360     859.506
     30400     860.632
     30440     861.753
     30480     862.908
     30520     864.025
     30560     865.163
     30600     866.312
     30640     867.432
     30680     868.527
     30720     869.694
     30760     870.837
     30800     871.976
     30840     873.085
     30880     874.235
     30920     875.365
     30960     876.519
     31000     877.701
     31040     878.728
     31080     879.925
     31120     881.092
     31160     882.172
     31200     883.295
     31240     884.412
     31280     885.565
     31320     886.682
     31360     887.824
     31400     888.976
     31440     890.096
     31480     891.191
     31520     892.357
     31560     893.503
     31600     894.646
     31640     895.755
     31680     896.901
     31720      898.03
     31760     899.187
     31800     900.368
     31840     901.395
     31880     902.592
     31920     903.763
     31960     904.843
     32000     905.963
     32040     907.078
     32080     908.237
     32120     909.357
     32160     910.501
     32200     911.657
     32240     912.776
     32280     913.872
     32320     915.041
     32360     916.186
     32400     917.328
     32440     918.436
     32480     919.584
     32520     920.712
     32560     921.868
     32600     923.054
     32640     924.073
     32680     925.275
     32720     926.449
     32760     927.529
     32800     928.649
     32840     929.759
     32880      930.92
     32920     932.042
     32960     933.184
     33000     934.341
     33040     935.457
     33080      936.55
     33120     937.724
     33160     938.873
     33200     940.018
     33240     941.125
     33280      942.27
     33320     943.399
     33360     944.556
     33400     945.742
     33440     946.757
     33480     947.961
     33520     949.139
     33560     950.213
     33600     951.334
     33640     952.442
     33680     953.604
     33720     954.719
     33760     955.859
     33800     957.018
     33840     958.133
     33880     959.227
     33920     960.398
     33960     961.547
     34000     962.697
     34040       963.8
     34080     964.943
     34120     966.074
     34160     967.227
     34200     968.413
     34240     969.424
     34280     970.629
     34320      971.81
     34360     972.883
     34400     974.007
     34440     975.117
     34480     976.282
     34520     977.399
     34560     978.541
     34600     979.701
     34640     980.812
     34680     981.902
     34720     983.073
     34760     984.224
     34800     985.374
     34840      986.48
     34880     987.624
     34920     988.752
     34960     989.907
     35000     991.092
     35040     992.108
     35080     993.314
     35120      994.49
     35160     995.562
     35200     996.683
     35240     997.789
     35280      998.96
     35320     1000.08
     35360     1001.22
     35400     1002.37
     35440     1003.48
     35480     1004.57
     35520     1005.75
     35560     1006.89
     35600     1008.04
     35640     1009.15
     35680     1010.29
     35720     1011.42
     35760     1012.58
     35800     1013.76
     35840     1014.77
     35880     1015.98
     35920     1017.16
     35960     1018.24
     36000     1019.35
     36040     1020.46
     36080     1021.63
     36120     1022.75
     36160     1023.89
     36200     1025.04
     36240     1026.15
     36280     1027.24
     36320     1028.42
     36360     1029.56
     36400     1030.72
     36440     1031.82
     36480     1032.97
     36520      1034.1
     36560     1035.26
     36600     1036.44
     36640     1037.45
     36680     1038.66
     36720     1039.84
     36760     1040.92
     36800     1042.03
     36840     1043.14
     36880     1044.31
     36920     1045.43
     36960     1046.57
     37000     1047.73
     37040     1048.84
     37080     1049.92
     37120      1051.1
     37160     1052.24
     37200      1053.4
     37240     1054.51
     37280     1055.65
     37320     1056.78
     37360     1057.94
     37400     1059.13
     37440     1060.14
     37480     1061.35
     37520     1062.53
     37560      1063.6
     37600     1064.72
     37640     1065.84
     37680     1067.01
     37720     1068.12
     37760     1069.26
     37800     1070.42
     37840     1071.53
     37880     1072.62
     37920      1073.8
     37960     1074.94
     38000      1076.1
     38040      1077.2
     38080     1078.36
     38120     1079.48
     38160     1080.64
     38200     1081.83
     38240     1082.83
     38280     1084.04
     38320     1085.23
     38360      1086.3
     38400     1087.42
     38440     1088.53
     38480      1089.7
     38520     1090.81
     38560     1091.95
     38600     1093.11
     38640     1094.22
     38680     1095.31
     38720     1096.49
     38760     1097.63
     38800     1098.79
     38840      1099.9
     38880     1101.05
     38920     1102.17
     38960     1103.33
     39000     1104.53
     39040     1105.53
     39080     1106.74
     39120     1107.92
     39160        1109
     39200     1110.12
     39240     1111.22
     39280     1112.39
     39320      1113.5
     39360     1114.64
     39400      1115.8
     39440     1116.91
     39480     1117.99
     39520     1119.18
     39560     1120.32
     39600     1121.48
     39640     1122.59
     39680     1123.74
     39720     1124.87
     39760     1126.03
     39800     1127.22
     39840     1128.23
     39880     1129.44
     39920     1130.62
     39960      1131.7
     40000     1132.81
     40040     1133.92
     40080     1135.09
     40120      1136.2
     40160     1137.33
     40200     1138.49
     40240      1139.6
     40280     1140.69
     40320     1141.87
     40360     1143.01
     40400     1144.17
     40440     1145.27
     40480     1146.43
     40520     1147.55
     40560     1148.71
     40600     1149.91
     40640     1150.91
     40680     1152.12
     40720     1153.31
     40760     1154.38
     40800      1155.5
     40840     1156.61
     40880     1157.78
     40920     1158.88
     40960     1160.03
     41000     1161.18
     41040     1162.29
     41080     1163.38
     41120     1164.56
     41160      1165.7
     41200     1166.86
     41240     1167.96
     41280     1169.11
     41320     1170.24
     41360      1171.4
     41400     1172.59
     41440      1173.6
     41480     1174.81
     41520     1175.99
     41560     1177.06
     41600     1178.18
     41640     1179.29
     41680     1180.47
     41720     1181.57
     41760     1182.71
     41800     1183.87
     41840     1184.98
     41880     1186.07
     41920     1187.25
     41960     1188.39
     42000     1189.55
     42040     1190.65
     42080      1191.8
     42120     1192.92
     42160     1194.08
     42200     1195.28
     42240     1196.28
     42280     1197.49
     42320     1198.68
     42360     1199.74
     42400     1200.86
     42440     1201.97
     42480     1203.15
     42520     1204.24
     42560      1205.4
     42600     1206.55
     42640     1207.66
     42680     1208.75
     42720     1209.94
     42760     1211.07
     42800     1212.24
     42840     1213.33
     42880     1214.48
     42920      1215.6
     42960     1216.77
     43000     1217.97
     43040     1218.96
     43080     1220.17
     43120     1221.36
     43160     1222.42
     43200     1223.54
     43240     1224.65
     43280     1225.83
     43320     1226.92
     43360     1228.07
     43400     1229.23
     43440     1230.34
     43480     1231.42
     43520     1232.61
     43560     1233.75
     43600     1234.91
     43640        1236
     43680     1237.15
     43720     1238.27
     43760     1239.43
     43800     1240.63
     43840     1241.62
     43880     1242.83
     43920     1244.02
     43960     1245.08
     44000      1246.2
     44040      1247.3
     44080     1248.49
     44120     1249.58
     44160     1250.73
     44200     1251.89
     44240        1253
     44280     1254.08
     44320     1255.26
     44360     1256.41
     44400     1257.57
     44440     1258.66
     44480     1259.81
     44520     1260.93
     44560     1262.09
     44600     1263.29
     44640     1264.29
     44680     1265.49
     44720     1266.69
     44760     1267.74
     44800     1268.86
     44840     1269.97
     44880     1271.16
     44920     1272.24
     44960     1273.39
     45000     1274.55
     45040     1275.66
     45080     1276.74
     45120     1277.93
     45160     1279.07
     45200     1280.23
     45240     1281.32
     45280     1282.48
     45320     1283.59
     45360     1284.76
     45400     1285.96
     45440     1286.95
     45480     1288.15
     45520     1289.35
     45560      1290.4
     45600     1291.51
     45640     1292.62
     45680     1293.81
     45720     1294.89
     45760     1296.04
     45800      1297.2
     45840     1298.32
     45880      1299.4
     45920     1300.58
     45960     1301.72
     46000     1302.89
     46040     1303.98
     46080     1305.13
     46120     1306.25
     46160     1307.41
     46200     1308.61
     46240      1309.6
     46280      1310.8
     46320        1312
     46360     1313.06
     46400     1314.16
     46440     1315.28
     46480     1316.46
     46520     1317.54
     46560     1318.69
     46600     1319.85
     46640     1320.96
     46680     1322.04
     46720     1323.23
     46760     1324.38
     46800     1325.54
     46840     1326.63
     46880     1327.78
     46920      1328.9
     46960     1330.07
     47000     1331.27
     47040     1332.27
     47080     1333.46
     47120     1334.66
     47160     1335.72
     47200     1336.82
     47240     1337.94
     47280     1339.12
     47320      1340.2
     47360     1341.35
     47400     1342.51
     47440     1343.62
     47480     1344.71
     47520      1345.9
     47560     1347.04
     47600      1348.2
     47640     1349.29
     47680     1350.44
     47720     1351.56
     47760     1352.72
     47800     1353.93
     47840     1354.92
     47880     1356.11
     47920     1357.31
     47960     1358.37
     48000     1359.46
     48040     1360.59
     48080     1361.78
     48120     1362.85
     48160        1364
     48200     1365.16
     48240     1366.27
     48280     1367.36
     48320     1368.56
     48360     1369.69
     48400     1370.86
     48440     1371.95
     48480     1373.09
     48520     1374.22
     48560     1375.38
     48600     1376.58
     48640     1377.56
     48680     1378.76
     48720     1379.96
     48760     1381.01
     48800      1382.1
     48840     1383.23
     48880     1384.42
     48920     1385.49
     48960     1386.64
     49000     1387.81
     49040     1388.92
     49080        1390
     49120      1391.2
     49160     1392.34
     49200     1393.51
     49240     1394.58
     49280     1395.73
     49320     1396.87
     49360     1398.02
     49400     1399.22
     49440      1400.2
     49480     1401.41
     49520     1402.61
     49560     1403.66
     49600     1404.75
     49640     1405.88
     49680     1407.07
     49720     1408.14
     49760     1409.29
     49800     1410.46
     49840     1411.57
     49880     1412.65
     49920     1413.84
     49960     1414.98
     50000     1416.16
     50040     1417.23
     50080     1418.38
     50120     1419.52
     50160     1420.67
     50200     1421.88
     50240     1422.85
     50280     1424.06
     50320     1425.26
     50360     1426.31
     50400      1427.4
     50440     1428.52
     50480     1429.72
     50520     1430.78
     50560     1431.94
     50600     1433.11
     50640     1434.22
     50680      1435.3
     50720     1436.49
     50760     1437.64
     50800     1438.81
     50840     1439.88
     50880     1441.03
     50920     1442.17
     50960     1443.32
     51000     1444.53
     51040      1445.5
     51080     1446.71
     51120      1447.9
     51160     1448.96
     51200     1450.05
     51240     1451.16
     51280     1452.36
     51320     1453.42
     51360     1454.58
     51400     1455.75
     51440     1456.86
     51480     1457.94
     51520     1459.13
     51560     1460.28
     51600     1461.45
     51640     1462.52
     51680     1463.68
     51720     1464.81
     51760     1465.96
     51800     1467.16
     51840     1468.14
     51880     1469.34
     51920     1470.54
     51960      1471.6
     52000     1472.68
     52040      1473.8
     52080        1475
     52120     1476.06
     52160     1477.21
     52200     1478.39
     52240      1479.5
     52280     1480.57
     52320     1481.77
     52360     1482.91
     52400      1484.1
     52440     1485.16
     52480     1486.32
     52520     1487.45
     52560     1488.59
     52600     1489.81
     52640     1490.77
     52680     1491.98
     52720     1493.18
     52760     1494.24
     52800     1495.32
     52840     1496.44
     52880     1497.63
     52920      1498.7
     52960     1499.85
     53000     1501.03
     53040     1502.14
     53080     1503.21
     53120     1504.41
     53160     1505.55
     53200     1506.73
     53240      1507.8
     53280     1508.96
     53320     1510.09
     53360     1511.24
     53400     1512.45
     53440     1513.42
     53480     1514.63
     53520     1515.83
     53560     1516.89
     53600     1517.97
     53640     1519.09
     53680     1520.28
     53720     1521.34
     53760      1522.5
     53800     1523.68
     53840     1524.79
     53880     1525.85
     53920     1527.06
     53960     1528.19
     54000     1529.38
     54040     1530.44
     54080      1531.6
     54120     1532.73
     54160     1533.88
     54200      1535.1
     54240     1536.06
     54280     1537.27
     54320     1538.48
     54360     1539.54
     54400     1540.62
     54440     1541.73
     54480     1542.93
     54520     1543.99
     54560     1545.15
     54600     1546.31
     54640     1547.43
     54680      1548.5
     54720      1549.7
     54760     1550.83
     54800     1552.02
     54840     1553.07
     54880     1554.24
     54920     1555.36
     54960     1556.52
     55000     1557.74
     55040      1558.7
     55080     1559.91
     55120     1561.11
     55160     1562.18
     55200     1563.26
     55240     1564.37
     55280     1565.58
     55320     1566.64
     55360     1567.79
     55400     1568.96
     55440     1570.07
     55480     1571.14
     55520     1572.34
     55560     1573.48
     55600     1574.66
     55640     1575.72
     55680     1576.88
     55720     1578.01
     55760     1579.17
     55800     1580.38
     55840     1581.34
     55880     1582.55
     55920     1583.76
     55960     1584.81
     56000      1585.9
     56040     1587.02
     56080     1588.22
     56120     1589.27
     56160     1590.43
     56200      1591.6
     56240     1592.71
     56280     1593.77
     56320     1594.97
     56360     1596.11
     56400      1597.3
     56440     1598.35
     56480     1599.52
     56520     1600.65
     56560     1601.81
     56600     1603.02
     56640     1603.98
     56680     1605.19
     56720      1606.4
     56760     1607.46
     56800     1608.54
     56840     1609.65
     56880     1610.85
     56920     1611.91
     56960     1613.07
     57000     1614.23
     57040     1615.36
     57080     1616.41
     57120     1617.62
     57160     1618.76
     57200     1619.94
     57240        1621
     57280     1622.17
     57320      1623.3
     57360     1624.45
     57400     1625.67
     57440     1626.62
     57480     1627.83
     57520     1629.04
     57560      1630.1
     57600     1631.17
     57640      1632.3
     57680      1633.5
     57720     1634.55
     57760     1635.71
     57800     1636.88
     57840        1638
     57880     1639.06
     57920     1640.26
     57960      1641.4
     58000     1642.59
     58040     1643.64
     58080     1644.82
     58120     1645.94
     58160     1647.09
     58200     1648.32
     58240     1649.26
     58280     1650.48
     58320     1651.67
     58360     1652.73
     58400     1653.81
     58440     1654.94
     58480     1656.14
     58520     1657.19
     58560     1658.35
     58600     1659.52
     58640     1660.64
     58680     1661.69
     58720      1662.9
     58760     1664.04
     58800     1665.23
     58840     1666.27
     58880     1667.45
     58920     1668.58
     58960     1669.73
     59000     1670.95
     59040     1671.89
     59080     1673.11
     59120     1674.31
     59160     1675.37
     59200     1676.45
     59240     1677.58
     59280     1678.78
     59320     1679.82
     59360     1680.99
     59400     1682.15
     59440     1683.28
     59480     1684.32
     59520     1685.54
     59560     1686.68
     59600     1687.87
     59640     1688.91
     59680      1690.1
     59720     1691.22
     59760     1692.38
     59800     1693.59
     59840     1694.53
     59880     1695.75
     59920     1696.96
     59960     1698.02
     60000     1699.09
     60040     1700.21
     60080     1701.41
     60120     1702.46
     60160     1703.63
     60200     1704.79
     60240     1705.91
     60280     1706.96
     60320     1708.17
     60360     1709.31
     60400     1710.51
     60440     1711.54
     60480     1712.74
     60520     1713.86
     60560     1715.02
     60600     1716.23
     60640     1717.17
     60680     1718.39
     60720      1719.6
     60760     1720.66
     60800     1721.73
     60840     1722.86
     60880     1724.06
     60920     1725.11
     60960     1726.27
     61000     1727.44
     61040     1728.55
     61080      1729.6
     61120     1730.82
     61160     1731.95
     61200     1733.16
     61240     1734.19
     61280     1735.39
     61320      1736.5
     61360     1737.66
     61400     1738.88
     61440     1739.82
     61480     1741.03
     61520     1742.24
     61560      1743.3
     61600     1744.38
     61640      1745.5
     61680     1746.71
     61720     1747.76
     61760     1748.92
     61800     1750.09
     61840     1751.21
     61880     1752.26
     61920     1753.47
     61960     1754.61
     62000      1755.8
     62040     1756.86
     62080     1758.04
     62120     1759.16
     62160     1760.33
     62200     1761.55
     62240     1762.48
     62280      1763.7
     62320     1764.91
     62360     1765.97
     62400     1767.05
     62440     1768.17
     62480     1769.38
     62520     1770.42
     62560     1771.59
     62600     1772.76
     62640     1773.88
     62680     1774.92
     62720     1776.13
     62760     1777.27
     62800     1778.47
     62840     1779.52
     62880      1780.7
     62920     1781.83
     62960     1782.99
     63000     1784.21
     63040     1785.14
     63080     1786.36
     63120     1787.58
     63160     1788.63
     63200      1789.7
     63240     1790.84
     63280     1792.05
     63320     1793.09
     63360     1794.26
     63400     1795.43
     63440     1796.55
     63480     1797.59
     63520     1798.81
     63560     1799.95
     63600     1801.15
     63640     1802.19
     63680     1803.38
     63720      1804.5
     63760     1805.67
     63800     1806.89
     63840     1807.82
     63880     1809.04
     63920     1810.25
     63960      1811.3
     64000     1812.37
     64040     1813.51
     64080     1814.72
     64120     1815.76
     64160     1816.93
     64200     1818.09
     64240     1819.22
     64280     1820.26
     64320     1821.48
     64360     1822.62
     64400     1823.81
     64440     1824.85
     64480     1826.05
     64520     1827.17
     64560     1828.34
     64600     1829.57
     64640     1830.49
     64680     1831.71
     64720     1832.92
     64760     1833.97
     64800     1835.04
     64840     1836.18
     64880     1837.39
     64920     1838.43
     64960      1839.6
     65000     1840.76
     65040     1841.89
     65080     1842.93
     65120     1844.15
     65160     1845.29
     65200     1846.49
     65240     1847.54
     65280     1848.73
     65320     1849.84
     65360     1851.02
     65400     1852.25
     65440     1853.16
     65480     1854.38
     65520      1855.6
     65560     1856.65
     65600     1857.72
     65640     1858.86
     65680     1860.07
     65720     1861.11
     65760     1862.28
     65800     1863.44
     65840     1864.57
     65880     1865.61
     65920     1866.84
     65960     1867.97
     66000     1869.17
     66040     1870.21
     66080      1871.4
     66120     1872.53
     66160      1873.7
     66200     1874.93
     66240     1875.84
     66280     1877.07
     66320     1878.29
     66360     1879.34
     66400     1880.41
     66440     1881.54
     66480     1882.76
     66520     1883.79
     66560     1884.97
     66600     1886.13
     66640     1887.26
     66680      1888.3
     66720     1889.52
     66760     1890.66
     66800     1891.85
     66840     1892.89
     66880     1894.08
     66920     1895.21
     66960     1896.39
     67000     1897.62
     67040     1898.52
     67080     1899.75
     67120     1900.97
     67160     1902.03
     67200     1903.09
     67240     1904.23
     67280     1905.45
     67320     1906.47
     67360     1907.65
     67400      1908.8
     67440     1909.93
     67480     1910.97
     67520     1912.19
     67560     1913.34
     67600     1914.53
     67640     1915.56
     67680     1916.76
     67720     1917.88
     67760     1919.06
     67800     1920.29
     67840      1921.2
     67880     1922.43
     67920     1923.65
     67960     1924.69
     68000     1925.76
     68040     1926.89
     68080     1928.11
     68120     1929.13
     68160     1930.31
     68200     1931.47
     68240      1932.6
     68280     1933.63
     68320     1934.86
     68360        1936
     68400      1937.2
     68440     1938.24
     68480     1939.43
     68520     1940.56
     68560     1941.73
     68600     1942.97
     68640     1943.88
     68680      1945.1
     68720     1946.32
     68760     1947.37
     68800     1948.43
     68840     1949.56
     68880     1950.78
     68920      1951.8
     68960     1952.98
     69000     1954.14
     69040     1955.27
     69080      1956.3
     69120     1957.53
     69160     1958.68
     69200     1959.88
     69240     1960.92
     69280     1962.12
     69320     1963.24
     69360     1964.42
     69400     1965.65
     69440     1966.55
     69480     1967.78
     69520     1969.01
     69560     1970.05
     69600     1971.11
     69640     1972.24
     69680     1973.46
     69720     1974.48
     69760     1975.66
     69800     1976.82
     69840     1977.95
     69880     1978.98
     69920     1980.21
     69960     1981.35
     70000     1982.55
     70040      1983.6
     70080      1984.8
     70120     1985.92
     70160      1987.1
     70200     1988.34
     70240     1989.24
     70280     1990.47
     70320      1991.7
     70360     1992.74
     70400      1993.8
     70440     1994.93
     70480     1996.15
     70520     1997.17
     70560     1998.35
     70600      1999.5
     70640     2000.64
     70680     2001.67
     70720      2002.9
     70760     2004.04
     70800     2005.24
     70840     2006.28
     70880     2007.49
     70920     2008.61
     70960     2009.79
     71000     2011.02
     71040     2011.92
     71080     2013.15
     71120     2014.38
     71160     2015.42
     71200     2016.48
     71240     2017.62
     71280     2018.83
     71320     2019.86
     71360     2021.04
     71400     2022.19
     71440     2023.33
     71480     2024.36
     71520     2025.59
     71560     2026.73
     71600     2027.93
     71640     2028.97
     71680     2030.17
     71720     2031.29
     71760     2032.47
     71800      2033.7
     71840      2034.6
     71880     2035.84
     71920     2037.06
     71960      2038.1
     72000     2039.16
     72040      2040.3
     72080     2041.52
     72120     2042.55
     72160     2043.73
     72200     2044.88
     72240     2046.01
     72280     2047.04
     72320     2048.27
     72360     2049.42
     72400     2050.61
     72440     2051.66
     72480     2052.85
     72520     2053.97
     72560     2055.14
     72600     2056.38
     72640     2057.27
     72680      2058.5
     72720     2059.73
     72760     2060.78
     72800     2061.84
     72840     2062.97
     72880      2064.2
     72920     2065.22
     72960      2066.4
     73000     2067.55
     73040     2068.67
     73080     2069.71
     73120     2070.93
     73160     2072.08
     73200     2073.28
     73240     2074.32
     73280     2075.52
     73320     2076.63
     73360     2077.81
     73400     2079.04
     73440     2079.93
     73480     2081.17
     73520     2082.39
     73560     2083.44
     73600      2084.5
     73640     2085.63
     73680     2086.86
     73720     2087.87
     73760     2089.05
     73800      2090.2
     73840     2091.32
     73880     2092.36
     73920     2093.58
     73960     2094.73
     74000     2095.92
     74040     2096.97
     74080     2098.17
     74120     2099.28
     74160     2100.47
     74200     2101.69
     74240     2102.59
     74280     2103.82
     74320     2105.04
     74360     2106.09
     74400     2107.15
     74440     2108.28
     74480     2109.52
     74520     2110.52
     74560     2111.71
     74600     2112.86
     74640     2113.98
     74680     2115.02
     74720     2116.24
     74760     2117.38
     74800     2118.58
     74840     2119.63
     74880     2120.82
     74920     2121.93
     74960     2123.12
     75000     2124.35
     75040     2125.23
     75080     2126.47
     75120     2127.69
     75160     2128.73
     75200     2129.78
     75240     2130.93
     75280     2132.17
     75320     2133.17
     75360     2134.36
     75400     2135.51
     75440     2136.63
     75480     2137.67
     75520     2138.89
     75560     2140.03
     75600     2141.23
     75640     2142.28
     75680     2143.48
     75720     2144.58
     75760     2145.77
     75800        2147
     75840     2147.87
     75880     2149.12
     75920     2150.34
     75960     2151.39
     76000     2152.44
     76040     2153.58
     76080     2154.82
     76120     2155.82
     76160     2157.02
     76200     2158.16
     76240     2159.28
     76280     2160.33
     76320     2161.54
     76360     2162.69
     76400     2163.89
     76440     2164.94
     76480     2166.14
     76520     2167.24
     76560     2168.43
     76600     2169.66
     76640     2170.53
     76680     2171.77
     76720        2173
     76760     2174.04
     76800     2175.08
     76840     2176.23
     76880     2177.47
     76920     2178.46
     76960     2179.66
     77000     2180.81
     77040     2181.92
     77080     2182.98
     77120     2184.19
     77160     2185.33
     77200     2186.53
     77240     2187.59
     77280     2188.78
     77320     2189.88
     77360     2191.07
     77400     2192.31
     77440     2193.17
     77480     2194.41
     77520     2195.65
     77560     2196.69
     77600     2197.72
     77640     2198.88
     77680     2200.11
     77720     2201.11
     77760     2202.31
     77800     2203.46
     77840     2204.57
     77880     2205.62
     77920     2206.83
     77960     2207.98
     78000     2209.18
     78040     2210.23
     78080     2211.43
     78120     2212.51
     78160     2213.72
     78200     2214.96
     78240     2215.81
     78280     2217.05
     78320     2218.28
     78360     2219.32
     78400     2220.37
     78440     2221.52
     78480     2222.76
     78520     2223.76
     78560     2224.96
     78600     2226.11
     78640     2227.21
     78680     2228.27
     78720     2229.49
     78760     2230.63
     78800     2231.83
     78840     2232.88
     78880     2234.08
     78920     2235.17
     78960     2236.38
     79000     2237.61
     79040     2238.47
     79080     2239.72
     79120     2240.94
     79160     2241.99
     79200     2243.02
     79240     2244.18
     79280     2245.42
     79320     2246.42
     79360     2247.62
     79400     2248.77
     79440     2249.87
     79480     2250.93
     79520     2252.15
     79560     2253.29
     79600     2254.49
     79640     2255.54
     79680     2256.75
     79720     2257.83
     79760     2259.03
     79800     2260.27
     79840     2261.13
     79880     2262.37
     79920      2263.6
     79960     2264.64
     80000     2265.69
     80040     2266.84
     80080     2268.08
     80120     2269.08
     80160     2270.28
     80200     2271.44
     80240     2272.54
     80280     2273.59
     80320     2274.81
     80360     2275.95
     80400     2277.16
     80440     2278.21
     80480     2279.41
     80520     2280.49
     80560     2281.69
     80600     2282.94
     80640     2283.81
     80680     2285.04
     80720     2286.28
     80760     2287.31
     80800     2288.35
     80840     2289.51
     80880     2290.75
     80920     2291.74
     80960     2292.95
     81000     2294.11
     81040     2295.22
     81080     2296.26
     81120     2297.49
     81160     2298.62
     81200     2299.82
     81240     2300.88
     81280     2302.07
     81320     2303.16
     81360     2304.36
     81400     2305.61
     81440     2306.47
     81480      2307.7
     81520     2308.94
     81560     2309.97
     81600     2311.01
     81640     2312.17
     81680     2313.41
     81720     2314.41
     81760      2315.6
     81800     2316.76
     81840     2317.88
     81880     2318.91
     81920     2320.13
     81960     2321.26
     82000     2322.47
     82040     2323.52
     82080     2324.72
     82120     2325.81
     82160     2327.01
     82200     2328.26
     82240     2329.11
     82280     2330.35
     82320     2331.58
     82360     2332.61
     82400     2333.66
     82440     2334.82
     82480     2336.06
     82520     2337.05
     82560     2338.25
     82600     2339.41
     82640     2340.53
     82680     2341.55
     82720     2342.77
     82760     2343.91
     82800      2345.1
     82840     2346.16
     82880     2347.36
     82920     2348.44
     82960     2349.64
     83000     2350.89
     83040     2351.75
     83080     2352.99
     83120     2354.22
     83160     2355.25
     83200     2356.29
     83240     2357.45
     83280      2358.7
     83320     2359.68
     83360     2360.89
     83400     2362.04
     83440     2363.16
     83480     2364.19
     83520      2365.4
     83560     2366.54
     83600     2367.73
     83640      2368.8
     83680        2370
     83720     2371.08
     83760     2372.28
     83800     2373.53
     83840     2374.38
     83880     2375.63
     83920     2376.86
     83960     2377.89
     84000     2378.93
     84040     2380.09
     84080     2381.33
     84120     2382.32
     84160     2383.52
     84200     2384.67
     84240     2385.79
     84280     2386.83
     84320     2388.04
     84360     2389.17
     84400     2390.37
     84440     2391.44
     84480     2392.64
     84520     2393.73
     84560     2394.93
     84600     2396.18
     84640     2397.03
     84680     2398.27
     84720     2399.51
     84760     2400.54
     84800     2401.58
     84840     2402.73
     84880     2403.98
     84920     2404.96
     84960     2406.16
     85000     2407.32
     85040     2408.44
     85080     2409.47
     85120     2410.68
     85160     2411.81
     85200     2413.02
     85240     2414.08
     85280     2415.28
     85320     2416.35
     85360     2417.56
     85400     2418.82
     85440     2419.66
     85480     2420.91
     85520     2422.15
     85560     2423.17
     85600     2424.21
     85640     2425.37
     85680     2426.62
     85720     2427.61
     85760      2428.8
     85800     2429.95
     85840     2431.06
     85880      2432.1
     85920     2433.31
     85960     2434.45
     86000     2435.65
     86040     2436.71
     86080     2437.92
     86120     2438.99
     86160     2440.19
     86200     2441.45
     86240     2442.28
     86280     2443.54
     86320     2444.78
     86360     2445.81
     86400     2446.85
     86440     2448.01
     86480     2449.27
     86520     2450.24
     86560     2451.43
     86600     2452.59
     86640      2453.7
     86680     2454.74
     86720     2455.95
     86760     2457.08
     86800     2458.29
     86840     2459.35
     86880     2460.55
     86920     2461.62
     86960     2462.83
     87000      2464.1
     87040     2464.92
     87080     2466.18
     87120     2467.42
     87160     2468.45
     87200     2469.48
     87240     2470.65
     87280     2471.91
     87320     2472.88
     87360     2474.07
     87400     2475.23
     87440     2476.33
     87480     2477.38
     87520     2478.59
     87560     2479.73
     87600     2480.92
     87640     2481.99
     87680     2483.19
     87720     2484.27
     87760     2485.47
     87800     2486.74
     87840     2487.57
     87880     2488.83
     87920     2490.07
     87960     2491.09
     88000     2492.12
     88040     2493.29
     88080     2494.55
     88120     2495.53
     88160     2496.72
     88200     2497.88
     88240     2498.98
     88280     2500.03
     88320     2501.25
     88360     2502.39
     88400     2503.58
     88440     2504.65
     88480     2505.85
     88520     2506.92
     88560     2508.14
     88600      2509.4
     88640     2510.22
     88680     2511.47
     88720     2512.71
     88760     2513.74
     88800     2514.77
     88840     2515.94
     88880     2517.19
     88920     2518.17
     88960     2519.36
     89000     2520.52
     89040     2521.62
     89080     2522.68
     89120      2523.9
     89160     2525.04
     89200     2526.23
     89240     2527.29
     89280      2528.5
     89320     2529.58
     89360     2530.79
     89400     2532.06
     89440     2532.87
     89480     2534.12
     89520     2535.37
     89560     2536.38
     89600     2537.41
     89640     2538.59
     89680     2539.84
     89720     2540.81
     89760        2542
     89800     2543.17
     89840     2544.26
     89880     2545.31
     89920     2546.54
     89960     2547.67
     90000     2548.86
     90040     2549.94
     90080     2551.14
     90120     2552.22
     90160     2553.43
     90200     2554.69
     90240      2555.5
     90280     2556.74
     90320        2558
     90360     2559.01
     90400     2560.04
     90440     2561.22
     90480     2562.47
     90520     2563.44
     90560     2564.62
     90600     2565.79
     90640     2566.88
     90680     2567.93
     90720     2569.16
     90760     2570.29
     90800     2571.48
     90840     2572.56
     90880     2573.77
     90920     2574.84
     90960     2576.05
     91000     2577.31
     91040     2578.12
     91080     2579.36
     91120     2580.62
     91160     2581.62
     91200     2582.65
     91240     2583.83
     91280     2585.08
     91320     2586.06
     91360     2587.23
     91400     2588.41
     91440      2589.5
     91480     2590.55
     91520     2591.78
     91560     2592.92
     91600     2594.11
     91640     2595.19
     91680      2596.4
     91720     2597.46
     91760     2598.68
     91800     2599.94
     91840     2600.75
     91880     2601.99
     91920     2603.25
     91960     2604.25
     92000     2605.27
     92040     2606.45
     92080     2607.71
     92120     2608.67
     92160     2609.83
     92200     2611.02
     92240      2612.1
     92280     2613.15
     92320     2614.39
     92360     2615.51
     92400     2616.71
     92440      2617.8
     92480        2619
     92520     2620.07
     92560     2621.29
     92600     2622.55
     92640     2623.36
     92680     2624.59
     92720     2625.86
     92760     2626.85
     92800     2627.88
     92840     2629.05
     92880     2630.32
     92920     2631.27
     92960     2632.44
     93000     2633.62
     93040     2634.72
     93080     2635.76
     93120        2637
     93160     2638.13
     93200     2639.32
     93240      2640.4
     93280     2641.62
     93320     2642.68
     93360      2643.9
     93400     2645.17
     93440     2645.97
     93480      2647.2
     93520     2648.47
     93560     2649.46
     93600     2650.49
     93640     2651.65
     93680     2652.93
     93720     2653.88
     93760     2655.05
     93800     2656.24
     93840     2657.32
     93880     2658.37
     93920      2659.6
     93960     2660.74
     94000     2661.93
     94040        2663
     94080     2664.22
     94120     2665.29
     94160     2666.51
     94200     2667.78
     94240     2668.57
     94280     2669.81
     94320     2671.08
     94360     2672.07
     94400     2673.09
     94440     2674.25
     94480     2675.54
     94520     2676.49
     94560     2677.65
     94600     2678.83
     94640     2679.92
     94680     2680.97
     94720      2682.2
     94760     2683.34
     94800     2684.54
     94840      2685.6
     94880     2686.83
     94920     2687.89
     94960      2689.1
     95000     2690.38
     95040     2691.17
     95080      2692.4
     95120     2693.67
     95160     2694.66
     95200     2695.68
     95240     2696.84
     95280     2698.14
     95320     2699.09
     95360     2700.26
     95400     2701.44
     95440     2702.52
     95480     2703.58
     95520     2704.81
     95560     2705.95
     95600     2707.14
     95640     2708.22
     95680     2709.43
     95720     2710.48
     95760     2711.71
     95800     2712.98
     95840     2713.78
     95880     2715.01
     95920     2716.28
     95960     2717.27
     96000     2718.29
     96040     2719.46
     96080     2720.75
     96120     2721.71
     96160     2722.87
     96200     2724.06
     96240     2725.14
     96280     2726.19
     96320     2727.42
     96360     2728.55
     96400     2729.75
     96440     2730.83
     96480     2732.05
     96520     2733.09
     96560     2734.32
     96600     2735.61
     96640      2736.4
     96680     2737.62
     96720     2738.91
     96760      2739.9
     96800     2740.91
     96840     2742.08
     96880     2743.37
     96920     2744.34
     96960     2745.49
     97000     2746.69
     97040     2747.76
     97080      2748.8
     97120     2750.03
     97160     2751.17
     97200     2752.37
     97240     2753.45
     97280     2754.68
     97320     2755.72
     97360     2756.95
     97400     2758.23
     97440     2759.03
     97480     2760.25
     97520     2761.54
     97560     2762.53
     97600     2763.55
     97640     2764.71
     97680     2766.01
     97720     2766.97
     97760     2768.13
     97800     2769.33
     97840      2770.4
     97880     2771.44
     97920     2772.67
     97960     2773.81
     98000     2775.02
     98040      2776.1
     98080     2777.33
     98120     2778.37
     98160     2779.59
     98200     2780.89
     98240     2781.67
     98280      2782.9
     98320      2784.2
     98360     2785.19
     98400      2786.2
     98440     2787.37
     98480     2788.68
     98520     2789.65
     98560     2790.79
     98600     2791.99
     98640     2793.06
     98680      2794.1
     98720     2795.34
     98760     2796.49
     98800     2797.68
     98840     2798.77
     98880        2800
     98920     2801.03
     98960     2802.26
     99000     2803.55
     99040     2804.34
     99080     2805.57
     99120     2806.87
     99160     2807.85
     99200     2808.86
     99240     2810.03
     99280     2811.34
     99320      2812.3
     99360     2813.45
     99400     2814.65
     99440     2815.72
     99480     2816.76
     99520     2817.99
     99560     2819.14
     99600     2820.34
     99640     2821.42
     99680     2822.64
     99720     2823.68
     99760     2824.91
     99800      2826.2
     99840     2826.99
     99880     2828.21
     99920     2829.51
     99960     2830.49
    100000     2831.52
    100040     2832.68
    100080        2834
    100120     2834.95
    100160      2836.1
    100200      2837.3
    100240     2838.37
    100280     2839.41
    100320     2840.65
    100360     2841.79
    100400     2842.99
    100440     2844.08
    100480      2845.3
    100520     2846.34
    100560     2847.56
    100600     2848.85
    100640     2849.63
    100680     2850.85
    100720     2852.15
    100760     2853.13
    100800     2854.15
    100840     2855.32
    100880     2856.63
    100920      2857.6
    100960     2858.74
    101000     2859.95
    101040        2861
    101080     2862.04
    101120     2863.28
    101160     2864.43
    101200     2865.62
    101240     2866.72
    101280     2867.94
    101320     2868.98
    101360      2870.2
    101400     2871.49
    101440     2872.27
    101480     2873.49
    101520     2874.79
    101560     2875.76
    101600     2876.79
    101640     2877.96
    101680     2879.28
    101720     2880.24
    101760     2881.37
    101800     2882.59
    101840     2883.65
    101880     2884.69
    101920     2885.93
    101960     2887.07
    102000     2888.26
    102040     2889.37
    102080     2890.58
    102120     2891.62
    102160     2892.85
    102200     2894.14
    102240     2894.91
    102280     2896.13
    102320     2897.44
    102360     2898.41
    102400     2899.43
    102440      2900.6
    102480     2901.92
    102520     2902.89
    102560     2904.01
    102600     2905.24
    102640     2906.29
    102680     2907.33
    102720     2908.58
    102760     2909.72
    102800     2910.91
    102840     2912.01
    102880     2913.23
    102920     2914.27
    102960      2915.5
    103000     2916.79
    103040     2917.55
    103080     2918.78
    103120     2920.09
    103160     2921.06
    103200     2922.09
    103240     2923.26
    103280     2924.58
    103320     2925.55
    103360     2926.67
    103400      2927.9
    103440     2928.94
    103480     2929.98
    103520     2931.23
    103560     2932.36
    103600     2933.56
    103640     2934.66
    103680     2935.88
    103720     2936.91
    103760     2938.14
    103800     2939.43
    103840     2940.19
    103880     2941.41
    103920     2942.73
    103960      2943.7
    104000     2944.73
    104040     2945.89
    104080      2947.2
    104120     2948.18
    104160     2949.29
    104200     2950.52
    104240     2951.57
    104280      2952.6
    104320     2953.85
    104360        2955
    104400     2956.18
    104440     2957.28
    104480     2958.52
    104520     2959.54
    104560     2960.78
    104600     2962.07
    104640     2962.82
    104680     2964.06
    104720     2965.36
    104760     2966.33
    104800     2967.37
    104840     2968.52
    104880     2969.84
    104920     2970.81
    104960     2971.93
    105000     2973.15
    105040     2974.21
    105080     2975.24
    105120     2976.48
    105160     2977.62
    105200     2978.82
    105240     2979.92
    105280     2981.15
    105320     2982.18
    105360     2983.41
    105400      2984.7
    105440     2985.46
    105480      2986.7
    105520     2988.01
    105560     2988.97
    105600     2990.01
    105640     2991.17
    105680     2992.48
    105720     2993.45
    105760     2994.56
    105800      2995.8
    105840     2996.84
    105880     2997.88
    105920     2999.12
    105960     3000.27
    106000     3001.46
    106040     3002.56
    106080      3003.8
    106120     3004.82
    106160     3006.04
    106200     3007.34
    106240     3008.09
    106280     3009.34
    106320     3010.64
    106360      3011.6
    106400     3012.66
    106440     3013.81
    106480     3015.12
    106520     3016.09
    106560     3017.19
    106600     3018.43
    106640     3019.48
    106680     3020.51
    106720     3021.75
    106760      3022.9
    106800     3024.09
    106840     3025.19
    106880     3026.43
    106920     3027.45
    106960     3028.67
    107000     3029.97
    107040     3030.73
    107080     3031.97
    107120     3033.29
    107160     3034.24
    107200      3035.3
    107240     3036.45
    107280     3037.76
    107320     3038.74
    107360     3039.84
    107400     3041.08
    107440     3042.11
    107480     3043.14
    107520      3044.4
    107560     3045.54
    107600     3046.72
    107640     3047.83
    107680     3049.06
    107720     3050.09
    107760      3051.3
    107800     3052.61
    107840     3053.36
    107880     3054.61
    107920     3055.93
    107960     3056.87
    108000     3057.93
    108040     3059.09
    108080      3060.4
    108120     3061.39
    108160     3062.47
    108200     3063.72
    108240     3064.76
    108280     3065.78
    108320     3067.03
    108360     3068.18
    108400     3069.36
    108440     3070.46
    108480      3071.7
    108520     3072.72
    108560     3073.95
    108600     3075.25
    108640        3076
    108680     3077.25
    108720     3078.58
    108760     3079.51
    108800     3080.58
    108840     3081.73
    108880     3083.05
    108920     3084.02
    108960     3085.12
    109000     3086.36
    109040      3087.4
    109080     3088.42
    109120     3089.68
    109160     3090.83
    109200        3092
    109240      3093.1
    109280     3094.35
    109320     3095.36
    109360     3096.58
    109400      3097.9
    109440     3098.63
    109480     3099.88
    109520     3101.22
    109560     3102.16
    109600     3103.21
    109640     3104.36
    109680     3105.68
    109720     3106.65
    109760     3107.74
    109800        3109
    109840     3110.02
    109880     3111.05
    109920     3112.32
    109960     3113.46
    110000     3114.64
    110040     3115.75
    110080     3116.98
    110120     3117.98
    110160     3119.21
    110200     3120.52
    110240     3121.26
    110280     3122.51
    110320     3123.84
    110360     3124.79
    110400     3125.84
    110440     3126.99
    110480     3128.31
    110520     3129.27
    110560     3130.37
    110600     3131.62
    110640     3132.66
    110680     3133.68
    110720     3134.94
    110760     3136.09
    110800     3137.26
    110840     3138.37
    110880     3139.62
    110920     3140.61
    110960     3141.84
    111000     3143.17
    111040      3143.9
    111080     3145.15
    111120     3146.49
    111160     3147.44
    111200     3148.49
    111240     3149.63
    111280     3150.96
    111320     3151.92
    111360     3153.03
    111400     3154.28
    111440      3155.3
    111480     3156.32
    111520     3157.59
    111560     3158.74
    111600     3159.92
    111640     3161.02
    111680     3162.26
    111720     3163.26
    111760     3164.48
    111800     3165.81
    111840     3166.54
    111880     3167.79
    111920     3169.13
    111960     3170.08
    112000     3171.13
    112040     3172.27
    112080      3173.6
    112120     3174.56
    112160     3175.67
    112200     3176.93
    112240     3177.95
    112280     3178.97
    112320     3180.24
    112360     3181.39
    112400     3182.57
    112440     3183.66
    112480     3184.91
    112520     3185.91
    112560     3187.12
    112600     3188.46
    112640     3189.18
    112680     3190.43
    112720     3191.78
    112760     3192.72
    112800     3193.78
    112840     3194.91
    112880     3196.25
    112920      3197.2
    112960     3198.32
    113000     3199.57
    113040     3200.59
    113080     3201.62
    113120     3202.87
    113160     3204.03
    113200      3205.2
    113240      3206.3
    113280     3207.56
    113320     3208.55
    113360     3209.77
    113400     3211.11
    113440     3211.83
    113480     3213.07
    113520     3214.43
    113560     3215.37
    113600     3216.42
    113640     3217.54
    113680     3218.89
    113720     3219.84
    113760     3220.95
    113800     3222.21
    113840     3223.22
    113880     3224.25
    113920      3225.5
    113960     3226.66
    114000     3227.84
    114040     3228.94
    114080      3230.2
    114120     3231.18
    114160      3232.4
    114200     3233.74
    114240     3234.45
    114280     3235.71
    114320     3237.06
    114360        3238
    114400     3239.06
    114440     3240.17
    114480     3241.53
    114520     3242.47
    114560     3243.59
    114600     3244.85
    114640     3245.86
    114680      3246.9
    114720     3248.14
    114760     3249.32
    114800     3250.49
    114840     3251.59
    114880     3252.84
    114920     3253.82
    114960     3255.04
    115000     3256.39
    115040      3257.1
    115080     3258.35
    115120     3259.71
    115160     3260.64
    115200      3261.7
    115240     3262.82
    115280     3264.18
    115320     3265.11
    115360     3266.23
    115400      3267.5
    115440      3268.5
    115480     3269.55
    115520     3270.78
    115560     3271.97
    115600     3273.14
    115640     3274.23
    115680     3275.49
    115720     3276.48
    115760     3277.69
    115800     3279.04
    115840     3279.74
    115880        3281
    115920     3282.36
    115960     3283.29
    116000     3284.35
    116040     3285.47
    116080     3286.84
    116120     3287.77
    116160      3288.9
    116200     3290.17
    116240     3291.15
    116280     3292.21
    116320     3293.44
    116360     3294.63
    116400     3295.79
    116440     3296.89
    116480     3298.14
    116520     3299.13
    116560     3300.34
    116600     3301.69
    116640      3302.4
    116680     3303.66
    116720     3305.02
    116760     3305.95
    116800     3307.01
    116840     3308.13
    116880     3309.49
    116920     3310.43
    116960     3311.55
    117000     3312.83
    117040      3313.8
    117080     3314.86
    117120      3316.1
    117160     3317.27
    117200     3318.45
    117240     3319.53
    117280     3320.79
    117320     3321.78
    117360     3322.99
    117400     3324.34
    117440     3325.05
    117480      3326.3
    117520     3327.66
    117560      3328.6
    117600     3329.65
    117640     3330.77
    117680     3332.13
    117720     3333.07
    117760     3334.19
    117800     3335.47
    117840     3336.44
    117880     3337.49
    117920     3338.73
    117960     3339.91
    118000     3341.09
    118040     3342.17
    118080     3343.42
    118120     3344.42
    118160     3345.63
    118200     3346.98
    118240      3347.7
    118280     3348.94
    118320     3350.31
    118360     3351.23
    118400      3352.3
    118440     3353.41
    118480     3354.77
    118520     3355.71
    118560     3356.84
    118600     3358.11
    118640     3359.09
    118680     3360.13
    118720     3361.38
    118760     3362.56
    118800     3363.74
    118840     3364.82
    118880     3366.08
    118920     3367.07
    118960     3368.28
    119000     3369.63
    119040     3370.34
    119080     3371.58
    119120     3372.95
    119160     3373.87
    119200     3374.94
    119240     3376.05
    119280     3377.41
    119320     3378.34
    119360     3379.47
    119400     3380.74
    119440     3381.73
    119480     3382.77
    119520     3384.01
    119560      3385.2
    119600     3386.37
    119640     3387.44
    119680     3388.72
    119720      3389.7
    119760     3390.92
    119800     3392.27
    119840     3392.99
    119880     3394.22
    119920      3395.6
    119960     3396.51
    120000     3397.58
    120040     3398.69
    120080     3400.05
    120120     3400.98
    120160     3402.11
    120200     3403.39
    120240     3404.37
    120280     3405.41
    120320     3406.65
    120360     3407.84
    120400     3409.01
    120440     3410.08
    120480     3411.37
    120520     3412.34
    120560     3413.56
    120600     3414.91
    120640     3415.62
    120680     3416.85
    120720     3418.24
    120760     3419.14
    120800     3420.21
    120840     3421.32
    120880     3422.67
    120920     3423.62
    120960     3424.74
    121000     3426.02
    121040     3426.99
    121080     3428.03
    121120     3429.27
    121160     3430.47
    121200     3431.64
    121240      3432.7
    121280        3434
    121320     3434.96
    121360     3436.17
    121400     3437.53
    121440     3438.23
    121480     3439.47
    121520     3440.85
    121560     3441.76
    121600     3442.83
    121640     3443.95
    121680      3445.3
    121720     3446.25
    121760     3447.36
    121800     3448.65
    121840     3449.61
    121880     3450.65
    121920      3451.9
    121960     3453.09
    122000     3454.26
    122040     3455.33
    122080     3456.63
    122120      3457.6
    122160      3458.8
    122200     3460.15
    122240     3460.86
    122280     3462.11
    122320     3463.49
    122360      3464.4
    122400     3465.47
    122440     3466.58
    122480     3467.94
    122520     3468.87
    122560     3469.98
    122600     3471.28
    122640     3472.24
    122680     3473.28
    122720     3474.52
    122760     3475.72
    122800     3476.89
    122840     3477.97
    122880     3479.27
    122920     3480.24
    122960     3481.44
    123000     3482.78
    123040      3483.5
    123080     3484.74
    123120     3486.11
    123160     3487.03
    123200     3488.08
    123240     3489.21
    123280     3490.57
    123320      3491.5
    123360     3492.61
    123400     3493.92
    123440     3494.87
    123480     3495.91
    123520     3497.16
    123560     3498.36
    123600     3499.53
    123640      3500.6
    123680      3501.9
    123720     3502.88
    123760     3504.07
    123800     3505.41
    123840     3506.13
    123880     3507.36
    123920     3508.74
    123960     3509.67
    124000     3510.71
    124040     3511.84
    124080      3513.2
    124120     3514.14
    124160     3515.24
    124200     3516.56
    124240     3517.51
    124280     3518.54
    124320     3519.79
    124360        3521
    124400     3522.17
    124440     3523.24
    124480     3524.55
    124520     3525.51
    124560     3526.71
    124600     3528.05
    124640     3528.76
    124680        3530
    124720     3531.38
    124760      3532.3
    124800     3533.36
    124840     3534.48
    124880     3535.86
    124920     3536.78
    124960     3537.89
    125000     3539.21
    125040     3540.15
    125080     3541.19
    125120     3542.44
    125160     3543.65
    125200     3544.82
    125240     3545.89
    125280     3547.19
    125320     3548.16
    125360     3549.36
    125400      3550.7
    125440     3551.41
    125480     3552.65
    125520     3554.03
    125560     3554.95
    125600        3556
    125640     3557.12
    125680      3558.5
    125720     3559.42
    125760     3560.53
    125800     3561.86
    125840      3562.8
    125880     3563.82
    125920     3565.09
    125960     3566.29
    126000     3567.47
    126040     3568.53
    126080     3569.83
    126120      3570.8
    126160        3572
    126200     3573.34
    126240     3574.06
    126280     3575.28
    126320     3576.66
    126360     3577.59
    126400     3578.64
    126440     3579.76
    126480     3581.15
    126520     3582.07
    126560     3583.18
    126600      3584.5
    126640     3585.44
    126680     3586.46
    126720     3587.73
    126760     3588.93
    126800     3590.11
    126840     3591.18
    126880     3592.48
    126920     3593.45
    126960     3594.64
    127000        3596
    127040     3596.72
    127080     3597.93
    127120     3599.31
    127160     3600.24
    127200     3601.29
    127240      3602.4
    127280      3603.8
    127320     3604.71
    127360     3605.83
    127400     3607.15
    127440     3608.09
    127480     3609.11
    127520     3610.37
    127560     3611.59
    127600     3612.75
    127640     3613.84
    127680     3615.13
    127720     3616.11
    127760      3617.3
    127800     3618.65
    127840     3619.37
    127880     3620.59
    127920     3621.98
    127960      3622.9
    128000     3623.94
    128040     3625.06
    128080     3626.46
    128120     3627.37
    128160     3628.49
    128200     3629.81
    128240     3630.75
    128280     3631.76
    128320     3633.03
    128360     3634.23
    128400     3635.41
    128440     3636.49
    128480     3637.78
    128520     3638.77
    128560     3639.95
    128600     3641.31
    128640     3642.02
    128680     3643.24
    128720     3644.62
    128760     3645.54
    128800     3646.59
    128840     3647.71
    128880      3649.1
    128920     3650.01
    128960     3651.13
    129000     3652.45
    129040     3653.39
    129080     3654.41
    129120     3655.67
    129160     3656.88
    129200     3658.06
    129240     3659.13
    129280     3660.42
    129320     3661.41
    129360     3662.59
    129400     3663.95
    129440     3664.66
    129480     3665.88
    129520     3667.26
    129560     3668.17
    129600     3669.23
    129640     3670.34
    129680     3671.73
    129720     3672.64
    129760     3673.77
    129800     3675.08
    129840     3676.03
    129880     3677.04
    129920      3678.3
    129960     3679.51
    130000     3680.69
    130040     3681.78
    130080     3683.05
    130120     3684.04
    130160     3685.23
    130200     3686.58
    130240     3687.29
    130280     3688.51
    130320      3689.9
    130360     3690.81
    130400     3691.86
    130440     3692.98
    130480     3694.37
    130520     3695.28
    130560      3696.4
    130600     3697.71
    130640     3698.66
    130680     3699.68
    130720     3700.93
    130760     3702.14
    130800     3703.32
    130840      3704.4
    130880     3705.67
    130920     3706.68
    130960     3707.85
    131000     3709.21
    131040     3709.92
    131080     3711.14
    131120     3712.53
    131160     3713.45
    131200     3714.48
    131240     3715.58
    131280        3717
    131320      3717.9
    131360     3719.03
    131400     3720.33
    131440     3721.28
    131480      3722.3
    131520     3723.55
    131560     3724.77
    131600     3725.95
    131640     3727.03
    131680     3728.29
    131720      3729.3
    131760     3730.48
    131800     3731.85
    131840     3732.55
    131880     3733.77
    131920     3735.15
    131960     3736.07
    132000      3737.1
    132040     3738.19
    132080     3739.62
    132120     3740.53
    132160     3741.66
    132200     3742.95
    132240     3743.91
    132280     3744.93
    132320     3746.18
    132360      3747.4
    132400     3748.58
    132440     3749.66
    132480     3750.91
    132520     3751.92
    132560      3753.1
    132600     3754.46
    132640     3755.16
    132680      3756.4
    132720     3757.77
    132760     3758.69
    132800     3759.71
    132840     3760.82
    132880     3762.26
    132920     3763.15
    132960     3764.28
    133000     3765.58
    133040     3766.52
    133080     3767.56
    133120     3768.81
    133160     3770.03
    133200     3771.21
    133240     3772.29
    133280     3773.54
    133320     3774.55
    133360     3775.74
    133400      3777.1
    133440      3777.8
    133480     3779.03
    133520      3780.4
    133560     3781.31
    133600     3782.35
    133640     3783.44
    133680     3784.89
    133720     3785.78
    133760      3786.9
    133800     3788.21
    133840     3789.15
    133880     3790.19
    133920     3791.43
    133960     3792.66
    134000     3793.84
    134040     3794.91
    134080     3796.17
    134120     3797.18
    134160     3798.37
    134200     3799.72
    134240     3800.42
    134280     3801.66
    134320     3803.03
    134360     3803.95
    134400     3804.98
    134440     3806.08
    134480     3807.52
    134520     3808.42
    134560     3809.54
    134600     3810.85
    134640     3811.77
    134680     3812.82
    134720     3814.06
    134760      3815.3
    134800     3816.47
    134840     3817.54
    134880      3818.8
    134920     3819.81
    134960        3821
    135000     3822.34
    135040     3823.05
    135080     3824.28
    135120     3825.66
    135160     3826.57
    135200     3827.59
    135240      3828.7
    135280     3830.16
    135320     3831.04
    135360     3832.17
    135400     3833.48
    135440     3834.39
    135480     3835.44
    135520      3836.7
    135560     3837.93
    135600     3839.11
    135640     3840.16
    135680     3841.43
    135720     3842.43
    135760     3843.62
    135800     3844.97
    135840     3845.67
    135880      3846.9
    135920     3848.28
    135960      3849.2
    136000     3850.21
    136040     3851.32
    136080     3852.76
    136120     3853.65
    136160     3854.78
    136200     3856.09
    136240        3857
    136280     3858.04
    136320     3859.31
    136360     3860.54
    136400      3861.7
    136440     3862.76
    136480     3864.03
    136520     3865.04
    136560     3866.22
    136600     3867.57
    136640     3868.27
    136680      3869.5
    136720     3870.88
    136760      3871.8
    136800     3872.81
    136840      3873.9
    136880     3875.34
    136920     3876.25
    136960     3877.37
    137000     3878.68
    137040     3879.59
    137080     3880.62
    137120      3881.9
    137160     3883.13
    137200     3884.31
    137240     3885.36
    137280     3886.62
    137320     3887.62
    137360     3888.81
    137400     3890.16
    137440     3890.86
    137480      3892.1
    137520     3893.48
    137560     3894.39
    137600      3895.4
    137640     3896.49
    137680     3897.94
    137720     3898.84
    137760     3899.95
    137800     3901.28
    137840     3902.18
    137880     3903.22
    137920      3904.5
    137960     3905.72
    138000      3906.9
    138040     3907.95
    138080     3909.22
    138120     3910.22
    138160     3911.39
    138200     3912.76
    138240     3913.45
    138280     3914.69
    138320     3916.06
    138360     3916.97
    138400     3917.99
    138440     3919.07
    138480     3920.53
    138520     3921.42
    138560     3922.53
    138600     3923.86
    138640     3924.76
    138680      3925.8
    138720     3927.09
    138760     3928.31
    138800     3929.49
    138840     3930.54
    138880     3931.81
    138920     3932.79
    138960     3933.99
    139000     3935.35
    139040     3936.04
    139080     3937.28
    139120     3938.65
    139160     3939.56
    139200     3940.57
    139240     3941.65
    139280     3943.12
    139320     3944.01
    139360     3945.11
    139400     3946.45
    139440     3947.34
    139480      3948.4
    139520     3949.68
    139560      3950.9
    139600     3952.08
    139640     3953.12
    139680     3954.39
    139720     3955.38
    139760     3956.58
    139800     3957.93
    139840     3958.63
    139880     3959.86
    139920     3961.22
    139960     3962.15
    140000     3963.15
    140040     3964.22
    140080      3965.7
    140120     3966.58
    140160     3967.69
    140200     3969.03
    140240     3969.93
    140280     3970.97
    140320     3972.24
    140360     3973.49
    140400     3974.66
    140440     3975.69
    140480     3976.97
    140520     3977.96
    140560     3979.16
    140600      3980.5
    140640      3981.2
    140680     3982.45
    140720     3983.81
    140760     3984.72
    140800     3985.73
    140840      3986.8
    140880     3988.27
    140920     3989.15
    140960     3990.26
    141000      3991.6
    141040     3992.51
    141080     3993.55
    141120     3994.82
    141160     3996.05
    141200     3997.24
    141240     3998.27
    141280     3999.54
    141320     4000.53
    141360     4001.74
    141400     4003.07
    141440     4003.77
    141480     4005.02
    141520     4006.38
    141560      4007.3
    141600     4008.31
    141640     4009.37
    141680     4010.85
    141720     4011.72
    141760     4012.83
    141800     4014.18
    141840     4015.08
    141880     4016.12
    141920     4017.39
    141960     4018.63
    142000     4019.82
    142040     4020.85
    142080     4022.11
    142120      4023.1
    142160     4024.32
    142200     4025.66
    142240     4026.33
    142280     4027.58
    142320     4028.93
    142360     4029.86
    142400     4030.87
    142440     4031.93
    142480     4033.41
    142520      4034.3
    142560     4035.39
    142600     4036.76
    142640     4037.64
    142680     4038.69
    142720     4039.96
    142760      4041.2
    142800     4042.39
    142840     4043.43
    142880     4044.68
    142920     4045.67
    142960     4046.87
    143000     4048.22
    143040      4048.9
    143080     4050.15
    143120      4051.5
    143160     4052.42
    143200     4053.45
    143240      4054.5
    143280     4055.99
    143320     4056.87
    143360     4057.96
    143400     4059.32
    143440     4060.21
    143480     4061.27
    143520     4062.52
    143560     4063.76
    143600     4064.96
    143640        4066
    143680     4067.24
    143720     4068.24
    143760     4069.45
    143800      4070.8
    143840     4071.47
    143880     4072.72
    143920     4074.07
    143960     4074.99
    144000     4076.02
    144040     4077.06
    144080     4078.55
    144120     4079.44
    144160     4080.54
    144200      4081.9
    144240     4082.78
    144280     4083.84
    144320     4085.09
    144360     4086.34
    144400     4087.54
    144440     4088.56
    144480     4089.81
    144520     4090.81
    144560     4092.02
    144600     4093.38
    144640     4094.03
    144680     4095.29
    144720     4096.64
    144760     4097.58
    144800      4098.6
    144840     4099.64
    144880     4101.12
    144920     4102.02
    144960     4103.11
    145000     4104.47
    145040     4105.36
    145080     4106.42
    145120     4107.67
    145160     4108.91
    145200      4110.1
    145240     4111.12
    145280     4112.38
    145320     4113.37
    145360     4114.58
    145400     4115.94
    145440      4116.6
    145480     4117.85
    145520     4119.21
    145560     4120.15
    145600     4121.17
    145640      4122.2
    145680     4123.69
    145720     4124.59
    145760     4125.68
    145800     4127.04
    145840     4127.91
    145880     4128.98
    145920     4130.23
    145960     4131.46
    146000     4132.67
    146040     4133.68
    146080     4134.95
    146120     4135.94
    146160     4137.15
    146200     4138.51
    146240     4139.16
    146280     4140.41
    146320     4141.78
    146360     4142.72
    146400     4143.73
    146440     4144.76
    146480     4146.24
    146520     4147.16
    146560     4148.25
    146600      4149.6
    146640     4150.48
    146680     4151.55
    146720      4152.8
    146760     4154.03
    146800     4155.24
    146840     4156.25
    146880     4157.53
    146920     4158.51
    146960     4159.72
    147000     4161.09
    147040     4161.72
    147080     4162.97
    147120     4164.34
    147160     4165.29
    147200     4166.29
    147240     4167.32
    147280     4168.79
    147320      4169.7
    147360      4170.8
    147400     4172.15
    147440     4173.03
    147480      4174.1
    147520     4175.34
    147560     4176.56
    147600     4177.79
    147640      4178.8
    147680     4180.07
    147720     4181.06
    147760     4182.25
    147800     4183.61
    147840     4184.26
    147880     4185.51
    147920     4186.88
    147960     4187.83
    148000     4188.83
    148040     4189.87
    148080     4191.35
    148120     4192.26
    148160     4193.35
    148200     4194.71
    148240     4195.59
    148280     4196.64
    148320      4197.9
    148360     4199.12
    148400     4200.33
    148440     4201.35
    148480     4202.62
    148520     4203.62
    148560     4204.81
    148600     4206.16
    148640     4206.81
    148680     4208.06
    148720     4209.42
    148760     4210.36
    148800     4211.38
    148840     4212.42
    148880     4213.91
    148920      4214.8
    148960      4215.9
    149000     4217.25
    149040     4218.12
    149080     4219.19
    149120     4220.45
    149160     4221.66
    149200     4222.88
    149240      4223.9
    149280     4225.16
    149320     4226.16
    149360     4227.35
    149400     4228.69
    149440     4229.36
    149480      4230.6
    149520     4231.96
    149560     4232.89
    149600     4233.91
    149640     4234.95
    149680     4236.44
    149720     4237.34
    149760     4238.43
    149800     4239.79
    149840     4240.67
    149880     4241.72
    149920        4243
    149960      4244.2
    150000     4245.42
    150040     4246.44
    150080      4247.7
    150120     4248.71
    150160     4249.89
    150200     4251.23
    150240      4251.9
    150280     4253.15
    150320      4254.5
    150360     4255.43
    150400     4256.46
    150440     4257.48
    150480     4258.98
    150520     4259.88
    150560     4260.97
    150600     4262.32
    150640      4263.2
    150680     4264.28
    150720     4265.54
    150760     4266.73
    150800     4267.97
    150840     4268.99
    150880     4270.25
    150920     4271.25
    150960     4272.44
    151000     4273.78
    151040     4274.43
    151080     4275.69
    151120     4277.05
    151160     4277.97
    151200        4279
    151240     4280.03
    151280     4281.53
    151320     4282.41
    151360     4283.51
    151400     4284.86
    151440     4285.75
    151480     4286.82
    151520     4288.09
    151560     4289.27
    151600     4290.51
    151640     4291.54
    151680      4292.8
    151720      4293.8
    151760     4294.98
    151800     4296.31
    151840     4296.98
    151880     4298.23
    151920      4299.6
    151960     4300.52
    152000     4301.53
    152040     4302.57
    152080     4304.07
    152120     4304.96
    152160     4306.06
    152200      4307.4
    152240     4308.31
    152280     4309.36
    152320     4310.63
    152360     4311.83
    152400     4313.07
    152440     4314.09
    152480     4315.36
    152520     4316.36
    152560     4317.53
    152600     4318.87
    152640     4319.52
    152680     4320.79
    152720     4322.15
    152760     4323.07
    152800     4324.08
    152840     4325.12
    152880     4326.64
    152920     4327.52
    152960     4328.61
    153000     4329.96
    153040     4330.86
    153080     4331.93
    153120     4333.19
    153160     4334.39
    153200     4335.64
    153240     4336.63
    153280     4337.92
    153320     4338.92
    153360     4340.09
    153400     4341.42
    153440     4342.08
    153480     4343.34
    153520      4344.7
    153560     4345.62
    153600     4346.64
    153640     4347.68
    153680     4349.19
    153720     4350.07
    153760     4351.17
    153800      4352.5
    153840     4353.42
    153880     4354.49
    153920     4355.75
    153960     4356.95
    154000      4358.2
    154040     4359.19
    154080     4360.47
    154120     4361.47
    154160     4362.65
    154200     4363.99
    154240     4364.62
    154280     4365.89
    154320     4367.24
    154360     4368.17
    154400     4369.19
    154440     4370.24
    154480     4371.75
    154520     4372.63
    154560     4373.72
    154600     4375.06
    154640     4375.96
    154680     4377.04
    154720      4378.3
    154760     4379.51
    154800     4380.76
    154840     4381.75
    154880     4383.03
    154920     4384.03
    154960     4385.21
    155000     4386.54
    155040     4387.18
    155080     4388.45
    155120     4389.78
    155160     4390.72
    155200     4391.75
    155240      4392.8
    155280     4394.32
    155320     4395.19
    155360     4396.28
    155400     4397.63
    155440     4398.53
    155480      4399.6
    155520     4400.87
    155560     4402.07
    155600     4403.33
    155640     4404.31
    155680      4405.6
    155720     4406.58
    155760     4407.75
    155800     4409.11
    155840     4409.74
    155880     4411.03
    155920     4412.35
    155960     4413.28
    156000     4414.31
    156040     4415.36
    156080     4416.89
    156120     4417.77
    156160     4418.85
    156200     4420.19
    156240      4421.1
    156280     4422.18
    156320     4423.44
    156360     4424.62
    156400      4425.9
    156440     4426.85
    156480     4428.17
    156520     4429.15
    156560     4430.33
    156600     4431.67
    156640     4432.31
    156680     4433.58
    156720     4434.91
    156760     4435.84
    156800     4436.87
    156840     4437.92
    156880     4439.44
    156920     4440.31
    156960      4441.4
    157000     4442.73
    157040     4443.65
    157080     4444.71
    157120     4445.98
    157160     4447.17
    157200     4448.45
    157240     4449.42
    157280     4450.72
    157320      4451.7
    157360     4452.89
    157400     4454.22
    157440     4454.87
    157480     4456.13
    157520     4457.47
    157560      4458.4
    157600     4459.44
    157640     4460.48
    157680     4462.01
    157720     4462.88
    157760     4463.95
    157800     4465.28
    157840     4466.21
    157880     4467.28
    157920     4468.54
    157960     4469.74
    158000     4471.01
    158040     4471.98
    158080     4473.27
    158120     4474.26
    158160     4475.45
    158200     4476.79
    158240     4477.42
    158280      4478.7
    158320     4480.03
    158360     4480.96
    158400     4481.98
    158440     4483.03
    158480     4484.58
    158520     4485.43
    158560     4486.51
    158600     4487.83
    158640     4488.76
    158680     4489.84
    158720      4491.1
    158760      4492.3
    158800     4493.56
    158840     4494.54
    158880     4495.84
    158920     4496.82
    158960        4498
    159000     4499.35
    159040     4499.98
    159080     4501.26
    159120     4502.59
    159160     4503.52
    159200     4504.54
    159240     4505.58
    159280     4507.15
    159320     4507.99
    159360     4509.07
    159400     4510.39
    159440     4511.33
    159480      4512.4
    159520     4513.65
    159560     4514.85
    159600     4516.13
    159640     4517.09
    159680      4518.4
    159720     4519.37
    159760     4520.55
    159800     4521.91
    159840     4522.55
    159880     4523.84
    159920     4525.16
    159960     4526.08
    160000      4527.1
    160040     4528.15
    160080     4529.71
    160120     4530.56
    160160     4531.62
    160200     4532.96
    160240     4533.89
    160280     4534.96
    160320      4536.2
    160360     4537.41
    160400     4538.68
    160440     4539.64
    160480     4540.95
    160520     4541.91
    160560      4543.1
    160600     4544.46
    160640      4545.1
    160680     4546.38
    160720     4547.71
    160760     4548.64
    160800     4549.65
    160840     4550.71
    160880     4552.26
    160920     4553.11
    160960     4554.17
    161000     4555.53
    161040     4556.44
    161080      4557.5
    161120     4558.77
    161160     4559.96
    161200     4561.24
    161240      4562.2
    161280     4563.51
    161320     4564.46
    161360     4565.65
    161400     4567.03
    161440     4567.66
    161480     4568.94
    161520     4570.25
    161560     4571.19
    161600      4572.2
    161640     4573.26
    161680     4574.83
    161720     4575.68
    161760     4576.73
    161800     4578.08
    161840        4579
    161880     4580.06
    161920     4581.33
    161960     4582.52
    162000      4583.8
    162040     4584.76
    162080     4586.07
    162120     4587.02
    162160     4588.21
    162200      4589.6
    162240     4590.21
    162280     4591.48
    162320     4592.82
    162360     4593.75
    162400     4594.76
    162440     4595.83
    162480      4597.4
    162520     4598.22
    162560      4599.3
    162600     4600.66
    162640     4601.57
    162680     4602.62
    162720     4603.88
    162760     4605.08
    162800     4606.38
    162840     4607.32
    162880     4608.63
    162920     4609.59
    162960     4610.78
    163000     4612.17
    163040     4612.77
    163080     4614.05
    163120     4615.39
    163160     4616.31
    163200     4617.32
    163240     4618.39
    163280     4619.97
    163320     4620.78
    163360     4621.86
    163400     4623.22
    163440     4624.14
    163480     4625.17
    163520     4626.45
    163560     4627.64
    163600     4628.94
    163640     4629.87
    163680     4631.19
    163720     4632.15
    163760     4633.33
    163800     4634.72
    163840     4635.33
    163880     4636.61
    163920     4637.94
    163960     4638.86
    164000     4639.87
    164040     4640.93
    164080     4642.53
    164120     4643.33
    164160     4644.41
    164200     4645.78
    164240     4646.68
    164280     4647.71
    164320        4649
    164360     4650.18
    164400     4651.49
    164440     4652.42
    164480     4653.73
    164520      4654.7
    164560     4655.88
    164600     4657.28
    164640     4657.87
    164680     4659.15
    164720      4660.5
    164760     4661.41
    164800      4662.4
    164840     4663.46
    164880     4665.06
    164920     4665.87
    164960     4666.95
    165000     4668.32
    165040     4669.22
    165080     4670.24
    165120     4671.54
    165160     4672.72
    165200     4674.04
    165240     4674.96
    165280     4676.27
    165320     4677.25
    165360     4678.43
    165400     4679.81
    165440     4680.42
    165480     4681.69
    165520     4683.04
    165560     4683.94
    165600     4684.94
    165640     4685.99
    165680      4687.6
    165720     4688.41
    165760      4689.5
    165800     4690.86
    165840     4691.76
    165880     4692.78
    165920     4694.09
    165960     4695.27
    166000     4696.58
    166040     4697.51
    166080     4698.81
    166120      4699.8
    166160     4700.98
    166200     4702.35
    166240     4702.97
    166280     4704.23
    166320     4705.59
    166360     4706.49
    166400     4707.49
    166440     4708.53
    166480     4710.15
    166520     4710.96
    166560     4712.04
    166600     4713.41
    166640     4714.31
    166680     4715.31
    166720     4716.62
    166760     4717.81
    166800      4719.1
    166840     4720.04
    166880     4721.36
    166920     4722.32
    166960     4723.54
    167000     4724.89
    167040      4725.5
    167080     4726.76
    167120     4728.11
    167160     4729.03
    167200     4730.02
    167240     4731.06
    167280     4732.67
    167320     4733.49
    167360     4734.56
    167400     4735.94
    167440     4736.82
    167480     4737.83
    167520     4739.14
    167560     4740.33
    167600     4741.62
    167640     4742.55
    167680     4743.88
    167720     4744.85
    167760     4746.07
    167800     4747.42
    167840     4748.01
    167880     4749.27
    167920     4750.64
    167960     4751.56
    168000     4752.55
    168040     4753.58
    168080     4755.19
    168120     4756.01
    168160     4757.08
    168200     4758.46
    168240     4759.35
    168280     4760.37
    168320     4761.67
    168360     4762.87
    168400     4764.16
    168440     4765.08
    168480     4766.41
    168520     4767.37
    168560     4768.58
    168600     4769.94
    168640     4770.53
    168680      4771.8
    168720     4773.17
    168760     4774.08
    168800     4775.08
    168840     4776.12
    168880     4777.73
    168920     4778.54
    168960      4779.6
    169000     4780.98
    169040     4781.89
    169080      4782.9
    169120     4784.21
    169160     4785.41
    169200     4786.69
    169240     4787.62
    169280     4788.95
    169320      4789.9
    169360     4791.12
    169400     4792.48
    169440     4793.06
    169480     4794.33
    169520      4795.7
    169560     4796.62
    169600     4797.62
    169640     4798.65
    169680     4800.28
    169720     4801.09
    169760     4802.14
    169800     4803.52
    169840     4804.43
    169880     4805.43
    169920     4806.75
    169960     4807.93
    170000     4809.24
    170040     4810.16
    170080     4811.48
    170120     4812.41
    170160     4813.66
    170200     4815.02
    170240     4815.57
    170280     4816.86
    170320     4818.25
    170360     4819.15
    170400     4820.14
    170440     4821.17
    170480     4822.81
    170520     4823.61
    170560     4824.65
    170600     4826.05
    170640     4826.94
    170680     4827.96
    170720     4829.25
    170760     4830.46
    170800     4831.76
    170840     4832.68
    170880     4834.01
    170920     4834.94
    170960     4836.17
    171000     4837.55
    171040     4838.09
    171080     4839.39
    171120     4840.77
    171160     4841.66
    171200     4842.66
    171240     4843.68
    171280     4845.32
    171320     4846.13
    171360     4847.17
    171400     4848.56
    171440     4849.48
    171480     4850.48
    171520     4851.77
    171560     4852.98
    171600     4854.29
    171640      4855.2
    171680     4856.52
    171720     4857.46
    171760     4858.69
    171800     4860.07
    171840     4860.61
    171880      4861.9
    171920     4863.28
    171960      4864.2
    172000     4865.17
    172040      4866.2
    172080     4867.85
    172120     4868.67
    172160      4869.7
    172200     4871.08
    172240        4872
    172280     4873.01
    172320     4874.29
    172360      4875.5
    172400     4876.81
    172440     4877.72
    172480     4879.06
    172520     4879.99
    172560     4881.22
    172600     4882.61
    172640     4883.13
    172680     4884.43
    172720      4885.8
    172760     4886.73
    172800     4887.69
    172840     4888.72
    172880     4890.38
    172920     4891.19
    172960     4892.22
    173000     4893.61
    173040     4894.52
    173080     4895.54
    173120     4896.81
    173160     4898.02
    173200     4899.34
    173240     4900.24
    173280     4901.58
    173320     4902.52
    173360     4903.75
    173400     4905.14
    173440     4905.63
    173480     4906.94
    173520     4908.31
    173560     4909.24
    173600     4910.22
    173640     4911.25
    173680     4912.89
    173720      4913.7
    173760     4914.75
    173800     4916.14
    173840     4917.04
    173880     4918.07
    173920     4919.33
    173960     4920.55
    174000     4921.86
    174040     4922.76
    174080      4924.1
    174120     4925.02
    174160     4926.28
    174200     4927.66
    174240     4928.17
    174280     4929.46
    174320     4930.84
    174360     4931.76
    174400     4932.74
    174440     4933.79
    174480     4935.41
    174520     4936.23
    174560     4937.27
    174600     4938.65
    174640     4939.58
    174680     4940.58
    174720     4941.84
    174760     4943.08
    174800      4944.4
    174840     4945.27
    174880     4946.62
    174920     4947.55
    174960     4948.79
    175000      4950.2
    175040     4950.69
    175080     4951.99
    175120     4953.38
    175160     4954.28
    175200     4955.27
    175240      4956.3
    175280     4957.95
    175320     4958.76
    175360      4959.8
    175400     4961.19
    175440     4962.12
    175480     4963.11
    175520     4964.39
    175560     4965.61
    175600     4966.95
    175640     4967.81
    175680     4969.18
    175720      4970.1
    175760     4971.34
    175800     4972.74
    175840     4973.23
    175880     4974.53
    175920     4975.93
    175960     4976.83
    176000     4977.82
    176040     4978.84
    176080     4980.48
    176120     4981.31
    176160     4982.36
    176200     4983.75
    176240     4984.67
    176280     4985.67
    176320     4986.95
    176360     4988.18
    176400     4989.51
    176440     4990.39
    176480     4991.74
    176520     4992.67
    176560     4993.92
    176600     4995.32
    176640     4995.81
    176680     4997.11
    176720     4998.49
    176760     4999.39
    176800     5000.39
    176840      5001.4
    176880     5003.04
    176920     5003.88
    176960     5004.93
    177000     5006.32
    177040     5007.25
    177080     5008.21
    177120     5009.51
    177160     5010.74
    177200     5012.07
    177240     5012.95
    177280     5014.33
    177320     5015.25
    177360      5016.5
    177400      5017.9
    177440     5018.39
    177480     5019.68
    177520     5021.07
    177560     5021.96
    177600     5022.96
    177640     5023.98
    177680     5025.62
    177720     5026.45
    177760     5027.49
    177800     5028.89
    177840     5029.83
    177880     5030.78
    177920     5032.09
    177960     5033.32
    178000     5034.65
    178040     5035.53
    178080     5036.92
    178120     5037.84
    178160     5039.07
    178200     5040.49
    178240     5040.95
    178280     5042.26
    178320     5043.65
    178360     5044.55
    178400     5045.53
    178440     5046.54
    178480     5048.17
    178520     5049.02
    178560     5050.04
    178600     5051.46
    178640     5052.39
    178680     5053.35
    178720     5054.67
    178760      5055.9
    178800     5057.23
    178840     5058.09
    178880     5059.49
    178920      5060.4
    178960     5061.63
    179000     5063.07
    179040     5063.51
    179080     5064.84
    179120     5066.21
    179160     5067.12
    179200     5068.12
    179240     5069.11
    179280     5070.75
    179320     5071.59
    179360     5072.62
    179400     5074.03
    179440     5074.96
    179480     5075.93
    179520     5077.26
    179560     5078.45
    179600     5079.79
    179640     5080.65
    179680     5082.06
    179720     5082.96
    179760     5084.19
    179800     5085.63
    179840     5086.07
    179880     5087.39
    179920     5088.77
    179960     5089.68
    180000     5090.67
    180040     5091.67
    180080     5093.32
    180120     5094.15
    180160     5095.19
    180200     5096.59
    180240     5097.52
    180280     5098.49
    180320     5099.82
    180360     5101.01
    180400     5102.34
    180440     5103.21
    180480     5104.61
    180520     5105.53
    180560     5106.74
    180600     5108.18
    180640     5108.64
    180680     5109.93
    180720     5111.31
    180760     5112.24
    180800     5113.23
    180840     5114.23
    180880     5115.87
    180920     5116.71
    180960     5117.75
    181000     5119.15
    181040     5120.07
    181080     5121.03
    181120     5122.37
    181160     5123.56
    181200     5124.87
    181240     5125.77
    181280     5127.16
    181320     5128.08
    181360      5129.3
    181400     5130.74
    181440     5131.19
    181480      5132.5
    181520     5133.86
    181560     5134.79
    181600     5135.79
    181640     5136.79
    181680     5138.44
    181720     5139.26
    181760     5140.31
    181800      5141.7
    181840     5142.62
    181880      5143.6
    181920     5144.93
    181960     5146.11
    182000     5147.43
    182040     5148.33
    182080     5149.71
    182120     5150.65
    182160     5151.85
    182200     5153.29
    182240     5153.74
    182280     5155.05
    182320     5156.43
    182360     5157.34
    182400     5158.34
    182440     5159.34
    182480     5160.98
    182520      5161.8
    182560     5162.85
    182600     5164.25
    182640     5165.16
    182680     5166.14
    182720     5167.46
    182760     5168.65
    182800     5169.98
    182840     5170.86
    182880     5172.26
    182920     5173.18
    182960     5174.39
    183000     5175.82
    183040     5176.28
    183080     5177.58
    183120     5178.97
    183160      5179.9
    183200     5180.89
    183240     5181.89
    183280     5183.53
    183320     5184.34
    183360     5185.39
    183400      5186.8
    183440      5187.7
    183480     5188.68
    183520     5190.01
    183560      5191.2
    183600     5192.52
    183640      5193.4
    183680      5194.8
    183720     5195.72
    183760     5196.93
    183800     5198.38
    183840     5198.82
    183880     5200.12
    183920     5201.52
    183960     5202.44
    184000     5203.45
    184040     5204.44
    184080     5206.07
    184120     5206.91
    184160     5207.95
    184200     5209.33
    184240     5210.24
    184280     5211.22
    184320     5212.55
    184360     5213.73
    184400     5215.07
    184440     5215.94
    184480     5217.34
    184520     5218.28
    184560     5219.49
    184600     5220.91
    184640     5221.37
    184680     5222.66
    184720     5224.05
    184760     5224.99
    184800        5226
    184840     5226.97
    184880     5228.62
    184920     5229.45
    184960      5230.5
    185000     5231.89
    185040     5232.78
    185080     5233.76
    185120      5235.1
    185160     5236.29
    185200     5237.61
    185240     5238.48
    185280     5239.88
    185320     5240.82
    185360     5242.02
    185400     5243.46
    185440      5243.9
    185480     5245.21
    185520     5246.58
    185560     5247.52
    185600     5248.52
    185640     5249.49
    185680     5251.13
    185720     5251.96
    185760     5253.02
    185800     5254.41
    185840     5255.31
    185880     5256.28
    185920      5257.6
    185960      5258.8
    186000     5260.13
    186040        5261
    186080      5262.4
    186120     5263.34
    186160     5264.53
    186200     5265.99
    186240     5266.42
    186280     5267.73
    186320      5269.1
    186360     5270.03
    186400     5271.04
    186440        5272
    186480     5273.66
    186520     5274.47
    186560     5275.53
    186600     5276.92
    186640     5277.81
    186680     5278.77
    186720      5280.1
    186760     5281.29
    186800     5282.65
    186840     5283.51
    186880     5284.91
    186920     5285.84
    186960     5287.05
    187000     5288.49
    187040     5288.92
    187080     5290.23
    187120     5291.59
    187160     5292.52
    187200     5293.53
    187240      5294.5
    187280     5296.17
    187320     5296.97
    187360     5298.03
    187400      5299.4
    187440      5300.3
    187480     5301.25
    187520     5302.58
    187560     5303.77
    187600     5305.15
    187640     5305.99
    187680     5307.42
    187720     5308.32
    187760     5309.53
    187800     5310.96
    187840     5311.39
    187880     5312.71
    187920     5314.08
    187960     5315.01
    188000     5316.01
    188040     5316.99
    188080     5318.66
    188120     5319.45
    188160     5320.53
    188200     5321.88
    188240     5322.79
    188280     5323.75
    188320     5325.09
    188360     5326.27
    188400     5327.62
    188440     5328.48
    188480      5329.9
    188520     5330.81
    188560     5332.01
    188600     5333.44
    188640     5333.88
    188680      5335.2
    188720     5336.57
    188760      5337.5
    188800     5338.49
    188840     5339.47
    188880     5341.13
    188920     5341.93
    188960     5343.01
    189000     5344.36
    189040     5345.27
    189080     5346.23
    189120     5347.57
    189160     5348.74
    189200     5350.09
    189240     5350.94
    189280     5352.36
    189320      5353.3
    189360     5354.49
    189400     5355.91
    189440     5356.35
    189480     5357.67
    189520     5359.04
    189560     5359.97
    189600     5360.97
    189640     5361.94
    189680      5363.6
    189720     5364.41
    189760     5365.48
    189800     5366.84
    189840     5367.76
    189880      5368.7
    189920     5370.04
    189960     5371.21
    190000     5372.56
    190040     5373.42
    190080     5374.83
    190120     5375.78
    190160     5376.95
    190200     5378.39
    190240     5378.85
    190280     5380.16
    190320     5381.51
    190360     5382.43
    190400     5383.44
    190440     5384.43
    190480     5386.06
    190520     5386.87
    190560     5387.96
    190600     5389.31
    190640     5390.22
    190680     5391.18
    190720     5392.51
    190760     5393.67
    190800     5395.03
    190840     5395.89
    190880     5397.29
    190920     5398.25
    190960     5399.44
    191000     5400.89
    191040     5401.33
    191080     5402.65
    191120        5404
    191160     5404.91
    191200     5405.91
    191240     5406.89
    191280     5408.54
    191320     5409.33
    191360     5410.41
    191400     5411.78
    191440      5412.7
    191480     5413.64
    191520     5414.98
    191560     5416.15
    191600     5417.51
    191640     5418.36
    191680     5419.76
    191720     5420.72
    191760     5421.91
    191800     5423.35
    191840      5423.8
    191880     5425.11
    191920     5426.47
    191960     5427.39
    192000     5428.38
    192040     5429.37
    192080     5431.03
    192120      5431.8
    192160     5432.88
    192200     5434.25
    192240     5435.17
    192280     5436.13
    192320     5437.44
    192360     5438.61
    192400     5439.98
    192440     5440.82
    192480     5442.22
    192520     5443.19
    192560     5444.38
    192600     5445.82
    192640     5446.26
    192680     5447.58
    192720     5448.94
    192760     5449.86
    192800     5450.83
    192840     5451.83
    192880      5453.5
    192920     5454.25
    192960     5455.35
    193000      5456.7
    193040     5457.63
    193080     5458.57
    193120      5459.9
    193160     5461.08
    193200     5462.47
    193240     5463.28
    193280     5464.68
    193320     5465.66
    193360     5466.83
    193400     5468.28
    193440     5468.71
    193480     5470.05
    193520      5471.4
    193560     5472.32
    193600     5473.29
    193640      5474.3
    193680     5475.97
    193720     5476.71
    193760     5477.81
    193800     5479.17
    193840      5480.1
    193880     5481.05
    193920     5482.38
    193960     5483.54
    194000     5484.93
    194040     5485.76
    194080     5487.15
    194120      5488.1
    194160     5489.28
    194200     5490.73
    194240     5491.17
    194280     5492.51
    194320     5493.85
    194360     5494.79
    194400     5495.74
    194440     5496.77
    194480     5498.44
    194520     5499.18
    194560     5500.27
    194600     5501.62
    194640     5502.56
    194680      5503.5
    194720     5504.83
    194760        5506
    194800     5507.38
    194840     5508.21
    194880      5509.6
    194920     5510.56
    194960     5511.74
    195000     5513.19
    195040     5513.62
    195080     5514.97
    195120      5516.3
    195160     5517.24
    195200      5518.2
    195240     5519.22
    195280      5520.9
    195320     5521.64
    195360     5522.74
    195400     5524.09
    195440     5525.01
    195480     5525.96
    195520     5527.28
    195560     5528.44
    195600     5529.83
    195640     5530.68
    195680     5532.06
    195720     5533.02
    195760      5534.2
    195800     5535.66
    195840     5536.07
    195880     5537.41
    195920     5538.75
    195960     5539.69
    196000     5540.64
    196040     5541.66
    196080     5543.34
    196120     5544.08
    196160     5545.19
    196200     5546.54
    196240     5547.45
    196280     5548.39
    196320     5549.73
    196360      5550.9
    196400     5552.26
    196440     5553.12
    196480     5554.51
    196520     5555.46
    196560     5556.63
    196600     5558.11
    196640     5558.51
    196680     5559.85
    196720     5561.19
    196760     5562.13
    196800     5563.07
    196840      5564.1
    196880     5565.79
    196920     5566.53
    196960     5567.63
    197000     5568.98
    197040     5569.88
    197080     5570.82
    197120     5572.19
    197160     5573.33
    197200     5574.72
    197240     5575.55
    197280     5576.94
    197320     5577.89
    197360     5579.08
    197400     5580.56
    197440     5580.94
    197480      5582.3
    197520     5583.65
    197560     5584.57
    197600     5585.53
    197640     5586.56
    197680     5588.25
    197720     5588.99
    197760     5590.09
    197800     5591.45
    197840     5592.36
    197880     5593.29
    197920     5594.66
    197960      5595.8
    198000     5597.18
    198040     5598.02
    198080      5599.4
    198120     5600.35
    198160     5601.52
    198200     5603.03
    198240      5603.4
    198280     5604.76
    198320     5606.11
    198360     5607.02
    198400     5607.98
    198440     5608.99
    198480      5610.7
    198520     5611.46
    198560     5612.55
    198600      5613.9
    198640     5614.81
    198680     5615.73
    198720     5617.11
    198760     5618.24
    198800     5619.63
    198840     5620.46
    198880     5621.87
    198920      5622.8
    198960     5623.96
    199000     5625.47
    199040     5625.85
    199080      5627.2
    199120     5628.56
    199160     5629.46
    199200     5630.44
    199240     5631.44
    199280     5633.15
    199320     5633.91
    199360        5635
    199400     5636.33
    199440     5637.25
    199480     5638.17
    199520     5639.54
    199560      5640.7
    199600     5642.09
    199640     5642.92
    199680     5644.31
    199720     5645.23
    199760     5646.41
    199800     5647.92
    199840      5648.3
    199880     5649.64
    199920     5651.02
    199960     5651.92
    200000     5652.88
    200040     5653.88
    200080     5655.57
    200120     5656.35
    200160     5657.43
    200200     5658.76
    200240     5659.68
    200280     5660.61
    200320     5661.98
    200360     5663.13
    200400     5664.53
    200440     5665.35
    200480     5666.75
    200520     5667.67
    200560     5668.83
    200600     5670.35
    200640     5670.72
    200680     5672.06
    200720     5673.44
    200760     5674.34
    200800     5675.29
    200840      5676.3
    200880     5677.99
    200920     5678.76
    200960     5679.85
    201000     5681.18
    201040      5682.1
    201080     5683.03
    201120      5684.4
    201160     5685.55
    201200     5686.95
    201240     5687.75
    201280     5689.17
    201320      5690.1
    201360     5691.25
    201400     5692.78
    201440     5693.11
    201480     5694.48
    201520     5695.85
    201560     5696.75
    201600      5697.7
    201640     5698.71
    201680      5700.4
    201720     5701.18
    201760     5702.28
    201800     5703.59
    201840     5704.53
    201880     5705.44
    201920      5706.8
    201960     5707.97
    202000     5709.38
    202040     5710.16
    202080     5711.58
    202120      5712.5
    202160     5713.66
    202200     5715.19
    202240     5715.52
    202280      5716.9
    202320     5718.25
    202360     5719.16
    202400     5720.12
    202440     5721.11
    202480      5722.8
    202520      5723.6
    202560     5724.68
    202600     5726.01
    202640     5726.96
    202680     5727.87
    202720      5729.2
    202760     5730.37
    202800     5731.79
    202840     5732.56
    202880     5734.02
    202920     5734.92
    202960     5736.09
    203000     5737.61
    203040     5737.95
    203080     5739.32
    203120     5740.67
    203160     5741.58
    203200     5742.53
    203240     5743.53
    203280      5745.2
    203320     5746.02
    203360      5747.1
    203400     5748.42
    203440     5749.36
    203480     5750.27
    203520     5751.62
    203560     5752.78
    203600      5754.2
    203640     5754.95
    203680     5756.42
    203720     5757.32
    203760     5758.49
    203800     5760.02
    203840     5760.34
    203880     5761.73
    203920     5763.07
    203960     5763.99
    204000     5764.94
    204040     5765.93
    204080      5767.6
    204120     5768.41
    204160     5769.51
    204200     5770.83
    204240     5771.76
    204280     5772.67
    204320     5774.01
    204360     5775.18
    204400      5776.6
    204440     5777.34
    204480     5778.81
    204520     5779.72
    204560     5780.89
    204600     5782.41
    204640     5782.74
    204680     5784.13
    204720     5785.46
    204760     5786.38
    204800     5787.33
    204840     5788.31
    204880        5790
    204920     5790.82
    204960     5791.89
    205000     5793.22
    205040     5794.14
    205080     5795.07
    205120     5796.39
    205160     5797.57
    205200        5799
    205240     5799.75
    205280     5801.21
    205320     5802.12
    205360     5803.28
    205400     5804.82
    205440     5805.13
    205480     5806.53
    205520     5807.86
    205560     5808.78
    205600     5809.72
    205640     5810.71
    205680     5812.38
    205720      5813.2
    205760     5814.27
    205800     5815.62
    205840     5816.56
    205880     5817.46
    205920      5818.8
    205960     5819.94
    206000     5821.39
    206040     5822.13
    206080      5823.6
    206120     5824.51
    206160     5825.67
    206200     5827.21
    206240     5827.54
    206280     5828.93
    206320     5830.26
    206360     5831.18
    206400     5832.14
    206440     5833.13
    206480     5834.79
    206520     5835.61
    206560     5836.69
    206600     5838.05
    206640     5838.97
    206680     5839.87
    206720     5841.21
    206760     5842.35
    206800      5843.8
    206840     5844.54
    206880        5846
    206920     5846.94
    206960      5848.1
    207000     5849.64
    207040     5849.95
    207080     5851.34
    207120     5852.67
    207160     5853.58
    207200     5854.52
    207240     5855.54
    207280     5857.22
    207320     5858.02
    207360     5859.11
    207400     5860.46
    207440     5861.37
    207480     5862.27
    207520     5863.62
    207560     5864.76
    207600     5866.21
    207640     5866.95
    207680     5868.41
    207720     5869.35
    207760     5870.52
    207800     5872.04
    207840     5872.36
    207880     5873.75
    207920     5875.07
    207960     5875.99
    208000     5876.92
    208040     5877.93
    208080     5879.62
    208120     5880.41
    208160     5881.51
    208200     5882.83
    208240     5883.78
    208280     5884.67
    208320     5886.01
    208360     5887.16
    208400      5888.6
    208440     5889.35
    208480     5890.81
    208520     5891.76
    208560     5892.91
    208600     5894.42
    208640     5894.75
    208680     5896.16
    208720     5897.46
    208760     5898.39
    208800     5899.32
    208840     5900.33
    208880     5902.03
    208920     5902.83
    208960      5903.9
    209000     5905.23
    209040     5906.18
    209080     5907.06
    209120     5908.42
    209160     5909.55
    209200        5911
    209240     5911.73
    209280     5913.19
    209320     5914.16
    209360     5915.31
    209400     5916.83
    209440     5917.15
    209480     5918.56
    209520     5919.87
    209560     5920.77
    209600      5921.7
    209640     5922.72
    209680     5924.42
    209720     5925.21
    209760     5926.29
    209800     5927.61
    209840     5928.55
    209880     5929.44
    209920      5930.8
    209960     5931.93
    210000     5933.38
    210040     5934.12
    210080     5935.57
    210120     5936.54
    210160     5937.71
    210200     5939.22
    210240     5939.52
    210280     5940.93
    210320     5942.26
    210360     5943.16
    210400     5944.07
    210440      5945.1
    210480      5946.8
    210520     5947.59
    210560     5948.66
    210600     5949.99
    210640     5950.93
    210680     5951.81
    210720     5953.17
    210760     5954.31
    210800     5955.77
    210840      5956.5
    210880     5957.96
    210920     5958.91
    210960     5960.09
    211000     5961.61
    211040     5961.91
    211080     5963.32
    211120     5964.65
    211160     5965.54
    211200     5966.46
    211240     5967.49
    211280     5969.19
    211320     5969.97
    211360     5971.04
    211400     5972.37
    211440     5973.32
    211480      5974.2
    211520     5975.56
    211560     5976.69
    211600     5978.15
    211640     5978.88
    211680     5980.34
    211720     5981.29
    211760     5982.47
    211800     5983.98
    211840      5984.3
    211880     5985.71
    211920     5987.03
    211960     5987.93
    212000     5988.81
    212040     5989.87
    212080     5991.56
    212120     5992.36
    212160     5993.43
    212200     5994.75
    212240     5995.71
    212280     5996.59
    212320     5997.96
    212360     5999.07
    212400     6000.53
    212440     6001.26
    212480     6002.71
    212520     6003.68
    212560     6004.86
    212600     6006.37
    212640     6006.67
    212680     6008.08
    212720     6009.42
    212760      6010.3
    212800     6011.19
    212840     6012.26
    212880     6013.94
    212920     6014.76
    212960     6015.81
    213000     6017.12
    213040     6018.09
    213080     6018.98
    213120     6020.34
    213160     6021.46
    213200     6022.91
    213240     6023.65
    213280     6025.11
    213320     6026.06
    213360     6027.24
    213400     6028.75
    213440     6029.04
    213480     6030.46
    213520     6031.79
    213560     6032.69
    213600     6033.59
    213640     6034.63
    213680     6036.33
    213720     6037.14
    213760      6038.2
    213800     6039.49
    213840     6040.48
    213880     6041.37
    213920     6042.73
    213960     6043.85
    214000     6045.29
    214040     6046.02
    214080      6047.5
    214120     6048.43
    214160     6049.61
    214200     6051.12
    214240     6051.42
    214280     6052.83
    214320     6054.18
    214360     6055.06
    214400     6055.96
    214440     6057.01
    214480     6058.69
    214520     6059.52
    214560     6060.58
    214600     6061.86
    214640     6062.85
    214680     6063.75
    214720      6065.1
    214760     6066.22
    214800     6067.65
    214840     6068.37
    214880     6069.88
    214920      6070.8
    214960     6071.98
    215000     6073.49
    215040     6073.78
    215080     6075.19
    215120     6076.55
    215160     6077.45
    215200     6078.34
    215240     6079.38
    215280     6081.07
    215320      6081.9
    215360     6082.97
    215400     6084.22
    215440     6085.22
    215480     6086.11
    215520     6087.48
    215560     6088.58
    215600        6090
    215640     6090.73
    215680     6092.23
    215720     6093.15
    215760     6094.35
    215800     6095.85
    215840     6096.16
    215880     6097.56
    215920     6098.91
    215960     6099.79
    216000      6100.7
    216040     6101.74
    216080     6103.42
    216120     6104.25
    216160     6105.32
    216200     6106.57
    216240     6107.57
    216280     6108.47
    216320     6109.83
    216360     6110.92
    216400     6112.32
    216440     6113.08
    216480     6114.58
    216520      6115.5
    216560     6116.69
    216600     6118.19
    216640      6118.5
    216680     6119.89
    216720     6121.24
    216760     6122.13
    216800     6123.05
    216840     6124.08
    216880     6125.77
    216920      6126.6
    216960     6127.64
    217000     6128.92
    217040     6129.91
    217080     6130.79
    217120     6132.15
    217160     6133.25
    217200     6134.67
    217240     6135.42
    217280     6136.92
    217320     6137.83
    217360     6139.01
    217400     6140.52
    217440     6140.81
    217480     6142.21
    217520     6143.57
    217560     6144.45
    217600     6145.37
    217640     6146.39
    217680     6148.07
    217720      6148.9
    217760     6149.95
    217800     6151.23
    217840     6152.23
    217880     6153.11
    217920     6154.47
    217960     6155.59
    218000     6156.99
    218040     6157.74
    218080     6159.27
    218120     6160.18
    218160     6161.35
    218200     6162.84
    218240     6163.12
    218280     6164.53
    218320      6165.9
    218360     6166.78
    218400     6167.69
    218440      6168.7
    218480      6170.4
    218520     6171.22
    218560     6172.26
    218600     6173.54
    218640     6174.56
    218680     6175.44
    218720      6176.8
    218760      6177.9
    218800     6179.31
    218840     6180.07
    218880     6181.58
    218920     6182.49
    218960     6183.65
    219000     6185.15
    219040     6185.44
    219080     6186.85
    219120     6188.22
    219160     6189.08
    219200        6190
    219240        6191
    219280     6192.72
    219320     6193.53
    219360     6194.58
    219400     6195.86
    219440     6196.86
    219480     6197.76
    219520     6199.12
    219560     6200.21
    219600     6201.62
    219640     6202.36
    219680     6203.89
    219720     6204.79
    219760     6205.96
    219800     6207.47
    219840     6207.75
    219880     6209.15
    219920     6210.54
    219960     6211.41
    220000     6212.31
    220040      6213.3
    220080     6215.02
    220120     6215.84
    220160     6216.91
    220200     6218.18
    220240     6219.17
    220280     6220.07
    220320     6221.44
    220360     6222.51
    220400     6223.93
    220440     6224.68
    220480      6226.2
    220520      6227.1
    220560     6228.27
    220600     6229.79
    220640     6230.06
    220680     6231.48
    220720     6232.86
    220760     6233.72
    220800     6234.62
    220840     6235.61
    220880     6237.32
    220920     6238.15
    220960     6239.23
    221000     6240.49
    221040     6241.48
    221080     6242.38
    221120     6243.72
    221160     6244.82
    221200     6246.25
    221240        6247
    221280     6248.52
    221320     6249.41
    221360      6250.6
    221400     6252.11
    221440     6252.39
    221480     6253.79
    221520      6255.2
    221560     6256.04
    221600     6256.92
    221640     6257.91
    221680     6259.66
    221720     6260.45
    221760     6261.55
    221800      6262.8
    221840     6263.79
    221880     6264.71
    221920     6266.04
    221960     6267.14
    222000     6268.56
    222040     6269.32
    222080     6270.82
    222120     6271.74
    222160      6272.9
    222200      6274.4
    222240     6274.69
    222280     6276.09
    222320     6277.47
    222360     6278.35
    222400     6279.22
    222440     6280.21
    222480     6281.95
    222520     6282.73
    222560     6283.82
    222600     6285.09
    222640     6286.09
    222680     6286.99
    222720     6288.32
    222760     6289.41
    222800     6290.85
    222840      6291.6
    222880     6293.12
    222920     6294.02
    222960      6295.2
    223000     6296.71
    223040     6296.98
    223080     6298.38
    223120     6299.77
    223160     6300.65
    223200     6301.49
    223240     6302.49
    223280     6304.25
    223320     6305.02
    223360      6306.1
    223400     6307.39
    223440     6308.38
    223480      6309.3
    223520      6310.6
    223560      6311.7
    223600     6313.12
    223640      6313.9
    223680     6315.39
    223720      6316.3
    223760     6317.49
    223800        6319
    223840     6319.28
    223880     6320.66
    223920     6322.07
    223960     6322.95
    224000     6323.78
    224040     6324.76
    224080     6326.54
    224120     6327.31
    224160     6328.37
    224200     6329.67
    224240     6330.66
    224280     6331.58
    224320     6332.86
    224360     6333.97
    224400      6335.4
    224440     6336.17
    224480     6337.66
    224520     6338.57
    224560     6339.77
    224600     6341.27
    224640     6341.53
    224680     6342.94
    224720     6344.35
    224760     6345.24
    224800     6346.05
    224840     6347.03
    224880     6348.81
    224920     6349.55
    224960     6350.65
    225000     6351.93
    225040      6352.9
    225080     6353.85
    225120     6355.13
    225160     6356.23
    225200     6357.67
    225240     6358.42
    225280     6359.93
    225320     6360.84
    225360     6362.03
    225400     6363.52
    225440     6363.78
    225480     6365.21
    225520     6366.61
    225560     6367.48
    225600     6368.31
    225640     6369.28
    225680     6371.07
    225720     6371.82
    225760      6372.9
    225800     6374.18
    225840     6375.17
    225880      6376.1
    225920     6377.38
    225960     6378.48
    226000     6379.91
    226040     6380.67
    226080     6382.19
    226120      6383.1
    226160     6384.31
    226200     6385.77
    226240     6386.05
    226280     6387.47
    226320     6388.86
    226360     6389.75
    226400     6390.57
    226440     6391.53
    226480     6393.34
    226520      6394.1
    226560     6395.15
    226600     6396.44
    226640     6397.41
    226680     6398.35
    226720     6399.65
    226760     6400.74
    226800     6402.19
    226840     6402.94
    226880     6404.48
    226920     6405.36
    226960     6406.58
    227000     6408.04
    227040     6408.33
    227080     6409.72
    227120     6411.12
    227160     6412.04
    227200     6412.83
    227240     6413.82
    227280      6415.6
    227320     6416.36
    227360     6417.43
    227400     6418.69
    227440     6419.69
    227480     6420.61
    227520     6421.91
    227560        6423
    227600     6424.47
    227640     6425.21
    227680     6426.75
    227720     6427.65
    227760     6428.85
    227800      6430.3
    227840     6430.59
    227880     6431.98
    227920     6433.39
    227960     6434.31
    228000     6435.08
    228040     6436.09
    228080     6437.87
    228120     6438.62
    228160     6439.69
    228200     6440.98
    228240     6441.96
    228280     6442.86
    228320     6444.18
    228360     6445.27
    228400     6446.75
    228440     6447.48
    228480     6449.03
    228520     6449.92
    228560     6451.11
    228600     6452.56
    228640     6452.85
    228680     6454.22
    228720     6455.65
    228760     6456.58
    228800     6457.34
    228840     6458.37
    228880     6460.14
    228920     6460.89
    228960     6461.96
    229000     6463.25
    229040     6464.24
    229080     6465.14
    229120     6466.45
    229160     6467.56
    229200     6469.03
    229240     6469.75
    229280     6471.29
    229320     6472.21
    229360     6473.37
    229400     6474.82
    229440     6475.11
    229480     6476.47
    229520     6477.91
    229560     6478.83
    229600     6479.59
    229640     6480.61
    229680     6482.37
    229720     6483.15
    229760      6484.2
    229800     6485.48
    229840     6486.49
    229880     6487.39
    229920     6488.68
    229960      6489.8
    230000     6491.27
    230040     6492.01
    230080     6493.53
    230120     6494.44
    230160     6495.61
    230200     6497.06
    230240     6497.35
    230280     6498.71
    230320     6500.13
    230360     6501.06
    230400     6501.82
    230440     6502.84
    230480     6504.62
    230520     6505.37
    230560     6506.43
    230600     6507.71
    230640     6508.71
    230680     6509.61
    230720     6510.92
    230760     6512.02
    230800      6513.5
    230840     6514.24
    230880     6515.77
    230920     6516.64
    230960     6517.85
    231000     6519.28
    231040     6519.56
    231080     6520.93
    231120     6522.34
    231160     6523.28
    231200     6524.03
    231240     6525.03
    231280     6526.83
    231320     6527.58
    231360     6528.65
    231400     6529.93
    231440     6530.93
    231480      6531.8
    231520     6533.13
    231560     6534.22
    231600      6535.7
    231640     6536.46
    231680     6537.97
    231720     6538.85
    231760     6540.05
    231800     6541.51
    231840     6541.77
    231880     6543.12
    231920     6544.55
    231960     6545.49
    232000     6546.24
    232040     6547.25
    232080     6549.04
    232120     6549.78
    232160     6550.83
    232200     6552.12
    232240     6553.11
    232280     6554.02
    232320     6555.32
    232360     6556.41
    232400      6557.9
    232440     6558.66
    232480     6560.15
    232520     6561.04
    232560     6562.23
    232600     6563.72
    232640     6563.96
    232680     6565.33
    232720     6566.74
    232760     6567.68
    232800     6568.43
    232840     6569.45
    232880     6571.22
    232920     6571.96
    232960     6573.02
    233000      6574.3
    233040     6575.31
    233080      6576.2
    233120     6577.51
    233160     6578.61
    233200     6580.09
    233240     6580.86
    233280     6582.35
    233320     6583.23
    233360     6584.42
    233400     6585.91
    233440     6586.14
    233480      6587.5
    233520      6588.9
    233560     6589.87
    233600      6590.6
    233640     6591.63
    233680     6593.41
    233720     6594.15
    233760     6595.19
    233800     6596.49
    233840     6597.49
    233880      6598.4
    233920      6599.7
    233960     6600.79
    234000     6602.27
    234040     6603.04
    234080     6604.54
    234120     6605.41
    234160     6606.61
    234200     6608.11
    234240     6608.33
    234280     6609.68
    234320     6611.08
    234360     6612.08
    234400     6612.79
    234440     6613.82
    234480     6615.61
    234520     6616.33
    234560     6617.39
    234600      6618.7
    234640     6619.69
    234680     6620.61
    234720     6621.88
    234760     6622.96
    234800     6624.46
    234840     6625.22
    234880     6626.73
    234920     6627.63
    234960     6628.82
    235000     6630.32
    235040     6630.53
    235080     6631.89
    235120     6633.27
    235160     6634.26
    235200     6634.97
    235240        6636
    235280     6637.81
    235320     6638.54
    235360      6639.6
    235400      6640.9
    235440     6641.91
    235480     6642.82
    235520     6644.09
    235560     6645.17
    235600     6646.65
    235640     6647.44
    235680     6648.93
    235720     6649.82
    235760     6651.02
    235800     6652.52
    235840     6652.71
    235880     6654.08
    235920     6655.45
    235960     6656.46
    236000     6657.15
    236040     6658.18
    236080        6660
    236120     6660.73
    236160     6661.79
    236200      6663.1
    236240      6664.1
    236280        6665
    236320     6666.29
    236360     6667.36
    236400     6668.85
    236440     6669.64
    236480     6671.13
    236520     6672.02
    236560     6673.22
    236600     6674.73
    236640     6674.93
    236680     6676.29
    236720     6677.65
    236760     6678.65
    236800     6679.35
    236840     6680.38
    236880     6682.21
    236920     6682.92
    236960     6683.99
    237000     6685.32
    237040     6686.31
    237080     6687.21
    237120     6688.49
    237160     6689.57
    237200     6691.04
    237240     6691.84
    237280     6693.34
    237320     6694.21
    237360      6695.4
    237400      6696.9
    237440     6697.13
    237480     6698.49
    237520     6699.84
    237560     6700.85
    237600     6701.53
    237640     6702.57
    237680     6704.41
    237720     6705.12
    237760     6706.18
    237800     6707.52
    237840     6708.49
    237880      6709.4
    237920     6710.66
    237960     6711.76
    238000     6713.22
    238040     6714.02
    238080     6715.53
    238120      6716.4
    238160     6717.58
    238200      6719.1
    238240      6719.3
    238280     6720.68
    238320     6722.03
    238360     6723.03
    238400     6723.71
    238440     6724.72
    238480     6726.59
    238520     6727.28
    238560     6728.35
    238600     6729.69
    238640     6730.65
    238680     6731.54
    238720     6732.83
    238760     6733.93
    238800     6735.37
    238840     6736.19
    238880     6737.68
    238920     6738.54
    238960     6739.73
    239000     6741.25
    239040     6741.46
    239080     6742.83
    239120     6744.19
    239160     6745.18
    239200     6745.86
    239240     6746.88
    239280     6748.72
    239320     6749.43
    239360      6750.5
    239400     6751.83
    239440      6752.8
    239480     6753.68
    239520     6754.99
    239560     6756.08
    239600     6757.53
    239640     6758.35
    239680     6759.82
    239720     6760.71
    239760     6761.88
    239800     6763.42
    239840      6763.6
    239880        6765
    239920     6766.34
    239960     6767.36
    240000     6768.02
    240040     6769.02
    240080     6770.88
    240120     6771.57
    240160     6772.64
    240200     6773.97
    240240     6774.94
    240280     6775.81
    240320     6777.14
    240360     6778.22
    240400     6779.67
    240440     6780.48
    240480     6781.96
    240520     6782.85
    240560     6784.04
    240600     6785.57
    240640     6785.73
    240680     6787.13
    240720     6788.49
    240760      6789.5
    240800     6790.16
    240840     6791.16
    240880     6793.02
    240920     6793.73
    240960     6794.79
    241000     6796.08
    241040     6797.09
    241080     6797.96
    241120     6799.25
    241160     6800.35
    241200     6801.81
    241240     6802.61
    241280     6804.09
    241320     6804.98
    241360     6806.17
    241400      6807.7
    241440     6807.87
    241480     6809.26
    241520     6810.61
    241560     6811.61
    241600     6812.29
    241640     6813.31
    241680     6815.16
    241720     6815.85
    241760     6816.94
    241800     6818.24
    241840     6819.24
    241880     6820.09
    241920     6821.38
    241960     6822.49
    242000     6823.95
    242040     6824.74
    242080     6826.24
    242120     6827.11
    242160      6828.3
    242200     6829.85
    242240        6830
    242280      6831.4
    242320     6832.75
    242360     6833.76
    242400     6834.43
    242440     6835.44
    242480     6837.28
    242520     6837.97
    242560     6839.07
    242600     6840.36
    242640     6841.38
    242680     6842.23
    242720     6843.53
    242760     6844.64
    242800     6846.07
    242840     6846.89
    242880     6848.37
    242920     6849.26
    242960     6850.43
    243000        6852
    243040     6852.13
    243080     6853.54
    243120     6854.91
    243160      6855.9
    243200     6856.56
    243240     6857.57
    243280      6859.4
    243320     6860.09
    243360     6861.22
    243400     6862.48
    243440     6863.52
    243480     6864.36
    243520     6865.64
    243560     6866.78
    243600     6868.17
    243640        6869
    243680     6870.49
    243720     6871.39
    243760     6872.58
    243800      6874.1
    243840     6874.26
    243880     6875.67
    243920     6877.02
    243960     6878.02
    244000     6878.68
    244040     6879.69
    244080     6881.55
    244120     6882.22
    244160     6883.34
    244200     6884.63
    244240     6885.66
    244280      6886.5
    244320     6887.78
    244360     6888.91
    244400     6890.31
    244440     6891.13
    244480     6892.62
    244520     6893.54
    244560     6894.69
    244600     6896.23
    244640     6896.37
    244680     6897.78
    244720     6899.13
    244760     6900.13
    244800      6900.8
    244840     6901.82
    244880     6903.67
    244920     6904.31
    244960     6905.45
    245000     6906.74
    245040     6907.79
    245080     6908.61
    245120     6909.89
    245160     6911.01
    245200     6912.42
    245240     6913.23
    245280     6914.72
    245320     6915.64
    245360     6916.81
    245400     6918.35
    245440     6918.49
    245480     6919.87
    245520     6921.25
    245560     6922.23
    245600      6922.9
    245640     6923.92
    245680     6925.77
    245720     6926.42
    245760     6927.56
    245800     6928.84
    245840      6929.9
    245880     6930.72
    245920     6931.98
    245960     6933.12
    246000     6934.51
    246040     6935.34
    246080     6936.82
    246120     6937.75
    246160     6938.89
    246200     6940.44
    246240     6940.57
    246280     6941.98
    246320     6943.36
    246360     6944.34
    246400        6945
    246440     6946.01
    246480     6947.87
    246520     6948.53
    246560     6949.64
    246600     6950.91
    246640     6952.02
    246680     6952.81
    246720     6954.06
    246760     6955.23
    246800     6956.63
    246840     6957.44
    246880     6958.92
    246920     6959.87
    246960     6961.01
    247000     6962.55
    247040      6962.7
    247080     6964.08
    247120     6965.45
    247160     6966.43
    247200     6967.09
    247240     6968.12
    247280     6969.98
    247320     6970.63
    247360     6971.76
    247400     6973.04
    247440     6974.11
    247480     6974.93
    247520     6976.17
    247560     6977.33
    247600     6978.76
    247640     6979.54
    247680     6981.03
    247720     6981.99
    247760     6983.11
    247800     6984.67
    247840     6984.81
    247880     6986.22
    247920     6987.56
    247960     6988.56
    248000      6989.2
    248040     6990.23
    248080     6992.12
    248120     6992.73
    248160     6993.88
    248200     6995.13
    248240     6996.22
    248280     6997.04
    248320     6998.27
    248360     6999.42
    248400     7000.88
    248440     7001.68
    248480     7003.16
    248520     7004.11
    248560     7005.24
    248600      7006.8
    248640     7006.93
    248680     7008.36
    248720     7009.69
    248760     7010.67
    248800     7011.32
    248840     7012.36
    248880     7014.22
    248920     7014.86
    248960     7016.01
    249000     7017.24
    249040     7018.35
    249080     7019.16
    249120      7020.4
    249160     7021.56
    249200        7023
    249240     7023.79
    249280     7025.29
    249320     7026.24
    249360     7027.34
    249400     7028.91
    249440     7029.04
    249480     7030.47
    249520     7031.81
    249560     7032.77
    249600     7033.43
    249640     7034.46
    249680     7036.32
    249720     7036.97
    249760     7038.11
    249800     7039.35
    249840     7040.46
    249880     7041.27
    249920     7042.51
    249960     7043.67
    250000      7045.1
    250040     7045.91
    250080     7047.41
    250120     7048.37
    250160     7049.44
    250200     7051.03
    250240     7051.16
    250280     7052.59
    250320      7053.9
    250360     7054.83
    250400     7055.51
    250440     7056.55
    250480     7058.43
    250520     7059.05
    250560     7060.22
    250600     7061.46
    250640     7062.58
    250680     7063.36
    250720     7064.59
    250760     7065.77
    250800     7067.18
    250840        7068
    250880     7069.51
    250920     7070.45
    250960     7071.52
    251000     7073.12
    251040     7073.24
    251080     7074.69
    251120     7075.99
    251160     7076.91
    251200     7077.62
    251240     7078.62
    251280     7080.52
    251320     7081.14
    251360     7082.31
    251400     7083.54
    251440     7084.66
    251480     7085.45
    251520     7086.67
    251560     7087.84
    251600     7089.28
    251640     7090.08
    251680      7091.6
    251720     7092.55
    251760     7093.62
    251800     7095.23
    251840     7095.31
    251880     7096.79
    251920     7098.08
    251960     7098.99
    252000      7099.7
    252040     7100.68
    252080     7102.59
    252120      7103.2
    252160     7104.39
    252200     7105.62
    252240     7106.77
    252280     7107.54
    252320     7108.77
    252360     7109.95
    252400     7111.38
    252440     7112.17
    252480      7113.7
    252520     7114.66
    252560     7115.73
    252600     7117.34
    252640     7117.42
    252680     7118.89
    252720      7120.2
    252760      7121.1
    252800     7121.78
    252840     7122.76
    252880     7124.71
    252920     7125.29
    252960     7126.49
    253000     7127.73
    253040     7128.86
    253080     7129.65
    253120     7130.85
    253160     7132.05
    253200     7133.47
    253240     7134.26
    253280     7135.79
    253320     7136.78
    253360     7137.84
    253400     7139.45
    253440     7139.53
    253480     7141.04
    253520      7142.3
    253560     7143.21
    253600     7143.88
    253640     7144.87
    253680     7146.81
    253720     7147.41
    253760     7148.58
    253800     7149.84
    253840     7150.97
    253880     7151.74
    253920     7152.98
    253960     7154.13
    254000     7155.57
    254040     7156.36
    254080     7157.89
    254120     7158.87
    254160     7159.94
    254200     7161.56
    254240     7161.62
    254280     7163.14
    254320      7164.4
    254360     7165.32
    254400     7165.96
    254440     7166.99
    254480     7168.93
    254520     7169.51
    254560      7170.7
    254600     7171.92
    254640     7173.09
    254680     7173.85
    254720     7175.07
    254760     7176.22
    254800     7177.68
    254840     7178.44
    254880     7179.98
    254920     7180.98
    254960     7182.06
    255000     7183.66
    255040     7183.74
    255080     7185.25
    255120      7186.5
    255160     7187.42
    255200     7188.07
    255240     7189.09
    255280     7191.03
    255320     7191.61
    255360     7192.81
    255400     7194.05
    255440     7195.19
    255480     7195.94
    255520     7197.18
    255560     7198.32
    255600     7199.81
    255640     7200.55
    255680     7202.08
    255720     7203.08
    255760     7204.19
    255800     7205.79
    255840     7205.83
    255880     7207.35
    255920      7208.6
    255960     7209.53
    256000     7210.17
    256040     7211.22
    256080     7213.14
    256120     7213.71
    256160     7214.93
    256200     7216.17
    256240     7217.31
    256280     7218.04
    256320      7219.3
    256360     7220.43
    256400     7221.88
    256440     7222.69
    256480     7224.19
    256520      7225.2
    256560     7226.33
    256600     7227.91
    256640     7227.94
    256680     7229.48
    256720     7230.72
    256760     7231.67
    256800     7232.28
    256840     7233.33
    256880     7235.26
    256920     7235.85
    256960     7237.04
    257000     7238.28
    257040     7239.44
    257080     7240.16
    257120     7241.43
    257160     7242.55
    257200     7244.02
    257240     7244.82
    257280     7246.32
    257320     7247.32
    257360     7248.44
    257400     7250.03
    257440     7250.08
    257480     7251.59
    257520     7252.81
    257560     7253.77
    257600     7254.42
    257640     7255.46
    257680     7257.38
    257720     7257.97
    257760     7259.14
    257800     7260.39
    257840     7261.55
    257880     7262.25
    257920     7263.55
    257960     7264.68
    258000     7266.12
    258040     7266.93
    258080     7268.45
    258120     7269.46
    258160     7270.58
    258200     7272.16
    258240     7272.22
    258280     7273.73
    258320     7274.94
    258360      7275.9
    258400     7276.53
    258440     7277.58
    258480      7279.5
    258520     7280.12
    258560     7281.29
    258600     7282.52
    258640      7283.7
    258680     7284.41
    258720      7285.7
    258760     7286.82
    258800     7288.26
    258840     7289.06
    258880     7290.59
    258920     7291.58
    258960     7292.74
    259000     7294.31
    259040     7294.34
    259080     7295.87
    259120     7297.09
    259160     7298.04
    259200     7298.69
    259240     7299.71
    259280     7301.64
    259320     7302.26
    259360      7303.4
    259400     7304.64
    259440     7305.84
    259480     7306.56
    259520     7307.82
    259560     7308.95
    259600     7310.41
    259640     7311.18
    259680     7312.71
    259720     7313.71
    259760     7314.89
    259800     7316.44
    259840     7316.48
    259880        7318
    259920     7319.22
    259960     7320.18
    260000     7320.83
    260040     7321.85
    260080     7323.77
    260120      7324.4
    260160     7325.54
    260200      7326.8
    260240     7327.97
    260280      7328.7
    260320     7329.98
    260360      7331.1
    260400     7332.57
    260440     7333.33
    260480     7334.87
    260520     7335.87
    260560     7337.07
    260600     7338.62
    260640     7338.65
    260680     7340.17
    260720     7341.38
    260760     7342.33
    260800     7342.98
    260840     7343.99
    260880     7345.92
    260920     7346.53
    260960     7347.68
    261000     7348.93
    261040     7350.11
    261080     7350.83
    261120     7352.12
    261160     7353.25
    261200     7354.73
    261240     7355.48
    261280     7357.03
    261320     7358.01
    261360     7359.22
    261400     7360.77
    261440     7360.82
    261480     7362.33
    261520     7363.55
    261560     7364.48
    261600     7365.13
    261640     7366.13
    261680     7368.07
    261720     7368.67
    261760     7369.83
    261800     7371.08
    261840     7372.25
    261880     7372.99
    261920     7374.29
    261960      7375.4
    262000     7376.88
    262040     7377.64
    262080     7379.18
    262120     7380.18
    262160     7381.37
    262200     7382.93
    262240     7382.96
    262280     7384.49
    262320     7385.69
    262360     7386.61
    262400     7387.24
    262440     7388.27
    262480     7390.23
    262520     7390.81
    262560     7391.97
    262600     7393.23
    262640     7394.43
    262680     7395.12
    262720     7396.41
    262760     7397.55
    262800     7399.02
    262840     7399.76
    262880     7401.32
    262920     7402.32
    262960      7403.5
    263000     7405.09
    263040      7405.1
    263080     7406.63
    263120     7407.83
    263160     7408.73
    263200     7409.38
    263240     7410.43
    263280     7412.39
    263320     7412.98
    263360     7414.13
    263400      7415.4
    263440     7416.58
    263480     7417.28
    263520     7418.56
    263560      7419.7
    263600     7421.18
    263640     7421.95
    263680     7423.49
    263720      7424.5
    263760     7425.68
    263800     7427.27
    263840     7427.24
    263880     7428.79
    263920        7430
    263960     7430.92
    264000     7431.56
    264040     7432.58
    264080     7434.54
    264120     7435.14
    264160     7436.29
    264200     7437.54
    264240     7438.76
    264280     7439.45
    264320     7440.73
    264360     7441.87
    264400     7443.33
    264440      7444.1
    264480     7445.67
    264520     7446.64
    264560     7447.84
    264600     7449.43
    264640      7449.4
    264680     7450.92
    264720     7452.16
    264760     7453.08
    264800     7453.73
    264840     7454.75
    264880     7456.71
    264920     7457.31
    264960     7458.46
    265000     7459.73
    265040     7460.94
    265080     7461.64
    265120     7462.91
    265160     7464.01
    265200     7465.53
    265240     7466.29
    265280     7467.84
    265320     7468.82
    265360     7470.02
    265400     7471.61
    265440     7471.58
    265480     7473.09
    265520     7474.34
    265560     7475.26
    265600     7475.88
    265640     7476.91
    265680     7478.89
    265720     7479.46
    265760     7480.64
    265800     7481.92
    265840      7483.1
    265880     7483.81
    265920      7485.1
    265960     7486.17
    266000     7487.68
    266040     7488.45
    266080     7490.02
    266120     7490.98
    266160     7492.19
    266200     7493.78
    266240     7493.75
    266280     7495.23
    266320     7496.51
    266360     7497.43
    266400     7498.05
    266440     7499.07
    266480     7501.05
    266520     7501.65
    266560     7502.81
    266600     7504.09
    266640     7505.28
    266680     7505.98
    266720     7507.25
    266760     7508.35
    266800     7509.87
    266840     7510.64
    266880     7512.19
    266920     7513.17
    266960     7514.36
    267000     7515.98
    267040     7515.92
    267080     7517.42
    267120     7518.66
    267160     7519.59
    267200     7520.25
    267240     7521.24
    267280     7523.23
    267320     7523.83
    267360     7524.97
    267400     7526.26
    267440     7527.44
    267480     7528.16
    267520     7529.42
    267560     7530.51
    267600     7532.04
    267640     7532.81
    267680     7534.34
    267720     7535.31
    267760     7536.51
    267800     7538.15
    267840     7538.08
    267880     7539.57
    267920     7540.79
    267960     7541.74
    268000     7542.38
    268040     7543.38
    268080     7545.38
    268120     7545.98
    268160     7547.14
    268200     7548.42
    268240     7549.61
    268280     7550.31
    268320     7551.56
    268360     7552.69
    268400     7554.21
    268440     7554.95
    268480      7556.5
    268520     7557.47
    268560     7558.66
    268600     7560.31
    268640     7560.25
    268680     7561.74
    268720     7562.95
    268760     7563.92
    268800     7564.57
    268840     7565.54
    268880     7567.56
    268920     7568.17
    268960     7569.29
    269000     7570.58
    269040     7571.79
    269080     7572.47
    269120     7573.71
    269160     7574.84
    269200     7576.38
    269240     7577.11
    269280     7578.66
    269320     7579.63
    269360     7580.82
    269400     7582.48
    269440     7582.42
    269480     7583.92
    269520     7585.12
    269560     7586.09
    269600     7586.74
    269640     7587.69
    269680     7589.73
    269720     7590.32
    269760     7591.47
    269800     7592.74
    269840     7593.96
    269880     7594.64
    269920     7595.87
    269960     7596.97
    270000     7598.54
    270040     7599.28
    270080     7600.81
    270120     7601.77
    270160     7602.98
    270200     7604.65
    270240     7604.59
    270280     7606.07
    270320     7607.31
    270360     7608.26
    270400      7608.9
    270440     7609.84
    270480     7611.91
    270520     7612.47
    270560     7613.63
    270600     7614.93
    270640     7616.13
    270680     7616.81
    270720     7618.03
    270760     7619.13
    270800     7620.72
    270840     7621.46
    270880     7622.98
    270920     7623.96
    270960     7625.17
    271000     7626.81
    271040     7626.76
    271080     7628.24
    271120     7629.47
    271160     7630.43
    271200     7631.05
    271240     7632.01
    271280     7634.08
    271320     7634.66
    271360      7635.8
    271400     7637.09
    271440     7638.29
    271480     7638.99
    271520      7640.2
    271560     7641.31
    271600      7642.9
    271640     7643.61
    271680     7645.14
    271720     7646.13
    271760     7647.31
    271800     7648.98
    271840     7648.94
    271880     7650.41
    271920     7651.65
    271960     7652.58
    272000     7653.23
    272040      7654.2
    272080     7656.24
    272120     7656.82
    272160     7657.98
    272200     7659.26
    272240     7660.47
    272280     7661.14
    272320     7662.35
    272360     7663.49
    272400     7665.07
    272440     7665.79
    272480      7667.3
    272520      7668.3
    272560     7669.48
    272600     7671.13
    272640     7671.11
    272680     7672.58
    272720     7673.83
    272760     7674.75
    272800     7675.43
    272840     7676.35
    272880     7678.42
    272920        7679
    272960     7680.15
    273000     7681.42
    273040     7682.65
    273080     7683.33
    273120     7684.51
    273160     7685.67
    273200     7687.25
    273240     7687.94
    273280     7689.47
    273320     7690.49
    273360     7691.65
    273400     7693.32
    273440     7693.28
    273480     7694.76
    273520     7696.02
    273560     7696.94
    273600     7697.61
    273640     7698.53
    273680      7700.6
    273720     7701.18
    273760     7702.34
    273800     7703.62
    273840     7704.85
    273880     7705.53
    273920     7706.69
    273960     7707.86
    274000     7709.43
    274040      7710.1
    274080     7711.65
    274120     7712.69
    274160     7713.83
    274200     7715.49
    274240     7715.46
    274280     7716.97
    274320     7718.22
    274360     7719.11
    274400     7719.79
    274440      7720.7
    274480     7722.76
    274520     7723.37
    274560     7724.52
    274600     7725.78
    274640     7727.04
    274680      7727.7
    274720     7728.87
    274760     7730.02
    274800     7731.59
    274840     7732.28
    274880     7733.82
    274920     7734.86
    274960     7736.01
    275000     7737.67
    275040     7737.63
    275080     7739.14
    275120      7740.4
    275160     7741.27
    275200     7741.96
    275240     7742.86
    275280      7744.9
    275320     7745.53
    275360     7746.67
    275400     7747.95
    275440      7749.2
    275480     7749.87
    275520     7751.03
    275560     7752.19
    275600     7753.76
    275640     7754.48
    275680     7755.99
    275720     7757.03
    275760     7758.15
    275800     7759.83
    275840     7759.77
    275880      7761.3
    275920     7762.57
    275960     7763.43
    276000      7764.1
    276040     7765.02
    276080     7767.08
    276120     7767.69
    276160     7768.83
    276200     7770.12
    276240     7771.37
    276280     7772.02
    276320     7773.18
    276360     7774.34
    276400     7775.93
    276440     7776.61
    276480     7778.14
    276520      7779.2
    276560     7780.33
    276600     7781.97
    276640     7781.94
    276680     7783.45
    276720      7784.7
    276760      7785.6
    276800     7786.26
    276840     7787.17
    276880     7789.24
    276920     7789.87
    276960        7791
    277000      7792.3
    277040     7793.55
    277080      7794.2
    277120     7795.34
    277160     7796.53
    277200     7798.12
    277240     7798.81
    277280     7800.32
    277320     7801.39
    277360      7802.5
    277400     7804.18
    277440     7804.11
    277480     7805.61
    277520     7806.89
    277560     7807.78
    277600     7808.45
    277640     7809.33
    277680      7811.4
    277720     7812.05
    277760     7813.16
    277800     7814.48
    277840     7815.73
    277880     7816.35
    277920     7817.53
    277960     7818.69
    278000     7820.31
    278040     7820.98
    278080     7822.49
    278120     7823.55
    278160     7824.66
    278200     7826.37
    278240     7826.29
    278280     7827.77
    278320     7829.05
    278360     7829.94
    278400     7830.64
    278440     7831.48
    278480     7833.56
    278520     7834.21
    278560     7835.32
    278600     7836.61
    278640     7837.88
    278680     7838.49
    278720     7839.71
    278760     7840.86
    278800     7842.48
    278840     7843.14
    278880     7844.66
    278920     7845.72
    278960     7846.81
    279000     7848.54
    279040     7848.45
    279080     7849.91
    279120     7851.21
    279160      7852.1
    279200     7852.81
    279240     7853.65
    279280     7855.71
    279320     7856.37
    279360     7857.48
    279400     7858.79
    279440     7860.06
    279480     7860.64
    279520     7861.86
    279560     7863.02
    279600     7864.64
    279640     7865.28
    279680     7866.83
    279720     7867.89
    279760     7868.96
    279800     7870.67
    279840     7870.59
    279880     7872.05
    279920     7873.34
    279960     7874.25
    280000     7874.93
    280040     7875.78
    280080     7877.85
    280120     7878.54
    280160     7879.64
    280200     7880.97
    280240     7882.21
    280280     7882.78
    280320     7884.03
    280360     7885.18
    280400      7886.8
    280440      7887.4
    280480     7888.99
    280520     7890.03
    280560     7891.11
    280600     7892.82
    280640     7892.73
    280680     7894.23
    280720     7895.47
    280760     7896.42
    280800     7897.09
    280840     7897.92
    280880     7899.97
    280920     7900.68
    280960     7901.79
    281000      7903.1
    281040     7904.36
    281080     7904.93
    281120     7906.16
    281160     7907.32
    281200     7908.94
    281240     7909.55
    281280     7911.11
    281320     7912.19
    281360     7913.26
    281400     7914.96
    281440      7914.9
    281480     7916.36
    281520     7917.63
    281560     7918.54
    281600     7919.23
    281640     7920.05
    281680     7922.11
    281720     7922.82
    281760     7923.94
    281800     7925.23
    281840     7926.51
    281880     7927.09
    281920     7928.31
    281960     7929.46
    282000     7931.09
    282040     7931.71
    282080     7933.28
    282120     7934.33
    282160     7935.41
    282200     7937.12
    282240     7937.05
    282280     7938.52
    282320     7939.77
    282360     7940.73
    282400     7941.38
    282440     7942.21
    282480     7944.29
    282520     7944.98
    282560     7946.05
    282600     7947.37
    282640     7948.63
    282680     7949.24
    282720     7950.43
    282760     7951.57
    282800     7953.21
    282840     7953.88
    282880     7955.41
    282920     7956.45
    282960     7957.56
    283000     7959.27
    283040     7959.16
    283080     7960.63
    283120     7961.93
    283160     7962.87
    283200     7963.53
    283240     7964.36
    283280     7966.43
    283320     7967.08
    283360     7968.18
    283400     7969.51
    283440     7970.78
    283480     7971.37
    283520     7972.59
    283560     7973.69
    283600     7975.34
    283640        7976
    283680     7977.54
    283720     7978.61
    283760      7979.7
    283800     7981.41
    283840     7981.29
    283880     7982.77
    283920     7984.07
    283960     7985.02
    284000     7985.68
    284040     7986.49
    284080      7988.6
    284120     7989.24
    284160     7990.34
    284200     7991.64
    284240     7992.92
    284280     7993.52
    284320      7994.7
    284360     7995.83
    284400     7997.49
    284440     7998.16
    284480     7999.69
    284520     8000.75
    284560     8001.86
    284600     8003.57
    284640     8003.43
    284680      8004.9
    284720     8006.22
    284760     8007.16
    284800      8007.8
    284840      8008.6
    284880     8010.74
    284920     8011.38
    284960     8012.48
    285000     8013.78
    285040     8015.05
    285080     8015.67
    285120     8016.85
    285160     8017.97
    285200     8019.64
    285240     8020.31
    285280     8021.83
    285320     8022.89
    285360     8024.01
    285400     8025.72
    285440     8025.56
    285480     8027.05
    285520     8028.36
    285560     8029.32
    285600     8029.95
    285640     8030.72
    285680      8032.9
    285720     8033.53
    285760     8034.64
    285800     8035.94
    285840     8037.21
    285880     8037.82
    285920     8038.96
    285960     8040.12
    286000     8041.79
    286040     8042.47
    286080     8043.99
    286120     8045.06
    286160     8046.17
    286200     8047.88
    286240     8047.71
    286280     8049.21
    286320     8050.52
    286360     8051.47
    286400     8052.13
    286440     8052.89
    286480     8055.08
    286520      8055.7
    286560     8056.79
    286600     8058.09
    286640     8059.39
    286680     8059.99
    286720     8061.11
    286760     8062.29
    286800     8063.95
    286840     8064.63
    286880     8066.14
    286920     8067.24
    286960     8068.33
    287000     8070.03
    287040     8069.86
    287080     8071.39
    287120     8072.67
    287160     8073.61
    287200     8074.27
    287240     8075.03
    287280     8077.22
    287320     8077.86
    287360     8078.95
    287400     8080.22
    287440     8081.54
    287480     8082.15
    287520     8083.24
    287560     8084.43
    287600     8086.08
    287640     8086.76
    287680     8088.26
    287720      8089.4
    287760     8090.47
    287800     8092.15
    287840     8092.01
    287880     8093.54
    287920      8094.8
    287960     8095.76
    288000     8096.42
    288040     8097.16
    288080     8099.41
    288120        8100
    288160     8101.12
    288200     8102.41
    288240      8103.7
    288280      8104.3
    288320     8105.41
    288360      8106.6
    288400     8108.23
    288440     8108.93
    288480     8110.43
    288520     8111.58
    288560     8112.64
    288600     8114.32
    288640     8114.18
    288680     8115.73
    288720     8116.96
    288760     8117.94
    288800     8118.62
    288840     8119.34
    288880     8121.58
    288920     8122.15
    288960      8123.3
    289000      8124.6
    289040     8125.87
    289080     8126.46
    289120     8127.58
    289160     8128.77
    289200     8130.39
    289240     8131.09
    289280     8132.61
    289320     8133.74
    289360     8134.81
    289400     8136.48
    289440     8136.36
    289480     8137.89
    289520     8139.13
    289560     8140.08
    289600     8140.79
    289640     8141.52
    289680     8143.75
    289720     8144.34
    289760     8145.46
    289800      8146.8
    289840     8148.03
    289880     8148.65
    289920     8149.76
    289960     8150.95
    290000     8152.57
    290040     8153.29
    290080     8154.82
    290120     8155.93
    290160     8156.98
    290200     8158.64
    290240     8158.51
    290280     8160.08
    290320     8161.29
    290360     8162.24
    290400     8162.94
    290440     8163.67
    290480     8165.87
    290520     8166.49
    290560     8167.61
    290600     8168.95
    290640     8170.18
    290680     8170.79
    290720      8171.9
    290760     8173.08
    290800     8174.73
    290840     8175.42
    290880     8176.96
    290920     8178.07
    290960      8179.1
    291000     8180.81
    291040     8180.67
    291080     8182.22
    291120     8183.44
    291160     8184.37
    291200     8185.05
    291240     8185.78
    291280     8188.01
    291320     8188.62
    291360     8189.76
    291400     8191.08
    291440      8192.3
    291480     8192.91
    291520     8194.03
    291560     8195.23
    291600     8196.87
    291640     8197.56
    291680     8199.09
    291720     8200.18
    291760     8201.22
    291800     8202.95
    291840     8202.78
    291880     8204.32
    291920     8205.57
    291960      8206.5
    292000     8207.17
    292040     8207.88
    292080     8210.12
    292120     8210.74
    292160     8211.88
    292200     8213.21
    292240     8214.43
    292280     8215.05
    292320     8216.18
    292360     8217.37
    292400     8218.99
    292440      8219.7
    292480     8221.23
    292520     8222.31
    292560     8223.36
    292600     8225.07
    292640      8224.9
    292680     8226.44
    292720      8227.7
    292760     8228.62
    292800     8229.29
    292840        8230
    292880     8232.24
    292920     8232.85
    292960     8233.98
    293000     8235.33
    293040     8236.54
    293080     8237.19
    293120     8238.32
    293160     8239.51
    293200      8241.1
    293240     8241.83
    293280     8243.35
    293320     8244.41
    293360     8245.48
    293400     8247.23
    293440     8247.01
    293480     8248.54
    293520     8249.78
    293560      8250.7
    293600     8251.37
    293640     8252.09
    293680     8254.34
    293720     8254.94
    293760      8256.1
    293800     8257.44
    293840     8258.63
    293880     8259.27
    293920     8260.41
    293960     8261.63
    294000      8263.2
    294040     8263.93
    294080     8265.46
    294120      8266.5
    294160      8267.6
    294200     8269.32
    294240      8269.1
    294280     8270.63
    294320     8271.85
    294360     8272.79
    294400      8273.5
    294440     8274.19
    294480     8276.41
    294520     8277.01
    294560     8278.17
    294600     8279.51
    294640      8280.7
    294680     8281.34
    294720      8282.5
    294760     8283.69
    294800     8285.27
    294840     8286.02
    294880     8287.54
    294920     8288.58
    294960     8289.69
    295000     8291.39
    295040     8291.15
    295080     8292.69
    295120     8293.92
    295160     8294.86
    295200     8295.56
    295240     8296.25
    295280     8298.51
    295320     8299.09
    295360     8300.24
    295400      8301.6
    295440     8302.77
    295480     8303.45
    295520      8304.6
    295560     8305.77
    295600     8307.38
    295640      8308.1
    295680     8309.63
    295720     8310.67
    295760     8311.79
    295800     8313.48
    295840     8313.24
    295880     8314.79
    295920     8316.04
    295960     8316.97
    296000     8317.65
    296040     8318.35
    296080      8320.6
    296120     8321.19
    296160     8322.33
    296200     8323.67
    296240     8324.86
    296280     8325.54
    296320     8326.71
    296360     8327.89
    296400     8329.46
    296440     8330.21
    296480     8331.72
    296520     8332.76
    296560     8333.88
    296600     8335.58
    296640     8335.36
    296680     8336.87
    296720     8338.14
    296760      8339.1
    296800     8339.75
    296840     8340.45
    296880     8342.69
    296920     8343.26
    296960     8344.43
    297000     8345.78
    297040     8346.96
    297080     8347.64
    297120     8348.81
    297160     8349.97
    297200     8351.56
    297240      8352.3
    297280     8353.83
    297320     8354.86
    297360     8355.95
    297400     8357.66
    297440     8357.46
    297480     8358.94
    297520     8360.24
    297560     8361.21
    297600     8361.84
    297640     8362.53
    297680     8364.77
    297720     8365.35
    297760     8366.52
    297800     8367.87
    297840     8369.06
    297880     8369.75
    297920     8370.89
    297960     8372.05
    298000     8373.66
    298040     8374.42
    298080     8375.92
    298120     8376.97
    298160     8378.05
    298200     8379.76
    298240     8379.52
    298280     8381.03
    298320     8382.32
    298360     8383.31
    298400     8383.92
    298440     8384.59
    298480     8386.85
    298520     8387.44
    298560     8388.58
    298600     8389.91
    298640     8391.15
    298680     8391.82
    298720     8392.96
    298760     8394.11
    298800     8395.73
    298840     8396.49
    298880     8397.99
    298920     8399.02
    298960     8400.09
    299000     8401.79
    299040     8401.59
    299080     8403.08
    299120     8404.36
    299160     8405.36
    299200     8406.01
    299240     8406.67
    299280     8408.95
    299320     8409.47
    299360     8410.67
    299400     8411.99
    299440      8413.2
    299480     8413.89
    299520     8415.02
    299560     8416.17
    299600      8417.8
    299640     8418.56
    299680     8420.08
    299720     8421.11
    299760     8422.17
    299800     8423.86
    299840     8423.64
    299880     8425.16
    299920     8426.44
    299960     8427.45
    300000     8428.08
    300040     8428.73
    300080     8431.06
    300120     8431.54
    300160     8432.75
    300200     8434.06
    300240     8435.27
    300280     8435.95
    300320      8437.1
    300360     8438.23
    300400     8439.85
    300440     8440.62
    300480     8442.18
    300520     8443.18
    300560     8444.21
    300600     8445.93
    300640     8445.71
    300680     8447.21
    300720     8448.52
    300760      8449.5
    300800     8450.13
    300840     8450.79
    300880     8453.15
    300920      8453.6
    300960     8454.81
    301000     8456.11
    301040     8457.32
    301080     8458.03
    301120     8459.16
    301160     8460.27
    301200     8461.89
    301240     8462.66
    301280     8464.22
    301320     8465.24
    301360     8466.26
    301400     8467.95
    301440     8467.76
    301480     8469.28
    301520     8470.54
    301560     8471.52
    301600     8472.18
    301640     8472.84
    301680     8475.21
    301720     8475.63
    301760     8476.88
    301800     8478.17
    301840     8479.36
    301880     8480.08
    301920     8481.18
    301960     8482.31
    302000     8483.93
    302040     8484.73
    302080     8486.27
    302120     8487.28
    302160     8488.32
    302200     8489.96
    302240     8489.79
    302280     8491.32
    302320     8492.61
    302360     8493.55
    302400     8494.21
    302440     8494.85
    302480     8497.26
    302520     8497.68
    302560      8498.9
    302600     8500.22
    302640     8501.41
    302680     8502.14
    302720     8503.21
    302760     8504.36
    302800     8505.95
    302840     8506.77
    302880      8508.3
    302920     8509.32
    302960     8510.34
    303000     8511.96
    303040     8511.84
    303080     8513.34
    303120     8514.64
    303160     8515.58
    303200     8516.24
    303240     8516.88
    303280     8519.31
    303320     8519.72
    303360     8520.93
    303400     8522.25
    303440     8523.43
    303480      8524.2
    303520     8525.25
    303560     8526.38
    303600     8527.97
    303640     8528.77
    303680     8530.34
    303720     8531.33
    303760     8532.36
    303800        8534
    303840     8533.84
    303880     8535.34
    303920     8536.66
    303960     8537.61
    304000     8538.23
    304040     8538.89
    304080     8541.33
    304120     8541.73
    304160     8542.94
    304200     8544.25
    304240     8545.44
    304280     8546.18
    304320     8547.24
    304360     8548.39
    304400     8549.99
    304440     8550.78
    304480     8552.34
    304520     8553.32
    304560     8554.38
    304600     8556.05
    304640     8555.85
    304680     8557.38
    304720     8558.68
    304760     8559.63
    304800     8560.26
    304840     8560.91
    304880     8563.37
    304920     8563.76
    304960     8564.97
    305000     8566.25
    305040     8567.49
    305080      8568.2
    305120      8569.3
    305160     8570.43
    305200     8572.01
    305240      8572.8
    305280     8574.37
    305320     8575.37
    305360     8576.42
    305400     8578.07
    305440     8577.89
    305480      8579.4
    305520     8580.69
    305560     8581.62
    305600      8582.3
    305640     8582.95
    305680     8585.41
    305720     8585.78
    305760        8587
    305800      8588.3
    305840     8589.51
    305880     8590.22
    305920     8591.32
    305960     8592.46
    306000     8594.06
    306040     8594.83
    306080     8596.37
    306120     8597.42
    306160     8598.45
    306200     8600.11
    306240     8599.91
    306280     8601.44
    306320      8602.7
    306360     8603.65
    306400     8604.33
    306440     8604.94
    306480     8607.47
    306520     8607.82
    306560     8609.05
    306600     8610.32
    306640     8611.55
    306680     8612.25
    306720     8613.36
    306760     8614.47
    306800     8616.13
    306840     8616.88
    306880      8618.4
    306920     8619.48
    306960     8620.48
    307000     8622.17
    307040     8621.96
    307080     8623.46
    307120     8624.73
    307160     8625.71
    307200     8626.35
    307240        8627
    307280     8629.49
    307320     8629.84
    307360     8631.07
    307400     8632.36
    307440     8633.58
    307480     8634.31
    307520     8635.42
    307560     8636.51
    307600     8638.17
    307640     8638.93
    307680     8640.46
    307720     8641.49
    307760     8642.53
    307800     8644.23
    307840     8643.99
    307880     8645.48
    307920     8646.77
    307960     8647.75
    308000      8648.4
    308040     8649.04
    308080     8651.54
    308120     8651.88
    308160     8653.08
    308200     8654.43
    308240     8655.64
    308280     8656.36
    308320     8657.47
    308360     8658.54
    308400     8660.21
    308440        8661
    308480     8662.52
    308520     8663.55
    308560     8664.59
    308600     8666.28
    308640     8666.05
    308680     8667.54
    308720     8668.83
    308760     8669.82
    308800     8670.45
    308840     8671.09
    308880     8673.58
    308920     8673.95
    308960     8675.11
    309000     8676.48
    309040     8677.67
    309080     8678.41
    309120     8679.52
    309160     8680.59
    309200      8682.3
    309240     8683.03
    309280      8684.6
    309320      8685.6
    309360     8686.65
    309400     8688.31
    309440     8688.07
    309480     8689.59
    309520     8690.86
    309560     8691.87
    309600     8692.52
    309640     8693.14
    309680     8695.62
    309720     8695.98
    309760      8697.2
    309800     8698.55
    309840     8699.73
    309880     8700.46
    309920     8701.56
    309960     8702.64
    310000     8704.34
    310040     8705.06
    310080     8706.65
    310120     8707.65
    310160     8708.71
    310200     8710.38
    310240     8710.13
    310280      8711.6
    310320     8712.92
    310360     8713.91
    310400     8714.56
    310440     8715.18
    310480     8717.68
    310520     8718.06
    310560     8719.24
    310600      8720.6
    310640      8721.8
    310680     8722.49
    310720     8723.62
    310760     8724.69
    310800     8726.39
    310840     8727.11
    310880     8728.71
    310920      8729.7
    310960     8730.76
    311000     8732.43
    311040     8732.19
    311080     8733.64
    311120     8734.97
    311160     8735.96
    311200     8736.59
    311240     8737.19
    311280     8739.76
    311320     8740.09
    311360     8741.28
    311400     8742.65
    311440     8743.86
    311480     8744.54
    311520     8745.68
    311560     8746.75
    311600     8748.43
    311640     8749.18
    311680     8750.74
    311720     8751.76
    311760     8752.82
    311800     8754.49
    311840     8754.24
    311880      8755.7
    311920     8757.02
    311960     8758.02
    312000     8758.68
    312040     8759.26
    312080     8761.79
    312120     8762.14
    312160     8763.33
    312200     8764.71
    312240     8765.89
    312280     8766.59
    312320     8767.73
    312360     8768.79
    312400     8770.47
    312440      8771.2
    312480     8772.77
    312520     8773.76
    312560     8774.84
    312600     8776.55
    312640     8776.29
    312680     8777.73
    312720     8779.07
    312760     8780.06
    312800     8780.69
    312840     8781.29
    312880     8783.83
    312920     8784.17
    312960     8785.36
    313000     8786.74
    313040     8787.91
    313080     8788.61
    313120     8789.76
    313160     8790.84
    313200     8792.49
    313240     8793.22
    313280     8794.81
    313320     8795.76
    313360     8796.86
    313400     8798.55
    313440      8798.3
    313480     8799.76
    313520      8801.1
    313560     8802.09
    313600     8802.68
    313640     8803.31
    313680     8805.83
    313720     8806.19
    313760     8807.37
    313800     8808.73
    313840     8809.94
    313880     8810.61
    313920     8811.76
    313960     8812.88
    314000     8814.52
    314040     8815.24
    314080     8816.84
    314120      8817.8
    314160     8818.88
    314200     8820.59
    314240     8820.35
    314280     8821.77
    314320      8823.1
    314360     8824.11
    314400     8824.71
    314440     8825.36
    314480     8827.87
    314520     8828.23
    314560     8829.39
    314600     8830.74
    314640     8831.97
    314680     8832.67
    314720     8833.82
    314760     8834.94
    314800     8836.57
    314840      8837.3
    314880     8838.89
    314920     8839.84
    314960     8840.93
    315000     8842.63
    315040     8842.39
    315080     8843.79
    315120     8845.15
    315160     8846.12
    315200     8846.73
    315240     8847.41
    315280     8849.91
    315320     8850.27
    315360     8851.44
    315400      8852.8
    315440     8853.99
    315480     8854.72
    315520     8855.87
    315560     8856.98
    315600     8858.59
    315640     8859.36
    315680     8860.97
    315720      8861.9
    315760     8862.97
    315800     8864.69
    315840     8864.43
    315880     8865.78
    315920     8867.18
    315960     8868.17
    316000      8868.8
    316040     8869.42
    316080     8871.95
    316120     8872.28
    316160     8873.48
    316200     8874.84
    316240     8876.03
    316280     8876.74
    316320     8877.86
    316360     8879.01
    316400     8880.64
    316440      8881.4
    316480     8882.98
    316520     8883.91
    316560     8885.02
    316600     8886.75
    316640     8886.45
    316680     8887.83
    316720     8889.21
    316760      8890.2
    316800     8890.82
    316840     8891.43
    316880     8893.98
    316920     8894.31
    316960     8895.48
    317000     8896.88
    317040     8898.06
    317080     8898.75
    317120     8899.89
    317160        8901
    317200     8902.66
    317240     8903.43
    317280        8905
    317320     8905.97
    317360     8907.04
    317400     8908.78
    317440     8908.48
    317480     8909.86
    317520     8911.26
    317560     8912.26
    317600     8912.84
    317640     8913.47
    317680        8916
    317720     8916.34
    317760      8917.5
    317800     8918.93
    317840     8920.09
    317880     8920.76
    317920     8921.94
    317960     8923.03
    318000     8924.71
    318040      8925.5
    318080     8927.03
    318120     8928.02
    318160     8929.09
    318200     8930.81
    318240     8930.52
    318280      8931.9
    318320     8933.29
    318360      8934.3
    318400     8934.87
    318440     8935.52
    318480     8938.04
    318520     8938.38
    318560     8939.52
    318600     8940.97
    318640     8942.11
    318680     8942.78
    318720     8943.97
    318760     8945.07
    318800     8946.74
    318840     8947.54
    318880     8949.03
    318920     8950.05
    318960      8951.1
    319000     8952.85
    319040     8952.55
    319080     8953.92
    319120     8955.29
    319160     8956.29
    319200     8956.92
    319240     8957.53
    319280     8960.07
    319320     8960.41
    319360     8961.56
    319400     8962.99
    319440     8964.14
    319480     8964.78
    319520        8966
    319560     8967.09
    319600     8968.78
    319640     8969.53
    319680     8971.05
    319720     8972.05
    319760      8973.1
    319800     8974.88
    319840     8974.56
    319880     8975.92
    319920     8977.27
    319960     8978.28
    320000     8978.93
    320040     8979.52
    320080     8982.09
    320120     8982.45
    320160     8983.56
    320200     8985.03
    320240     8986.14
    320280     8986.79
    320320     8988.04
    320360     8989.11
    320400     8990.82
    320440     8991.57
    320480     8993.06
    320520      8994.1
    320560     8995.12
    320600      8996.9
    320640     8996.59
    320680     8997.93
    320720     8999.32
    320760      9000.3
    320800     9000.95
    320840     9001.52
    320880     9004.08
    320920     9004.45
    320960     9005.58
    321000     9007.05
    321040     9008.15
    321080     9008.78
    321120     9010.05
    321160     9011.09
    321200     9012.82
    321240     9013.57
    321280     9015.03
    321320     9016.09
    321360     9017.11
    321400     9018.94
    321440     9018.58
    321480     9019.93
    321520     9021.28
    321560     9022.32
    321600     9022.97
    321640     9023.55
    321680     9026.09
    321720     9026.47
    321760     9027.58
    321800     9029.06
    321840     9030.17
    321880     9030.79
    321920     9032.06
    321960      9033.1
    322000     9034.84
    322040      9035.6
    322080     9037.04
    322120      9038.1
    322160     9039.13
    322200     9040.95
    322240      9040.6
    322280     9041.96
    322320      9043.3
    322360     9044.34
    322400     9044.98
    322440     9045.53
    322480      9048.1
    322520     9048.48
    322560     9049.58
    322600     9051.04
    322640     9052.16
    322680      9052.8
    322720     9054.06
    322760      9055.1
    322800     9056.86
    322840     9057.61
    322880     9059.03
    322920     9060.07
    322960     9061.09
    323000      9062.9
    323040     9062.62
    323080     9063.92
    323120     9065.28
    323160      9066.3
    323200     9066.94
    323240     9067.49
    323280     9070.09
    323320     9070.45
    323360     9071.57
    323400     9072.99
    323440     9074.12
    323480     9074.75
    323520     9076.03
    323560     9077.08
    323600     9078.84
    323640     9079.56
    323680     9080.99
    323720     9082.04
    323760     9083.07
    323800     9084.89
    323840     9084.58
    323880      9085.9
    323920     9087.25
    323960     9088.28
    324000     9088.93
    324040     9089.47
    324080     9092.04
    324120     9092.39
    324160     9093.55
    324200     9094.98
    324240     9096.13
    324280     9096.72
    324320        9098
    324360     9099.05
    324400     9100.81
    324440     9101.56
    324480     9102.95
    324520        9104
    324560     9105.02
    324600     9106.88
    324640     9106.57
    324680     9107.88
    324720     9109.23
    324760     9110.25
    324800     9110.91
    324840     9111.43
    324880     9114.03
    324920     9114.38
    324960     9115.57
    325000     9116.94
    325040     9118.15
    325080     9118.75
    325120        9120
    325160     9121.07
    325200     9122.79
    325240     9123.56
    325280     9124.95
    325320     9126.01
    325360     9127.01
    325400     9128.89
    325440     9128.55
    325480     9129.91
    325520     9131.23
    325560     9132.26
    325600     9132.89
    325640     9133.48
    325680        9136
    325720     9136.37
    325760     9137.58
    325800     9138.96
    325840     9140.17
    325880     9140.75
    325920     9141.99
    325960     9143.06
    326000      9144.8
    326040     9145.56
    326080     9146.94
    326120     9147.98
    326160     9148.99
    326200     9150.88
    326240     9150.53
    326280     9151.91
    326320     9153.22
    326360     9154.24
    326400     9154.84
    326440     9155.44
    326480     9157.97
    326520     9158.35
    326560     9159.54
    326600     9160.94
    326640     9162.16
    326680     9162.72
    326720     9163.96
    326760     9165.07
    326800      9166.8
    326840     9167.56
    326880     9168.93
    326920     9169.95
    326960     9170.98
    327000     9172.86
    327040     9172.51
    327080     9173.89
    327120     9175.22
    327160     9176.25
    327200     9176.81
    327240      9177.4
    327280     9180.01
    327320     9180.36
    327360     9181.54
    327400     9182.93
    327440     9184.19
    327480     9184.74
    327520     9185.95
    327560     9187.04
    327600     9188.77
    327640     9189.56
    327680     9190.94
    327720     9191.92
    327760     9192.98
    327800     9194.84
    327840     9194.48
    327880     9195.88
    327920      9197.2
    327960     9198.23
    328000      9198.8
    328040     9199.37
    328080     9201.98
    328120     9202.35
    328160     9203.54
    328200     9204.92
    328240     9206.18
    328280     9206.71
    328320     9207.95
    328360     9209.03
    328400     9210.76
    328440     9211.55
    328480     9212.91
    328520     9213.89
    328560     9214.93
    328600     9216.84
    328640     9216.45
    328680     9217.88
    328720     9219.18
    328760     9220.22
    328800      9220.8
    328840     9221.33
    328880     9223.94
    328920     9224.33
    328960     9225.55
    329000     9226.89
    329040     9228.15
    329080     9228.69
    329120     9229.93
    329160     9231.01
    329200     9232.75
    329240     9233.55
    329280     9234.91
    329320      9235.9
    329360     9236.92
    329400      9238.8
    329440     9238.38
    329480     9239.84
    329520     9241.17
    329560     9242.22
    329600     9242.77
    329640     9243.31
    329680      9245.9
    329720      9246.3
    329760     9247.54
    329800     9248.86
    329840     9250.12
    329880     9250.67
    329920     9251.92
    329960     9252.99
    330000     9254.77
    330040     9255.52
    330080     9256.89
    330120     9257.89
    330160     9258.91
    330200     9260.77
    330240     9260.36
    330280     9261.85
    330320     9263.18
    330360     9264.22
    330400     9264.77
    330440     9265.33
    330480     9267.91
    330520     9268.31
    330560     9269.54
    330600     9270.86
    330640     9272.13
    330680     9272.65
    330720     9273.93
    330760     9275.01
    330800     9276.75
    330840     9277.53
    330880     9278.88
    330920      9279.9
    330960      9280.9
    331000     9282.77
    331040     9282.38
    331080     9283.81
    331120     9285.17
    331160     9286.21
    331200      9286.8
    331240     9287.34
    331280     9289.91
    331320     9290.29
    331360     9291.53
    331400     9292.88
    331440     9294.17
    331480     9294.68
    331520     9295.96
    331560     9297.02
    331600     9298.76
    331640     9299.55
    331680     9300.87
    331720      9301.9
    331760     9302.91
    331800     9304.77
    331840     9304.36
    331880      9305.8
    331920     9307.19
    331960      9308.2
    332000     9308.79
    332040     9309.34
    332080     9311.91
    332120     9312.29
    332160     9313.57
    332200     9314.88
    332240     9316.18
    332280      9316.7
    332320     9317.97
    332360     9319.01
    332400     9320.76
    332440     9321.59
    332480     9322.86
    332520     9323.91
    332560     9324.92
    332600     9326.79
    332640     9326.37
    332680     9327.79
    332720     9329.21
    332760     9330.19
    332800     9330.78
    332840     9331.35
    332880     9333.87
    332920     9334.27
    332960     9335.55
    333000     9336.88
    333040     9338.17
    333080     9338.71
    333120     9339.95
    333160     9341.01
    333200     9342.76
    333240     9343.57
    333280     9344.85
    333320     9345.92
    333360     9346.93
    333400     9348.82
    333440     9348.38
    333480     9349.79
    333520     9351.24
    333560      9352.2
    333600     9352.79
    333640     9353.35
    333680      9355.9
    333720     9356.28
    333760     9357.56
    333800     9358.87
    333840     9360.15
    333880     9360.71
    333920     9361.97
    333960     9363.04
    334000     9364.79
    334040     9365.58
    334080     9366.89
    334120     9367.92
    334160      9368.9
    334200     9370.83
    334240     9370.35
    334280     9371.81
    334320     9373.25
    334360     9374.21
    334400     9374.73
    334440     9375.33
    334480     9377.88
    334520     9378.26
    334560     9379.54
    334600     9380.89
    334640     9382.16
    334680     9382.72
    334720     9383.96
    334760     9385.05
    334800     9386.81
    334840      9387.6
    334880     9388.87
    334920     9389.94
    334960     9390.88
    335000     9392.79
    335040     9392.33
    335080     9393.79
    335120     9395.25
    335160     9396.21
    335200     9396.73
    335240     9397.35
    335280     9399.88
    335320     9400.24
    335360     9401.55
    335400     9402.92
    335440     9404.17
    335480     9404.72
    335520     9405.98
    335560     9407.04
    335600     9408.84
    335640     9409.58
    335680     9410.89
    335720     9411.95
    335760     9412.89
    335800     9414.79
    335840     9414.36
    335880     9415.78
    335920     9417.26
    335960     9418.25
    336000     9418.74
    336040      9419.4
    336080     9421.89
    336120     9422.25
    336160     9423.55
    336200     9424.89
    336240     9426.19
    336280     9426.75
    336320     9427.99
    336360     9429.07
    336400     9430.88
    336440     9431.62
    336480     9432.94
    336520     9434.01
    336560     9434.92
    336600     9436.81
    336640     9436.41
    336680     9437.79
    336720      9439.3
    336760      9440.3
    336800     9440.74
    336840     9441.44
    336880     9443.92
    336920     9444.31
    336960     9445.58
    337000     9446.94
    337040     9448.23
    337080     9448.78
    337120     9450.05
    337160     9451.11
    337200     9452.93
    337240     9453.65
    337280     9454.95
    337320     9456.03
    337360     9456.98
    337400     9458.85
    337440     9458.45
    337480     9459.84
    337520     9461.33
    337560     9462.34
    337600     9462.77
    337640     9463.46
    337680     9465.95
    337720     9466.35
    337760     9467.62
    337800     9468.96
    337840     9470.23
    337880     9470.82
    337920     9472.08
    337960     9473.15
    338000     9474.95
    338040     9475.68
    338080     9477.01
    338120     9478.06
    338160        9479
    338200     9480.88
    338240     9480.49
    338280     9481.88
    338320     9483.36
    338360     9484.36
    338400      9484.8
    338440     9485.47
    338480     9487.96
    338520     9488.34
    338560     9489.65
    338600     9491.02
    338640     9492.25
    338680     9492.83
    338720     9494.12
    338760     9495.17
    338800     9496.98
    338840     9497.71
    338880     9498.99
    338920     9500.07
    338960     9501.01
    339000     9502.89
    339040     9502.52
    339080     9503.88
    339120     9505.38
    339160     9506.37
    339200     9506.79
    339240     9507.48
    339280     9509.97
    339320      9510.3
    339360     9511.64
    339400     9513.04
    339440     9514.26
    339480     9514.81
    339520     9516.13
    339560     9517.17
    339600     9518.98
    339640     9519.72
    339680     9521.02
    339720     9522.03
    339760     9523.02
    339800      9524.9
    339840     9524.54
    339880     9525.88
    339920      9527.4
    339960     9528.38
    340000     9528.83
    340040     9529.47
    340080     9531.99
    340120      9532.3
    340160     9533.65
    340200     9535.05
    340240     9536.26
    340280     9536.83
    340320     9538.12
    340360     9539.13
    340400     9540.99
    340440     9541.74
    340480     9543.01
    340520     9544.05
    340560     9545.03
    340600      9546.9
    340640     9546.53
    340680      9547.9
    340720     9549.39
    340760     9550.36
    340800     9550.84
    340840     9551.43
    340880        9554
    340920      9554.3
    340960     9555.64
    341000     9557.05
    341040     9558.24
    341080      9558.8
    341120     9560.12
    341160     9561.12
    341200     9562.99
    341240     9563.74
    341280     9565.01
    341320     9566.04
    341360        9567
    341400     9568.86
    341440     9568.51
    341480     9569.93
    341520      9571.4
    341560     9572.35
    341600     9572.84
    341640     9573.41
    341680     9575.97
    341720     9576.29
    341760     9577.62
    341800     9579.07
    341840     9580.21
    341880      9580.8
    341920     9582.08
    341960     9583.12
    342000     9584.97
    342040     9585.71
    342080     9586.99
    342120     9588.04
    342160        9589
    342200     9590.87
    342240     9590.51
    342280      9591.9
    342320     9593.37
    342360     9594.35
    342400     9594.85
    342440     9595.41
    342480     9597.99
    342520     9598.31
    342560     9599.65
    342600     9601.03
    342640      9602.2
    342680     9602.75
    342720     9604.05
    342760     9605.09
    342800     9606.95
    342840     9607.69
    342880        9609
    342920     9610.08
    342960     9610.99
    343000     9612.88
    343040      9612.5
    343080     9613.89
    343120     9615.35
    343160     9616.37
    343200      9616.8
    343240      9617.4
    343280     9619.96
    343320     9620.29
    343360     9621.68
    343400     9622.99
    343440     9624.19
    343480     9624.75
    343520     9626.06
    343560     9627.04
    343600     9628.95
    343640     9629.74
    343680     9630.97
    343720     9632.08
    343760     9633.01
    343800     9634.88
    343840     9634.49
    343880     9635.89
    343920     9637.34
    343960     9638.36
    344000      9638.8
    344040     9639.37
    344080     9641.99
    344120     9642.28
    344160     9643.69
    344200     9644.98
    344240     9646.23
    344280     9646.72
    344320     9648.06
    344360     9649.05
    344400     9650.96
    344440     9651.75
    344480     9652.99
    344520     9654.07
    344560     9654.98
    344600     9656.92
    344640     9656.48
    344680     9657.92
    344720     9659.33
    344760     9660.38
    344800     9660.82
    344840     9661.39
    344880        9664
    344920     9664.33
    344960     9665.67
    345000        9667
    345040     9668.27
    345080     9668.72
    345120     9670.12
    345160     9671.06
    345200     9672.97
    345240     9673.79
    345280     9675.02
    345320     9676.11
    345360     9677.01
    345400     9678.95
    345440     9678.54
    345480     9679.94
    345520     9681.37
    345560     9682.43
    345600     9682.83
    345640     9683.38
    345680     9686.05
    345720     9686.34
    345760     9687.69
    345800     9689.03
    345840     9690.29
    345880     9690.71
    345920     9692.14
    345960     9693.08
    346000     9695.02
    346040     9695.79
    346080     9697.05
    346120     9698.14
    346160     9699.03
    346200     9700.97
    346240     9700.58
    346280     9701.96
    346320     9703.36
    346360     9704.46
    346400     9704.87
    346440     9705.38
    346480     9708.09
    346520     9708.37
    346560     9709.73
    346600     9711.06
    346640      9712.3
    346680     9712.77
    346720     9714.16
    346760      9715.1
    346800     9717.01
    346840     9717.79
    346880     9719.07
    346920     9720.15
    346960     9721.05
    347000        9723
    347040     9722.59
    347080     9723.97
    347120     9725.39
    347160     9726.49
    347200     9726.88
    347240     9727.36
    347280      9730.1
    347320     9730.37
    347360     9731.75
    347400     9733.11
    347440     9734.34
    347480     9734.76
    347520     9736.16
    347560     9737.09
    347600     9739.03
    347640     9739.82
    347680     9741.07
    347720     9742.16
    347760     9743.07
    347800        9745
    347840     9744.59
    347880     9745.98
    347920      9747.4
    347960     9748.46
    348000     9748.89
    348040     9749.38
    348080      9752.1
    348120     9752.38
    348160     9753.77
    348200     9755.15
    348240     9756.34
    348280     9756.81
    348320     9758.16
    348360     9759.17
    348400     9761.06
    348440     9761.84
    348480     9763.07
    348520     9764.22
    348560     9765.09
    348600     9767.06
    348640     9766.62
    348680     9768.04
    348720     9769.43
    348760     9770.53
    348800     9770.94
    348840     9771.41
    348880     9774.16
    348920     9774.43
    348960     9775.78
    349000     9777.18
    349040     9778.37
    349080     9778.86
    349120     9780.21
    349160     9781.22
    349200      9783.1
    349240     9783.88
    349280     9785.13
    349320      9786.2
    349360     9787.14
    349400     9789.11
    349440     9788.68
    349480     9790.08
    349520     9791.46
    349560     9792.55
    349600     9792.99
    349640     9793.44
    349680     9796.21
    349720     9796.48
    349760     9797.81
    349800     9799.25
    349840     9800.43
    349880     9800.93
    349920     9802.24
    349960     9803.26
    350000     9805.15
    350040     9805.93
    350080     9807.17
    350120     9808.25
    350160     9809.22
    350200     9811.13
    350240     9810.73
    350280     9812.13
    350320     9813.53
    350360     9814.62
    350400     9815.05
    350440     9815.47
    350480     9818.27
    350520     9818.53
    350560     9819.88
    350600     9821.31
    350640     9822.51
    350680     9822.98
    350720     9824.33
    350760     9825.32
    350800     9827.18
    350840     9827.97
    350880     9829.22
    350920     9830.32
    350960     9831.27
    351000     9833.19
    351040     9832.78
    351080     9834.23
    351120     9835.59
    351160     9836.67
    351200     9837.11
    351240     9837.53
    351280     9840.35
    351320     9840.59
    351360     9841.95
    351400     9843.35
    351440     9844.57
    351480     9845.06
    351520     9846.38
    351560     9847.43
    351600     9849.24
    351640     9850.02
    351680     9851.28
    351720     9852.39
    351760     9853.31
    351800     9855.25
    351840     9854.81
    351880     9856.26
    351920     9857.63
    351960     9858.73
    352000     9859.16
    352040     9859.59
    352080     9862.38
    352120     9862.62
    352160     9863.98
    352200     9865.39
    352240     9866.66
    352280     9867.08
    352320     9868.41
    352360      9869.5
    352400     9871.29
    352440     9872.04
    352480     9873.33
    352520     9874.44
    352560     9875.36
    352600     9877.31
    352640     9876.86
    352680     9878.35
    352720     9879.67
    352760      9880.8
    352800     9881.22
    352840     9881.64
    352880     9884.44
    352920     9884.69
    352960     9886.06
    353000     9887.46
    353040      9888.7
    353080     9889.14
    353120     9890.45
    353160     9891.59
    353200     9893.32
    353240     9894.07
    353280     9895.36
    353320     9896.53
    353360     9897.47
    353400     9899.38
    353440     9898.94
    353480     9900.44
    353520     9901.73
    353560     9902.86
    353600      9903.3
    353640     9903.69
    353680     9906.49
    353720     9906.73
    353760     9908.12
    353800     9909.51
    353840     9910.73
    353880     9911.18
    353920     9912.51
    353960     9913.67
    354000     9915.39
    354040     9916.11
    354080     9917.41
    354120     9918.58
    354160     9919.52
    354200     9921.46
    354240     9920.97
    354280      9922.5
    354320     9923.78
    354360     9924.92
    354400     9925.33
    354440     9925.73
    354480     9928.53
    354520     9928.76
    354560      9930.2
    354600     9931.55
    354640     9932.77
    354680      9933.2
    354720     9934.53
    354760     9935.69
    354800     9937.45
    354840     9938.14
    354880     9939.44
    354920     9940.64
    354960     9941.54
    355000     9943.51
    355040     9942.99
    355080     9944.54
    355120     9945.84
    355160     9946.97
    355200     9947.37
    355240     9947.79
    355280     9950.58
    355320     9950.78
    355360     9952.24
    355400     9953.59
    355440     9954.82
    355480     9955.25
    355520     9956.53
    355560     9957.75
    355600     9959.49
    355640     9960.18
    355680     9961.49
    355720     9962.71
    355760      9963.6
    355800     9965.57
    355840     9965.04
    355880     9966.58
    355920     9967.86
    355960     9969.04
    356000     9969.41
    356040     9969.83
    356080     9972.61
    356120     9972.84
    356160     9974.29
    356200     9975.63
    356240     9976.87
    356280     9977.27
    356320     9978.58
    356360     9979.78
    356400     9981.55
    356440     9982.21
    356480     9983.52
    356520     9984.77
    356560     9985.64
    356600     9987.62
    356640     9987.11
    356680     9988.62
    356720     9989.92
    356760     9991.14
    356800     9991.44
    356840     9991.84
    356880     9994.66
    356920     9994.85
    356960     9996.32
    357000      9997.7
    357040     9998.94
    357080     9999.31
    357120     10000.6
    357160     10001.8
    357200     10003.6
    357240     10004.2
    357280     10005.6
    357320     10006.8
    357360     10007.7
    357400     10009.7
    357440     10009.1
    357480     10010.7
    357520     10011.9
    357560     10013.2
    357600     10013.5
    357640     10013.9
    357680     10016.7
    357720     10016.9
    357760     10018.3
    357800     10019.7
    357840       10021
    357880     10021.3
    357920     10022.6
    357960     10023.8
    358000     10025.6
    358040     10026.2
    358080     10027.6
    358120     10028.8
    358160     10029.7
    358200     10031.7
    358240     10031.1
    358280     10032.7
    358320     10033.9
    358360     10035.2
    358400     10035.5
    358440     10035.9
    358480     10038.7
    358520     10038.9
    358560     10040.3
    358600     10041.8
    358640       10043
    358680     10043.3
    358720     10044.6
    358760     10045.9
    358800     10047.6
    358840     10048.2
    358880     10049.6
    358920     10050.8
    358960     10051.7
    359000     10053.7
    359040     10053.1
    359080     10054.6
    359120     10055.9
    359160     10057.2
    359200     10057.5
    359240     10057.8
    359280     10060.6
    359320     10060.9
    359360     10062.3
    359400     10063.8
    359440       10065
    359480     10065.3
    359520     10066.6
    359560     10067.9
    359600     10069.6
    359640     10070.2
    359680     10071.5
    359720     10072.8
    359760     10073.7
    359800     10075.7
    359840     10075.1
    359880     10076.6
    359920       10078
    359960     10079.2
    360000     10079.5
    360040     10079.8
    360080     10082.6
    360120     10082.9
    360160     10084.3
    360200     10085.8
    360240       10087
    360280     10087.2
    360320     10088.6
    360360     10089.8
    360400     10091.6
    360440     10092.2
    360480     10093.5
    360520     10094.8
    360560     10095.7
    360600     10097.7
    360640     10097.1
    360680     10098.6
    360720     10099.9
    360760     10101.2
    360800     10101.4
    360840     10101.8
    360880     10104.6
    360920     10104.8
    360960     10106.2
    361000     10107.7
    361040     10108.9
    361080     10109.2
    361120     10110.5
    361160     10111.8
    361200     10113.6
    361240     10114.1
    361280     10115.5
    361320     10116.8
    361360     10117.6
    361400     10119.6
    361440     10119.1
    361480     10120.5
    361520     10121.9
    361560     10123.1
    361600     10123.4
    361640     10123.8
    361680     10126.6
    361720     10126.8
    361760     10128.2
    361800     10129.6
    361840     10130.9
    361880     10131.1
    361920     10132.5
    361960     10133.7
    362000     10135.5
    362040       10136
    362080     10137.5
    362120     10138.8
    362160     10139.6
    362200     10141.6
    362240     10141.1
    362280     10142.5
    362320     10143.9
    362360       10145
    362400     10145.4
    362440     10145.7
    362480     10148.6
    362520     10148.7
    362560     10150.1
    362600     10151.6
    362640     10152.9
    362680     10153.1
    362720     10154.4
    362760     10155.7
    362800     10157.5
    362840       10158
    362880     10159.4
    362920     10160.7
    362960     10161.5
    363000     10163.5
    363040       10163
    363080     10164.5
    363120     10165.8
    363160       10167
    363200     10167.3
    363240     10167.7
    363280     10170.5
    363320     10170.7
    363360     10172.1
    363400     10173.5
    363440     10174.8
    363480       10175
    363520     10176.4
    363560     10177.7
    363600     10179.4
    363640     10179.9
    363680     10181.4
    363720     10182.7
    363760     10183.5
    363800     10185.5
    363840       10185
    363880     10186.5
    363920     10187.8
    363960     10188.9
    364000     10189.3
    364040     10189.6
    364080     10192.5
    364120     10192.7
    364160     10194.1
    364200     10195.5
    364240     10196.8
    364280       10197
    364320     10198.4
    364360     10199.7
    364400     10201.4
    364440     10201.9
    364480     10203.4
    364520     10204.7
    364560     10205.5
    364600     10207.5
    364640       10207
    364680     10208.4
    364720     10209.8
    364760     10210.9
    364800     10211.3
    364840     10211.6
    364880     10214.5
    364920     10214.7
    364960     10216.1
    365000     10217.5
    365040     10218.8
    365080       10219
    365120     10220.4
    365160     10221.7
    365200     10223.5
    365240     10223.9
    365280     10225.4
    365320     10226.7
    365360     10227.5
    365400     10229.5
    365440       10229
    365480     10230.4
    365520     10231.8
    365560     10232.9
    365600     10233.3
    365640     10233.6
    365680     10236.5
    365720     10236.7
    365760     10238.1
    365800     10239.5
    365840     10240.8
    365880     10240.9
    365920     10242.4
    365960     10243.7
    366000     10245.4
    366040     10245.9
    366080     10247.4
    366120     10248.6
    366160     10249.5
    366200     10251.4
    366240       10251
    366280     10252.4
    366320     10253.8
    366360     10254.8
    366400     10255.3
    366440     10255.6
    366480     10258.5
    366520     10258.6
    366560       10260
    366600     10261.5
    366640     10262.8
    366680     10262.9
    366720     10264.4
    366760     10265.6
    366800     10267.4
    366840     10267.8
    366880     10269.4
    366920     10270.6
    366960     10271.5
    367000     10273.4
    367040       10273
    367080     10274.4
    367120     10275.8
    367160     10276.8
    367200     10277.2
    367240     10277.5
    367280     10280.4
    367320     10280.6
    367360       10282
    367400     10283.4
    367440     10284.7
    367480     10284.9
    367520     10286.4
    367560     10287.6
    367600     10289.4
    367640     10289.8
    367680     10291.4
    367720     10292.5
    367760     10293.4
    367800     10295.4
    367840       10295
    367880     10296.4
    367920     10297.7
    367960     10298.8
    368000     10299.2
    368040     10299.5
    368080     10302.4
    368120     10302.5
    368160       10304
    368200     10305.4
    368240     10306.7
    368280     10306.9
    368320     10308.3
    368360     10309.6
    368400     10311.4
    368440     10311.8
    368480     10313.4
    368520     10314.5
    368560     10315.4
    368600     10317.3
    368640     10316.9
    368680     10318.3
    368720     10319.7
    368760     10320.8
    368800     10321.2
    368840     10321.5
    368880     10324.4
    368920     10324.4
    368960       10326
    369000     10327.4
    369040     10328.7
    369080     10328.8
    369120     10330.3
    369160     10331.5
    369200     10333.3
    369240     10333.7
    369280     10335.3
    369320     10336.5
    369360     10337.3
    369400     10339.3
    369440     10338.9
    369480     10340.3
    369520     10341.7
    369560     10342.8
    369600     10343.1
    369640     10343.5
    369680     10346.3
    369720     10346.3
    369760     10347.9
    369800     10349.4
    369840     10350.7
    369880     10350.8
    369920     10352.2
    369960     10353.5
    370000     10355.3
    370040     10355.7
    370080     10357.3
    370120     10358.4
    370160     10359.3
    370200     10361.3
    370240     10360.9
    370280     10362.3
    370320     10363.6
    370360     10364.7
    370400       10365
    370440     10365.4
    370480     10368.3
    370520     10368.3
    370560     10369.9
    370600     10371.3
    370640     10372.6
    370680     10372.7
    370720     10374.2
    370760     10375.5
    370800     10377.2
    370840     10377.7
    370880     10379.3
    370920     10380.4
    370960     10381.3
    371000     10383.2
    371040     10382.9
    371080     10384.2
    371120     10385.5
    371160     10386.6
    371200       10387
    371240     10387.3
    371280     10390.3
    371320     10390.3
    371360     10391.8
    371400     10393.3
    371440     10394.6
    371480     10394.6
    371520     10396.1
    371560     10397.4
    371600     10399.2
    371640     10399.6
    371680     10401.3
    371720     10402.3
    371760     10403.3
    371800     10405.2
    371840     10404.8
    371880     10406.2
    371920     10407.6
    371960     10408.6
    372000       10409
    372040     10409.3
    372080     10412.3
    372120     10412.3
    372160     10413.8
    372200     10415.2
    372240     10416.6
    372280     10416.6
    372320     10418.1
    372360     10419.4
    372400     10421.2
    372440     10421.6
    372480     10423.3
    372520     10424.4
    372560     10425.3
    372600     10427.2
    372640     10426.8
    372680     10428.2
    372720     10429.6
    372760     10430.6
    372800       10431
    372840     10431.3
    372880     10434.3
    372920     10434.3
    372960     10435.8
    373000     10437.3
    373040     10438.6
    373080     10438.7
    373120     10440.1
    373160     10441.4
    373200     10443.2
    373240     10443.6
    373280     10445.3
    373320     10446.4
    373360     10447.3
    373400     10449.3
    373440     10448.8
    373480     10450.2
    373520     10451.6
    373560     10452.6
    373600       10453
    373640     10453.3
    373680     10456.3
    373720     10456.4
    373760     10457.8
    373800     10459.3
    373840     10460.6
    373880     10460.7
    373920     10462.1
    373960     10463.4
    374000     10465.2
    374040     10465.6
    374080     10467.4
    374120     10468.4
    374160     10469.3
    374200     10471.3
    374240     10470.8
    374280     10472.2
    374320     10473.6
    374360     10474.7
    374400       10475
    374440     10475.3
    374480     10478.4
    374520     10478.4
    374560     10479.8
    374600     10481.3
    374640     10482.6
    374680     10482.7
    374720     10484.1
    374760     10485.4
    374800     10487.2
    374840     10487.6
    374880     10489.4
    374920     10490.5
    374960     10491.3
    375000     10493.3
    375040     10492.9
    375080     10494.2
    375120     10495.6
    375160     10496.7
    375200       10497
    375240     10497.4
    375280     10500.4
    375320     10500.4
    375360     10501.8
    375400     10503.3
    375440     10504.7
    375480     10504.7
    375520     10506.2
    375560     10507.5
    375600     10509.2
    375640     10509.6
    375680     10511.4
    375720     10512.5
    375760     10513.3
    375800     10515.4
    375840     10514.9
    375880     10516.3
    375920     10517.7
    375960     10518.7
    376000       10519
    376040     10519.4
    376080     10522.4
    376120     10522.5
    376160     10523.8
    376200     10525.4
    376240     10526.7
    376280     10526.8
    376320     10528.2
    376360     10529.5
    376400     10531.2
    376440     10531.6
    376480     10533.4
    376520     10534.5
    376560     10535.3
    376600     10537.4
    376640     10536.9
    376680     10538.3
    376720     10539.7
    376760     10540.7
    376800     10541.1
    376840     10541.5
    376880     10544.5
    376920     10544.5
    376960     10545.8
    377000     10547.5
    377040     10548.7
    377080     10548.8
    377120     10550.2
    377160     10551.5
    377200     10553.2
    377240     10553.7
    377280     10555.5
    377320     10556.6
    377360     10557.4
    377400     10559.5
    377440     10558.9
    377480     10560.3
    377520     10561.8
    377560     10562.7
    377600     10563.1
    377640     10563.5
    377680     10566.5
    377720     10566.5
    377760     10567.9
    377800     10569.5
    377840     10570.8
    377880     10570.8
    377920     10572.2
    377960     10573.6
    378000     10575.3
    378040     10575.7
    378080     10577.6
    378120     10578.6
    378160     10579.4
    378200     10581.5
    378240       10581
    378280     10582.4
    378320     10583.8
    378360     10584.8
    378400     10585.2
    378440     10585.6
    378480     10588.6
    378520     10588.6
    378560       10590
    378600     10591.5
    378640     10592.8
    378680     10592.9
    378720     10594.3
    378760     10595.7
    378800     10597.3
    378840     10597.8
    378880     10599.6
    378920     10600.7
    378960     10601.5
    379000     10603.5
    379040       10603
    379080     10604.4
    379120     10605.8
    379160     10606.9
    379200     10607.2
    379240     10607.7
    379280     10610.7
    379320     10610.7
    379360       10612
    379400     10613.6
    379440     10614.8
    379480     10614.9
    379520     10616.3
    379560     10617.7
    379600     10619.4
    379640     10619.8
    379680     10621.7
    379720     10622.7
    379760     10623.6
    379800     10625.6
    379840     10625.1
    379880     10626.5
    379920     10627.9
    379960     10628.9
    380000     10629.3
    380040     10629.7
    380080     10632.7
    380120     10632.8
    380160     10634.1
    380200     10635.7
    380240       10637
    380280       10637
    380320     10638.4
    380360     10639.8
    380400     10641.5
    380440     10641.9
    380480     10643.7
    380520     10644.8
    380560     10645.7
    380600     10647.7
    380640     10647.1
    380680     10648.6
    380720       10650
    380760       10651
    380800     10651.4
    380840     10651.8
    380880     10654.9
    380920       10655
    380960     10656.2
    381000     10657.8
    381040     10659.1
    381080     10659.1
    381120     10660.5
    381160     10661.9
    381200     10663.6
    381240       10664
    381280     10665.8
    381320     10666.9
    381360     10667.8
    381400     10669.8
    381440     10669.2
    381480     10670.7
    381520     10672.1
    381560       10673
    381600     10673.5
    381640     10673.9
    381680     10676.9
    381720       10677
    381760     10678.3
    381800       10680
    381840     10681.2
    381880     10681.2
    381920     10682.7
    381960       10684
    382000     10685.7
    382040     10686.1
    382080       10688
    382120       10689
    382160     10689.9
    382200     10691.9
    382240     10691.4
    382280     10692.8
    382320     10694.2
    382360     10695.1
    382400     10695.6
    382440       10696
    382480       10699
    382520     10699.1
    382560     10700.5
    382600     10702.1
    382640     10703.3
    382680     10703.3
    382720     10704.8
    382760     10706.1
    382800     10707.8
    382840     10708.2
    382880     10710.1
    382920     10711.2
    382960       10712
    383000       10714
    383040     10713.5
    383080     10714.9
    383120     10716.4
    383160     10717.3
    383200     10717.7
    383240     10718.2
    383280     10721.2
    383320     10721.3
    383360     10722.6
    383400     10724.2
    383440     10725.4
    383480     10725.4
    383520     10726.9
    383560     10728.2
    383600       10730
    383640     10730.3
    383680     10732.2
    383720     10733.3
    383760     10734.2
    383800     10736.1
    383840     10735.6
    383880       10737
    383920     10738.5
    383960     10739.4
    384000     10739.8
    384040     10740.3
    384080     10743.3
    384120     10743.4
    384160     10744.7
    384200     10746.3
    384240     10747.6
    384280     10747.6
    384320       10749
    384360     10750.3
    384400     10752.1
    384440     10752.4
    384480     10754.3
    384520     10755.4
    384560     10756.3
    384600     10758.3
    384640     10757.8
    384680     10759.2
    384720     10760.6
    384760     10761.5
    384800       10762
    384840     10762.4
    384880     10765.4
    384920     10765.6
    384960     10766.8
    385000     10768.5
    385040     10769.8
    385080     10769.7
    385120     10771.2
    385160     10772.6
    385200     10774.3
    385240     10774.6
    385280     10776.5
    385320     10777.6
    385360     10778.4
    385400     10780.5
    385440     10779.9
    385480     10781.4
    385520     10782.7
    385560     10783.7
    385600     10784.1
    385640     10784.6
    385680     10787.6
    385720     10787.8
    385760       10789
    385800     10790.7
    385840     10791.9
    385880     10791.9
    385920     10793.4
    385960     10794.8
    386000     10796.4
    386040     10796.8
    386080     10798.7
    386120     10799.7
    386160     10800.6
    386200     10802.7
    386240     10802.1
    386280     10803.6
    386320     10804.9
    386360     10805.9
    386400     10806.3
    386440     10806.7
    386480     10809.7
    386520     10809.9
    386560     10811.2
    386600     10812.9
    386640     10814.1
    386680     10814.1
    386720     10815.6
    386760       10817
    386800     10818.6
    386840       10819
    386880     10820.8
    386920     10821.9
    386960     10822.8
    387000     10824.9
    387040     10824.3
    387080     10825.8
    387120     10827.1
    387160     10828.1
    387200     10828.5
    387240     10828.9
    387280     10831.9
    387320     10832.1
    387360     10833.3
    387400       10835
    387440     10836.2
    387480     10836.3
    387520     10837.8
    387560     10839.2
    387600     10840.8
    387640     10841.1
    387680       10843
    387720     10844.1
    387760       10845
    387800       10847
    387840     10846.5
    387880       10848
    387920     10849.2
    387960     10850.2
    388000     10850.6
    388040     10851.1
    388080       10854
    388120     10854.3
    388160     10855.5
    388200     10857.2
    388240     10858.4
    388280     10858.5
    388320     10859.9
    388360     10861.4
    388400       10863
    388440     10863.3
    388480     10865.2
    388520     10866.3
    388560     10867.2
    388600     10869.2
    388640     10868.7
    388680     10870.2
    388720     10871.4
    388760     10872.4
    388800     10872.8
    388840     10873.3
    388880     10876.2
    388920     10876.5
    388960     10877.8
    389000     10879.4
    389040     10880.6
    389080     10880.7
    389120     10882.1
    389160     10883.5
    389200     10885.1
    389240     10885.6
    389280     10887.4
    389320     10888.5
    389360     10889.4
    389400     10891.4
    389440     10890.9
    389480     10892.4
    389520     10893.6
    389560     10894.6
    389600     10895.1
    389640     10895.5
    389680     10898.4
    389720     10898.7
    389760       10900
    389800     10901.6
    389840     10902.9
    389880     10902.9
    389920     10904.3
    389960     10905.8
    390000     10907.3
    390040     10907.8
    390080     10909.6
    390120     10910.7
    390160     10911.6
    390200     10913.6
    390240     10913.1
    390280     10914.6
    390320     10915.8
    390360     10916.9
    390400     10917.3
    390440     10917.7
    390480     10920.7
    390520     10920.9
    390560     10922.2
    390600     10923.8
    390640     10925.1
    390680     10925.1
    390720     10926.5
    390760       10928
    390800     10929.5
    390840       10930
    390880     10931.8
    390920       10933
    390960     10933.8
    391000     10935.8
    391040     10935.3
    391080     10936.8
    391120       10938
    391160     10939.1
    391200     10939.5
    391240     10939.9
    391280     10942.9
    391320     10943.1
    391360     10944.4
    391400     10946.1
    391440     10947.3
    391480     10947.3
    391520     10948.7
    391560     10950.2
    391600     10951.7
    391640     10952.1
    391680       10954
    391720     10955.2
    391760       10956
    391800     10958.1
    391840     10957.5
    391880       10959
    391920     10960.2
    391960     10961.3
    392000     10961.8
    392040     10962.1
    392080     10965.1
    392120     10965.3
    392160     10966.6
    392200     10968.3
    392240     10969.5
    392280     10969.5
    392320     10970.9
    392360     10972.4
    392400     10973.8
    392440     10974.4
    392480     10976.2
    392520     10977.4
    392560     10978.2
    392600     10980.2
    392640     10979.7
    392680     10981.2
    392720     10982.4
    392760     10983.4
    392800     10983.9
    392840     10984.3
    392880     10987.2
    392920     10987.5
    392960     10988.7
    393000     10990.4
    393040     10991.7
    393080     10991.6
    393120     10993.1
    393160     10994.6
    393200     10996.1
    393240     10996.6
    393280     10998.4
    393320     10999.6
    393360     11000.4
    393400     11002.5
    393440     11001.9
    393480     11003.4
    393520     11004.6
    393560     11005.6
    393600     11006.1
    393640     11006.5
    393680     11009.4
    393720     11009.7
    393760     11010.9
    393800     11012.6
    393840     11013.9
    393880     11013.8
    393920     11015.3
    393960     11016.8
    394000     11018.3
    394040     11018.7
    394080     11020.6
    394120     11021.8
    394160     11022.6
    394200     11024.7
    394240     11024.1
    394280     11025.6
    394320     11026.8
    394360     11027.8
    394400     11028.3
    394440     11028.7
    394480     11031.6
    394520     11031.9
    394560     11033.1
    394600     11034.8
    394640     11036.1
    394680       11036
    394720     11037.5
    394760       11039
    394800     11040.5
    394840     11040.9
    394880     11042.8
    394920       11044
    394960     11044.8
    395000     11046.8
    395040     11046.4
    395080     11047.7
    395120     11049.1
    395160       11050
    395200     11050.5
    395240     11050.8
    395280     11053.8
    395320     11054.1
    395360     11055.3
    395400       11057
    395440     11058.3
    395480     11058.2
    395520     11059.7
    395560     11061.2
    395600     11062.7
    395640     11063.1
    395680       11065
    395720     11066.2
    395760       11067
    395800       11069
    395840     11068.6
    395880     11069.9
    395920     11071.3
    395960     11072.3
    396000     11072.7
    396040       11073
    396080       11076
    396120     11076.3
    396160     11077.5
    396200     11079.2
    396240     11080.5
    396280     11080.4
    396320     11081.9
    396360     11083.4
    396400     11084.9
    396440     11085.4
    396480     11087.2
    396520     11088.4
    396560     11089.2
    396600     11091.2
    396640     11090.7
    396680     11092.1
    396720     11093.4
    396760     11094.4
    396800     11094.9
    396840     11095.2
    396880     11098.2
    396920     11098.5
    396960     11099.7
    397000     11101.4
    397040     11102.7
    397080     11102.5
    397120     11104.1
    397160     11105.7
    397200     11107.1
    397240     11107.6
    397280     11109.4
    397320     11110.6
    397360     11111.4
    397400     11113.4
    397440       11113
    397480     11114.3
    397520     11115.6
    397560     11116.6
    397600       11117
    397640     11117.4
    397680     11120.4
    397720     11120.7
    397760     11121.9
    397800     11123.6
    397840     11124.9
    397880     11124.7
    397920     11126.2
    397960     11127.8
    398000     11129.3
    398040     11129.7
    398080     11131.6
    398120     11132.8
    398160     11133.5
    398200     11135.6
    398240     11135.1
    398280     11136.5
    398320     11137.8
    398360     11138.8
    398400     11139.3
    398440     11139.6
    398480     11142.6
    398520     11142.9
    398560     11144.1
    398600     11145.8
    398640     11147.1
    398680     11146.9
    398720     11148.4
    398760       11150
    398800     11151.5
    398840       11152
    398880     11153.8
    398920       11155
    398960     11155.7
    399000     11157.8
    399040     11157.3
    399080     11158.7
    399120       11160
    399160       11161
    399200     11161.5
    399240     11161.7
    399280     11164.7
    399320     11165.1
    399360     11166.3
    399400       11168
    399440     11169.3
    399480     11169.1
    399520     11170.6
    399560     11172.2
    399600     11173.7
    399640     11174.2
    399680       11176
    399720     11177.2
    399760     11177.9
    399800     11180.1
    399840     11179.5
    399880     11180.8
    399920     11182.3
    399960     11183.2
    400000     11183.7
    400040       11184
    400080       11187
    400120     11187.3
    400160     11188.5
    400200     11190.3
    400240     11191.5
    400280     11191.3
    400320     11192.8
    400360     11194.5
    400400     11195.9
    400440     11196.4
    400480     11198.2
    400520     11199.5
    400560     11200.1
    400600     11202.3
    400640     11201.7
    400680       11203
    400720     11204.5
    400760     11205.4
    400800     11205.9
    400840     11206.1
    400880     11209.2
    400920     11209.5
    400960     11210.7
    401000     11212.4
    401040     11213.7
    401080     11213.5
    401120     11215.1
    401160     11216.7
    401200     11218.1
    401240     11218.5
    401280     11220.4
    401320     11221.7
    401360     11222.2
    401400     11224.5
    401440     11223.9
    401480     11225.2
    401520     11226.7
    401560     11227.6
    401600       11228
    401640     11228.3
    401680     11231.3
    401720     11231.7
    401760     11232.8
    401800     11234.6
    401840     11235.9
    401880     11235.7
    401920     11237.3
    401960     11238.8
    402000     11240.3
    402040     11240.7
    402080     11242.5
    402120     11243.9
    402160     11244.5
    402200     11246.7
    402240     11246.1
    402280     11247.4
    402320     11248.8
    402360     11249.8
    402400     11250.2
    402440     11250.5
    402480     11253.5
    402520     11253.9
    402560       11255
    402600     11256.8
    402640     11258.1
    402680     11257.9
    402720     11259.5
    402760       11261
    402800     11262.5
    402840     11262.9
    402880     11264.7
    402920     11266.1
    402960     11266.7
    403000       11269
    403040     11268.3
    403080     11269.6
    403120       11271
    403160       11272
    403200     11272.4
    403240     11272.7
    403280     11275.7
    403320     11276.1
    403360     11277.3
    403400       11279
    403440     11280.3
    403480     11280.1
    403520     11281.8
    403560     11283.2
    403600     11284.7
    403640     11285.2
    403680     11286.9
    403720     11288.3
    403760     11288.9
    403800     11291.2
    403840     11290.5
    403880     11291.9
    403920     11293.3
    403960     11294.3
    404000     11294.6
    404040       11295
    404080       11298
    404120     11298.4
    404160     11299.5
    404200     11301.3
    404240     11302.6
    404280     11302.3
    404320       11304
    404360     11305.5
    404400       11307
    404440     11307.4
    404480     11309.2
    404520     11310.5
    404560     11311.1
    404600     11313.5
    404640     11312.7
    404680     11314.1
    404720     11315.5
    404760     11316.5
    404800     11316.9
    404840     11317.2
    404880     11320.3
    404920     11320.6
    404960     11321.7
    405000     11323.5
    405040     11324.8
    405080     11324.5
    405120     11326.2
    405160     11327.7
    405200     11329.2
    405240     11329.7
    405280     11331.4
    405320     11332.8
    405360     11333.3
    405400     11335.7
    405440       11335
    405480     11336.3
    405520     11337.8
    405560     11338.7
    405600     11339.1
    405640     11339.5
    405680     11342.5
    405720     11342.9
    405760       11344
    405800     11345.7
    405840       11347
    405880     11346.8
    405920     11348.5
    405960     11349.9
    406000     11351.5
    406040     11351.9
    406080     11353.6
    406120       11355
    406160     11355.5
    406200     11357.9
    406240     11357.2
    406280     11358.5
    406320       11360
    406360     11360.9
    406400     11361.3
    406440     11361.7
    406480     11364.8
    406520     11365.1
    406560     11366.2
    406600     11367.9
    406640     11369.2
    406680       11369
    406720     11370.7
    406760     11372.1
    406800     11373.7
    406840     11374.1
    406880     11375.8
    406920     11377.2
    406960     11377.7
    407000     11380.1
    407040     11379.4
    407080     11380.7
    407120     11382.2
    407160     11383.2
    407200     11383.4
    407240       11384
    407280     11386.9
    407320     11387.3
    407360     11388.4
    407400     11390.1
    407440     11391.4
    407480     11391.2
    407520     11392.9
    407560     11394.3
    407600     11395.9
    407640     11396.3
    407680       11398
    407720     11399.4
    407760     11399.8
    407800     11402.3
    407840     11401.6
    407880     11402.9
    407920     11404.4
    407960     11405.3
    408000     11405.6
    408040     11406.1
    408080     11409.1
    408120     11409.5
    408160     11410.6
    408200     11412.3
    408240     11413.6
    408280     11413.4
    408320     11415.1
    408360     11416.4
    408400     11418.1
    408440     11418.4
    408480     11420.2
    408520     11421.5
    408560     11422.1
    408600     11424.5
    408640     11423.8
    408680     11425.1
    408720     11426.5
    408760     11427.6
    408800     11427.7
    408840     11428.3
    408880     11431.3
    408920     11431.6
    408960     11432.8
    409000     11434.5
    409040     11435.7
    409080     11435.6
    409120     11437.3
    409160     11438.6
    409200     11440.2
    409240     11440.6
    409280     11442.4
    409320     11443.7
    409360     11444.2
    409400     11446.6
    409440     11445.9
    409480     11447.2
    409520     11448.7
    409560     11449.8
    409600     11449.9
    409640     11450.4
    409680     11453.5
    409720     11453.8
    409760       11455
    409800     11456.7
    409840     11457.9
    409880     11457.8
    409920     11459.4
    409960     11460.8
    410000     11462.5
    410040     11462.8
    410080     11464.6
    410120     11465.9
    410160     11466.4
    410200     11468.8
    410240       11468
    410280     11469.4
    410320     11470.8
    410360       11472
    410400     11472.1
    410440     11472.6
    410480     11475.7
    410520       11476
    410560     11477.2
    410600     11478.8
    410640     11480.1
    410680       11480
    410720     11481.6
    410760       11483
    410800     11484.6
    410840       11485
    410880     11486.8
    410920     11488.1
    410960     11488.5
    411000       11491
    411040     11490.2
    411080     11491.6
    411120       11493
    411160     11494.2
    411200     11494.3
    411240     11494.8
    411280     11497.9
    411320     11498.2
    411360     11499.4
    411400       11501
    411440     11502.3
    411480     11502.1
    411520     11503.8
    411560     11505.2
    411600     11506.8
    411640     11507.2
    411680       11509
    411720     11510.3
    411760     11510.7
    411800     11513.2
    411840     11512.4
    411880     11513.8
    411920     11515.2
    411960     11516.3
    412000     11516.5
    412040       11517
    412080     11520.1
    412120     11520.4
    412160     11521.6
    412200     11523.2
    412240     11524.5
    412280     11524.3
    412320       11526
    412360     11527.4
    412400       11529
    412440     11529.4
    412480     11531.2
    412520     11532.5
    412560       11533
    412600     11535.4
    412640     11534.6
    412680     11535.9
    412720     11537.4
    412760     11538.5
    412800     11538.7
    412840     11539.2
    412880     11542.3
    412920     11542.6
    412960     11543.7
    413000     11545.4
    413040     11546.7
    413080     11546.5
    413120     11548.2
    413160     11549.6
    413200     11551.2
    413240     11551.6
    413280     11553.4
    413320     11554.7
    413360     11555.2
    413400     11557.6
    413440     11556.8
    413480     11558.1
    413520     11559.6
    413560     11560.7
    413600     11560.9
    413640     11561.5
    413680     11564.5
    413720     11564.8
    413760     11565.9
    413800     11567.6
    413840     11568.9
    413880     11568.7
    413920     11570.4
    413960     11571.8
    414000     11573.4
    414040     11573.8
    414080     11575.6
    414120     11576.9
    414160     11577.4
    414200     11579.8
    414240       11579
    414280     11580.3
    414320     11581.8
    414360     11582.9
    414400     11583.1
    414440     11583.6
    414480     11586.6
    414520       11587
    414560     11588.1
    414600     11589.8
    414640     11591.1
    414680     11590.8
    414720     11592.6
    414760     11593.9
    414800     11595.5
    414840       11596
    414880     11597.8
    414920     11599.1
    414960     11599.6
    415000     11601.9
    415040     11601.1
    415080     11602.5
    415120       11604
    415160     11605.1
    415200     11605.2
    415240     11605.8
    415280     11608.8
    415320     11609.2
    415360     11610.3
    415400       11612
    415440     11613.3
    415480       11613
    415520     11614.8
    415560     11616.1
    415600     11617.7
    415640     11618.2
    415680     11619.9
    415720     11621.2
    415760     11621.8
    415800     11624.1
    415840     11623.3
    415880     11624.7
    415920     11626.1
    415960     11627.3
    416000     11627.4
    416040       11628
    416080       11631
    416120     11631.4
    416160     11632.5
    416200     11634.2
    416240     11635.4
    416280     11635.2
    416320       11637
    416360     11638.2
    416400     11639.9
    416440     11640.4
    416480     11642.1
    416520     11643.4
    416560       11644
    416600     11646.3
    416640     11645.5
    416680     11646.8
    416720     11648.3
    416760     11649.5
    416800     11649.6
    416840     11650.2
    416880     11653.2
    416920     11653.5
    416960     11654.8
    417000     11656.4
    417040     11657.6
    417080     11657.4
    417120     11659.2
    417160     11660.4
    417200       11662
    417240     11662.5
    417280     11664.3
    417320     11665.6
    417360     11666.1
    417400     11668.5
    417440     11667.7
    417480       11669
    417520     11670.5
    417560     11671.6
    417600     11671.8
    417640     11672.4
    417680     11675.4
    417720     11675.7
    417760       11677
    417800     11678.5
    417840     11679.8
    417880     11679.5
    417920     11681.3
    417960     11682.6
    418000     11684.2
    418040     11684.7
    418080     11686.5
    418120     11687.8
    418160     11688.3
    418200     11690.7
    418240     11689.9
    418280     11691.3
    418320     11692.8
    418360     11693.8
    418400       11694
    418440     11694.5
    418480     11697.6
    418520     11697.9
    418560     11699.2
    418600     11700.7
    418640       11702
    418680     11701.7
    418720     11703.5
    418760     11704.8
    418800     11706.4
    418840     11706.9
    418880     11708.6
    418920       11710
    418960     11710.5
    419000     11712.9
    419040     11712.1
    419080     11713.5
    419120     11714.9
    419160       11716
    419200     11716.3
    419240     11716.7
    419280     11719.9
    419320     11720.1
    419360     11721.4
    419400       11723
    419440     11724.2
    419480     11723.9
    419520     11725.6
    419560       11727
    419600     11728.6
    419640     11729.2
    419680     11730.9
    419720     11732.2
    419760     11732.8
    419800     11735.1
    419840     11734.3
    419880     11735.7
    419920     11737.2
    419960     11738.1
    420000     11738.5
    420040     11738.9
    420080     11742.1
    420120     11742.4
    420160     11743.7
    420200     11745.2
    420240     11746.4
    420280     11746.2
    420320     11747.9
    420360     11749.2
    420400     11750.8
    420440     11751.4
    420480     11753.1
    420520     11754.4
    420560     11755.1
    420600     11757.4
    420640     11756.6
    420680       11758
    420720     11759.5
    420760     11760.4
    420800     11760.7
    420840     11761.1
    420880     11764.3
    420920     11764.7
    420960     11765.9
    421000     11767.4
    421040     11768.7
    421080     11768.4
    421120     11770.2
    421160     11771.5
    421200     11773.1
    421240     11773.7
    421280     11775.4
    421320     11776.7
    421360     11777.3
    421400     11779.6
    421440     11778.9
    421480     11780.3
    421520     11781.7
    421560     11782.6
    421600       11783
    421640     11783.4
    421680     11786.6
    421720     11786.9
    421760     11788.2
    421800     11789.7
    421840     11790.9
    421880     11790.7
    421920     11792.4
    421960     11793.7
    422000     11795.3
    422040     11795.9
    422080     11797.6
    422120       11799
    422160     11799.6
    422200     11801.9
    422240     11801.1
    422280     11802.4
    422320     11803.9
    422360     11804.9
    422400     11805.2
    422440     11805.6
    422480     11808.8
    422520     11809.1
    422560     11810.4
    422600     11811.9
    422640     11813.1
    422680     11812.9
    422720     11814.7
    422760     11815.9
    422800     11817.6
    422840     11818.2
    422880     11819.8
    422920     11821.2
    422960     11821.8
    423000     11824.1
    423040     11823.3
    423080     11824.7
    423120     11826.1
    423160     11827.1
    423200     11827.4
    423240     11827.8
    423280       11831
    423320     11831.3
    423360     11832.6
    423400     11834.1
    423440     11835.4
    423480     11835.2
    423520     11836.9
    423560     11838.1
    423600     11839.8
    423640     11840.4
    423680       11842
    423720     11843.5
    423760       11844
    423800     11846.3
    423840     11845.5
    423880       11847
    423920     11848.4
    423960     11849.3
    424000     11849.6
    424040     11850.1
    424080     11853.2
    424120     11853.6
    424160     11854.8
    424200     11856.4
    424240     11857.6
    424280     11857.4
    424320     11859.1
    424360     11860.3
    424400       11862
    424440     11862.6
    424480     11864.3
    424520     11865.7
    424560     11866.2
    424600     11868.5
    424640     11867.7
    424680     11869.2
    424720     11870.6
    424760     11871.6
    424800     11871.9
    424840     11872.3
    424880     11875.5
    424920     11875.8
    424960     11877.1
    425000     11878.6
    425040     11879.9
    425080     11879.7
    425120     11881.4
    425160     11882.5
    425200     11884.3
    425240     11884.9
    425280     11886.5
    425320       11888
    425360     11888.5
    425400     11890.8
    425440       11890
    425480     11891.5
    425520     11892.9
    425560     11893.9
    425600     11894.1
    425640     11894.6
    425680     11897.8
    425720     11898.1
    425760     11899.3
    425800     11900.9
    425840     11902.1
    425880       11902
    425920     11903.7
    425960     11904.8
    426000     11906.5
    426040     11907.2
    426080     11908.8
    426120     11910.3
    426160     11910.8
    426200     11913.1
    426240     11912.2
    426280     11913.7
    426320     11915.2
    426360     11916.1
    426400     11916.4
    426440     11916.8
    426480       11920
    426520     11920.3
    426560     11921.6
    426600     11923.1
    426640     11924.4
    426680     11924.3
    426720       11926
    426760       11927
    426800     11928.8
    426840     11929.4
    426880     11931.1
    426920     11932.5
    426960     11933.1
    427000     11935.3
    427040     11934.5
    427080       11936
    427120     11937.5
    427160     11938.4
    427200     11938.6
    427240     11939.1
    427280     11942.3
    427320     11942.6
    427360     11943.8
    427400     11945.4
    427440     11946.6
    427480     11946.6
    427520     11948.2
    427560     11949.3
    427600     11951.1
    427640     11951.7
    427680     11953.4
    427720     11954.8
    427760     11955.3
    427800     11957.5
    427840     11956.8
    427880     11958.3
    427920     11959.7
    427960     11960.7
    428000     11960.9
    428040     11961.3
    428080     11964.6
    428120     11964.9
    428160     11966.1
    428200     11967.6
    428240     11968.9
    428280     11968.8
    428320     11970.5
    428360     11971.6
    428400     11973.3
    428440     11973.9
    428480     11975.7
    428520     11977.1
    428560     11977.6
    428600     11979.8
    428640     11979.1
    428680     11980.5
    428720       11982
    428760     11982.9
    428800     11983.1
    428840     11983.6
    428880     11986.8
    428920     11987.1
    428960     11988.4
    429000     11989.9
    429040     11991.2
    429080     11991.1
    429120     11992.8
    429160     11993.9
    429200     11995.6
    429240     11996.2
    429280       11998
    429320     11999.3
    429360     11999.9
    429400     12002.1
    429440     12001.3
    429480     12002.8
    429520     12004.3
    429560     12005.2
    429600     12005.4
    429640     12005.9
    429680     12009.1
    429720     12009.4
    429760     12010.6
    429800     12012.2
    429840     12013.5
    429880     12013.3
    429920       12015
    429960     12016.1
    430000     12017.9
    430040     12018.5
    430080     12020.2
    430120     12021.5
    430160     12022.2
    430200     12024.3
    430240     12023.6
    430280     12025.1
    430320     12026.5
    430360     12027.5
    430400     12027.6
    430440     12028.1
    430480     12031.3
    430520     12031.7
    430560     12032.9
    430600     12034.5
    430640     12035.7
    430680     12035.6
    430720     12037.3
    430760     12038.4
    430800     12040.1
    430840     12040.8
    430880     12042.5
    430920     12043.8
    430960     12044.4
    431000     12046.6
    431040     12045.9
    431080     12047.3
    431120     12048.8
    431160     12049.7
    431200     12049.9
    431240     12050.4
    431280     12053.6
    431320       12054
    431360     12055.2
    431400     12056.8
    431440       12058
    431480     12057.9
    431520     12059.6
    431560     12060.7
    431600     12062.4
    431640     12063.1
    431680     12064.7
    431720     12066.1
    431760     12066.7
    431800     12068.9
    431840     12068.1
    431880     12069.6
    431920     12071.1
    431960       12072
    432000     12072.2
    432040     12072.7
    432080     12075.8
    432120     12076.2
    432160     12077.5
    432200       12079
    432240     12080.2
    432280     12080.1
    432320     12081.9
    432360       12083
    432400     12084.7
    432440     12085.4
    432480       12087
    432520     12088.4
    432560       12089
    432600     12091.1
    432640     12090.4
    432680     12091.9
    432720     12093.4
    432760     12094.2
    432800     12094.5
    432840       12095
    432880     12098.1
    432920     12098.5
    432960     12099.7
    433000     12101.3
    433040     12102.6
    433080     12102.4
    433120     12104.1
    433160     12105.3
    433200       12107
    433240     12107.6
    433280     12109.3
    433320     12110.6
    433360     12111.3
    433400     12113.4
    433440     12112.7
    433480     12114.2
    433520     12115.7
    433560     12116.5
    433600     12116.7
    433640     12117.3
    433680     12120.4
    433720     12120.8
    433760       12122
    433800     12123.6
    433840     12124.8
    433880     12124.7
    433920     12126.4
    433960     12127.5
    434000     12129.2
    434040     12129.8
    434080     12131.6
    434120     12132.9
    434160     12133.5
    434200     12135.6
    434240       12135
    434280     12136.4
    434320       12138
    434360     12138.8
    434400       12139
    434440     12139.5
    434480     12142.7
    434520       12143
    434560     12144.2
    434600     12145.8
    434640       12147
    434680       12147
    434720     12148.7
    434760     12149.7
    434800     12151.5
    434840     12152.1
    434880     12153.8
    434920     12155.2
    434960     12155.8
    435000     12157.9
    435040     12157.2
    435080     12158.6
    435120     12160.2
    435160       12161
    435200     12161.2
    435240     12161.8
    435280       12165
    435320     12165.2
    435360     12166.5
    435400       12168
    435440     12169.3
    435480     12169.2
    435520     12170.9
    435560     12171.9
    435600     12173.7
    435640     12174.3
    435680     12176.1
    435720     12177.4
    435760     12178.1
    435800     12180.2
    435840     12179.5
    435880     12180.9
    435920     12182.4
    435960     12183.3
    436000     12183.4
    436040     12184.1
    436080     12187.2
    436120     12187.5
    436160     12188.8
    436200     12190.3
    436240     12191.5
    436280     12191.5
    436320     12193.2
    436360     12194.2
    436400       12196
    436440     12196.6
    436480     12198.4
    436520     12199.7
    436560     12200.4
    436600     12202.4
    436640     12201.7
    436680     12203.1
    436720     12204.7
    436760     12205.6
    436800     12205.6
    436840     12206.3
    436880     12209.4
    436920     12209.7
    436960       12211
    437000     12212.5
    437040     12213.8
    437080     12213.7
    437120     12215.4
    437160     12216.4
    437200     12218.2
    437240     12218.7
    437280     12220.6
    437320       12222
    437360     12222.6
    437400     12224.7
    437440     12223.9
    437480     12225.4
    437520     12226.9
    437560     12227.8
    437600     12227.9
    437640     12228.5
    437680     12231.7
    437720       12232
    437760     12233.2
    437800     12234.7
    437840       12236
    437880     12235.9
    437920     12237.6
    437960     12238.7
    438000     12240.4
    438040       12241
    438080     12242.9
    438120     12244.3
    438160     12244.9
    438200       12247
    438240     12246.2
    438280     12247.7
    438320     12249.2
    438360     12250.1
    438400     12250.1
    438440     12250.8
    438480     12253.9
    438520     12254.2
    438560     12255.5
    438600       12257
    438640     12258.3
    438680     12258.2
    438720     12259.8
    438760     12260.9
    438800     12262.7
    438840     12263.3
    438880     12265.1
    438920     12266.5
    438960     12267.2
    439000     12269.2
    439040     12268.4
    439080     12269.9
    439120     12271.5
    439160     12272.4
    439200     12272.4
    439240       12273
    439280     12276.2
    439320     12276.5
    439360     12277.7
    439400     12279.2
    439440     12280.5
    439480     12280.4
    439520     12282.1
    439560     12283.2
    439600     12284.9
    439640     12285.5
    439680     12287.3
    439720     12288.8
    439760     12289.4
    439800     12291.5
    439840     12290.7
    439880     12292.2
    439920     12293.7
    439960     12294.5
    440000     12294.6
    440040     12295.3
    440080     12298.4
    440120     12298.7
    440160     12299.9
    440200     12301.5
    440240     12302.8
    440280     12302.7
    440320     12304.4
    440360     12305.5
    440400     12307.2
    440440     12307.7
    440480     12309.6
    440520       12311
    440560     12311.7
    440600     12313.7
    440640     12312.9
    440680     12314.4
    440720       12316
    440760     12316.8
    440800     12316.9
    440840     12317.5
    440880     12320.6
    440920     12320.9
    440960     12322.2
    441000     12323.7
    441040       12325
    441080     12324.9
    441120     12326.6
    441160     12327.7
    441200     12329.4
    441240       12330
    441280     12331.8
    441320     12333.2
    441360     12333.9
    441400     12335.9
    441440     12335.1
    441480     12336.6
    441520     12338.2
    441560       12339
    441600     12339.1
    441640     12339.7
    441680     12342.8
    441720     12343.2
    441760     12344.4
    441800       12346
    441840     12347.3
    441880     12347.1
    441920     12348.9
    441960       12350
    442000     12351.6
    442040     12352.2
    442080     12354.1
    442120     12355.5
    442160     12356.1
    442200     12358.2
    442240     12357.3
    442280     12358.9
    442320     12360.4
    442360     12361.2
    442400     12361.3
    442440     12361.9
    442480       12365
    442520     12365.4
    442560     12366.6
    442600     12368.2
    442640     12369.5
    442680     12369.4
    442720     12371.1
    442760     12372.2
    442800     12373.9
    442840     12374.5
    442880     12376.3
    442920     12377.7
    442960     12378.3
    443000     12380.4
    443040     12379.6
    443080     12381.1
    443120     12382.7
    443160     12383.5
    443200     12383.5
    443240     12384.1
    443280     12387.3
    443320     12387.7
    443360     12388.9
    443400     12390.5
    443440     12391.7
    443480     12391.6
    443520     12393.3
    443560     12394.4
    443600     12396.1
    443640     12396.7
    443680     12398.6
    443720     12399.9
    443760     12400.6
    443800     12402.6
    443840     12401.8
    443880     12403.3
    443920     12404.9
    443960     12405.8
    444000     12405.8
    444040     12406.4
    444080     12409.5
    444120     12409.9
    444160     12411.2
    444200     12412.7
    444240     12413.9
    444280     12413.9
    444320     12415.6
    444360     12416.7
    444400     12418.4
    444440     12418.9
    444480     12420.8
    444520     12422.2
    444560     12422.8
    444600     12424.9
    444640     12424.1
    444680     12425.6
    444720     12427.2
    444760       12428
    444800       12428
    444840     12428.6
    444880     12431.8
    444920     12432.2
    444960     12433.4
    445000     12434.9
    445040     12436.2
    445080     12436.2
    445120     12437.8
    445160     12438.9
    445200     12440.6
    445240     12441.2
    445280       12443
    445320     12444.4
    445360       12445
    445400     12447.1
    445440     12446.3
    445480     12447.9
    445520     12449.4
    445560     12450.2
    445600     12450.2
    445640     12450.9
    445680       12454
    445720     12454.5
    445760     12455.6
    445800     12457.2
    445840     12458.5
    445880     12458.5
    445920     12460.1
    445960     12461.2
    446000     12462.9
    446040     12463.5
    446080     12465.3
    446120     12466.7
    446160     12467.3
    446200     12469.5
    446240     12468.6
    446280     12470.2
    446320     12471.7
    446360     12472.5
    446400     12472.5
    446440     12473.1
    446480     12476.3
    446520     12476.7
    446560     12477.9
    446600     12479.4
    446640     12480.8
    446680     12480.7
    446720     12482.4
    446760     12483.5
    446800     12485.3
    446840     12485.7
    446880     12487.5
    446920       12489
    446960     12489.6
    447000     12491.7
    447040     12490.9
    447080     12492.4
    447120       12494
    447160     12494.7
    447200     12494.8
    447240     12495.4
    447280     12498.5
    447320       12499
    447360     12500.2
    447400     12501.7
    447440       12503
    447480       12503
    447520     12504.8
    447560     12505.8
    447600     12507.6
    447640       12508
    447680     12509.8
    447720     12511.3
    447760     12511.9
    447800       12514
    447840     12513.1
    447880     12514.7
    447920     12516.3
    447960       12517
    448000     12517.1
    448040     12517.7
    448080     12520.7
    448120     12521.3
    448160     12522.4
    448200     12524.1
    448240     12525.3
    448280     12525.3
    448320       12527
    448360       12528
    448400     12529.9
    448440     12530.2
    448480     12532.1
    448520     12533.6
    448560     12534.2
    448600     12536.4
    448640     12535.4
    448680       12537
    448720     12538.6
    448760     12539.3
    448800     12539.3
    448840       12540
    448880       12543
    448920     12543.5
    448960     12544.7
    449000     12546.3
    449040     12547.6
    449080     12547.6
    449120     12549.3
    449160     12550.4
    449200     12552.1
    449240     12552.5
    449280     12554.4
    449320     12555.9
    449360     12556.5
    449400     12558.7
    449440     12557.6
    449480     12559.3
    449520     12560.8
    449560     12561.6
    449600     12561.6
    449640     12562.3
    449680     12565.3
    449720     12565.8
    449760       12567
    449800     12568.6
    449840     12569.9
    449880     12569.9
    449920     12571.6
    449960     12572.6
    450000     12574.4
    450040     12574.8
    450080     12576.6
    450120     12578.2
    450160     12578.8
    450200       12581
    450240     12579.9
    450280     12581.6
    450320     12583.2
    450360     12583.9
    450400     12583.9
    450440     12584.6
    450480     12587.6
    450520     12588.2
    450560     12589.3
    450600     12590.9
    450640     12592.2
    450680     12592.2
    450720     12593.9
    450760       12595
    450800     12596.8
    450840       12597
    450880     12598.9
    450920     12600.5
    450960     12601.1
    451000     12603.3
    451040     12602.2
    451080     12603.9
    451120     12605.5
    451160     12606.2
    451200     12606.3
    451240       12607
    451280     12609.9
    451320     12610.5
    451360     12611.7
    451400     12613.3
    451440     12614.6
    451480     12614.5
    451520     12616.2
    451560     12617.3
    451600     12619.1
    451640     12619.3
    451680     12621.3
    451720     12622.8
    451760     12623.5
    451800     12625.6
    451840     12624.6
    451880     12626.3
    451920     12627.8
    451960     12628.5
    452000     12628.6
    452040     12629.3
    452080     12632.2
    452120     12632.8
    452160       12634
    452200     12635.6
    452240     12636.9
    452280     12636.9
    452320     12638.6
    452360     12639.7
    452400     12641.4
    452440     12641.6
    452480     12643.6
    452520     12645.2
    452560     12645.8
    452600     12647.9
    452640     12646.9
    452680     12648.6
    452720     12650.1
    452760     12650.8
    452800     12650.9
    452840     12651.7
    452880     12654.5
    452920     12655.2
    452960     12656.3
    453000       12658
    453040     12659.2
    453080     12659.2
    453120     12660.9
    453160       12662
    453200     12663.7
    453240       12664
    453280       12666
    453320     12667.6
    453360     12668.2
    453400     12670.3
    453440     12669.2
    453480     12670.9
    453520     12672.5
    453560     12673.1
    453600     12673.2
    453640       12674
    453680     12676.9
    453720     12677.5
    453760     12678.7
    453800     12680.3
    453840     12681.6
    453880     12681.6
    453920     12683.3
    453960     12684.4
    454000     12686.1
    454040     12686.3
    454080     12688.4
    454120       12690
    454160     12690.6
    454200     12692.7
    454240     12691.6
    454280     12693.2
    454320     12694.9
    454360     12695.5
    454400     12695.6
    454440     12696.3
    454480     12699.2
    454520     12699.9
    454560       12701
    454600     12702.7
    454640     12703.9
    454680       12704
    454720     12705.7
    454760     12706.8
    454800     12708.5
    454840     12708.7
    454880     12710.7
    454920     12712.3
    454960     12712.9
    455000       12715
    455040     12713.9
    455080     12715.6
    455120     12717.3
    455160     12717.9
    455200     12717.9
    455240     12718.7
    455280     12721.6
    455320     12722.2
    455360     12723.4
    455400     12725.1
    455440     12726.3
    455480     12726.3
    455520     12728.1
    455560     12729.1
    455600     12730.9
    455640       12731
    455680     12733.1
    455720     12734.7
    455760     12735.3
    455800     12737.4
    455840     12736.3
    455880     12737.9
    455920     12739.7
    455960     12740.3
    456000     12740.2
    456040     12741.1
    456080     12743.9
    456120     12744.6
    456160     12745.7
    456200     12747.4
    456240     12748.6
    456280     12748.6
    456320     12750.4
    456360     12751.5
    456400     12753.2
    456440     12753.4
    456480     12755.5
    456520     12757.1
    456560     12757.6
    456600     12759.7
    456640     12758.7
    456680     12760.3
    456720       12762
    456760     12762.6
    456800     12762.6
    456840     12763.4
    456880     12766.2
    456920     12766.9
    456960     12768.1
    457000     12769.7
    457040       12771
    457080       12771
    457120     12772.8
    457160     12773.9
    457200     12775.5
    457240     12775.8
    457280     12777.9
    457320     12779.4
    457360       12780
    457400       12782
    457440       12781
    457480     12782.7
    457520     12784.4
    457560       12785
    457600     12784.9
    457640     12785.7
    457680     12788.6
    457720     12789.3
    457760     12790.4
    457800     12792.1
    457840     12793.3
    457880     12793.4
    457920     12795.1
    457960     12796.3
    458000     12797.8
    458040     12798.1
    458080     12800.2
    458120     12801.8
    458160     12802.3
    458200     12804.4
    458240     12803.3
    458280       12805
    458320     12806.7
    458360     12807.4
    458400     12807.4
    458440       12808
    458480       12811
    458520     12811.6
    458560     12812.7
    458600     12814.4
    458640     12815.6
    458680     12815.7
    458720     12817.4
    458760     12818.6
    458800     12820.2
    458840     12820.4
    458880     12822.5
    458920     12824.2
    458960     12824.6
    459000     12826.8
    459040     12825.7
    459080     12827.4
    459120     12829.1
    459160     12829.8
    459200     12829.7
    459240     12830.4
    459280     12833.3
    459320     12833.9
    459360       12835
    459400     12836.8
    459440       12838
    459480       12838
    459520     12839.8
    459560       12841
    459600     12842.5
    459640     12842.8
    459680     12844.9
    459720     12846.5
    459760       12847
    459800     12849.2
    459840       12848
    459880     12849.8
    459920     12851.4
    459960     12852.1
    460000       12852
    460040     12852.8
    460080     12855.7
    460120     12856.3
    460160     12857.4
    460200     12859.2
    460240     12860.4
    460280     12860.4
    460320     12862.2
    460360     12863.3
    460400     12864.9
    460440     12865.2
    460480     12867.3
    460520     12868.8
    460560     12869.4
    460600     12871.5
    460640     12870.3
    460680     12872.1
    460720     12873.7
    460760     12874.4
    460800     12874.3
    460840     12875.1
    460880     12878.1
    460920     12878.7
    460960     12879.7
    461000     12881.5
    461040     12882.7
    461080     12882.8
    461120     12884.5
    461160     12885.7
    461200     12887.2
    461240     12887.5
    461280     12889.6
    461320     12891.1
    461360     12891.7
    461400     12893.9
    461440     12892.7
    461480     12894.4
    461520     12896.1
    461560     12896.8
    461600     12896.6
    461640     12897.4
    461680     12900.5
    461720     12900.9
    461760     12902.1
    461800     12903.9
    461840     12905.1
    461880     12905.1
    461920     12906.9
    461960       12908
    462000     12909.6
    462040     12909.9
    462080       12912
    462120     12913.5
    462160       12914
    462200     12916.2
    462240       12915
    462280     12916.8
    462320     12918.5
    462360     12919.1
    462400     12918.9
    462440     12919.7
    462480     12922.8
    462520     12923.3
    462560     12924.4
    462600     12926.3
    462640     12927.4
    462680     12927.5
    462720     12929.3
    462760     12930.4
    462800     12931.9
    462840     12932.2
    462880     12934.3
    462920     12935.9
    462960     12936.4
    463000     12938.6
    463040     12937.4
    463080     12939.1
    463120     12940.8
    463160     12941.4
    463200     12941.3
    463240     12942.1
    463280     12945.2
    463320     12945.6
    463360     12946.8
    463400     12948.6
    463440     12949.8
    463480     12949.9
    463520     12951.6
    463560     12952.7
    463600     12954.3
    463640     12954.5
    463680     12956.6
    463720     12958.2
    463760     12958.7
    463800       12961
    463840     12959.7
    463880     12961.5
    463920     12963.1
    463960     12963.8
    464000     12963.6
    464040     12964.5
    464080     12967.5
    464120       12968
    464160     12969.1
    464200     12970.9
    464240     12972.2
    464280     12972.2
    464320       12974
    464360     12975.1
    464400     12976.7
    464440     12976.9
    464480       12979
    464520     12980.6
    464560     12981.1
    464600     12983.3
    464640     12982.1
    464680     12983.9
    464720     12985.5
    464760     12986.1
    464800       12986
    464840     12986.8
    464880     12989.8
    464920     12990.3
    464960     12991.5
    465000     12993.3
    465040     12994.5
    465080     12994.5
    465120     12996.3
    465160     12997.5
    465200     12999.1
    465240     12999.2
    465280     13001.3
    465320     13002.9
    465360     13003.5
    465400     13005.7
    465440     13004.4
    465480     13006.2
    465520     13007.8
    465560     13008.5
    465600     13008.3
    465640     13009.1
    465680     13012.2
    465720     13012.6
    465760     13013.8
    465800     13015.6
    465840     13016.9
    465880     13016.9
    465920     13018.7
    465960     13019.8
    466000     13021.4
    466040     13021.6
    466080     13023.7
    466120     13025.2
    466160     13025.7
    466200     13028.1
    466240     13026.7
    466280     13028.6
    466320     13030.1
    466360     13030.8
    466400     13030.6
    466440     13031.4
    466480     13034.5
    466520     13034.9
    466560     13036.2
    466600     13037.9
    466640     13039.2
    466680     13039.2
    466720       13041
    466760     13042.1
    466800     13043.6
    466840     13043.9
    466880       13046
    466920     13047.5
    466960       13048
    467000     13050.4
    467040     13049.1
    467080     13050.8
    467120     13052.4
    467160     13053.1
    467200     13052.9
    467240     13053.8
    467280     13056.8
    467320     13057.2
    467360     13058.5
    467400     13060.2
    467440     13061.5
    467480     13061.5
    467520     13063.2
    467560     13064.5
    467600       13066
    467640     13066.2
    467680     13068.3
    467720     13069.8
    467760     13070.3
    467800     13072.8
    467840     13071.5
    467880     13073.2
    467920     13074.8
    467960     13075.5
    468000     13075.3
    468040     13076.1
    468080     13079.2
    468120     13079.6
    468160     13080.9
    468200     13082.6
    468240     13083.9
    468280     13083.9
    468320     13085.6
    468360     13086.8
    468400     13088.4
    468440     13088.6
    468480     13090.6
    468520     13092.2
    468560     13092.7
    468600     13095.2
    468640     13093.9
    468680     13095.6
    468720     13097.2
    468760     13097.9
    468800     13097.7
    468840     13098.5
    468880     13101.6
    468920       13102
    468960     13103.3
    469000     13105.1
    469040     13106.3
    469080     13106.3
    469120       13108
    469160     13109.2
    469200     13110.8
    469240       13111
    469280       13113
    469320     13114.6
    469360     13115.1
    469400     13117.5
    469440     13116.2
    469480       13118
    469520     13119.6
    469560     13120.2
    469600     13120.1
    469640     13120.9
    469680       13124
    469720     13124.4
    469760     13125.7
    469800     13127.5
    469840     13128.7
    469880     13128.6
    469920     13130.4
    469960     13131.6
    470000     13133.2
    470040     13133.4
    470080     13135.4
    470120       13137
    470160     13137.5
    470200     13139.9
    470240     13138.6
    470280     13140.3
    470320       13142
    470360     13142.6
    470400     13142.4
    470440     13143.3
    470480     13146.4
    470520     13146.8
    470560     13148.1
    470600     13149.9
    470640     13151.2
    470680     13151.1
    470720     13152.9
    470760       13154
    470800     13155.6
    470840     13155.8
    470880     13157.8
    470920     13159.4
    470960       13160
    471000     13162.4
    471040     13161.1
    471080     13162.8
    471120     13164.4
    471160     13165.1
    471200     13164.8
    471240     13165.7
    471280     13168.9
    471320     13169.2
    471360     13170.5
    471400     13172.3
    471440     13173.6
    471480     13173.5
    471520     13175.3
    471560     13176.5
    471600       13178
    471640     13178.3
    471680     13180.3
    471720     13181.8
    471760     13182.3
    471800     13184.8
    471840     13183.5
    471880     13185.2
    471920     13186.8
    471960     13187.5
    472000     13187.2
    472040     13188.1
    472080     13191.3
    472120     13191.7
    472160       13193
    472200     13194.7
    472240       13196
    472280     13195.9
    472320     13197.8
    472360     13198.9
    472400     13200.5
    472440     13200.7
    472480     13202.8
    472520     13204.2
    472560     13204.8
    472600     13207.3
    472640     13205.9
    472680     13207.6
    472720     13209.2
    472760     13209.9
    472800     13209.6
    472840     13210.5
    472880     13213.8
    472920     13214.1
    472960     13215.4
    473000     13217.2
    473040     13218.4
    473080     13218.3
    473120     13220.2
    473160     13221.3
    473200     13222.9
    473240     13223.1
    473280     13225.1
    473320     13226.7
    473360     13227.3
    473400     13229.7
    473440     13228.3
    473480       13230
    473520     13231.7
    473560     13232.4
    473600     13232.1
    473640       13233
    473680     13236.2
    473720     13236.5
    473760     13237.8
    473800     13239.6
    473840     13240.9
    473880     13240.8
    473920     13242.6
    473960     13243.7
    474000     13245.3
    474040     13245.6
    474080     13247.5
    474120     13249.2
    474160     13249.7
    474200     13252.1
    474240     13250.8
    474280     13252.5
    474320     13254.2
    474360     13254.8
    474400     13254.5
    474440     13255.4
    474480     13258.6
    474520     13258.9
    474560     13260.3
    474600       13262
    474640     13263.3
    474680     13263.2
    474720     13265.1
    474760     13266.1
    474800     13267.8
    474840       13268
    474880       13270
    474920     13271.6
    474960     13272.2
    475000     13274.6
    475040     13273.1
    475080     13274.9
    475120     13276.6
    475160     13277.2
    475200     13276.9
    475240     13277.7
    475280     13281.1
    475320     13281.2
    475360     13282.7
    475400     13284.5
    475440     13285.7
    475480     13285.6
    475520     13287.5
    475560     13288.5
    475600     13290.2
    475640     13290.5
    475680     13292.4
    475720       13294
    475760     13294.6
    475800     13297.1
    475840     13295.5
    475880     13297.4
    475920       13299
    475960     13299.6
    476000     13299.3
    476040     13300.2
    476080     13303.5
    476120     13303.7
    476160     13305.2
    476200     13306.9
    476240     13308.1
    476280     13307.9
    476320       13310
    476360     13310.9
    476400     13312.6
    476440     13312.9
    476480     13314.8
    476520     13316.5
    476560       13317
    476600     13319.5
    476640       13318
    476680     13319.8
    476720     13321.4
    476760     13322.1
    476800     13321.7
    476840     13322.6
    476880     13325.9
    476920     13326.1
    476960     13327.6
    477000     13329.3
    477040     13330.5
    477080     13330.4
    477120     13332.3
    477160     13333.4
    477200       13335
    477240     13335.4
    477280     13337.3
    477320     13338.9
    477360     13339.5
    477400     13341.9
    477440     13340.4
    477480     13342.3
    477520     13343.8
    477560     13344.5
    477600     13344.2
    477640     13345.1
    477680     13348.3
    477720     13348.5
    477760       13350
    477800     13351.8
    477840       13353
    477880     13352.7
    477920     13354.8
    477960     13355.8
    478000     13357.4
    478040     13357.8
    478080     13359.7
    478120     13361.4
    478160     13361.9
    478200     13364.4
    478240     13362.8
    478280     13364.7
    478320     13366.2
    478360       13367
    478400     13366.6
    478440     13367.6
    478480     13370.8
    478520       13371
    478560     13372.4
    478600     13374.2
    478640     13375.5
    478680     13375.2
    478720     13377.3
    478760     13378.3
    478800     13379.8
    478840     13380.2
    478880     13382.2
    478920     13383.8
    478960     13384.3
    479000     13386.8
    479040     13385.2
    479080     13387.1
    479120     13388.6
    479160     13389.4
    479200       13389
    479240     13389.9
    479280     13393.2
    479320     13393.4
    479360     13394.9
    479400     13396.7
    479440     13397.9
    479480     13397.6
    479520     13399.7
    479560     13400.7
    479600     13402.3
    479640     13402.6
    479680     13404.6
    479720     13406.2
    479760     13406.8
    479800     13409.2
    479840     13407.6
    479880     13409.5
    479920       13411
    479960     13411.8
    480000     13411.4
    480040     13412.4
    480080     13415.6
    480120     13415.9
    480160     13417.3
    480200     13419.1
    480240     13420.4
    480280       13420
    480320     13422.1
    480360     13423.2
    480400     13424.7
    480440       13425
    480480       13427
    480520     13428.7
    480560     13429.2
    480600     13431.6
    480640       13430
    480680       13432
    480720     13433.4
    480760     13434.3
    480800     13433.8
    480840     13434.8
    480880     13438.1
    480920     13438.4
    480960     13439.8
    481000     13441.5
    481040     13442.8
    481080     13442.5
    481120     13444.6
    481160     13445.7
    481200     13447.2
    481240     13447.5
    481280     13449.4
    481320     13451.2
    481360     13451.6
    481400     13454.1
    481440     13452.4
    481480     13454.4
    481520     13455.9
    481560     13456.8
    481600     13456.2
    481640     13457.3
    481680     13460.5
    481720     13460.8
    481760     13462.2
    481800     13463.9
    481840     13465.2
    481880     13464.9
    481920     13467.1
    481960     13468.2
    482000     13469.7
    482040       13470
    482080     13471.8
    482120     13473.6
    482160     13474.1
    482200     13476.5
    482240     13474.8
    482280     13476.9
    482320     13478.3
    482360     13479.2
    482400     13478.7
    482440     13479.7
    482480     13482.9
    482520     13483.3
    482560     13484.6
    482600     13486.4
    482640     13487.6
    482680     13487.4
    482720     13489.5
    482760     13490.7
    482800     13492.1
    482840     13492.4
    482880     13494.3
    482920     13496.1
    482960     13496.5
    483000     13498.9
    483040     13497.3
    483080     13499.3
    483120     13500.8
    483160     13501.6
    483200     13501.2
    483240     13502.1
    483280     13505.4
    483320     13505.8
    483360     13507.1
    483400     13508.9
    483440     13510.1
    483480     13509.9
    483520     13511.9
    483560     13513.2
    483600     13514.6
    483640     13514.9
    483680     13516.8
    483720     13518.6
    483760       13519
    483800     13521.4
    483840     13519.8
    483880     13521.8
    483920     13523.2
    483960     13524.1
    484000     13523.7
    484040     13524.6
    484080     13527.8
    484120     13528.3
    484160     13529.5
    484200     13531.4
    484240     13532.6
    484280     13532.3
    484320     13534.4
    484360     13535.7
    484400     13537.1
    484440     13537.3
    484480     13539.2
    484520     13541.1
    484560     13541.4
    484600     13543.9
    484640     13542.3
    484680     13544.3
    484720     13545.8
    484760     13546.6
    484800     13546.2
    484840     13547.1
    484880     13550.3
    484920     13550.8
    484960       13552
    485000     13553.9
    485040     13555.1
    485080     13554.9
    485120     13556.9
    485160     13558.2
    485200     13559.5
    485240     13559.9
    485280     13561.7
    485320     13563.7
    485360       13564
    485400     13566.5
    485440     13564.8
    485480     13566.8
    485520     13568.3
    485560     13569.2
    485600     13568.7
    485640     13569.6
    485680     13572.8
    485720     13573.3
    485760     13574.6
    485800     13576.4
    485840     13577.6
    485880     13577.4
    485920     13579.4
    485960     13580.7
    486000       13582
    486040     13582.4
    486080     13584.2
    486120     13586.2
    486160     13586.5
    486200       13589
    486240     13587.3
    486280     13589.3
    486320     13590.8
    486360     13591.6
    486400     13591.2
    486440     13592.1
    486480     13595.3
    486520     13595.8
    486560     13597.1
    486600     13598.9
    486640     13600.1
    486680     13599.9
    486720       13602
    486760     13603.2
    486800     13604.4
    486840     13604.9
    486880     13606.6
    486920     13608.6
    486960       13609
    487000     13611.4
    487040     13609.7
    487080     13611.9
    487120     13613.3
    487160     13614.2
    487200     13613.7
    487240     13614.6
    487280     13617.9
    487320     13618.3
    487360     13619.6
    487400     13621.5
    487440     13622.6
    487480     13622.5
    487520     13624.5
    487560     13625.7
    487600       13627
    487640     13627.4
    487680     13629.2
    487720     13631.1
    487760     13631.5
    487800     13633.9
    487840     13632.3
    487880     13634.4
    487920     13635.8
    487960     13636.7
    488000     13636.3
    488040     13637.1
    488080     13640.4
    488120     13640.8
    488160       13642
    488200       13644
    488240     13645.1
    488280       13645
    488320     13646.9
    488360     13648.3
    488400     13649.5
    488440     13649.9
    488480     13651.7
    488520     13653.7
    488560       13654
    488600     13656.4
    488640     13654.9
    488680     13656.8
    488720     13658.3
    488760     13659.1
    488800     13658.7
    488840     13659.6
    488880     13662.9
    488920     13663.3
    488960     13664.6
    489000     13666.4
    489040     13667.6
    489080     13667.5
    489120     13669.4
    489160     13670.8
    489200       13672
    489240     13672.4
    489280     13674.2
    489320     13676.2
    489360     13676.5
    489400     13678.9
    489440     13677.4
    489480     13679.3
    489520     13680.8
    489560     13681.7
    489600     13681.2
    489640     13682.1
    489680     13685.4
    489720     13685.8
    489760     13687.1
    489800     13688.9
    489840     13690.2
    489880     13689.9
    489920     13691.9
    489960     13693.3
    490000     13694.5
    490040     13694.9
    490080     13696.7
    490120     13698.7
    490160       13699
    490200     13701.5
    490240     13699.9
    490280     13701.9
    490320     13703.3
    490360     13704.2
    490400     13703.8
    490440     13704.7
    490480       13708
    490520     13708.4
    490560     13709.6
    490600     13711.5
    490640     13712.7
    490680     13712.4
    490720     13714.5
    490760     13715.9
    490800       13717
    490840     13717.5
    490880     13719.2
    490920     13721.3
    490960     13721.5
    491000       13724
    491040     13722.4
    491080     13724.4
    491120     13725.9
    491160     13726.7
    491200     13726.3
    491240     13727.2
    491280     13730.6
    491320     13730.9
    491360     13732.2
    491400     13734.1
    491440     13735.2
    491480     13734.9
    491520     13737.1
    491560     13738.4
    491600     13739.6
    491640     13740.1
    491680     13741.8
    491720     13743.8
    491760     13744.1
    491800     13746.5
    491840       13745
    491880       13747
    491920     13748.4
    491960     13749.3
    492000     13748.9
    492040     13749.7
    492080     13753.2
    492120     13753.4
    492160     13754.7
    492200     13756.6
    492240     13757.7
    492280     13757.5
    492320     13759.6
    492360     13760.9
    492400     13762.1
    492440     13762.6
    492480     13764.3
    492520     13766.4
    492560     13766.6
    492600       13769
    492640     13767.5
    492680     13769.5
    492720     13770.9
    492760     13771.8
    492800     13771.4
    492840     13772.2
    492880     13775.7
    492920     13775.9
    492960     13777.3
    493000     13779.1
    493040     13780.3
    493080       13780
    493120     13782.1
    493160     13783.5
    493200     13784.6
    493240     13785.2
    493280     13786.8
    493320     13788.9
    493360     13789.1
    493400     13791.5
    493440       13790
    493480       13792
    493520     13793.5
    493560     13794.3
    493600     13793.9
    493640     13794.7
    493680     13798.1
    493720     13798.4
    493760     13799.8
    493800     13801.7
    493840     13802.8
    493880     13802.6
    493920     13804.6
    493960       13806
    494000     13807.1
    494040     13807.7
    494080     13809.4
    494120     13811.3
    494160     13811.6
    494200       13814
    494240     13812.5
    494280     13814.5
    494320       13816
    494360     13816.8
    494400     13816.4
    494440     13817.3
    494480     13820.7
    494520     13820.9
    494560     13822.3
    494600     13824.1
    494640     13825.3
    494680     13825.1
    494720     13827.2
    494760     13828.6
    494800     13829.6
    494840     13830.2
    494880     13831.9
    494920     13833.9
    494960     13834.1
    495000     13836.6
    495040       13835
    495080     13836.9
    495120     13838.5
    495160     13839.4
    495200     13838.9
    495240     13839.8
    495280     13843.2
    495320     13843.5
    495360     13844.8
    495400     13846.6
    495440     13847.8
    495480     13847.5
    495520     13849.7
    495560     13851.1
    495600     13852.2
    495640     13852.7
    495680     13854.4
    495720     13856.4
    495760     13856.6
    495800     13859.1
    495840     13857.5
    495880     13859.4
    495920       13861
    495960     13861.8
    496000     13861.4
    496040     13862.2
    496080     13865.7
    496120       13866
    496160     13867.3
    496200     13869.2
    496240     13870.3
    496280       13870
    496320     13872.2
    496360     13873.6
    496400     13874.7
    496440     13875.3
    496480       13877
    496520       13879
    496560     13879.1
    496600     13881.6
    496640     13880.1
    496680       13882
    496720     13883.6
    496760     13884.3
    496800     13883.9
    496840     13884.8
    496880     13888.2
    496920     13888.5
    496960     13889.9
    497000     13891.7
    497040     13892.9
    497080     13892.5
    497120     13894.8
    497160     13896.2
    497200     13897.3
    497240     13897.9
    497280     13899.5
    497320     13901.6
    497360     13901.6
    497400     13904.1
    497440     13902.6
    497480     13904.6
    497520     13906.1
    497560     13906.9
    497600     13906.5
    497640     13907.4
    497680     13910.7
    497720       13911
    497760     13912.4
    497800     13914.3
    497840     13915.5
    497880       13915
    497920     13917.4
    497960     13918.7
    498000     13919.8
    498040     13920.4
    498080     13922.1
    498120     13924.1
    498160     13924.1
    498200     13926.6
    498240     13925.1
    498280     13927.1
    498320     13928.6
    498360     13929.4
    498400       13929
    498440       13930
    498480     13933.3
    498520     13933.6
    498560       13935
    498600     13936.9
    498640     13938.1
    498680     13937.6
    498720     13939.9
    498760     13941.3
    498800     13942.4
    498840     13942.9
    498880     13944.6
    498920     13946.6
    498960     13946.7
    499000     13949.2
    499040     13947.7
    499080     13949.7
    499120     13951.2
    499160       13952
    499200     13951.6
    499240     13952.5
    499280     13955.9
    499320     13956.2
    499360     13957.5
    499400     13959.4
    499440     13960.6
    499480     13960.1
    499520     13962.5
    499560     13963.8
    499600     13964.9
    499640     13965.4
    499680     13967.2
    499720     13969.2
    499760     13969.2
    499800     13971.8
    499840     13970.2
    499880     13972.3
    499920     13973.8
    499960     13974.6
    500000     13974.2
    500040     13975.2
    500080     13978.5
    500120     13978.7
    500160     13980.1
    500200       13982
    500240     13983.2
    500280     13982.7
    500320       13985
    500360     13986.4
    500400     13987.5
    500440       13988
    500480     13989.8
    500520     13991.8
    500560     13991.8
    500600     13994.4
    500640     13992.7
    500680     13994.8
    500720     13996.3
    500760     13997.1
    500800     13996.8
    500840     13997.7
    500880       14001
    500920     14001.3
    500960     14002.7
    501000     14004.6
    501040     14005.7
    501080     14005.3
    501120     14007.6
    501160       14009
    501200       14010
    501240     14010.6
    501280     14012.4
    501320     14014.3
    501360     14014.4
    501400     14016.9
    501440     14015.3
    501480     14017.4
    501520     14018.9
    501560     14019.7
    501600     14019.4
    501640     14020.3
    501680     14023.6
    501720     14023.8
    501760     14025.3
    501800     14027.2
    501840     14028.3
    501880     14027.9
    501920     14030.2
    501960     14031.6
    502000     14032.7
    502040     14033.1
    502080       14035
    502120     14036.9
    502160     14037.1
    502200     14039.5
    502240     14037.9
    502280       14040
    502320     14041.5
    502360     14042.3
    502400     14041.9
    502440     14042.9
    502480     14046.2
    502520     14046.4
    502560     14047.9
    502600     14049.7
    502640     14050.9
    502680     14050.5
    502720     14052.8
    502760     14054.2
    502800     14055.3
    502840     14055.7
    502880     14057.6
    502920     14059.5
    502960     14059.7
    503000     14062.1
    503040     14060.5
    503080     14062.6
    503120     14064.1
    503160     14064.9
    503200     14064.6
    503240     14065.6
    503280     14068.8
    503320     14069.1
    503360     14070.5
    503400     14072.4
    503440     14073.6
    503480     14073.1
    503520     14075.4
    503560     14076.7
    503600     14077.9
    503640     14078.4
    503680     14080.3
    503720     14082.1
    503760     14082.3
    503800     14084.7
    503840     14083.1
    503880     14085.2
    503920     14086.7
    503960     14087.6
    504000     14087.2
    504040     14088.2
    504080     14091.4
    504120     14091.7
    504160     14093.1
    504200       14095
    504240     14096.1
    504280     14095.7
    504320       14098
    504360     14099.3
    504400     14100.5
    504440     14101.1
    504480     14102.9
    504520     14104.7
    504560     14104.9
    504600     14107.4
    504640     14105.8
    504680     14107.8
    504720     14109.4
    504760     14110.3
    504800     14109.9
    504840     14110.8
    504880       14114
    504920     14114.3
    504960     14115.7
    505000     14117.6
    505040     14118.8
    505080     14118.3
    505120     14120.7
    505160       14122
    505200     14123.2
    505240     14123.7
    505280     14125.6
    505320     14127.3
    505360     14127.6
    505400       14130
    505440     14128.4
    505480     14130.5
    505520     14132.1
    505560       14133
    505600     14132.5
    505640     14133.4
    505680     14136.7
    505720     14136.9
    505760     14138.4
    505800     14140.3
    505840     14141.5
    505880       14141
    505920     14143.3
    505960     14144.6
    506000     14145.9
    506040     14146.4
    506080     14148.2
    506120       14150
    506160     14150.3
    506200     14152.6
    506240     14151.1
    506280     14153.2
    506320     14154.7
    506360     14155.6
    506400     14155.2
    506440     14156.1
    506480     14159.3
    506520     14159.6
    506560     14161.1
    506600       14163
    506640     14164.2
    506680     14163.7
    506720       14166
    506760     14167.4
    506800     14168.7
    506840     14169.1
    506880     14170.9
    506920     14172.6
    506960       14173
    507000     14175.2
    507040     14173.8
    507080     14175.9
    507120     14177.4
    507160     14178.4
    507200     14177.9
    507240     14178.8
    507280       14182
    507320     14182.3
    507360     14183.8
    507400     14185.7
    507440     14186.8
    507480     14186.3
    507520     14188.6
    507560       14190
    507600     14191.4
    507640     14191.8
    507680     14193.6
    507720     14195.3
    507760     14195.6
    507800     14197.9
    507840     14196.5
    507880     14198.5
    507920       14200
    507960       14201
    508000     14200.5
    508040     14201.5
    508080     14204.7
    508120     14204.9
    508160     14206.5
    508200     14208.4
    508240     14209.5
    508280       14209
    508320     14211.3
    508360     14212.6
    508400       14214
    508440     14214.5
    508480     14216.3
    508520       14218
    508560     14218.3
    508600     14220.6
    508640     14219.2
    508680     14221.2
    508720     14222.7
    508760     14223.6
    508800     14223.1
    508840       14224
    508880     14227.4
    508920     14227.6
    508960     14229.1
    509000     14230.9
    509040     14232.1
    509080     14231.6
    509120     14233.9
    509160     14235.2
    509200     14236.6
    509240     14237.1
    509280     14238.9
    509320     14240.6
    509360     14240.9
    509400     14243.3
    509440     14241.8
    509480     14243.8
    509520     14245.3
    509560     14246.3
    509600     14245.8
    509640     14246.7
    509680     14250.1
    509720     14250.3
    509760     14251.8
    509800     14253.5
    509840     14254.8
    509880     14254.3
    509920     14256.6
    509960     14257.9
    510000     14259.2
    510040     14259.7
    510080     14261.5
    510120     14263.3
    510160     14263.6
    510200     14265.9
    510240     14264.4
    510280     14266.4
    510320       14268
    510360       14269
    510400     14268.5
    510440     14269.3
    510480     14272.8
    510520       14273
    510560     14274.5
    510600     14276.2
    510640     14277.5
    510680       14277
    510720     14279.3
    510760     14280.5
    510800     14281.9
    510840     14282.4
    510880     14284.2
    510920       14286
    510960     14286.3
    511000     14288.6
    511040     14287.1
    511080       14289
    511120     14290.7
    511160     14291.7
    511200     14291.2
    511240       14292
    511280     14295.5
    511320     14295.7
    511360     14297.2
    511400     14298.9
    511440     14300.2
    511480     14299.6
    511520     14301.9
    511560     14303.2
    511600     14304.5
    511640       14305
    511680     14306.9
    511720     14308.7
    511760     14308.8
    511800     14311.2
    511840     14309.7
    511880     14311.7
    511920     14313.4
    511960     14314.4
    512000     14313.9
    512040     14314.7
    512080     14318.1
    512120     14318.3
    512160     14319.9
    512200     14321.6
    512240     14322.9
    512280     14322.4
    512320     14324.6
    512360     14325.9
    512400     14327.2
    512440     14327.7
    512480     14329.6
    512520     14331.3
    512560     14331.5
    512600     14333.9
    512640     14332.4
    512680     14334.4
    512720     14336.1
    512760       14337
    512800     14336.6
    512840     14337.4
    512880     14340.8
    512920       14341
    512960     14342.5
    513000     14344.3
    513040     14345.6
    513080     14345.1
    513120     14347.4
    513160     14348.5
    513200     14349.9
    513240     14350.4
    513280     14352.3
    513320       14354
    513360     14354.2
    513400     14356.6
    513440     14355.1
    513480       14357
    513520     14358.7
    513560     14359.7
    513600     14359.3
    513640     14360.1
    513680     14363.6
    513720     14363.6
    513760     14365.2
    513800     14366.9
    513840     14368.3
    513880     14367.7
    513920       14370
    513960     14371.1
    514000     14372.6
    514040     14373.1
    514080       14375
    514120     14376.6
    514160     14376.8
    514200     14379.3
    514240     14377.8
    514280     14379.8
    514320     14381.4
    514360     14382.4
    514400       14382
    514440     14382.7
    514480     14386.2
    514520     14386.3
    514560     14387.9
    514600     14389.6
    514640     14390.9
    514680     14390.4
    514720     14392.6
    514760     14393.8
    514800     14395.2
    514840     14395.8
    514880     14397.6
    514920     14399.3
    514960     14399.5
    515000     14401.9
    515040     14400.4
    515080     14402.4
    515120     14404.1
    515160     14405.1
    515200     14404.7
    515240     14405.4
    515280     14408.8
    515320       14409
    515360     14410.6
    515400     14412.3
    515440     14413.6
    515480     14413.1
    515520     14415.3
    515560     14416.4
    515600     14417.9
    515640     14418.4
    515680     14420.3
    515720       14422
    515760     14422.1
    515800     14424.7
    515840       14423
    515880     14425.1
    515920     14426.8
    515960     14427.8
    516000     14427.3
    516040       14428
    516080     14431.6
    516120     14431.6
    516160     14433.3
    516200       14435
    516240     14436.3
    516280     14435.8
    516320     14437.9
    516360     14439.1
    516400     14440.6
    516440     14441.1
    516480       14443
    516520     14444.7
    516560     14444.8
    516600     14447.4
    516640     14445.7
    516680     14447.7
    516720     14449.5
    516760     14450.4
    516800     14449.9
    516840     14450.7
    516880     14454.2
    516920     14454.4
    516960       14456
    517000     14457.7
    517040       14459
    517080     14458.4
    517120     14460.6
    517160     14461.8
    517200     14463.2
    517240     14463.8
    517280     14465.7
    517320     14467.4
    517360     14467.5
    517400       14470
    517440     14468.3
    517480     14470.4
    517520     14472.2
    517560     14473.1
    517600     14472.7
    517640     14473.4
    517680     14476.9
    517720     14477.1
    517760     14478.7
    517800     14480.4
    517840     14481.6
    517880     14481.2
    517920     14483.3
    517960     14484.6
    518000     14485.9
    518040     14486.4
    518080     14488.5
    518120     14490.1
    518160     14490.2
    518200     14492.7
    518240       14491
    518280     14493.2
    518320       14495
    518360     14495.9
    518400     14495.3
    518440     14496.1
    518480     14499.6
    518520     14499.8
    518560     14501.4
    518600       14503
    518640     14504.3
    518680     14503.8
    518720       14506
    518760     14507.2
    518800     14508.6
    518840     14509.1
    518880     14511.2
    518920     14512.8
    518960     14512.9
    519000     14515.4
    519040     14513.7
    519080     14515.9
    519120     14517.7
    519160     14518.5
    519200       14518
    519240     14518.7
    519280     14522.3
    519320     14522.5
    519360     14524.1
    519400     14525.7
    519440     14527.1
    519480     14526.5
    519520     14528.7
    519560     14529.9
    519600     14531.3
    519640     14531.7
    519680     14533.9
    519720     14535.5
    519760     14535.5
    519800     14538.1
    519840     14536.3
    519880     14538.6
    519920     14540.3
    519960     14541.2
    520000     14540.7
    520040     14541.4
    520080     14544.9
    520120     14545.2
    520160     14546.8
    520200     14548.4
    520240     14549.7
    520280     14549.2
    520320     14551.4
    520360     14552.6
    520400       14554
    520440     14554.4
    520480     14556.6
    520520     14558.1
    520560     14558.2
    520600     14560.8
    520640     14559.1
    520680     14561.3
    520720       14563
    520760     14563.9
    520800     14563.4
    520840     14564.1
    520880     14567.6
    520920     14567.9
    520960     14569.5
    521000       14571
    521040     14572.4
    521080     14571.9
    521120     14574.1
    521160     14575.3
    521200     14576.6
    521240     14577.1
    521280     14579.2
    521320     14580.8
    521360     14580.9
    521400     14583.5
    521440     14581.8
    521480       14584
    521520     14585.7
    521560     14586.6
    521600       14586
    521640     14586.8
    521680     14590.3
    521720     14590.6
    521760     14592.2
    521800     14593.7
    521840     14595.1
    521880     14594.5
    521920     14596.8
    521960       14598
    522000     14599.3
    522040     14599.8
    522080     14601.8
    522120     14603.4
    522160     14603.6
    522200     14606.1
    522240     14604.5
    522280     14606.7
    522320     14608.4
    522360     14609.3
    522400     14608.7
    522440     14609.4
    522480       14613
    522520     14613.3
    522560     14614.8
    522600     14616.3
    522640     14617.7
    522680     14617.2
    522720     14619.4
    522760     14620.6
    522800       14622
    522840     14622.4
    522880     14624.5
    522920     14626.1
    522960     14626.3
    523000     14628.8
    523040     14627.1
    523080     14629.4
    523120       14631
    523160       14632
    523200     14631.3
    523240       14632
    523280     14635.6
    523320       14636
    523360     14637.4
    523400     14638.9
    523440     14640.3
    523480     14639.8
    523520     14642.1
    523560     14643.2
    523600     14644.6
    523640     14645.1
    523680     14647.2
    523720     14648.7
    523760     14648.9
    523800     14651.5
    523840     14649.7
    523880     14651.9
    523920     14653.6
    523960     14654.6
    524000     14653.9
    524040     14654.6
    524080     14658.2
    524120     14658.6
    524160       14660
    524200     14661.5
    524240     14662.9
    524280     14662.3
    524320     14664.8
    524360     14665.8
    524400     14667.2
    524440     14667.7
    524480     14669.8
    524520     14671.4
    524560     14671.5
    524600     14674.2
    524640     14672.3
    524680     14674.5
    524720     14676.2
    524760     14677.2
    524800     14676.6
    524840     14677.2
    524880     14680.9
    524920     14681.3
    524960     14682.6
    525000     14684.1
    525040     14685.5
    525080       14685
    525120     14687.3
    525160     14688.5
    525200     14689.8
    525240     14690.4
    525280     14692.4
    525320     14694.1
    525360     14694.1
    525400     14696.8
    525440     14694.9
    525480     14697.2
    525520     14698.8
    525560     14699.9
    525600     14699.2
    525640     14699.8
    525680     14703.6
    525720     14703.9
    525760     14705.2
    525800     14706.8
    525840     14708.2
    525880     14707.6
    525920       14710
    525960     14711.2
    526000     14712.5
    526040     14713.1
    526080     14715.1
    526120     14716.7
    526160     14716.8
    526200     14719.4
    526240     14717.6
    526280     14719.8
    526320     14721.5
    526360     14722.5
    526400     14721.9
    526440     14722.4
    526480     14726.2
    526520     14726.6
    526560     14727.9
    526600     14729.4
    526640     14730.8
    526680     14730.2
    526720     14732.6
    526760     14733.8
    526800     14735.1
    526840     14735.7
    526880     14737.7
    526920     14739.3
    526960     14739.5
    527000     14742.1
    527040     14740.2
    527080     14742.4
    527120     14744.2
    527160     14745.2
    527200     14744.6
    527240     14745.1
    527280     14748.9
    527320     14749.2
    527360     14750.5
    527400     14752.1
    527440     14753.5
    527480     14752.8
    527520     14755.3
    527560     14756.4
    527600     14757.8
    527640     14758.4
    527680     14760.3
    527720     14762.1
    527760     14762.1
    527800     14764.8
    527840     14762.9
    527880       14765
    527920     14766.8
    527960     14767.9
    528000     14767.2
    528040     14767.7
    528080     14771.6
    528120       14772
    528160     14773.2
    528200     14774.7
    528240     14776.2
    528280     14775.5
    528320       14778
    528360     14779.1
    528400     14780.4
    528440     14781.1
    528480       14783
    528520     14784.7
    528560     14784.8
    528600     14787.5
    528640     14785.6
    528680     14787.7
    528720     14789.5
    528760     14790.5
    528800     14789.9
    528840     14790.4
    528880     14794.3
    528920     14794.7
    528960     14795.9
    529000     14797.4
    529040     14798.9
    529080     14798.2
    529120     14800.7
    529160     14801.8
    529200     14803.1
    529240     14803.8
    529280     14805.6
    529320     14807.5
    529360     14807.6
    529400     14810.1
    529440     14808.3
    529480     14810.4
    529520     14812.2
    529560     14813.2
    529600     14812.6
    529640     14813.1
    529680       14817
    529720     14817.3
    529760     14818.5
    529800     14820.1
    529840     14821.6
    529880     14820.9
    529920     14823.4
    529960     14824.5
    530000     14825.7
    530040     14826.4
    530080     14828.2
    530120     14830.2
    530160     14830.2
    530200     14832.8
    530240     14830.9
    530280     14833.2
    530320     14834.9
    530360     14835.9
    530400     14835.3
    530440     14835.7
    530480     14839.7
    530520       14840
    530560     14841.3
    530600     14842.8
    530640     14844.3
    530680     14843.6
    530720     14846.1
    530760     14847.3
    530800     14848.5
    530840     14849.1
    530880     14850.9
    530920     14852.9
    530960     14852.9
    531000     14855.5
    531040     14853.7
    531080     14855.9
    531120     14857.6
    531160     14858.6
    531200       14858
    531240     14858.4
    531280     14862.4
    531320     14862.7
    531360       14864
    531400     14865.4
    531440       14867
    531480     14866.3
    531520     14868.8
    531560       14870
    531600     14871.2
    531640     14871.8
    531680     14873.7
    531720     14875.6
    531760     14875.6
    531800     14878.2
    531840     14876.4
    531880     14878.7
    531920     14880.3
    531960     14881.3
    532000     14880.7
    532040     14881.1
    532080     14885.1
    532120     14885.5
    532160     14886.7
    532200     14888.1
    532240     14889.8
    532280     14888.9
    532320     14891.5
    532360     14892.7
    532400     14893.9
    532440     14894.5
    532480     14896.4
    532520     14898.3
    532560     14898.4
    532600     14900.9
    532640     14899.1
    532680     14901.4
    532720       14903
    532760       14904
    532800     14903.4
    532840     14903.8
    532880     14907.8
    532920     14908.2
    532960     14909.5
    533000     14910.8
    533040     14912.5
    533080     14911.7
    533120     14914.2
    533160     14915.4
    533200     14916.7
    533240     14917.2
    533280     14919.2
    533320       14921
    533360     14921.1
    533400     14923.6
    533440     14921.8
    533480     14924.2
    533520     14925.7
    533560     14926.8
    533600     14926.1
    533640     14926.4
    533680     14930.6
    533720     14930.9
    533760     14932.3
    533800     14933.5
    533840     14935.2
    533880     14934.3
    533920       14937
    533960     14938.2
    534000     14939.4
    534040       14940
    534080       14942
    534120     14943.7
    534160     14943.8
    534200     14946.4
    534240     14944.6
    534280     14946.8
    534320     14948.4
    534360     14949.5
    534400     14948.8
    534440     14949.2
    534480     14953.3
    534520     14953.7
    534560       14955
    534600     14956.2
    534640       14958
    534680       14957
    534720     14959.7
    534760     14960.9
    534800     14962.2
    534840     14962.7
    534880     14964.7
    534920     14966.4
    534960     14966.5
    535000     14969.1
    535040     14967.3
    535080     14969.6
    535120     14971.2
    535160     14972.2
    535200     14971.5
    535240     14971.9
    535280       14976
    535320     14976.4
    535360     14977.7
    535400     14978.9
    535440     14980.7
    535480     14979.7
    535520     14982.4
    535560     14983.7
    535600       14985
    535640     14985.4
    535680     14987.5
    535720     14989.2
    535760     14989.3
    535800     14991.8
    535840     14990.1
    535880     14992.3
    535920     14993.9
    535960       14995
    536000     14994.2
    536040     14994.6
    536080     14998.8
    536120       14999
    536160     15000.4
    536200     15001.7
    536240     15003.4
    536280     15002.4
    536320     15005.1
    536360     15006.4
    536400     15007.6
    536440     15008.1
    536480     15010.2
    536520     15011.9
    536560       15012
    536600     15014.5
    536640     15012.9
    536680       15015
    536720     15016.6
    536760     15017.8
    536800       15017
    536840     15017.3
    536880     15021.6
    536920     15021.8
    536960     15023.1
    537000     15024.4
    537040     15026.2
    537080     15025.1
    537120     15027.8
    537160     15029.2
    537200     15030.4
    537240     15030.8
    537280     15032.9
    537320     15034.7
    537360     15034.8
    537400     15037.3
    537440     15035.6
    537480     15037.7
    537520     15039.3
    537560     15040.6
    537600     15039.7
    537640     15040.1
    537680     15044.3
    537720     15044.4
    537760     15045.9
    537800     15047.2
    537840       15049
    537880     15047.9
    537920     15050.5
    537960     15051.9
    538000     15053.1
    538040     15053.5
    538080     15055.7
    538120     15057.4
    538160     15057.5
    538200     15060.1
    538240     15058.3
    538280     15060.5
    538320     15062.1
    538360     15063.3
    538400     15062.4
    538440     15062.8
    538480     15067.1
    538520     15067.1
    538560     15068.7
    538600       15070
    538640     15071.8
    538680     15070.7
    538720     15073.3
    538760     15074.6
    538800     15075.8
    538840     15076.3
    538880     15078.5
    538920     15080.1
    538960     15080.2
    539000     15082.8
    539040     15081.1
    539080     15083.2
    539120     15084.8
    539160       15086
    539200     15085.1
    539240     15085.5
    539280     15089.8
    539320     15089.8
    539360     15091.4
    539400     15092.7
    539440     15094.5
    539480     15093.4
    539520       15096
    539560     15097.4
    539600     15098.5
    539640     15099.1
    539680     15101.2
    539720     15102.9
    539760       15103
    539800     15105.5
    539840     15103.9
    539880       15106
    539920     15107.6
    539960     15108.8
    540000     15107.8
    540040     15108.3
    540080     15112.5
    540120     15112.5
    540160     15114.1
    540200     15115.4
    540240     15117.2
    540280     15116.1
    540320     15118.7
    540360     15120.1
    540400     15121.2
    540440     15121.8
    540480       15124
    540520     15125.7
    540560     15125.7
    540600     15128.3
    540640     15126.6
    540680     15128.8
    540720     15130.4
    540760     15131.6
    540800     15130.5
    540840       15131
    540880     15135.2
    540920     15135.3
    540960     15136.8
    541000     15138.2
    541040       15140
    541080     15138.9
    541120     15141.4
    541160     15142.8
    541200       15144
    541240     15144.6
    541280     15146.8
    541320     15148.4
    541360     15148.4
    541400       15151
    541440     15149.4
    541480     15151.5
    541520       15153
    541560     15154.4
    541600     15153.3
    541640     15153.7
    541680       15158
    541720     15158.1
    541760     15159.6
    541800     15160.9
    541840     15162.8
    541880     15161.6
    541920     15164.2
    541960     15165.5
    542000     15166.7
    542040     15167.4
    542080     15169.5
    542120     15171.1
    542160     15171.2
    542200     15173.7
    542240     15172.1
    542280     15174.3
    542320     15175.8
    542360     15177.1
    542400       15176
    542440     15176.4
    542480     15180.8
    542520     15180.8
    542560     15182.2
    542600     15183.7
    542640     15185.5
    542680     15184.4
    542720     15186.9
    542760     15188.2
    542800     15189.4
    542840     15190.1
    542880     15192.3
    542920     15193.8
    542960       15194
    543000     15196.5
    543040     15194.9
    543080     15197.1
    543120     15198.6
    543160     15199.8
    543200     15198.8
    543240     15199.2
    543280     15203.4
    543320     15203.6
    543360       15205
    543400     15206.4
    543440     15208.3
    543480     15207.1
    543520     15209.6
    543560       15211
    543600     15212.2
    543640     15212.8
    543680       15215
    543720     15216.6
    543760     15216.7
    543800     15219.3
    543840     15217.7
    543880     15219.8
    543920     15221.3
    543960     15222.6
    544000     15221.6
    544040       15222
    544080     15226.1
    544120     15226.3
    544160     15227.8
    544200     15229.1
    544240     15231.1
    544280     15229.9
    544320     15232.3
    544360     15233.8
    544400     15234.9
    544440     15235.5
    544480     15237.8
    544520     15239.4
    544560     15239.4
    544600       15242
    544640     15240.4
    544680     15242.5
    544720     15244.1
    544760     15245.4
    544800     15244.3
    544840     15244.7
    544880     15248.9
    544920     15249.1
    544960     15250.5
    545000     15251.9
    545040     15253.7
    545080     15252.7
    545120       15255
    545160     15256.6
    545200     15257.7
    545240     15258.3
    545280     15260.6
    545320     15262.1
    545360     15262.2
    545400     15264.8
    545440     15263.2
    545480     15265.3
    545520     15266.9
    545560     15268.1
    545600     15267.1
    545640     15267.5
    545680     15271.7
    545720     15271.8
    545760     15273.2
    545800     15274.7
    545840     15276.5
    545880     15275.5
    545920     15277.7
    545960     15279.3
    546000     15280.5
    546040       15281
    546080     15283.3
    546120     15284.9
    546160       15285
    546200     15287.5
    546240       15286
    546280       15288
    546320     15289.6
    546360     15290.9
    546400     15289.8
    546440     15290.2
    546480     15294.3
    546520     15294.5
    546560     15295.9
    546600     15297.5
    546640     15299.3
    546680     15298.2
    546720     15300.4
    546760     15302.1
    546800     15303.3
    546840     15303.7
    546880       15306
    546920     15307.6
    546960     15307.8
    547000     15310.3
    547040     15308.7
    547080     15310.8
    547120     15312.4
    547160     15313.6
    547200     15312.6
    547240       15313
    547280       15317
    547320     15317.3
    547360     15318.7
    547400     15320.2
    547440     15322.1
    547480       15321
    547520     15323.2
    547560     15324.9
    547600       15326
    547640     15326.5
    547680     15328.7
    547720     15330.4
    547760     15330.4
    547800     15333.1
    547840     15331.4
    547880     15333.6
    547920     15335.1
    547960     15336.4
    548000     15335.3
    548040     15335.8
    548080     15339.9
    548120     15340.1
    548160     15341.5
    548200       15343
    548240     15344.8
    548280     15343.8
    548320       15346
    548360     15347.7
    548400     15348.8
    548440     15349.3
    548480     15351.5
    548520     15353.2
    548560     15353.2
    548600     15355.9
    548640     15354.3
    548680     15356.5
    548720     15357.9
    548760     15359.2
    548800     15358.2
    548840     15358.5
    548880     15362.7
    548920     15362.9
    548960     15364.4
    549000     15365.8
    549040     15367.5
    549080     15366.6
    549120     15368.7
    549160     15370.5
    549200     15371.6
    549240     15372.1
    549280     15374.3
    549320     15375.9
    549360     15375.9
    549400     15378.7
    549440     15377.1
    549480     15379.3
    549520     15380.6
    549560       15382
    549600     15380.9
    549640     15381.3
    549680     15385.5
    549720     15385.6
    549760     15387.1
    549800     15388.5
    549840     15390.3
    549880     15389.4
    549920     15391.6
    549960     15393.3
    550000     15394.3
    550040     15394.8
    550080     15397.1
    550120     15398.7
    550160     15398.7
    550200     15401.5
    550240     15399.8
    550280     15402.1
    550320     15403.4
    550360     15404.9
    550400     15403.7
    550440     15404.2
    550480     15408.3
    550520     15408.4
    550560     15409.9
    550600     15411.3
    550640     15413.1
    550680     15412.3
    550720     15414.4
    550760     15416.1
    550800     15417.2
    550840     15417.6
    550880       15420
    550920     15421.6
    550960     15421.5
    551000     15424.3
    551040     15422.7
    551080     15424.9
    551120     15426.3
    551160     15427.6
    551200     15426.5
    551240       15427
    551280     15431.1
    551320     15431.3
    551360     15432.7
    551400     15434.1
    551440     15435.8
    551480     15435.1
    551520     15437.2
    551560     15438.8
    551600     15439.9
    551640     15440.4
    551680     15442.8
    551720     15444.4
    551760     15444.3
    551800       15447
    551840     15445.4
    551880     15447.7
    551920     15449.1
    551960     15450.4
    552000     15449.2
    552040     15449.7
    552080     15453.9
    552120     15454.1
    552160     15455.5
    552200     15456.9
    552240     15458.6
    552280     15457.8
    552320     15459.9
    552360     15461.7
    552400     15462.7
    552440     15463.2
    552480     15465.5
    552520     15467.2
    552560     15467.1
    552600     15469.8
    552640     15468.2
    552680     15470.5
    552720     15471.9
    552760     15473.2
    552800       15472
    552840     15472.5
    552880     15476.7
    552920     15476.8
    552960     15478.2
    553000     15479.7
    553040     15481.3
    553080     15480.6
    553120     15482.7
    553160     15484.4
    553200     15485.5
    553240       15486
    553280     15488.2
    553320       15490
    553360     15489.9
    553400     15492.6
    553440     15490.9
    553480     15493.3
    553520     15494.6
    553560     15495.9
    553600     15494.7
    553640     15495.4
    553680     15499.5
    553720     15499.6
    553760       15501
    553800     15502.5
    553840     15504.1
    553880     15503.4
    553920     15505.4
    553960     15507.2
    554000     15508.3
    554040     15508.8
    554080       15511
    554120     15512.8
    554160     15512.7
    554200     15515.4
    554240     15513.7
    554280       15516
    554320     15517.4
    554360     15518.6
    554400     15517.5
    554440     15518.2
    554480     15522.3
    554520     15522.3
    554560     15523.8
    554600     15525.3
    554640     15526.9
    554680     15526.2
    554720     15528.3
    554760       15530
    554800       15531
    554840     15531.6
    554880     15533.8
    554920     15535.6
    554960     15535.5
    555000     15538.2
    555040     15536.5
    555080     15538.9
    555120     15540.2
    555160     15541.4
    555200     15540.3
    555240       15541
    555280     15545.2
    555320     15545.1
    555360     15546.6
    555400     15548.1
    555440     15549.7
    555480       15549
    555520     15551.1
    555560     15552.8
    555600     15553.8
    555640     15554.5
    555680     15556.6
    555720     15558.4
    555760     15558.4
    555800       15561
    555840     15559.3
    555880     15561.7
    555920     15563.1
    555960     15564.2
    556000     15563.1
    556040     15563.8
    556080       15568
    556120     15567.8
    556160     15569.3
    556200     15570.8
    556240     15572.5
    556280     15571.8
    556320     15573.9
    556360     15575.5
    556400     15576.5
    556440     15577.3
    556480     15579.4
    556520     15581.2
    556560     15581.1
    556600     15583.8
    556640     15582.1
    556680     15584.4
    556720     15585.9
    556760       15587
    556800     15585.9
    556840     15586.6
    556880     15590.8
    556920     15590.7
    556960     15592.2
    557000     15593.6
    557040     15595.3
    557080     15594.6
    557120     15596.7
    557160     15598.4
    557200     15599.3
    557240     15600.1
    557280     15602.3
    557320       15604
    557360     15603.9
    557400     15606.6
    557440     15604.9
    557480     15607.2
    557520     15608.7
    557560     15609.7
    557600     15608.6
    557640     15609.4
    557680     15613.6
    557720     15613.4
    557760     15614.9
    557800     15616.4
    557840     15618.1
    557880     15617.4
    557920     15619.4
    557960     15621.2
    558000     15622.1
    558040     15622.9
    558080     15625.1
    558120     15626.8
    558160     15626.7
    558200     15629.4
    558240     15627.7
    558280       15630
    558320     15631.5
    558360     15632.4
    558400     15631.5
    558440     15632.2
    558480     15636.4
    558520     15636.1
    558560     15637.7
    558600     15639.2
    558640     15640.9
    558680     15640.3
    558720     15642.2
    558760     15644.1
    558800     15644.8
    558840     15645.6
    558880     15647.9
    558920     15649.6
    558960     15649.5
    559000     15652.2
    559040     15650.5
    559080     15652.7
    559120     15654.3
    559160     15655.2
    559200     15654.3
    559240       15655
    559280     15659.2
    559320     15658.9
    559360     15660.5
    559400       15662
    559440     15663.7
    559480       15663
    559520     15664.9
    559560     15666.8
    559600     15667.6
    559640     15668.5
    559680     15670.7
    559720     15672.4
    559760     15672.3
    559800     15675.1
    559840     15673.2
    559880     15675.4
    559920       15677
    559960       15678
    560000     15677.1
    560040     15677.8
    560080       15682
    560120     15681.8
    560160     15683.2
    560200     15684.7
    560240     15686.4
    560280     15685.8
    560320     15687.7
    560360     15689.6
    560400     15690.3
    560440     15691.2
    560480     15693.5
    560520     15695.2
    560560       15695
    560600     15697.8
    560640     15695.9
    560680     15698.2
    560720     15699.9
    560760     15700.7
    560800     15699.8
    560840     15700.6
    560880     15704.7
    560920     15704.6
    560960     15705.9
    561000     15707.5
    561040     15709.2
    561080     15708.6
    561120     15710.5
    561160     15712.3
    561200     15713.1
    561240     15713.9
    561280     15716.3
    561320       15718
    561360     15717.7
    561400     15720.5
    561440     15718.6
    561480       15721
    561520     15722.6
    561560     15723.5
    561600     15722.6
    561640     15723.4
    561680     15727.4
    561720     15727.3
    561760     15728.7
    561800     15730.2
    561840       15732
    561880     15731.3
    561920     15733.2
    561960     15735.1
    562000     15735.8
    562040     15736.7
    562080       15739
    562120     15740.7
    562160     15740.5
    562200     15743.3
    562240     15741.4
    562280     15743.7
    562320     15745.4
    562360     15746.2
    562400     15745.4
    562440     15746.1
    562480     15750.2
    562520       15750
    562560     15751.5
    562600       15753
    562640     15754.7
    562680     15754.1
    562720       15756
    562760     15757.7
    562800     15758.6
    562840     15759.4
    562880     15761.7
    562920     15763.4
    562960     15763.3
    563000       15766
    563040     15764.2
    563080     15766.4
    563120     15768.1
    563160       15769
    563200     15768.1
    563240     15768.8
    563280       15773
    563320     15772.7
    563360     15774.1
    563400     15775.7
    563440     15777.4
    563480     15776.8
    563520     15778.8
    563560     15780.5
    563600     15781.2
    563640     15782.2
    563680     15784.4
    563720     15786.2
    563760       15786
    563800     15788.7
    563840     15786.9
    563880     15789.2
    563920       15791
    563960     15791.7
    564000     15790.8
    564040     15791.6
    564080     15795.7
    564120     15795.4
    564160     15796.8
    564200     15798.5
    564240       15800
    564280     15799.5
    564320     15801.5
    564360     15803.1
    564400     15803.9
    564440     15804.9
    564480     15807.2
    564520     15808.9
    564560     15808.7
    564600     15811.4
    564640     15809.7
    564680     15811.9
    564720     15813.6
    564760     15814.4
    564800     15813.5
    564840     15814.2
    564880     15818.4
    564920     15818.1
    564960     15819.5
    565000     15821.1
    565040     15822.7
    565080     15822.3
    565120     15824.2
    565160     15825.9
    565200     15826.7
    565240     15827.7
    565280     15829.9
    565320     15831.6
    565360     15831.3
    565400       15834
    565440     15832.5
    565480     15834.7
    565520     15836.4
    565560     15837.1
    565600     15836.2
    565640       15837
    565680     15841.1
    565720     15840.9
    565760     15842.2
    565800     15843.9
    565840     15845.4
    565880       15845
    565920       15847
    565960     15848.6
    566000     15849.5
    566040     15850.5
    566080     15852.7
    566120     15854.4
    566160       15854
    566200     15856.8
    566240     15855.2
    566280     15857.3
    566320     15859.2
    566360     15859.8
    566400       15859
    566440     15859.7
    566480     15863.8
    566520     15863.6
    566560     15864.8
    566600     15866.6
    566640     15868.1
    566680     15867.7
    566720     15869.7
    566760     15871.3
    566800     15872.2
    566840     15873.2
    566880     15875.4
    566920     15877.1
    566960     15876.7
    567000     15879.4
    567040     15877.9
    567080       15880
    567120     15881.9
    567160     15882.5
    567200     15881.6
    567240     15882.4
    567280     15886.5
    567320     15886.2
    567360     15887.5
    567400     15889.3
    567440     15890.7
    567480     15890.4
    567520     15892.4
    567560     15894.1
    567600     15894.9
    567640     15895.9
    567680     15898.1
    567720     15899.8
    567760     15899.4
    567800     15902.1
    567840     15900.6
    567880     15902.7
    567920     15904.6
    567960     15905.3
    568000     15904.3
    568040     15905.1
    568080     15909.2
    568120     15908.9
    568160     15910.2
    568200       15912
    568240     15913.3
    568280     15913.1
    568320     15915.1
    568360     15916.7
    568400     15917.7
    568440     15918.6
    568480     15920.8
    568520     15922.4
    568560     15922.2
    568600     15924.8
    568640     15923.2
    568680     15925.3
    568720     15927.2
    568760     15927.9
    568800       15927
    568840     15927.7
    568880     15931.8
    568920     15931.5
    568960     15932.8
    569000     15934.6
    569040     15935.9
    569080     15935.8
    569120     15937.8
    569160     15939.3
    569200     15940.3
    569240     15941.2
    569280     15943.4
    569320     15945.1
    569360     15944.7
    569400     15947.5
    569440     15945.8
    569480     15947.9
    569520     15949.8
    569560     15950.4
    569600     15949.6
    569640     15950.3
    569680     15954.5
    569720     15954.2
    569760     15955.5
    569800     15957.3
    569840     15958.6
    569880     15958.4
    569920     15960.3
    569960     15961.9
    570000       15963
    570040     15963.9
    570080       15966
    570120     15967.7
    570160     15967.3
    570200     15970.1
    570240     15968.5
    570280     15970.6
    570320     15972.4
    570360       15973
    570400     15972.1
    570440     15972.9
    570480     15977.1
    570520     15976.8
    570560       15978
    570600     15979.9
    570640     15981.2
    570680     15981.1
    570720     15982.9
    570760     15984.5
    570800     15985.6
    570840     15986.5
    570880     15988.6
    570920     15990.3
    570960     15989.9
    571000     15992.8
    571040     15991.1
    571080     15993.2
    571120       15995
    571160     15995.5
    571200     15994.7
    571240     15995.5
    571280     15999.6
    571320     15999.4
    571360     16000.6
    571400     16002.5
    571440     16003.8
    571480     16003.6
    571520     16005.5
    571560       16007
    571600     16008.3
    571640     16009.2
    571680     16011.2
    571720       16013
    571760     16012.6
    571800     16015.4
    571840     16013.6
    571880     16015.8
    571920     16017.6
    571960     16018.1
    572000     16017.3
    572040     16018.1
    572080     16022.2
    572120     16021.9
    572160     16023.3
    572200     16025.1
    572240     16026.4
    572280     16026.3
    572320     16028.1
    572360     16029.7
    572400     16030.9
    572440     16031.8
    572480     16033.9
    572520     16035.6
    572560     16035.2
    572600       16038
    572640     16036.3
    572680     16038.3
    572720     16040.1
    572760     16040.7
    572800     16039.8
    572840     16040.6
    572880     16044.8
    572920     16044.6
    572960     16045.8
    573000     16047.7
    573040       16049
    573080     16048.8
    573120     16050.7
    573160     16052.3
    573200     16053.6
    573240     16054.4
    573280     16056.4
    573320     16058.2
    573360     16057.8
    573400     16060.7
    573440     16058.8
    573480     16060.9
    573520     16062.7
    573560     16063.3
    573600     16062.4
    573640     16063.2
    573680     16067.4
    573720     16067.3
    573760     16068.3
    573800     16070.4
    573840     16071.5
    573880     16071.4
    573920     16073.3
    573960     16074.9
    574000     16076.2
    574040     16077.1
    574080     16079.1
    574120     16080.7
    574160     16080.4
    574200     16083.4
    574240     16081.4
    574280     16083.5
    574320     16085.3
    574360     16085.8
    574400       16085
    574440     16085.8
    574480       16090
    574520     16089.9
    574560     16090.9
    574600       16093
    574640     16094.1
    574680       16094
    574720     16095.9
    574760     16097.5
    574800     16098.8
    574840     16099.6
    574880     16101.7
    574920     16103.3
    574960       16103
    575000       16106
    575040       16104
    575080     16106.2
    575120     16107.9
    575160     16108.4
    575200     16107.7
    575240     16108.4
    575280     16112.6
    575320     16112.5
    575360     16113.5
    575400     16115.6
    575440     16116.7
    575480     16116.6
    575520     16118.5
    575560     16120.1
    575600     16121.4
    575640     16122.2
    575680     16124.2
    575720     16125.9
    575760     16125.6
    575800     16128.6
    575840     16126.6
    575880     16128.8
    575920     16130.5
    575960       16131
    576000     16130.2
    576040     16130.9
    576080     16135.2
    576120     16135.1
    576160       16136
    576200     16138.2
    576240     16139.4
    576280     16139.2
    576320     16141.1
    576360     16142.8
    576400       16144
    576440     16144.8
    576480     16146.8
    576520     16148.4
    576560     16148.2
    576600     16151.2
    576640     16149.3
    576680     16151.3
    576720     16153.1
    576760     16153.6
    576800     16152.8
    576840     16153.6
    576880     16157.8
    576920     16157.7
    576960     16158.6
    577000     16160.8
    577040       16162
    577080     16161.7
    577120     16163.7
    577160     16165.4
    577200     16166.6
    577240     16167.4
    577280     16169.4
    577320     16170.9
    577360     16170.8
    577400     16173.9
    577440     16171.9
    577480     16173.9
    577520     16175.7
    577560     16176.2
    577600     16175.3
    577640     16176.1
    577680     16180.3
    577720     16180.3
    577760     16181.2
    577800     16183.4
    577840     16184.6
    577880     16184.3
    577920     16186.3
    577960       16188
    578000     16189.2
    578040       16190
    578080     16192.1
    578120     16193.5
    578160     16193.4
    578200     16196.4
    578240     16194.5
    578280     16196.5
    578320     16198.4
    578360     16198.8
    578400       16198
    578440     16198.7
    578480     16202.9
    578520       16203
    578560     16203.7
    578600       16206
    578640     16207.2
    578680     16206.9
    578720     16208.9
    578760     16210.6
    578800     16211.7
    578840     16212.6
    578880     16214.6
    578920     16216.1
    578960       16216
    579000       16219
    579040       16217
    579080       16219
    579120     16220.9
    579160     16221.3
    579200     16220.6
    579240     16221.3
    579280     16225.5
    579320     16225.5
    579360     16226.2
    579400     16228.5
    579440     16229.8
    579480     16229.4
    579520     16231.6
    579560     16233.2
    579600     16234.3
    579640     16235.1
    579680     16237.2
    579720     16238.7
    579760     16238.5
    579800     16241.6
    579840     16239.6
    579880     16241.6
    579920     16243.4
    579960     16243.9
    580000     16243.2
    580040     16243.9
    580080     16248.1
    580120     16248.1
    580160     16248.9
    580200     16251.1
    580240     16252.4
    580280       16252
    580320     16254.1
    580360     16255.8
    580400     16256.8
    580440     16257.8
    580480     16259.7
    580520     16261.3
    580560     16261.1
    580600     16264.3
    580640     16262.2
    580680     16264.2
    580720       16266
    580760     16266.5
    580800     16265.8
    580840     16266.5
    580880     16270.6
    580920     16270.8
    580960     16271.5
    581000     16273.7
    581040     16274.9
    581080     16274.6
    581120     16276.7
    581160     16278.5
    581200     16279.5
    581240     16280.3
    581280     16282.3
    581320       16284
    581360     16283.6
    581400     16286.9
    581440     16284.8
    581480     16286.8
    581520     16288.6
    581560     16289.1
    581600     16288.4
    581640     16289.1
    581680     16293.3
    581720     16293.4
    581760     16294.1
    581800     16296.4
    581840     16297.6
    581880     16297.2
    581920     16299.2
    581960     16301.1
    582000     16302.2
    582040     16302.9
    582080     16304.9
    582120     16306.6
    582160     16306.1
    582200     16309.5
    582240     16307.4
    582280     16309.4
    582320     16311.2
    582360     16311.7
    582400       16311
    582440     16311.7
    582480     16315.8
    582520       16316
    582560     16316.8
    582600       16319
    582640     16320.1
    582680     16319.8
    582720     16321.8
    582760     16323.7
    582800     16324.8
    582840     16325.5
    582880     16327.5
    582920     16329.2
    582960     16328.7
    583000     16332.1
    583040       16330
    583080       16332
    583120     16333.8
    583160     16334.3
    583200     16333.7
    583240     16334.3
    583280     16338.4
    583320     16338.5
    583360     16339.4
    583400     16341.6
    583440     16342.7
    583480     16342.3
    583520     16344.4
    583560     16346.2
    583600     16347.3
    583640       16348
    583680     16350.1
    583720     16351.8
    583760     16351.3
    583800     16354.5
    583840     16352.6
    583880     16354.6
    583920     16356.2
    583960     16356.9
    584000     16356.2
    584040     16356.8
    584080       16361
    584120     16361.1
    584160       16362
    584200     16364.1
    584240     16365.2
    584280     16364.9
    584320       16367
    584360     16368.8
    584400     16369.8
    584440     16370.6
    584480     16372.6
    584520     16374.5
    584560     16373.8
    584600     16377.2
    584640     16375.1
    584680     16377.2
    584720     16378.8
    584760     16379.4
    584800     16378.7
    584840     16379.3
    584880     16383.5
    584920     16383.6
    584960     16384.5
    585000     16386.7
    585040     16387.8
    585080     16387.4
    585120     16389.4
    585160     16391.3
    585200     16392.3
    585240     16393.2
    585280     16395.1
    585320     16397.1
    585360     16396.4
    585400     16399.8
    585440     16397.6
    585480     16399.7
    585520     16401.3
    585560       16402
    585600     16401.3
    585640     16401.9
    585680       16406
    585720     16406.1
    585760       16407
    585800     16409.3
    585840     16410.4
    585880     16409.9
    585920     16411.9
    585960     16413.9
    586000     16414.9
    586040     16415.6
    586080     16417.6
    586120     16419.7
    586160     16418.9
    586200     16422.3
    586240     16420.2
    586280     16422.2
    586320     16423.9
    586360     16424.5
    586400     16423.8
    586440     16424.4
    586480     16428.5
    586520     16428.6
    586560     16429.6
    586600     16431.8
    586640     16432.9
    586680     16432.5
    586720     16434.5
    586760     16436.3
    586800     16437.5
    586840     16438.2
    586880     16440.1
    586920     16442.3
    586960     16441.4
    587000     16444.9
    587040     16442.7
    587080     16444.7
    587120     16446.5
    587160       16447
    587200     16446.4
    587240       16447
    587280       16451
    587320     16451.1
    587360     16452.1
    587400     16454.3
    587440     16455.4
    587480     16455.1
    587520       16457
    587560     16458.8
    587600       16460
    587640     16460.7
    587680     16462.7
    587720     16464.9
    587760     16463.9
    587800     16467.4
    587840     16465.2
    587880     16467.3
    587920     16469.1
    587960     16469.6
    588000     16468.9
    588040     16469.5
    588080     16473.6
    588120     16473.5
    588160     16474.7
    588200     16476.9
    588240     16477.9
    588280     16477.5
    588320     16479.5
    588360     16481.4
    588400     16482.5
    588440     16483.2
    588480     16485.2
    588520     16487.5
    588560     16486.4
    588600     16489.9
    588640     16487.7
    588680     16489.7
    588720     16491.5
    588760     16492.1
    588800     16491.4
    588840       16492
    588880     16496.1
    588920     16495.9
    588960     16497.3
    589000     16499.4
    589040     16500.4
    589080     16500.1
    589120     16502.1
    589160     16503.9
    589200     16505.1
    589240     16505.7
    589280     16507.8
    589320       16510
    589360     16508.9
    589400     16512.5
    589440     16510.2
    589480     16512.3
    589520     16514.1
    589560     16514.6
    589600     16513.8
    589640     16514.6
    589680     16518.6
    589720     16518.5
    589760     16519.9
    589800     16521.9
    589840       16523
    589880     16522.5
    589920     16524.6
    589960     16526.4
    590000     16527.5
    590040     16528.3
    590080     16530.3
    590120     16532.5
    590160     16531.5
    590200       16535
    590240     16532.7
    590280     16534.8
    590320     16536.6
    590360     16537.2
    590400     16536.4
    590440     16537.2
    590480     16541.1
    590520       16541
    590560     16542.5
    590600     16544.4
    590640     16545.6
    590680     16545.1
    590720     16547.2
    590760     16548.9
    590800     16550.1
    590840     16550.8
    590880     16552.9
    590920     16555.1
    590960     16554.1
    591000     16557.5
    591040     16555.3
    591080     16557.3
    591120     16559.1
    591160     16559.7
    591200     16558.8
    591240     16559.7
    591280     16563.6
    591320     16563.5
    591360       16565
    591400       16567
    591440     16568.2
    591480     16567.6
    591520     16569.7
    591560     16571.4
    591600     16572.6
    591640     16573.3
    591680     16575.4
    591720     16577.6
    591760     16576.7
    591800       16580
    591840     16577.9
    591880     16579.8
    591920     16581.6
    591960     16582.2
    592000     16581.3
    592040     16582.2
    592080     16586.1
    592120       16586
    592160     16587.6
    592200     16589.5
    592240     16590.7
    592280     16590.1
    592320     16592.3
    592360     16593.9
    592400     16595.1
    592440     16595.9
    592480     16597.9
    592520     16600.2
    592560     16599.3
    592600     16602.5
    592640     16600.5
    592680     16602.3
    592720     16604.1
    592760     16604.7
    592800     16603.9
    592840     16604.8
    592880     16608.7
    592920     16608.6
    592960     16610.2
    593000     16612.1
    593040     16613.2
    593080     16612.6
    593120     16614.9
    593160     16616.5
    593200     16617.6
    593240     16618.4
    593280     16620.4
    593320     16622.7
    593360     16621.8
    593400     16625.1
    593440       16623
    593480     16624.8
    593520     16626.7
    593560     16627.3
    593600     16626.4
    593640     16627.3
    593680     16631.2
    593720     16631.1
    593760     16632.7
    593800     16634.6
    593840     16635.7
    593880     16635.2
    593920     16637.4
    593960     16639.1
    594000     16640.1
    594040     16640.9
    594080     16642.9
    594120     16645.3
    594160     16644.3
    594200     16647.7
    594240     16645.6
    594280     16647.4
    594320     16649.2
    594360     16649.7
    594400       16649
    594440       16650
    594480     16653.6
    594520     16653.5
    594560     16655.2
    594600     16657.1
    594640     16658.3
    594680     16657.7
    594720       16660
    594760     16661.7
    594800     16662.7
    594840     16663.4
    594880     16665.5
    594920     16667.9
    594960     16666.9
    595000     16670.2
    595040     16668.2
    595080       16670
    595120     16671.8
    595160     16672.4
    595200     16671.5
    595240     16672.5
    595280     16676.2
    595320     16676.1
    595360     16677.8
    595400     16679.7
    595440     16680.9
    595480     16680.3
    595520     16682.6
    595560     16684.3
    595600     16685.3
    595640       16686
    595680     16688.1
    595720     16690.5
    595760     16689.5
    595800     16692.8
    595840     16690.9
    595880     16692.6
    595920     16694.5
    595960     16694.9
    596000     16694.1
    596040     16695.1
    596080     16698.8
    596120     16698.7
    596160     16700.4
    596200     16702.3
    596240     16703.6
    596280     16702.9
    596320     16705.2
    596360     16706.9
    596400     16707.9
    596440     16708.7
    596480     16710.7
    596520     16713.1
    596560     16712.1
    596600     16715.4
    596640     16713.6
    596680     16715.3
    596720       16717
    596760     16717.6
    596800     16716.8
    596840     16717.8
    596880     16721.4
    596920     16721.4
    596960     16723.1
    597000     16724.8
    597040     16726.3
    597080     16725.5
    597120     16727.9
    597160     16729.6
    597200     16730.5
    597240     16731.2
    597280     16733.2
    597320     16735.9
    597360     16734.7
    597400       16738
    597440     16736.2
    597480     16737.9
    597520     16739.6
    597560     16740.2
    597600     16739.3
    597640     16740.4
    597680     16744.1
    597720       16744
    597760     16745.7
    597800     16747.5
    597840     16748.9
    597880     16748.1
    597920     16750.5
    597960     16752.2
    598000     16753.1
    598040     16753.8
    598080     16755.8
    598120     16758.5
    598160     16757.3
    598200     16760.7
    598240     16758.8
    598280     16760.5
    598320     16762.2
    598360     16762.8
    598400     16761.9
    598440       16763
    598480     16766.8
    598520     16766.6
    598560     16768.3
    598600     16770.1
    598640     16771.6
    598680     16770.8
    598720     16773.1
    598760     16774.8
    598800     16775.7
    598840     16776.5
    598880     16778.4
    598920       16781
    598960     16779.9
    599000     16783.3
    599040     16781.4
    599080     16783.1
    599120     16784.9
    599160     16785.3
    599200     16784.5
    599240     16785.7
    599280     16789.4
    599320     16789.2
    599360       16791
    599400     16792.7
    599440     16794.2
    599480     16793.4
    599520     16795.7
    599560     16797.4
    599600     16798.3
    599640     16799.1
    599680     16800.9
    599720     16803.5
    599760     16802.5
    599800     16805.9
    599840     16804.1
    599880     16805.7
    599920     16807.6
    599960     16807.9
    600000     16807.1
    600040     16808.2
    600080       16812
    600120     16811.9
    600160     16813.6
    600200     16815.3
    600240     16816.9
    600280       16816
    600320     16818.3
    600360       16820
    600400       16821
    600440     16821.7
    600480     16823.6
    600520     16826.1
    600560     16825.2
    600600     16828.5
    600640     16826.8
    600680     16828.3
    600720     16830.2
    600760     16830.4
    600800     16829.8
    600840     16830.8
    600880     16834.6
    600920     16834.5
    600960     16836.2
    601000     16837.9
    601040     16839.4
    601080     16838.7
    601120     16840.9
    601160     16842.5
    601200     16843.7
    601240     16844.3
    601280     16846.2
    601320     16848.6
    601360     16847.8
    601400       16851
    601440     16849.4
    601480     16850.9
    601520     16852.8
    601560       16853
    601600     16852.4
    601640     16853.4
    601680     16857.3
    601720       16857
    601760     16858.7
    601800     16860.5
    601840       16862
    601880     16861.2
    601920     16863.4
    601960     16865.2
    602000     16866.3
    602040     16866.8
    602080     16868.8
    602120     16871.2
    602160     16870.3
    602200     16873.6
    602240     16871.9
    602280     16873.4
    602320     16875.4
    602360     16875.6
    602400       16875
    602440     16876.1
    602480     16879.8
    602520     16879.6
    602560     16881.3
    602600     16883.1
    602640     16884.6
    602680     16883.8
    602720       16886
    602760     16887.8
    602800     16888.9
    602840     16889.4
    602880     16891.5
    602920     16893.9
    602960       16893
    603000     16896.3
    603040     16894.6
    603080       16896
    603120     16898.1
    603160     16898.2
    603200     16897.6
    603240     16898.7
    603280     16902.6
    603320     16902.2
    603360       16904
    603400     16905.8
    603440     16907.2
    603480     16906.5
    603520     16908.6
    603560     16910.4
    603600     16911.5
    603640       16912
    603680     16914.1
    603720     16916.5
    603760     16915.5
    603800     16918.9
    603840     16917.2
    603880     16918.6
    603920     16920.6
    603960     16920.9
    604000     16920.2
    604040     16921.4
    604080     16925.2
    604120       16925
    604160     16926.6
    604200     16928.5
    604240     16929.8
    604280       16929
    604320     16931.2
    604360       16933
    604400     16934.1
    604440     16934.6
    604480     16936.6
    604520       16939
    604560     16938.2
    604600     16941.4
    604640     16939.7
    604680     16941.1
    604720     16943.1
    604760     16943.5
    604800     16942.8
    604840     16943.9
    604880     16947.8
    604920     16947.6
    604960     16949.1
    605000       16951
    605040     16952.4
    605080     16951.6
    605120     16953.7
    605160     16955.6
    605200     16956.7
    605240     16957.1
    605280     16959.2
    605320     16961.5
    605360     16960.6
    605400     16963.9
    605440     16962.2
    605480     16963.7
    605520     16965.7
    605560       16966
    605600     16965.3
    605640     16966.5
    605680     16970.3
    605720     16970.2
    605760     16971.7
    605800     16973.5
    605840     16974.9
    605880     16974.2
    605920     16976.3
    605960     16978.1
    606000     16979.2
    606040     16979.7
    606080     16981.7
    606120     16984.2
    606160     16983.2
    606200     16986.5
    606240     16984.8
    606280     16986.2
    606320     16988.3
    606360     16988.7
    606400     16987.7
    606440       16989
    606480     16992.8
    606520     16992.6
    606560     16994.3
    606600     16996.2
    606640     16997.5
    606680     16996.7
    606720     16998.8
    606760     17000.6
    606800     17001.7
    606840     17002.1
    606880     17004.1
    606920     17006.8
    606960     17005.8
    607000       17009
    607040     17007.4
    607080     17008.7
    607120     17010.8
    607160     17011.1
    607200     17010.3
    607240     17011.5
    607280     17015.4
    607320     17015.2
    607360     17016.8
    607400     17018.6
    607440       17020
    607480     17019.3
    607520     17021.3
    607560     17023.2
    607600     17024.3
    607640     17024.6
    607680     17026.8
    607720     17029.3
    607760     17028.2
    607800     17031.6
    607840       17030
    607880     17031.2
    607920     17033.4
    607960     17033.7
    608000     17032.9
    608040     17034.1
    608080     17037.9
    608120     17037.8
    608160     17039.3
    608200     17041.2
    608240     17042.6
    608280     17041.8
    608320     17043.9
    608360     17045.8
    608400     17046.8
    608440     17047.2
    608480     17049.4
    608520     17051.9
    608560     17050.8
    608600     17054.1
    608640     17052.6
    608680     17053.8
    608720       17056
    608760     17056.3
    608800     17055.4
    608840     17056.6
    608880     17060.5
    608920     17060.3
    608960     17061.8
    609000     17063.7
    609040     17065.2
    609080     17064.4
    609120     17066.4
    609160     17068.3
    609200     17069.3
    609240     17069.7
    609280     17071.9
    609320     17074.3
    609360     17073.4
    609400     17076.7
    609440       17075
    609480     17076.3
    609520     17078.6
    609560       17079
    609600       17078
    609640     17079.1
    609680       17083
    609720     17082.8
    609760     17084.4
    609800     17086.1
    609840     17087.7
    609880       17087
    609920       17089
    609960     17090.8
    610000     17091.8
    610040     17092.2
    610080     17094.5
    610120     17096.9
    610160     17095.9
    610200     17099.3
    610240     17097.5
    610280     17098.9
    610320     17101.1
    610360     17101.4
    610400     17100.4
    610440     17101.6
    610480     17105.5
    610520     17105.3
    610560     17106.9
    610600     17108.7
    610640     17110.3
    610680     17109.5
    610720     17111.5
    610760     17113.3
    610800     17114.3
    610840     17114.7
    610880       17117
    610920     17119.4
    610960     17118.5
    611000     17121.9
    611040       17120
    611080     17121.5
    611120     17123.8
    611160     17123.9
    611200     17122.9
    611240     17124.2
    611280       17128
    611320     17127.9
    611360     17129.5
    611400     17131.2
    611440     17132.7
    611480       17132
    611520       17134
    611560     17135.8
    611600     17136.8
    611640     17137.3
    611680     17139.5
    611720     17141.8
    611760     17140.9
    611800     17144.5
    611840     17142.5
    611880       17144
    611920     17146.3
    611960     17146.5
    612000     17145.5
    612040     17146.7
    612080     17150.6
    612120     17150.4
    612160       17152
    612200     17153.7
    612240     17155.3
    612280     17154.6
    612320     17156.5
    612360     17158.4
    612400     17159.5
    612440     17159.9
    612480       17162
    612520     17164.3
    612560     17163.4
    612600       17167
    612640     17165.1
    612680     17166.6
    612720     17168.9
    612760       17169
    612800     17168.2
    612840     17169.3
    612880     17173.1
    612920       17173
    612960     17174.6
    613000     17176.3
    613040     17177.8
    613080     17177.2
    613120     17179.1
    613160       17181
    613200     17182.1
    613240     17182.5
    613280     17184.5
    613320     17186.8
    613360     17185.9
    613400     17189.4
    613440     17187.7
    613480     17189.1
    613520     17191.4
    613560     17191.6
    613600     17190.7
    613640     17191.8
    613680     17195.7
    613720     17195.5
    613760     17197.1
    613800     17198.8
    613840     17200.3
    613880     17199.7
    613920     17201.7
    613960     17203.5
    614000     17204.6
    614040       17205
    614080       17207
    614120     17209.3
    614160     17208.5
    614200       17212
    614240     17210.2
    614280     17211.7
    614320     17213.9
    614360     17214.2
    614400     17213.3
    614440     17214.4
    614480     17218.2
    614520     17217.9
    614560     17219.8
    614600     17221.4
    614640     17222.9
    614680     17222.3
    614720     17224.2
    614760     17226.1
    614800     17227.1
    614840     17227.6
    614880     17229.6
    614920     17231.9
    614960     17231.1
    615000     17234.5
    615040     17232.7
    615080     17234.3
    615120     17236.5
    615160     17236.7
    615200     17235.9
    615240     17236.9
    615280     17240.8
    615320     17240.5
    615360     17242.3
    615400     17243.9
    615440     17245.3
    615480       17245
    615520     17246.8
    615560     17248.7
    615600     17249.6
    615640     17250.1
    615680     17252.2
    615720     17254.4
    615760     17253.6
    615800       17257
    615840     17255.2
    615880     17256.8
    615920       17259
    615960     17259.3
    616000     17258.4
    616040     17259.4
    616080     17263.4
    616120     17262.9
    616160     17264.9
    616200     17266.5
    616240     17267.9
    616280     17267.5
    616320     17269.3
    616360     17271.2
    616400     17272.1
    616440     17272.7
    616480     17274.6
    616520     17276.9
    616560     17276.1
    616600     17279.5
    616640     17277.7
    616680     17279.4
    616720     17281.5
    616760     17281.9
    616800       17281
    616840     17281.9
    616880       17286
    616920     17285.5
    616960     17287.4
    617000       17289
    617040     17290.5
    617080       17290
    617120     17291.9
    617160     17293.7
    617200     17294.7
    617240     17295.3
    617280     17297.3
    617320     17299.4
    617360     17298.7
    617400       17302
    617440     17300.3
    617480       17302
    617520       17304
    617560     17304.4
    617600     17303.5
    617640     17304.4
    617680     17308.5
    617720     17307.9
    617760       17310
    617800     17311.5
    617840       17313
    617880     17312.5
    617920     17314.4
    617960     17316.2
    618000     17317.2
    618040     17317.7
    618080     17319.8
    618120     17321.9
    618160     17321.2
    618200     17324.6
    618240     17322.9
    618280     17324.5
    618320     17326.5
    618360     17326.9
    618400       17326
    618440     17326.8
    618480       17331
    618520     17330.3
    618560     17332.4
    618600       17334
    618640     17335.4
    618680       17335
    618720     17336.9
    618760     17338.8
    618800     17339.7
    618840     17340.2
    618880     17342.4
    618920     17344.4
    618960     17343.8
    619000     17347.2
    619040     17345.4
    619080       17347
    619120     17349.1
    619160     17349.3
    619200     17348.6
    619240     17349.3
    619280     17353.5
    619320     17352.8
    619360       17355
    619400     17356.6
    619440     17357.9
    619480     17357.5
    619520     17359.4
    619560     17361.4
    619600     17362.2
    619640     17362.6
    619680     17364.8
    619720     17366.9
    619760     17366.3
    619800     17369.7
    619840     17367.9
    619880     17369.5
    619920     17371.7
    619960     17371.8
    620000       17371
    620040     17371.7
    620080     17376.1
    620120     17375.3
    620160     17377.4
    620200       17379
    620240     17380.4
    620280       17380
    620320     17381.8
    620360     17383.8
    620400     17384.6
    620440     17385.1
    620480     17387.3
    620520     17389.4
    620560     17388.6
    620600     17392.2
    620640     17390.4
    620680     17391.9
    620720     17394.1
    620760     17394.3
    620800     17393.4
    620840     17394.2
    620880     17398.5
    620920     17397.8
    620960     17399.9
    621000     17401.5
    621040     17402.9
    621080     17402.4
    621120     17404.4
    621160     17406.3
    621200     17407.1
    621240     17407.6
    621280     17409.9
    621320     17411.9
    621360     17411.1
    621400     17414.6
    621440     17412.8
    621480     17414.4
    621520     17416.6
    621560     17416.7
    621600     17415.9
    621640     17416.6
    621680       17421
    621720     17420.2
    621760     17422.3
    621800       17424
    621840     17425.5
    621880     17424.9
    621920     17426.8
    621960     17428.8
    622000     17429.6
    622040       17430
    622080     17432.4
    622120     17434.4
    622160     17433.5
    622200     17437.1
    622240     17435.3
    622280     17436.8
    622320     17439.1
    622360     17439.2
    622400     17438.4
    622440       17439
    622480     17443.6
    622520     17442.7
    622560     17444.8
    622600     17446.4
    622640     17447.9
    622680     17447.4
    622720     17449.4
    622760     17451.4
    622800     17452.1
    622840     17452.5
    622880     17454.9
    622920     17456.9
    622960     17455.9
    623000     17459.7
    623040     17457.7
    623080     17459.3
    623120     17461.6
    623160     17461.7
    623200     17460.8
    623240     17461.5
    623280     17466.1
    623320     17465.2
    623360     17467.2
    623400       17469
    623440     17470.5
    623480       17470
    623520     17471.9
    623560     17473.8
    623600     17474.5
    623640       17475
    623680     17477.4
    623720     17479.4
    623760     17478.3
    623800     17482.2
    623840     17480.2
    623880     17481.8
    623920     17484.1
    623960     17484.2
    624000     17483.3
    624040     17483.9
    624080     17488.6
    624120     17487.6
    624160     17489.6
    624200     17491.3
    624240       17493
    624280     17492.5
    624320     17494.3
    624360     17496.4
    624400       17497
    624440     17497.5
    624480       17500
    624520     17501.8
    624560     17500.9
    624600     17504.7
    624640     17502.7
    624680     17504.2
    624720     17506.7
    624760     17506.7
    624800     17505.8
    624840     17506.4
    624880       17511
    624920     17510.2
    624960     17512.1
    625000     17513.9
    625040     17515.5
    625080       17515
    625120       17517
    625160     17518.9
    625200     17519.5
    625240       17520
    625280     17522.4
    625320     17524.4
    625360     17523.2
    625400     17527.1
    625440     17525.2
    625480     17526.7
    625520     17529.1
    625560     17529.2
    625600     17528.3
    625640     17528.8
    625680     17533.5
    625720     17532.7
    625760     17534.5
    625800     17536.3
    625840     17537.9
    625880     17537.5
    625920     17539.5
    625960     17541.4
    626000     17541.9
    626040     17542.4
    626080     17544.8
    626120     17546.8
    626160     17545.7
    626200     17549.5
    626240     17547.7
    626280     17549.3
    626320     17551.6
    626360     17551.7
    626400     17550.7
    626440     17551.3
    626480     17556.1
    626520     17555.2
    626560       17557
    626600     17558.9
    626640     17560.4
    626680       17560
    626720     17561.9
    626760     17563.9
    626800     17564.4
    626840     17564.8
    626880     17567.3
    626920     17569.2
    626960     17568.1
    627000     17571.9
    627040     17570.2
    627080     17571.9
    627120       17574
    627160     17574.1
    627200     17573.2
    627240     17573.7
    627280     17578.4
    627320     17577.6
    627360     17579.4
    627400     17581.4
    627440     17582.9
    627480     17582.4
    627520     17584.4
    627560     17586.3
    627600     17586.9
    627640     17587.3
    627680     17589.9
    627720     17591.6
    627760     17590.5
    627800     17594.5
    627840     17592.6
    627880     17594.4
    627920     17596.4
    627960     17596.6
    628000     17595.6
    628040     17596.1
    628080     17600.9
    628120       17600
    628160     17601.8
    628200     17603.9
    628240     17605.3
    628280     17604.8
    628320     17606.7
    628360     17608.7
    628400     17609.5
    628440     17609.8
    628480     17612.3
    628520       17614
    628560       17613
    628600     17616.8
    628640       17615
    628680     17616.8
    628720     17618.9
    628760       17619
    628800     17617.8
    628840     17618.5
    628880     17623.4
    628920     17622.4
    628960     17624.2
    629000     17626.4
    629040     17627.8
    629080     17627.3
    629120     17629.1
    629160       17631
    629200     17631.8
    629240     17632.1
    629280     17634.6
    629320     17636.4
    629360     17635.3
    629400     17639.2
    629440     17637.4
    629480     17639.2
    629520     17641.3
    629560     17641.4
    629600     17640.2
    629640     17640.9
    629680     17645.8
    629720     17644.7
    629760     17646.6
    629800     17648.7
    629840     17650.2
    629880     17649.7
    629920     17651.5
    629960     17653.5
    630000     17654.2
    630040     17654.5
    630080     17656.9
    630120     17658.8
    630160     17657.8
    630200     17661.6
    630240     17659.7
    630280     17661.6
    630320     17663.7
    630360     17663.8
    630400     17662.7
    630440     17663.2
    630480     17668.1
    630520       17667
    630560       17669
    630600     17671.1
    630640     17672.6
    630680     17672.2
    630720     17673.9
    630760     17675.9
    630800     17676.8
    630840     17676.8
    630880     17679.4
    630920     17681.2
    630960     17680.2
    631000       17684
    631040     17682.1
    631080       17684
    631120     17686.1
    631160     17686.1
    631200       17685
    631240     17685.5
    631280     17690.4
    631320     17689.4
    631360     17691.4
    631400     17693.5
    631440     17694.9
    631480     17694.6
    631520     17696.4
    631560     17698.2
    631600       17699
    631640     17699.3
    631680     17701.8
    631720     17703.7
    631760     17702.5
    631800     17706.3
    631840     17704.4
    631880     17706.3
    631920     17708.5
    631960     17708.5
    632000     17707.2
    632040     17707.9
    632080     17712.7
    632120     17711.8
    632160     17713.9
    632200     17715.8
    632240     17717.3
    632280     17716.9
    632320     17718.8
    632360     17720.5
    632400     17721.4
    632440     17721.7
    632480     17724.1
    632520     17726.1
    632560     17724.9
    632600     17728.7
    632640     17726.8
    632680     17728.7
    632720     17730.8
    632760     17730.7
    632800     17729.5
    632840     17730.2
    632880       17735
    632920     17734.2
    632960     17736.1
    633000       17738
    633040     17739.6
    633080     17739.1
    633120     17741.1
    633160     17742.9
    633200     17743.7
    633240     17743.9
    633280     17746.4
    633320     17748.5
    633360     17747.3
    633400       17751
    633440       17749
    633480       17751
    633520     17753.1
    633560       17753
    633600     17751.9
    633640     17752.4
    633680     17757.4
    633720     17756.4
    633760     17758.4
    633800     17760.4
    633840       17762
    633880     17761.4
    633920     17763.5
    633960     17765.3
    634000       17766
    634040     17766.2
    634080     17768.8
    634120     17770.9
    634160     17769.6
    634200     17773.4
    634240     17771.4
    634280     17773.4
    634320     17775.5
    634360     17775.3
    634400     17774.3
    634440     17774.7
    634480     17779.7
    634520     17778.9
    634560     17780.7
    634600     17782.6
    634640     17784.4
    634680     17783.8
    634720     17785.8
    634760     17787.7
    634800     17788.3
    634840     17788.5
    634880     17791.1
    634920     17793.2
    634960       17792
    635000     17795.7
    635040     17793.6
    635080     17795.8
    635120     17797.8
    635160     17797.7
    635200     17796.7
    635240     17797.1
    635280     17802.1
    635320     17801.3
    635360     17803.1
    635400       17805
    635440     17806.8
    635480     17806.3
    635520     17808.2
    635560       17810
    635600     17810.5
    635640     17810.8
    635680     17813.5
    635720     17815.5
    635760     17814.4
    635800       17818
    635840     17815.9
    635880     17818.2
    635920     17820.1
    635960     17819.9
    636000     17819.1
    636040     17819.5
    636080     17824.3
    636120     17823.6
    636160     17825.5
    636200     17827.3
    636240     17829.1
    636280     17828.6
    636320     17830.6
    636360     17832.4
    636400     17832.8
    636440     17833.1
    636480     17835.8
    636520     17837.9
    636560     17836.6
    636600     17840.3
    636640     17838.1
    636680     17840.5
    636720     17842.5
    636760     17842.3
    636800     17841.4
    636840     17841.7
    636880     17846.7
    636920     17845.9
    636960     17847.7
    637000     17849.5
    637040     17851.4
    637080     17850.9
    637120     17852.8
    637160     17854.7
    637200     17855.1
    637240     17855.4
    637280     17858.2
    637320     17860.2
    637360       17859
    637400     17862.6
    637440     17860.5
    637480     17862.8
    637520     17864.9
    637560     17864.6
    637600     17863.7
    637640       17864
    637680       17869
    637720     17868.3
    637760     17870.1
    637800     17871.8
    637840     17873.7
    637880     17873.2
    637920     17875.1
    637960       17877
    638000     17877.4
    638040     17877.7
    638080     17880.5
    638120     17882.4
    638160     17881.3
    638200     17884.9
    638240     17882.7
    638280     17885.1
    638320     17887.3
    638360     17886.9
    638400       17886
    638440     17886.4
    638480     17891.4
    638520     17890.6
    638560     17892.5
    638600     17894.1
    638640     17896.1
    638680     17895.5
    638720     17897.4
    638760     17899.3
    638800     17899.7
    638840       17900
    638880     17902.8
    638920     17904.6
    638960     17903.7
    639000     17907.2
    639040       17905
    639080     17907.5
    639120     17909.6
    639160     17909.3
    639200     17908.4
    639240     17908.7
    639280     17913.7
    639320       17913
    639360     17914.7
    639400     17916.4
    639440     17918.5
    639480       17918
    639520     17919.8
    639560     17921.7
    639600     17922.1
    639640     17922.4
    639680     17925.1
    639720     17926.9
    639760       17926
    639800     17929.6
    639840     17927.4
    639880     17929.8
    639920       17932
    639960     17931.7
    640000     17930.8
    640040       17931
    640080     17936.1
    640120     17935.3
    640160     17937.2
    640200     17938.8
    640240     17940.8
    640280     17940.4
    640320     17942.2
    640360     17944.1
    640400     17944.5
    640440     17944.8
    640480     17947.5
    640520     17949.2
    640560     17948.5
    640600     17951.9
    640640     17949.9
    640680     17952.2
    640720     17954.4
    640760     17954.1
    640800       17953
    640840     17953.3
    640880     17958.4
    640920     17957.6
    640960     17959.5
    641000     17961.2
    641040     17963.3
    641080     17962.7
    641120     17964.5
    641160     17966.4
    641200       17967
    641240     17967.2
    641280     17969.9
    641320     17971.6
    641360     17970.9
    641400     17974.3
    641440     17972.1
    641480     17974.7
    641520     17976.7
    641560     17976.3
    641600     17975.3
    641640     17975.6
    641680     17980.8
    641720     17979.9
    641760     17981.9
    641800     17983.5
    641840     17985.7
    641880     17985.1
    641920     17986.8
    641960     17988.8
    642000     17989.3
    642040     17989.4
    642080     17992.3
    642120     17993.9
    642160     17993.3
    642200     17996.6
    642240     17994.4
    642280       17997
    642320       17999
    642360     17998.6
    642400     17997.8
    642440     17997.9
    642480     18003.1
    642520     18002.3
    642560     18004.3
    642600     18005.8
    642640     18008.1
    642680     18007.5
    642720     18009.1
    642760     18011.1
    642800     18011.6
    642840     18011.8
    642880     18014.5
    642920     18016.3
    642960     18015.7
    643000       18019
    643040     18016.8
    643080     18019.5
    643120     18021.4
    643160     18020.9
    643200     18020.1
    643240     18020.3
    643280     18025.5
    643320     18024.5
    643360     18026.6
    643400     18028.1
    643440     18030.5
    643480     18029.8
    643520     18031.5
    643560     18033.5
    643600       18034
    643640     18034.1
    643680     18036.9
    643720     18038.7
    643760       18038
    643800     18041.3
    643840       18039
    643880     18041.8
    643920     18043.9
    643960     18043.2
    644000     18042.5
    644040     18042.6
    644080     18047.9
    644120     18046.9
    644160       18049
    644200     18050.4
    644240     18052.9
    644280     18052.3
    644320     18053.8
    644360     18055.8
    644400     18056.4
    644440     18056.5
    644480     18059.2
    644520     18061.1
    644560     18060.5
    644600     18063.7
    644640     18061.4
    644680     18064.2
    644720     18066.2
    644760     18065.7
    644800     18064.9
    644840       18065
    644880     18070.3
    644920     18069.2
    644960     18071.3
    645000     18072.9
    645040     18075.4
    645080     18074.6
    645120     18076.2
    645160     18078.2
    645200     18078.8
    645240     18078.9
    645280     18081.7
    645320     18083.6
    645360     18082.9
    645400       18086
    645440     18083.7
    645480     18086.7
    645520     18088.7
    645560     18088.1
    645600     18087.3
    645640     18087.6
    645680     18092.8
    645720     18091.7
    645760     18093.7
    645800     18095.3
    645840     18097.8
    645880     18097.1
    645920     18098.6
    645960     18100.7
    646000     18101.2
    646040     18101.4
    646080       18104
    646120       18106
    646160     18105.3
    646200     18108.5
    646240     18106.2
    646280     18109.1
    646320     18111.2
    646360     18110.6
    646400     18109.8
    646440     18109.9
    646480     18115.3
    646520     18114.1
    646560     18116.1
    646600     18117.7
    646640     18120.1
    646680     18119.5
    646720       18121
    646760     18123.1
    646800     18123.6
    646840     18123.8
    646880     18126.5
    646920     18128.2
    646960     18127.6
    647000     18130.9
    647040     18128.5
    647080     18131.4
    647120     18133.6
    647160       18133
    647200     18132.2
    647240     18132.3
    647280     18137.7
    647320     18136.4
    647360     18138.4
    647400       18140
    647440     18142.4
    647480     18141.8
    647520     18143.2
    647560     18145.4
    647600     18146.1
    647640     18146.1
    647680     18148.7
    647720     18150.6
    647760       18150
    647800     18153.3
    647840     18150.8
    647880     18153.7
    647920     18155.9
    647960     18155.5
    648000     18154.7
    648040     18154.6
    648080     18160.2
    648120     18158.8
    648160     18160.7
    648200     18162.3
    648240     18164.7
    648280     18164.2
    648320     18165.7
    648360     18167.9
    648400     18168.5
    648440     18168.4
    648480     18171.2
    648520     18172.9
    648560     18172.4
    648600     18175.7
    648640     18173.1
    648680     18176.1
    648720     18178.3
    648760     18177.9
    648800     18177.1
    648840     18177.1
    648880     18182.6
    648920     18181.2
    648960       18183
    649000     18184.5
    649040     18187.1
    649080     18186.5
    649120       18188
    649160     18190.3
    649200     18190.7
    649240     18190.8
    649280     18193.5
    649320     18195.3
    649360     18194.8
    649400       18198
    649440     18195.4
    649480     18198.5
    649520     18200.6
    649560     18200.3
    649600     18199.3
    649640     18199.4
    649680       18205
    649720     18203.5
    649760     18205.3
    649800     18206.9
    649840     18209.4
    649880     18208.9
    649920     18210.4
    649960     18212.7
    650000     18213.1
    650040     18213.2
    650080     18215.9
    650120     18217.6
    650160     18217.3
    650200     18220.5
    650240     18217.9
    650280     18220.8
    650320       18223
    650360     18222.6
    650400     18221.7
    650440     18221.7
    650480     18227.4
    650520     18225.9
    650560     18227.9
    650600     18229.3
    650640     18231.7
    650680     18231.4
    650720     18232.8
    650760     18235.1
    650800     18235.5
    650840     18235.4
    650880     18238.4
    650920       18240
    650960     18239.6
    651000     18242.9
    651040     18240.4
    651080     18243.3
    651120     18245.4
    651160       18245
    651200     18244.1
    651240       18244
    651280     18249.9
    651320     18248.3
    651360     18250.3
    651400     18251.9
    651440     18254.1
    651480     18253.8
    651520     18255.3
    651560     18257.6
    651600     18257.8
    651640     18257.9
    651680     18260.9
    651720     18262.4
    651760       18262
    651800     18265.3
    651840     18262.9
    651880     18265.6
    651920     18267.9
    651960     18267.3
    652000     18266.6
    652040     18266.4
    652080     18272.3
    652120     18270.8
    652160     18272.8
    652200     18274.4
    652240     18276.6
    652280     18276.3
    652320     18277.7
    652360     18280.1
    652400     18280.2
    652440     18280.4
    652480     18283.3
    652520     18284.9
    652560     18284.5
    652600     18287.8
    652640     18285.3
    652680     18288.2
    652720     18290.3
    652760     18289.8
    652800     18289.1
    652840     18288.8
    652880     18294.9
    652920     18293.2
    652960     18295.2
    653000     18296.8
    653040     18299.1
    653080     18298.8
    653120     18300.2
    653160     18302.7
    653200     18302.7
    653240     18302.8
    653280     18305.7
    653320     18307.2
    653360     18306.9
    653400     18310.1
    653440     18307.8
    653480     18310.6
    653520     18312.8
    653560     18312.2
    653600     18311.5
    653640     18311.3
    653680     18317.3
    653720     18315.7
    653760     18317.7
    653800     18319.2
    653840     18321.6
    653880     18321.3
    653920     18322.5
    653960     18324.9
    654000       18325
    654040     18325.2
    654080     18328.1
    654120     18329.6
    654160     18329.4
    654200     18332.6
    654240     18330.3
    654280     18332.9
    654320     18335.2
    654360     18334.6
    654400       18334
    654440     18333.7
    654480     18339.8
    654520       18338
    654560     18340.1
    654600     18341.7
    654640     18344.1
    654680     18343.7
    654720     18344.9
    654760     18347.2
    654800     18347.5
    654840     18347.5
    654880     18350.7
    654920     18351.9
    654960     18351.9
    655000       18355
    655040     18352.8
    655080     18355.4
    655120     18357.7
    655160     18357.1
    655200     18356.4
    655240     18356.1
    655280     18362.2
    655320     18360.5
    655360     18362.5
    655400     18364.1
    655440     18366.4
    655480     18366.2
    655520     18367.3
    655560     18369.6
    655600     18369.8
    655640       18370
    655680     18373.1
    655720     18374.4
    655760     18374.3
    655800     18377.4
    655840     18375.2
    655880     18377.9
    655920     18380.2
    655960     18379.5
    656000     18378.8
    656040     18378.4
    656080     18384.8
    656120     18382.8
    656160     18384.9
    656200     18386.6
    656240     18388.8
    656280     18388.5
    656320     18389.7
    656360     18392.1
    656400     18392.2
    656440     18392.4
    656480     18395.6
    656520     18396.9
    656560     18396.8
    656600     18400.1
    656640     18397.7
    656680     18400.3
    656720     18402.7
    656760       18402
    656800     18401.3
    656840     18400.8
    656880     18407.3
    656920     18405.2
    656960     18407.4
    657000       18409
    657040     18411.2
    657080     18411.1
    657120     18412.1
    657160     18414.5
    657200     18414.7
    657240     18414.8
    657280       18418
    657320     18419.4
    657360     18419.3
    657400     18422.6
    657440     18420.2
    657480     18422.7
    657520     18425.1
    657560     18424.4
    657600     18423.8
    657640     18423.2
    657680     18429.9
    657720     18427.6
    657760     18429.7
    657800     18431.4
    657840     18433.7
    657880     18433.6
    657920     18434.7
    657960     18437.1
    658000     18437.1
    658040     18437.3
    658080     18440.5
    658120     18441.8
    658160     18441.7
    658200       18445
    658240     18442.7
    658280     18445.3
    658320     18447.6
    658360     18446.8
    658400     18446.3
    658440     18445.6
    658480     18452.4
    658520     18450.1
    658560     18452.1
    658600     18454.1
    658640     18456.2
    658680     18456.1
    658720     18457.2
    658760     18459.7
    658800     18459.6
    658840     18459.8
    658880     18463.1
    658920     18464.3
    658960     18464.1
    659000     18467.5
    659040     18465.2
    659080     18467.7
    659120     18470.1
    659160     18469.3
    659200     18468.8
    659240       18468
    659280     18474.8
    659320     18472.6
    659360     18474.6
    659400     18476.6
    659440     18478.7
    659480     18478.6
    659520     18479.6
    659560     18482.1
    659600       18482
    659640     18482.1
    659680     18485.6
    659720     18486.9
    659760     18486.5
    659800       18490
    659840     18487.7
    659880     18490.2
    659920     18492.5
    659960     18491.7
    660000     18491.4
    660040     18490.7
    660080     18497.3
    660120       18495
    660160     18497.2
    660200     18499.2
    660240     18501.2
    660280       18501
    660320     18502.1
    660360     18504.6
    660400     18504.5
    660440     18504.5
    660480     18508.2
    660520     18509.4
    660560     18508.9
    660600     18512.5
    660640     18510.3
    660680     18512.8
    660720     18515.1
    660760     18514.2
    660800     18513.9
    660840     18513.3
    660880     18519.9
    660920     18517.5
    660960     18519.8
    661000     18521.9
    661040     18523.8
    661080     18523.6
    661120     18524.5
    661160     18527.3
    661200     18527.1
    661240       18527
    661280     18530.7
    661320     18532.1
    661360     18531.4
    661400     18535.1
    661440     18532.8
    661480     18535.4
    661520     18537.6
    661560     18536.8
    661600     18536.4
    661640     18535.8
    661680     18542.3
    661720     18540.1
    661760     18542.3
    661800     18544.5
    661840     18546.3
    661880     18546.1
    661920     18547.1
    661960     18549.9
    662000     18549.6
    662040     18549.7
    662080     18553.3
    662120     18554.7
    662160     18554.1
    662200     18557.7
    662240     18555.3
    662280     18557.8
    662320     18560.1
    662360     18559.3
    662400     18558.9
    662440     18558.3
    662480     18564.8
    662520     18562.6
    662560     18564.9
    662600       18567
    662640     18568.9
    662680     18568.7
    662720     18569.8
    662760     18572.5
    662800     18572.3
    662840     18572.3
    662880       18576
    662920     18577.3
    662960     18576.8
    663000     18580.2
    663040     18577.9
    663080     18580.5
    663120     18582.6
    663160     18581.9
    663200     18581.4
    663240     18580.8
    663280     18587.4
    663320     18585.1
    663360     18587.5
    663400     18589.5
    663440     18591.5
    663480     18591.3
    663520     18592.3
    663560       18595
    663600     18594.9
    663640     18594.9
    663680     18598.6
    663720     18599.9
    663760     18599.3
    663800     18602.8
    663840     18600.4
    663880     18603.1
    663920     18605.2
    663960     18604.4
    664000     18603.9
    664040     18603.3
    664080     18609.8
    664120     18607.6
    664160       18610
    664200     18612.1
    664240     18614.1
    664280     18613.8
    664320     18614.8
    664360     18617.5
    664400     18617.4
    664440     18617.4
    664480     18621.1
    664520     18622.6
    664560     18621.9
    664600     18625.3
    664640       18623
    664680     18625.7
    664720     18627.8
    664760     18626.9
    664800     18626.4
    664840     18625.8
    664880     18632.4
    664920     18630.2
    664960     18632.7
    665000     18634.6
    665040     18636.7
    665080     18636.5
    665120     18637.5
    665160     18640.1
    665200       18640
    665240       18640
    665280     18643.6
    665320     18645.1
    665360     18644.6
    665400     18647.8
    665440     18645.6
    665480     18648.3
    665520     18650.4
    665560     18649.5
    665600       18649
    665640     18648.3
    665680       18655
    665720     18652.8
    665760     18655.2
    665800     18657.2
    665840     18659.4
    665880       18659
    665920     18660.1
    665960     18662.7
    666000     18662.6
    666040     18662.6
    666080     18666.1
    666120     18667.6
    666160     18667.1
    666200     18670.3
    666240     18668.1
    666280     18670.9
    666320     18672.9
    666360       18672
    666400     18671.5
    666440     18670.9
    666480     18677.6
    666520     18675.4
    666560     18677.8
    666600     18679.9
    666640     18681.9
    666680     18681.6
    666720     18682.7
    666760     18685.3
    666800     18685.1
    666840     18685.2
    666880     18688.7
    666920     18690.2
    666960     18689.6
    667000     18692.9
    667040     18690.6
    667080     18693.4
    667120     18695.6
    667160     18694.6
    667200     18694.2
    667240     18693.6
    667280     18700.2
    667320       18698
    667360     18700.4
    667400     18702.6
    667440     18704.4
    667480     18704.1
    667520     18705.3
    667560     18707.9
    667600     18707.6
    667640     18707.7
    667680     18711.3
    667720     18712.8
    667760       18712
    667800     18715.4
    667840     18713.2
    667880       18716
    667920     18718.3
    667960     18717.2
    668000     18716.7
    668040     18716.2
    668080     18722.8
    668120     18720.5
    668160     18722.9
    668200     18725.2
    668240     18727.1
    668280     18726.7
    668320     18727.9
    668360     18730.5
    668400     18730.2
    668440     18730.2
    668480     18733.9
    668520     18735.4
    668560     18734.5
    668600       18738
    668640     18735.8
    668680     18738.5
    668720     18740.9
    668760     18739.8
    668800     18739.2
    668840     18738.9
    668880     18745.2
    668920       18743
    668960     18745.5
    669000     18747.8
    669040     18749.6
    669080     18749.1
    669120     18750.5
    669160       18753
    669200     18752.8
    669240     18752.8
    669280     18756.6
    669320       18758
    669360     18757.2
    669400     18760.4
    669440     18758.3
    669480     18760.9
    669520     18763.4
    669560     18762.4
    669600     18761.8
    669640     18761.5
    669680     18767.8
    669720     18765.5
    669760     18768.1
    669800     18770.4
    669840       18772
    669880     18771.7
    669920     18773.1
    669960     18775.6
    670000     18775.4
    670040     18775.2
    670080     18779.1
    670120     18780.6
    670160     18779.6
    670200       18783
    670240     18780.8
    670280     18783.5
    670320     18786.1
    670360       18785
    670400     18784.5
    670440       18784
    670480     18790.3
    670520       18788
    670560     18790.5
    670600     18792.8
    670640     18794.7
    670680     18794.3
    670720     18795.6
    670760     18798.1
    670800       18798
    670840     18797.6
    670880     18801.7
    670920     18803.2
    670960     18802.2
    671000     18805.5
    671040     18803.3
    671080     18806.1
    671120     18808.6
    671160     18807.6
    671200       18807
    671240     18806.4
    671280     18812.8
    671320     18810.4
    671360       18813
    671400     18815.4
    671440     18817.2
    671480     18816.7
    671520     18818.1
    671560     18820.6
    671600     18820.6
    671640     18820.1
    671680       18824
    671720     18825.7
    671760     18824.7
    671800       18828
    671840     18825.8
    671880     18828.6
    671920     18831.1
    671960       18830
    672000     18829.5
    672040     18828.7
    672080     18835.2
    672120     18832.8
    672160     18835.5
    672200     18837.8
    672240     18839.7
    672280     18839.2
    672320     18840.6
    672360     18843.1
    672400     18843.1
    672440     18842.6
    672480     18846.5
    672520       18848
    672560     18847.1
    672600     18850.4
    672640     18848.3
    672680       18851
    672720     18853.6
    672760     18852.4
    672800     18851.9
    672840     18851.2
    672880     18857.7
    672920     18855.2
    672960     18857.9
    673000     18860.3
    673040       18862
    673080     18861.6
    673120     18863.1
    673160     18865.7
    673200     18865.6
    673240       18865
    673280       18869
    673320     18870.5
    673360     18869.6
    673400     18872.8
    673440     18870.9
    673480     18873.4
    673520     18876.2
    673560     18874.9
    673600     18874.5
    673640     18873.6
    673680     18880.1
    673720     18877.7
    673760     18880.3
    673800     18882.8
    673840     18884.3
    673880     18884.1
    673920     18885.7
    673960       18888
    674000     18888.1
    674040     18887.4
    674080     18891.4
    674120     18892.9
    674160     18892.2
    674200     18895.2
    674240     18893.3
    674280     18895.8
    674320     18898.6
    674360     18897.3
    674400     18896.9
    674440     18896.1
    674480     18902.6
    674520     18900.2
    674560     18902.7
    674600     18905.2
    674640     18906.7
    674680     18906.5
    674720     18908.2
    674760     18910.4
    674800     18910.5
    674840     18909.9
    674880     18913.8
    674920     18915.3
    674960     18914.5
    675000     18917.6
    675040     18915.7
    675080     18918.2
    675120       18921
    675160     18919.7
    675200     18919.4
    675240     18918.5
    675280     18925.1
    675320     18922.7
    675360     18925.2
    675400     18927.5
    675440     18929.1
    675480     18928.8
    675520     18930.5
    675560     18932.7
    675600     18932.9
    675640     18932.2
    675680     18936.3
    675720     18937.6
    675760     18936.8
    675800     18940.1
    675840     18938.1
    675880     18940.5
    675920     18943.4
    675960     18942.1
    676000     18941.7
    676040     18940.8
    676080     18947.4
    676120       18945
    676160     18947.5
    676200     18949.8
    676240     18951.5
    676280     18951.1
    676320     18952.7
    676360       18955
    676400     18955.3
    676440     18954.5
    676480     18958.8
    676520       18960
    676560     18959.2
    676600     18962.5
    676640     18960.5
    676680     18962.9
    676720     18965.7
    676760     18964.4
    676800     18964.1
    676840     18963.1
    676880     18969.7
    676920     18967.5
    676960     18969.9
    677000     18972.3
    677040     18973.8
    677080     18973.5
    677120     18975.2
    677160     18977.4
    677200     18977.7
    677240       18977
    677280     18981.2
    677320     18982.4
    677360     18981.7
    677400     18984.8
    677440     18982.8
    677480     18985.3
    677520       18988
    677560     18986.7
    677600     18986.5
    677640     18985.5
    677680       18992
    677720     18989.9
    677760     18992.3
    677800     18994.7
    677840     18996.2
    677880     18995.8
    677920     18997.4
    677960     18999.8
    678000     19000.1
    678040     18999.4
    678080     19003.6
    678120     19004.8
    678160       19004
    678200     19007.2
    678240     19005.3
    678280     19007.7
    678320     19010.4
    678360       19009
    678400     19008.8
    678440     19007.9
    678480     19014.3
    678520     19012.1
    678560     19014.6
    678600       19017
    678640     19018.5
    678680     19018.1
    678720     19019.8
    678760     19022.2
    678800     19022.5
    678840     19021.7
    678880     19025.9
    678920     19027.2
    678960     19026.3
    679000     19029.6
    679040     19027.6
    679080       19030
    679120     19032.8
    679160     19031.5
    679200     19031.3
    679240     19030.2
    679280     19036.7
    679320     19034.5
    679360     19036.9
    679400     19039.3
    679440       19041
    679480     19040.5
    679520     19042.3
    679560     19044.4
    679600     19044.9
    679640     19044.1
    679680     19048.3
    679720     19049.6
    679760     19048.8
    679800     19052.1
    679840     19049.8
    679880     19052.4
    679920     19055.2
    679960     19053.7
    680000     19053.7
    680040     19052.7
    680080     19059.1
    680120     19056.8
    680160     19059.2
    680200     19061.6
    680240     19063.4
    680280     19062.8
    680320     19064.7
    680360     19066.7
    680400     19067.1
    680440     19066.4
    680480     19070.6
    680520     19071.9
    680560     19071.1
    680600     19074.5
    680640     19072.2
    680680     19074.8
    680720     19077.6
    680760       19076
    680800       19076
    680840       19075
    680880     19081.3
    680920     19079.2
    680960     19081.7
    681000     19083.9
    681040     19085.8
    681080     19085.2
    681120     19087.1
    681160     19089.1
    681200     19089.5
    681240     19088.7
    681280     19092.9
    681320     19094.2
    681360     19093.3
    681400     19096.8
    681440     19094.4
    681480     19097.1
    681520     19099.9
    681560     19098.2
    681600     19098.2
    681640     19097.3
    681680     19103.8
    681720     19101.6
    681760     19104.1
    681800     19106.3
    681840       19108
    681880     19107.6
    681920     19109.4
    681960     19111.3
    682000     19111.7
    682040       19111
    682080     19115.4
    682120     19116.5
    682160     19115.6
    682200     19119.1
    682240     19116.9
    682280     19119.6
    682320     19122.2
    682360     19120.6
    682400     19120.6
    682440     19119.6
    682480     19126.2
    682520     19123.9
    682560     19126.5
    682600     19128.6
    682640     19130.3
    682680     19129.8
    682720     19131.8
    682760     19133.7
    682800     19134.1
    682840     19133.2
    682880     19137.8
    682920     19138.8
    682960       19138
    683000     19141.5
    683040     19139.2
    683080       19142
    683120     19144.5
    683160     19142.9
    683200     19142.9
    683240     19141.7
    683280     19148.5
    683320     19146.3
    683360     19148.9
    683400     19150.8
    683440     19152.6
    683480     19152.1
    683520     19154.1
    683560       19156
    683600     19156.3
    683640     19155.6
    683680       19160
    683720       19161
    683760     19160.2
    683800     19163.8
    683840     19161.5
    683880     19164.2
    683920     19166.8
    683960     19165.3
    684000     19165.2
    684040     19164.1
    684080     19170.9
    684120     19168.6
    684160     19171.1
    684200     19173.2
    684240     19174.9
    684280     19174.4
    684320     19176.4
    684360     19178.2
    684400     19178.7
    684440     19177.9
    684480     19182.1
    684520     19183.2
    684560     19182.5
    684600     19186.2
    684640     19183.8
    684680     19186.6
    684720     19189.1
    684760     19187.5
    684800     19187.5
    684840     19186.3
    684880     19193.1
    684920     19190.9
    684960     19193.4
    685000     19195.5
    685040     19197.3
    685080     19196.7
    685120     19198.6
    685160     19200.5
    685200       19201
    685240     19200.1
    685280     19204.5
    685320     19205.6
    685360     19204.7
    685400     19208.4
    685440       19206
    685480     19208.9
    685520     19211.4
    685560     19209.8
    685600     19209.7
    685640     19208.6
    685680     19215.4
    685720     19213.2
    685760     19215.7
    685800     19217.8
    685840     19219.7
    685880     19218.9
    685920       19221
    685960     19222.9
    686000     19223.3
    686040     19222.5
    686080     19226.8
    686120     19227.8
    686160     19226.9
    686200     19230.7
    686240     19228.3
    686280       19231
    686320     19233.5
    686360     19232.2
    686400       19232
    686440       19231
    686480     19237.6
    686520     19235.5
    686560     19238.1
    686600     19240.1
    686640       19242
    686680     19241.1
    686720     19243.2
    686760     19245.2
    686800     19245.7
    686840     19244.8
    686880       19249
    686920       19250
    686960     19249.2
    687000     19252.9
    687040     19250.6
    687080     19253.1
    687120     19255.8
    687160     19254.4
    687200     19254.2
    687240     19253.2
    687280       19260
    687320     19257.8
    687360     19260.3
    687400     19262.2
    687440     19264.2
    687480     19263.4
    687520     19265.5
    687560     19267.5
    687600     19267.8
    687640     19267.1
    687680     19271.3
    687720     19272.2
    687760     19271.4
    687800     19275.2
    687840     19272.9
    687880     19275.4
    687920       19278
    687960     19276.7
    688000     19276.4
    688040     19275.5
    688080     19282.3
    688120     19279.9
    688160     19282.6
    688200     19284.5
    688240     19286.5
    688280     19285.7
    688320     19287.7
    688360     19289.9
    688400     19290.1
    688440     19289.4
    688480     19293.5
    688520     19294.4
    688560     19293.8
    688600     19297.4
    688640     19295.2
    688680     19297.7
    688720     19300.3
    688760     19298.9
    688800     19298.6
    688840     19297.7
    688880     19304.5
    688920     19302.2
    688960     19304.8
    689000     19306.8
    689040     19308.8
    689080     19307.9
    689120     19310.1
    689160     19312.2
    689200     19312.4
    689240     19311.7
    689280     19315.7
    689320     19316.8
    689360       19316
    689400     19319.6
    689440     19317.6
    689480       19320
    689520     19322.6
    689560     19321.1
    689600     19320.9
    689640     19319.9
    689680     19326.9
    689720     19324.6
    689760     19327.2
    689800     19329.1
    689840       19331
    689880     19330.2
    689920     19332.5
    689960     19334.5
    690000     19334.7
    690040     19333.9
    690080     19338.1
    690120     19339.1
    690160     19338.5
    690200     19341.9
    690240     19339.8
    690280     19342.3
    690320     19344.8
    690360     19343.4
    690400     19343.3
    690440     19342.2
    690480     19349.3
    690520     19346.9
    690560     19349.5
    690600     19351.3
    690640     19353.3
    690680     19352.5
    690720     19354.9
    690760     19356.8
    690800       19357
    690840     19356.3
    690880     19360.4
    690920     19361.4
    690960     19360.7
    691000     19364.2
    691040     19362.1
    691080     19364.6
    691120     19367.1
    691160     19365.6
    691200     19365.6
    691240     19364.4
    691280     19371.5
    691320     19369.3
    691360     19371.7
    691400     19373.5
    691440     19375.6
    691480     19374.8
    691520     19377.1
    691560     19378.9
    691600     19379.3
    691640     19378.5
    691680     19382.6
    691720     19383.7
    691760       19383
    691800     19386.5
    691840     19384.3
    691880     19386.9
    691920     19389.4
    691960     19387.8
    692000     19387.8
    692040     19386.7
    692080     19393.8
    692120     19391.5
    692160     19393.9
    692200     19395.8
    692240     19397.8
    692280     19397.2
    692320     19399.4
    692360     19401.2
    692400     19401.6
    692440     19400.8
    692480       19405
    692520     19405.9
    692560     19405.1
    692600     19408.7
    692640     19406.6
    692680     19409.1
    692720     19411.6
    692760       19410
    692800     19410.1
    692840     19408.9
    692880     19416.1
    692920     19413.6
    692960     19416.3
    693000       19418
    693040     19420.1
    693080     19419.5
    693120     19421.6
    693160     19423.4
    693200     19423.7
    693240     19423.2
    693280     19427.2
    693320       19428
    693360     19427.4
    693400     19430.8
    693440     19428.8
    693480     19431.4
    693520     19433.7
    693560     19432.2
    693600     19432.2
    693640     19431.1
    693680     19438.3
    693720       19436
    693760     19438.4
    693800     19440.3
    693840     19442.2
    693880     19441.6
    693920     19443.8
[truncated: 175,997 more chars]
