# Supplementary material for: Comment on 'Valid molecular dynamics simulations of human hemoglobin require a surprisingly large box size'
Source: eLife. 2019 Jun 20;8:e44718. doi: 10.7554/eLife.44718 (PMC6586461; doi:10.7554/eLife.44718)
Supplement: Figure 2—source data 1. — The zip archive contains a README file describing which source files correspond to the different panels. [file elife-44718-fig2-data1.zip › figure2/panel_B/90A/b/msd.xvg]

# This file was created Thu Mar  7 20:15:06 2019
# Created by:
#             :-) GROMACS - gmx msd, 2018.5-dev-20181129-d5972f7 (-:
# 
# Executable:   /usr/local/gromacs/2018/2018.4-impi2017-fftw337-gcc640-cuda91/bin/gmx
# Data prefix:  /usr/local/gromacs/2018/2018.4-impi2017-fftw337-gcc640-cuda91
# Working dir:  /home/vgapsys/project/hemoglobin/hemoglobin/Meuwly/90a-elife/eqb
# Command line:
#   gmx msd -s /netmount/energy/vgapsys/hemoglobin/hemoglobin/raw/90a-elife/topol.tpr -f /netmount/energy/vgapsys/hemoglobin/hemoglobin/raw/90a-elife/b/traj_comp.xtc -trestart 800 -n index.ndx -o msd.xvg
# gmx msd is part of G R O M A C S:
#
# Good gRace! Old Maple Actually Chews Slate
#
@    title "Mean Square Displacement"
@    xaxis  label "Time (ps)"
@    yaxis  label "MSD (nm\S2\N)"
@TYPE xy
# MSD gathered over 1e+06 ps with 1251 restarts
# Diffusion constants fitted from time 100000 to 900000 ps
# D[Water_&_OW] = 4.6568 (+/- 0.0721) (1e-5 cm^2/s)
         0           0
        40     1.23069
        80     2.43415
       120     3.62999
       160     4.81662
       200     5.99711
       240     7.17455
       280     8.34304
       320     9.50815
       360     10.6713
       400     11.8287
       440     12.9856
       480     14.1428
       520     15.2923
       560     16.4434
       600     17.5911
       640     18.7374
       680      19.879
       720     21.0235
       760     22.1678
       800     23.3158
       840     24.4625
       880     25.6071
       920     26.7452
       960     27.8866
      1000     29.0259
      1040     30.1678
      1080     31.3054
      1120     32.4456
      1160     33.5853
      1200     34.7221
      1240     35.8605
      1280     37.0014
      1320     38.1327
      1360      39.267
      1400     40.4017
      1440     41.5333
      1480     42.6603
      1520     43.7953
      1560     44.9295
      1600     46.0686
      1640     47.2071
      1680     48.3471
      1720     49.4783
      1760     50.6163
      1800     51.7501
      1840      52.889
      1880     54.0218
      1920      55.158
      1960     56.2943
      2000     57.4297
      2040     58.5655
      2080     59.7034
      2120     60.8354
      2160     61.9639
      2200     63.0967
      2240     64.2287
      2280     65.3516
      2320     66.4844
      2360     67.6197
      2400     68.7579
      2440     69.8903
      2480     71.0284
      2520     72.1595
      2560     73.2953
      2600     74.4266
      2640     75.5663
      2680     76.7007
      2720     77.8352
      2760     78.9742
      2800     80.1072
      2840     81.2411
      2880     82.3808
      2920     83.5135
      2960     84.6473
      3000     85.7838
      3040     86.9148
      3080      88.034
      3120     89.1681
      3160     90.3042
      3200     91.4472
      3240     92.5787
      3280     93.7187
      3320     94.8501
      3360     95.9876
      3400      97.116
      3440     98.2594
      3480     99.3925
      3520     100.525
      3560     101.662
      3600     102.797
      3640     103.934
      3680     105.072
      3720     106.202
      3760     107.336
      3800     108.469
      3840     109.602
      3880     110.719
      3920     111.856
      3960     112.991
      4000     114.135
      4040     115.268
      4080     116.411
      4120     117.542
      4160     118.684
      4200     119.813
      4240     120.959
      4280     122.093
      4320     123.224
      4360     124.362
      4400     125.498
      4440     126.635
      4480     127.772
      4520     128.902
      4560     130.035
      4600     131.172
      4640     132.305
      4680      133.42
      4720     134.552
      4760     135.687
      4800     136.834
      4840     137.964
      4880     139.112
      4920     140.242
      4960     141.384
      5000     142.512
      5040      143.66
      5080     144.793
      5120      145.92
      5160     147.058
      5200     148.194
      5240     149.329
      5280      150.47
      5320     151.602
      5360     152.736
      5400      153.87
      5440     155.002
      5480     156.117
      5520     157.253
      5560      158.39
      5600     159.537
      5640     160.664
      5680     161.813
      5720     162.942
      5760     164.085
      5800     165.213
      5840     166.362
      5880     167.493
      5920     168.618
      5960     169.755
      6000     170.891
      6040     172.024
      6080     173.168
      6120     174.298
      6160     175.435
      6200     176.573
      6240     177.702
      6280     178.815
      6320     179.951
      6360     181.088
      6400     182.241
      6440     183.362
      6480     184.516
      6520     185.643
      6560     186.788
      6600     187.913
      6640     189.065
      6680     190.193
      6720     191.315
      6760      192.45
      6800     193.583
      6840     194.713
      6880     195.859
      6920     196.988
      6960     198.127
      7000     199.263
      7040     200.396
      7080     201.509
      7120     202.646
      7160     203.781
      7200     204.934
      7240     206.056
      7280     207.211
      7320     208.338
      7360     209.483
      7400     210.607
      7440     211.764
      7480     212.885
      7520     214.006
      7560     215.142
      7600     216.275
      7640     217.405
      7680     218.555
      7720     219.682
      7760     220.823
      7800     221.962
      7840     223.092
      7880     224.205
      7920     225.345
      7960     226.479
      8000     227.633
      8040     228.753
      8080     229.912
      8120     231.034
      8160      232.18
      8200     233.302
      8240     234.458
      8280     235.577
      8320       236.7
      8360     237.837
      8400     238.969
      8440       240.1
      8480     241.253
      8520     242.378
      8560     243.521
      8600      244.66
      8640     245.788
      8680     246.896
      8720     248.035
      8760     249.171
      8800     250.324
      8840     251.443
      8880       252.6
      8920      253.72
      8960     254.867
      9000      255.99
      9040     257.154
      9080      258.27
      9120     259.389
      9160     260.527
      9200     261.655
      9240     262.785
      9280     263.942
      9320     265.065
      9360     266.206
      9400     267.346
      9440     268.477
      9480     269.581
      9520     270.723
      9560      271.86
      9600     273.016
      9640     274.133
      9680     275.295
      9720      276.41
      9760     277.558
      9800      278.68
      9840     279.846
      9880     280.962
      9920      282.08
      9960     283.223
     10000     284.352
     10040     285.476
     10080     286.634
     10120     287.755
     10160       288.9
     10200     290.041
     10240     291.174
     10280     292.276
     10320     293.418
     10360     294.553
     10400     295.707
     10440     296.824
     10480     297.986
     10520     299.099
     10560     300.247
     10600     301.367
     10640     302.538
     10680     303.654
     10720     304.769
     10760     305.914
     10800     307.041
     10840     308.165
     10880     309.326
     10920     310.444
     10960     311.592
     11000     312.732
     11040     313.865
     11080     314.966
     11120     316.107
     11160     317.245
     11200     318.398
     11240     319.511
     11280     320.676
     11320     321.784
     11360     322.935
     11400     324.055
     11440     325.224
     11480     326.335
     11520     327.451
     11560     328.592
     11600     329.718
     11640     330.842
     11680     332.005
     11720      333.12
     11760     334.267
     11800     335.405
     11840     336.538
     11880     337.639
     11920     338.781
     11960     339.924
     12000     341.077
     12040     342.191
     12080     343.356
     12120     344.459
     12160     345.612
     12200     346.727
     12240     347.899
     12280     349.012
     12320     350.128
     12360     351.268
     12400     352.392
     12440     353.515
     12480     354.682
     12520     355.794
     12560     356.943
     12600     358.077
     12640     359.206
     12680     360.305
     12720     361.449
     12760     362.591
     12800      363.75
     12840     364.861
     12880     366.029
     12920     367.128
     12960      368.28
     13000     369.395
     13040      370.57
     13080     371.677
     13120     372.792
     13160     373.933
     13200     375.053
     13240      376.18
     13280     377.347
     13320     378.457
     13360     379.603
     13400      380.74
     13440     381.869
     13480     382.967
     13520     384.107
     13560     385.249
     13600     386.409
     13640     387.516
     13680     388.688
     13720     389.784
     13760     390.937
     13800      392.05
     13840     393.225
     13880     394.333
     13920     395.447
     13960     396.591
     14000     397.707
     14040     398.836
     14080     400.005
     14120     401.114
     14160     402.258
     14200     403.398
     14240     404.526
     14280     405.624
     14320     406.766
     14360     407.906
     14400     409.071
     14440     410.177
     14480     411.349
     14520     412.444
     14560     413.594
     14600     414.701
     14640     415.879
     14680     416.983
     14720     418.098
     14760     419.243
     14800     420.359
     14840     421.488
     14880     422.658
     14920     423.763
     14960     424.911
     15000     426.051
     15040     427.184
     15080      428.28
     15120     429.425
     15160     430.565
     15200      431.73
     15240     432.829
     15280     434.004
     15320     435.094
     15360     436.244
     15400     437.345
     15440     438.524
     15480     439.629
     15520     440.745
     15560     441.889
     15600     443.009
     15640     444.137
     15680     445.311
     15720     446.415
     15760     447.565
     15800     448.705
     15840     449.839
     15880     450.936
     15920     452.083
     15960     453.226
     16000     454.397
     16040     455.493
     16080     456.669
     16120     457.757
     16160     458.908
     16200     460.009
     16240     461.189
     16280     462.294
     16320     463.408
     16360     464.548
     16400      465.67
     16440     466.799
     16480     467.974
     16520     469.074
     16560     470.228
     16600     471.368
     16640     472.505
     16680     473.601
     16720      474.75
     16760     475.891
     16800     477.058
     16840     478.157
     16880     479.332
     16920     480.417
     16960     481.568
     17000     482.669
     17040     483.849
     17080     484.956
     17120     486.072
     17160     487.213
     17200      488.33
     17240      489.46
     17280     490.638
     17320     491.731
     17360     492.884
     17400     494.026
     17440     495.161
     17480     496.258
     17520     497.408
     17560     498.551
     17600      499.72
     17640     500.815
     17680     501.988
     17720     503.072
     17760     504.226
     17800     505.322
     17840     506.505
     17880     507.611
     17920     508.728
     17960     509.869
     18000     510.982
     18040     512.114
     18080     513.294
     18120     514.383
     18160     515.538
     18200     516.681
     18240     517.814
     18280      518.91
     18320      520.06
     18360     521.206
     18400     522.376
     18440      523.47
     18480     524.639
     18520     525.723
     18560     526.879
     18600     527.977
     18640      529.16
     18680     530.263
     18720     531.382
     18760     532.522
     18800     533.633
     18840     534.761
     18880     535.945
     18920     537.032
     18960     538.189
     19000     539.332
     19040     540.467
     19080     541.564
     19120     542.711
     19160      543.86
     19200     545.032
     19240     546.123
     19280     547.298
     19320     548.383
     19360     549.541
     19400     550.635
     19440      551.82
     19480     552.924
     19520     554.046
     19560     555.186
     19600     556.295
     19640     557.422
     19680      558.61
     19720     559.694
     19760     560.853
     19800     561.997
     19840     563.131
     19880     564.227
     19920     565.374
     19960     566.525
     20000     567.696
     20040      568.78
     20080     569.957
     20120     571.037
     20160     572.195
     20200     573.289
     20240     574.476
     20280     575.581
     20320     576.704
     20360     577.844
     20400     578.949
     20440     580.079
     20480     581.267
     20520      582.35
     20560     583.509
     20600     584.652
     20640     585.787
     20680     586.879
     20720     588.028
     20760     589.178
     20800      590.35
     20840     591.432
     20880     592.607
     20920     593.687
     20960     594.844
     21000     595.937
     21040     597.128
     21080     598.231
     21120     599.356
     21160     600.497
     21200     601.603
     21240     602.731
     21280     603.925
     21320     605.003
     21360     606.161
     21400     607.301
     21440     608.438
     21480     609.528
     21520     610.676
     21560     611.827
     21600     613.002
     21640     614.086
     21680     615.262
     21720     616.337
     21760     617.497
     21800     618.593
     21840     619.787
     21880     620.888
     21920     622.009
     21960      623.15
     22000     624.255
     22040     625.382
     22080     626.576
     22120     627.656
     22160     628.813
     22200     629.952
     22240     631.089
     22280     632.178
     22320     633.329
     22360     634.477
     22400     635.655
     22440     636.736
     22480     637.914
     22520     638.988
     22560     640.151
     22600     641.244
     22640      642.44
     22680     643.537
     22720     644.659
     22760     645.804
     22800     646.905
     22840     648.032
     22880     649.229
     22920     650.308
     22960     651.465
     23000     652.605
     23040     653.744
     23080     654.829
     23120     655.981
     23160     657.134
     23200     658.312
     23240     659.396
     23280     660.577
     23320     661.648
     23360     662.813
     23400     663.908
     23440     665.103
     23480     666.197
     23520     667.319
     23560     668.466
     23600      669.57
     23640     670.692
     23680     671.888
     23720     672.965
     23760     674.123
     23800     675.263
     23840       676.4
     23880     677.483
     23920     678.636
     23960     679.786
     24000     680.962
     24040     682.044
     24080     683.227
     24120     684.296
     24160     685.461
     24200     686.557
     24240     687.755
     24280      688.85
     24320      689.97
     24360     691.119
     24400     692.219
     24440     693.343
     24480     694.541
     24520     695.617
     24560     696.778
     24600     697.913
     24640     699.057
     24680     700.139
     24720     701.293
     24760     702.444
     24800     703.619
     24840     704.697
     24880     705.879
     24920     706.953
     24960      708.12
     25000     709.217
     25040     710.416
     25080     711.511
     25120      712.63
     25160     713.779
     25200     714.874
     25240         716
     25280     717.199
     25320     718.273
     25360     719.437
     25400     720.571
     25440     721.719
     25480     722.797
     25520     723.949
     25560       725.1
     25600     726.276
     25640     727.349
     25680     728.532
     25720     729.603
     25760     730.769
     25800     731.867
     25840     733.065
     25880     734.162
     25920     735.281
     25960      736.43
     26000     737.527
     26040      738.65
     26080     739.855
     26120     740.927
     26160     742.089
     26200     743.225
     26240     744.373
     26280     745.451
     26320     746.601
     26360     747.754
     26400     748.933
     26440     750.006
     26480      751.19
     26520      752.26
     26560     753.429
     26600     754.523
     26640     755.726
     26680     756.821
     26720     757.936
     26760     759.086
     26800     760.181
     26840     761.304
     26880     762.507
     26920     763.578
     26960     764.743
     27000     765.873
     27040     767.023
     27080     768.102
     27120     769.251
     27160       770.4
     27200     771.581
     27240     772.653
     27280     773.834
     27320     774.901
     27360      776.07
     27400     777.164
     27440     778.368
     27480     779.462
     27520     780.578
     27560     781.729
     27600     782.825
     27640     783.948
     27680     785.151
     27720     786.221
     27760     787.383
     27800     788.515
     27840     789.666
     27880     790.744
     27920     791.897
     27960     793.052
     28000     794.238
     28040     795.306
     28080     796.489
     28120      797.55
     28160      798.72
     28200     799.814
     28240     801.018
     28280     802.112
     28320     803.227
     28360     804.381
     28400     805.477
     28440     806.602
     28480     807.806
     28520     808.876
     28560     810.035
     28600     811.166
     28640     812.317
     28680     813.393
     28720     814.544
     28760     815.701
     28800     816.887
     28840     817.953
     28880     819.136
     28920     820.197
     28960     821.374
     29000     822.463
     29040      823.67
     29080      824.76
     29120     825.874
     29160     827.032
     29200     828.129
     29240     829.255
     29280     830.462
     29320     831.532
     29360     832.696
     29400     833.828
     29440      834.98
     29480     836.053
     29520     837.205
     29560      838.36
     29600     839.549
     29640     840.615
     29680     841.795
     29720     842.855
     29760     844.033
     29800     845.121
     29840      846.33
     29880      847.42
     29920     848.533
     29960     849.694
     30000     850.788
     30040     851.913
     30080     853.123
     30120     854.198
     30160     855.364
     30200     856.496
     30240      857.65
     30280     858.723
     30320     859.877
     30360     861.035
     30400     862.223
     30440     863.284
     30480     864.468
     30520     865.529
     30560     866.705
     30600     867.794
     30640     869.005
     30680     870.094
     30720     871.207
     30760     872.369
     30800      873.46
     30840     874.585
     30880     875.801
     30920     876.877
     30960     878.044
     31000     879.175
     31040     880.327
     31080     881.396
     31120     882.548
     31160     883.704
     31200     884.894
     31240     885.957
     31280     887.136
     31320     888.195
     31360     889.372
     31400     890.462
     31440     891.672
     31480     892.759
     31520     893.875
     31560     895.035
     31600      896.12
     31640     897.248
     31680     898.465
     31720      899.54
     31760     900.709
     31800     901.841
     31840     902.992
     31880     904.062
     31920     905.208
     31960     906.366
     32000     907.553
     32040     908.612
     32080     909.792
     32120     910.849
     32160     912.027
     32200     913.118
     32240     914.328
     32280     915.413
     32320      916.53
     32360     917.693
     32400     918.775
     32440       919.9
     32480      921.12
     32520      922.19
     32560     923.361
     32600     924.493
     32640     925.649
     32680     926.711
     32720     927.859
     32760     929.014
     32800     930.203
     32840     931.267
     32880     932.445
     32920     933.503
     32960     934.686
     33000     935.779
     33040      936.99
     33080     938.074
     33120     939.191
     33160     940.354
     33200     941.434
     33240     942.562
     33280     943.784
     33320     944.856
     33360     946.028
     33400     947.161
     33440     948.309
     33480     949.377
     33520     950.518
     33560     951.673
     33600     952.865
     33640     953.928
     33680     955.111
     33720     956.169
     33760     957.353
     33800     958.444
     33840     959.659
     33880     960.743
     33920     961.863
     33960     963.029
     34000      964.11
     34040     965.239
     34080     966.457
     34120     967.529
     34160       968.7
     34200     969.836
     34240     970.988
     34280     972.045
     34320     973.183
     34360     974.337
     34400     975.525
     34440     976.586
     34480     977.764
     34520     978.823
     34560     980.008
     34600     981.099
     34640     982.314
     34680     983.398
     34720      984.52
     34760      985.69
     34800     986.768
     34840       987.9
     34880     989.122
     34920     990.189
     34960     991.362
     35000     992.494
     35040     993.651
     35080     994.708
     35120     995.849
     35160     997.002
     35200     998.188
     35240     999.248
     35280     1000.43
     35320     1001.49
     35360     1002.67
     35400     1003.76
     35440     1004.98
     35480     1006.05
     35520     1007.18
     35560     1008.35
     35600     1009.43
     35640     1010.57
     35680     1011.79
     35720     1012.86
     35760     1014.03
     35800     1015.17
     35840     1016.32
     35880     1017.38
     35920     1018.52
     35960     1019.67
     36000     1020.86
     36040     1021.92
     36080      1023.1
     36120     1024.15
     36160     1025.34
     36200     1026.42
     36240     1027.64
     36280     1028.72
     36320     1029.84
     36360     1031.01
     36400     1032.09
     36440     1033.23
     36480     1034.45
     36520     1035.52
     36560     1036.69
     36600     1037.83
     36640     1038.98
     36680     1040.04
     36720     1041.18
     36760     1042.33
     36800     1043.52
     36840     1044.58
     36880     1045.76
     36920     1046.81
     36960        1048
     37000     1049.08
     37040      1050.3
     37080     1051.38
     37120     1052.51
     37160     1053.68
     37200     1054.75
     37240     1055.88
     37280     1057.11
     37320     1058.17
     37360     1059.34
     37400     1060.48
     37440     1061.64
     37480     1062.69
     37520     1063.83
     37560     1064.99
     37600     1066.18
     37640     1067.23
     37680     1068.41
     37720     1069.45
     37760     1070.65
     37800     1071.73
     37840     1072.96
     37880     1074.03
     37920     1075.15
     37960     1076.32
     38000      1077.4
     38040     1078.53
     38080     1079.76
     38120     1080.82
     38160        1082
     38200     1083.14
     38240      1084.3
     38280     1085.35
     38320     1086.49
     38360     1087.65
     38400     1088.83
     38440     1089.89
     38480     1091.07
     38520     1092.11
     38560     1093.31
     38600     1094.38
     38640     1095.61
     38680     1096.67
     38720      1097.8
     38760     1098.98
     38800     1100.05
     38840     1101.19
     38880     1102.42
     38920     1103.48
     38960     1104.66
     39000      1105.8
     39040     1106.96
     39080     1108.01
     39120     1109.15
     39160      1110.3
     39200     1111.49
     39240     1112.54
     39280     1113.72
     39320     1114.77
     39360     1115.97
     39400     1117.04
     39440     1118.27
     39480     1119.34
     39520     1120.46
     39560     1121.64
     39600     1122.71
     39640     1123.84
     39680     1125.08
     39720     1126.14
     39760     1127.32
     39800     1128.45
     39840     1129.61
     39880     1130.67
     39920     1131.81
     39960     1132.97
     40000     1134.16
     40040     1135.21
     40080     1136.39
     40120     1137.43
     40160     1138.63
     40200      1139.7
     40240     1140.93
     40280        1142
     40320     1143.13
     40360     1144.31
     40400     1145.37
     40440      1146.5
     40480     1147.75
     40520      1148.8
     40560     1149.98
     40600     1151.12
     40640     1152.28
     40680     1153.33
     40720     1154.47
     40760     1155.63
     40800     1156.82
     40840     1157.87
     40880     1159.05
     40920     1160.09
     40960     1161.29
     41000     1162.36
     41040     1163.59
     41080     1164.66
     41120     1165.78
     41160     1166.97
     41200     1168.03
     41240     1169.16
     41280      1170.4
     41320     1171.45
     41360     1172.63
     41400     1173.77
     41440     1174.93
     41480     1175.97
     41520     1177.12
     41560     1178.28
     41600     1179.48
     41640     1180.53
     41680      1181.7
     41720     1182.74
     41760     1183.95
     41800     1185.02
     41840     1186.25
     41880     1187.32
     41920     1188.44
     41960     1189.63
     42000     1190.69
     42040     1191.82
     42080     1193.06
     42120     1194.11
     42160     1195.29
     42200     1196.43
     42240     1197.58
     42280     1198.62
     42320     1199.77
     42360     1200.93
     42400     1202.13
     42440     1203.18
     42480     1204.35
     42520     1205.39
     42560     1206.59
     42600     1207.66
     42640     1208.89
     42680     1209.96
     42720     1211.09
     42760     1212.28
     42800     1213.34
     42840     1214.47
     42880     1215.71
     42920     1216.76
     42960     1217.94
     43000     1219.09
     43040     1220.24
     43080     1221.28
     43120     1222.44
     43160     1223.59
     43200     1224.79
     43240     1225.84
     43280     1227.02
     43320     1228.06
     43360     1229.26
     43400     1230.33
     43440     1231.56
     43480     1232.63
     43520     1233.76
     43560     1234.95
     43600     1236.01
     43640     1237.14
     43680     1238.38
     43720     1239.43
     43760     1240.61
     43800     1241.75
     43840     1242.91
     43880     1243.95
     43920      1245.1
     43960     1246.25
     44000     1247.46
     44040      1248.5
     44080     1249.68
     44120     1250.72
     44160     1251.93
     44200     1252.98
     44240     1254.22
     44280     1255.29
     44320     1256.42
     44360     1257.62
     44400     1258.67
     44440      1259.8
     44480     1261.04
     44520     1262.09
     44560     1263.28
     44600     1264.42
     44640     1265.57
     44680     1266.61
     44720     1267.77
     44760     1268.92
     44800     1270.13
     44840     1271.17
     44880     1272.35
     44920     1273.38
     44960     1274.59
     45000     1275.65
     45040     1276.89
     45080     1277.96
     45120     1279.09
     45160     1280.29
     45200     1281.34
     45240     1282.46
     45280     1283.71
     45320     1284.76
     45360     1285.94
     45400     1287.08
     45440     1288.23
     45480     1289.27
     45520     1290.43
     45560     1291.59
     45600     1292.79
     45640     1293.83
     45680     1295.01
     45720     1296.04
     45760     1297.26
     45800     1298.31
     45840     1299.55
     45880     1300.62
     45920     1301.76
     45960     1302.96
     46000     1304.01
     46040     1305.13
     46080     1306.39
     46120     1307.42
     46160     1308.61
     46200     1309.74
     46240      1310.9
     46280     1311.93
     46320     1313.09
     46360     1314.25
     46400     1315.45
     46440     1316.49
     46480     1317.68
     46520     1318.71
     46560     1319.92
     46600     1320.98
     46640     1322.22
     46680     1323.29
     46720     1324.43
     46760     1325.62
     46800     1326.67
     46840     1327.79
     46880     1329.05
     46920     1330.08
     46960     1331.28
     47000     1332.41
     47040     1333.55
     47080     1334.59
     47120     1335.75
     47160     1336.91
     47200     1338.11
     47240     1339.15
     47280     1340.33
     47320     1341.37
     47360     1342.58
     47400     1343.63
     47440     1344.88
     47480     1345.95
     47520     1347.08
     47560     1348.28
     47600     1349.33
     47640     1350.45
     47680     1351.71
     47720     1352.75
     47760     1353.93
     47800     1355.07
     47840     1356.21
     47880     1357.25
     47920     1358.41
     47960     1359.57
     48000     1360.78
     48040     1361.81
     48080        1363
     48120     1364.03
     48160     1365.24
     48200     1366.29
     48240     1367.54
     48280     1368.61
     48320     1369.74
     48360     1370.94
     48400     1371.98
     48440      1373.1
     48480     1374.36
     48520      1375.4
     48560     1376.59
     48600     1377.72
     48640     1378.86
     48680     1379.89
     48720     1381.06
     48760     1382.22
     48800     1383.43
     48840     1384.46
     48880     1385.64
     48920     1386.67
     48960     1387.89
     49000     1388.94
     49040     1390.19
     49080     1391.26
     49120     1392.39
     49160     1393.59
     49200     1394.63
     49240     1395.75
     49280     1397.01
     49320     1398.05
     49360     1399.23
     49400     1400.36
     49440     1401.51
     49480     1402.54
     49520     1403.71
     49560     1404.87
     49600     1406.08
     49640     1407.11
     49680     1408.29
     49720     1409.32
     49760     1410.54
     49800     1411.59
     49840     1412.85
     49880     1413.91
     49920     1415.04
     49960     1416.25
     50000     1417.28
     50040      1418.4
     50080     1419.67
     50120      1420.7
     50160     1421.88
     50200     1423.02
     50240     1424.16
     50280     1425.19
     50320     1426.36
     50360     1427.52
     50400     1428.73
     50440     1429.76
     50480     1430.95
     50520     1431.97
     50560      1433.2
     50600     1434.25
     50640     1435.51
     50680     1436.57
     50720      1437.7
     50760     1438.91
     50800     1439.95
     50840     1441.07
     50880     1442.34
     50920     1443.37
     50960     1444.54
     51000     1445.69
     51040     1446.82
     51080     1447.86
     51120     1449.03
     51160      1450.2
     51200     1451.41
     51240     1452.43
     51280     1453.62
     51320     1454.65
     51360     1455.88
     51400     1456.93
     51440     1458.18
     51480     1459.24
     51520     1460.37
     51560     1461.58
     51600     1462.61
     51640     1463.73
     51680        1465
     51720     1466.03
     51760     1467.21
     51800     1468.35
     51840     1469.49
     51880     1470.52
     51920      1471.7
     51960     1472.86
     52000     1474.08
     52040      1475.1
     52080      1476.3
     52120     1477.32
     52160     1478.55
     52200      1479.6
     52240     1480.86
     52280     1481.91
     52320     1483.04
     52360     1484.26
     52400     1485.28
     52440     1486.42
     52480     1487.69
     52520     1488.71
     52560     1489.89
     52600     1491.04
     52640     1492.18
     52680     1493.21
     52720     1494.38
     52760     1495.54
     52800     1496.76
     52840     1497.79
     52880     1498.98
     52920     1499.99
     52960     1501.23
     53000     1502.28
     53040     1503.55
     53080     1504.59
     53120     1505.72
     53160     1506.94
     53200     1507.97
     53240      1509.1
     53280     1510.38
     53320      1511.4
     53360     1512.58
     53400     1513.73
     53440     1514.87
     53480      1515.9
     53520     1517.07
     53560     1518.23
     53600     1519.45
     53640     1520.48
     53680     1521.67
     53720     1522.68
     53760     1523.92
     53800     1524.97
     53840     1526.23
     53880     1527.26
     53920      1528.4
     53960     1529.62
     54000     1530.65
     54040     1531.79
     54080     1533.06
     54120     1534.08
     54160     1535.27
     54200     1536.41
     54240     1537.55
     54280     1538.58
     54320     1539.76
     54360     1540.92
     54400     1542.14
     54440     1543.17
     54480     1544.36
     54520     1545.37
     54560     1546.61
     54600     1547.65
     54640     1548.92
     54680     1549.95
     54720     1551.08
     54760     1552.31
     54800     1553.34
     54840     1554.48
     54880     1555.75
     54920     1556.77
     54960     1557.96
     55000      1559.1
     55040     1560.24
     55080     1561.27
     55120     1562.44
     55160      1563.6
     55200     1564.82
     55240     1565.85
     55280     1567.04
     55320     1568.04
     55360     1569.29
     55400     1570.34
     55440     1571.61
     55480     1572.63
     55520     1573.76
     55560        1575
     55600     1576.03
     55640     1577.16
     55680     1578.44
     55720     1579.45
     55760     1580.65
     55800     1581.78
     55840     1582.93
     55880     1583.95
     55920     1585.13
     55960     1586.29
     56000     1587.51
     56040     1588.54
     56080     1589.73
     56120     1590.73
     56160     1591.98
     56200     1593.02
     56240      1594.3
     56280     1595.32
     56320     1596.45
     56360     1597.69
     56400     1598.72
     56440     1599.84
     56480     1601.12
     56520     1602.14
     56560     1603.33
     56600     1604.47
     56640     1605.62
     56680     1606.64
     56720     1607.83
     56760     1608.98
     56800      1610.2
     56840     1611.23
     56880     1612.43
     56920     1613.42
     56960     1614.67
     57000     1615.71
     57040     1616.99
     57080     1618.01
     57120     1619.14
     57160     1620.38
     57200     1621.41
     57240     1622.53
     57280     1623.82
     57320     1624.83
     57360     1626.02
     57400     1627.16
     57440     1628.31
     57480     1629.34
     57520     1630.52
     57560     1631.68
     57600      1632.9
     57640     1633.92
     57680     1635.13
     57720     1636.11
     57760     1637.37
     57800      1638.4
     57840     1639.68
     57880      1640.7
     57920     1641.84
     57960     1643.07
     58000      1644.1
     58040     1645.22
     58080     1646.51
     58120     1647.52
     58160     1648.72
     58200     1649.85
     58240     1651.01
     58280     1652.03
     58320     1653.21
     58360     1654.37
     58400     1655.59
     58440     1656.61
     58480     1657.82
     58520      1658.8
     58560     1660.06
     58600     1661.09
     58640     1662.37
     58680     1663.39
     58720     1664.52
     58760     1665.76
     58800     1666.79
     58840     1667.91
     58880     1669.19
     58920     1670.22
     58960     1671.41
     59000     1672.55
     59040      1673.7
     59080     1674.72
     59120      1675.9
     59160     1677.07
     59200     1678.29
     59240     1679.31
     59280     1680.52
     59320      1681.5
     59360     1682.76
     59400     1683.79
     59440     1685.08
     59480     1686.08
     59520     1687.22
     59560     1688.47
     59600     1689.49
     59640     1690.61
     59680      1691.9
     59720     1692.92
     59760     1694.12
     59800     1695.26
     59840     1696.41
     59880     1697.44
     59920      1698.6
     59960     1699.77
     60000     1700.99
     60040        1702
     60080     1703.21
     60120      1704.2
     60160     1705.46
     60200     1706.48
     60240     1707.78
     60280     1708.77
     60320     1709.92
     60360     1711.16
     60400     1712.18
     60440      1713.3
     60480     1714.59
     60520      1715.6
     60560     1716.81
     60600     1717.95
     60640      1719.1
     60680     1720.13
     60720     1721.29
     60760     1722.47
     60800     1723.68
     60840     1724.69
     60880      1725.9
     60920     1726.88
     60960     1728.14
     61000     1729.16
     61040     1730.46
     61080     1731.46
     61120      1732.6
     61160     1733.85
     61200     1734.87
     61240     1735.98
     61280     1737.27
     61320     1738.29
     61360     1739.49
     61400     1740.63
     61440     1741.78
     61480      1742.8
     61520     1743.97
     61560     1745.15
     61600     1746.36
     61640     1747.37
     61680     1748.59
     61720     1749.56
     61760     1750.82
     61800     1751.84
     61840     1753.14
     61880     1754.14
     61920     1755.28
     61960     1756.53
     62000     1757.56
     62040     1758.66
     62080     1759.96
     62120     1760.96
     62160     1762.17
     62200     1763.31
     62240     1764.47
     62280     1765.48
     62320     1766.64
     62360     1767.82
     62400     1769.04
     62440     1770.06
     62480     1771.28
     62520     1772.25
     62560     1773.51
     62600     1774.54
     62640     1775.84
     62680     1776.84
     62720     1777.98
     62760     1779.23
     62800     1780.26
     62840     1781.36
     62880     1782.65
     62920     1783.66
     62960     1784.86
     63000     1786.01
     63040     1787.16
     63080     1788.17
     63120     1789.34
     63160     1790.52
     63200     1791.74
     63240     1792.75
     63280     1793.97
     63320     1794.93
     63360      1796.2
     63400     1797.22
     63440     1798.53
     63480     1799.52
     63520     1800.67
     63560     1801.91
     63600     1802.94
     63640     1804.05
     63680     1805.34
     63720     1806.35
     63760     1807.55
     63800      1808.7
     63840     1809.85
     63880     1810.86
     63920     1812.03
     63960      1813.2
     64000     1814.42
     64040     1815.43
     64080     1816.65
     64120     1817.61
     64160     1818.88
     64200      1819.9
     64240     1821.21
     64280      1822.2
     64320     1823.34
     64360      1824.6
     64400     1825.62
     64440     1826.73
     64480     1828.03
     64520     1829.04
     64560     1830.24
     64600     1831.38
     64640     1832.53
     64680     1833.54
     64720      1834.7
     64760     1835.87
     64800      1837.1
     64840      1838.1
     64880     1839.33
     64920     1840.28
     64960     1841.55
     65000     1842.58
     65040     1843.89
     65080     1844.88
     65120     1846.02
     65160     1847.28
     65200      1848.3
     65240      1849.4
     65280     1850.71
     65320     1851.71
     65360     1852.91
     65400     1854.06
     65440     1855.21
     65480     1856.21
     65520     1857.38
     65560     1858.54
     65600     1859.78
     65640     1860.78
     65680     1862.01
     65720     1862.96
     65760     1864.23
     65800     1865.26
     65840     1866.57
     65880     1867.56
     65920      1868.7
     65960     1869.96
     66000     1870.98
     66040     1872.08
     66080     1873.39
     66120     1874.39
     66160     1875.59
     66200     1876.74
     66240     1877.89
     66280      1878.9
     66320     1880.06
     66360     1881.22
     66400     1882.46
     66440     1883.46
     66480     1884.68
     66520     1885.63
     66560     1886.92
     66600     1887.94
     66640     1889.26
     66680     1890.24
     66720     1891.38
     66760     1892.64
     66800     1893.66
     66840     1894.76
     66880     1896.06
     66920     1897.07
     66960     1898.28
     67000     1899.41
     67040     1900.57
     67080     1901.57
     67120     1902.74
     67160      1903.9
     67200     1905.15
     67240     1906.14
     67280     1907.37
     67320     1908.32
     67360     1909.61
     67400     1910.62
     67440     1911.95
     67480     1912.93
     67520     1914.08
     67560     1915.34
     67600     1916.35
     67640     1917.46
     67680     1918.76
     67720     1919.76
     67760     1920.97
     67800     1922.11
     67840     1923.27
     67880     1924.27
     67920     1925.44
     67960      1926.6
     68000     1927.84
     68040     1928.83
     68080     1930.07
     68120     1931.01
     68160      1932.3
     68200     1933.31
     68240     1934.64
     68280     1935.63
     68320     1936.77
     68360     1938.03
     68400     1939.05
     68440     1940.15
     68480     1941.45
     68520     1942.45
     68560     1943.67
     68600     1944.81
     68640     1945.96
     68680     1946.96
     68720     1948.14
     68760      1949.3
     68800     1950.54
     68840     1951.53
     68880     1952.76
     68920     1953.71
     68960     1954.99
     69000     1956.01
     69040     1957.33
     69080     1958.33
     69120     1959.47
     69160     1960.73
     69200     1961.75
     69240     1962.85
     69280     1964.15
     69320     1965.16
     69360     1966.37
     69400     1967.52
     69440     1968.66
     69480     1969.67
     69520     1970.84
     69560     1972.01
     69600     1973.25
     69640     1974.23
     69680     1975.47
     69720     1976.41
     69760      1977.7
     69800     1978.71
     69840     1980.04
     69880     1981.04
     69920     1982.17
     69960     1983.43
     70000     1984.45
     70040     1985.55
     70080     1986.86
     70120     1987.86
     70160     1989.08
     70200     1990.22
     70240     1991.38
     70280     1992.38
     70320     1993.56
     70360     1994.72
     70400     1995.96
     70440     1996.94
     70480     1998.18
     70520     1999.12
     70560      2000.4
     70600     2001.42
     70640     2002.75
     70680     2003.74
     70720     2004.88
     70760     2006.14
     70800     2007.15
     70840     2008.25
     70880     2009.55
     70920     2010.55
     70960     2011.78
     71000     2012.92
     71040     2014.08
     71080     2015.07
     71120     2016.25
     71160     2017.42
     71200     2018.65
     71240     2019.63
     71280     2020.88
     71320     2021.82
     71360      2023.1
     71400     2024.12
     71440     2025.45
     71480     2026.44
     71520     2027.58
     71560     2028.84
     71600     2029.85
     71640     2030.95
     71680     2032.26
     71720     2033.25
     71760     2034.49
     71800     2035.63
     71840     2036.79
     71880     2037.77
     71920     2038.95
     71960     2040.12
     72000     2041.37
     72040     2042.34
     72080     2043.59
     72120     2044.52
     72160     2045.81
     72200     2046.83
     72240     2048.15
     72280     2049.15
     72320     2050.28
     72360     2051.54
     72400     2052.57
     72440     2053.66
     72480     2054.97
     72520     2055.96
     72560     2057.21
     72600     2058.35
     72640      2059.5
     72680     2060.49
     72720     2061.68
     72760     2062.84
     72800     2064.09
     72840     2065.05
     72880      2066.3
     72920     2067.23
     72960     2068.52
     73000     2069.55
     73040     2070.87
     73080     2071.87
     73120        2073
     73160     2074.26
     73200     2075.29
     73240     2076.38
     73280     2077.69
     73320     2078.69
     73360     2079.92
     73400     2081.07
     73440     2082.22
     73480     2083.21
     73520      2084.4
     73560     2085.57
     73600     2086.81
     73640     2087.78
     73680     2089.03
     73720     2089.96
     73760     2091.24
     73800     2092.27
     73840      2093.6
     73880     2094.59
     73920     2095.71
     73960     2096.98
     74000        2098
     74040      2099.1
     74080     2100.41
     74120      2101.4
     74160     2102.64
     74200     2103.79
     74240     2104.95
     74280     2105.92
     74320     2107.11
     74360     2108.27
     74400     2109.52
     74440     2110.48
     74480     2111.74
     74520     2112.66
     74560     2113.95
     74600     2114.98
     74640     2116.31
     74680      2117.3
     74720     2118.43
     74760     2119.69
     74800     2120.71
     74840     2121.81
     74880     2123.12
     74920     2124.11
     74960     2125.34
     75000      2126.5
     75040     2127.65
     75080     2128.62
     75120     2129.82
     75160     2130.97
     75200     2132.23
     75240     2133.18
     75280     2134.44
     75320     2135.37
     75360     2136.65
     75400     2137.68
     75440     2139.02
     75480     2140.01
     75520     2141.14
     75560     2142.41
     75600     2143.43
     75640     2144.52
     75680     2145.83
     75720     2146.82
     75760     2148.05
     75800     2149.21
     75840     2150.36
     75880     2151.34
     75920     2152.53
     75960     2153.69
     76000     2154.94
     76040     2155.89
     76080     2157.15
     76120     2158.08
     76160     2159.37
     76200      2160.4
     76240     2161.74
     76280     2162.72
     76320     2163.85
     76360     2165.12
     76400     2166.15
     76440     2167.23
     76480     2168.55
     76520     2169.53
     76560     2170.77
     76600     2171.92
     76640     2173.07
     76680     2174.05
     76720     2175.24
     76760      2176.4
     76800     2177.65
     76840      2178.6
     76880     2179.86
     76920     2180.78
     76960     2182.08
     77000      2183.1
     77040     2184.45
     77080     2185.43
     77120     2186.57
     77160     2187.83
     77200     2188.85
     77240     2189.95
     77280     2191.26
     77320     2192.25
     77360     2193.48
     77400     2194.63
     77440     2195.78
     77480     2196.77
     77520     2197.96
     77560     2199.12
     77600     2200.37
     77640     2201.32
     77680     2202.58
     77720     2203.49
     77760      2204.8
     77800     2205.82
     77840     2207.17
     77880     2208.15
     77920     2209.29
     77960     2210.54
     78000     2211.57
     78040     2212.66
     78080     2213.98
     78120     2214.96
     78160     2216.21
     78200     2217.36
     78240     2218.49
     78280     2219.48
     78320     2220.67
     78360     2221.84
     78400     2223.09
     78440     2224.03
     78480     2225.29
     78520      2226.2
     78560     2227.51
     78600     2228.53
     78640     2229.88
     78680     2230.86
     78720        2232
     78760     2233.25
     78800     2234.28
     78840     2235.38
     78880     2236.69
     78920     2237.67
     78960     2238.92
     79000     2240.07
     79040     2241.21
     79080     2242.19
     79120     2243.38
     79160     2244.55
     79200      2245.8
     79240     2246.74
     79280        2248
     79320      2248.9
     79360     2250.23
     79400     2251.25
     79440      2252.6
     79480     2253.57
     79520     2254.71
     79560     2255.96
     79600     2256.99
     79640     2258.08
     79680      2259.4
     79720     2260.38
     79760     2261.63
     79800     2262.78
     79840     2263.92
     79880      2264.9
     79920     2266.08
     79960     2267.26
     80000     2268.51
     80040     2269.45
     80080     2270.71
     80120     2271.61
     80160     2272.93
     80200     2273.95
     80240     2275.31
     80280     2276.28
     80320     2277.42
     80360     2278.67
     80400      2279.7
     80440     2280.78
     80480     2282.11
     80520     2283.09
     80560     2284.34
     80600     2285.49
     80640     2286.63
     80680     2287.61
     80720     2288.79
     80760     2289.97
     80800     2291.23
     80840     2292.16
     80880     2293.42
     80920     2294.31
     80960     2295.64
     81000     2296.65
     81040     2298.02
     81080     2298.99
     81120     2300.12
     81160     2301.37
     81200     2302.41
     81240     2303.48
     81280     2304.82
     81320     2305.79
     81360     2307.05
     81400      2308.2
     81440     2309.33
     81480     2310.32
     81520      2311.5
     81560     2312.68
     81600     2313.93
     81640     2314.87
     81680     2316.13
     81720     2317.01
     81760     2318.34
     81800     2319.35
     81840     2320.72
     81880     2321.69
     81920     2322.81
     81960     2324.07
     82000      2325.1
     82040     2326.18
     82080     2327.52
     82120      2328.5
     82160     2329.75
     82200      2330.9
     82240     2332.04
     82280     2333.02
     82320     2334.21
     82360     2335.38
     82400     2336.64
     82440     2337.57
     82480     2338.83
     82520     2339.71
     82560     2341.04
     82600     2342.04
     82640     2343.42
     82680     2344.39
     82720     2345.51
     82760     2346.77
     82800      2347.8
     82840     2348.88
     82880     2350.21
     82920     2351.19
     82960     2352.45
     83000      2353.6
     83040     2354.75
     83080     2355.71
     83120     2356.91
     83160     2358.07
     83200     2359.34
     83240     2360.27
     83280     2361.53
     83320      2362.4
     83360     2363.74
     83400     2364.74
     83440     2366.12
     83480     2367.08
     83520     2368.21
     83560     2369.47
     83600      2370.5
     83640     2371.57
     83680      2372.9
     83720     2373.88
     83760     2375.14
     83800      2376.3
     83840     2377.44
     83880     2378.41
     83920      2379.6
     83960     2380.77
     84000     2382.04
     84040     2382.97
     84080     2384.23
     84120     2385.11
     84160     2386.44
     84200     2387.45
     84240     2388.83
     84280     2389.78
     84320     2390.91
     84360     2392.17
     84400      2393.2
     84440     2394.26
     84480     2395.62
     84520     2396.58
     84560     2397.85
     84600     2399.02
     84640     2400.16
     84680     2401.12
     84720     2402.32
     84760     2403.49
     84800     2404.75
     84840     2405.68
     84880     2406.93
     84920     2407.82
     84960     2409.16
     85000     2410.16
     85040     2411.55
     85080      2412.5
     85120     2413.63
     85160     2414.88
     85200     2415.92
     85240     2416.98
     85280     2418.34
     85320     2419.31
     85360     2420.57
     85400     2421.74
     85440     2422.89
     85480     2423.85
     85520     2425.04
     85560     2426.22
     85600     2427.48
     85640     2428.41
     85680     2429.66
     85720     2430.55
     85760     2431.88
     85800     2432.88
     85840     2434.27
     85880     2435.22
     85920     2436.36
     85960     2437.59
     86000     2438.63
     86040      2439.7
     86080     2441.06
     86120     2442.01
     86160     2443.28
     86200     2444.45
     86240     2445.61
     86280     2446.56
     86320     2447.74
     86360     2448.94
     86400      2450.2
     86440     2451.12
     86480     2452.38
     86520     2453.27
     86560      2454.6
     86600     2455.59
     86640     2456.99
     86680     2457.94
     86720     2459.08
     86760      2460.3
     86800     2461.35
     86840     2462.41
     86880     2463.78
     86920     2464.74
     86960        2466
     87000     2467.18
     87040     2468.33
     87080     2469.28
     87120     2470.47
     87160     2471.66
     87200     2472.92
     87240     2473.84
     87280      2475.1
     87320     2475.98
     87360     2477.31
     87400     2478.31
     87440     2479.71
     87480     2480.65
     87520     2481.78
     87560     2483.01
     87600     2484.06
     87640     2485.12
     87680     2486.49
     87720     2487.45
     87760     2488.71
     87800     2489.88
     87840     2491.05
     87880        2492
     87920     2493.18
     87960     2494.37
     88000     2495.63
     88040     2496.55
     88080      2497.8
     88120     2498.68
     88160     2500.02
     88200     2501.01
     88240     2502.41
     88280     2503.35
     88320     2504.48
     88360     2505.71
     88400     2506.76
     88440     2507.83
     88480     2509.19
     88520     2510.15
     88560     2511.42
     88600     2512.59
     88640     2513.76
     88680      2514.7
     88720     2515.89
     88760     2517.08
     88800     2518.34
     88840     2519.26
     88880     2520.51
     88920     2521.39
     88960     2522.73
     89000     2523.72
     89040     2525.12
     89080     2526.06
     89120      2527.2
     89160     2528.42
     89200     2529.48
     89240     2530.54
     89280      2531.9
     89320     2532.86
     89360     2534.13
     89400      2535.3
     89440     2536.47
     89480     2537.41
     89520     2538.59
     89560     2539.78
     89600     2541.06
     89640     2541.97
     89680     2543.23
     89720      2544.1
     89760     2545.44
     89800     2546.43
     89840     2547.84
     89880     2548.78
     89920     2549.92
     89960     2551.13
     90000      2552.2
     90040     2553.25
     90080     2554.62
     90120     2555.58
     90160     2556.85
     90200     2558.02
     90240     2559.19
     90280     2560.13
     90320     2561.31
     90360      2562.5
     90400     2563.78
     90440     2564.68
     90480     2565.94
     90520     2566.81
     90560     2568.15
     90600     2569.15
     90640     2570.55
     90680      2571.5
     90720     2572.64
     90760     2573.85
     90800     2574.91
     90840     2575.96
     90880     2577.34
     90920     2578.29
     90960     2579.56
     91000     2580.73
     91040     2581.89
     91080     2582.84
     91120     2584.02
     91160     2585.22
     91200      2586.5
     91240      2587.4
     91280     2588.67
     91320     2589.54
     91360     2590.87
     91400     2591.87
     91440     2593.28
     91480     2594.21
     91520     2595.35
     91560     2596.55
     91600     2597.63
     91640     2598.68
     91680     2600.05
     91720        2601
     91760     2602.28
     91800     2603.44
     91840     2604.62
     91880     2605.56
     91920     2606.75
     91960     2607.93
     92000     2609.22
     92040     2610.11
     92080     2611.38
     92120     2612.24
     92160     2613.58
     92200     2614.59
     92240        2616
     92280     2616.93
     92320     2618.06
     92360     2619.26
     92400     2620.34
     92440     2621.39
     92480     2622.77
     92520     2623.73
     92560        2625
     92600     2626.16
     92640     2627.34
     92680     2628.27
     92720     2629.47
     92760     2630.65
     92800     2631.94
     92840     2632.83
     92880      2634.1
     92920     2634.97
     92960     2636.31
     93000     2637.32
     93040     2638.73
     93080     2639.65
     93120     2640.79
     93160        2642
     93200     2643.07
     93240     2644.13
     93280     2645.52
     93320     2646.47
     93360     2647.74
     93400     2648.91
     93440     2650.08
     93480     2651.02
     93520     2652.21
     93560      2653.4
     93600     2654.69
     93640     2655.58
     93680     2656.85
     93720      2657.7
     93760     2659.05
     93800     2660.07
     93840     2661.47
     93880     2662.39
     93920     2663.53
     93960     2664.74
     94000     2665.81
     94040     2666.87
     94080     2668.26
     94120     2669.21
     94160     2670.48
     94200     2671.64
     94240     2672.81
     94280     2673.75
     94320     2674.95
     94360     2676.13
     94400     2677.41
     94440      2678.3
     94480     2679.57
     94520     2680.44
     94560     2681.79
     94600     2682.79
     94640      2684.2
     94680     2685.12
     94720     2686.25
     94760     2687.47
     94800     2688.53
     94840      2689.6
     94880     2690.99
     94920     2691.94
     94960     2693.21
     95000     2694.38
     95040     2695.55
     95080     2696.49
     95120     2697.68
     95160     2698.87
     95200     2700.16
     95240     2701.04
     95280     2702.32
     95320     2703.18
     95360     2704.53
     95400     2705.54
     95440     2706.95
     95480     2707.87
     95520     2709.01
     95560     2710.22
     95600     2711.28
     95640     2712.35
     95680     2713.73
     95720     2714.69
     95760     2715.96
     95800     2717.13
     95840     2718.31
     95880     2719.23
     95920     2720.43
     95960     2721.61
     96000     2722.91
     96040     2723.79
     96080     2725.07
     96120     2725.93
     96160     2727.29
     96200     2728.29
     96240      2729.7
     96280     2730.62
     96320     2731.76
     96360     2732.97
     96400     2734.03
     96440     2735.11
     96480     2736.49
     96520     2737.44
     96560     2738.72
     96600     2739.88
     96640     2741.06
     96680     2741.99
     96720     2743.18
     96760     2744.36
     96800     2745.66
     96840     2746.54
     96880     2747.82
     96920     2748.69
     96960     2750.05
     97000     2751.05
     97040     2752.47
     97080     2753.38
     97120     2754.52
     97160     2755.73
     97200     2756.79
     97240     2757.86
     97280     2759.25
     97320      2760.2
     97360     2761.47
     97400     2762.65
     97440     2763.83
     97480     2764.75
     97520     2765.93
     97560     2767.12
     97600     2768.42
     97640      2769.3
     97680     2770.57
     97720     2771.44
     97760      2772.8
     97800      2773.8
     97840     2775.21
     97880     2776.13
     97920     2777.26
     97960     2778.47
     98000     2779.54
     98040     2780.61
     98080        2782
     98120     2782.93
     98160     2784.22
     98200     2785.39
     98240     2786.57
     98280      2787.5
     98320     2788.69
     98360     2789.86
     98400     2791.17
     98440     2792.05
     98480     2793.32
     98520     2794.18
     98560     2795.54
     98600     2796.55
     98640     2797.96
     98680     2798.88
     98720     2800.01
     98760     2801.22
     98800     2802.29
     98840     2803.35
     98880     2804.75
     98920     2805.68
     98960     2806.98
     99000     2808.15
     99040     2809.33
     99080     2810.25
     99120     2811.45
     99160     2812.63
     99200     2813.94
     99240     2814.81
     99280      2816.1
     99320     2816.95
     99360     2818.31
     99400     2819.33
     99440     2820.74
     99480     2821.67
     99520     2822.78
     99560     2823.99
     99600     2825.06
     99640     2826.12
     99680     2827.51
     99720     2828.45
     99760     2829.74
     99800     2830.91
     99840     2832.09
     99880     2833.01
     99920     2834.21
     99960      2835.4
    100000      2836.7
    100040     2837.58
    100080     2838.86
    100120      2839.7
    100160     2841.08
    100200     2842.09
    100240      2843.5
    100280     2844.43
    100320     2845.55
    100360     2846.76
    100400     2847.83
    100440     2848.89
    100480     2850.29
    100520     2851.23
    100560     2852.52
    100600     2853.68
    100640     2854.87
    100680     2855.79
    100720     2856.98
    100760     2858.18
    100800     2859.49
    100840     2860.37
    100880     2861.66
    100920     2862.49
    100960     2863.87
    101000     2864.88
    101040      2866.3
    101080     2867.23
    101120     2868.33
    101160     2869.56
    101200     2870.62
    101240     2871.68
    101280     2873.08
    101320     2874.02
    101360     2875.32
    101400     2876.48
    101440     2877.66
    101480     2878.59
    101520     2879.78
    101560     2880.97
    101600     2882.28
    101640     2883.16
    101680     2884.44
    101720     2885.28
    101760     2886.66
    101800     2887.67
    101840     2889.09
    101880     2890.02
    101920     2891.13
    101960     2892.35
    102000     2893.42
    102040     2894.47
    102080     2895.88
    102120     2896.82
    102160     2898.12
    102200     2899.27
    102240     2900.47
    102280     2901.38
    102320     2902.58
    102360     2903.76
    102400     2905.08
    102440     2905.96
    102480     2907.24
    102520     2908.08
    102560     2909.46
    102600     2910.47
    102640     2911.88
    102680     2912.81
    102720     2913.92
    102760     2915.14
    102800     2916.21
    102840     2917.27
    102880     2918.68
    102920     2919.62
    102960     2920.92
    103000     2922.08
    103040     2923.27
    103080     2924.18
    103120     2925.36
    103160     2926.55
    103200     2927.88
    103240     2928.76
    103280     2930.05
    103320     2930.87
    103360     2932.25
    103400     2933.27
    103440     2934.68
    103480     2935.61
    103520     2936.71
    103560     2937.94
    103600        2939
    103640     2940.07
    103680     2941.48
    103720     2942.41
    103760     2943.72
    103800     2944.88
    103840     2946.07
    103880     2946.98
    103920     2948.17
    103960     2949.35
    104000     2950.69
    104040     2951.57
    104080     2952.86
    104120     2953.67
    104160     2955.06
    104200     2956.07
    104240     2957.48
    104280     2958.41
    104320     2959.52
    104360     2960.73
    104400      2961.8
    104440     2962.87
    104480     2964.28
    104520     2965.21
    104560     2966.51
    104600     2967.67
    104640     2968.86
    104680     2969.77
    104720     2970.96
    104760     2972.15
    104800     2973.49
    104840     2974.37
    104880     2975.67
    104920     2976.48
    104960     2977.86
    105000     2978.88
    105040     2980.29
    105080     2981.23
    105120     2982.34
    105160     2983.55
    105200     2984.62
    105240     2985.68
    105280      2987.1
    105320     2988.02
    105360     2989.33
    105400     2990.48
    105440     2991.68
    105480     2992.58
    105520     2993.78
    105560     2994.97
    105600      2996.3
    105640     2997.19
    105680     2998.49
    105720      2999.3
    105760     3000.68
    105800      3001.7
    105840     3003.11
    105880     3004.03
    105920     3005.15
    105960     3006.36
    106000     3007.44
    106040      3008.5
    106080     3009.91
    106120     3010.83
    106160     3012.14
    106200     3013.29
    106240     3014.49
    106280     3015.39
    106320     3016.59
    106360     3017.79
    106400     3019.13
    106440        3020
    106480      3021.3
    106520     3022.11
    106560     3023.49
    106600     3024.51
    106640     3025.93
    106680     3026.85
    106720     3027.96
    106760     3029.17
    106800     3030.25
    106840     3031.31
    106880     3032.73
    106920     3033.65
    106960     3034.96
    107000     3036.11
    107040     3037.31
    107080     3038.21
    107120     3039.41
    107160     3040.61
    107200     3041.94
    107240     3042.83
    107280     3044.12
    107320     3044.93
    107360     3046.31
    107400     3047.32
    107440     3048.73
    107480     3049.66
    107520     3050.77
    107560     3051.98
    107600     3053.05
    107640     3054.11
    107680     3055.53
    107720     3056.45
    107760     3057.77
    107800     3058.92
    107840     3060.13
    107880     3061.01
    107920     3062.23
    107960     3063.42
    108000     3064.75
    108040     3065.63
    108080     3066.92
    108120     3067.73
    108160     3069.11
    108200     3070.12
    108240     3071.53
    108280     3072.47
    108320     3073.57
    108360     3074.79
    108400     3075.85
    108440     3076.92
    108480     3078.34
    108520     3079.26
    108560     3080.57
    108600     3081.72
    108640     3082.92
    108680     3083.81
    108720     3085.03
    108760     3086.22
    108800     3087.56
    108840     3088.42
    108880     3089.72
    108920     3090.53
    108960     3091.92
    109000     3092.94
    109040     3094.35
    109080     3095.28
    109120     3096.38
    109160      3097.6
    109200     3098.66
    109240     3099.73
    109280     3101.15
    109320     3102.07
    109360     3103.38
    109400     3104.52
    109440     3105.73
    109480     3106.61
    109520     3107.84
    109560     3109.04
    109600     3110.37
    109640     3111.24
    109680     3112.53
    109720     3113.33
    109760     3114.74
    109800     3115.76
    109840     3117.15
    109880     3118.09
    109920      3119.2
    109960      3120.4
    110000     3121.47
    110040     3122.54
    110080     3123.97
    110120     3124.89
    110160     3126.19
    110200     3127.35
    110240     3128.55
    110280     3129.44
    110320     3130.66
    110360     3131.86
    110400     3133.19
    110440     3134.06
    110480     3135.35
    110520     3136.15
    110560     3137.55
    110600     3138.57
    110640     3139.97
    110680     3140.91
    110720     3142.02
    110760     3143.21
    110800     3144.28
    110840     3145.36
    110880     3146.79
    110920     3147.72
    110960     3149.02
    111000     3150.16
    111040     3151.37
    111080     3152.26
    111120     3153.48
    111160     3154.69
    111200     3156.01
    111240     3156.89
    111280     3158.18
    111320     3158.98
    111360     3160.39
    111400      3161.4
    111440      3162.8
    111480     3163.74
    111520     3164.85
    111560     3166.04
    111600     3167.11
    111640     3168.19
    111680     3169.62
    111720     3170.54
    111760     3171.85
    111800     3172.99
    111840      3174.2
    111880      3175.1
    111920     3176.32
    111960     3177.52
    112000     3178.84
    112040     3179.72
    112080     3181.02
    112120     3181.81
    112160     3183.23
    112200     3184.23
    112240     3185.63
    112280     3186.57
    112320     3187.68
    112360     3188.89
    112400     3189.94
    112440     3191.02
    112480     3192.45
    112520     3193.38
    112560     3194.69
    112600     3195.82
    112640     3197.04
    112680     3197.93
    112720     3199.16
    112760     3200.35
    112800     3201.68
    112840     3202.55
    112880     3203.85
    112920     3204.66
    112960     3206.07
    113000     3207.08
    113040     3208.48
    113080     3209.41
    113120     3210.52
    113160     3211.74
    113200     3212.79
    113240     3213.86
    113280     3215.31
    113320     3216.23
    113360     3217.54
    113400     3218.68
    113440     3219.89
    113480     3220.78
    113520     3222.01
    113560     3223.21
    113600     3224.52
    113640      3225.4
    113680     3226.69
    113720     3227.51
    113760     3228.92
    113800     3229.94
    113840     3231.34
    113880     3232.28
    113920     3233.39
    113960      3234.6
    114000     3235.64
    114040     3236.72
    114080     3238.17
    114120     3239.08
    114160     3240.39
    114200     3241.52
    114240     3242.74
    114280     3243.62
    114320     3244.86
    114360     3246.06
    114400     3247.37
    114440     3248.26
    114480     3249.54
    114520     3250.35
    114560     3251.77
    114600     3252.78
    114640     3254.19
    114680     3255.12
    114720     3256.23
    114760     3257.45
    114800     3258.48
    114840     3259.57
    114880     3261.01
    114920     3261.92
    114960     3263.24
    115000     3264.38
    115040     3265.59
    115080     3266.47
    115120      3267.7
    115160      3268.9
    115200     3270.21
    115240     3271.11
    115280      3272.4
    115320      3273.2
    115360     3274.62
    115400     3275.64
    115440     3277.04
    115480     3277.96
    115520     3279.07
    115560      3280.3
    115600     3281.33
    115640     3282.41
    115680     3283.86
    115720     3284.76
    115760     3286.09
    115800     3287.22
    115840     3288.44
    115880     3289.32
    115920     3290.55
    115960     3291.75
    116000     3293.05
    116040     3293.95
    116080     3295.24
    116120     3296.04
    116160     3297.46
    116200     3298.47
    116240     3299.88
    116280     3300.79
    116320      3301.9
    116360     3303.14
    116400     3304.17
    116440     3305.24
    116480      3306.7
    116520     3307.61
    116560     3308.93
    116600     3310.07
    116640     3311.29
    116680     3312.16
    116720      3313.4
    116760     3314.59
    116800     3315.89
    116840     3316.79
    116880     3318.08
    116920     3318.87
    116960      3320.3
    117000      3321.3
    117040     3322.72
    117080     3323.65
    117120     3324.74
    117160     3325.97
    117200     3327.01
    117240     3328.09
    117280     3329.55
    117320     3330.46
    117360     3331.78
    117400     3332.91
    117440     3334.14
    117480     3335.01
    117520     3336.25
    117560     3337.44
    117600     3338.75
    117640     3339.63
    117680     3340.92
    117720     3341.72
    117760     3343.15
    117800     3344.15
    117840     3345.57
    117880     3346.48
    117920     3347.57
    117960     3348.81
    118000     3349.85
    118040     3350.93
    118080     3352.39
    118120      3353.3
    118160     3354.63
    118200     3355.77
    118240     3356.99
    118280     3357.86
    118320     3359.11
    118360      3360.3
    118400      3361.6
    118440     3362.48
    118480     3363.77
    118520     3364.56
    118560     3365.99
    118600     3366.99
    118640     3368.42
    118680     3369.32
    118720     3370.42
    118760     3371.65
    118800     3372.69
    118840     3373.77
    118880     3375.23
    118920     3376.15
    118960     3377.47
    119000     3378.61
    119040     3379.84
    119080     3380.69
    119120     3381.95
    119160     3383.14
    119200     3384.45
    119240     3385.31
    119280     3386.62
    119320     3387.41
    119360     3388.83
    119400     3389.84
    119440     3391.27
    119480     3392.16
    119520     3393.27
    119560     3394.49
    119600     3395.53
    119640      3396.6
    119680     3398.07
    119720     3398.99
    119760      3400.3
    119800     3401.45
    119840     3402.68
    119880     3403.54
    119920     3404.79
    119960     3405.98
    120000     3407.29
    120040     3408.16
    120080     3409.47
    120120     3410.24
    120160     3411.68
    120200     3412.67
    120240     3414.11
    120280     3414.99
    120320      3416.1
    120360     3417.33
    120400     3418.36
    120440     3419.44
    120480     3420.91
    120520     3421.83
    120560     3423.14
    120600     3424.28
    120640     3425.51
    120680     3426.38
    120720     3427.63
    120760     3428.81
    120800     3430.13
    120840     3430.99
    120880      3432.3
    120920     3433.08
    120960      3434.5
    121000      3435.5
    121040     3436.93
    121080     3437.82
    121120     3438.93
    121160     3440.16
    121200     3441.18
    121240     3442.27
    121280     3443.74
    121320     3444.65
    121360     3445.97
    121400     3447.11
    121440     3448.35
    121480     3449.21
    121520     3450.46
    121560     3451.64
    121600     3452.95
    121640      3453.8
    121680     3455.12
    121720      3455.9
    121760     3457.33
    121800     3458.33
    121840     3459.76
    121880     3460.64
    121920     3461.75
    121960     3462.98
    122000        3464
    122040     3465.09
    122080     3466.57
    122120     3467.48
    122160      3468.8
    122200     3469.94
    122240     3471.18
    122280     3472.02
    122320     3473.27
    122360     3474.46
    122400     3475.78
    122440     3476.62
    122480     3477.95
    122520     3478.72
    122560     3480.16
    122600     3481.15
    122640     3482.58
    122680     3483.46
    122720     3484.56
    122760      3485.8
    122800     3486.82
    122840     3487.92
    122880      3489.4
    122920      3490.3
    122960     3491.61
    123000     3492.75
    123040        3494
    123080     3494.84
    123120     3496.09
    123160     3497.28
    123200      3498.6
    123240     3499.44
    123280     3500.77
    123320     3501.54
    123360     3502.99
    123400     3503.98
    123440     3505.41
    123480     3506.29
    123520     3507.39
    123560     3508.62
    123600     3509.65
    123640     3510.74
    123680     3512.23
    123720     3513.12
    123760     3514.43
    123800     3515.57
    123840     3516.82
    123880     3517.67
    123920     3518.91
    123960     3520.11
    124000     3521.42
    124040     3522.27
    124080     3523.58
    124120     3524.34
    124160     3525.79
    124200     3526.78
    124240     3528.22
    124280     3529.09
    124320      3530.2
    124360     3531.43
    124400     3532.46
    124440     3533.55
    124480     3535.05
    124520     3535.93
    124560     3537.23
    124600     3538.38
    124640     3539.63
    124680     3540.46
    124720     3541.73
    124760     3542.92
    124800     3544.22
    124840     3545.08
    124880     3546.39
    124920     3547.15
    124960      3548.6
    125000     3549.59
    125040     3551.03
    125080     3551.91
    125120     3553.02
    125160     3554.25
    125200     3555.27
    125240     3556.36
    125280     3557.85
    125320     3558.73
    125360     3560.04
    125400     3561.19
    125440     3562.42
    125480     3563.27
    125520     3564.53
    125560     3565.72
    125600     3567.02
    125640     3567.88
    125680      3569.2
    125720     3569.97
    125760     3571.42
    125800      3572.4
    125840     3573.85
    125880     3574.72
    125920     3575.82
    125960     3577.05
    126000     3578.09
    126040     3579.16
    126080     3580.66
    126120     3581.53
    126160     3582.84
    126200     3583.99
    126240     3585.22
    126280     3586.07
    126320     3587.33
    126360     3588.53
    126400     3589.83
    126440     3590.69
    126480        3592
    126520     3592.76
    126560     3594.22
    126600      3595.2
    126640     3596.65
    126680     3597.52
    126720     3598.63
    126760     3599.87
    126800     3600.89
    126840     3601.97
    126880     3603.48
    126920     3604.34
    126960     3605.66
    127000     3606.81
    127040     3608.04
    127080     3608.89
    127120     3610.14
    127160     3611.34
    127200     3612.65
    127240     3613.51
    127280     3614.82
    127320     3615.57
    127360     3617.03
    127400     3618.01
    127440     3619.46
    127480     3620.33
    127520     3621.44
    127560     3622.68
    127600     3623.71
    127640     3624.79
    127680      3626.3
    127720     3627.16
    127760     3628.47
    127800     3629.61
    127840     3630.85
    127880     3631.69
    127920     3632.96
    127960     3634.16
    128000     3635.48
    128040     3636.32
    128080     3637.64
    128120     3638.37
    128160     3639.84
    128200     3640.83
    128240     3642.28
    128280     3643.14
    128320     3644.24
    128360     3645.49
    128400     3646.52
    128440     3647.59
    128480     3649.11
    128520     3649.97
    128560     3651.27
    128600     3652.42
    128640     3653.66
    128680     3654.49
    128720     3655.76
    128760     3656.96
    128800     3658.28
    128840     3659.12
    128880     3660.45
    128920     3661.18
    128960     3662.64
    129000     3663.63
    129040      3665.1
    129080     3665.95
    129120     3667.06
    129160     3668.29
    129200     3669.32
    129240      3670.4
    129280     3671.92
    129320     3672.78
    129360     3674.09
    129400     3675.23
    129440     3676.47
    129480      3677.3
    129520     3678.58
    129560     3679.77
    129600     3681.09
    129640     3681.93
    129680     3683.25
    129720     3683.98
    129760     3685.46
    129800     3686.44
    129840      3687.9
    129880     3688.76
    129920     3689.85
    129960     3691.11
    130000     3692.13
    130040     3693.22
    130080     3694.73
    130120      3695.6
    130160      3696.9
    130200     3698.04
    130240     3699.29
    130280     3700.12
    130320      3701.4
    130360     3702.59
    130400     3703.91
    130440     3704.74
    130480     3706.05
    130520      3706.8
    130560     3708.27
    130600     3709.25
    130640     3710.72
    130680     3711.58
    130720     3712.66
    130760     3713.92
    130800     3714.95
    130840     3716.03
    130880     3717.55
    130920     3718.42
    130960     3719.72
    131000     3720.87
    131040     3722.12
    131080     3722.94
    131120     3724.21
    131160      3725.4
    131200     3726.74
    131240     3727.55
    131280     3728.88
    131320     3729.61
    131360     3731.08
    131400     3732.07
    131440     3733.54
    131480     3734.39
    131520     3735.48
    131560     3736.74
    131600     3737.77
    131640     3738.85
    131680     3740.38
    131720     3741.24
    131760     3742.53
    131800     3743.68
    131840     3744.93
    131880     3745.75
    131920     3747.02
    131960     3748.21
    132000     3749.55
    132040     3750.37
    132080     3751.69
    132120     3752.43
    132160      3753.9
    132200     3754.88
    132240     3756.36
    132280      3757.2
    132320     3758.29
    132360     3759.55
    132400     3760.58
    132440     3761.67
    132480      3763.2
    132520     3764.07
    132560     3765.34
    132600      3766.5
    132640     3767.75
    132680     3768.57
    132720     3769.84
    132760     3771.04
    132800     3772.37
    132840     3773.19
    132880     3774.52
    132920     3775.24
    132960     3776.72
    133000     3777.72
    133040     3779.19
    133080     3780.02
    133120     3781.11
    133160     3782.37
    133200      3783.4
    133240     3784.49
    133280     3786.01
    133320     3786.88
    133360     3788.17
    133400     3789.32
    133440     3790.57
    133480     3791.39
    133520     3792.66
    133560     3793.87
    133600     3795.21
    133640     3796.03
    133680     3797.35
    133720     3798.07
    133760     3799.55
    133800     3800.56
    133840     3802.02
    133880     3802.86
    133920     3803.94
    133960     3805.21
    134000     3806.25
    134040     3807.34
    134080     3808.87
    134120     3809.72
    134160     3811.02
    134200     3812.17
    134240     3813.41
    134280     3814.23
    134320     3815.51
    134360     3816.71
    134400     3818.05
    134440     3818.87
    134480      3820.2
    134520     3820.92
    134560      3822.4
    134600     3823.41
    134640     3824.87
    134680     3825.71
    134720      3826.8
    134760     3828.06
    134800      3829.1
    134840     3830.19
    134880     3831.73
    134920     3832.57
    134960     3833.86
    135000     3835.01
    135040     3836.26
    135080     3837.08
    135120     3838.37
    135160     3839.55
    135200      3840.9
    135240     3841.73
    135280     3843.05
    135320     3843.76
    135360     3845.24
    135400     3846.26
    135440     3847.71
    135480     3848.56
    135520     3849.65
    135560      3850.9
    135600     3851.95
    135640     3853.03
    135680     3854.58
    135720     3855.42
    135760     3856.72
    135800     3857.87
    135840     3859.13
    135880     3859.92
    135920     3861.22
    135960     3862.42
    136000     3863.75
    136040     3864.56
    136080      3865.9
    136120     3866.61
    136160     3868.08
    136200      3869.1
    136240     3870.55
    136280      3871.4
    136320     3872.48
    136360     3873.75
    136400     3874.79
    136440     3875.88
    136480     3877.42
    136520     3878.27
    136560     3879.56
    136600     3880.71
    136640     3881.96
    136680     3882.76
    136720     3884.05
    136760     3885.25
    136800      3886.6
    136840     3887.41
    136880     3888.75
    136920     3889.45
    136960     3890.94
    137000     3891.96
    137040     3893.41
    137080     3894.26
    137120     3895.34
    137160      3896.6
    137200     3897.63
    137240     3898.72
    137280     3900.28
    137320     3901.11
    137360      3902.4
    137400     3903.54
    137440      3904.8
    137480     3905.59
    137520     3906.88
    137560     3908.09
    137600     3909.44
    137640     3910.24
    137680     3911.59
    137720     3912.28
    137760     3913.76
    137800      3914.8
    137840     3916.24
    137880     3917.09
    137920     3918.17
    137960     3919.43
    138000     3920.48
    138040     3921.55
    138080     3923.12
    138120     3923.95
    138160     3925.24
    138200     3926.38
    138240     3927.64
    138280     3928.44
    138320     3929.71
    138360     3930.94
    138400      3932.3
    138440     3933.09
    138480     3934.45
    138520     3935.14
    138560     3936.62
    138600     3937.65
    138640      3939.1
    138680     3939.95
    138720     3941.03
    138760     3942.28
    138800     3943.32
    138840     3944.39
    138880     3945.97
    138920      3946.8
    138960      3948.1
    139000     3949.23
    139040     3950.49
    139080     3951.28
    139120     3952.55
    139160     3953.78
    139200     3955.15
    139240     3955.94
    139280      3957.3
    139320        3958
    139360     3959.47
    139400      3960.5
    139440     3961.96
    139480      3962.8
    139520     3963.89
    139560     3965.13
    139600     3966.18
    139640     3967.25
    139680     3968.83
    139720     3969.65
    139760     3970.96
    139800     3972.09
    139840     3973.35
    139880     3974.14
    139920      3975.4
    139960     3976.62
    140000        3978
    140040     3978.77
    140080     3980.14
    140120     3980.85
    140160     3982.31
    140200     3983.35
    140240      3984.8
    140280     3985.65
    140320     3986.71
    140360     3987.96
    140400     3989.02
    140440     3990.08
    140480     3991.66
    140520     3992.48
    140560     3993.78
    140600     3994.91
    140640     3996.18
    140680     3996.98
    140720     3998.22
    140760     3999.45
    140800     4000.83
    140840      4001.6
    140880     4002.95
    140920     4003.67
    140960     4005.14
    141000     4006.16
    141040     4007.63
    141080     4008.47
    141120     4009.53
    141160     4010.79
    141200     4011.84
    141240      4012.9
    141280     4014.49
    141320     4015.31
    141360     4016.61
    141400     4017.72
    141440        4019
    141480      4019.8
    141520     4021.04
    141560     4022.27
    141600     4023.65
    141640     4024.41
    141680     4025.78
    141720     4026.49
    141760     4027.95
    141800     4028.98
    141840     4030.44
    141880     4031.28
    141920     4032.33
    141960      4033.6
    142000     4034.64
    142040      4035.7
    142080      4037.3
    142120     4038.11
    142160     4039.42
    142200     4040.55
    142240     4041.81
    142280     4042.62
    142320     4043.85
    142360     4045.07
    142400     4046.46
    142440     4047.23
    142480     4048.59
    142520      4049.3
    142560     4050.77
    142600     4051.79
    142640     4053.24
    142680     4054.09
    142720     4055.13
    142760     4056.41
    142800     4057.44
    142840     4058.51
    142880     4060.11
    142920     4060.91
    142960     4062.24
    143000     4063.35
    143040     4064.64
    143080     4065.42
    143120     4066.65
    143160     4067.88
    143200     4069.28
    143240     4070.05
    143280     4071.41
    143320     4072.11
    143360     4073.59
    143400     4074.61
    143440     4076.06
    143480     4076.91
    143520     4077.95
    143560     4079.22
    143600     4080.26
    143640     4081.32
    143680     4082.93
    143720     4083.72
    143760     4085.07
    143800     4086.18
    143840     4087.46
    143880     4088.23
    143920     4089.47
    143960     4090.68
    144000     4092.09
    144040     4092.86
    144080     4094.22
    144120     4094.92
    144160     4096.41
    144200     4097.43
    144240     4098.88
    144280     4099.72
    144320     4100.75
    144360     4102.03
    144400     4103.07
    144440     4104.13
    144480     4105.75
    144520     4106.53
    144560     4107.88
    144600        4109
    144640     4110.27
    144680     4111.05
    144720     4112.29
    144760     4113.51
    144800     4114.91
    144840     4115.67
    144880     4117.05
    144920     4117.74
    144960     4119.23
    145000     4120.25
    145040     4121.69
    145080     4122.53
    145120     4123.57
    145160     4124.84
    145200     4125.89
    145240     4126.94
    145280     4128.56
    145320     4129.35
    145360     4130.69
    145400     4131.82
    145440     4133.09
    145480     4133.86
    145520     4135.11
    145560     4136.31
    145600     4137.73
    145640     4138.49
    145680     4139.86
    145720     4140.56
    145760     4142.05
    145800     4143.06
    145840     4144.51
    145880     4145.35
    145920     4146.39
    145960     4147.64
    146000      4148.7
    146040     4149.77
    146080     4151.38
    146120     4152.16
    146160     4153.51
    146200     4154.64
    146240     4155.89
    146280     4156.67
    146320     4157.91
    146360     4159.13
    146400     4160.55
    146440     4161.31
    146480     4162.67
    146520     4163.37
    146560     4164.86
    146600     4165.87
    146640     4167.33
    146680     4168.16
    146720     4169.21
    146760     4170.46
    146800     4171.52
    146840     4172.57
    146880     4174.19
    146920     4174.98
    146960      4176.3
    147000     4177.44
    147040     4178.69
    147080     4179.47
    147120     4180.73
    147160     4181.94
    147200     4183.36
    147240     4184.12
    147280      4185.5
    147320     4186.18
    147360     4187.68
    147400     4188.69
    147440     4190.15
    147480     4190.98
    147520     4192.01
    147560     4193.27
    147600     4194.32
    147640     4195.38
    147680        4197
    147720     4197.78
    147760     4199.11
    147800     4200.23
    147840      4201.5
    147880     4202.28
    147920     4203.55
    147960     4204.75
    148000     4206.18
    148040     4206.94
    148080     4208.32
    148120     4208.98
    148160      4210.5
    148200     4211.51
    148240     4212.96
    148280     4213.78
    148320     4214.81
    148360     4216.08
    148400     4217.13
    148440     4218.19
    148480     4219.82
    148520     4220.59
    148560     4221.92
    148600     4223.04
    148640     4224.31
    148680     4225.09
    148720     4226.37
    148760     4227.56
    148800     4228.98
    148840     4229.73
    148880     4231.11
    148920     4231.78
    148960      4233.3
    149000     4234.31
    149040     4235.77
    149080     4236.59
    149120     4237.62
    149160     4238.89
    149200     4239.93
    149240        4241
    149280     4242.63
    149320      4243.4
    149360     4244.74
    149400     4245.85
    149440     4247.13
    149480     4247.91
    149520     4249.17
    149560     4250.37
    149600      4251.8
    149640     4252.54
    149680     4253.92
    149720     4254.59
    149760     4256.09
    149800      4257.1
    149840     4258.57
    149880      4259.4
    149920     4260.42
    149960      4261.7
    150000     4262.74
    150040     4263.79
    150080     4265.42
    150120     4266.21
    150160     4267.54
    150200     4268.65
    150240     4269.93
    150280     4270.71
    150320     4271.97
    150360     4273.17
    150400      4274.6
    150440     4275.35
    150480     4276.72
    150520     4277.38
    150560     4278.89
    150600     4279.89
    150640     4281.36
    150680     4282.19
    150720     4283.21
    150760     4284.49
    150800     4285.54
    150840     4286.59
    150880     4288.22
    150920        4289
    150960     4290.34
    151000     4291.43
    151040     4292.73
    151080     4293.51
    151120     4294.77
    151160     4295.97
    151200     4297.39
    151240     4298.14
    151280     4299.52
    151320     4300.16
    151360     4301.68
    151400     4302.68
    151440     4304.17
    151480     4304.98
    151520     4306.02
    151560     4307.28
    151600     4308.34
    151640     4309.38
    151680     4311.02
    151720     4311.78
    151760     4313.13
    151800     4314.22
    151840     4315.53
    151880     4316.29
    151920     4317.56
    151960     4318.77
    152000     4320.19
    152040     4320.94
    152080     4322.31
    152120     4322.95
    152160     4324.46
    152200     4325.47
    152240     4326.95
    152280     4327.77
    152320      4328.8
    152360     4330.09
    152400     4331.12
    152440     4332.16
    152480     4333.81
    152520     4334.58
    152560     4335.93
    152600     4337.01
    152640     4338.32
    152680     4339.08
    152720     4340.36
    152760     4341.56
    152800     4342.99
    152840     4343.72
    152880      4345.1
    152920     4345.73
    152960     4347.26
    153000     4348.27
    153040     4349.75
    153080     4350.57
    153120     4351.58
    153160     4352.88
    153200     4353.92
    153240     4354.95
    153280     4356.61
    153320     4357.37
    153360     4358.72
    153400      4359.8
    153440     4361.11
    153480     4361.86
    153520     4363.16
    153560     4364.36
    153600     4365.78
    153640     4366.52
    153680     4367.89
    153720     4368.52
    153760     4370.04
    153800     4371.07
    153840     4372.54
    153880     4373.35
    153920     4374.37
    153960     4375.66
    154000      4376.7
    154040     4377.72
    154080     4379.38
    154120     4380.15
    154160      4381.5
    154200     4382.57
    154240     4383.89
    154280     4384.64
    154320     4385.92
    154360     4387.12
    154400     4388.57
    154440      4389.3
    154480     4390.67
    154520     4391.29
    154560     4392.82
    154600     4393.84
    154640     4395.31
    154680     4396.12
    154720     4397.15
    154760     4398.44
    154800     4399.47
    154840      4400.5
    154880     4402.15
    154920     4402.93
    154960     4404.27
    155000     4405.34
    155040     4406.67
    155080     4407.41
    155120     4408.69
    155160     4409.89
    155200     4411.36
    155240     4412.07
    155280     4413.44
    155320     4414.06
    155360     4415.58
    155400     4416.62
    155440     4418.08
    155480      4418.9
    155520     4419.91
    155560      4421.2
    155600     4422.25
    155640     4423.28
    155680     4424.94
    155720      4425.7
    155760     4427.05
    155800     4428.13
    155840     4429.45
    155880     4430.19
    155920     4431.47
    155960     4432.67
    156000     4434.14
    156040     4434.85
    156080     4436.23
    156120     4436.84
    156160     4438.37
    156200     4439.41
    156240     4440.87
    156280     4441.67
    156320     4442.69
    156360     4443.98
    156400     4445.03
    156440     4446.05
    156480     4447.72
    156520     4448.49
    156560     4449.82
    156600     4450.91
    156640      4452.2
    156680     4452.96
    156720     4454.22
    156760     4455.44
    156800     4456.91
    156840      4457.6
    156880     4458.98
    156920     4459.59
    156960     4461.12
    157000     4462.17
    157040     4463.63
    157080     4464.44
    157120     4465.44
    157160     4466.73
    157200     4467.76
    157240      4468.8
    157280     4470.46
    157320     4471.22
    157360     4472.56
    157400     4473.65
    157440     4474.96
    157480     4475.69
    157520     4476.97
    157560     4478.18
    157600     4479.64
    157640     4480.34
    157680     4481.73
    157720     4482.33
    157760     4483.85
    157800      4484.9
    157840     4486.38
    157880     4487.19
    157920      4488.2
    157960     4489.48
    158000     4490.52
    158040     4491.57
    158080     4493.22
    158120     4493.97
    158160     4495.32
    158200      4496.4
    158240      4497.7
    158280     4498.44
    158320     4499.72
    158360     4500.94
    158400      4502.4
    158440     4503.08
    158480     4504.49
    158520     4505.07
    158560      4506.6
    158600     4507.64
    158640     4509.13
    158680     4509.93
    158720     4510.94
    158760     4512.23
    158800     4513.26
    158840     4514.31
    158880     4515.96
    158920      4516.7
    158960     4518.05
    159000     4519.15
    159040     4520.44
    159080     4521.18
    159120     4522.46
    159160     4523.67
    159200     4525.13
    159240     4525.81
    159280     4527.23
    159320      4527.8
    159360     4529.32
    159400     4530.37
    159440     4531.85
    159480     4532.66
    159520     4533.67
    159560     4534.96
    159600        4536
    159640     4537.04
    159680     4538.69
    159720     4539.43
    159760     4540.77
    159800     4541.87
    159840     4543.16
    159880     4543.91
    159920     4545.18
    159960     4546.39
    160000     4547.85
    160040     4548.52
    160080     4549.95
    160120     4550.52
    160160     4552.04
    160200     4553.09
    160240     4554.57
    160280     4555.37
    160320      4556.4
    160360     4557.68
    160400     4558.71
    160440     4559.77
    160480     4561.42
    160520     4562.17
    160560     4563.49
    160600     4564.61
    160640      4565.9
    160680     4566.64
    160720     4567.91
    160760     4569.11
    160800     4570.57
    160840     4571.23
    160880     4572.66
    160920     4573.22
    160960     4574.75
    161000     4575.79
    161040     4577.27
    161080     4578.08
    161120      4579.1
    161160     4580.38
    161200     4581.42
    161240     4582.47
    161280     4584.12
    161320     4584.87
    161360     4586.21
    161400     4587.31
    161440      4588.6
    161480     4589.33
    161520      4590.6
    161560     4591.81
    161600     4593.27
    161640     4593.94
    161680     4595.36
    161720     4595.93
    161760     4597.47
    161800     4598.51
    161840        4600
    161880     4600.81
    161920     4601.81
    161960      4603.1
    162000     4604.14
    162040     4605.19
    162080     4606.83
    162120     4607.59
    162160     4608.93
    162200     4610.03
    162240     4611.32
    162280     4612.06
    162320     4613.33
    162360     4614.52
    162400     4616.01
    162440     4616.68
    162480     4618.08
    162520     4618.66
    162560      4620.2
    162600     4621.23
    162640     4622.71
    162680     4623.53
    162720     4624.52
    162760     4625.82
    162800     4626.87
    162840     4627.91
    162880     4629.55
    162920      4630.3
    162960     4631.65
    163000     4632.75
    163040     4634.04
    163080     4634.77
    163120     4636.06
    163160     4637.25
    163200     4638.73
    163240      4639.4
    163280     4640.83
    163320      4641.4
    163360     4642.93
    163400     4643.96
    163440     4645.44
    163480     4646.26
    163520     4647.26
    163560     4648.57
    163600      4649.6
    163640     4650.64
    163680     4652.29
    163720     4653.04
    163760     4654.39
    163800     4655.48
    163840     4656.77
    163880     4657.52
    163920      4658.8
    163960        4660
    164000     4661.47
    164040     4662.14
    164080     4663.56
    164120     4664.14
    164160     4665.68
    164200     4666.72
    164240     4668.18
    164280     4669.01
    164320        4670
    164360     4671.31
    164400     4672.34
    164440     4673.38
    164480     4675.03
    164520     4675.79
    164560     4677.14
    164600     4678.23
    164640     4679.51
    164680     4680.25
    164720     4681.54
    164760     4682.74
    164800     4684.21
    164840     4684.88
    164880     4686.31
    164920     4686.88
    164960     4688.43
    165000     4689.46
    165040     4690.93
    165080     4691.75
    165120     4692.73
    165160     4694.05
    165200     4695.08
    165240     4696.11
    165280     4697.76
    165320     4698.52
    165360     4699.86
    165400     4700.96
    165440     4702.24
    165480     4702.97
    165520     4704.26
    165560     4705.48
    165600     4706.95
    165640     4707.62
    165680     4709.04
    165720     4709.62
    165760     4711.17
    165800     4712.19
    165840     4713.66
    165880      4714.5
    165920     4715.48
    165960     4716.79
    166000     4717.82
    166040     4718.84
    166080     4720.51
    166120     4721.27
    166160      4722.6
    166200      4723.7
    166240     4724.96
    166280      4725.7
    166320     4726.98
    166360     4728.22
    166400     4729.68
    166440     4730.34
    166480     4731.78
    166520     4732.37
    166560     4733.91
    166600     4734.94
    166640     4736.42
    166680     4737.24
    166720     4738.22
    166760     4739.53
    166800     4740.56
    166840     4741.59
    166880     4743.25
    166920     4744.01
    166960     4745.34
    167000     4746.43
    167040     4747.71
    167080     4748.44
    167120     4749.72
    167160     4750.97
    167200     4752.43
    167240     4753.09
    167280     4754.53
    167320     4755.14
    167360     4756.66
    167400      4757.7
    167440     4759.18
    167480     4759.98
    167520     4760.97
    167560     4762.27
    167600     4763.31
    167640     4764.34
    167680     4765.99
    167720     4766.75
    167760      4768.1
    167800     4769.19
    167840     4770.46
    167880      4771.2
    167920     4772.47
    167960     4773.72
    168000     4775.18
    168040     4775.84
    168080     4777.28
    168120     4777.89
    168160     4779.41
    168200     4780.46
    168240     4781.93
    168280     4782.72
    168320     4783.71
    168360     4785.03
    168400     4786.06
    168440     4787.09
    168480     4788.75
    168520     4789.51
    168560     4790.86
    168600     4791.94
    168640      4793.2
    168680     4793.93
    168720     4795.21
    168760     4796.45
    168800     4797.92
    168840     4798.58
    168880     4800.03
    168920     4800.63
    168960     4802.14
    169000     4803.19
    169040     4804.67
    169080     4805.45
    169120     4806.46
    169160     4807.74
    169200     4808.78
    169240     4809.82
    169280     4811.48
    169320     4812.23
    169360     4813.58
    169400     4814.68
    169440     4815.92
    169480     4816.66
    169520     4817.95
    169560     4819.19
    169600     4820.65
    169640      4821.3
    169680     4822.76
    169720     4823.35
    169760     4824.88
    169800     4825.92
    169840     4827.41
    169880     4828.17
    169920     4829.19
    169960     4830.48
    170000     4831.52
    170040     4832.54
    170080     4834.21
    170120     4834.95
    170160     4836.31
    170200     4837.41
    170240     4838.65
    170280      4839.4
    170320     4840.68
    170360     4841.91
    170400     4843.38
    170440     4844.04
    170480     4845.49
    170520     4846.07
    170560      4847.6
    170600     4848.65
    170640     4850.14
    170680     4850.91
    170720     4851.92
    170760     4853.22
    170800     4854.26
    170840     4855.27
    170880     4856.95
    170920     4857.67
    170960     4859.03
    171000     4860.14
    171040     4861.38
    171080     4862.12
    171120     4863.42
    171160     4864.65
    171200     4866.12
    171240     4866.79
    171280     4868.23
    171320     4868.82
    171360     4870.33
    171400     4871.39
    171440     4872.87
    171480     4873.66
    171520     4874.65
    171560     4875.94
    171600     4876.99
    171640     4877.99
    171680     4879.69
    171720     4880.41
    171760     4881.77
    171800     4882.89
    171840     4884.12
    171880     4884.85
    171920     4886.16
    171960     4887.39
    172000     4888.87
    172040     4889.54
    172080     4890.98
    172120     4891.55
    172160     4893.06
    172200     4894.15
    172240     4895.62
    172280      4896.4
    172320     4897.38
    172360     4898.68
    172400     4899.73
    172440     4900.73
    172480     4902.43
    172520     4903.14
    172560     4904.49
    172600     4905.61
    172640     4906.86
    172680      4907.6
    172720     4908.91
    172760     4910.12
    172800     4911.62
    172840     4912.27
    172880     4913.72
    172920     4914.27
    172960      4915.8
    173000     4916.87
    173040     4918.35
    173080     4919.15
    173120     4920.11
    173160     4921.41
    173200     4922.47
    173240     4923.48
    173280     4925.18
    173320     4925.87
    173360     4927.22
    173400     4928.35
    173440      4929.6
    173480     4930.35
    173520     4931.64
    173560     4932.85
    173600     4934.34
    173640     4934.99
    173680     4936.44
    173720        4937
    173760     4938.54
    173800     4939.58
    173840     4941.08
    173880     4941.87
    173920     4942.84
    173960     4944.14
    174000      4945.2
    174040     4946.21
    174080     4947.92
    174120     4948.61
    174160     4949.95
    174200      4951.1
    174240     4952.35
    174280     4953.09
    174320      4954.4
    174360      4955.6
    174400     4957.08
    174440     4957.73
    174480     4959.19
    174520     4959.75
    174560     4961.26
    174600     4962.33
    174640     4963.83
    174680      4964.6
    174720     4965.57
    174760     4966.89
    174800     4967.93
    174840     4968.94
    174880     4970.66
    174920     4971.35
    174960     4972.71
    175000     4973.84
    175040      4975.1
    175080     4975.83
    175120     4977.13
    175160     4978.35
    175200     4979.84
    175240     4980.47
    175280     4981.95
    175320     4982.49
    175360        4984
    175400     4985.08
    175440     4986.57
    175480     4987.36
    175520     4988.33
    175560     4989.65
    175600     4990.68
    175640     4991.71
    175680     4993.41
    175720      4994.1
    175760     4995.44
    175800     4996.59
    175840     4997.83
    175880     4998.57
    175920     4999.87
    175960      5001.1
    176000     5002.57
    176040      5003.2
    176080      5004.7
    176120     5005.23
    176160     5006.74
    176200     5007.82
    176240     5009.32
    176280      5010.1
    176320     5011.06
    176360     5012.38
    176400     5013.43
    176440     5014.43
    176480     5016.15
    176520     5016.84
    176560     5018.19
    176600     5019.35
    176640     5020.57
    176680     5021.33
    176720      5022.6
    176760     5023.84
    176800     5025.32
    176840     5025.95
    176880     5027.46
    176920     5027.98
    176960     5029.49
    177000     5030.57
    177040     5032.07
    177080     5032.86
    177120     5033.82
    177160     5035.13
    177200     5036.18
    177240     5037.19
    177280      5038.9
    177320     5039.58
    177360     5040.94
    177400      5042.1
    177440     5043.33
    177480     5044.07
    177520     5045.33
    177560     5046.59
    177600     5048.06
    177640      5048.7
    177680     5050.19
    177720     5050.73
    177760     5052.23
    177800      5053.3
    177840     5054.82
    177880     5055.59
    177920     5056.55
    177960     5057.85
    178000      5058.9
    178040      5059.9
    178080     5061.63
    178120     5062.31
    178160     5063.66
    178200     5064.83
    178240     5066.04
    178280      5066.8
    178320     5068.05
    178360     5069.32
    178400     5070.78
    178440     5071.41
    178480     5072.92
    178520     5073.45
    178560     5074.94
    178600     5076.04
    178640     5077.55
    178680     5078.33
    178720     5079.28
    178760     5080.58
    178800     5081.64
    178840     5082.63
    178880     5084.35
    178920     5085.03
    178960     5086.37
    179000     5087.56
    179040     5088.77
    179080     5089.51
    179120     5090.77
    179160     5092.03
    179200      5093.5
    179240     5094.11
    179280     5095.64
    179320     5096.17
    179360     5097.65
    179400     5098.75
    179440     5100.27
    179480     5101.05
    179520     5101.99
    179560      5103.3
    179600     5104.35
    179640     5105.33
    179680     5107.06
    179720     5107.75
    179760      5109.1
    179800     5110.27
    179840     5111.48
    179880     5112.21
    179920     5113.48
    179960     5114.75
    180000     5116.22
    180040     5116.82
    180080     5118.35
    180120     5118.86
    180160     5120.35
    180200     5121.47
    180240     5122.99
    180280     5123.77
    180320     5124.69
    180360     5126.02
    180400     5127.06
    180440     5128.04
    180480     5129.78
    180520     5130.45
    180560     5131.81
    180600     5132.99
    180640      5134.2
    180680     5134.93
    180720      5136.2
    180760     5137.46
    180800     5138.94
    180840     5139.52
    180880     5141.08
    180920     5141.58
    180960     5143.08
    181000     5144.17
    181040     5145.69
    181080     5146.48
    181120     5147.41
    181160     5148.73
    181200     5149.78
    181240     5150.76
    181280     5152.48
    181320     5153.18
    181360     5154.51
    181400     5155.69
    181440      5156.9
    181480     5157.64
    181520     5158.91
    181560     5160.17
    181600     5161.66
    181640     5162.25
    181680     5163.79
    181720      5164.3
    181760      5165.8
    181800     5166.89
    181840     5168.41
    181880      5169.2
    181920     5170.11
    181960     5171.45
    182000     5172.49
    182040     5173.47
    182080     5175.19
    182120     5175.88
    182160     5177.22
    182200     5178.39
    182240      5179.6
    182280     5180.35
    182320     5181.61
    182360     5182.87
    182400     5184.36
    182440     5184.95
    182480      5186.5
    182520     5187.01
    182560      5188.5
    182600      5189.6
    182640     5191.13
    182680     5191.93
    182720     5192.83
    182760     5194.17
    182800      5195.2
    182840     5196.17
    182880      5197.9
    182920     5198.59
    182960     5199.93
    183000     5201.09
    183040     5202.31
    183080     5203.06
    183120     5204.31
    183160     5205.58
    183200     5207.07
    183240     5207.65
    183280      5209.2
    183320     5209.71
    183360     5211.19
    183400     5212.29
    183440     5213.82
    183480     5214.61
    183520     5215.52
    183560     5216.87
    183600     5217.89
    183640     5218.87
    183680     5220.58
    183720     5221.29
    183760     5222.62
    183800     5223.78
    183840        5225
    183880     5225.74
    183920        5227
    183960     5228.27
    184000     5229.77
    184040     5230.33
    184080     5231.89
    184120     5232.41
    184160     5233.88
    184200     5234.98
    184240     5236.54
    184280     5237.29
    184320      5238.2
    184360     5239.56
    184400     5240.57
    184440     5241.55
    184480     5243.28
    184520     5243.98
    184560     5245.31
    184600     5246.49
    184640     5247.69
    184680     5248.44
    184720     5249.68
    184760     5250.94
    184800     5252.46
    184840     5253.02
    184880     5254.56
    184920     5255.07
    184960     5256.57
    185000     5257.66
    185040     5259.22
    185080     5259.96
    185120     5260.88
    185160     5262.23
    185200     5263.24
    185240     5264.22
    185280     5265.94
    185320     5266.65
    185360     5267.97
    185400     5269.17
    185440     5270.37
    185480     5271.12
    185520     5272.36
    185560     5273.61
    185600     5275.14
    185640     5275.68
    185680     5277.24
    185720     5277.75
    185760     5279.23
    185800     5280.33
    185840     5281.89
    185880     5282.64
    185920     5283.53
    185960     5284.91
    186000     5285.91
    186040     5286.89
    186080     5288.62
    186120     5289.32
    186160     5290.65
    186200     5291.82
    186240     5293.03
    186280     5293.79
    186320     5295.02
    186360     5296.27
    186400      5297.8
    186440     5298.33
    186480      5299.9
    186520      5300.4
    186560     5301.89
    186600     5302.98
    186640     5304.55
    186680     5305.28
    186720     5306.17
    186760     5307.55
    186800     5308.56
    186840     5309.53
    186880     5311.26
    186920     5311.95
    186960      5313.3
    187000     5314.46
    187040     5315.67
    187080     5316.43
    187120     5317.65
    187160     5318.91
    187200     5320.43
    187240     5320.96
    187280     5322.54
    187320     5323.02
    187360     5324.54
    187400     5325.62
    187440      5327.2
    187480     5327.91
    187520     5328.81
    187560      5330.2
    187600     5331.21
    187640     5332.17
    187680     5333.91
    187720     5334.58
    187760     5335.94
    187800      5337.1
    187840     5338.29
    187880     5339.06
    187920     5340.29
    187960     5341.55
    188000     5343.07
    188040      5343.6
    188080     5345.18
    188120     5345.67
    188160     5347.18
    188200     5348.26
    188240     5349.84
    188280     5350.56
    188320     5351.46
    188360     5352.86
    188400     5353.86
    188440     5354.82
    188480     5356.56
    188520     5357.26
    188560     5358.61
    188600     5359.75
    188640     5360.96
    188680     5361.73
    188720     5362.96
    188760     5364.21
    188800     5365.73
    188840     5366.25
    188880     5367.84
    188920     5368.32
    188960     5369.85
    189000     5370.92
    189040     5372.49
    189080     5373.21
    189120     5374.11
    189160      5375.5
    189200      5376.5
    189240     5377.46
    189280     5379.23
    189320     5379.89
    189360     5381.26
    189400     5382.39
    189440      5383.6
    189480     5384.36
    189520     5385.57
    189560     5386.86
    189600     5388.37
    189640     5388.89
    189680     5390.48
    189720     5390.95
    189760     5392.48
    189800     5393.57
    189840     5395.14
    189880     5395.83
    189920     5396.75
    189960     5398.14
    190000     5399.14
    190040      5400.1
    190080     5401.87
    190120     5402.54
    190160      5403.9
    190200     5405.03
    190240     5406.26
    190280        5407
    190320     5408.22
    190360     5409.49
    190400     5411.01
    190440     5411.53
    190480     5413.12
    190520     5413.59
    190560     5415.13
    190600     5416.21
    190640     5417.79
    190680     5418.47
    190720      5419.4
    190760     5420.78
    190800     5421.77
    190840     5422.74
    190880     5424.49
    190920     5425.19
    190960     5426.54
    191000     5427.67
    191040      5428.9
    191080     5429.66
    191120     5430.89
    191160     5432.13
    191200     5433.65
    191240     5434.19
    191280     5435.76
    191320     5436.24
    191360     5437.77
    191400     5438.85
    191440     5440.44
    191480      5441.1
    191520     5442.03
    191560     5443.43
    191600     5444.41
    191640     5445.39
    191680     5447.13
    191720     5447.84
    191760     5449.19
    191800     5450.31
    191840     5451.53
    191880      5452.3
    191920     5453.52
    191960     5454.76
    192000     5456.29
    192040     5456.82
    192080      5458.4
    192120     5458.86
    192160      5460.4
    192200      5461.5
    192240      5463.1
    192280     5463.74
    192320     5464.66
    192360     5466.07
    192400     5467.05
    192440     5468.04
    192480     5469.78
    192520     5470.47
    192560     5471.84
    192600     5472.96
    192640     5474.19
    192680     5474.94
    192720     5476.17
    192760     5477.39
    192800     5478.94
    192840     5479.47
    192880     5481.03
    192920     5481.49
    192960     5483.04
    193000     5484.15
    193040     5485.72
    193080     5486.38
    193120     5487.29
    193160     5488.71
    193200     5489.69
    193240     5490.67
    193280     5492.41
    193320      5493.1
    193360     5494.47
    193400      5495.6
    193440     5496.81
    193480     5497.57
    193520     5498.77
    193560     5500.03
    193600     5501.55
    193640     5502.09
    193680     5503.67
    193720     5504.11
    193760     5505.68
    193800     5506.79
    193840     5508.37
    193880     5509.02
    193920     5509.93
    193960     5511.32
    194000     5512.33
    194040     5513.31
    194080     5515.06
    194120     5515.74
    194160     5517.11
    194200     5518.24
    194240     5519.46
    194280      5520.2
    194320     5521.41
    194360     5522.65
    194400     5524.19
    194440     5524.74
    194480      5526.3
    194520     5526.75
    194560     5528.34
    194600     5529.43
    194640     5531.01
    194680     5531.65
    194720     5532.57
    194760     5533.97
    194800     5534.97
    194840     5535.95
    194880      5537.7
    194920     5538.36
    194960     5539.73
    195000     5540.86
    195040     5542.11
    195080     5542.83
    195120     5544.06
    195160     5545.29
    195200     5546.82
    195240     5547.35
    195280     5548.94
    195320     5549.38
    195360     5550.96
    195400     5552.07
    195440     5553.65
    195480     5554.28
    195520     5555.22
    195560     5556.62
    195600     5557.61
    195640     5558.61
    195680     5560.37
    195720     5561.01
    195760     5562.37
    195800      5563.5
    195840     5564.74
    195880     5565.48
    195920     5566.71
    195960     5567.94
    196000     5569.46
    196040     5569.99
    196080     5571.58
    196120     5572.03
    196160     5573.63
    196200     5574.73
    196240     5576.31
    196280     5576.93
    196320     5577.87
    196360     5579.27
    196400     5580.27
    196440     5581.27
    196480     5583.03
    196520     5583.67
    196560     5585.04
    196600     5586.15
    196640      5587.4
    196680     5588.13
    196720     5589.37
    196760     5590.58
    196800     5592.13
    196840     5592.65
    196880     5594.24
    196920      5594.7
    196960     5596.29
    197000     5597.39
    197040        5599
    197080     5599.59
    197120     5600.52
    197160     5601.93
    197200     5602.92
    197240     5603.93
    197280     5605.69
    197320     5606.34
    197360     5607.72
    197400     5608.81
    197440     5610.06
    197480      5610.8
    197520     5612.05
    197560     5613.27
    197600     5614.82
    197640     5615.35
    197680     5616.94
    197720      5617.4
    197760     5618.97
    197800     5620.09
    197840      5621.7
    197880      5622.3
    197920     5623.21
    197960     5624.62
    198000     5625.62
    198040     5626.63
    198080     5628.39
    198120     5629.02
    198160     5630.42
    198200      5631.5
    198240     5632.75
    198280     5633.48
    198320     5634.73
    198360     5635.95
    198400     5637.51
    198440     5638.05
    198480     5639.61
    198520     5640.08
    198560     5641.67
    198600     5642.77
    198640     5644.38
    198680     5644.99
    198720     5645.88
    198760     5647.31
    198800     5648.31
    198840     5649.32
    198880     5651.09
    198920     5651.71
    198960     5653.13
    199000     5654.19
    199040     5655.44
    199080      5656.2
    199120     5657.44
    199160     5658.64
    199200     5660.22
    199240     5660.77
    199280     5662.32
    199320     5662.79
    199360     5664.38
    199400      5665.5
    199440     5667.11
    199480     5667.73
    199520      5668.6
    199560     5670.02
    199600     5671.03
    199640     5672.05
    199680     5673.85
    199720     5674.46
    199760     5675.87
    199800     5676.92
    199840     5678.16
    199880     5678.94
    199920     5680.17
    199960     5681.38
    200000     5682.96
    200040     5683.52
    200080     5685.06
    200120     5685.53
    200160     5687.12
    200200     5688.24
    200240     5689.85
    200280     5690.48
    200320     5691.35
    200360     5692.78
    200400     5693.77
    200440     5694.79
    200480     5696.61
    200520      5697.2
    200560     5698.59
    200600     5699.67
    200640     5700.91
    200680     5701.67
    200720     5702.91
    200760     5704.13
    200800      5705.7
    200840     5706.27
    200880     5707.81
    200920     5708.28
    200960     5709.87
    201000        5711
    201040      5712.6
    201080     5713.25
    201120     5714.11
    201160     5715.52
    201200     5716.53
    201240     5717.56
    201280     5719.38
    201320     5719.96
    201360     5721.36
    201400     5722.44
    201440     5723.67
    201480     5724.44
    201520     5725.67
    201560      5726.9
    201600     5728.47
    201640     5729.03
    201680     5730.59
    201720     5731.06
    201760     5732.64
    201800     5733.77
    201840     5735.36
    201880        5736
    201920     5736.88
    201960     5738.28
    202000     5739.29
    202040     5740.32
    202080     5742.13
    202120     5742.71
    202160     5744.13
    202200     5745.18
    202240     5746.42
    202280      5747.2
    202320     5748.42
    202360     5749.65
    202400     5751.22
    202440     5751.76
    202480     5753.34
    202520     5753.78
    202560     5755.36
    202600     5756.51
    202640     5758.12
    202680     5758.74
    202720     5759.62
    202760        5761
    202800     5762.02
    202840     5763.06
    202880     5764.86
    202920     5765.44
    202960     5766.87
    203000     5767.93
    203040     5769.15
    203080     5769.93
    203120     5771.15
    203160     5772.38
    203200     5773.94
    203240     5774.49
    203280     5776.07
    203320     5776.51
    203360     5778.09
    203400     5779.24
    203440     5780.84
    203480     5781.46
    203520     5782.35
    203560     5783.73
    203600     5784.75
    203640     5785.79
    203680     5787.59
    203720     5788.16
    203760     5789.62
    203800     5790.64
    203840     5791.88
    203880     5792.67
    203920     5793.86
    203960      5795.1
    204000     5796.68
    204040     5797.22
    204080     5798.81
    204120     5799.24
    204160     5800.81
    204200     5801.94
    204240     5803.55
    204280      5804.2
    204320     5805.06
    204360     5806.46
    204400     5807.47
    204440     5808.51
    204480     5810.31
    204520     5810.89
    204560     5812.35
    204600     5813.35
    204640     5814.62
    204680     5815.38
    204720     5816.57
    204760     5817.84
    204800     5819.41
    204840     5819.94
    204880     5821.53
    204920     5821.99
    204960     5823.54
    205000     5824.67
    205040     5826.29
    205080     5826.94
    205120     5827.78
    205160     5829.18
    205200     5830.19
    205240     5831.23
    205280     5833.06
    205320     5833.63
    205360     5835.07
    205400     5836.11
    205440     5837.36
    205480     5838.11
    205520     5839.33
    205560     5840.57
    205600     5842.14
    205640     5842.69
    205680     5844.26
    205720     5844.71
    205760     5846.27
    205800      5847.4
    205840        5849
    205880     5849.66
    205920      5850.5
    205960     5851.89
    206000     5852.89
    206040     5853.94
    206080     5855.77
    206120     5856.33
    206160     5857.76
    206200      5858.8
    206240     5860.07
    206280     5860.81
    206320     5862.02
    206360     5863.26
    206400     5864.83
    206440      5865.4
    206480     5866.98
    206520     5867.42
    206560     5868.98
    206600     5870.09
    206640     5871.71
    206680     5872.39
    206720      5873.2
    206760     5874.59
    206800      5875.6
    206840     5876.66
    206880     5878.47
    206920     5879.03
    206960     5880.48
    207000      5881.5
    207040     5882.77
    207080     5883.51
    207120     5884.72
    207160     5885.97
    207200     5887.51
    207240      5888.1
    207280     5889.66
    207320     5890.12
    207360     5891.67
    207400     5892.79
    207440     5894.41
    207480      5895.1
    207520      5895.9
    207560     5897.29
    207600      5898.3
    207640     5899.35
    207680     5901.17
    207720     5901.73
    207760     5903.18
    207800     5904.21
    207840     5905.47
    207880      5906.2
    207920     5907.42
    207960     5908.67
    208000      5910.2
    208040      5910.8
    208080     5912.36
    208120     5912.82
    208160     5914.37
    208200      5915.5
    208240     5917.12
    208280     5917.79
    208320     5918.59
    208360     5919.98
    208400     5920.99
    208440     5922.06
    208480     5923.87
    208520     5924.43
    208560      5925.9
    208600     5926.92
    208640     5928.15
    208680     5928.91
    208720     5930.11
    208760     5931.35
    208800     5932.89
    208840     5933.51
    208880     5935.06
    208920      5935.5
    208960     5937.07
    209000     5938.18
    209040     5939.83
    209080     5940.47
    209120     5941.28
    209160     5942.68
    209200     5943.69
    209240     5944.76
    209280     5946.57
    209320     5947.12
    209360     5948.61
    209400      5949.6
    209440     5950.84
    209480      5951.6
    209520     5952.81
    209560     5954.05
    209600      5955.6
    209640     5956.22
    209680     5957.76
    209720      5958.2
    209760     5959.77
    209800     5960.89
    209840     5962.53
    209880     5963.17
    209920     5963.98
    209960     5965.38
    210000     5966.38
    210040     5967.45
    210080     5969.27
    210120      5969.8
    210160     5971.29
    210200      5972.3
    210240     5973.52
    210280     5974.28
    210320     5975.48
    210360     5976.75
    210400     5978.29
    210440     5978.89
    210480     5980.45
    210520     5980.89
    210560     5982.45
    210600     5983.56
    210640     5985.21
    210680     5985.84
    210720     5986.66
    210760     5988.05
    210800     5989.06
    210840     5990.13
    210880     5991.94
    210920     5992.46
    210960     5993.97
    211000     5994.99
    211040     5996.19
    211080     5996.95
    211120     5998.15
    211160     5999.42
    211200     6000.96
    211240     6001.55
    211280     6003.11
    211320     6003.55
    211360     6005.12
    211400     6006.24
    211440     6007.86
    211480     6008.52
    211520     6009.35
    211560     6010.74
    211600     6011.73
    211640      6012.8
    211680     6014.63
    211720     6015.12
    211760     6016.66
    211800     6017.67
    211840     6018.87
    211880     6019.63
    211920     6020.81
    211960      6022.1
    212000     6023.63
    212040     6024.22
    212080     6025.79
    212120     6026.21
    212160      6027.8
    212200     6028.91
    212240     6030.54
    212280     6031.19
    212320     6032.02
    212360     6033.42
    212400     6034.39
    212440     6035.44
    212480      6037.3
    212520     6037.78
    212560     6039.32
    212600     6040.33
    212640     6041.52
    212680     6042.29
    212720     6043.47
    212760     6044.75
    212800     6046.29
    212840     6046.89
    212880     6048.45
    212920     6048.87
    212960     6050.46
    213000     6051.56
    213040     6053.21
    213080     6053.84
    213120     6054.68
    213160     6056.09
    213200     6057.06
    213240      6058.1
    213280     6059.96
    213320     6060.44
    213360     6061.99
    213400     6062.97
    213440     6064.17
    213480     6064.95
    213520     6066.15
    213560     6067.42
    213600     6068.96
    213640     6069.55
    213680     6071.12
    213720     6071.54
    213760     6073.13
    213800     6074.21
    213840     6075.87
    213880     6076.49
    213920     6077.34
    213960     6078.75
    214000     6079.73
    214040     6080.76
    214080     6082.63
    214120     6083.09
    214160     6084.64
    214200     6085.62
    214240     6086.83
    214280      6087.6
    214320     6088.79
    214360     6090.05
    214400     6091.62
    214440      6092.2
    214480     6093.76
    214520      6094.2
    214560     6095.78
    214600     6096.86
    214640     6098.51
    214680     6099.15
    214720     6099.99
    214760      6101.4
    214800     6102.39
    214840      6103.4
    214880     6105.27
    214920     6105.74
    214960     6107.28
    215000     6108.27
    215040     6109.48
    215080     6110.23
    215120     6111.43
    215160     6112.67
    215200     6114.26
    215240     6114.84
    215280      6116.4
    215320     6116.82
    215360     6118.41
    215400      6119.5
    215440     6121.17
    215480     6121.79
    215520     6122.62
    215560     6124.05
    215600     6125.02
    215640     6126.04
    215680     6127.93
    215720     6128.39
    215760     6129.95
    215800     6130.92
    215840     6132.12
    215880     6132.85
    215920     6134.08
    215960     6135.35
    216000      6136.9
    216040     6137.49
    216080     6139.07
    216120     6139.47
    216160     6141.08
    216200     6142.16
    216240     6143.83
    216280     6144.46
    216320     6145.28
    216360     6146.72
    216400     6147.68
    216440      6148.7
    216480      6150.6
    216520     6151.04
    216560     6152.61
    216600     6153.58
    216640     6154.76
    216680     6155.52
    216720     6156.74
    216760     6157.98
    216800     6159.55
    216840     6160.14
    216880     6161.72
    216920     6162.11
    216960     6163.75
    217000     6164.81
    217040      6166.5
    217080     6167.12
    217120     6167.94
    217160     6169.38
    217200     6170.34
    217240     6171.36
    217280     6173.26
    217320     6173.69
    217360     6175.28
    217400     6176.23
    217440     6177.43
    217480     6178.17
    217520     6179.39
    217560     6180.63
    217600     6182.19
    217640     6182.78
    217680     6184.36
    217720     6184.76
    217760      6186.4
    217800     6187.46
    217840     6189.15
    217880     6189.77
    217920     6190.59
    217960     6192.02
    218000        6193
    218040     6194.01
    218080     6195.92
    218120     6196.34
    218160     6197.94
    218200      6198.9
    218240     6200.07
    218280     6200.83
    218320     6202.05
    218360     6203.29
    218400     6204.84
    218440     6205.42
    218480     6207.01
    218520     6207.42
    218560     6209.07
    218600     6210.12
    218640     6211.79
    218680     6212.43
    218720     6213.22
    218760     6214.68
    218800     6215.65
    218840     6216.66
    218880     6218.57
    218920        6219
    218960      6220.6
    219000     6221.55
    219040     6222.73
    219080     6223.48
    219120     6224.69
    219160     6225.92
    219200     6227.47
    219240     6228.03
    219280     6229.63
    219320     6230.03
    219360     6231.69
    219400     6232.75
    219440      6234.4
    219480     6235.06
    219520     6235.85
    219560      6237.3
    219600     6238.28
    219640     6239.28
    219680      6241.2
    219720     6241.63
    219760     6243.23
    219800     6244.18
    219840     6245.37
    219880      6246.1
    219920     6247.31
    219960     6248.56
    220000      6250.1
    220040     6250.66
    220080     6252.23
    220120     6252.66
    220160     6254.32
    220200     6255.39
    220240     6257.03
    220280     6257.68
    220320     6258.48
    220360     6259.94
    220400      6260.9
    220440     6261.89
    220480     6263.83
    220520     6264.26
    220560     6265.86
    220600     6266.78
    220640     6267.98
    220680     6268.71
    220720     6269.91
    220760     6271.16
    220800      6272.7
    220840     6273.28
    220880     6274.84
    220920     6275.27
    220960     6276.95
    221000        6278
    221040     6279.64
    221080      6280.3
    221120     6281.09
    221160     6282.57
    221200      6283.5
    221240     6284.52
    221280     6286.43
    221320     6286.88
    221360     6288.46
    221400     6289.38
    221440     6290.57
    221480     6291.33
    221520      6292.5
    221560     6293.77
    221600      6295.3
    221640     6295.89
    221680     6297.44
    221720     6297.88
    221760     6299.56
    221800      6300.6
    221840     6302.23
    221880     6302.91
    221920     6303.69
    221960     6305.19
    222000      6306.1
    222040     6307.12
    222080     6309.02
    222120     6309.47
    222160     6311.07
    222200     6311.99
    222240     6313.18
    222280     6313.94
    222320     6315.11
    222360     6316.38
    222400     6317.91
    222440     6318.52
    222480     6320.04
    222520      6320.5
    222560     6322.18
    222600     6323.21
    222640     6324.85
    222680     6325.54
    222720     6326.33
    222760      6327.8
    222800     6328.73
    222840     6329.73
    222880     6331.65
    222920      6332.1
    222960     6333.69
    223000     6334.59
    223040     6335.81
    223080     6336.55
    223120     6337.75
    223160     6338.98
    223200     6340.53
    223240     6341.15
    223280     6342.66
    223320     6343.14
    223360      6344.8
    223400     6345.85
    223440      6347.5
    223480     6348.16
    223520     6348.96
    223560     6350.43
    223600     6351.37
    223640     6352.36
    223680     6354.27
    223720     6354.73
    223760     6356.32
    223800     6357.21
    223840     6358.43
    223880     6359.17
    223920     6360.35
    223960     6361.63
    224000     6363.17
    224040     6363.78
    224080      6365.3
    224120     6365.76
    224160     6367.43
    224200      6368.5
    224240     6370.14
    224280     6370.81
    224320      6371.6
    224360     6373.06
    224400     6374.01
    224440     6375.02
    224480      6376.9
    224520     6377.37
    224560     6378.96
    224600     6379.85
    224640     6381.06
    224680     6381.78
    224720        6383
    224760     6384.26
    224800     6385.81
    224840     6386.41
    224880     6387.95
    224920     6388.39
    224960     6390.06
    225000     6391.13
    225040     6392.76
    225080     6393.45
    225120     6394.23
    225160      6395.7
    225200     6396.64
    225240     6397.62
    225280     6399.54
    225320     6399.99
    225360     6401.58
    225400     6402.47
    225440     6403.66
    225480     6404.41
    225520     6405.62
    225560     6406.86
    225600      6408.4
    225640     6409.03
    225680     6410.58
    225720        6411
    225760     6412.69
    225800     6413.76
    225840     6415.39
    225880     6416.06
    225920     6416.84
    225960     6418.32
    226000     6419.26
    226040     6420.24
    226080     6422.15
    226120     6422.62
    226160     6424.21
    226200     6425.08
    226240     6426.26
    226280     6427.03
    226320     6428.22
    226360     6429.46
    226400        6431
    226440     6431.64
    226480     6433.19
    226520     6433.61
    226560     6435.29
    226600     6436.36
    226640        6438
    226680     6438.66
    226720     6439.44
    226760      6440.9
    226800     6441.86
    226840     6442.85
    226880     6444.77
    226920     6445.21
    226960     6446.82
    227000     6447.68
    227040     6448.86
    227080     6449.61
    227120     6450.82
    227160     6452.06
    227200     6453.61
    227240     6454.24
    227280      6455.8
    227320     6456.22
    227360      6457.9
    227400     6458.95
    227440      6460.6
    227480     6461.27
    227520     6462.04
    227560     6463.47
    227600     6464.45
    227640     6465.44
    227680     6467.35
    227720     6467.81
    227760     6469.43
    227800     6470.28
    227840     6471.46
    227880      6472.2
    227920     6473.41
    227960     6474.66
    228000      6476.2
    228040     6476.85
    228080     6478.41
    228120     6478.83
    228160     6480.49
    228200     6481.57
    228240     6483.22
    228280     6483.85
    228320     6484.66
    228360     6486.08
    228400     6487.04
    228440     6488.04
    228480     6489.94
    228520      6490.4
    228560     6492.01
    228600     6492.86
    228640     6494.06
    228680      6494.8
    228720     6496.01
    228760     6497.26
    228800     6498.81
    228840     6499.43
    228880     6501.01
    228920     6501.42
    228960     6503.09
    229000     6504.18
    229040     6505.81
    229080     6506.45
    229120     6507.25
    229160      6508.7
    229200     6509.64
    229240     6510.63
    229280     6512.54
    229320     6512.99
    229360     6514.59
    229400     6515.47
    229440     6516.64
    229480     6517.41
    229520     6518.59
    229560     6519.84
    229600      6521.4
    229640     6522.03
    229680      6523.6
    229720     6523.98
    229760     6525.69
    229800     6526.75
    229840     6528.38
    229880     6529.04
    229920     6529.83
    229960     6531.29
    230000     6532.23
    230040     6533.22
    230080     6535.12
    230120     6535.59
    230160     6537.19
    230200     6538.03
    230240     6539.24
    230280     6540.01
    230320     6541.17
    230360      6542.4
    230400     6543.99
    230440     6544.62
    230480     6546.19
    230520     6546.57
    230560     6548.28
    230600     6549.33
    230640     6550.99
    230680     6551.62
    230720     6552.43
    230760     6553.88
    230800     6554.84
    230840     6555.81
    230880     6557.73
    230920     6558.19
    230960     6559.77
    231000     6560.64
    231040     6561.83
    231080      6562.6
    231120     6563.77
    231160     6564.99
    231200      6566.6
    231240     6567.23
    231280     6568.79
    231320     6569.15
    231360     6570.88
    231400     6571.92
    231440     6573.57
    231480     6574.22
    231520     6575.04
    231560     6576.47
    231600     6577.42
    231640      6578.4
    231680      6580.3
    231720     6580.78
    231760     6582.36
    231800     6583.23
    231840     6584.42
    231880     6585.17
    231920     6586.35
    231960     6587.58
    232000     6589.19
    232040     6589.81
    232080     6591.38
    232120     6591.74
    232160     6593.47
    232200      6594.5
    232240     6596.16
    232280     6596.81
    232320     6597.64
    232360     6599.06
    232400        6600
    232440     6600.99
    232480     6602.87
    232520     6603.38
    232560     6604.96
    232600     6605.84
    232640     6607.02
    232680     6607.76
    232720     6608.94
    232760     6610.18
    232800     6611.77
    232840     6612.39
    232880     6613.97
    232920     6614.34
    232960     6616.06
    233000     6617.09
    233040     6618.75
    233080      6619.4
    233120     6620.21
    233160     6621.65
    233200     6622.57
    233240     6623.56
    233280     6625.44
    233320     6625.95
    233360     6627.55
    233400     6628.44
    233440     6629.61
    233480     6630.34
    233520     6631.51
    233560     6632.76
    233600     6634.36
    233640     6634.98
    233680     6636.56
    233720     6636.94
    233760     6638.63
    233800     6639.66
    233840     6641.34
    233880     6641.97
    233920     6642.78
    233960     6644.21
    234000     6645.14
    234040     6646.13
    234080     6648.02
    234120     6648.52
    234160     6650.13
    234200     6650.99
    234240     6652.17
    234280     6652.89
    234320      6654.1
    234360     6655.33
    234400     6656.93
    234440     6657.55
    234480     6659.13
    234520      6659.5
    234560      6661.2
    234600     6662.23
    234640     6663.89
    234680     6664.52
    234720     6665.34
    234760     6666.76
    234800      6667.7
    234840     6668.68
    234880     6670.58
    234920     6671.08
    234960     6672.68
    235000     6673.55
    235040     6674.74
    235080     6675.45
    235120     6676.66
    235160     6677.88
    235200      6679.5
    235240     6680.12
    235280     6681.69
    235320     6682.06
    235360     6683.76
    235400     6684.79
    235440     6686.46
    235480     6687.09
    235520     6687.89
    235560     6689.33
    235600     6690.27
    235640     6691.24
    235680     6693.13
    235720     6693.64
    235760     6695.25
    235800      6696.1
    235840      6697.3
    235880        6698
    235920     6699.21
    235960     6700.46
    236000     6702.05
    236040     6702.66
    236080     6704.24
    236120     6704.62
    236160     6706.28
    236200     6707.35
    236240     6709.02
    236280     6709.62
    236320     6710.46
    236360     6711.88
    236400     6712.83
    236440     6713.79
    236480     6715.68
    236520      6716.2
    236560     6717.81
    236600     6718.67
    236640     6719.86
    236680     6720.59
    236720     6721.79
    236760     6723.02
    236800     6724.61
    236840     6725.22
    236880     6726.81
    236920     6727.19
    236960     6728.85
    237000     6729.93
    237040     6731.55
    237080     6732.19
    237120     6733.01
    237160     6734.45
    237200     6735.41
    237240     6736.36
    237280     6738.26
    237320     6738.76
    237360     6740.39
    237400     6741.27
    237440     6742.46
    237480     6743.16
    237520     6744.37
    237560      6745.6
    237600      6747.2
    237640      6747.8
    237680     6749.39
    237720     6749.78
    237760     6751.43
    237800     6752.52
    237840     6754.14
    237880     6754.77
    237920     6755.59
    237960     6757.03
    238000        6758
    238040     6758.91
    238080     6760.83
    238120     6761.34
    238160     6762.98
    238200     6763.85
    238240     6765.04
    238280     6765.75
    238320     6766.96
    238360     6768.19
    238400     6769.78
    238440     6770.39
    238480     6771.97
    238520     6772.34
    238560        6774
    238600     6775.11
    238640     6776.72
    238680     6777.35
    238720     6778.19
    238760     6779.63
    238800     6780.58
    238840     6781.47
    238880     6783.41
    238920     6783.93
    238960     6785.57
    239000     6786.43
    239040     6787.63
    239080     6788.35
    239120     6789.55
    239160     6790.77
    239200     6792.38
    239240     6792.96
    239280     6794.56
    239320     6794.93
    239360     6796.59
    239400     6797.69
    239440     6799.32
    239480     6799.93
    239520     6800.77
    239560     6802.21
    239600     6803.15
    239640     6804.07
    239680     6805.98
    239720     6806.51
    239760     6808.15
    239800     6809.02
    239840      6810.2
    239880     6810.92
    239920     6812.12
    239960     6813.35
    240000     6814.95
    240040     6815.52
    240080     6817.14
    240120     6817.48
    240160     6819.14
    240200     6820.27
    240240     6821.88
    240280     6822.48
    240320     6823.33
    240360     6824.77
    240400     6825.72
    240440     6826.62
    240480     6828.55
    240520     6829.08
    240560     6830.71
    240600     6831.58
    240640     6832.76
    240680     6833.49
    240720      6834.7
    240760     6835.91
    240800     6837.51
    240840     6838.11
    240880     6839.71
    240920     6840.05
    240960     6841.72
    241000     6842.85
    241040     6844.46
    241080     6845.06
    241120     6845.92
    241160     6847.36
    241200     6848.28
    241240      6849.2
    241280     6851.12
    241320     6851.65
    241360     6853.29
    241400     6854.19
    241440     6855.35
    241480     6856.05
    241520     6857.29
    241560     6858.49
    241600     6860.11
    241640     6860.69
    241680     6862.31
    241720     6862.66
    241760     6864.31
    241800     6865.44
    241840     6867.07
    241880     6867.67
    241920     6868.53
    241960     6869.95
    242000     6870.89
    242040     6871.81
    242080     6873.74
    242120     6874.25
    242160     6875.89
    242200     6876.79
    242240     6877.95
    242280     6878.66
    242320     6879.88
    242360      6881.1
    242400     6882.72
    242440      6883.3
    242480     6884.93
    242520     6885.29
    242560     6886.92
    242600     6888.06
    242640     6889.72
    242680      6890.3
    242720     6891.16
    242760     6892.58
    242800     6893.51
    242840     6894.43
    242880     6896.34
    242920     6896.87
    242960      6898.5
    243000      6899.4
    243040     6900.57
    243080     6901.27
    243120     6902.52
    243160     6903.72
    243200     6905.35
    243240     6905.92
    243280     6907.55
    243320     6907.89
    243360     6909.54
    243400     6910.69
    243440     6912.34
    243480     6912.92
    243520     6913.79
    243560      6915.2
    243600     6916.12
    243640     6917.03
    243680     6918.96
    243720      6919.5
    243760     6921.14
    243800     6922.01
    243840     6923.18
    243880      6923.9
    243920     6925.14
    243960     6926.32
    244000     6927.96
    244040     6928.54
    244080     6930.17
    244120      6930.5
    244160     6932.14
    244200     6933.31
    244240     6934.97
    244280     6935.55
    244320     6936.42
    244360     6937.83
    244400     6938.75
    244440     6939.65
    244480     6941.59
    244520     6942.12
    244560     6943.75
    244600     6944.63
    244640     6945.79
    244680     6946.48
    244720     6947.75
    244760     6948.91
    244800     6950.53
    244840     6951.13
    244880     6952.77
    244920     6953.08
    244960     6954.75
    245000     6955.91
    245040     6957.57
    245080     6958.13
    245120        6959
    245160      6960.4
    245200     6961.34
    245240     6962.25
    245280     6964.18
    245320     6964.74
    245360     6966.37
    245400     6967.22
    245440     6968.39
    245480     6969.06
    245520     6970.34
    245560      6971.5
    245600     6973.12
    245640     6973.71
    245680     6975.37
    245720     6975.66
    245760     6977.36
    245800     6978.51
    245840     6980.17
    245880     6980.74
    245920     6981.61
    245960        6983
    246000     6983.92
    246040     6984.86
    246080     6986.77
    246120     6987.32
    246160     6988.95
    246200     6989.82
    246240     6990.96
    246280     6991.63
    246320     6992.92
    246360     6994.09
    246400     6995.72
    246440     6996.27
    246480     6997.96
    246520     6998.26
    246560     6999.94
    246600      7001.1
    246640     7002.75
    246680     7003.32
    246720     7004.21
    246760      7005.6
    246800     7006.53
    246840     7007.43
    246880     7009.36
    246920     7009.89
    246960     7011.53
    247000     7012.38
    247040     7013.53
    247080     7014.21
    247120      7015.5
    247160     7016.66
    247200     7018.29
    247240     7018.82
    247280     7020.54
    247320     7020.82
    247360     7022.51
    247400     7023.69
    247440     7025.32
    247480      7025.9
    247520     7026.77
    247560     7028.17
    247600     7029.09
    247640     7030.01
    247680      7031.9
    247720     7032.45
    247760     7034.09
    247800     7034.95
    247840     7036.08
    247880     7036.76
    247920     7038.06
    247960     7039.23
    248000     7040.85
    248040     7041.36
    248080      7043.1
    248120     7043.38
    248160     7045.06
    248200     7046.24
    248240     7047.86
    248280     7048.44
    248320     7049.32
    248360     7050.73
    248400     7051.65
    248440     7052.57
    248480     7054.46
    248520     7054.99
    248560     7056.62
    248600     7057.48
    248640     7058.61
    248680     7059.31
    248720      7060.6
    248760     7061.77
    248800     7063.39
    248840      7063.9
    248880     7065.63
    248920     7065.92
    248960     7067.61
    249000     7068.75
    249040      7070.4
    249080     7070.97
    249120     7071.86
    249160     7073.26
    249200     7074.18
    249240     7075.11
    249280     7076.99
    249320     7077.51
    249360     7079.15
    249400     7080.02
    249440     7081.15
    249480     7081.86
    249520     7083.11
    249560      7084.3
    249600     7085.89
    249640     7086.42
    249680     7088.18
    249720     7088.46
    249760     7090.16
    249800     7091.28
    249840     7092.96
    249880     7093.49
    249920     7094.37
    249960      7095.8
    250000     7096.71
    250040     7097.63
    250080     7099.54
    250120     7100.05
    250160     7101.67
    250200     7102.56
    250240      7103.7
    250280      7104.4
    250320     7105.64
    250360     7106.81
    250400     7108.41
    250440     7108.93
    250480     7110.72
    250520     7110.97
    250560     7112.67
    250600     7113.81
    250640     7115.46
    250680     7116.01
    250720      7116.9
    250760      7118.3
    250800     7119.22
    250840     7120.13
    250880     7122.06
    250920     7122.55
    250960     7124.19
    251000     7125.06
    251040      7126.2
    251080      7126.9
    251120     7128.13
    251160      7129.3
    251200     7130.92
    251240     7131.45
    251280     7133.23
    251320     7133.46
    251360     7135.17
    251400      7136.3
    251440     7137.96
    251480     7138.51
    251520     7139.38
    251560     7140.79
    251600     7141.71
    251640     7142.63
    251680     7144.58
    251720     7145.06
    251760     7146.71
    251800     7147.56
    251840     7148.68
    251880      7149.4
    251920     7150.61
    251960     7151.79
    252000      7153.4
    252040     7153.96
    252080     7155.72
    252120     7155.96
    252160     7157.69
    252200     7158.81
    252240     7160.47
    252280     7161.01
    252320      7161.9
    252360      7163.3
    252400      7164.2
    252440     7165.15
    252480     7167.06
    252520     7167.56
    252560     7169.21
    252600     7170.06
    252640     7171.18
    252680     7171.91
    252720     7173.12
    252760      7174.3
    252800     7175.91
    252840     7176.46
    252880     7178.25
    252920     7178.49
    252960      7180.2
    253000     7181.31
    253040     7182.98
    253080     7183.49
    253120     7184.41
    253160     7185.83
    253200      7186.7
    253240     7187.66
    253280     7189.55
    253320     7190.07
    253360     7191.73
    253400     7192.56
    253440     7193.72
    253480     7194.43
    253520     7195.63
    253560     7196.81
    253600     7198.42
    253640     7198.96
    253680     7200.74
    253720     7200.98
    253760     7202.69
    253800     7203.82
    253840     7205.47
    253880        7206
    253920     7206.91
    253960     7208.33
    254000      7209.2
    254040     7210.17
    254080     7212.07
    254120     7212.58
    254160     7214.22
    254200     7215.07
    254240     7216.21
    254280     7216.92
    254320     7218.14
    254360     7219.29
    254400     7220.93
    254440     7221.45
    254480     7223.25
    254520     7223.48
    254560     7225.18
    254600     7226.34
    254640     7227.98
    254680     7228.49
    254720     7229.41
    254760     7230.81
    254800     7231.71
    254840     7232.65
    254880     7234.57
    254920     7235.08
    254960     7236.71
    255000     7237.59
    255040     7238.74
    255080     7239.41
    255120     7240.63
    255160     7241.79
    255200     7243.45
    255240     7243.94
    255280     7245.76
    255320     7245.95
    255360     7247.66
    255400     7248.83
    255440     7250.48
    255480     7250.98
    255520     7251.91
    255560      7253.3
    255600      7254.2
    255640     7255.13
    255680     7257.06
    255720     7257.58
    255760      7259.2
    255800     7260.07
    255840     7261.22
    255880     7261.91
    255920     7263.11
    255960     7264.28
    256000     7265.94
    256040     7266.43
    256080     7268.25
    256120     7268.45
    256160     7270.14
    256200     7271.35
    256240        7273
    256280     7273.48
    256320     7274.39
    256360     7275.81
    256400      7276.7
    256440     7277.65
    256480     7279.58
    256520     7280.11
    256560      7281.7
    256600     7282.59
    256640     7283.73
    256680     7284.41
    256720     7285.61
    256760     7286.79
    256800     7288.46
    256840     7288.98
    256880     7290.76
    256920     7290.94
    256960     7292.66
    257000     7293.84
    257040     7295.52
    257080        7296
    257120      7296.9
    257160      7298.3
    257200     7299.22
    257240     7300.17
    257280     7302.07
    257320     7302.63
    257360     7304.19
    257400      7305.1
    257440     7306.24
    257480     7306.92
    257520     7308.11
    257560      7309.3
    257600     7310.97
    257640     7311.46
    257680     7313.27
    257720     7313.43
    257760     7315.15
    257800     7316.34
    257840     7318.02
    257880     7318.49
    257920     7319.38
    257960      7320.8
    258000     7321.72
    258040     7322.68
    258080     7324.57
    258120     7325.12
    258160     7326.68
    258200     7327.59
    258240     7328.72
    258280     7329.41
    258320     7330.59
    258360     7331.77
    258400     7333.44
    258440     7333.95
    258480     7335.76
    258520     7335.92
    258560     7337.64
    258600     7338.83
    258640     7340.51
    258680     7341.01
    258720     7341.87
    258760      7343.3
    258800     7344.22
    258840     7345.17
    258880     7347.08
    258920     7347.63
    258960     7349.19
    259000     7350.11
    259040     7351.23
    259080     7351.92
    259120     7353.09
    259160     7354.28
    259200     7355.96
    259240     7356.46
    259280     7358.28
    259320     7358.44
    259360     7360.15
    259400     7361.34
    259440     7363.03
    259480      7363.5
    259520     7364.39
    259560      7365.8
    259600     7366.72
    259640      7367.7
    259680     7369.58
    259720     7370.15
    259760      7371.7
    259800     7372.59
    259840     7373.71
    259880      7374.4
    259920     7375.58
    259960     7376.76
    260000     7378.44
    260040     7378.97
    260080     7380.78
    260120     7380.92
    260160     7382.62
    260200     7383.81
    260240     7385.52
    260280     7385.96
    260320     7386.85
    260360     7388.29
    260400     7389.21
    260440     7390.19
    260480     7392.09
    260520     7392.64
    260560     7394.17
    260600     7395.09
    260640     7396.21
    260680      7396.9
    260720     7398.06
    260760     7399.25
    260800     7400.94
    260840     7401.45
    260880     7403.26
    260920     7403.41
    260960     7405.12
    261000     7406.33
    261040     7408.01
    261080     7408.44
    261120     7409.35
    261160     7410.78
    261200      7411.7
    261240     7412.67
    261280     7414.57
    261320     7415.12
    261360     7416.67
    261400     7417.58
    261440     7418.67
    261480     7419.37
    261520     7420.53
    261560     7421.72
    261600     7423.41
    261640     7423.95
    261680     7425.73
    261720      7425.9
    261760     7427.59
    261800      7428.8
    261840      7430.5
    261880     7430.93
    261920     7431.84
    261960     7433.25
    262000     7434.21
    262040     7435.14
    262080     7437.04
    262120     7437.59
    262160     7439.15
    262200     7440.06
    262240     7441.13
    262280     7441.84
    262320     7443.01
    262360     7444.21
    262400      7445.9
    262440     7446.45
    262480     7448.22
    262520     7448.35
    262560     7450.09
    262600     7451.29
    262640        7453
    262680     7453.43
    262720     7454.33
    262760     7455.74
    262800     7456.69
    262840     7457.63
    262880     7459.54
    262920     7460.08
    262960     7461.65
    263000     7462.57
    263040     7463.62
    263080     7464.33
    263120     7465.51
    263160     7466.69
    263200     7468.41
    263240     7468.94
    263280     7470.71
    263320     7470.86
    263360     7472.59
    263400     7473.81
    263440      7475.5
    263480     7475.92
    263520     7476.82
    263560     7478.27
    263600     7479.21
    263640     7480.16
    263680     7482.04
    263720     7482.59
    263760     7484.18
    263800     7485.09
    263840     7486.15
    263880     7486.84
    263920     7488.04
    263960      7489.2
    264000     7490.95
    264040     7491.49
    264080     7493.24
    264120     7493.41
    264160     7495.11
    264200     7496.33
    264240     7498.04
    264280     7498.44
    264320     7499.35
    264360     7500.82
    264400     7501.74
    264440     7502.71
    264480      7504.6
    264520     7505.13
    264560     7506.75
    264600     7507.65
    264640     7508.69
    264680     7509.37
    264720     7510.56
    264760     7511.73
    264800     7513.49
    264840     7514.04
    264880     7515.79
    264920     7515.94
    264960     7517.63
    265000     7518.86
    265040     7520.58
    265080        7521
    265120     7521.88
    265160     7523.34
    265200     7524.26
    265240     7525.25
    265280     7527.13
    265320     7527.64
    265360     7529.27
    265400     7530.15
    265440     7531.21
    265480     7531.88
    265520     7533.08
    265560     7534.23
    265600     7536.02
    265640     7536.55
    265680     7538.31
    265720     7538.47
    265760     7540.13
    265800     7541.42
    265840     7543.11
    265880     7543.53
    265920      7544.4
    265960      7545.9
    266000     7546.79
    266040     7547.77
    266080     7549.67
    266120     7550.17
    266160      7551.8
    266200     7552.69
    266240     7553.76
    266280     7554.42
    266320      7555.6
    266360     7556.79
    266400     7558.56
    266440     7559.09
    266480     7560.81
    266520     7560.97
    266560     7562.68
    266600     7563.96
    266640     7565.63
    266680     7566.05
    266720     7566.91
    266760     7568.43
    266800     7569.33
    266840      7570.3
    266880     7572.19
    266920      7572.7
    266960     7574.29
    267000     7575.22
    267040     7576.28
    267080     7576.93
    267120     7578.12
    267160      7579.3
    267200     7581.09
    267240     7581.62
    267280     7583.34
    267320     7583.51
    267360      7585.2
    267400     7586.48
    267440     7588.16
    267480     7588.58
    267520     7589.42
    267560     7590.95
    267600     7591.86
    267640     7592.81
    267680     7594.73
    267720     7595.24
    267760     7596.81
    267800     7597.76
    267840      7598.8
    267880     7599.46
    267920     7600.65
    267960     7601.83
    268000     7603.61
    268040     7604.17
    268080     7605.86
    268120     7606.08
    268160     7607.75
    268200     7609.04
    268240     7610.72
    268280     7611.13
    268320     7611.97
    268360      7613.5
    268400      7614.4
    268440     7615.37
    268480     7617.28
    268520      7617.8
    268560     7619.39
    268600     7620.33
    268640     7621.35
    268680     7622.01
    268720      7623.2
    268760     7624.35
    268800     7626.16
    268840     7626.72
    268880      7628.4
    268920     7628.63
    268960     7630.29
    269000     7631.57
    269040     7633.26
    269080     7633.64
    269120     7634.51
    269160     7636.05
    269200     7636.93
    269240      7637.9
    269280      7639.8
    269320     7640.32
    269360     7641.91
    269400     7642.85
    269440     7643.89
    269480     7644.56
    269520     7645.71
    269560     7646.89
    269600     7648.67
    269640     7649.24
    269680      7650.9
    269720     7651.13
    269760     7652.79
    269800     7654.06
    269840     7655.79
    269880     7656.15
    269920     7657.01
    269960     7658.51
    270000     7659.41
    270040     7660.39
    270080     7662.28
    270120     7662.83
    270160     7664.39
    270200     7665.33
    270240     7666.36
    270280     7667.02
    270320     7668.18
    270360     7669.37
    270400     7671.13
    270440      7671.7
    270480     7673.39
    270520     7673.58
    270560     7675.25
    270600     7676.54
    270640     7678.23
    270680     7678.64
    270720     7679.48
    270760     7680.98
    270800     7681.88
    270840     7682.88
    270880     7684.74
    270920      7685.3
    270960     7686.85
    271000      7687.8
    271040      7688.8
    271080     7689.49
    271120     7690.65
    271160     7691.83
    271200      7693.6
    271240     7694.17
    271280     7695.88
    271320     7696.03
    271360     7697.74
    271400     7699.02
    271440      7700.7
    271480      7701.1
    271520     7701.94
    271560     7703.47
    271600     7704.39
    271640     7705.39
    271680     7707.22
    271720     7707.79
    271760     7709.33
    271800     7710.31
    271840     7711.31
    271880     7711.98
    271920     7713.13
    271960     7714.31
    272000     7716.09
    272040     7716.69
    272080     7718.39
    272120     7718.52
    272160     7720.23
    272200     7721.52
    272240     7723.19
    272280      7723.6
    272320     7724.45
    272360     7725.96
    272400     7726.88
    272440     7727.88
    272480     7729.74
    272520     7730.29
    272560     7731.84
    272600      7732.8
    272640     7733.81
    272680     7734.49
    272720     7735.59
    272760     7736.78
    272800     7738.56
    272840     7739.16
    272880     7740.88
    272920     7741.02
    272960     7742.72
    273000     7744.03
    273040     7745.69
    273080     7746.11
    273120     7746.94
    273160     7748.44
    273200     7749.38
    273240     7750.38
    273280     7752.25
    273320     7752.78
    273360     7754.36
    273400     7755.31
    273440     7756.31
    273480        7757
    273520     7758.08
    273560     7759.31
    273600     7761.06
    273640     7761.63
    273680     7763.37
    273720     7763.48
    273760     7765.19
    273800      7766.5
    273840     7768.16
    273880     7768.59
    273920     7769.41
    273960     7770.93
    274000     7771.86
    274040     7772.84
    274080     7774.72
    274120     7775.24
    274160      7776.8
    274200      7777.8
    274240     7778.77
    274280     7779.46
    274320     7780.55
    274360     7781.78
    274400     7783.54
    274440      7784.1
    274480     7785.84
    274520     7785.92
    274560     7787.65
    274600     7788.98
    274640     7790.62
    274680     7791.04
    274720     7791.88
    274760      7793.4
    274800     7794.34
    274840     7795.33
    274880     7797.19
    274920     7797.71
    274960     7799.28
    275000     7800.27
    275040     7801.23
    275080     7801.91
    275120     7803.01
    275160     7804.24
    275200        7806
    275240      7806.6
    275280     7808.29
    275320     7808.38
    275360     7810.13
    275400     7811.45
    275440     7813.08
    275480      7813.5
    275520     7814.33
    275560     7815.84
    275600     7816.81
    275640     7817.81
    275680     7819.63
    275720     7820.19
    275760     7821.74
    275800     7822.74
    275840      7823.7
    275880      7824.4
    275920     7825.48
    275960     7826.71
    276000     7828.47
    276040     7829.06
    276080     7830.76
    276120     7830.85
    276160     7832.62
    276200     7833.92
    276240     7835.54
    276280     7835.99
    276320     7836.83
    276360     7838.32
    276400     7839.31
    276440     7840.27
    276480     7842.09
    276520     7842.63
    276560     7844.23
    276600     7845.23
    276640     7846.16
    276680     7846.89
    276720     7847.97
    276760     7849.19
    276800     7850.94
    276840     7851.51
    276880     7853.21
    276920      7853.3
    276960     7855.09
    277000     7856.41
    277040     7858.02
    277080     7858.46
    277120      7859.3
    277160     7860.79
    277200     7861.77
    277240     7862.75
    277280     7864.55
    277320      7865.1
    277360     7866.68
    277400     7867.72
    277440     7868.65
    277480     7869.36
    277520     7870.44
    277560     7871.65
    277600     7873.46
    277640     7874.01
    277680     7875.69
    277720     7875.78
    277760      7877.6
    277800     7878.89
    277840     7880.49
    277880     7880.96
    277920     7881.77
    277960     7883.27
    278000     7884.24
    278040     7885.25
    278080     7887.02
    278120      7887.6
    278160     7889.19
    278200     7890.22
    278240     7891.14
    278280     7891.86
    278320     7892.94
    278360     7894.15
    278400     7895.96
    278440      7896.5
    278480     7898.17
    278520     7898.27
    278560     7900.12
    278600     7901.39
    278640        7903
    278680     7903.46
    278720     7904.28
    278760     7905.77
    278800     7906.74
    278840     7907.74
    278880     7909.53
    278920     7910.11
    278960      7911.7
    279000     7912.73
    279040     7913.66
    279080     7914.38
    279120     7915.45
    279160     7916.66
    279200     7918.49
    279240     7919.03
    279280     7920.72
    279320      7920.8
    279360     7922.64
    279400     7923.94
    279440     7925.55
    279480     7925.98
    279520     7926.82
    279560     7928.31
    279600     7929.29
    279640     7930.27
    279680     7932.08
    279720     7932.67
    279760     7934.26
    279800     7935.27
    279840     7936.24
    279880     7936.96
    279920     7937.98
    279960     7939.21
    280000     7941.04
    280040     7941.57
    280080     7943.27
    280120     7943.36
    280160      7945.2
    280200     7946.48
    280240     7948.12
    280280     7948.55
    280320     7949.37
    280360      7950.9
    280400     7951.85
    280440     7952.83
    280480     7954.64
    280520     7955.25
    280560     7956.81
    280600     7957.83
    280640      7958.8
    280680     7959.49
    280720     7960.53
    280760     7961.77
    280800     7963.58
    280840     7964.12
    280880     7965.82
    280920     7965.94
    280960     7967.77
    281000     7969.04
    281040     7970.68
    281080     7971.11
    281120     7971.94
    281160     7973.47
    281200     7974.39
    281240     7975.38
    281280     7977.22
    281320     7977.78
    281360     7979.36
    281400     7980.35
    281440     7981.36
    281480     7982.07
    281520      7983.1
    281560     7984.32
    281600     7986.13
    281640     7986.67
    281680     7988.37
    281720     7988.51
    281760     7990.35
    281800     7991.61
    281840     7993.24
    281880     7993.66
    281920     7994.51
    281960     7996.03
    282000     7996.94
    282040     7997.95
    282080     7999.81
    282120     8000.35
    282160      8001.9
    282200     8002.91
    282240     8003.92
    282280     8004.66
    282320     8005.65
    282360     8006.88
    282400      8008.7
    282440     8009.22
    282480     8010.94
    282520     8011.09
    282560     8012.89
    282600     8014.16
    282640     8015.78
    282680     8016.24
    282720     8017.07
    282760     8018.59
    282800      8019.5
    282840     8020.51
    282880     8022.36
    282920      8022.9
    282960     8024.48
    283000     8025.47
    283040     8026.49
    283080     8027.24
    283120     8028.21
    283160     8029.46
    283200     8031.27
    283240     8031.79
    283280     8033.51
    283320     8033.65
    283360     8035.48
    283400     8036.73
    283440     8038.38
    283480      8038.8
    283520     8039.65
    283560     8041.15
    283600     8042.06
    283640     8043.08
    283680     8044.94
    283720     8045.47
    283760     8047.09
    283800     8048.04
    283840     8049.08
    283880     8049.85
    283920     8050.78
    283960     8052.06
    284000     8053.83
    284040     8054.36
    284080     8056.05
    284120     8056.24
    284160     8058.04
    284200     8059.28
    284240     8060.94
    284280     8061.37
    284320     8062.21
    284360     8063.69
    284400     8064.62
    284440     8065.67
    284480     8067.53
    284520     8068.03
    284560     8069.65
    284600      8070.6
    284640     8071.64
    284680     8072.39
    284720     8073.36
    284760      8074.6
    284800     8076.41
    284840     8076.94
    284880     8078.59
    284920     8078.82
    284960     8080.61
    285000     8081.85
    285040     8083.52
    285080     8083.92
    285120     8084.78
    285160     8086.27
    285200     8087.19
    285240     8088.24
    285280      8090.1
    285320      8090.6
    285360     8092.24
    285400     8093.18
    285440     8094.24
    285480     8094.96
    285520     8095.92
    285560     8097.18
    285600     8098.97
    285640      8099.5
    285680     8101.15
    285720     8101.38
    285760     8103.16
    285800     8104.43
    285840     8106.11
    285880     8106.52
    285920     8107.36
    285960     8108.83
    286000     8109.77
    286040     8110.84
    286080     8112.72
    286120     8113.16
    286160     8114.82
    286200     8115.76
    286240     8116.82
    286280     8117.55
    286320     8118.49
    286360     8119.76
    286400     8121.55
    286440     8122.06
    286480     8123.72
    286520     8123.95
    286560     8125.71
    286600     8127.01
    286640     8128.68
    286680      8129.1
    286720     8129.94
    286760     8131.42
    286800     8132.34
    286840      8133.4
    286880     8135.26
    286920     8135.73
    286960     8137.42
    287000     8138.31
    287040     8139.37
    287080     8140.12
    287120     8141.05
    287160     8142.32
    287200     8144.12
    287240     8144.62
    287280     8146.27
    287320     8146.51
    287360      8148.3
    287400     8149.57
    287440     8151.26
    287480     8151.68
    287520      8152.5
    287560        8154
    287600      8154.9
    287640     8155.97
    287680     8157.86
    287720     8158.32
    287760     8160.01
    287800     8160.86
    287840     8161.95
    287880     8162.71
    287920     8163.63
    287960     8164.89
    288000     8166.69
    288040     8167.17
    288080     8168.85
    288120     8169.07
    288160     8170.89
    288200     8172.14
    288240     8173.84
    288280     8174.24
    288320      8175.1
    288360     8176.58
    288400     8177.48
    288440     8178.56
    288480     8180.43
    288520     8180.94
    288560      8182.6
    288600     8183.44
    288640     8184.53
    288680     8185.29
    288720     8186.22
    288760     8187.48
    288800     8189.29
    288840     8189.75
    288880     8191.45
    288920     8191.66
    288960     8193.47
    289000      8194.7
    289040     8196.43
    289080     8196.82
    289120      8197.7
    289160     8199.14
    289200     8200.06
    289240     8201.16
    289280     8203.04
    289320      8203.5
    289360     8205.18
    289400     8205.98
    289440     8207.14
    289480     8207.86
    289520     8208.79
    289560     8210.07
    289600     8211.91
    289640     8212.34
    289680     8214.06
    289720     8214.26
    289760     8216.05
    289800     8217.28
    289840     8219.03
    289880     8219.42
    289920     8220.29
    289960     8221.73
    290000     8222.65
    290040     8223.75
    290080     8225.63
    290120     8226.11
    290160     8227.78
    290200     8228.59
    290240     8229.73
    290280     8230.47
    290320     8231.38
    290360     8232.68
    290400      8234.5
    290440     8234.92
    290480     8236.62
    290520     8236.83
    290560     8238.66
    290600     8239.87
    290640     8241.62
    290680     8242.01
    290720     8242.85
    290760     8244.33
    290800     8245.24
    290840     8246.34
    290880     8248.22
    290920     8248.67
    290960     8250.35
    291000     8251.19
    291040     8252.29
    291080     8253.05
    291120     8253.96
    291160     8255.25
    291200     8257.05
    291240     8257.48
    291280     8259.22
    291320     8259.42
    291360     8261.23
    291400     8262.44
    291440     8264.18
    291480     8264.58
    291520     8265.46
    291560      8266.9
    291600     8267.82
    291640      8268.9
    291680     8270.79
    291720     8271.23
    291760     8272.94
    291800     8273.75
    291840     8274.87
    291880     8275.63
    291920     8276.53
    291960     8277.83
    292000     8279.65
    292040     8280.06
    292080     8281.79
    292120     8281.99
    292160     8283.81
    292200     8285.05
    292240     8286.75
    292280     8287.16
    292320     8288.04
    292360     8289.47
    292400      8290.4
    292440     8291.46
    292480     8293.36
    292520     8293.81
    292560     8295.52
    292600     8296.31
    292640     8297.46
    292680      8298.2
    292720     8299.13
    292760     8300.39
    292800     8302.22
    292840     8302.63
    292880     8304.35
    292920     8304.54
    292960     8306.36
    293000     8307.62
    293040     8309.33
    293080     8309.74
    293120     8310.62
    293160     8312.05
    293200     8312.97
    293240     8314.05
    293280     8315.94
    293320     8316.38
    293360     8318.12
    293400     8318.86
    293440     8320.02
    293480     8320.79
    293520      8321.7
    293560     8322.96
    293600      8324.8
    293640      8325.2
    293680     8326.92
    293720     8327.11
    293760     8328.96
    293800     8330.19
    293840     8331.91
    293880     8332.33
    293920     8333.19
    293960     8334.63
    294000     8335.54
    294040     8336.62
    294080      8338.5
    294120     8338.96
    294160     8340.69
    294200     8341.44
    294240     8342.59
    294280     8343.35
    294320     8344.27
    294360     8345.51
    294400     8347.36
    294440     8347.77
    294480     8349.47
    294520     8349.69
    294560     8351.53
    294600     8352.74
    294640     8354.47
    294680     8354.89
    294720     8355.77
    294760     8357.19
    294800     8358.12
    294840     8359.17
    294880     8361.07
    294920     8361.53
    294960     8363.24
    295000        8364
    295040     8365.15
    295080     8365.91
    295120     8366.84
    295160     8368.06
    295200     8369.94
    295240     8370.33
    295280     8372.01
    295320     8372.22
    295360     8374.08
    295400     8375.31
    295440        8377
    295480     8377.44
    295520     8378.33
    295560     8379.75
    295600     8380.67
    295640     8381.73
    295680     8383.64
    295720     8384.09
    295760     8385.79
    295800     8386.54
    295840      8387.7
    295880     8388.48
    295920     8389.38
    295960     8390.64
    296000     8392.49
    296040     8392.91
    296080     8394.57
    296120     8394.79
    296160     8396.66
    296200     8397.88
    296240     8399.59
    296280     8400.01
    296320     8400.91
    296360     8402.32
    296400     8403.21
    296440     8404.32
    296480     8406.22
    296520     8406.69
    296560     8408.35
    296600     8409.11
    296640     8410.27
    296680     8411.04
    296720     8411.93
    296760      8413.2
    296800     8415.05
    296840     8415.46
    296880     8417.14
    296920     8417.35
    296960     8419.25
    297000     8420.45
    297040     8422.15
    297080     8422.57
    297120     8423.45
    297160     8424.85
    297200     8425.76
    297240     8426.87
    297280     8428.77
    297320     8429.27
    297360     8430.93
    297400     8431.68
    297440     8432.85
    297480     8433.61
    297520      8434.5
    297560     8435.76
    297600     8437.62
    297640     8438.02
    297680     8439.72
    297720     8439.91
    297760     8441.83
    297800     8443.01
    297840     8444.72
    297880     8445.14
    297920     8446.02
    297960     8447.42
    298000     8448.34
    298040     8449.45
    298080     8451.35
    298120     8451.82
    298160     8453.54
    298200     8454.22
    298240     8455.38
    298280     8456.17
    298320     8457.06
    298360     8458.35
    298400     8460.18
    298440     8460.59
    298480     8462.29
    298520     8462.48
    298560     8464.38
    298600     8465.58
    298640     8467.28
    298680     8467.72
    298720     8468.59
    298760        8470
    298800     8470.89
    298840     8472.02
    298880     8473.95
    298920     8474.39
    298960     8476.11
    299000     8476.81
    299040     8477.95
    299080     8478.75
    299120     8479.67
    299160     8480.94
    299200     8482.75
    299240     8483.17
    299280     8484.87
    299320     8485.03
    299360     8486.93
    299400     8488.18
    299440     8489.85
    299480     8490.31
    299520     8491.15
    299560     8492.57
    299600     8493.48
    299640     8494.57
    299680     8496.51
    299720     8496.98
    299760     8498.67
    299800     8499.39
    299840     8500.53
    299880     8501.31
    299920     8502.23
    299960      8503.5
    300000     8505.32
    300040     8505.75
    300080     8507.44
    300120     8507.64
    300160      8509.5
    300200     8510.72
    300240     8512.42
    300280     8512.89
    300320     8513.72
    300360     8515.16
    300400     8516.04
    300440     8517.15
    300480     8519.08
    300520     8519.58
    300560     8521.27
    300600     8521.99
    300640     8523.11
    300680     8523.87
    300720     8524.83
    300760     8526.09
    300800      8527.9
    300840     8528.32
    300880     8530.04
    300920     8530.24
    300960     8532.08
    301000     8533.33
    301040     8535.01
    301080      8535.5
    301120      8536.3
    301160     8537.77
    301200     8538.63
    301240     8539.74
    301280     8541.67
    301320     8542.18
    301360     8543.84
    301400     8544.61
    301440     8545.67
    301480     8546.49
    301520     8547.43
    301560     8548.69
    301600      8550.5
    301640     8550.92
    301680     8552.61
    301720     8552.84
    301760     8554.68
    301800     8555.92
    301840     8557.61
    301880     8558.11
    301920     8558.94
    301960     8560.38
    302000     8561.22
    302040     8562.35
    302080     8564.29
    302120      8564.8
    302160     8566.44
    302200     8567.19
    302240     8568.31
    302280      8569.1
    302320     8570.03
    302360     8571.31
    302400     8573.13
    302440     8573.52
    302480     8575.22
    302520     8575.45
    302560     8577.28
    302600     8578.51
    302640     8580.23
    302680     8580.73
    302720     8581.56
    302760     8582.99
    302800     8583.85
    302840     8584.98
    302880      8586.9
    302920     8587.43
    302960     8589.07
    303000      8589.8
    303040     8590.93
    303080     8591.74
    303120     8592.66
    303160     8593.92
    303200     8595.74
    303240     8596.14
    303280     8597.83
    303320     8598.08
    303360     8599.91
    303400     8601.12
    303440     8602.84
    303480     8603.35
    303520     8604.19
    303560     8605.61
    303600     8606.48
    303640     8607.58
    303680      8609.5
    303720     8610.04
    303760     8611.67
    303800     8612.41
    303840     8613.54
    303880     8614.34
    303920     8615.27
    303960     8616.53
    304000     8618.34
    304040     8618.77
    304080     8620.45
    304120     8620.68
    304160     8622.52
    304200     8623.77
    304240      8625.5
    304280        8626
    304320     8626.84
    304360     8628.25
    304400     8629.13
    304440     8630.21
    304480     8632.15
    304520     8632.68
    304560     8634.31
    304600     8635.06
    304640     8636.17
    304680     8636.99
    304720      8637.9
    304760     8639.15
    304800        8641
    304840     8641.41
    304880     8643.09
    304920     8643.34
    304960     8645.18
    305000     8646.41
    305040     8648.15
    305080     8648.67
    305120     8649.48
    305160     8650.91
    305200     8651.76
    305240     8652.88
    305280     8654.81
    305320     8655.33
    305360     8656.96
    305400     8657.73
    305440     8658.84
    305480     8659.64
    305520     8660.54
    305560     8661.82
    305600     8663.64
    305640     8664.04
    305680     8665.75
    305720     8665.97
    305760     8667.81
    305800     8669.07
    305840      8670.8
    305880     8671.32
    305920     8672.13
    305960     8673.53
    306000     8674.42
    306040     8675.53
    306080     8677.46
    306120     8677.99
    306160     8679.66
    306200      8680.4
    306240     8681.48
    306280     8682.28
    306320     8683.21
    306360     8684.47
    306400     8686.33
    306440     8686.69
    306480     8688.42
    306520     8688.64
    306560     8690.48
    306600     8691.73
    306640     8693.48
    306680     8693.99
    306720     8694.77
    306760     8696.19
    306800      8697.1
    306840     8698.18
    306880     8700.14
    306920     8700.66
    306960     8702.29
    307000     8703.04
    307040     8704.14
    307080     8704.95
    307120     8705.84
    307160      8707.1
    307200     8708.99
    307240     8709.33
    307280     8711.07
    307320     8711.31
    307360     8713.16
    307400      8714.4
    307440     8716.16
    307480     8716.64
    307520     8717.46
    307560     8718.86
    307600     8719.76
    307640     8720.83
    307680      8722.8
    307720     8723.31
    307760     8724.92
    307800     8725.68
    307840     8726.82
    307880     8727.61
    307920      8728.5
    307960     8729.78
    308000     8731.64
    308040     8732.01
    308080     8733.73
    308120     8733.98
    308160     8735.82
    308200     8737.06
    308240     8738.83
    308280     8739.29
    308320     8740.14
    308360     8741.54
    308400     8742.39
    308440     8743.52
    308480     8745.44
    308520     8745.97
    308560     8747.57
    308600     8748.35
    308640     8749.48
    308680     8750.26
    308720     8751.17
    308760     8752.41
    308800     8754.31
    308840     8754.64
    308880     8756.41
    308920     8756.63
    308960     8758.49
    309000     8759.72
    309040     8761.49
    309080     8761.98
    309120     8762.79
    309160     8764.19
    309200     8765.07
    309240     8766.18
    309280     8768.12
    309320     8768.61
    309360     8770.23
    309400        8771
    309440     8772.15
    309480     8772.91
    309520     8773.85
    309560     8775.06
    309600     8777.01
    309640     8777.32
    309680     8779.06
    309720     8779.29
    309760     8781.17
    309800     8782.38
    309840     8784.14
    309880     8784.65
    309920     8785.44
    309960     8786.85
    310000     8787.74
    310040     8788.82
    310080      8790.8
    310120     8791.28
    310160     8792.88
    310200     8793.65
    310240      8794.8
    310280     8795.55
    310320     8796.47
    310360     8797.71
    310400     8799.68
    310440     8799.94
    310480     8801.68
    310520     8801.91
    310560     8803.78
    310600     8805.01
    310640      8806.8
    310680     8807.28
    310720     8808.06
    310760     8809.48
    310800     8810.35
    310840     8811.45
    310880     8813.42
    310920     8813.92
    310960     8815.51
    311000     8816.29
    311040      8817.4
    311080     8818.17
    311120     8819.09
    311160     8820.34
    311200     8822.31
    311240     8822.53
    311280      8824.3
    311320     8824.54
    311360      8826.4
    311400     8827.65
    311440     8829.43
    311480     8829.92
    311520      8830.7
    311560     8832.12
    311600     8832.98
    311640     8834.07
    311680     8836.06
    311720     8836.55
    311760     8838.15
    311800     8838.89
    311840     8840.05
    311880     8840.79
    311920     8841.71
    311960     8842.96
    312000     8844.97
    312040     8845.17
    312080     8846.94
    312120     8847.17
    312160     8849.01
    312200     8850.28
    312240     8852.03
    312280     8852.54
    312320     8853.31
    312360     8854.73
    312400     8855.59
    312440      8856.7
    312480     8858.66
    312520     8859.21
    312560     8860.77
    312600     8861.54
    312640     8862.68
    312680     8863.41
    312720     8864.33
    312760     8865.56
    312800     8867.63
    312840     8867.78
    312880     8869.55
    312920     8869.79
    312960     8871.62
    313000      8872.9
    313040     8874.63
    313080     8875.14
    313120     8875.92
    313160     8877.35
    313200     8878.22
    313240     8879.32
    313280     8881.27
    313320     8881.83
    313360      8883.4
    313400     8884.14
    313440     8885.28
    313480     8886.02
    313520     8886.95
    313560     8888.18
    313600     8890.26
    313640     8890.39
    313680     8892.19
    313720     8892.43
    313760     8894.22
    313800     8895.54
    313840     8897.29
    313880     8897.76
    313920     8898.54
    313960     8899.97
    314000     8900.84
    314040     8901.91
    314080     8903.91
    314120     8904.43
    314160     8906.02
    314200     8906.75
    314240     8907.87
    314280     8908.62
    314320     8909.57
    314360     8910.78
    314400     8912.88
    314440     8912.99
    314480     8914.79
    314520     8915.04
    314560     8916.84
    314600     8918.16
    314640     8919.89
    314680     8920.38
    314720     8921.16
    314760     8922.56
    314800     8923.46
    314840      8924.5
    314880      8926.5
    314920     8927.02
    314960     8928.64
    315000     8929.32
    315040     8930.48
    315080     8931.21
    315120      8932.2
    315160     8933.39
    315200     8935.49
    315240     8935.58
    315280     8937.38
    315320     8937.59
    315360     8939.44
    315400     8940.77
    315440     8942.49
    315480     8942.96
    315520     8943.76
    315560     8945.14
    315600     8946.07
    315640     8947.12
    315680     8949.12
    315720     8949.64
    315760     8951.24
    315800     8951.95
    315840     8953.07
    315880      8953.8
    315920     8954.79
    315960        8956
    316000     8958.06
    316040     8958.17
    316080     8959.99
    316120     8960.18
    316160     8962.06
    316200     8963.34
    316240     8965.12
    316280     8965.58
    316320     8966.37
    316360     8967.74
    316400     8968.69
    316440      8969.7
    316480     8971.71
    316520     8972.23
    316560     8973.82
    316600     8974.56
    316640     8975.67
    316680     8976.37
    316720     8977.41
    316760     8978.61
    316800     8980.65
    316840     8980.78
    316880     8982.58
    316920     8982.81
    316960     8984.67
    317000     8985.92
    317040     8987.71
    317080     8988.18
    317120     8988.96
    317160     8990.34
    317200     8991.27
    317240     8992.29
    317280     8994.33
    317320     8994.84
    317360     8996.42
    317400     8997.22
    317440     8998.27
    317480     8998.94
    317520     9000.02
    317560      9001.2
    317600     9003.27
    317640     9003.42
    317680     9005.17
    317720     9005.43
    317760     9007.24
    317800     9008.52
    317840     9010.32
    317880     9010.79
    317920     9011.57
    317960     9012.95
    318000     9013.89
    318040     9014.92
    318080     9016.94
    318120     9017.42
    318160     9019.05
    318200     9019.84
    318240      9020.9
    318280     9021.56
    318320     9022.64
    318360     9023.81
    318400     9025.89
    318440     9026.02
    318480     9027.79
    318520     9028.02
    318560     9029.85
    318600     9031.13
    318640     9032.93
    318680     9033.38
    318720     9034.17
    318760     9035.55
    318800     9036.48
    318840     9037.52
    318880     9039.55
    318920     9040.01
    318960     9041.63
    319000     9042.41
    319040      9043.5
    319080     9044.15
    319120     9045.23
    319160     9046.38
    319200     9048.51
    319240      9048.6
    319280     9050.38
    319320     9050.62
    319360     9052.42
    319400     9053.71
    319440     9055.48
    319480     9055.97
    319520     9056.75
    319560     9058.14
    319600     9059.07
    319640     9060.08
    319680     9062.13
    319720     9062.59
    319760     9064.21
    319800     9065.01
    319840     9066.08
    319880     9066.76
    319920      9067.8
    319960     9068.94
    320000     9071.12
    320040     9071.19
    320080     9072.99
    320120     9073.25
    320160     9075.04
    320200     9076.33
    320240     9078.08
    320280     9078.57
    320320     9079.34
    320360     9080.78
    320400     9081.67
    320440     9082.68
    320480     9084.74
    320520     9085.15
    320560      9086.8
    320600     9087.58
    320640     9088.66
    320680     9089.34
    320720      9090.4
    320760     9091.53
    320800     9093.74
    320840     9093.81
    320880      9095.6
    320920     9095.86
    320960     9097.66
    321000     9098.91
    321040     9100.69
    321080     9101.17
    321120     9101.95
    321160     9103.38
    321200     9104.29
    321240     9105.29
    321280     9107.36
    321320     9107.77
    321360      9109.4
    321400      9110.2
    321440     9111.24
    321480     9111.98
    321520     9113.02
    321560     9114.13
    321600     9116.36
    321640     9116.42
    321680     9118.22
    321720     9118.49
    321760     9120.26
    321800     9121.53
    321840     9123.31
    321880     9123.77
    321920     9124.59
    321960     9125.99
    322000     9126.91
    322040      9127.9
    322080     9129.98
    322120     9130.42
    322160     9132.02
    322200     9132.81
    322240     9133.85
    322280      9134.6
    322320     9135.63
    322360     9136.77
    322400     9138.99
    322440     9139.06
    322480     9140.84
    322520     9141.09
    322560     9142.89
    322600     9144.14
    322640     9145.92
    322680     9146.38
    322720     9147.22
    322760     9148.61
    322800     9149.52
    322840     9150.54
    322880     9152.62
    322920     9153.02
    322960     9154.63
    323000     9155.42
    323040     9156.47
    323080     9157.22
    323120     9158.24
    323160     9159.38
    323200     9161.64
    323240     9161.69
    323280     9163.47
    323320     9163.71
    323360     9165.53
    323400     9166.76
    323440     9168.56
    323480     9169.01
    323520     9169.85
    323560     9171.26
    323600     9172.17
    323640     9173.19
    323680     9175.25
    323720     9175.68
    323760     9177.27
    323800     9178.05
    323840     9179.11
    323880     9179.83
    323920     9180.87
    323960     9182.03
    324000     9184.29
    324040     9184.31
    324080      9186.1
    324120     9186.33
    324160     9188.18
    324200     9189.37
    324240     9191.21
    324280     9191.66
    324320     9192.48
    324360     9193.88
    324400     9194.79
    324440     9195.81
    324480     9197.87
    324520     9198.31
    324560     9199.92
    324600     9200.67
    324640     9201.72
    324680     9202.42
    324720      9203.5
    324760     9204.66
    324800      9206.9
    324840     9206.92
    324880     9208.72
    324920     9208.94
    324960      9210.8
    325000        9212
    325040     9213.82
    325080     9214.27
    325120      9215.1
    325160     9216.47
    325200     9217.38
    325240     9218.44
    325280      9220.5
    325320      9220.9
    325360     9222.51
    325400     9223.27
    325440     9224.32
    325480     9225.03
    325520     9226.13
    325560     9227.23
    325600     9229.51
    325640     9229.55
    325680     9231.34
    325720     9231.57
    325760     9233.39
    325800     9234.61
    325840     9236.45
    325880     9236.88
    325920     9237.72
    325960     9239.09
    326000     9239.99
    326040     9241.09
    326080      9243.1
    326120     9243.48
    326160     9245.11
    326200     9245.86
    326240      9246.9
    326280     9247.62
    326320     9248.71
    326360     9249.84
    326400      9252.1
    326440     9252.16
    326480     9253.96
    326520     9254.15
    326560     9255.98
    326600     9257.21
    326640     9259.04
    326680     9259.47
    326720     9260.29
    326760     9261.69
    326800     9262.56
    326840     9263.69
    326880     9265.69
    326920     9266.09
    326960      9267.7
    327000     9268.46
    327040     9269.49
    327080     9270.23
    327120     9271.33
    327160     9272.44
    327200      9274.7
    327240     9274.77
    327280     9276.59
    327320     9276.76
    327360     9278.61
    327400     9279.81
    327440     9281.62
    327480      9282.1
    327520      9282.9
    327560     9284.28
    327600     9285.17
    327640     9286.26
    327680     9288.31
    327720      9288.7
    327760      9290.3
    327800     9291.04
    327840      9292.1
    327880      9292.8
    327920     9293.92
    327960     9295.04
    328000      9297.3
    328040     9297.36
    328080     9299.19
    328120     9299.34
    328160     9301.18
    328200     9302.38
    328240     9304.22
    328280     9304.69
    328320     9305.48
    328360     9306.85
    328400     9307.79
    328440     9308.85
    328480      9310.9
    328520     9311.31
    328560      9312.9
    328600     9313.64
    328640     9314.69
    328680     9315.39
    328720     9316.52
    328760     9317.64
    328800      9319.9
    328840     9319.94
    328880     9321.75
    328920     9321.95
    328960     9323.79
    329000     9324.98
    329040     9326.81
    329080     9327.31
    329120     9328.09
    329160     9329.47
    329200     9330.37
    329240     9331.43
    329280     9333.53
    329320     9333.89
    329360      9335.5
    329400     9336.24
    329440     9337.27
    329480     9337.99
    329520     9339.11
    329560     9340.25
    329600      9342.5
    329640      9342.5
    329680     9344.38
    329720     9344.54
    329760      9346.4
    329800     9347.56
    329840     9349.41
    329880     9349.89
    329920     9350.69
    329960     9352.05
    330000     9352.98
    330040     9354.04
    330080     9356.11
    330120     9356.49
    330160     9358.09
    330200     9358.82
    330240     9359.84
    330280     9360.52
    330320     9361.66
    330360     9362.81
    330400     9365.09
    330440      9365.1
    330480     9366.98
    330520     9367.15
    330560        9369
    330600     9370.14
    330640     9372.01
    330680     9372.48
    330720     9373.31
    330760     9374.64
    330800     9375.56
    330840     9376.62
    330880      9378.7
    330920      9379.1
    330960     9380.66
    331000     9381.42
    331040     9382.41
    331080      9383.1
    331120     9384.25
    331160     9385.38
    331200     9387.64
    331240     9387.66
    331280     9389.54
    331320     9389.73
    331360     9391.56
    331400     9392.76
    331440     9394.58
    331480     9395.05
    331520     9395.89
    331560     9397.24
    331600     9398.11
    331640     9399.18
    331680     9401.29
    331720     9401.71
    331760     9403.24
    331800     9403.99
    331840        9405
    331880     9405.67
    331920     9406.83
    331960     9407.97
    332000     9410.19
    332040     9410.19
    332080     9412.12
    332120     9412.29
    332160     9414.12
    332200     9415.29
    332240     9417.15
    332280     9417.64
    332320     9418.43
    332360     9419.81
    332400     9420.68
    332440     9421.74
    332480     9423.86
    332520     9424.28
    332560     9425.83
    332600     9426.58
    332640     9427.55
    332680     9428.25
    332720     9429.37
    332760      9430.5
    332800     9432.74
    332840     9432.74
    332880     9434.71
    332920     9434.85
    332960     9436.69
    333000     9437.89
    333040     9439.72
    333080     9440.25
    333120     9441.06
    333160      9442.4
    333200     9443.31
    333240     9444.36
    333280     9446.45
    333320     9446.85
    333360     9448.44
    333400     9449.18
    333440     9450.15
    333480     9450.83
    333520     9451.96
    333560     9453.06
    333600     9455.34
    333640     9455.34
    333680      9457.3
    333720     9457.46
    333760     9459.27
    333800     9460.44
    333840     9462.31
    333880     9462.86
    333920     9463.68
    333960     9464.98
    334000     9465.89
    334040     9466.98
    334080     9469.07
    334120     9469.44
    334160     9471.01
    334200     9471.78
    334240     9472.77
    334280     9473.43
    334320     9474.57
    334360     9475.67
    334400     9477.95
    334440     9477.95
    334480      9479.9
    334520     9480.07
    334560      9481.9
    334600     9483.04
    334640     9484.92
    334680     9485.49
    334720     9486.26
    334760     9487.63
    334800      9488.5
    334840     9489.58
    334880     9491.67
    334920     9492.02
    334960     9493.65
    335000     9494.37
    335040     9495.38
    335080     9496.01
    335120     9497.17
    335160     9498.29
    335200     9500.55
    335240     9500.59
    335280     9502.49
    335320     9502.69
    335360     9504.51
    335400     9505.64
    335440     9507.53
    335480     9508.09
    335520     9508.85
    335560     9510.24
    335600     9511.12
    335640      9512.2
    335680     9514.26
    335720     9514.62
    335760     9516.29
    335800     9516.96
    335840     9518.01
    335880     9518.61
    335920     9519.76
    335960     9520.92
    336000     9523.16
    336040      9523.2
    336080     9525.09
    336120     9525.34
    336160     9527.14
    336200     9528.25
    336240     9530.16
    336280     9530.71
    336320     9531.47
    336360     9532.86
    336400     9533.72
    336440     9534.83
    336480     9536.87
    336520     9537.22
    336560     9538.87
    336600     9539.55
    336640     9540.61
    336680     9541.23
    336720     9542.39
    336760     9543.52
    336800     9545.78
    336840      9545.8
    336880     9547.72
    336920     9547.97
    336960     9549.77
    337000     9550.86
    337040      9552.8
    337080     9553.32
    337120     9554.08
    337160      9555.5
    337200     9556.36
    337240     9557.48
    337280      9559.5
    337320     9559.82
    337360     9561.51
    337400     9562.17
    337440     9563.24
    337480     9563.87
    337520     9565.02
    337560     9566.15
    337600     9568.41
    337640      9568.4
    337680     9570.38
    337720     9570.59
    337760     9572.39
    337800     9573.49
    337840     9575.44
    337880     9575.94
    337920     9576.72
    337960     9578.12
    338000     9579.01
    338040     9580.11
    338080     9582.16
    338120     9582.45
    338160     9584.13
    338200     9584.83
    338240     9585.86
    338280      9586.5
    338320     9587.67
    338360     9588.72
    338400     9591.03
    338440     9591.03
    338480     9592.99
    338520     9593.22
    338560     9595.03
    338600     9596.13
    338640     9598.04
    338680     9598.54
    338720     9599.33
    338760     9600.74
    338800     9601.62
    338840     9602.74
    338880     9604.79
    338920      9605.1
    338960     9606.76
    339000     9607.47
    339040     9608.48
    339080     9609.12
    339120     9610.31
    339160     9611.35
    339200     9613.68
    339240     9613.65
    339280     9615.67
    339320     9615.84
    339360     9617.69
    339400     9618.75
    339440     9620.69
    339480     9621.17
    339520     9621.99
    339560     9623.38
    339600     9624.21
    339640     9625.38
    339680     9627.44
    339720     9627.73
    339760      9629.4
    339800     9630.09
    339840     9631.08
    339880     9631.79
    339920     9632.92
    339960     9633.96
    340000     9636.28
    340040     9636.29
    340080     9638.28
    340120     9638.48
    340160     9640.34
    340200      9641.4
    340240     9643.32
    340280     9643.79
    340320     9644.63
    340360     9646.02
    340400     9646.83
    340440     9647.99
    340480     9650.07
    340520     9650.36
    340560     9652.01
    340600     9652.73
    340640     9653.74
    340680      9654.4
    340720     9655.54
    340760     9656.61
    340800      9658.9
    340840     9658.91
    340880     9660.89
    340920     9661.11
    340960     9662.95
    341000     9663.98
    341040     9665.93
    341080     9666.39
    341120     9667.24
    341160     9668.67
    341200     9669.46
    341240     9670.61
    341280     9672.66
    341320     9672.98
    341360     9674.65
    341400     9675.33
    341440     9676.36
    341480     9677.02
    341520     9678.19
    341560     9679.23
    341600     9681.54
    341640     9681.51
    341680     9683.52
    341720     9683.75
    341760     9685.56
    341800     9686.63
    341840     9688.53
    341880     9689.03
    341920     9689.88
    341960      9691.3
    342000     9692.12
    342040     9693.25
    342080     9695.31
    342120     9695.63
    342160      9697.3
    342200     9697.96
    342240     9698.99
    342280     9699.62
    342320     9700.82
    342360     9701.85
    342400      9704.2
    342440     9704.15
    342480      9706.2
    342520     9706.37
    342560     9708.17
    342600     9709.24
    342640     9711.14
    342680     9711.66
    342720     9712.51
    342760     9713.94
    342800     9714.76
    342840     9715.92
    342880     9717.94
    342920     9718.29
    342960     9719.94
    343000     9720.59
    343040     9721.63
    343080     9722.27
    343120     9723.46
    343160     9724.48
    343200      9726.8
    343240     9726.76
    343280     9728.83
    343320        9729
    343360      9730.8
    343400     9731.86
    343440     9733.76
    343480     9734.27
    343520     9735.14
    343560     9736.54
    343600     9737.37
    343640     9738.56
    343680     9740.55
    343720      9740.9
    343760     9742.57
    343800     9743.23
    343840     9744.25
    343880     9744.88
    343920     9746.12
    343960     9747.11
    344000     9749.41
    344040     9749.39
    344080     9751.49
    344120     9751.63
    344160     9753.43
    344200     9754.48
    344240     9756.36
    344280     9756.89
    344320     9757.76
    344360     9759.14
    344400        9760
    344440     9761.19
    344480     9763.17
    344520     9763.54
    344560      9765.2
    344600     9765.85
    344640     9766.88
    344680     9767.49
    344720     9768.73
    344760     9769.71
    344800     9772.02
    344840        9772
    344880     9774.11
    344920     9774.27
    344960     9776.05
    345000     9777.11
    345040     9778.99
    345080     9779.51
    345120      9780.4
    345160     9781.74
    345200     9782.63
    345240     9783.81
    345280     9785.79
    345320     9786.18
    345360     9787.81
    345400     9788.52
    345440     9789.49
    345480     9790.11
    345520     9791.35
    345560     9792.31
    345600     9794.64
    345640      9794.6
    345680     9796.72
    345720      9796.9
    345760     9798.65
    345800     9799.68
    345840     9801.62
    345880     9802.15
    345920     9803.03
    345960     9804.37
    346000     9805.22
    346040     9806.41
    346080     9808.43
    346120     9808.76
    346160     9810.44
    346200     9811.13
    346240     9812.13
    346280     9812.72
    346320     9813.97
    346360     9814.93
    346400     9817.28
    346440     9817.22
    346480     9819.36
    346520     9819.54
    346560     9821.29
    346600     9822.33
    346640     9824.24
    346680     9824.79
    346720     9825.64
    346760        9827
    346800     9827.88
    346840     9829.06
    346880     9831.07
    346920     9831.42
    346960     9833.09
    347000     9833.78
    347040     9834.81
    347080     9835.38
    347120     9836.62
    347160      9837.6
    347200     9839.92
    347240     9839.86
    347280     9841.97
    347320     9842.19
    347360     9843.95
    347400     9844.95
    347440     9846.86
    347480     9847.43
    347520     9848.26
    347560     9849.59
    347600      9850.5
    347640     9851.68
    347680     9853.71
    347720     9854.05
    347760     9855.72
    347800     9856.42
    347840     9857.43
    347880     9858.02
    347920     9859.24
    347960     9860.22
    348000     9862.58
    348040     9862.48
    348080      9864.6
    348120     9864.85
    348160     9866.63
    348200     9867.56
    348240     9869.48
    348280     9870.09
    348320     9870.92
    348360     9872.23
    348400     9873.12
    348440     9874.35
    348480     9876.35
    348520     9876.66
    348560     9878.36
    348600     9879.05
    348640     9880.06
    348680     9880.66
    348720      9881.9
    348760     9882.89
    348800     9885.22
    348840     9885.12
    348880      9887.2
    348920     9887.53
    348960      9889.3
    349000      9890.2
    349040     9892.12
    349080     9892.74
    349120     9893.55
    349160     9894.85
    349200     9895.75
    349240     9896.99
    349280     9898.97
    349320     9899.34
    349360     9901.03
    349400     9901.73
    349440     9902.68
    349480     9903.36
    349520     9904.54
    349560     9905.53
    349600     9907.88
    349640     9907.74
    349680     9909.85
    349720     9910.18
    349760     9911.99
    349800     9912.86
    349840     9914.78
    349880     9915.38
    349920     9916.19
    349960     9917.52
    350000     9918.42
    350040     9919.64
    350080     9921.62
    350120        9922
    350160     9923.67
    350200     9924.37
    350240     9925.31
    350280     9926.02
    350320     9927.19
    350360     9928.17
    350400     9930.55
    350440      9930.4
    350480     9932.52
    350520     9932.83
    350560     9934.65
    350600     9935.48
    350640     9937.42
    350680     9938.03
    350720     9938.88
    350760     9940.17
    350800     9941.06
    350840     9942.27
    350880     9944.27
    350920     9944.64
    350960      9946.3
    351000     9946.99
    351040     9947.93
    351080     9948.66
    351120     9949.83
    351160     9950.83
    351200     9953.21
    351240     9953.03
    351280     9955.17
    351320      9955.5
    351360      9957.3
    351400     9958.14
    351440     9960.07
    351480     9960.68
    351520     9961.51
    351560     9962.81
    351600     9963.72
    351640     9964.91
    351680     9966.92
    351720     9967.29
    351760     9968.94
    351800     9969.61
    351840     9970.58
    351880      9971.3
    351920     9972.45
    351960     9973.45
    352000     9975.86
    352040     9975.66
    352080     9977.81
    352120     9978.15
    352160     9979.98
    352200     9980.77
    352240      9982.7
    352280     9983.31
    352320     9984.13
    352360     9985.43
    352400     9986.35
    352440     9987.55
    352480     9989.52
    352520     9989.92
    352560     9991.58
    352600     9992.24
    352640     9993.21
    352680     9993.91
    352720     9995.06
    352760     9996.07
    352800     9998.48
    352840     9998.28
    352880     10000.4
    352920     10000.7
    352960     10002.6
    353000     10003.4
    353040     10005.3
    353080     10005.9
    353120     10006.8
    353160     10008.1
    353200       10009
    353240     10010.1
    353280     10012.2
    353320     10012.5
    353360     10014.2
    353400     10014.8
    353440     10015.8
    353480     10016.6
    353520     10017.7
    353560     10018.7
    353600     10021.1
    353640     10020.9
    353680     10023.1
    353720     10023.3
    353760     10025.2
    353800       10026
    353840     10027.9
    353880     10028.5
    353920     10029.4
    353960     10030.7
    354000     10031.6
    354040     10032.8
    354080     10034.8
    354120     10035.2
    354160     10036.8
    354200     10037.5
    354240     10038.4
    354280     10039.2
    354320     10040.2
    354360     10041.3
    354400     10043.7
    354440     10043.5
    354480     10045.7
    354520       10046
    354560     10047.8
    354600     10048.6
    354640     10050.6
    354680     10051.1
    354720       10052
    354760     10053.3
    354800     10054.3
    354840     10055.4
    354880     10057.4
    354920     10057.8
    354960     10059.4
    355000     10060.1
    355040       10061
    355080     10061.8
    355120     10062.8
    355160     10063.9
    355200     10066.3
    355240     10066.1
    355280     10068.3
    355320     10068.5
    355360     10070.4
    355400     10071.2
    355440     10073.2
    355480     10073.7
    355520     10074.6
    355560     10075.9
    355600     10076.8
    355640       10078
    355680       10080
    355720     10080.4
    355760       10082
    355800     10082.7
    355840     10083.6
    355880     10084.3
    355920     10085.4
    355960     10086.5
    356000     10088.9
    356040     10088.7
    356080     10090.9
    356120     10091.2
    356160       10093
    356200     10093.8
    356240     10095.8
    356280     10096.3
    356320     10097.2
    356360     10098.5
    356400     10099.4
    356440     10100.6
    356480     10102.6
    356520       10103
    356560     10104.6
    356600     10105.3
    356640     10106.2
    356680     10106.9
    356720       10108
    356760     10109.1
    356800     10111.5
    356840     10111.3
    356880     10113.5
    356920     10113.7
    356960     10115.6
    357000     10116.4
    357040     10118.4
    357080     10118.9
    357120     10119.8
    357160     10121.1
    357200       10122
    357240     10123.1
    357280     10125.2
    357320     10125.6
    357360     10127.2
    357400     10127.8
    357440     10128.7
    357480     10129.5
    357520     10130.5
    357560     10131.6
    357600     10134.1
    357640     10133.8
    357680       10136
    357720     10136.3
    357760     10138.2
    357800     10138.9
    357840       10141
    357880     10141.4
    357920     10142.3
    357960     10143.6
    358000     10144.5
    358040     10145.7
    358080     10147.7
    358120     10148.1
    358160     10149.7
    358200     10150.4
    358240     10151.3
    358280       10152
    358320     10153.1
    358360     10154.2
    358400     10156.6
    358440     10156.4
    358480     10158.5
    358520     10158.8
    358560     10160.7
    358600     10161.5
    358640     10163.5
    358680       10164
    358720     10164.8
    358760     10166.2
    358800     10167.1
    358840     10168.3
    358880     10170.3
    358920     10170.7
    358960     10172.3
    359000       10173
    359040     10173.8
    359080     10174.6
    359120     10175.6
    359160     10176.8
    359200     10179.2
    359240     10178.9
    359280     10181.1
    359320     10181.4
    359360     10183.3
    359400       10184
    359440     10186.1
    359480     10186.5
    359520     10187.4
    359560     10188.7
    359600     10189.7
    359640     10190.8
    359680     10192.9
    359720     10193.2
    359760     10194.9
    359800     10195.5
    359840     10196.4
    359880     10197.1
    359920     10198.1
    359960     10199.3
    360000     10201.7
    360040     10201.4
    360080     10203.6
    360120       10204
    360160     10205.8
    360200     10206.6
    360240     10208.7
    360280     10209.1
    360320     10209.9
    360360     10211.3
    360400     10212.2
    360440     10213.3
    360480     10215.4
    360520     10215.8
    360560     10217.4
    360600       10218
    360640     10218.9
    360680     10219.7
    360720     10220.7
    360760     10221.9
    360800     10224.3
    360840       10224
    360880     10226.2
    360920     10226.6
    360960     10228.4
    361000     10229.1
    361040     10231.2
    361080     10231.6
    361120     10232.4
    361160     10233.8
    361200     10234.7
    361240     10235.9
    361280     10237.9
    361320     10238.3
    361360       10240
    361400     10240.6
    361440     10241.5
    361480     10242.2
    361520     10243.2
    361560     10244.4
    361600     10246.8
    361640     10246.6
    361680     10248.8
    361720     10249.1
    361760     10250.9
    361800     10251.7
    361840     10253.8
    361880     10254.2
    361920       10255
    361960     10256.4
    362000     10257.3
    362040     10258.5
    362080     10260.5
    362120     10260.9
    362160     10262.6
    362200     10263.1
    362240       10264
    362280     10264.8
    362320     10265.8
    362360       10267
    362400     10269.4
    362440     10269.1
    362480     10271.3
    362520     10271.6
    362560     10273.5
    362600     10274.3
    362640     10276.4
    362680     10276.8
    362720     10277.6
    362760     10278.9
    362800     10279.9
    362840       10281
    362880     10283.1
    362920     10283.4
    362960     10285.1
    363000     10285.7
    363040     10286.6
    363080     10287.4
    363120     10288.3
    363160     10289.6
    363200     10291.9
    363240     10291.7
    363280     10293.9
    363320     10294.2
    363360       10296
    363400     10296.8
    363440     10298.9
    363480     10299.3
    363520     10300.1
    363560     10301.5
    363600     10302.4
    363640     10303.6
    363680     10305.6
    363720       10306
    363760     10307.7
    363800     10308.3
    363840     10309.1
    363880     10309.9
    363920     10310.8
    363960     10312.1
    364000     10314.5
    364040     10314.3
    364080     10316.4
    364120     10316.7
    364160     10318.6
    364200     10319.4
    364240     10321.4
    364280     10321.9
    364320     10322.6
    364360       10324
    364400       10325
    364440     10326.1
    364480     10328.2
    364520     10328.6
    364560     10330.2
    364600     10330.9
    364640     10331.7
    364680     10332.4
    364720     10333.4
    364760     10334.7
    364800       10337
    364840     10336.8
    364880       10339
    364920     10339.3
    364960     10341.1
    365000     10341.9
    365040       10344
    365080     10344.4
    365120     10345.2
    365160     10346.6
    365200     10347.6
    365240     10348.7
    365280     10350.7
    365320     10351.1
    365360     10352.7
    365400     10353.4
    365440     10354.2
    365480       10355
    365520     10355.9
    365560     10357.2
    365600     10359.5
    365640     10359.4
    365680     10361.5
    365720     10361.8
    365760     10363.7
    365800     10364.5
    365840     10366.5
    365880     10366.9
    365920     10367.7
    365960     10369.1
    366000     10370.1
    366040     10371.2
    366080     10373.2
    366120     10373.7
    366160     10375.3
    366200     10375.9
    366240     10376.8
    366280     10377.5
    366320     10378.5
    366360     10379.8
    366400     10382.1
    366440     10381.9
    366480     10384.1
    366520     10384.4
    366560     10386.2
    366600       10387
    366640     10389.1
    366680     10389.5
    366720     10390.2
    366760     10391.7
    366800     10392.7
    366840     10393.8
    366880     10395.8
    366920     10396.3
    366960     10397.9
    367000     10398.5
    367040     10399.4
    367080     10400.1
    367120     10401.1
    367160     10402.4
    367200     10404.7
    367240     10404.5
    367280     10406.6
    367320     10406.9
    367360     10408.8
    367400     10409.6
    367440     10411.7
    367480       10412
    367520     10412.8
    367560     10414.2
    367600     10415.2
    367640     10416.3
    367680     10418.3
    367720     10418.8
    367760     10420.4
    367800     10421.1
    367840     10421.9
    367880     10422.7
    367920     10423.6
    367960       10425
    368000     10427.3
    368040     10427.1
    368080     10429.2
    368120     10429.5
    368160     10431.4
    368200     10432.2
    368240     10434.3
    368280     10434.6
    368320     10435.4
    368360     10436.8
    368400     10437.8
    368440     10438.9
    368480     10440.9
    368520     10441.4
    368560       10443
    368600     10443.6
    368640     10444.5
    368680     10445.3
    368720     10446.2
    368760     10447.6
    368800     10449.8
    368840     10449.7
    368880     10451.8
    368920     10452.1
    368960       10454
    369000     10454.8
    369040     10456.9
    369080     10457.2
    369120       10458
    369160     10459.3
    369200     10460.4
    369240     10461.5
    369280     10463.5
    369320       10464
    369360     10465.5
    369400     10466.2
    369440     10467.1
    369480     10467.9
    369520     10468.7
    369560     10470.2
    369600     10472.4
    369640     10472.3
    369680     10474.4
    369720     10474.7
    369760     10476.6
    369800     10477.3
    369840     10479.4
    369880     10479.8
    369920     10480.6
    369960       10482
    370000       10483
    370040       10484
    370080     10486.1
    370120     10486.6
    370160     10488.1
    370200     10488.8
    370240     10489.7
    370280     10490.5
    370320     10491.3
    370360     10492.8
    370400       10495
    370440     10494.9
    370480       10497
    370520     10497.3
    370560     10499.2
    370600       10500
    370640       10502
    370680     10502.4
    370720     10503.2
    370760     10504.5
    370800     10505.6
    370840     10506.6
    370880     10508.7
    370920     10509.2
    370960     10510.7
    371000     10511.4
    371040     10512.3
    371080     10513.1
    371120     10513.9
    371160     10515.3
    371200     10517.6
    371240     10517.4
    371280     10519.6
    371320     10519.9
    371360     10521.8
    371400     10522.6
    371440     10524.6
    371480       10525
    371520     10525.8
    371560     10527.1
    371600     10528.2
    371640     10529.3
    371680     10531.3
    371720     10531.8
    371760     10533.3
    371800       10534
    371840     10534.9
    371880     10535.7
    371920     10536.5
    371960     10537.9
    372000     10540.2
    372040       10540
    372080     10542.1
    372120     10542.4
    372160     10544.4
    372200     10545.1
    372240     10547.2
    372280     10547.6
    372320     10548.3
    372360     10549.7
    372400     10550.8
    372440     10551.9
    372480     10553.8
    372520     10554.4
    372560     10555.9
    372600     10556.6
    372640     10557.5
    372680     10558.2
    372720     10559.1
    372760     10560.5
    372800     10562.7
    372840     10562.5
    372880     10564.7
    372920       10565
    372960       10567
    373000     10567.7
    373040     10569.7
    373080     10570.1
    373120     10570.9
    373160     10572.3
    373200     10573.3
    373240     10574.4
    373280     10576.4
    373320     10576.9
    373360     10578.4
    373400     10579.1
    373440       10580
    373480     10580.8
    373520     10581.7
    373560     10583.1
    373600     10585.3
    373640     10585.1
    373680     10587.2
    373720     10587.6
    373760     10589.5
    373800     10590.3
    373840     10592.3
    373880     10592.6
    373920     10593.5
    373960     10594.8
    374000     10595.8
    374040       10597
    374080       10599
    374120     10599.5
    374160       10601
    374200     10601.7
    374240     10602.6
    374280     10603.3
    374320     10604.2
    374360     10605.6
    374400     10607.8
    374440     10607.6
    374480     10609.8
    374520     10610.2
    374560       10612
    374600     10612.8
    374640     10614.8
    374680     10615.2
    374720       10616
    374760     10617.3
    374800     10618.3
    374840     10619.5
    374880     10621.5
    374920       10622
    374960     10623.5
    375000     10624.3
    375040     10625.1
    375080     10625.8
    375120     10626.8
    375160     10628.1
    375200     10630.4
    375240     10630.2
    375280     10632.3
    375320     10632.7
    375360     10634.5
    375400     10635.3
    375440     10637.4
    375480     10637.7
    375520     10638.5
    375560     10639.8
    375600     10640.9
    375640     10642.1
    375680       10644
    375720     10644.5
    375760       10646
    375800     10646.8
    375840     10647.6
    375880     10648.4
    375920     10649.3
    375960     10650.6
    376000     10652.9
    376040     10652.7
    376080     10654.9
    376120     10655.2
    376160     10657.1
    376200     10657.8
    376240     10659.9
    376280     10660.2
    376320       10661
    376360     10662.4
    376400     10663.4
    376440     10664.6
    376480     10666.5
    376520     10667.1
    376560     10668.6
    376600     10669.3
    376640     10670.1
    376680     10670.9
    376720     10671.9
    376760     10673.2
    376800     10675.4
    376840     10675.2
    376880     10677.4
    376920     10677.7
    376960     10679.6
    377000     10680.4
    377040     10682.4
    377080     10682.7
    377120     10683.5
    377160     10684.9
    377200     10685.9
    377240     10687.1
    377280     10689.1
    377320     10689.5
    377360     10691.1
    377400     10691.8
    377440     10692.7
    377480     10693.4
    377520     10694.4
    377560     10695.7
    377600     10697.9
    377640     10697.8
    377680       10700
    377720     10700.2
    377760     10702.1
    377800     10702.9
    377840       10705
    377880     10705.2
    377920     10706.1
    377960     10707.4
    378000     10708.4
    378040     10709.6
    378080     10711.6
    378120     10712.1
    378160     10713.7
    378200     10714.4
    378240     10715.2
    378280     10715.9
    378320     10716.9
    378360     10718.2
    378400     10720.5
    378440     10720.3
    378480     10722.5
    378520     10722.8
    378560     10724.6
    378600     10725.4
    378640     10727.5
    378680     10727.8
    378720     10728.6
    378760       10730
    378800     10730.9
    378840     10732.1
    378880     10734.1
    378920     10734.6
    378960     10736.1
    379000     10736.9
    379040     10737.7
    379080     10738.4
    379120     10739.3
    379160     10740.7
    379200       10743
    379240     10742.8
    379280     10744.9
    379320     10745.3
    379360     10747.1
    379400       10748
    379440     10749.9
    379480     10750.3
    379520     10751.1
    379560     10752.5
    379600     10753.4
    379640     10754.6
    379680     10756.6
    379720     10757.1
    379760     10758.6
    379800     10759.4
    379840     10760.2
    379880     10760.9
    379920     10761.8
    379960     10763.2
    380000     10765.5
    380040     10765.3
    380080     10767.4
    380120     10767.8
    380160     10769.6
    380200     10770.5
    380240     10772.5
    380280     10772.8
    380320     10773.6
    380360       10775
    380400     10775.9
    380440     10777.1
    380480     10779.1
    380520     10779.6
    380560     10781.1
    380600     10781.9
    380640     10782.7
    380680     10783.4
    380720     10784.3
    380760     10785.7
    380800       10788
    380840     10787.8
    380880       10790
    380920     10790.3
    380960     10792.1
    381000       10793
    381040       10795
    381080     10795.3
    381120       10796
    381160     10797.5
    381200     10798.4
    381240     10799.6
    381280     10801.6
    381320     10802.1
    381360     10803.6
    381400     10804.5
    381440     10805.3
    381480     10805.9
    381520     10806.8
    381560     10808.2
    381600     10810.5
    381640     10810.3
    381680     10812.5
    381720     10812.8
    381760     10814.6
    381800     10815.5
    381840     10817.5
    381880     10817.8
    381920     10818.6
    381960       10820
    382000     10820.9
    382040     10822.1
    382080     10824.2
    382120     10824.6
    382160     10826.1
    382200       10827
    382240     10827.8
    382280     10828.5
    382320     10829.3
    382360     10830.7
    382400       10833
    382440     10832.8
    382480     10834.9
    382520     10835.3
    382560       10837
    382600       10838
    382640       10840
    382680     10840.2
    382720     10841.1
    382760     10842.5
    382800     10843.4
    382840     10844.6
    382880     10846.6
    382920     10847.1
    382960     10848.6
    383000     10849.5
    383040     10850.3
    383080       10851
    383120     10851.8
    383160     10853.2
    383200     10855.5
    383240     10855.2
    383280     10857.4
    383320     10857.8
    383360     10859.5
    383400     10860.5
    383440     10862.5
    383480     10862.7
    383520     10863.6
    383560       10865
    383600     10865.9
    383640     10867.1
    383680     10869.2
    383720     10869.6
    383760     10871.1
    383800       10872
    383840     10872.8
    383880     10873.4
    383920     10874.3
    383960     10875.7
    384000       10878
    384040     10877.7
    384080     10879.9
    384120     10880.3
    384160       10882
    384200       10883
    384240       10885
    384280     10885.2
    384320     10886.1
    384360     10887.4
    384400     10888.3
    384440     10889.6
    384480     10891.6
    384520     10892.1
    384560     10893.5
    384600     10894.5
    384640     10895.3
    384680     10895.9
    384720     10896.7
    384760     10898.1
    384800     10900.5
    384840     10900.2
    384880     10902.4
    384920     10902.8
    384960     10904.5
    385000     10905.5
    385040     10907.6
    385080     10907.7
    385120     10908.5
    385160     10909.9
    385200     10910.9
    385240     10912.1
    385280     10914.1
    385320     10914.6
    385360     10916.1
    385400       10917
    385440     10917.8
    385480     10918.5
    385520     10919.2
    385560     10920.7
    385600     10922.9
    385640     10922.7
    385680     10924.9
    385720     10925.3
    385760     10927.1
    385800     10928.1
    385840     10930.1
    385880     10930.2
    385920       10931
    385960     10932.4
    386000     10933.4
    386040     10934.6
    386080     10936.6
    386120     10937.1
    386160     10938.5
    386200     10939.6
    386240     10940.4
    386280       10941
    386320     10941.8
    386360     10943.2
    386400     10945.5
    386440     10945.2
    386480     10947.5
    386520     10947.8
    386560     10949.6
    386600     10950.6
    386640     10952.6
    386680     10952.7
    386720     10953.6
    386760       10955
    386800     10955.9
    386840     10957.1
    386880     10959.1
    386920     10959.7
    386960     10961.1
    387000     10962.1
    387040     10962.9
    387080     10963.5
    387120     10964.3
    387160     10965.7
    387200       10968
    387240     10967.8
    387280       10970
    387320     10970.3
    387360     10972.1
    387400     10973.1
    387440     10975.2
    387480     10975.2
    387520     10976.1
    387560     10977.5
    387600     10978.4
    387640     10979.6
    387680     10981.6
    387720     10982.2
    387760     10983.6
    387800     10984.6
    387840     10985.4
    387880       10986
    387920     10986.8
    387960     10988.2
    388000     10990.5
    388040     10990.3
    388080     10992.5
    388120     10992.8
    388160     10994.5
    388200     10995.6
    388240     10997.6
    388280     10997.7
    388320     10998.6
    388360       11000
    388400     11000.9
    388440     11002.1
    388480     11004.1
    388520     11004.7
    388560     11006.1
    388600     11007.1
    388640     11007.9
    388680     11008.5
    388720     11009.3
    388760     11010.7
    388800     11012.9
    388840     11012.8
    388880     11014.9
    388920     11015.3
    388960     11017.1
    389000     11018.1
    389040     11020.1
    389080     11020.2
    389120     11021.2
    389160     11022.4
    389200     11023.4
    389240     11024.6
    389280     11026.6
    389320     11027.2
    389360     11028.6
    389400     11029.6
    389440     11030.4
    389480       11031
    389520     11031.8
    389560     11033.1
    389600     11035.4
    389640     11035.3
    389680     11037.4
    389720     11037.8
    389760     11039.6
    389800     11040.6
    389840     11042.7
    389880     11042.7
    389920     11043.7
    389960     11044.9
    390000     11045.9
    390040     11047.1
    390080     11049.1
    390120     11049.7
    390160       11051
    390200     11052.1
    390240     11052.9
    390280     11053.5
    390320     11054.3
    390360     11055.7
    390400       11058
    390440     11057.8
    390480     11059.9
    390520     11060.3
    390560     11062.1
    390600     11063.1
    390640     11065.2
    390680     11065.2
    390720     11066.1
    390760     11067.5
    390800     11068.4
    390840     11069.6
    390880     11071.6
    390920     11072.2
    390960     11073.6
    391000     11074.6
    391040     11075.4
    391080     11076.1
    391120     11076.8
    391160     11078.1
    391200     11080.5
    391240     11080.3
    391280     11082.4
    391320     11082.8
    391360     11084.6
    391400     11085.6
    391440     11087.7
    391480     11087.7
    391520     11088.6
    391560       11090
    391600     11090.9
    391640     11092.1
    391680     11094.2
    391720     11094.7
    391760     11096.1
    391800     11097.1
    391840     11097.9
    391880     11098.6
    391920     11099.4
    391960     11100.7
    392000       11103
    392040     11102.9
    392080       11105
    392120     11105.3
    392160     11107.1
    392200     11108.2
    392240     11110.3
    392280     11110.2
    392320     11111.2
    392360     11112.6
    392400     11113.4
    392440     11114.6
    392480     11116.7
    392520     11117.2
    392560     11118.6
    392600     11119.7
    392640     11120.5
    392680     11121.2
    392720     11121.9
    392760     11123.2
    392800     11125.5
    392840     11125.4
    392880     11127.5
    392920     11127.9
    392960     11129.6
    393000     11130.7
    393040     11132.8
    393080     11132.7
    393120     11133.7
    393160     11135.1
    393200       11136
    393240     11137.1
    393280     11139.2
    393320     11139.8
    393360     11141.1
    393400     11142.2
    393440       11143
    393480     11143.7
    393520     11144.4
    393560     11145.7
    393600     11148.1
    393640     11147.9
    393680     11150.1
    393720     11150.4
    393760     11152.2
    393800     11153.2
    393840     11155.3
    393880     11155.2
    393920     11156.2
    393960     11157.7
    394000     11158.5
    394040     11159.6
    394080     11161.7
    394120     11162.3
    394160     11163.7
    394200     11164.7
    394240     11165.5
    394280     11166.2
    394320     11166.9
    394360     11168.3
    394400     11170.6
    394440     11170.4
    394480     11172.5
    394520     11172.9
    394560     11174.7
    394600     11175.7
    394640     11177.9
    394680     11177.8
    394720     11178.8
    394760     11180.2
    394800       11181
    394840     11182.1
    394880     11184.3
    394920     11184.8
    394960     11186.2
    395000     11187.2
    395040       11188
    395080     11188.7
    395120     11189.5
    395160     11190.8
    395200     11193.1
    395240     11192.9
    395280     11195.1
    395320     11195.3
    395360     11197.2
    395400     11198.2
    395440     11200.4
    395480     11200.3
    395520     11201.3
    395560     11202.7
    395600     11203.5
    395640     11204.7
    395680     11206.8
    395720     11207.3
    395760     11208.7
    395800     11209.7
    395840     11210.5
    395880     11211.2
    395920       11212
    395960     11213.3
    396000     11215.6
    396040     11215.4
    396080     11217.6
    396120     11217.9
    396160     11219.7
    396200     11220.7
    396240     11222.9
    396280     11222.8
    396320     11223.9
    396360     11225.2
    396400       11226
    396440     11227.2
    396480     11229.3
    396520     11229.8
    396560     11231.2
    396600     11232.2
    396640       11233
    396680     11233.7
    396720     11234.5
    396760     11235.8
    396800     11238.1
    396840     11237.9
    396880     11240.1
    396920     11240.4
    396960     11242.2
    397000     11243.2
    397040     11245.4
    397080     11245.4
    397120     11246.3
    397160     11247.7
    397200     11248.5
    397240     11249.7
    397280     11251.8
    397320     11252.3
    397360     11253.7
    397400     11254.6
    397440     11255.5
    397480     11256.2
    397520       11257
    397560     11258.3
    397600     11260.6
    397640     11260.4
    397680     11262.6
    397720     11262.8
    397760     11264.7
    397800     11265.7
    397840     11267.8
    397880     11267.9
    397920     11268.8
    397960     11270.2
    398000       11271
    398040     11272.1
    398080     11274.3
    398120     11274.7
    398160     11276.2
    398200     11277.1
    398240       11278
    398280     11278.6
    398320     11279.5
    398360     11280.7
    398400     11283.1
    398440     11282.8
    398480     11285.1
    398520     11285.3
    398560     11287.1
    398600     11288.2
    398640     11290.3
    398680     11290.4
    398720     11291.3
    398760     11292.7
    398800     11293.4
    398840     11294.5
    398880     11296.7
    398920     11297.1
    398960     11298.7
    399000     11299.6
    399040     11300.5
    399080     11301.1
    399120     11301.8
    399160     11303.1
    399200     11305.5
    399240     11305.2
    399280     11307.5
    399320     11307.7
    399360     11309.6
    399400     11310.6
    399440     11312.8
    399480     11312.8
    399520     11313.7
    399560     11315.1
    399600     11315.8
    399640       11317
    399680     11319.1
    399720     11319.6
    399760     11321.1
    399800       11322
    399840     11322.9
    399880     11323.5
    399920     11324.2
    399960     11325.6
    400000     11327.9
    400040     11327.6
    400080     11329.9
    400120     11330.1
    400160       11332
    400200     11333.1
    400240     11335.2
    400280     11335.2
    400320     11336.1
    400360     11337.5
    400400     11338.2
    400440     11339.4
    400480     11341.5
    400520     11341.9
    400560     11343.5
    400600     11344.4
    400640     11345.3
    400680     11345.9
    400720     11346.6
    400760       11348
    400800     11350.3
    400840       11350
    400880     11352.3
    400920     11352.6
    400960     11354.3
    401000     11355.5
    401040     11357.6
    401080     11357.6
    401120     11358.5
    401160     11359.9
    401200     11360.6
    401240     11361.8
    401280     11363.9
    401320     11364.3
    401360     11365.9
    401400     11366.8
    401440     11367.7
    401480     11368.3
    401520       11369
    401560     11370.4
    401600     11372.6
    401640     11372.4
    401680     11374.7
    401720       11375
    401760     11376.7
    401800     11377.8
    401840       11380
    401880       11380
    401920     11380.9
    401960     11382.2
    402000       11383
    402040     11384.2
    402080     11386.3
    402120     11386.7
    402160     11388.3
    402200     11389.2
    402240     11390.1
    402280     11390.6
    402320     11391.4
    402360     11392.7
    402400       11395
    402440     11394.8
    402480       11397
    402520     11397.3
    402560     11399.1
    402600     11400.2
    402640     11402.3
    402680     11402.4
    402720     11403.3
    402760     11404.6
    402800     11405.4
    402840     11406.6
    402880     11408.6
    402920       11409
    402960     11410.7
    403000     11411.6
    403040     11412.4
    403080     11413.1
    403120     11413.8
    403160     11415.1
    403200     11417.4
    403240     11417.1
    403280     11419.4
    403320     11419.8
    403360     11421.5
    403400     11422.6
    403440     11424.7
    403480     11424.8
    403520     11425.7
    403560       11427
    403600     11427.9
    403640       11429
    403680       11431
    403720     11431.5
    403760     11433.1
    403800       11434
    403840     11434.8
    403880     11435.4
    403920     11436.1
    403960     11437.5
    404000     11439.8
    404040     11439.5
    404080     11441.8
    404120     11442.1
    404160     11443.9
    404200     11444.9
    404240     11447.1
    404280     11447.2
    404320     11448.1
    404360     11449.4
    404400     11450.3
    404440     11451.4
    404480     11453.4
    404520     11453.8
    404560     11455.5
    404600     11456.4
    404640     11457.2
    404680     11457.8
    404720     11458.5
    404760     11459.9
    404800     11462.2
    404840     11461.9
    404880     11464.2
    404920     11464.5
    404960     11466.3
    405000     11467.3
    405040     11469.5
    405080     11469.6
    405120     11470.5
    405160     11471.8
    405200     11472.7
    405240     11473.8
    405280     11475.8
    405320     11476.3
    405360     11477.9
    405400     11478.8
    405440     11479.6
    405480     11480.2
    405520     11480.9
    405560     11482.3
    405600     11484.6
    405640     11484.4
    405680     11486.6
    405720     11486.9
    405760     11488.7
    405800     11489.7
    405840     11491.9
    405880       11492
    405920     11492.9
    405960     11494.1
    406000     11495.1
    406040     11496.2
    406080     11498.3
    406120     11498.7
    406160     11500.3
    406200     11501.2
    406240       11502
    406280     11502.6
    406320     11503.3
    406360     11504.7
    406400       11507
    406440     11506.8
    406480       11509
    406520     11509.3
    406560       11511
    406600       11512
    406640     11514.3
    406680     11514.4
    406720     11515.3
    406760     11516.6
    406800     11517.5
    406840     11518.6
    406880     11520.7
    406920       11521
    406960     11522.6
    407000     11523.6
    407040     11524.4
    407080       11525
    407120     11525.7
    407160       11527
    407200     11529.4
    407240     11529.1
    407280     11531.4
    407320     11531.7
    407360     11533.4
    407400     11534.4
    407440     11536.6
    407480     11536.8
    407520     11537.7
    407560     11538.9
    407600     11539.9
    407640     11540.9
    407680       11543
    407720     11543.5
    407760       11545
    407800     11545.9
    407840     11546.8
    407880     11547.4
    407920       11548
    407960     11549.4
    408000     11551.7
    408040     11551.5
    408080     11553.8
    408120       11554
    408160     11555.7
    408200     11556.8
    408240       11559
    408280     11559.2
    408320     11560.1
    408360     11561.2
    408400     11562.3
    408440     11563.3
    408480     11565.4
    408520     11565.8
    408560     11567.3
    408600     11568.3
    408640     11569.2
    408680     11569.7
    408720     11570.4
    408760     11571.8
    408800     11574.1
    408840     11573.9
    408880     11576.2
    408920     11576.4
    408960     11578.1
    409000     11579.2
    409040     11581.4
    409080     11581.6
    409120     11582.5
    409160     11583.6
    409200     11584.7
    409240     11585.7
    409280     11587.8
    409320     11588.2
    409360     11589.7
    409400     11590.7
    409440     11591.6
    409480     11592.1
    409520     11592.8
    409560     11594.2
    409600     11596.5
    409640     11596.2
    409680     11598.6
    409720     11598.8
    409760     11600.5
    409800     11601.5
    409840     11603.8
    409880       11604
    409920     11604.9
    409960       11606
    410000       11607
    410040     11608.1
    410080     11610.1
    410120     11610.6
    410160     11612.1
    410200     11613.1
    410240     11613.9
    410280     11614.5
    410320     11615.2
    410360     11616.6
    410400     11618.9
    410440     11618.6
    410480       11621
    410520     11621.2
    410560     11622.9
    410600     11623.9
    410640     11626.2
    410680     11626.4
    410720     11627.3
    410760     11628.4
    410800     11629.5
    410840     11630.5
    410880     11632.6
    410920       11633
    410960     11634.5
    411000     11635.4
    411040     11636.3
    411080     11636.9
    411120     11637.6
    411160       11639
    411200     11641.3
    411240     11640.9
    411280     11643.3
    411320     11643.5
    411360     11645.3
    411400     11646.3
    411440     11648.5
    411480     11648.7
    411520     11649.7
    411560     11650.8
    411600     11651.9
    411640     11652.8
    411680     11654.9
    411720     11655.4
    411760     11656.9
    411800     11657.8
    411840     11658.7
    411880     11659.3
    411920       11660
    411960     11661.4
    412000     11663.7
    412040     11663.3
    412080     11665.7
    412120     11665.9
    412160     11667.7
    412200     11668.6
    412240       11671
    412280     11671.1
    412320     11672.1
    412360     11673.2
    412400     11674.3
    412440     11675.3
    412480     11677.3
    412520     11677.8
    412560     11679.3
    412600     11680.2
    412640     11681.1
    412680     11681.7
    412720     11682.4
    412760     11683.8
    412800     11686.1
    412840     11685.7
    412880     11688.1
    412920     11688.3
    412960     11690.1
    413000     11691.1
    413040     11693.4
    413080     11693.5
    413120     11694.5
    413160     11695.6
    413200     11696.7
    413240     11697.7
    413280     11699.7
    413320     11700.2
    413360     11701.7
    413400     11702.6
    413440     11703.6
    413480     11704.2
    413520     11704.8
    413560     11706.2
    413600     11708.5
    413640     11708.2
    413680     11710.5
    413720     11710.8
    413760     11712.5
    413800     11713.5
    413840     11715.8
    413880     11715.9
    413920     11716.9
    413960       11718
    414000     11719.1
    414040     11720.1
    414080     11722.2
    414120     11722.6
    414160     11724.2
    414200       11725
    414240       11726
    414280     11726.6
    414320     11727.2
    414360     11728.6
    414400       11731
    414440     11730.6
    414480     11732.9
    414520     11733.2
    414560     11734.8
    414600     11735.9
    414640     11738.2
    414680     11738.3
    414720     11739.3
    414760     11740.4
    414800     11741.5
    414840     11742.5
    414880     11744.6
    414920       11745
    414960     11746.6
    415000     11747.4
    415040     11748.4
    415080       11749
    415120     11749.6
    415160       11751
    415200     11753.4
    415240     11752.9
    415280     11755.3
    415320     11755.5
    415360     11757.2
    415400     11758.3
    415440     11760.5
    415480     11760.6
    415520     11761.7
    415560     11762.8
    415600     11763.9
    415640     11764.9
    415680       11767
    415720     11767.4
    415760       11769
    415800     11769.8
    415840     11770.8
    415880     11771.3
    415920     11771.9
    415960     11773.3
    416000     11775.8
    416040     11775.3
    416080     11777.7
    416120     11777.9
    416160     11779.6
    416200     11780.6
    416240       11783
    416280       11783
    416320     11784.1
    416360     11785.1
    416400     11786.2
    416440     11787.2
    416480     11789.3
    416520     11789.8
    416560     11791.3
    416600     11792.2
    416640     11793.2
    416680     11793.7
    416720     11794.3
    416760     11795.7
    416800     11798.2
    416840     11797.7
    416880     11800.1
    416920     11800.3
    416960       11802
    417000     11802.9
    417040     11805.3
    417080     11805.4
    417120     11806.5
    417160     11807.5
    417200     11808.6
    417240     11809.6
    417280     11811.7
    417320     11812.2
    417360     11813.7
    417400     11814.5
    417440     11815.5
    417480     11816.1
    417520     11816.6
    417560     11818.1
    417600     11820.5
    417640       11820
    417680     11822.4
    417720     11822.6
    417760     11824.3
    417800     11825.3
    417840     11827.7
    417880     11827.7
    417920     11828.8
    417960     11829.8
    418000     11830.9
    418040       11832
    418080       11834
    418120     11834.5
    418160       11836
    418200     11836.9
    418240     11837.9
    418280     11838.5
    418320     11838.9
    418360     11840.4
    418400     11842.9
    418440     11842.4
    418480     11844.8
    418520     11844.9
    418560     11846.6
    418600     11847.6
    418640       11850
    418680       11850
    418720     11851.2
    418760     11852.2
    418800     11853.3
    418840     11854.3
    418880     11856.3
    418920     11856.9
    418960     11858.3
    419000     11859.3
    419040     11860.2
    419080     11860.9
    419120     11861.3
    419160     11862.8
    419200     11865.2
    419240     11864.7
    419280     11867.1
    419320     11867.2
    419360       11869
    419400     11869.9
    419440     11872.4
    419480     11872.4
    419520     11873.5
    419560     11874.5
    419600     11875.6
    419640     11876.7
    419680     11878.7
    419720     11879.3
    419760     11880.6
    419800     11881.6
    419840     11882.6
    419880     11883.2
    419920     11883.6
    419960     11885.1
    420000     11887.6
    420040       11887
    420080     11889.5
    420120     11889.6
    420160     11891.4
    420200     11892.3
    420240     11894.7
    420280     11894.7
    420320     11895.9
    420360     11896.8
    420400     11897.9
    420440       11899
    420480     11901.1
    420520     11901.7
    420560       11903
    420600       11904
    420640     11904.9
    420680     11905.6
    420720       11906
    420760     11907.4
    420800     11909.9
    420840     11909.4
    420880     11911.8
    420920       11912
    420960     11913.7
    421000     11914.7
    421040       11917
    421080       11917
    421120     11918.2
    421160     11919.1
    421200     11920.3
    421240     11921.4
    421280     11923.4
    421320       11924
    421360     11925.3
    421400     11926.3
    421440     11927.3
    421480     11927.9
    421520     11928.3
    421560     11929.7
    421600     11932.2
    421640     11931.7
    421680     11934.1
    421720     11934.3
    421760     11936.1
    421800       11937
    421840     11939.3
    421880     11939.3
    421920     11940.6
    421960     11941.5
    422000     11942.6
    422040     11943.7
    422080     11945.8
    422120     11946.3
    422160     11947.7
    422200     11948.6
    422240     11949.5
    422280     11950.2
    422320     11950.6
    422360       11952
    422400     11954.5
    422440       11954
    422480     11956.4
    422520     11956.6
    422560     11958.3
    422600     11959.3
    422640     11961.6
    422680     11961.6
    422720     11962.9
    422760     11963.8
    422800     11964.9
    422840       11966
    422880     11968.1
    422920     11968.6
    422960       11970
    423000     11970.9
    423040     11971.8
    423080     11972.5
    423120     11972.9
    423160     11974.3
    423200     11976.8
    423240     11976.3
    423280     11978.7
    423320     11978.9
    423360     11980.6
    423400     11981.6
    423440     11983.9
    423480     11983.8
    423520     11985.1
    423560       11986
    423600     11987.2
    423640     11988.3
    423680     11990.4
    423720     11990.9
    423760     11992.2
    423800     11993.2
    423840     11994.1
    423880     11994.7
    423920     11995.1
    423960     11996.5
    424000     11999.1
    424040     11998.6
    424080       12001
    424120     12001.1
    424160     12002.9
    424200     12003.9
    424240     12006.1
    424280     12006.1
    424320     12007.4
    424360     12008.3
    424400     12009.5
    424440     12010.5
    424480     12012.6
    424520     12013.2
    424560     12014.5
    424600     12015.5
    424640     12016.3
    424680       12017
    424720     12017.3
    424760     12018.7
    424800     12021.3
    424840     12020.8
    424880     12023.3
    424920     12023.4
    424960     12025.1
    425000     12026.2
    425040     12028.4
    425080     12028.4
    425120     12029.7
    425160     12030.6
    425200     12031.7
    425240     12032.8
    425280     12034.9
    425320     12035.5
    425360     12036.8
    425400     12037.7
    425440     12038.7
    425480     12039.3
    425520     12039.6
    425560       12041
    425600     12043.6
    425640     12043.1
    425680     12045.5
    425720     12045.6
    425760     12047.4
    425800     12048.5
    425840     12050.7
    425880     12050.7
    425920       12052
    425960     12052.9
    426000       12054
    426040       12055
    426080     12057.2
    426120     12057.8
    426160     12059.1
    426200     12060.1
    426240       12061
    426280     12061.6
    426320       12062
    426360     12063.3
    426400     12065.9
    426440     12065.4
    426480     12067.8
    426520       12068
    426560     12069.8
    426600     12070.8
    426640       12073
    426680     12072.9
    426720     12074.3
    426760     12075.2
    426800     12076.3
    426840     12077.3
    426880     12079.5
    426920     12080.1
    426960     12081.4
    427000     12082.3
    427040     12083.3
    427080     12083.9
    427120     12084.2
    427160     12085.7
    427200     12088.1
    427240     12087.7
    427280     12090.1
    427320     12090.2
    427360     12092.1
    427400       12093
    427440     12095.3
    427480     12095.2
    427520     12096.6
    427560     12097.5
    427600     12098.6
    427640     12099.6
    427680     12101.8
    427720     12102.4
    427760     12103.7
    427800     12104.6
    427840     12105.5
    427880     12106.2
    427920     12106.5
    427960     12107.9
    428000     12110.4
    428040     12109.9
    428080     12112.4
    428120     12112.4
    428160     12114.3
    428200     12115.3
    428240     12117.6
    428280     12117.5
    428320     12118.9
    428360     12119.7
    428400     12120.9
    428440     12121.8
    428480     12124.1
    428520     12124.7
    428560     12125.9
    428600     12126.8
    428640     12127.8
    428680     12128.4
    428720     12128.7
    428760     12130.2
    428800     12132.7
    428840     12132.1
    428880     12134.6
    428920     12134.7
    428960     12136.6
    429000     12137.5
    429040     12139.9
    429080     12139.7
    429120     12141.1
    429160       12142
    429200     12143.1
    429240     12144.1
    429280     12146.3
    429320     12146.9
    429360     12148.1
    429400       12149
    429440       12150
    429480     12150.7
    429520       12151
    429560     12152.4
    429600     12154.9
    429640     12154.4
    429680     12156.9
    429720       12157
    429760     12158.9
    429800     12159.8
    429840     12162.2
    429880       12162
    429920     12163.3
    429960     12164.3
    430000     12165.4
    430040     12166.3
    430080     12168.5
    430120     12169.1
    430160     12170.4
    430200     12171.3
    430240     12172.3
    430280       12173
    430320     12173.2
    430360     12174.7
    430400     12177.2
    430440     12176.6
    430480     12179.1
    430520     12179.2
    430560     12181.1
    430600       12182
    430640     12184.5
    430680     12184.3
    430720     12185.6
    430760     12186.5
    430800     12187.6
    430840     12188.6
    430880     12190.8
    430920     12191.4
    430960     12192.6
    431000     12193.6
    431040     12194.5
    431080     12195.2
    431120     12195.5
    431160     12196.9
    431200     12199.4
    431240     12198.9
    431280     12201.4
    431320     12201.5
    431360     12203.4
    431400     12204.3
    431440     12206.7
    431480     12206.5
    431520     12207.9
    431560     12208.8
    431600     12209.9
    431640     12210.8
    431680       12213
    431720     12213.6
    431760     12214.9
    431800     12215.8
    431840     12216.8
    431880     12217.5
    431920     12217.7
    431960     12219.2
    432000     12221.7
    432040     12221.1
    432080     12223.6
    432120     12223.8
    432160     12225.6
    432200     12226.5
    432240       12229
    432280     12228.7
    432320     12230.1
    432360       12231
    432400     12232.1
    432440     12233.1
    432480     12235.2
    432520     12235.9
    432560     12237.1
    432600     12238.1
    432640     12239.1
    432680     12239.7
    432720       12240
    432760     12241.4
    432800       12244
    432840     12243.3
    432880     12245.9
    432920       12246
    432960     12247.9
    433000     12248.7
    433040     12251.2
    433080       12251
    433120     12252.4
    433160     12253.2
    433200     12254.3
    433240     12255.4
    433280     12257.5
    433320     12258.2
    433360     12259.4
    433400     12260.3
    433440     12261.4
    433480       12262
    433520     12262.3
    433560     12263.7
    433600     12266.2
    433640     12265.6
    433680     12268.2
    433720     12268.3
    433760     12270.2
    433800       12271
    433840     12273.5
    433880     12273.3
    433920     12274.7
    433960     12275.5
    434000     12276.6
    434040     12277.6
    434080     12279.8
    434120     12280.5
    434160     12281.8
    434200     12282.6
    434240     12283.7
    434280     12284.3
    434320     12284.6
    434360       12286
    434400     12288.6
    434440       12288
    434480     12290.5
    434520     12290.6
    434560     12292.5
    434600     12293.3
    434640     12295.8
    434680     12295.6
    434720     12296.9
    434760     12297.9
    434800       12299
    434840     12299.9
    434880     12302.2
    434920     12302.8
    434960     12304.1
    435000     12304.9
    435040       12306
    435080     12306.6
    435120       12307
    435160     12308.3
    435200     12310.9
    435240     12310.3
    435280     12312.8
    435320     12312.9
    435360     12314.8
    435400     12315.7
    435440     12318.1
    435480     12317.9
    435520     12319.3
    435560     12320.1
    435600     12321.3
    435640     12322.3
    435680     12324.5
    435720     12325.1
    435760     12326.4
    435800     12327.2
    435840     12328.3
    435880     12328.9
    435920     12329.2
    435960     12330.5
    436000     12333.1
    436040     12332.5
    436080     12335.2
    436120     12335.2
    436160     12337.1
    436200       12338
    436240     12340.4
    436280     12340.2
    436320     12341.6
    436360     12342.5
    436400     12343.5
    436440     12344.6
    436480     12346.8
    436520     12347.4
    436560     12348.7
    436600     12349.5
    436640     12350.6
    436680     12351.2
    436720     12351.5
    436760     12352.8
    436800     12355.5
    436840     12354.8
    436880     12357.5
    436920     12357.5
    436960     12359.4
    437000     12360.3
    437040     12362.7
    437080     12362.5
    437120     12363.9
    437160     12364.8
    437200     12365.8
    437240     12366.9
    437280     12369.2
    437320     12369.7
    437360       12371
    437400     12371.8
    437440     12372.9
    437480     12373.5
    437520     12373.8
    437560     12375.1
    437600     12377.7
    437640     12377.2
    437680     12379.7
    437720     12379.7
    437760     12381.7
    437800     12382.6
    437840       12385
    437880     12384.8
    437920     12386.2
    437960     12387.1
    438000     12388.1
    438040     12389.3
    438080     12391.5
    438120       12392
    438160     12393.4
    438200     12394.1
    438240     12395.2
    438280     12395.8
    438320     12396.2
    438360     12397.4
    438400     12400.1
    438440     12399.5
    438480       12402
    438520     12402.1
    438560       12404
    438600     12404.9
    438640     12407.3
    438680     12407.1
    438720     12408.6
    438760     12409.4
    438800     12410.4
    438840     12411.6
    438880     12413.8
    438920     12414.3
    438960     12415.7
    439000     12416.4
    439040     12417.5
    439080     12418.2
    439120     12418.5
    439160     12419.7
    439200     12422.4
    439240     12421.8
    439280     12424.3
    439320     12424.4
    439360     12426.3
    439400     12427.2
    439440     12429.7
    439480     12429.4
    439520     12430.9
    439560     12431.7
    439600     12432.7
    439640     12433.9
    439680     12436.2
    439720     12436.6
    439760       12438
    439800     12438.7
    439840     12439.8
    439880     12440.4
    439920     12440.9
    439960       12442
    440000     12444.7
    440040     12444.1
    440080     12446.7
    440120     12446.8
    440160     12448.6
    440200     12449.6
    440240       12452
    440280     12451.8
    440320     12453.2
    440360     12454.1
    440400       12455
    440440     12456.2
    440480     12458.5
    440520     12458.9
    440560     12460.3
    440600       12461
    440640     12462.1
    440680     12462.8
    440720     12463.2
    440760     12464.3
    440800     12467.1
    440840     12466.5
    440880       12469
    440920     12469.1
    440960       12471
    441000     12471.8
    441040     12474.3
    441080     12474.1
    441120     12475.5
    441160     12476.4
    441200     12477.4
    441240     12478.5
    441280     12480.8
    441320     12481.3
    441360     12482.7
    441400     12483.3
    441440     12484.4
    441480       12485
    441520     12485.6
    441560     12486.6
    441600     12489.4
    441640     12488.8
    441680     12491.3
    441720     12491.4
    441760     12493.3
    441800     12494.1
    441840     12496.6
    441880     12496.4
    441920     12497.8
    441960     12498.8
    442000     12499.6
    442040     12500.8
    442080     12503.1
    442120     12503.6
    442160     12504.9
    442200     12505.6
    442240     12506.7
    442280     12507.3
    442320     12507.8
    442360     12508.9
    442400     12511.6
    442440     12511.1
    442480     12513.6
    442520     12513.7
    442560     12515.6
    442600     12516.4
    442640     12518.9
    442680     12518.8
    442720     12520.1
    442760     12521.1
    442800     12521.9
    442840     12523.1
    442880     12525.4
    442920     12525.9
    442960     12527.3
    443000     12527.9
    443040       12529
    443080     12529.6
    443120     12530.1
    443160     12531.2
    443200       12534
    443240     12533.4
    443280     12535.9
    443320       12536
    443360     12537.9
    443400     12538.8
    443440     12541.1
    443480     12541.1
    443520     12542.4
    443560     12543.3
    443600     12544.3
    443640     12545.4
    443680     12547.8
    443720     12548.2
    443760     12549.6
    443800     12550.2
    443840     12551.3
    443880     12551.9
    443920     12552.4
    443960     12553.5
    444000     12556.2
    444040     12555.7
    444080     12558.2
    444120     12558.3
    444160     12560.2
    444200     12561.1
    444240     12563.5
    444280     12563.4
    444320     12564.7
    444360     12565.7
    444400     12566.6
    444440     12567.7
    444480     12570.1
    444520     12570.5
    444560     12571.9
    444600     12572.5
    444640     12573.6
    444680     12574.2
    444720     12574.7
    444760     12575.8
    444800     12578.5
    444840       12578
    444880     12580.5
    444920     12580.6
    444960     12582.5
    445000     12583.4
    445040     12585.7
    445080     12585.7
    445120       12587
    445160       12588
    445200       12589
    445240     12590.1
    445280     12592.4
    445320     12592.8
    445360     12594.2
    445400     12594.8
    445440     12595.9
    445480     12596.5
    445520       12597
    445560     12598.1
    445600     12600.8
    445640     12600.3
    445680     12602.8
    445720     12602.9
    445760     12604.8
    445800     12605.7
    445840     12608.1
    445880     12607.9
    445920     12609.2
    445960     12610.2
    446000     12611.3
    446040     12612.3
    446080     12614.7
    446120     12615.1
    446160     12616.5
    446200     12617.1
    446240     12618.1
    446280     12618.8
    446320     12619.3
    446360     12620.3
    446400     12623.1
    446440     12622.6
    446480     12625.1
    446520     12625.2
    446560     12627.1
    446600       12628
    446640     12630.4
    446680     12630.2
    446720     12631.6
    446760     12632.6
    446800     12633.6
    446840     12634.6
    446880       12637
    446920     12637.4
    446960     12638.8
    447000     12639.4
    447040     12640.5
    447080     12641.1
    447120     12641.6
    447160     12642.6
    447200     12645.4
    447240     12644.8
    447280     12647.4
    447320     12647.5
    447360     12649.4
    447400     12650.3
    447440     12652.7
    447480     12652.6
    447520     12653.9
    447560     12654.9
    447600     12655.9
    447640     12656.9
    447680     12659.3
    447720     12659.8
    447760     12661.1
    447800     12661.7
    447840     12662.7
    447880     12663.4
    447920       12664
    447960     12664.9
    448000     12667.7
    448040     12667.1
    448080     12669.7
    448120     12669.7
    448160     12671.8
    448200     12672.7
    448240       12675
    448280     12674.9
    448320     12676.2
    448360     12677.2
    448400     12678.2
    448440     12679.3
    448480     12681.6
    448520     12682.1
    448560     12683.5
    448600       12684
    448640       12685
    448680     12685.7
    448720     12686.3
    448760     12687.3
    448800       12690
    448840     12689.5
    448880       12692
    448920     12692.1
    448960     12694.1
    449000       12695
    449040     12697.4
    449080     12697.3
    449120     12698.5
    449160     12699.5
    449200     12700.6
    449240     12701.6
    449280     12703.9
    449320     12704.4
    449360     12705.9
    449400     12706.4
    449440     12707.4
    449480     12708.1
    449520     12708.6
    449560     12709.6
    449600     12712.3
    449640     12711.8
    449680     12714.4
    449720     12714.4
    449760     12716.5
    449800     12717.4
    449840     12719.7
    449880     12719.6
    449920     12720.9
    449960     12721.9
    450000       12723
    450040     12723.9
    450080     12726.3
    450120     12726.9
    450160     12728.2
    450200     12728.7
    450240     12729.7
    450280     12730.4
    450320       12731
    450360     12731.9
    450400     12734.7
    450440     12734.1
    450480     12736.8
    450520     12736.7
    450560     12738.8
    450600     12739.7
    450640       12742
    450680     12741.9
    450720     12743.3
    450760     12744.3
    450800     12745.3
    450840     12746.2
    450880     12748.6
    450920     12749.2
    450960     12750.5
    451000     12751.1
    451040       12752
    451080     12752.8
    451120     12753.3
    451160     12754.3
    451200       12757
    451240     12756.5
    451280     12759.1
    451320     12759.1
    451360     12761.1
    451400       12762
    451440     12764.4
    451480     12764.3
    451520     12765.6
    451560     12766.6
    451600     12767.6
    451640     12768.6
    451680       12771
    451720     12771.6
    451760     12772.9
    451800     12773.4
    451840     12774.3
    451880     12775.1
    451920     12775.7
    451960     12776.7
    452000     12779.4
    452040     12778.8
    452080     12781.5
    452120     12781.4
    452160     12783.4
    452200     12784.3
    452240     12786.8
    452280     12786.6
    452320     12787.9
    452360     12788.9
    452400       12790
    452440     12790.9
    452480     12793.3
    452520     12793.9
    452560     12795.2
    452600     12795.7
    452640     12796.6
    452680     12797.4
    452720       12798
    452760     12799.1
    452800     12801.7
    452840     12801.1
    452880     12803.9
    452920     12803.7
    452960     12805.8
    453000     12806.7
    453040     12809.1
    453080       12809
    453120     12810.3
    453160     12811.2
    453200     12812.3
    453240     12813.3
    453280     12815.6
    453320     12816.2
    453360     12817.6
    453400     12818.1
    453440       12819
    453480     12819.8
    453520     12820.5
    453560     12821.4
    453600     12824.1
    453640     12823.5
    453680     12826.2
    453720     12826.1
    453760     12828.2
    453800     12829.1
    453840     12831.4
    453880     12831.3
    453920     12832.7
    453960     12833.6
    454000     12834.6
    454040     12835.7
    454080       12838
    454120     12838.5
    454160     12839.9
    454200     12840.4
    454240     12841.3
    454280     12842.1
    454320     12842.8
    454360     12843.8
    454400     12846.5
    454440     12845.9
    454480     12848.6
    454520     12848.4
    454560     12850.5
    454600     12851.3
    454640     12853.8
    454680     12853.7
    454720       12855
    454760     12855.9
    454800     12856.9
    454840       12858
    454880     12860.3
    454920     12860.9
    454960     12862.3
    455000     12862.8
    455040     12863.7
    455080     12864.4
    455120     12865.1
    455160     12866.1
    455200     12868.8
    455240     12868.2
    455280     12870.9
    455320     12870.8
    455360     12872.9
    455400     12873.7
    455440       12876
    455480     12876.1
    455520     12877.3
    455560     12878.3
    455600     12879.2
    455640     12880.4
    455680     12882.7
    455720     12883.2
    455760     12884.6
    455800     12885.1
    455840       12886
    455880     12886.8
    455920     12887.5
    455960     12888.4
    456000     12891.2
    456040     12890.6
    456080     12893.3
    456120     12893.1
    456160     12895.2
    456200     12896.1
    456240     12898.4
    456280     12898.4
    456320     12899.7
    456360     12900.7
    456400     12901.6
    456440     12902.7
    456480     12905.1
    456520     12905.5
    456560       12907
    456600     12907.4
    456640     12908.4
    456680     12909.1
    456720     12909.8
    456760     12910.8
    456800     12913.5
    456840       12913
    456880     12915.6
    456920     12915.5
    456960     12917.6
    457000     12918.5
    457040     12920.8
    457080     12920.7
    457120       12922
    457160     12923.1
    457200       12924
    457240     12925.1
    457280     12927.5
    457320       12928
    457360     12929.3
    457400     12929.8
    457440     12930.7
    457480     12931.5
    457520     12932.2
    457560     12933.2
    457600     12935.8
    457640     12935.4
    457680       12938
    457720     12937.9
    457760     12939.9
    457800     12940.9
    457840     12943.1
    457880     12943.2
    457920     12944.4
    457960     12945.4
    458000     12946.4
    458040     12947.5
    458080     12949.8
    458120     12950.3
    458160     12951.7
    458200     12952.2
    458240     12953.1
    458280     12953.9
    458320     12954.6
    458360     12955.5
    458400     12958.2
    458440     12957.7
    458480     12960.3
    458520     12960.3
    458560     12962.3
    458600     12963.2
    458640     12965.5
    458680     12965.5
    458720     12966.8
    458760     12967.8
    458800     12968.7
    458840     12969.9
    458880     12972.2
    458920     12972.6
    458960     12974.1
    459000     12974.5
    459040     12975.5
    459080     12976.3
    459120     12976.9
    459160     12977.9
    459200     12980.6
    459240     12980.1
    459280     12982.7
    459320     12982.7
    459360     12984.7
    459400     12985.6
    459440     12987.8
    459480     12987.9
    459520     12989.1
    459560     12990.1
    459600     12991.1
    459640     12992.2
    459680     12994.5
    459720       12995
    459760     12996.5
    459800     12996.9
    459840     12997.9
    459880     12998.7
    459920     12999.3
    459960     13000.2
    460000       13003
    460040     13002.4
    460080     13005.1
    460120     13005.1
    460160       13007
    460200     13007.9
    460240     13010.2
    460280     13010.2
    460320     13011.5
    460360     13012.5
    460400     13013.4
    460440     13014.6
    460480     13016.9
    460520     13017.3
    460560     13018.9
    460600     13019.3
    460640     13020.2
    460680       13021
    460720     13021.6
    460760     13022.6
    460800     13025.3
    460840     13024.8
    460880     13027.4
    460920     13027.4
    460960     13029.4
    461000     13030.3
    461040     13032.5
    461080     13032.6
    461120     13033.8
    461160     13034.9
    461200     13035.8
    461240       13037
    461280     13039.2
    461320     13039.7
    461360     13041.2
    461400     13041.6
    461440     13042.5
    461480     13043.3
    461520       13044
    461560       13045
    461600     13047.7
    461640     13047.1
    461680     13049.7
    461720     13049.7
    461760     13051.7
    461800     13052.6
    461840     13054.9
    461880     13054.9
    461920     13056.2
    461960     13057.2
    462000     13058.1
    462040     13059.3
    462080     13061.6
    462120     13062.1
    462160     13063.5
    462200       13064
    462240     13064.8
    462280     13065.7
    462320     13066.4
    462360     13067.3
    462400       13070
    462440     13069.4
    462480     13072.1
    462520       13072
    462560       13074
    462600       13075
    462640     13077.3
    462680     13077.3
    462720     13078.5
    462760     13079.6
    462800     13080.4
    462840     13081.7
    462880     13083.9
    462920     13084.4
    462960     13085.9
    463000     13086.3
    463040     13087.2
    463080     13088.1
    463120     13088.8
    463160     13089.6
    463200     13092.4
    463240     13091.8
    463280     13094.4
    463320     13094.4
    463360     13096.4
    463400     13097.4
    463440     13099.6
    463480     13099.7
    463520     13100.9
    463560     13101.9
    463600     13102.8
    463640     13104.1
    463680     13106.3
    463720     13106.8
    463760     13108.2
    463800     13108.6
    463840     13109.5
    463880     13110.5
    463920     13111.2
    463960       13112
    464000     13114.8
    464040     13114.2
    464080     13116.8
    464120     13116.9
    464160     13118.8
    464200     13119.8
    464240       13122
    464280       13122
    464320     13123.4
    464360     13124.3
    464400     13125.2
    464440     13126.5
    464480     13128.7
    464520     13129.2
    464560     13130.7
    464600       13131
    464640     13131.9
    464680     13132.9
    464720     13133.6
    464760     13134.4
    464800     13137.2
    464840     13136.6
    464880     13139.2
    464920     13139.3
    464960     13141.2
    465000     13142.2
    465040     13144.4
    465080     13144.4
    465120     13145.8
    465160     13146.7
    465200     13147.6
    465240     13148.9
    465280     13151.1
    465320     13151.6
    465360     13153.1
    465400     13153.4
    465440     13154.2
    465480     13155.2
    465520     13155.9
    465560     13156.8
    465600     13159.6
    465640       13159
    465680     13161.6
    465720     13161.7
    465760     13163.6
    465800     13164.6
    465840     13166.8
    465880     13166.8
    465920     13168.2
    465960     13169.1
    466000       13170
    466040     13171.2
    466080     13173.4
    466120     13173.9
    466160     13175.4
    466200     13175.8
    466240     13176.6
    466280     13177.6
    466320     13178.3
    466360     13179.2
    466400       13182
    466440     13181.4
    466480       13184
    466520       13184
    466560       13186
    466600     13186.9
    466640     13189.1
    466680     13189.2
    466720     13190.6
    466760     13191.5
    466800     13192.3
    466840     13193.6
    466880     13195.9
    466920     13196.3
    466960     13197.8
    467000     13198.2
    467040       13199
    467080       13200
    467120     13200.7
    467160     13201.6
    467200     13204.3
    467240     13203.7
    467280     13206.4
    467320     13206.5
    467360     13208.4
    467400     13209.3
    467440     13211.5
    467480     13211.6
    467520       13213
    467560     13213.9
    467600     13214.7
    467640       13216
    467680     13218.3
    467720     13218.7
    467760     13220.1
    467800     13220.5
    467840     13221.3
    467880     13222.3
    467920       13223
    467960     13223.9
    468000     13226.7
    468040       13226
    468080     13228.7
    468120     13228.9
    468160     13230.7
    468200     13231.7
    468240     13233.8
    468280     13233.9
    468320     13235.4
    468360     13236.2
    468400       13237
    468440     13238.3
    468480     13240.7
    468520       13241
    468560     13242.5
    468600     13242.9
    468640     13243.6
    468680     13244.6
    468720     13245.3
    468760     13246.2
    468800     13248.9
    468840     13248.3
    468880     13251.1
    468920     13251.1
    468960       13253
    469000       13254
    469040     13256.1
    469080     13256.2
    469120     13257.7
    469160     13258.5
    469200     13259.3
    469240     13260.7
    469280       13263
    469320     13263.3
    469360     13264.8
    469400     13265.2
    469440     13265.9
    469480     13266.9
    469520     13267.6
    469560     13268.6
    469600     13271.3
    469640     13270.6
    469680     13273.3
    469720     13273.4
    469760     13275.3
    469800     13276.2
    469840     13278.4
    469880     13278.6
    469920       13280
    469960     13280.9
    470000     13281.6
    470040       13283
    470080     13285.3
    470120     13285.7
    470160     13287.2
    470200     13287.6
    470240     13288.3
    470280     13289.2
    470320       13290
    470360       13291
    470400     13293.6
    470440       13293
    470480     13295.6
    470520     13295.7
    470560     13297.6
    470600     13298.6
    470640     13300.8
    470680     13300.9
    470720     13302.4
    470760     13303.2
    470800       13304
    470840     13305.3
    470880     13307.6
    470920       13308
    470960     13309.5
    471000     13309.9
    471040     13310.6
    471080     13311.5
    471120     13312.3
    471160     13313.2
    471200     13315.9
    471240     13315.2
    471280     13317.9
    471320       13318
    471360     13319.9
    471400     13320.8
    471440     13323.1
    471480     13323.2
    471520     13324.7
    471560     13325.5
    471600     13326.3
    471640     13327.6
    471680     13329.9
    471720     13330.3
    471760     13331.7
    471800     13332.2
    471840     13332.9
    471880     13333.9
    471920     13334.6
    471960     13335.5
    472000     13338.2
    472040     13337.5
    472080     13340.2
    472120     13340.3
    472160     13342.2
    472200       13343
    472240     13345.4
    472280     13345.5
    472320       13347
    472360     13347.8
    472400     13348.6
    472440     13349.9
    472480     13352.2
    472520     13352.6
    472560     13354.1
    472600     13354.5
    472640     13355.2
    472680     13356.2
    472720     13356.9
    472760     13357.9
    472800     13360.5
    472840     13359.8
    472880     13362.5
    472920     13362.6
    472960     13364.6
    473000     13365.4
    473040     13367.7
    473080     13367.7
    473120     13369.3
    473160     13370.1
    473200     13370.9
    473240     13372.2
    473280     13374.5
    473320     13374.9
    473360     13376.4
    473400     13376.8
    473440     13377.5
    473480     13378.5
    473520     13379.2
    473560     13380.1
    473600     13382.8
    473640     13382.1
    473680     13384.8
    473720     13384.9
    473760     13386.9
    473800     13387.7
    473840     13390.1
    473880     13389.9
    473920     13391.5
    473960     13392.3
    474000     13393.2
    474040     13394.4
    474080     13396.8
    474120     13397.2
    474160     13398.6
    474200     13399.1
    474240     13399.8
    474280     13400.8
    474320     13401.5
    474360     13402.4
    474400     13405.1
    474440     13404.3
    474480       13407
    474520     13407.2
    474560     13409.2
    474600     13409.9
    474640     13412.4
    474680     13412.2
    474720     13413.8
    474760     13414.6
    474800     13415.5
    474840     13416.7
    474880       13419
    474920     13419.4
    474960     13420.9
    475000     13421.4
    475040     13422.1
    475080       13423
    475120     13423.8
    475160     13424.7
    475200     13427.3
    475240     13426.5
    475280     13429.2
    475320     13429.4
    475360     13431.4
    475400     13432.2
    475440     13434.6
    475480     13434.5
    475520     13436.1
    475560     13436.8
    475600     13437.8
    475640     13438.8
    475680     13441.3
    475720     13441.7
    475760     13443.2
    475800     13443.7
    475840     13444.3
    475880     13445.3
    475920     13446.1
    475960       13447
    476000     13449.7
    476040     13448.8
    476080     13451.5
    476120     13451.7
    476160     13453.7
    476200     13454.6
    476240     13456.9
    476280     13456.8
    476320     13458.4
    476360     13459.1
    476400       13460
    476440     13461.1
    476480     13463.6
    476520     13463.9
    476560     13465.5
    476600       13466
    476640     13466.5
    476680     13467.5
    476720     13468.4
    476760     13469.2
    476800     13471.9
    476840     13471.1
    476880     13473.8
    476920       13474
    476960       13476
    477000     13476.9
    477040     13479.2
    477080       13479
    477120     13480.7
    477160     13481.4
    477200     13482.3
    477240     13483.3
    477280     13485.8
    477320     13486.2
    477360     13487.7
    477400     13488.2
    477440     13488.9
    477480     13489.8
    477520     13490.8
    477560     13491.5
    477600     13494.2
    477640     13493.3
    477680       13496
    477720     13496.3
    477760     13498.2
    477800     13499.2
    477840     13501.5
    477880     13501.3
    477920       13503
    477960     13503.6
    478000     13504.5
    478040     13505.6
    478080     13508.1
    478120     13508.4
    478160     13509.9
    478200     13510.4
    478240     13511.2
    478280       13512
    478320       13513
    478360     13513.7
    478400     13516.5
    478440     13515.5
    478480     13518.3
    478520     13518.5
    478560     13520.5
    478600     13521.4
    478640     13523.8
    478680     13523.5
    478720     13525.2
    478760     13525.8
    478800     13526.8
    478840     13527.8
    478880     13530.3
    478920     13530.7
    478960     13532.2
    479000     13532.7
    479040     13533.4
    479080     13534.3
    479120     13535.3
    479160       13536
    479200     13538.8
    479240     13537.8
    479280     13540.5
    479320     13540.8
    479360     13542.8
    479400     13543.7
    479440     13546.1
    479480     13545.8
    479520     13547.5
    479560       13548
    479600     13549.1
    479640     13550.1
    479680     13552.6
    479720     13552.9
    479760     13554.5
    479800       13555
    479840     13555.7
    479880     13556.5
    479920     13557.5
    479960     13558.3
    480000       13561
    480040       13560
    480080     13562.8
    480120       13563
    480160       13565
    480200     13565.9
    480240     13568.3
    480280       13568
    480320     13569.8
    480360     13570.3
    480400     13571.3
    480440     13572.3
    480480     13574.9
    480520     13575.2
    480560     13576.8
    480600     13577.2
    480640     13577.9
    480680     13578.8
    480720     13579.8
    480760     13580.5
    480800     13583.3
    480840     13582.3
    480880       13585
    480920     13585.2
    480960     13587.2
    481000     13588.1
    481040     13590.5
    481080     13590.2
    481120     13592.1
    481160     13592.5
    481200     13593.5
    481240     13594.5
    481280     13597.2
    481320     13597.4
    481360     13599.1
    481400     13599.5
    481440     13600.1
    481480     13601.1
    481520       13602
    481560     13602.7
    481600     13605.5
    481640     13604.5
    481680     13607.3
    481720     13607.4
    481760     13609.4
    481800     13610.3
    481840     13612.8
    481880     13612.5
    481920     13614.3
    481960     13614.7
    482000     13615.8
    482040     13616.8
    482080     13619.4
    482120     13619.6
    482160     13621.4
    482200     13621.7
    482240     13622.4
    482280     13623.3
    482320     13624.2
    482360     13624.9
    482400     13627.7
    482440     13626.8
    482480     13629.5
    482520     13629.7
    482560     13631.6
    482600     13632.5
    482640     13634.9
    482680     13634.6
    482720     13636.5
    482760       13637
    482800       13638
    482840       13639
    482880     13641.6
    482920     13641.8
    482960     13643.5
    483000     13643.9
    483040     13644.6
    483080     13645.5
    483120     13646.3
    483160     13647.2
    483200       13650
    483240     13648.9
    483280     13651.7
    483320     13651.8
    483360     13653.8
    483400     13654.7
    483440     13657.2
    483480     13656.8
    483520     13658.7
    483560     13659.2
    483600     13660.2
    483640     13661.2
    483680     13663.8
    483720       13664
    483760     13665.7
    483800     13666.2
    483840     13666.8
    483880     13667.7
    483920     13668.5
    483960     13669.4
    484000     13672.2
    484040     13671.1
    484080     13673.9
    484120       13674
    484160     13676.1
    484200       13677
    484240     13679.4
    484280       13679
    484320       13681
    484360     13681.4
    484400     13682.4
    484440     13683.4
    484480     13685.9
    484520     13686.2
    484560       13688
    484600     13688.4
    484640     13689.1
    484680     13689.9
    484720     13690.7
    484760     13691.6
    484800     13694.4
    484840     13693.3
    484880     13696.1
    484920     13696.2
    484960     13698.3
    485000     13699.1
    485040     13701.6
    485080     13701.3
    485120     13703.1
    485160     13703.6
    485200     13704.6
    485240     13705.6
    485280     13708.2
    485320     13708.5
    485360     13710.2
    485400     13710.6
    485440     13711.2
    485480     13712.1
    485520     13712.9
    485560     13713.8
    485600     13716.6
    485640     13715.5
    485680     13718.3
    485720     13718.4
    485760     13720.5
    485800     13721.3
    485840     13723.9
    485880     13723.6
    485920     13725.4
    485960     13725.9
    486000     13726.7
    486040     13727.8
    486080     13730.4
    486120     13730.7
    486160     13732.3
    486200     13732.8
    486240     13733.4
    486280     13734.3
    486320     13735.1
    486360     13736.1
    486400     13738.9
    486440     13737.7
    486480     13740.5
    486520     13740.7
    486560     13742.8
    486600     13743.5
    486640     13746.1
    486680     13745.8
    486720     13747.6
    486760     13748.1
    486800       13749
    486840       13750
    486880     13752.6
    486920       13753
    486960     13754.6
    487000       13755
    487040     13755.7
    487080     13756.5
    487120     13757.3
    487160     13758.3
    487200     13761.1
    487240     13759.9
    487280     13762.7
    487320     13762.9
    487360       13765
    487400     13765.7
    487440     13768.3
    487480       13768
    487520     13769.8
    487560     13770.3
    487600     13771.2
    487640     13772.2
    487680     13774.8
    487720     13775.2
    487760     13776.9
    487800     13777.2
    487840     13777.9
    487880     13778.7
    487920     13779.5
    487960     13780.5
    488000     13783.3
    488040     13782.1
    488080     13784.9
    488120     13785.2
    488160     13787.2
    488200     13787.8
    488240     13790.6
    488280     13790.2
    488320       13792
    488360     13792.6
    488400     13793.5
    488440     13794.4
    488480       13797
    488520     13797.5
    488560     13799.1
    488600     13799.5
    488640     13800.1
    488680     13800.9
    488720     13801.8
    488760     13802.7
    488800     13805.5
    488840     13804.4
    488880     13807.1
    488920     13807.4
    488960     13809.4
    489000       13810
    489040     13812.8
    489080     13812.4
    489120     13814.2
    489160     13814.8
    489200     13815.7
    489240     13816.6
    489280     13819.3
    489320     13819.7
    489360     13821.3
    489400     13821.7
    489440     13822.3
    489480     13823.1
    489520       13824
    489560       13825
    489600     13827.8
    489640     13826.6
    489680     13829.4
    489720     13829.6
    489760     13831.7
    489800     13832.2
    489840       13835
    489880     13834.6
    489920     13836.5
    489960       13837
    490000     13837.9
    490040     13838.8
    490080     13841.5
    490120     13841.8
    490160     13843.5
    490200     13843.8
    490240     13844.5
    490280     13845.3
    490320     13846.2
    490360     13847.2
    490400       13850
    490440     13848.8
    490480     13851.6
    490520     13851.8
    490560     13853.9
    490600     13854.4
    490640     13857.2
    490680     13856.8
    490720     13858.7
    490760     13859.2
    490800     13860.1
    490840       13861
    490880     13863.7
    490920       13864
    490960     13865.7
    491000       13866
    491040     13866.8
    491080     13867.6
    491120     13868.4
    491160     13869.4
    491200     13872.3
    491240       13871
    491280     13873.8
    491320     13874.1
    491360     13876.1
    491400     13876.6
    491440     13879.4
    491480       13879
    491520     13880.9
    491560     13881.4
    491600     13882.2
    491640     13883.3
    491680     13885.9
    491720     13886.3
    491760     13887.9
    491800     13888.2
    491840       13889
    491880     13889.7
    491920     13890.6
    491960     13891.6
    492000     13894.5
    492040     13893.2
    492080       13896
    492120     13896.2
    492160     13898.4
    492200     13898.9
    492240     13901.6
    492280     13901.2
    492320       13903
    492360     13903.6
    492400     13904.4
    492440     13905.5
    492480     13908.2
    492520     13908.5
    492560     13910.2
    492600     13910.4
    492640     13911.2
    492680       13912
    492720     13912.9
    492760     13913.9
    492800     13916.7
    492840     13915.4
    492880     13918.2
    492920     13918.4
    492960     13920.6
    493000     13921.1
    493040     13923.8
    493080     13923.4
    493120     13925.2
    493160     13925.9
    493200     13926.6
    493240     13927.7
    493280     13930.4
    493320     13930.7
    493360     13932.4
    493400     13932.6
    493440     13933.4
    493480     13934.2
    493520     13935.1
    493560     13936.1
    493600     13938.9
    493640     13937.6
    493680     13940.4
    493720     13940.7
    493760     13942.9
    493800     13943.3
    493840       13946
    493880     13945.6
    493920     13947.5
    493960       13948
    494000     13948.8
    494040     13949.9
    494080     13952.6
    494120     13952.9
    494160     13954.6
    494200     13954.9
    494240     13955.6
    494280     13956.4
    494320     13957.2
    494360     13958.3
    494400     13961.2
    494440     13959.8
    494480     13962.6
    494520     13962.9
    494560     13965.1
    494600     13965.5
    494640     13968.2
    494680     13967.9
    494720     13969.6
    494760     13970.3
    494800     13971.1
    494840     13972.2
    494880     13974.9
    494920     13975.1
    494960     13976.8
    495000     13977.1
    495040     13977.8
    495080     13978.7
    495120     13979.4
    495160     13980.6
    495200     13983.4
    495240     13982.1
    495280     13984.9
    495320     13985.2
    495360     13987.4
    495400     13987.8
    495440     13990.5
    495480     13990.2
    495520     13991.9
    495560     13992.5
    495600     13993.3
    495640     13994.4
    495680     13997.1
    495720     13997.3
    495760       13999
    495800     13999.3
    495840     14000.1
    495880     14000.9
    495920     14001.7
    495960     14002.8
    496000     14005.7
    496040     14004.3
    496080     14007.1
    496120     14007.4
    496160     14009.6
    496200     14010.1
    496240     14012.7
    496280     14012.4
    496320     14014.1
    496360     14014.7
    496400     14015.5
    496440     14016.6
    496480     14019.4
    496520     14019.6
    496560     14021.3
    496600     14021.6
    496640     14022.3
    496680     14023.1
    496720     14023.9
    496760       14025
    496800     14027.9
    496840     14026.6
    496880     14029.4
    496920     14029.7
    496960     14031.9
    497000     14032.3
    497040     14034.9
    497080     14034.6
    497120     14036.3
    497160     14036.9
    497200     14037.8
    497240     14038.9
    497280     14041.7
    497320     14041.8
    497360     14043.5
    497400     14043.9
    497440     14044.6
    497480     14045.3
    497520     14046.1
    497560     14047.3
    497600     14050.1
    497640     14048.8
    497680     14051.6
    497720       14052
    497760     14054.1
    497800     14054.6
    497840     14057.2
    497880     14056.8
    497920     14058.5
    497960     14059.1
    498000     14060.1
    498040     14061.1
    498080       14064
    498120       14064
    498160     14065.7
    498200     14066.2
    498240     14066.8
    498280     14067.5
    498320     14068.4
    498360     14069.5
    498400     14072.4
    498440     14071.1
    498480     14073.9
    498520     14074.3
    498560     14076.4
    498600     14076.8
    498640     14079.4
    498680     14079.1
    498720     14080.8
    498760     14081.4
    498800     14082.4
    498840     14083.3
    498880     14086.2
    498920     14086.3
    498960     14087.9
    499000     14088.4
    499040     14089.1
    499080     14089.7
    499120     14090.6
    499160     14091.6
    499200     14094.6
    499240     14093.3
    499280     14096.1
    499320     14096.6
    499360     14098.7
    499400     14099.1
    499440     14101.6
    499480     14101.3
    499520       14103
    499560     14103.6
    499600     14104.6
    499640     14105.6
    499680     14108.4
    499720     14108.5
    499760     14110.2
    499800     14110.6
    499840     14111.3
    499880       14112
    499920     14112.9
    499960     14113.9
    500000     14116.8
    500040     14115.4
    500080     14118.2
    500120     14118.8
    500160     14120.9
    500200     14121.3
    500240     14123.8
    500280     14123.5
    500320     14125.3
    500360     14125.8
    500400     14126.8
    500440     14127.8
    500480     14130.6
    500520     14130.7
    500560     14132.4
    500600     14132.9
    500640     14133.5
    500680     14134.2
    500720     14135.1
    500760     14136.2
    500800     14139.1
    500840     14137.6
    500880     14140.5
    500920       14141
    500960     14143.1
    501000     14143.5
    501040       14146
    501080     14145.7
    501120     14147.4
    501160       14148
    501200       14149
    501240       14150
    501280     14152.8
    501320     14152.9
    501360     14154.6
    501400     14155.1
    501440     14155.7
    501480     14156.5
    501520     14157.2
    501560     14158.4
    501600     14161.4
    501640     14159.8
    501680     14162.7
    501720     14163.2
    501760     14165.2
    501800     14165.6
    501840     14168.1
    501880     14167.9
    501920     14169.5
    501960     14170.2
    502000     14171.1
    502040     14172.1
    502080       14175
    502120     14175.1
    502160     14176.8
    502200     14177.3
    502240     14177.9
    502280     14178.7
    502320     14179.4
    502360     14180.6
    502400     14183.6
    502440       14182
    502480     14184.9
    502520     14185.4
    502560     14187.4
    502600     14187.8
    502640     14190.3
    502680     14190.1
    502720     14191.7
    502760     14192.4
    502800     14193.3
    502840     14194.3
    502880     14197.2
    502920     14197.2
    502960     14198.9
    503000     14199.5
    503040     14200.1
    503080     14200.9
    503120     14201.5
    503160     14202.7
    503200     14205.8
    503240     14204.2
    503280     14207.1
    503320     14207.6
    503360     14209.6
    503400       14210
    503440     14212.5
    503480     14212.3
    503520     14213.9
    503560     14214.6
    503600     14215.6
    503640     14216.5
    503680     14219.4
    503720     14219.4
    503760       14221
    503800     14221.7
    503840     14222.2
    503880     14223.1
    503920     14223.7
    503960     14224.8
    504000     14227.9
    504040     14226.4
    504080     14229.2
    504120     14229.7
    504160     14231.7
    504200     14232.3
    504240     14234.6
    504280     14234.5
    504320     14236.1
    504360     14236.8
    504400     14237.7
    504440     14238.7
    504480     14241.5
    504520     14241.6
    504560     14243.2
    504600     14243.9
    504640     14244.3
    504680     14245.2
    504720     14245.9
    504760     14247.1
    504800     14250.2
    504840     14248.5
    504880     14251.4
    504920     14251.9
    504960     14253.9
    505000     14254.4
    505040     14256.7
    505080     14256.6
    505120     14258.2
    505160       14259
    505200     14259.9
    505240     14260.9
    505280     14263.7
    505320     14263.7
    505360     14265.3
    505400     14266.1
    505440     14266.5
    505480     14267.3
    505520       14268
    505560     14269.2
    505600     14272.4
    505640     14270.7
    505680     14273.5
    505720       14274
    505760     14276.1
    505800     14276.6
    505840     14278.9
    505880     14278.8
    505920     14280.4
    505960     14281.1
    506000       14282
    506040       14283
    506080     14285.9
    506120     14285.8
    506160     14287.5
    506200     14288.2
    506240     14288.6
    506280     14289.5
    506320     14290.2
    506360     14291.3
    506400     14294.5
    506440     14292.8
    506480     14295.6
    506520     14296.1
    506560     14298.1
    506600     14298.7
    506640     14301.1
    506680       14301
    506720     14302.4
    506760     14303.2
    506800     14304.2
    506840     14305.1
    506880     14308.1
    506920     14307.9
    506960     14309.6
    507000     14310.3
    507040     14310.6
    507080     14311.6
    507120     14312.2
    507160     14313.5
    507200     14316.6
    507240     14314.9
    507280     14317.7
    507320     14318.2
    507360     14320.3
    507400     14320.8
    507440     14323.2
    507480       14323
    507520     14324.6
    507560     14325.3
    507600     14326.3
    507640     14327.2
    507680     14330.2
    507720       14330
    507760     14331.7
    507800     14332.4
    507840     14332.7
    507880     14333.7
    507920     14334.3
    507960     14335.6
    508000     14338.7
    508040     14336.9
    508080     14339.8
    508120     14340.2
    508160     14342.4
    508200     14342.9
    508240     14345.3
    508280     14345.1
    508320     14346.7
    508360     14347.4
    508400     14348.4
    508440     14349.2
    508480     14352.3
    508520     14352.1
    508560     14353.9
    508600     14354.5
    508640     14354.8
    508680     14355.8
    508720     14356.4
    508760     14357.7
    508800     14360.8
    508840       14359
    508880     14361.9
    508920     14362.3
    508960     14364.5
    509000       14365
    509040     14367.4
    509080     14367.2
    509120     14368.7
    509160     14369.5
    509200     14370.5
    509240     14371.3
    509280     14374.4
    509320     14374.2
    509360       14376
    509400     14376.6
    509440     14376.9
    509480     14377.9
    509520     14378.5
    509560     14379.7
    509600     14382.9
    509640     14381.1
    509680       14384
    509720     14384.4
    509760     14386.6
    509800       14387
    509840     14389.6
    509880     14389.3
    509920     14390.9
    509960     14391.5
    510000     14392.6
    510040     14393.4
    510080     14396.6
    510120     14396.4
    510160       14398
    510200     14398.6
    510240     14399.1
    510280       14400
    510320     14400.7
    510360     14401.8
    510400       14405
    510440     14403.2
    510480     14406.1
    510520     14406.5
    510560     14408.7
    510600       14409
    510640     14411.7
    510680     14411.4
    510720       14413
    510760     14413.6
    510800     14414.7
    510840     14415.4
    510880     14418.7
    510920     14418.4
    510960     14420.1
    511000     14420.7
    511040     14421.1
    511080     14422.1
    511120     14422.7
    511160     14423.9
    511200     14427.1
    511240     14425.3
    511280     14428.2
    511320     14428.6
    511360     14430.8
    511400     14431.1
    511440     14433.8
    511480     14433.4
    511520     14435.1
    511560     14435.7
    511600     14436.8
    511640     14437.5
    511680     14440.7
    511720     14440.5
    511760     14442.2
    511800     14442.8
    511840     14443.1
    511880     14444.2
    511920     14444.8
    511960       14446
    512000     14449.2
    512040     14447.3
    512080     14450.2
    512120     14450.7
    512160     14452.8
    512200     14453.2
    512240     14455.9
    512280     14455.4
    512320     14457.2
    512360     14457.7
    512400     14458.9
    512440     14459.5
    512480     14462.8
    512520     14462.6
    512560     14464.2
    512600     14464.9
    512640     14465.2
    512680     14466.2
    512720     14466.8
    512760       14468
    512800     14471.2
    512840     14469.3
    512880     14472.3
    512920     14472.7
    512960     14474.8
    513000     14475.2
    513040       14478
    513080     14477.5
    513120     14479.2
    513160     14479.8
    513200     14480.9
    513240     14481.6
    513280     14484.9
    513320     14484.6
    513360     14486.2
    513400       14487
    513440     14487.3
    513480     14488.3
    513520     14488.8
    513560     14490.1
    513600     14493.3
    513640     14491.3
    513680     14494.3
    513720     14494.8
    513760     14496.9
    513800     14497.2
    513840     14500.1
    513880     14499.5
    513920     14501.2
    513960     14501.8
    514000       14503
    514040     14503.5
    514080     14506.9
    514120     14506.6
    514160     14508.4
    514200     14509.1
    514240     14509.3
    514280     14510.4
    514320     14510.9
    514360     14512.1
    514400     14515.4
    514440     14513.4
    514480     14516.4
    514520     14516.8
    514560       14519
    514600     14519.3
    514640     14522.1
    514680     14521.6
    514720     14523.2
    514760     14523.9
    514800     14525.1
    514840     14525.6
    514880     14528.9
    514920     14528.7
    514960     14530.4
    515000     14531.1
    515040     14531.4
    515080     14532.4
    515120     14532.9
    515160     14534.2
    515200     14537.4
    515240     14535.4
    515280     14538.4
    515320     14538.9
    515360       14541
    515400     14541.2
    515440     14544.2
    515480     14543.6
    515520     14545.3
    515560     14545.9
    515600     14547.1
    515640     14547.6
    515680       14551
    515720     14550.7
    515760     14552.4
    515800     14553.1
    515840     14553.4
    515880     14554.4
    515920     14554.9
    515960     14556.2
    516000     14559.4
    516040     14557.4
    516080     14560.4
    516120     14560.9
    516160       14563
    516200     14563.3
    516240     14566.2
    516280     14565.6
    516320     14567.3
    516360     14567.9
    516400     14569.1
    516440     14569.7
    516480       14573
    516520     14572.8
    516560     14574.4
    516600     14575.2
    516640     14575.5
    516680     14576.5
    516720     14576.9
    516760     14578.2
    516800     14581.5
    516840     14579.4
    516880     14582.5
    516920     14582.9
    516960     14585.1
    517000     14585.3
    517040     14588.3
    517080     14587.7
    517120     14589.4
    517160       14590
    517200     14591.2
    517240     14591.7
    517280       14595
    517320     14594.8
    517360     14596.4
    517400     14597.3
    517440     14597.5
    517480     14598.5
    517520       14599
    517560     14600.3
    517600     14603.5
    517640     14601.4
    517680     14604.5
    517720     14604.9
    517760     14607.1
    517800     14607.4
    517840     14610.3
    517880     14609.7
    517920     14611.4
    517960     14612.1
    518000     14613.3
    518040     14613.7
    518080       14617
    518120     14616.9
    518160     14618.4
    518200     14619.3
    518240     14619.6
    518280     14620.6
    518320       14621
    518360     14622.3
    518400     14625.5
    518440     14623.4
    518480     14626.5
    518520       14627
    518560     14629.2
    518600     14629.5
    518640     14632.4
    518680     14631.7
    518720     14633.4
    518760     14634.1
    518800     14635.4
    518840     14635.8
    518880     14639.1
    518920       14639
    518960     14640.5
    519000     14641.5
    519040     14641.6
    519080     14642.6
    519120     14643.1
    519160     14644.3
    519200     14647.6
    519240     14645.4
    519280     14648.5
    519320     14649.1
    519360     14651.2
    519400     14651.6
    519440     14654.5
    519480     14653.8
    519520     14655.6
    519560     14656.2
    519600     14657.4
    519640     14657.9
    519680     14661.2
    519720     14661.1
    519760     14662.6
    519800     14663.6
    519840     14663.8
    519880     14664.8
    519920     14665.2
    519960     14666.5
    520000     14669.6
    520040     14667.6
    520080     14670.6
    520120     14671.2
    520160     14673.3
    520200     14673.7
    520240     14676.6
    520280     14675.9
    520320     14677.7
    520360     14678.3
    520400     14679.6
    520440       14680
    520480     14683.3
    520520     14683.2
    520560     14684.7
    520600     14685.7
    520640     14685.9
    520680     14686.9
    520720     14687.3
    520760     14688.6
    520800     14691.8
    520840     14689.7
    520880     14692.8
    520920     14693.2
    520960     14695.5
    521000     14695.9
    521040     14698.8
    521080       14698
    521120     14699.8
    521160     14700.5
    521200     14701.7
    521240     14702.1
    521280     14705.4
    521320     14705.3
    521360     14706.9
    521400     14707.8
    521440       14708
    521480     14709.1
    521520     14709.5
    521560     14710.7
    521600     14713.9
    521640     14711.9
    521680     14714.9
    521720     14715.4
    521760     14717.7
    521800     14718.1
    521840     14720.9
    521880     14720.2
    521920       14722
    521960     14722.7
    522000     14723.9
    522040     14724.3
    522080     14727.6
    522120     14727.5
    522160       14729
    522200     14729.9
    522240     14730.2
    522280     14731.3
    522320     14731.6
    522360     14732.9
    522400     14736.1
    522440       14734
    522480     14737.1
    522520     14737.5
    522560     14739.7
    522600     14740.3
    522640       14743
    522680     14742.3
    522720     14744.2
    522760     14744.8
    522800       14746
    522840     14746.5
    522880     14749.8
    522920     14749.7
    522960     14751.2
    523000     14752.1
    523040     14752.4
    523080     14753.3
    523120     14753.8
    523160       14755
    523200     14758.2
    523240     14756.2
    523280     14759.3
    523320     14759.7
    523360     14761.8
    523400     14762.4
    523440     14765.2
    523480     14764.4
    523520     14766.4
    523560       14767
    523600     14768.1
    523640     14768.5
    523680     14771.9
    523720     14771.9
    523760     14773.3
    523800     14774.3
    523840     14774.5
    523880     14775.5
    523920       14776
    523960     14777.3
    524000     14780.3
    524040     14778.5
    524080     14781.5
    524120     14781.8
    524160       14784
    524200     14784.6
    524240     14787.4
    524280     14786.6
    524320     14788.5
    524360     14789.2
    524400     14790.3
    524440     14790.8
    524480     14794.1
    524520       14794
    524560     14795.5
    524600     14796.5
    524640     14796.7
    524680     14797.7
    524720     14798.1
    524760     14799.4
    524800     14802.5
    524840     14800.6
    524880     14803.7
    524920       14804
    524960     14806.1
    525000     14806.8
    525040     14809.6
    525080     14808.8
    525120     14810.7
    525160     14811.3
    525200     14812.6
    525240     14812.9
    525280     14816.3
    525320     14816.2
    525360     14817.7
    525400     14818.7
    525440     14818.9
    525480     14819.8
    525520     14820.3
    525560     14821.5
    525600     14824.7
    525640     14822.7
    525680     14825.9
    525720     14826.1
    525760     14828.2
    525800     14828.9
    525840     14831.7
    525880     14830.9
    525920     14832.8
    525960     14833.4
    526000     14834.7
    526040       14835
    526080     14838.5
    526120     14838.3
    526160     14839.9
    526200     14840.8
    526240     14841.1
    526280     14841.9
    526320     14842.4
    526360     14843.7
    526400     14846.9
    526440     14844.8
    526480     14848.1
    526520     14848.2
    526560     14850.3
    526600     14850.9
    526640     14853.8
    526680       14853
    526720       14855
    526760     14855.6
    526800     14856.8
    526840     14857.2
    526880     14860.6
    526920     14860.4
    526960       14862
    527000       14863
    527040     14863.1
    527080       14864
    527120     14864.5
    527160     14865.8
    527200       14869
    527240       14867
    527280     14870.2
    527320     14870.3
    527360     14872.5
    527400     14873.1
    527440       14876
    527480     14875.1
    527520     14877.2
    527560     14877.7
    527600       14879
    527640     14879.4
    527680     14882.7
    527720     14882.5
    527760     14884.2
    527800     14885.1
    527840     14885.4
    527880     14886.1
    527920     14886.6
    527960     14887.9
    528000     14891.1
    528040     14889.1
    528080     14892.4
    528120     14892.4
    528160     14894.6
    528200     14895.2
    528240     14898.2
    528280     14897.3
    528320     14899.4
    528360     14899.8
    528400     14901.2
    528440     14901.6
    528480     14904.9
    528520     14904.6
    528560     14906.4
    528600     14907.3
    528640     14907.5
    528680     14908.2
    528720     14908.8
    528760     14910.2
    528800     14913.3
    528840     14911.2
    528880     14914.6
    528920     14914.6
    528960     14916.8
    529000     14917.4
    529040     14920.4
    529080     14919.5
    529120     14921.6
    529160       14922
    529200     14923.3
    529240     14923.8
    529280     14927.1
    529320     14926.8
    529360     14928.6
    529400     14929.4
    529440     14929.7
    529480     14930.4
    529520       14931
    529560     14932.4
    529600     14935.5
    529640     14933.4
    529680     14936.8
    529720     14936.8
    529760     14938.9
    529800     14939.6
    529840     14942.6
    529880     14941.7
    529920     14943.7
    529960     14944.1
    530000     14945.5
    530040       14946
    530080     14949.3
    530120       14949
    530160     14950.8
    530200     14951.6
    530240     14951.9
    530280     14952.6
    530320     14953.1
    530360     14954.6
    530400     14957.7
    530440     14955.6
    530480     14958.9
    530520       14959
    530560     14961.1
    530600     14961.8
    530640     14964.8
    530680     14963.8
    530720     14965.9
    530760     14966.4
    530800     14967.8
    530840     14968.2
    530880     14971.5
    530920     14971.2
    530960       14973
    531000     14973.8
    531040     14974.1
    531080     14974.8
    531120     14975.4
    531160     14976.8
    531200     14979.9
    531240     14977.8
    531280     14981.2
    531320     14981.3
    531360     14983.3
    531400     14984.1
    531440     14987.1
    531480       14986
    531520     14988.1
    531560     14988.6
    531600       14990
    531640     14990.4
    531680     14993.7
    531720     14993.4
    531760     14995.2
    531800     14996.1
    531840     14996.3
    531880       14997
    531920     14997.6
    531960       14999
    532000     15002.1
    532040     14999.9
    532080     15003.3
    532120     15003.4
    532160     15005.4
    532200     15006.3
    532240     15009.2
    532280     15008.2
    532320     15010.3
    532360     15010.7
    532400     15012.2
    532440     15012.5
    532480     15015.9
    532520     15015.5
    532560     15017.3
    532600     15018.2
    532640     15018.5
    532680     15019.2
    532720     15019.7
    532760     15021.2
    532800     15024.3
    532840       15022
    532880     15025.4
    532920     15025.6
    532960     15027.6
    533000     15028.4
    533040     15031.3
    533080     15030.3
    533120     15032.4
    533160     15032.8
    533200     15034.3
    533240     15034.7
    533280       15038
    533320     15037.6
    533360     15039.4
    533400     15040.4
    533440     15040.7
    533480     15041.4
    533520     15041.9
    533560     15043.3
    533600     15046.5
    533640     15044.1
    533680     15047.6
    533720     15047.7
    533760     15049.8
    533800     15050.6
    533840     15053.4
    533880     15052.5
    533920     15054.6
    533960       15055
    534000     15056.5
    534040     15056.8
    534080     15060.2
    534120     15059.8
    534160     15061.5
    534200     15062.5
    534240     15062.8
    534280     15063.5
    534320       15064
    534360     15065.4
    534400     15068.7
    534440     15066.3
    534480     15069.8
    534520     15069.8
    534560     15071.9
    534600     15072.8
    534640     15075.6
    534680     15074.7
    534720     15076.7
    534760       15077
    534800     15078.7
    534840     15078.9
    534880     15082.3
    534920       15082
    534960     15083.7
    535000     15084.7
    535040     15084.9
    535080     15085.7
    535120     15086.2
    535160     15087.6
    535200     15090.9
    535240     15088.5
    535280     15091.9
    535320       15092
    535360     15094.1
    535400       15095
    535440     15097.8
    535480     15096.8
    535520     15098.8
    535560     15099.3
    535600     15100.8
    535640     15101.1
    535680     15104.6
    535720     15104.1
    535760     15105.9
    535800     15106.8
    535840       15107
    535880     15107.9
    535920     15108.4
    535960     15109.8
    536000       15113
    536040     15110.6
    536080     15114.1
    536120     15114.1
    536160     15116.3
    536200     15117.1
    536240       15120
    536280       15119
    536320       15121
    536360     15121.5
    536400     15122.9
    536440     15123.3
    536480     15126.7
    536520     15126.3
    536560     15128.1
    536600       15129
    536640     15129.3
    536680     15130.1
    536720     15130.6
    536760       15132
    536800     15135.2
    536840     15132.8
    536880     15136.2
    536920     15136.3
    536960     15138.4
    537000     15139.3
    537040     15142.1
    537080     15141.2
    537120     15143.2
    537160     15143.6
    537200     15145.1
    537240     15145.4
    537280     15148.9
    537320     15148.5
    537360     15150.3
    537400     15151.2
    537440     15151.4
    537480     15152.3
    537520     15152.8
    537560     15154.2
    537600     15157.4
    537640     15155.1
    537680     15158.4
    537720     15158.5
    537760     15160.6
    537800     15161.6
    537840     15164.2
    537880     15163.5
    537920     15165.4
    537960     15165.8
    538000     15167.3
    538040     15167.6
    538080     15171.1
    538120     15170.7
    538160     15172.5
    538200     15173.4
    538240     15173.6
    538280     15174.5
    538320       15175
    538360     15176.4
    538400     15179.6
    538440     15177.4
    538480     15180.6
    538520     15180.7
    538560     15182.9
    538600     15183.8
    538640     15186.5
    538680     15185.8
    538720     15187.7
    538760     15187.9
    538800     15189.5
    538840     15189.8
    538880     15193.3
    538920     15192.9
    538960     15194.7
    539000     15195.6
    539040     15195.8
    539080     15196.7
    539120     15197.2
    539160     15198.6
    539200     15201.9
    539240     15199.7
    539280     15202.9
    539320     15202.8
    539360       15205
    539400       15206
    539440     15208.7
    539480       15208
    539520       15210
    539560     15210.2
    539600     15211.7
    539640     15212.1
    539680     15215.5
    539720       15215
    539760     15216.9
    539800     15217.8
    539840       15218
    539880     15218.9
    539920     15219.4
    539960     15220.8
    540000     15224.2
    540040     15221.9
    540080     15225.1
    540120       15225
    540160     15227.2
    540200     15228.1
    540240     15230.9
    540280     15230.3
    540320     15232.1
    540360     15232.4
    540400     15233.9
    540440     15234.2
    540480     15237.7
    540520     15237.2
    540560       15239
    540600     15240.1
    540640     15240.2
    540680     15241.1
    540720     15241.6
    540760       15243
    540800     15246.4
    540840     15244.1
    540880     15247.3
    540920     15247.2
    540960     15249.4
    541000     15250.3
    541040     15253.2
    541080     15252.5
    541120     15254.4
    541160     15254.5
    541200     15256.2
    541240     15256.4
    541280       15260
    541320     15259.4
    541360     15261.4
    541400     15262.3
    541440     15262.4
    541480     15263.3
    541520     15263.8
    541560     15265.2
    541600     15268.6
    541640     15266.3
    541680     15269.5
    541720     15269.4
    541760     15271.6
    541800     15272.5
    541840     15275.4
    541880     15274.7
    541920     15276.6
    541960     15276.8
    542000     15278.4
    542040     15278.7
    542080     15282.3
    542120     15281.6
    542160     15283.6
    542200     15284.5
    542240     15284.6
    542280     15285.5
    542320       15286
    542360     15287.5
    542400     15290.9
    542440     15288.5
    542480     15291.7
    542520     15291.6
    542560     15293.8
    542600     15294.7
    542640     15297.5
    542680     15296.9
    542720     15298.8
    542760       15299
    542800     15300.7
    542840     15300.9
    542880     15304.5
    542920     15303.9
    542960     15305.8
    543000     15306.6
    543040     15306.9
    543080     15307.7
    543120     15308.2
    543160     15309.7
    543200     15313.1
    543240     15310.7
    543280     15313.9
    543320     15313.8
    543360       15316
    543400     15316.9
    543440     15319.7
    543480     15319.2
    543520       15321
    543560     15321.2
    543600     15322.9
    543640     15323.2
    543680     15326.8
    543720     15326.2
    543760     15328.1
    543800     15328.9
    543840     15329.1
    543880     15329.9
    543920     15330.4
    543960     15331.9
    544000     15335.3
    544040     15332.9
    544080     15336.1
    544120       15336
    544160     15338.2
    544200     15339.1
    544240       15342
    544280     15341.3
    544320     15343.1
    544360     15343.4
    544400     15345.1
    544440     15345.3
    544480       15349
    544520     15348.4
    544560     15350.2
    544600     15351.1
    544640     15351.3
    544680     15352.2
    544720     15352.7
    544760     15354.2
    544800     15357.6
    544840       15355
    544880     15358.4
    544920     15358.2
    544960     15360.4
    545000     15361.4
    545040     15364.2
    545080     15363.6
    545120     15365.4
    545160     15365.6
    545200     15367.3
    545240     15367.6
    545280     15371.2
    545320     15370.6
    545360     15372.5
    545400     15373.3
    545440     15373.5
    545480     15374.4
    545520     15374.9
    545560     15376.4
    545600     15379.8
    545640     15377.2
    545680     15380.6
    545720     15380.3
    545760     15382.6
    545800     15383.6
    545840     15386.4
    545880     15385.9
    545920     15387.6
    545960     15387.8
    546000     15389.4
    546040     15389.8
    546080     15393.4
    546120     15392.8
    546160     15394.7
    546200     15395.5
    546240     15395.8
    546280     15396.6
    546320     15397.1
    546360     15398.6
    546400       15402
    546440     15399.4
    546480     15402.7
    546520     15402.5
    546560     15404.8
    546600     15405.8
    546640     15408.6
    546680     15408.1
    546720     15409.8
    546760       15410
    546800     15411.7
    546840     15411.9
    546880     15415.6
    546920     15414.9
    546960     15416.9
    547000     15417.7
    547040     15417.9
    547080     15418.8
    547120     15419.2
    547160     15420.8
    547200     15424.1
    547240     15421.6
    547280     15424.9
    547320     15424.6
    547360       15427
    547400     15427.9
    547440     15430.7
    547480     15430.2
    547520     15431.9
    547560     15432.1
    547600     15433.9
    547640     15434.1
    547680     15437.9
    547720     15437.1
    547760     15439.1
    547800     15439.9
    547840     15440.1
    547880       15441
    547920     15441.4
    547960       15443
    548000     15446.3
    548040     15443.7
    548080       15447
    548120     15446.7
    548160     15449.1
    548200       15450
    548240     15452.9
    548280     15452.4
    548320     15454.1
    548360     15454.3
    548400       15456
    548440     15456.3
    548480       15460
    548520     15459.3
    548560     15461.3
    548600       15462
    548640     15462.3
    548680     15463.1
    548720     15463.6
    548760     15465.2
    548800     15468.5
    548840     15465.9
    548880     15469.3
    548920     15468.9
    548960     15471.3
    549000     15472.2
    549040       15475
    549080     15474.6
    549120     15476.2
    549160     15476.5
    549200     15478.2
    549240     15478.5
    549280     15482.2
    549320     15481.4
    549360     15483.5
    549400     15484.2
    549440     15484.4
    549480     15485.3
    549520     15485.7
    549560     15487.4
    549600     15490.7
    549640     15488.1
    549680     15491.4
    549720     15491.1
    549760     15493.5
    549800     15494.4
    549840     15497.1
    549880     15496.8
    549920     15498.4
    549960     15498.6
    550000     15500.3
    550040     15500.7
    550080     15504.3
    550120     15503.6
    550160     15505.6
    550200     15506.4
    550240     15506.6
    550280     15507.4
    550320     15507.8
    550360     15509.6
    550400     15512.8
    550440     15510.2
    550480     15513.6
    550520     15513.2
    550560     15515.7
    550600     15516.5
    550640     15519.3
    550680     15518.9
    550720     15520.6
    550760     15520.8
    550800     15522.4
    550840     15522.8
    550880     15526.5
    550920     15525.7
    550960     15527.8
    551000     15528.6
    551040     15528.8
    551080     15529.5
    551120       15530
    551160     15531.7
    551200       15535
    551240     15532.4
    551280     15535.8
    551320     15535.3
    551360     15537.8
    551400     15538.7
    551440     15541.4
    551480       15541
    551520     15542.7
    551560       15543
    551600     15544.6
    551640     15544.9
    551680     15548.7
    551720     15547.9
    551760       15550
    551800     15550.8
    551840     15550.9
    551880     15551.7
    551920     15552.1
    551960     15553.9
    552000     15557.2
    552040     15554.6
    552080     15557.9
    552120     15557.5
    552160       15560
    552200     15560.8
    552240     15563.6
    552280     15563.2
    552320     15564.8
    552360     15565.1
    552400     15566.7
    552440     15567.1
    552480     15570.9
    552520       15570
    552560     15572.1
    552600     15572.9
    552640     15573.1
    552680     15573.8
    552720     15574.2
    552760       15576
    552800     15579.3
    552840     15576.7
    552880       15580
    552920     15579.6
    552960     15582.2
    553000     15582.9
    553040     15585.7
    553080     15585.4
    553120       15587
    553160     15587.2
    553200     15588.8
    553240     15589.2
    553280       15593
    553320     15592.2
    553360     15594.2
    553400     15595.1
    553440     15595.2
    553480       15596
    553520     15596.3
    553560     15598.1
    553600     15601.4
    553640     15598.8
    553680     15602.2
    553720     15601.8
    553760     15604.4
    553800     15605.1
    553840     15607.8
    553880     15607.5
    553920     15609.1
    553960     15609.4
    554000       15611
    554040     15611.4
    554080     15615.1
    554120     15614.3
    554160     15616.4
    554200     15617.3
    554240     15617.3
    554280     15618.2
    554320     15618.5
    554360     15620.2
    554400     15623.5
    554440       15621
    554480     15624.3
    554520       15624
    554560     15626.6
    554600     15627.3
    554640       15630
    554680     15629.7
    554720     15631.1
    554760     15631.6
    554800     15633.1
    554840     15633.6
    554880     15637.3
    554920     15636.5
    554960     15638.6
    555000     15639.5
    555040     15639.4
    555080     15640.3
    555120     15640.6
    555160     15642.4
    555200     15645.7
    555240     15643.1
    555280     15646.4
    555320     15646.2
    555360     15648.8
    555400     15649.4
    555440     15652.1
    555480     15651.8
    555520     15653.3
    555560     15653.6
    555600     15655.2
    555640     15655.7
    555680     15659.3
    555720     15658.7
    555760     15660.8
    555800     15661.6
    555840     15661.5
    555880     15662.6
    555920     15662.7
    555960     15664.6
    556000     15667.8
    556040     15665.2
    556080     15668.6
    556120     15668.3
    556160     15670.9
    556200     15671.6
    556240     15674.2
    556280     15673.9
    556320     15675.4
    556360     15675.7
    556400     15677.3
    556440     15677.8
    556480     15681.4
    556520     15680.8
    556560     15682.9
    556600     15683.7
    556640     15683.7
    556680     15684.7
    556720     15684.8
    556760     15686.6
    556800     15689.9
    556840     15687.3
    556880     15690.8
    556920     15690.4
    556960       15693
    557000     15693.7
    557040     15696.5
    557080     15695.9
    557120     15697.6
    557160     15697.9
    557200     15699.4
    557240     15699.9
    557280     15703.5
    557320     15702.9
    557360       15705
    557400     15705.9
    557440     15705.8
    557480     15706.8
    557520     15706.9
    557560     15708.8
    557600     15712.1
    557640     15709.5
    557680       15713
    557720     15712.5
    557760     15715.1
    557800     15715.8
    557840     15718.7
    557880     15718.1
    557920     15719.7
    557960       15720
    558000     15721.6
    558040       15722
    558080     15725.7
    558120       15725
    558160     15727.1
    558200       15728
    558240     15727.9
    558280     15728.9
    558320     15729.1
    558360     15730.9
    558400     15734.2
    558440     15731.6
    558480     15735.1
    558520     15734.7
    558560     15737.2
    558600     15737.9
    558640     15740.8
    558680     15740.2
    558720     15741.9
    558760     15742.2
    558800     15743.8
    558840     15744.1
    558880     15747.7
    558920     15747.1
    558960     15749.3
    559000     15750.1
    559040     15749.9
    559080       15751
    559120     15751.3
    559160     15753.1
    559200     15756.4
    559240     15753.7
    559280     15757.2
    559320     15756.9
    559360     15759.4
    559400     15760.1
    559440       15763
    559480     15762.3
    559520       15764
    559560     15764.3
    559600       15766
    559640     15766.3
    559680     15769.9
    559720     15769.4
    559760     15771.5
    559800     15772.3
    559840     15772.1
    559880     15773.2
    559920     15773.5
    559960     15775.2
    560000     15778.6
    560040     15775.9
    560080     15779.4
    560120     15779.1
    560160     15781.6
    560200     15782.3
    560240     15785.1
    560280     15784.5
    560320     15786.2
    560360     15786.6
    560400     15788.2
    560440     15788.4
    560480     15792.1
    560520     15791.6
    560560     15793.7
    560600     15794.4
    560640     15794.3
    560680     15795.4
    560720     15795.6
    560760     15797.5
    560800     15800.8
    560840     15798.1
    560880     15801.6
    560920     15801.3
    560960     15803.8
    561000     15804.5
    561040     15807.3
    561080     15806.7
    561120     15808.4
    561160     15808.7
    561200     15810.4
    561240     15810.7
    561280     15814.3
    561320     15813.8
    561360     15815.9
    561400     15816.6
    561440     15816.6
    561480     15817.6
    561520     15817.7
    561560     15819.8
    561600       15823
    561640     15820.3
    561680     15823.9
    561720     15823.5
    561760       15826
    561800     15826.7
    561840     15829.5
    561880     15828.9
    561920     15830.5
    561960       15831
    562000     15832.5
    562040     15832.9
    562080     15836.6
    562120     15835.9
    562160       15838
    562200     15838.8
    562240     15838.8
    562280     15839.9
    562320     15839.9
    562360     15842.1
    562400     15845.2
    562440     15842.5
    562480     15846.1
    562520     15845.7
    562560     15848.3
    562600       15849
    562640     15851.8
    562680     15851.1
    562720     15852.9
    562760     15853.2
    562800     15854.8
    562840     15855.2
    562880     15858.8
    562920     15858.2
    562960     15860.2
    563000       15861
    563040       15861
    563080     15862.1
    563120     15862.2
    563160     15864.3
    563200     15867.5
    563240     15864.6
    563280     15868.3
    563320       15868
    563360     15870.5
    563400     15871.3
    563440       15874
    563480     15873.3
    563520     15875.1
    563560     15875.5
    563600       15877
    563640     15877.4
    563680       15881
    563720     15880.4
    563760     15882.4
    563800     15883.3
    563840     15883.2
    563880     15884.4
    563920     15884.4
    563960     15886.6
    564000     15889.7
    564040     15886.8
    564080     15890.5
    564120     15890.2
    564160     15892.7
    564200     15893.4
    564240     15896.2
    564280     15895.5
    564320     15897.2
    564360     15897.7
    564400     15899.2
    564440     15899.6
    564480     15903.1
    564520     15902.6
    564560     15904.6
    564600     15905.5
    564640     15905.4
    564680     15906.6
    564720     15906.6
    564760     15908.8
    564800     15911.8
    564840       15909
    564880     15912.7
    564920     15912.4
    564960     15914.9
    565000     15915.6
    565040     15918.4
    565080     15917.7
    565120     15919.4
    565160     15919.9
    565200     15921.3
    565240     15921.8
    565280     15925.3
    565320     15924.7
    565360     15926.8
    565400     15927.7
    565440     15927.6
    565480     15928.8
    565520     15928.9
    565560       15931
    565600       15934
    565640     15931.2
    565680     15934.9
    565720     15934.7
    565760     15937.1
    565800     15937.8
    565840     15940.7
    565880       15940
    565920     15941.6
    565960     15942.2
    566000     15943.6
    566040       15944
    566080     15947.5
    566120       15947
    566160       15949
    566200     15949.9
    566240     15949.8
    566280       15951
    566320     15951.1
    566360     15953.2
    566400     15956.2
    566440     15953.4
    566480     15957.1
    566520       15957
    566560     15959.3
    566600     15960.1
    566640     15962.9
    566680     15962.2
    566720     15963.8
    566760     15964.4
    566800     15965.9
    566840     15966.3
    566880     15969.8
    566920     15969.3
    566960     15971.4
    567000     15972.2
    567040       15972
    567080     15973.3
    567120     15973.3
    567160     15975.5
    567200     15978.5
    567240     15975.6
    567280     15979.3
    567320     15979.2
    567360     15981.6
    567400     15982.3
    567440     15985.2
    567480     15984.5
    567520     15986.1
    567560     15986.6
    567600     15988.2
    567640     15988.6
    567680       15992
    567720     15991.5
    567760     15993.7
    567800     15994.4
    567840     15994.3
    567880     15995.6
    567920     15995.6
    567960     15997.7
    568000     16000.8
    568040     15997.9
    568080     16001.6
    568120     16001.4
    568160     16003.9
    568200     16004.6
    568240     16007.5
    568280     16006.8
    568320     16008.4
    568360     16008.9
    568400     16010.5
    568440     16010.8
    568480     16014.3
    568520     16013.8
    568560     16016.1
    568600     16016.7
    568640     16016.4
    568680     16017.9
    568720     16017.9
    568760       16020
    568800       16023
    568840     16020.1
    568880     16023.9
    568920     16023.6
    568960     16026.2
    569000     16026.9
    569040     16029.7
    569080       16029
    569120     16030.6
    569160     16031.1
    569200     16032.8
    569240       16033
    569280     16036.5
    569320     16036.1
    569360     16038.3
    569400     16038.9
    569440     16038.7
    569480     16040.1
    569520     16040.2
    569560     16042.2
    569600     16045.3
    569640     16042.4
    569680     16046.1
    569720     16045.9
    569760     16048.3
    569800     16049.1
    569840     16051.9
    569880     16051.2
    569920     16052.9
    569960     16053.4
    570000     16055.1
    570040     16055.3
    570080     16058.8
    570120     16058.4
    570160     16060.6
    570200     16061.2
    570240     16060.9
    570280     16062.4
    570320     16062.5
    570360     16064.5
    570400     16067.6
    570440     16064.7
    570480     16068.4
    570520     16068.2
    570560     16070.6
    570600     16071.4
    570640     16074.2
    570680     16073.5
    570720     16075.1
    570760     16075.7
    570800     16077.4
    570840     16077.5
    570880       16081
    570920     16080.7
    570960     16082.7
    571000     16083.4
    571040     16083.1
    571080     16084.6
    571120     16084.8
    571160     16086.8
    571200     16089.7
    571240     16086.9
    571280     16090.7
    571320     16090.4
    571360     16092.9
    571400     16093.6
    571440     16096.4
    571480     16095.7
    571520     16097.3
    571560       16098
    571600     16099.6
    571640     16099.8
    571680     16103.3
    571720     16102.9
    571760     16105.1
    571800     16105.6
    571840     16105.4
    571880     16106.8
    571920       16107
    571960     16108.9
    572000       16112
    572040     16109.1
    572080     16112.9
    572120     16112.5
    572160     16115.1
    572200     16115.9
    572240     16118.8
    572280     16117.9
    572320     16119.6
    572360     16120.2
    572400     16121.9
    572440       16122
    572480     16125.5
    572520     16125.2
    572560     16127.3
    572600     16127.8
    572640     16127.6
    572680     16129.1
    572720     16129.2
    572760     16131.2
    572800     16134.2
    572840     16131.3
    572880     16135.1
    572920     16134.7
    572960     16137.3
    573000     16138.1
    573040     16140.9
    573080     16140.1
    573120     16141.8
    573160     16142.3
    573200       16144
    573240     16144.2
    573280     16147.7
    573320     16147.5
    573360     16149.5
    573400       16150
    573440     16149.8
    573480     16151.2
    573520     16151.3
    573560     16153.3
    573600     16156.4
    573640     16153.6
    573680     16157.3
    573720     16156.8
    573760     16159.6
    573800     16160.3
    573840       16163
    573880     16162.2
    573920       16164
    573960     16164.5
    574000     16166.2
    574040     16166.4
    574080     16169.9
    574120     16169.7
    574160     16171.6
    574200     16172.2
    574240     16171.9
    574280     16173.3
    574320     16173.6
    574360     16175.5
    574400     16178.6
    574440     16175.6
    574480     16179.5
    574520       16179
    574560     16181.7
    574600     16182.4
    574640     16185.1
    574680     16184.4
    574720     16186.2
    574760     16186.7
    574800     16188.4
    574840     16188.6
    574880     16192.1
    574920     16191.8
    574960     16193.9
    575000     16194.4
    575040     16194.1
    575080     16195.4
    575120     16195.8
    575160     16197.7
    575200     16200.7
    575240     16197.8
    575280     16201.7
    575320     16201.3
    575360     16203.9
    575400     16204.5
    575440     16207.4
    575480     16206.6
    575520     16208.3
    575560     16208.8
    575600     16210.5
    575640     16210.7
    575680     16214.2
    575720       16214
    575760     16216.1
    575800     16216.5
    575840     16216.2
    575880     16217.6
    575920     16217.9
    575960     16219.8
    576000     16222.9
    576040       16220
    576080     16223.8
    576120     16223.4
    576160     16226.1
    576200     16226.6
    576240     16229.5
    576280     16228.7
    576320     16230.4
    576360       16231
    576400     16232.6
    576440     16232.8
    576480     16236.3
    576520     16236.1
    576560     16238.3
    576600     16238.6
    576640     16238.3
    576680     16239.7
    576720       16240
    576760     16242.1
    576800       16245
    576840     16242.2
    576880     16245.9
    576920     16245.6
    576960     16248.2
    577000     16248.8
    577040     16251.7
    577080     16250.8
    577120     16252.6
    577160     16253.1
    577200     16254.8
    577240       16255
    577280     16258.4
    577320     16258.1
    577360     16260.5
    577400     16260.7
    577440     16260.5
    577480     16261.9
    577520     16262.2
    577560     16264.2
    577600     16267.1
    577640     16264.3
    577680     16268.1
    577720     16267.7
    577760     16270.3
    577800     16270.9
    577840     16273.9
    577880       16273
    577920     16274.8
    577960     16275.3
    578000       16277
    578040     16277.1
    578080     16280.6
    578120     16280.3
    578160     16282.6
    578200     16282.9
    578240     16282.7
    578280     16284.1
    578320     16284.3
    578360     16286.3
    578400     16289.3
    578440     16286.5
    578480     16290.3
    578520     16289.9
    578560     16292.6
    578600     16293.1
    578640     16296.1
    578680     16295.2
    578720     16296.9
    578760     16297.5
    578800     16299.2
    578840     16299.3
    578880     16302.8
    578920     16302.4
    578960     16304.8
    579000     16305.1
    579040     16304.8
    579080     16306.3
    579120     16306.5
    579160     16308.5
    579200     16311.5
    579240     16308.7
    579280     16312.6
    579320     16312.2
    579360     16314.8
    579400     16315.4
    579440     16318.4
    579480     16317.4
    579520     16319.2
    579560     16319.7
    579600     16321.5
    579640     16321.5
    579680       16325
    579720     16324.7
    579760       16327
    579800     16327.3
    579840     16327.1
    579880     16328.6
    579920     16328.8
    579960     16330.8
    580000     16333.6
    580040       16331
    580080     16334.9
    580120     16334.5
    580160       16337
    580200     16337.7
    580240     16340.7
    580280     16339.6
    580320     16341.4
    580360     16341.9
    580400     16343.7
    580440     16343.7
    580480     16347.3
    580520     16346.9
    580560     16349.3
    580600     16349.6
    580640     16349.3
    580680     16350.9
    580720     16351.1
    580760       16353
    580800     16355.8
    580840     16353.3
    580880     16357.2
    580920     16356.8
    580960     16359.3
    581000     16359.9
    581040     16362.9
    581080     16361.9
    581120     16363.7
    581160     16364.1
    581200       16366
    581240     16366.1
    581280     16369.5
    581320     16369.2
    581360     16371.6
    581400     16371.9
    581440     16371.6
    581480     16373.1
    581520     16373.3
    581560     16375.3
    581600     16378.2
    581640     16375.6
    581680     16379.4
    581720       16379
    581760     16381.6
    581800     16382.2
    581840     16385.2
    581880     16384.2
    581920     16385.9
    581960     16386.3
    582000     16388.3
    582040     16388.3
    582080     16391.7
    582120     16391.3
    582160     16393.8
    582200       16394
    582240     16393.8
    582280     16395.5
    582320     16395.6
    582360     16397.5
    582400     16400.4
    582440     16397.9
    582480     16401.6
    582520     16401.2
    582560     16403.8
    582600     16404.5
    582640     16407.5
    582680     16406.4
    582720     16408.1
    582760     16408.7
    582800     16410.5
    582840     16410.5
    582880     16414.1
    582920     16413.7
    582960     16416.1
    583000     16416.3
    583040       16416
    583080     16417.8
    583120     16417.8
    583160     16419.8
    583200     16422.7
    583240     16420.1
    583280     16423.8
    583320     16423.4
    583360     16426.1
    583400     16426.7
    583440     16429.7
    583480     16428.7
    583520     16430.4
    583560       16431
    583600     16432.7
    583640     16432.8
    583680     16436.3
    583720     16435.9
    583760     16438.3
    583800     16438.6
    583840     16438.3
    583880       16440
    583920       16440
    583960       16442
    584000     16444.9
    584040     16442.4
    584080     16446.2
    584120     16445.7
    584160     16448.5
    584200       16449
    584240       16452
    584280       16451
    584320     16452.7
    584360     16453.2
    584400     16455.1
    584440       16455
    584480     16458.5
    584520     16458.3
    584560     16460.6
    584600     16460.9
    584640     16460.6
    584680     16462.3
    584720     16462.4
    584760     16464.3
    584800     16467.3
    584840     16464.6
    584880     16468.4
    584920       16468
    584960     16470.7
    585000     16471.3
    585040     16474.3
    585080     16473.3
    585120     16475.1
    585160     16475.4
    585200     16477.3
    585240     16477.3
    585280     16480.9
    585320     16480.6
    585360     16482.8
    585400     16483.3
    585440     16482.9
    585480     16484.6
    585520     16484.6
    585560     16486.6
    585600     16489.5
    585640     16486.9
    585680     16490.6
    585720     16490.2
    585760     16492.9
    585800     16493.6
    585840     16496.6
    585880     16495.6
    585920     16497.2
    585960     16497.7
    586000     16499.5
    586040     16499.6
    586080     16503.2
    586120     16502.9
    586160     16505.2
    586200     16505.6
    586240     16505.1
    586280     16506.9
    586320     16506.9
    586360       16509
    586400     16511.9
    586440     16509.2
    586480     16512.9
    586520     16512.5
    586560     16515.2
    586600     16515.9
    586640     16518.8
    586680     16517.9
    586720     16519.5
    586760     16520.1
    586800     16521.8
    586840       16522
    586880     16525.5
    586920     16525.3
    586960     16527.5
    587000     16527.8
    587040     16527.4
    587080     16529.3
    587120     16529.1
    587160     16531.3
    587200     16534.2
    587240     16531.6
    587280     16535.2
    587320     16534.8
    587360     16537.5
    587400     16538.2
    587440     16541.2
    587480     16540.2
    587520     16541.9
    587560     16542.3
    587600     16544.2
    587640     16544.3
    587680     16547.8
    587720     16547.6
    587760     16549.8
    587800     16550.2
    587840     16549.7
    587880     16551.6
    587920     16551.5
    587960     16553.6
    588000     16556.5
    588040     16553.9
    588080     16557.5
    588120     16557.1
    588160     16559.8
    588200     16560.5
    588240     16563.6
    588280     16562.6
    588320     16564.1
    588360     16564.6
    588400     16566.5
    588440     16566.6
    588480     16570.1
    588520     16569.9
    588560     16572.1
    588600     16572.5
    588640       16572
    588680     16573.8
    588720     16573.7
    588760       16576
    588800     16578.8
    588840     16576.2
    588880     16579.8
    588920     16579.5
    588960     16582.1
    589000     16582.8
    589040     16585.9
    589080     16584.9
    589120     16586.5
    589160     16586.8
    589200     16588.8
    589240       16589
    589280     16592.5
    589320     16592.3
    589360     16594.5
    589400     16594.9
    589440     16594.3
    589480     16596.2
    589520     16596.2
    589560     16598.3
    589600     16601.2
    589640     16598.5
    589680     16602.3
    589720     16601.8
    589760     16604.6
    589800     16605.2
    589840     16608.3
    589880     16607.3
    589920     16608.8
    589960     16609.2
    590000       16611
    590040     16611.3
    590080     16614.8
    590120     16614.6
    590160     16616.8
    590200     16617.2
    590240     16616.7
    590280     16618.4
    590320     16618.5
    590360     16620.6
    590400     16623.5
    590440     16620.8
    590480     16624.6
    590520     16624.1
    590560     16626.9
    590600     16627.6
    590640     16630.6
    590680     16629.7
    590720     16631.1
    590760     16631.5
    590800     16633.3
    590840     16633.5
    590880     16637.1
    590920     16636.9
    590960     16639.1
    591000     16639.6
    591040     16639.1
    591080     16640.7
    591120     16640.8
    591160       16643
    591200     16645.8
    591240     16643.1
    591280     16646.9
    591320     16646.4
    591360     16649.2
    591400     16649.9
    591440     16652.9
    591480       16652
    591520     16653.4
    591560     16653.9
    591600     16655.7
    591640     16655.9
    591680     16659.5
    591720     16659.3
    591760     16661.5
    591800       16662
    591840     16661.4
    591880     16663.1
    591920     16663.2
    591960     16665.3
    592000     16668.1
    592040     16665.5
    592080     16669.2
    592120     16668.8
    592160     16671.6
    592200     16672.2
    592240     16675.3
    592280     16674.4
    592320     16675.8
    592360     16676.2
    592400       16678
    592440     16678.3
    592480     16681.8
    592520     16681.7
    592560     16683.9
    592600     16684.3
    592640     16683.8
    592680     16685.4
    592720     16685.5
    592760     16687.6
    592800     16690.5
    592840     16687.8
    592880     16691.5
    592920     16691.1
    592960     16693.9
    593000     16694.6
    593040     16697.7
    593080     16696.8
    593120     16698.2
    593160     16698.6
    593200     16700.4
    593240     16700.7
    593280     16704.2
    593320       16704
    593360     16706.2
    593400     16706.5
    593440     16706.2
    593480     16707.8
    593520     16707.9
    593560       16710
    593600     16712.8
    593640     16710.2
    593680     16713.9
    593720     16713.6
    593760     16716.2
    593800     16716.9
    593840     16720.1
    593880     16719.3
    593920     16720.6
    593960       16721
    594000     16722.8
    594040       16723
    594080     16726.5
    594120     16726.4
    594160     16728.6
    594200       16729
    594240     16728.6
    594280     16730.1
    594320     16730.3
    594360     16732.2
    594400     16735.2
    594440     16732.6
    594480     16736.3
    594520       16736
    594560     16738.6
    594600     16739.3
    594640     16742.5
    594680     16741.7
    594720       16743
    594760     16743.3
    594800     16745.2
    594840     16745.4
    594880     16748.9
    594920     16748.7
    594960       16751
    595000     16751.3
    595040       16751
    595080     16752.5
    595120     16752.8
    595160     16754.7
    595200     16757.6
    595240       16755
    595280     16758.6
    595320     16758.3
    595360     16761.1
    595400     16761.7
    595440       16765
    595480     16764.1
    595520     16765.3
    595560     16765.8
    595600     16767.6
    595640     16767.9
    595680     16771.3
    595720     16771.1
    595760     16773.3
    595800     16773.7
    595840     16773.4
    595880     16774.9
    595920     16775.2
    595960     16777.1
    596000       16780
    596040     16777.4
    596080       16781
    596120     16780.7
    596160     16783.4
    596200       16784
    596240     16787.4
    596280     16786.5
    596320     16787.7
    596360     16788.1
    596400       16790
    596440     16790.2
    596480     16793.7
    596520     16793.4
    596560     16795.8
    596600     16796.1
    596640     16795.9
    596680     16797.2
    596720     16797.5
    596760     16799.5
    596800     16802.4
    596840     16799.7
    596880     16803.4
    596920     16803.1
    596960     16805.9
    597000     16806.5
    597040     16809.8
    597080     16808.9
    597120     16810.1
    597160     16810.5
    597200     16812.4
    597240     16812.5
    597280     16816.1
    597320     16815.8
    597360     16818.1
    597400     16818.5
    597440     16818.3
    597480     16819.6
    597520       16820
    597560     16821.9
    597600     16824.7
    597640     16822.2
    597680     16825.8
    597720     16825.5
    597760     16828.3
    597800     16828.9
    597840     16832.2
    597880     16831.3
    597920     16832.4
    597960     16832.9
    598000     16834.8
    598040       16835
    598080     16838.5
    598120     16838.2
    598160     16840.5
    598200     16840.9
    598240     16840.7
    598280     16841.9
    598320     16842.5
    598360     16844.4
    598400     16847.2
    598440     16844.5
    598480     16848.2
    598520     16847.8
    598560     16850.7
    598600     16851.3
    598640     16854.6
    598680     16853.7
    598720     16854.8
    598760     16855.3
    598800     16857.2
    598840     16857.4
    598880       16861
    598920     16860.6
    598960     16862.9
    599000     16863.3
    599040     16863.1
    599080     16864.3
    599120     16864.9
    599160     16866.7
    599200     16869.6
    599240     16866.9
    599280     16870.5
    599320     16870.2
    599360     16873.2
    599400     16873.7
    599440     16877.1
    599480     16876.1
    599520     16877.2
    599560     16877.6
    599600     16879.7
    599640     16879.7
    599680     16883.4
    599720     16883.1
    599760     16885.2
    599800     16885.7
    599840     16885.5
    599880     16886.6
    599920     16887.3
    599960     16889.2
    600000       16892
    600040     16889.1
    600080     16892.9
    600120     16892.6
    600160     16895.6
    600200     16896.1
    600240     16899.4
    600280     16898.5
    600320     16899.5
    600360       16900
    600400     16902.1
    600440     16902.1
    600480     16905.9
    600520     16905.5
    600560     16907.5
    600600       16908
    600640     16907.9
    600680     16908.9
    600720     16909.7
    600760     16911.5
    600800     16914.3
    600840     16911.6
    600880     16915.3
    600920       16915
    600960       16918
    601000     16918.5
    601040     16921.8
    601080     16920.9
    601120     16921.7
    601160     16922.3
    601200     16924.4
    601240     16924.5
    601280     16928.3
    601320     16927.9
    601360     16929.9
    601400     16930.4
    601440     16930.2
    601480     16931.4
    601520     16932.2
    601560     16933.9
    601600     16936.7
    601640     16933.9
    601680     16937.7
    601720     16937.4
    601760     16940.3
    601800     16940.9
    601840     16944.2
    601880     16943.3
    601920     16944.1
    601960     16944.7
    602000     16946.8
    602040     16946.9
    602080     16950.7
    602120     16950.2
    602160     16952.3
    602200     16952.7
    602240     16952.6
    602280     16953.7
    602320     16954.6
    602360     16956.4
    602400       16959
    602440     16956.3
    602480     16960.1
    602520     16959.8
    602560     16962.7
    602600     16963.3
    602640     16966.6
    602680     16965.8
    602720     16966.6
    602760       16967
    602800     16969.2
    602840     16969.2
    602880     16973.1
    602920     16972.6
    602960     16974.8
    603000     16975.2
    603040     16975.1
    603080     16976.1
    603120       16977
    603160     16978.8
    603200     16981.4
    603240     16978.7
    603280     16982.5
    603320     16982.1
    603360       16985
    603400     16985.7
    603440     16989.1
    603480     16988.2
    603520     16988.9
    603560     16989.3
    603600     16991.7
    603640     16991.6
    603680     16995.6
    603720       16995
    603760     16997.1
    603800     16997.6
    603840     16997.5
    603880     16998.5
    603920     16999.4
    603960     17001.2
    604000     17003.7
    604040     17001.1
    604080     17004.9
    604120     17004.6
    604160     17007.5
    604200     17008.2
    604240     17011.6
    604280     17010.7
    604320     17011.5
    604360     17011.8
    604400     17014.2
    604440       17014
    604480       17018
    604520     17017.5
    604560     17019.5
    604600       17020
    604640     17019.9
    604680       17021
    604720     17021.8
    604760     17023.7
    604800     17026.2
    604840     17023.5
    604880     17027.4
    604920     17027.1
    604960     17029.9
    605000     17030.7
    605040       17034
    605080     17033.1
    605120     17033.9
    605160     17034.2
    605200     17036.6
    605240     17036.4
    605280     17040.5
    605320     17039.9
    605360       17042
    605400     17042.4
    605440     17042.3
    605480     17043.4
    605520     17044.2
    605560     17046.1
    605600     17048.6
    605640     17045.9
    605680     17049.7
    605720     17049.5
    605760     17052.3
    605800     17053.1
    605840     17056.4
    605880     17055.5
    605920     17056.4
    605960     17056.6
    606000       17059
    606040     17058.7
    606080     17062.8
    606120     17062.4
    606160     17064.5
    606200     17064.8
    606240     17064.8
    606280     17065.8
    606320     17066.6
    606360     17068.5
    606400       17071
    606440     17068.2
    606480       17072
    606520     17071.9
    606560     17074.6
    606600     17075.5
    606640     17078.8
    606680     17077.9
    606720     17078.8
    606760       17079
    606800     17081.3
    606840     17081.1
    606880     17085.3
    606920     17084.8
    606960     17086.9
    607000     17087.1
    607040     17087.2
    607080     17088.2
    607120     17088.9
    607160     17090.9
    607200     17093.3
    607240     17090.5
    607280     17094.4
    607320     17094.3
    607360       17097
    607400     17097.9
    607440       17101
    607480     17100.3
    607520     17101.2
    607560     17101.4
    607600     17103.8
    607640     17103.4
    607680     17107.7
    607720     17107.1
    607760     17109.2
    607800     17109.4
    607840     17109.5
    607880     17110.5
    607920     17111.3
    607960     17113.2
    608000     17115.7
    608040     17112.9
    608080     17116.8
    608120     17116.7
    608160     17119.4
    608200     17120.2
    608240     17123.4
    608280     17122.7
    608320     17123.7
    608360     17123.7
    608400     17126.2
    608440     17125.8
    608480       17130
    608520     17129.4
    608560     17131.6
    608600     17131.7
    608640     17131.8
    608680     17132.8
    608720     17133.7
    608760     17135.5
    608800     17138.1
    608840     17135.3
    608880     17139.2
    608920       17139
    608960     17141.7
    609000     17142.6
    609040     17145.7
    609080       17145
    609120       17146
    609160     17146.1
    609200     17148.5
    609240     17148.2
    609280     17152.3
    609320     17151.8
    609360     17153.9
    609400     17154.1
    609440     17154.1
    609480     17155.2
    609520     17156.1
    609560     17157.9
    609600     17160.5
    609640     17157.6
    609680     17161.4
    609720     17161.3
    609760     17164.1
    609800       17165
    609840     17168.1
    609880     17167.3
    609920     17168.4
    609960     17168.4
    610000       17171
    610040     17170.6
    610080     17174.7
    610120     17174.1
    610160     17176.3
    610200     17176.4
    610240     17176.4
    610280     17177.5
    610320     17178.5
    610360     17180.2
    610400     17182.9
    610440     17179.9
    610480     17183.8
    610520     17183.6
    610560     17186.4
    610600     17187.3
    610640     17190.4
    610680     17189.7
    610720     17190.7
    610760     17190.8
    610800     17193.3
    610840     17192.9
    610880     17197.1
    610920     17196.5
    610960     17198.7
    611000     17198.8
    611040     17198.8
    611080     17199.8
    611120     17200.8
    611160     17202.6
    611200     17205.3
    611240     17202.3
    611280     17206.2
    611320       17206
    611360     17208.8
    611400     17209.6
    611440     17212.7
    611480     17212.1
    611520     17213.1
    611560     17213.2
    611600     17215.7
    611640     17215.3
    611680     17219.5
    611720     17218.9
    611760     17221.2
    611800     17221.2
    611840     17221.1
    611880     17222.1
    611920     17223.3
    611960       17225
    612000     17227.7
    612040     17224.7
    612080     17228.5
    612120     17228.4
    612160     17231.2
    612200     17231.9
    612240     17235.1
    612280     17234.5
    612320     17235.5
    612360     17235.6
    612400       17238
    612440     17237.6
    612480     17241.8
    612520     17241.3
    612560     17243.5
    612600     17243.6
    612640     17243.4
    612680     17244.4
    612720     17245.6
    612760     17247.4
    612800       17250
    612840     17246.9
    612880     17250.8
    612920     17250.8
    612960     17253.5
    613000     17254.3
    613040     17257.5
    613080     17256.8
    613120     17257.9
    613160       17258
    613200     17260.4
    613240       17260
    613280     17264.1
    613320     17263.6
    613360     17265.7
    613400     17265.9
    613440     17265.7
    613480     17266.7
    613520     17267.9
    613560     17269.8
    613600     17272.4
    613640     17269.4
    613680     17273.2
    613720     17273.2
    613760     17275.9
    613800     17276.7
    613840       17280
    613880     17279.2
    613920     17280.4
    613960     17280.4
    614000     17282.9
    614040     17282.4
    614080     17286.5
    614120     17285.9
    614160     17288.2
    614200     17288.3
    614240       17288
    614280     17289.1
    614320     17290.2
    614360     17292.3
    614400     17294.7
    614440     17291.9
    614480     17295.6
    614520     17295.6
    614560     17298.3
    614600       17299
    614640     17302.4
    614680     17301.7
    614720     17302.7
    614760     17302.9
    614800     17305.2
    614840     17304.8
    614880     17308.8
    614920     17308.4
    614960     17310.6
    615000     17310.8
    615040     17310.5
    615080     17311.5
    615120     17312.5
    615160     17314.6
    615200     17317.1
    615240     17314.3
    615280       17318
    615320     17317.9
    615360     17320.6
    615400     17321.4
    615440     17324.9
    615480     17324.1
    615520     17325.1
    615560     17325.3
    615600     17327.5
    615640     17327.1
    615680     17331.2
    615720     17330.8
    615760       17333
    615800     17333.1
    615840     17332.8
    615880     17333.9
    615920     17334.8
    615960       17337
    616000     17339.4
    616040     17336.6
    616080     17340.4
    616120     17340.2
    616160       17343
    616200     17343.8
    616240     17347.3
    616280     17346.5
    616320     17347.5
    616360     17347.6
    616400     17349.9
    616440     17349.4
    616480     17353.6
    616520     17353.2
    616560     17355.4
    616600     17355.4
    616640     17355.2
    616680     17356.3
    616720     17357.1
    616760     17359.5
    616800     17361.8
    616840       17359
    616880     17362.8
    616920     17362.7
    616960     17365.5
    617000     17366.2
    617040     17369.6
    617080     17368.9
    617120     17369.9
    617160       17370
    617200     17372.3
    617240     17371.8
    617280     17376.1
    617320     17375.7
    617360     17377.8
    617400     17377.8
    617440     17377.5
    617480     17378.6
    617520     17379.5
    617560     17381.9
    617600     17384.2
    617640     17381.4
    617680     17385.2
    617720     17385.1
    617760     17387.8
    617800     17388.5
    617840       17392
    617880     17391.3
    617920     17392.4
    617960     17392.4
    618000     17394.7
    618040     17394.2
    618080     17398.4
    618120     17398.2
    618160     17400.2
    618200     17400.1
    618240     17399.7
    618280       17401
    618320     17401.9
    618360     17404.2
    618400     17406.5
    618440     17403.7
    618480     17407.5
    618520     17407.6
    618560     17410.2
    618600       17411
    618640     17414.4
    618680     17413.7
    618720     17414.8
    618760     17414.7
    618800     17417.1
    618840     17416.6
    618880     17420.9
    618920     17420.5
    618960     17422.6
    619000     17422.5
    619040       17422
    619080     17423.4
    619120     17424.3
    619160     17426.7
    619200     17428.8
    619240     17426.1
    619280     17429.8
    619320       17430
    619360     17432.6
    619400     17433.3
    619440     17436.8
    619480     17436.2
    619520     17437.2
    619560       17437
    619600     17439.5
    619640     17438.8
    619680     17443.2
    619720     17442.9
    619760       17445
    619800     17444.9
    619840     17444.4
    619880     17445.9
    619920     17446.7
    619960       17449
    620000     17451.3
    620040     17448.4
    620080     17452.2
    620120     17452.3
    620160     17454.9
    620200     17455.6
    620240     17459.1
    620280     17458.5
    620320     17459.6
    620360     17459.3
    620400     17461.9
    620440     17461.1
    620480     17465.6
    620520     17465.2
    620560     17467.4
    620600     17467.2
    620640     17466.8
    620680     17468.3
    620720       17469
    620760     17471.3
    620800     17473.7
    620840     17470.8
    620880     17474.4
    620920     17474.6
    620960     17477.3
    621000     17478.1
    621040     17481.5
    621080     17480.9
    621120     17481.9
    621160     17481.7
    621200     17484.3
    621240     17483.5
    621280       17488
    621320     17487.6
    621360     17489.7
    621400     17489.6
    621440     17489.1
    621480     17490.5
    621520     17491.4
    621560     17493.7
    621600     17495.9
    621640     17493.1
    621680     17496.7
    621720       17497
    621760     17499.7
    621800     17500.4
    621840     17503.9
    621880     17503.1
    621920     17504.2
    621960     17504.1
    622000     17506.7
    622040     17505.9
    622080     17510.5
    622120       17510
    622160     17512.1
    622200     17511.9
    622240     17511.4
    622280     17512.9
    622320     17513.8
    622360       17516
    622400     17518.3
    622440     17515.5
    622480     17519.1
    622520     17519.3
    622560     17522.1
    622600     17522.7
    622640     17526.3
    622680     17525.5
    622720     17526.7
    622760     17526.4
    622800     17529.1
    622840     17528.3
    622880     17532.9
    622920     17532.3
    622960     17534.5
    623000     17534.3
    623040     17533.9
    623080     17535.3
    623120     17536.2
    623160     17538.4
    623200     17540.7
    623240     17537.8
    623280     17541.5
    623320     17541.7
    623360     17544.4
    623400     17545.1
    623440     17548.7
    623480       17548
    623520     17549.1
    623560     17548.8
    623600     17551.4
    623640     17550.7
    623680     17555.3
    623720     17554.8
    623760     17556.9
    623800     17556.6
    623840     17556.2
    623880     17557.7
    623920     17558.6
    623960     17560.7
    624000     17563.1
    624040     17560.2
    624080     17563.8
    624120     17564.1
    624160     17566.7
    624200     17567.5
    624240     17571.2
    624280     17570.3
    624320     17571.3
    624360     17571.2
    624400     17573.9
    624440     17573.2
    624480     17577.7
    624520     17577.1
    624560     17579.2
    624600       17579
    624640     17578.6
    624680       17580
    624720       17581
    624760     17583.1
    624800     17585.6
    624840     17582.5
    624880     17586.1
    624920     17586.5
    624960     17589.1
    625000     17589.8
    625040     17593.5
    625080     17592.6
    625120     17593.6
    625160     17593.6
    625200     17596.2
    625240     17595.5
    625280       17600
    625320     17599.5
    625360     17601.5
    625400     17601.4
    625440       17601
    625480     17602.5
    625520     17603.4
    625560     17605.6
    625600     17607.9
    625640     17604.8
    625680     17608.5
    625720     17608.8
    625760     17611.5
    625800     17612.2
    625840     17615.8
    625880     17615.1
    625920       17616
    625960     17615.9
    626000     17618.7
    626040     17617.8
    626080     17622.5
    626120     17621.9
    626160       17624
    626200     17623.8
    626240     17623.3
    626280     17624.9
    626320     17625.8
    626360       17628
    626400     17630.4
    626440     17627.2
    626480     17630.8
    626520     17631.1
    626560     17633.9
    626600     17634.6
    626640     17638.1
    626680     17637.4
    626720     17638.3
    626760     17638.3
    626800       17641
    626840     17640.1
    626880     17644.8
    626920     17644.3
    626960     17646.4
    627000     17646.2
    627040     17645.6
    627080     17647.3
    627120     17648.1
    627160     17650.3
    627200     17652.8
    627240     17649.5
    627280     17653.1
    627320     17653.4
    627360     17656.3
    627400     17656.9
    627440     17660.5
    627480     17659.7
    627520     17660.7
    627560     17660.6
    627600     17663.4
    627640     17662.6
    627680     17667.1
    627720     17666.6
    627760     17668.8
    627800     17668.6
    627840       17668
    627880     17669.6
    627920     17670.5
    627960     17672.7
    628000     17675.1
    628040     17671.8
    628080     17675.4
    628120     17675.7
    628160     17678.7
    628200     17679.2
    628240     17682.7
    628280     17682.1
    628320       17683
    628360     17682.9
    628400     17685.7
    628440     17684.9
    628480     17689.5
    628520     17688.9
    628560       17691
    628600     17690.9
    628640     17690.4
    628680       17692
    628720     17692.8
    628760       17695
    628800     17697.4
    628840     17694.2
    628880     17697.8
    628920       17698
    628960       17701
    629000     17701.7
    629040     17705.1
    629080     17704.6
    629120     17705.4
    629160     17705.3
    629200     17708.1
    629240     17707.2
    629280     17711.9
    629320     17711.3
    629360     17713.4
    629400     17713.3
    629440     17712.7
    629480     17714.4
    629520     17715.3
    629560     17717.4
    629600     17719.8
    629640     17716.5
    629680     17720.3
    629720     17720.5
    629760     17723.4
    629800     17724.1
    629840     17727.5
    629880       17727
    629920     17727.8
    629960     17727.6
    630000     17730.5
    630040     17729.7
    630080     17734.2
    630120     17733.7
    630160     17735.9
    630200     17735.7
    630240       17735
    630280     17736.8
    630320     17737.6
    630360     17739.7
    630400     17742.2
    630440     17738.8
    630480     17742.7
    630520     17742.9
    630560     17745.8
    630600     17746.5
    630640     17749.9
    630680     17749.3
    630720     17750.1
    630760       17750
    630800     17752.8
    630840       17752
    630880     17756.7
    630920     17756.1
    630960     17758.3
    631000     17758.1
    631040     17757.3
    631080     17759.2
    631120       17760
    631160     17762.1
    631200     17764.4
    631240     17761.1
    631280       17765
    631320     17765.1
    631360     17768.3
    631400     17768.9
    631440     17772.3
    631480     17771.8
    631520     17772.4
    631560     17772.4
    631600     17775.2
    631640     17774.4
    631680       17779
    631720     17778.5
    631760     17780.7
    631800     17780.5
    631840     17779.7
    631880     17781.6
    631920     17782.3
    631960     17784.5
    632000     17786.8
    632040     17783.4
    632080     17787.3
    632120     17787.4
    632160     17790.6
    632200     17791.3
    632240     17794.6
    632280     17794.1
    632320     17794.7
    632360     17794.7
    632400     17797.5
    632440     17796.7
    632480     17801.4
    632520     17800.8
    632560       17803
    632600     17802.9
    632640     17802.1
    632680     17803.9
    632720     17804.6
    632760     17806.8
    632800     17809.1
    632840     17805.8
    632880     17809.6
    632920     17809.6
    632960     17812.9
    633000     17813.7
    633040     17816.9
    633080     17816.4
    633120       17817
    633160       17817
    633200     17819.8
    633240       17819
    633280     17823.6
    633320     17823.1
    633360     17825.3
    633400     17825.1
    633440     17824.4
    633480     17826.2
    633520     17826.8
    633560     17829.1
    633600     17831.5
    633640     17828.1
    633680     17831.9
    633720     17831.9
    633760     17835.2
    633800       17836
    633840     17839.2
    633880     17838.8
    633920     17839.3
    633960     17839.4
    634000       17842
    634040     17841.3
    634080     17845.9
    634120     17845.4
    634160     17847.7
    634200     17847.4
    634240     17846.6
    634280     17848.4
    634320       17849
    634360     17851.4
    634400     17853.8
    634440     17850.3
    634480     17854.1
    634520     17854.2
    634560     17857.4
    634600     17858.3
    634640     17861.5
    634680     17861.1
    634720     17861.5
    634760     17861.6
    634800     17864.3
    634840     17863.6
    634880     17868.2
    634920     17867.6
    634960     17869.9
    635000     17869.8
    635040       17869
    635080     17870.6
    635120     17871.2
    635160     17873.7
    635200     17876.1
    635240     17872.6
    635280     17876.3
    635320     17876.3
    635360     17879.6
    635400     17880.5
    635440     17883.8
    635480     17883.2
    635520     17883.6
    635560     17883.8
    635600     17886.5
    635640     17885.7
    635680     17890.4
    635720     17889.7
    635760     17892.2
    635800     17891.9
    635840     17891.2
    635880     17892.9
    635920     17893.4
    635960     17895.9
    636000     17898.4
    636040     17894.8
    636080     17898.4
    636120     17898.5
    636160     17901.7
    636200     17902.7
    636240       17906
    636280     17905.4
    636320     17905.8
    636360       17906
    636400     17908.6
    636440       17908
    636480     17912.6
    636520     17911.8
    636560     17914.4
    636600       17914
    636640     17913.4
    636680     17915.1
    636720     17915.6
    636760       17918
    636800     17920.6
    636840       17917
    636880     17920.6
    636920     17920.8
    636960     17923.9
    637000     17924.9
    637040     17928.1
    637080     17927.5
    637120     17927.9
    637160     17928.2
    637200     17930.8
    637240     17930.1
    637280     17934.8
    637320       17934
    637360     17936.6
    637400     17936.1
    637440     17935.5
    637480     17937.2
    637520     17937.9
    637560     17940.3
    637600     17942.7
    637640     17939.1
    637680     17942.7
    637720     17942.9
    637760       17946
    637800       17947
    637840     17950.3
    637880     17949.7
    637920       17950
    637960     17950.4
    638000     17952.9
    638040     17952.3
    638080       17957
    638120     17956.2
    638160     17958.7
    638200     17958.1
    638240     17957.7
    638280     17959.4
    638320       17960
    638360     17962.3
    638400     17964.9
    638440     17961.2
    638480     17964.9
    638520       17965
    638560     17968.2
    638600     17969.1
    638640     17972.3
    638680     17971.8
    638720     17972.2
    638760     17972.5
    638800       17975
    638840     17974.4
    638880     17979.1
    638920     17978.4
    638960     17980.9
    639000     17980.3
    639040     17979.9
    639080     17981.5
    639120       17982
    639160     17984.3
    639200       17987
    639240     17983.3
    639280       17987
    639320       17987
    639360     17990.2
    639400     17991.3
    639440     17994.4
    639480       17994
    639520     17994.3
    639560     17994.6
    639600     17997.1
    639640     17996.6
    639680     18001.1
    639720     18000.5
    639760       18003
    639800     18002.3
    639840       18002
    639880     18003.7
    639920     18004.1
    639960     18006.5
    640000     18009.2
    640040     18005.4
    640080     18009.1
    640120     18009.2
    640160     18012.3
    640200     18013.4
    640240     18016.6
    640280     18016.1
    640320     18016.4
    640360     18016.8
    640400     18019.3
    640440     18018.6
    640480     18023.2
    640520     18022.7
    640560     18025.1
    640600     18024.4
    640640     18024.1
    640680     18025.9
    640720     18026.3
    640760     18028.6
    640800     18031.4
    640840     18027.5
    640880     18031.3
    640920     18031.4
    640960     18034.4
    641000     18035.5
    641040     18038.7
    641080     18038.1
    641120     18038.5
    641160     18038.9
    641200     18041.4
    641240     18040.7
    641280     18045.4
    641320     18044.8
    641360     18047.2
    641400     18046.5
    641440     18046.2
    641480     18048.1
    641520     18048.3
    641560     18050.7
    641600     18053.5
    641640     18049.7
    641680     18053.3
    641720     18053.4
    641760     18056.6
    641800     18057.5
    641840       18061
    641880     18060.2
    641920     18060.6
    641960       18061
    642000     18063.5
    642040     18062.8
    642080     18067.6
    642120     18066.9
    642160     18069.3
    642200     18068.6
    642240     18068.3
    642280     18070.2
    642320     18070.5
    642360     18072.8
    642400     18075.7
    642440     18071.7
    642480     18075.3
    642520     18075.5
    642560     18078.7
    642600     18079.7
    642640       18083
    642680     18082.2
    642720     18082.7
    642760       18083
    642800     18085.7
    642840       18085
    642880     18089.6
    642920     18088.9
    642960     18091.5
    643000     18090.7
    643040     18090.4
    643080     18092.3
    643120     18092.5
    643160     18094.9
    643200     18097.8
    643240     18093.7
    643280     18097.3
    643320     18097.7
    643360     18100.8
    643400     18101.8
    643440     18105.1
    643480     18104.4
    643520     18104.8
    643560     18105.1
    643600     18107.8
    643640     18106.9
    643680     18111.7
    643720     18111.1
    643760     18113.6
    643800     18112.8
    643840     18112.5
    643880     18114.4
    643920     18114.6
    643960     18116.9
    644000     18119.9
    644040     18115.7
    644080     18119.5
    644120     18119.8
    644160     18122.8
    644200     18123.9
    644240     18127.2
    644280     18126.4
    644320     18126.9
    644360     18127.1
    644400       18130
    644440       18129
    644480     18133.8
    644520     18133.2
    644560     18135.7
    644600     18134.9
    644640     18134.6
    644680     18136.6
    644720     18136.7
    644760       18139
    644800     18141.9
    644840     18137.6
    644880     18141.5
    644920     18141.9
    644960     18144.9
    645000     18146.1
    645040     18149.2
    645080     18148.4
    645120       18149
    645160     18149.2
    645200     18152.1
    645240       18151
    645280       18156
    645320     18155.2
    645360     18157.8
    645400       18157
    645440     18156.8
    645480     18158.7
    645520     18158.7
    645560     18161.1
    645600     18163.9
    645640     18159.6
    645680     18163.7
    645720       18164
    645760     18166.9
    645800     18168.2
    645840     18171.3
    645880     18170.5
    645920     18171.1
    645960     18171.3
    646000     18174.1
    646040     18173.1
    646080       18178
    646120     18177.2
    646160     18179.7
    646200     18179.1
    646240     18178.9
    646280     18180.7
    646320     18180.8
    646360     18183.2
    646400     18185.9
    646440     18181.7
    646480     18185.7
    646520       18186
    646560     18188.9
    646600     18190.2
    646640     18193.3
    646680     18192.6
    646720       18193
    646760     18193.2
    646800     18196.1
    646840     18195.1
    646880       18200
    646920     18199.2
    646960     18201.8
    647000     18201.1
    647040       18201
    647080     18202.6
    647120     18202.8
    647160     18205.1
    647200     18207.8
    647240     18203.7
    647280     18207.7
    647320       18208
    647360     18210.9
    647400     18212.2
    647440     18215.4
    647480     18214.6
    647520       18215
    647560     18215.3
    647600     18218.1
    647640     18217.1
    647680       18222
    647720     18221.2
    647760     18223.9
    647800     18223.1
    647840     18222.9
    647880     18224.7
    647920     18224.8
    647960     18227.1
    648000     18229.9
    648040     18225.7
    648080     18229.7
    648120       18230
    648160       18233
    648200     18234.1
    648240     18237.4
    648280     18236.6
    648320     18237.1
    648360     18237.4
    648400     18240.2
    648440     18239.1
    648480     18244.2
    648520     18243.3
    648560       18246
    648600     18245.3
    648640       18245
    648680     18246.6
    648720     18246.8
    648760     18249.2
    648800     18251.9
    648840     18247.8
    648880     18251.8
    648920     18252.2
    648960     18255.2
    649000     18256.2
    649040     18259.6
    649080     18258.6
    649120     18259.1
    649160     18259.5
    649200     18262.2
    649240     18261.2
    649280     18266.3
    649320     18265.4
    649360     18268.2
    649400     18267.5
    649440       18267
    649480     18268.8
    649520     18268.9
    649560     18271.3
    649600     18274.1
    649640     18269.9
    649680     18273.8
    649720     18274.3
    649760     18277.3
    649800     18278.2
    649840     18281.8
    649880     18280.8
    649920     18281.3
    649960     18281.7
    650000     18284.3
    650040     18283.3
    650080     18288.5
    650120     18287.5
    650160     18290.3
    650200     18289.7
    650240     18289.3
    650280     18290.9
    650320       18291
    650360     18293.6
    650400     18296.3
    650440       18292
    650480       18296
    650520     18296.5
    650560     18299.4
    650600     18300.4
    650640       18304
    650680       18303
    650720     18303.5
    650760     18303.9
    650800     18306.6
    650840     18305.4
    650880     18310.5
    650920     18309.6
    650960     18312.5
    651000     18311.8
    651040     18311.5
    651080     18313.1
    651120     18313.1
    651160     18315.8
    651200     18318.5
    651240     18314.2
    651280     18318.2
    651320     18318.7
    651360     18321.6
    651400     18322.6
    651440     18326.2
    651480     18325.2
    651520     18325.8
    651560       18326
    651600     18328.8
    651640     18327.6
    651680     18332.6
    651720     18331.7
    651760     18334.6
    651800       18334
    651840     18333.7
    651880     18335.2
    651920     18335.3
    651960     18337.9
    652000     18340.9
    652040     18336.5
    652080     18340.4
    652120     18340.8
    652160     18343.7
    652200     18344.7
    652240     18348.5
    652280     18347.3
    652320     18347.9
    652360     18348.2
    652400     18350.9
    652440     18349.6
    652480     18354.7
    652520     18353.8
    652560     18356.7
    652600     18356.1
    652640     18355.9
    652680     18357.3
    652720     18357.5
    652760     18360.1
    652800       18363
    652840     18358.6
    652880     18362.6
    652920     18362.9
    652960     18365.9
    653000     18366.8
    653040     18370.7
    653080     18369.4
    653120     18370.1
    653160     18370.2
    653200       18373
    653240     18371.7
    653280     18376.9
    653320     18375.9
    653360     18378.9
    653400     18378.2
    653440       18378
    653480     18379.4
    653520     18379.6
    653560     18382.2
    653600     18385.1
    653640     18380.8
    653680     18384.7
    653720     18384.9
    653760     18388.1
    653800     18388.9
    653840     18392.8
    653880     18391.5
    653920     18392.2
    653960     18392.3
    654000       18395
    654040     18393.8
    654080     18399.1
    654120       18398
    654160     18401.1
    654200     18400.4
    654240     18400.2
    654280     18401.6
    654320     18401.8
    654360     18404.3
    654400     18407.2
    654440       18403
    654480     18406.7
    654520     18407.1
    654560     18410.2
    654600     18411.1
    654640       18415
    654680     18413.6
    654720     18414.3
    654760     18414.3
    654800     18417.1
    654840       18416
    654880     18421.3
    654920     18420.2
    654960     18423.2
    655000     18422.6
    655040     18422.3
    655080     18423.7
    655120     18423.9
    655160     18426.4
    655200     18429.3
    655240     18425.1
    655280     18428.9
    655320     18429.3
    655360     18432.3
    655400     18433.2
    655440       18437
    655480     18435.8
    655520     18436.5
    655560     18436.5
    655600     18439.2
    655640     18438.2
    655680     18443.5
    655720     18442.2
    655760     18445.3
    655800     18444.6
    655840     18444.4
    655880     18445.7
    655920     18445.9
    655960     18448.5
    656000     18451.4
    656040     18447.2
    656080       18451
    656120     18451.3
    656160     18454.5
    656200     18455.3
    656240     18459.1
    656280     18457.9
    656320     18458.5
    656360     18458.5
    656400     18461.2
    656440     18460.1
    656480     18465.5
    656520     18464.3
    656560     18467.4
    656600     18466.6
    656640     18466.4
    656680     18467.8
    656720     18468.1
    656760     18470.6
    656800     18473.6
    656840     18469.2
    656880     18473.1
    656920     18473.2
    656960     18476.5
    657000     18477.5
    657040     18481.1
    657080     18479.9
    657120     18480.7
    657160     18480.6
    657200     18483.4
    657240     18482.3
    657280     18487.6
    657320     18486.4
    657360     18489.5
    657400     18488.6
    657440     18488.4
    657480     18489.8
    657520     18490.1
    657560     18492.7
    657600     18495.7
    657640     18491.5
    657680     18495.3
    657720     18495.3
    657760     18498.6
    657800     18499.6
    657840     18503.2
    657880       18502
    657920     18502.9
    657960     18502.8
    658000     18505.5
    658040     18504.3
    658080     18509.8
    658120     18508.5
    658160     18511.6
    658200     18510.8
    658240     18510.6
    658280       18512
    658320     18512.1
    658360     18514.9
    658400     18517.9
    658440     18513.5
    658480     18517.4
    658520     18517.4
    658560     18520.6
    658600     18521.7
    658640     18525.4
    658680     18523.9
    658720     18524.9
    658760       18525
    658800     18527.7
    658840     18526.5
    658880     18531.8
    658920     18530.6
    658960     18533.5
    659000     18532.9
    659040     18532.6
    659080       18534
    659120     18534.2
    659160       18537
    659200     18539.9
    659240     18535.7
    659280     18539.5
    659320     18539.6
    659360     18542.7
    659400     18543.8
    659440     18547.5
    659480       18546
    659520     18546.9
    659560       18547
    659600     18549.8
    659640     18548.6
    659680       18554
    659720     18552.7
    659760     18555.6
    659800     18554.9
    659840     18554.8
    659880     18556.1
    659920     18556.3
    659960     18559.1
    660000       18562
    660040     18557.8
    660080     18561.6
    660120     18561.6
    660160     18564.9
    660200       18566
    660240     18569.6
    660280       18568
    660320     18569.1
    660360       18569
    660400     18571.9
    660440     18570.6
    660480     18576.1
    660520     18574.9
    660560     18577.6
    660600     18576.9
    660640     18576.8
    660680     18578.1
    660720     18578.3
    660760     18581.2
    660800       18584
    660840     18579.9
    660880     18583.8
    660920     18583.8
    660960     18587.1
    661000     18588.1
    661040     18591.8
    661080     18590.1
    661120     18591.2
    661160     18591.1
    661200     18593.8
    661240     18592.7
    661280     18598.1
    661320     18596.9
    661360     18599.7
    661400       18599
    661440     18598.8
    661480     18600.2
    661520     18600.3
    661560     18603.4
    661600       18606
    661640     18601.9
    661680     18605.9
    661720     18605.9
    661760       18609
    661800     18610.1
    661840     18613.8
    661880     18612.2
    661920     18613.3
    661960     18613.2
    662000     18615.9
    662040     18614.9
    662080     18620.2
    662120     18619.1
    662160     18621.8
    662200     18621.2
    662240     18620.9
    662280     18622.3
    662320     18622.4
    662360     18625.5
    662400     18628.2
    662440     18623.9
    662480       18628
    662520       18628
    662560     18631.2
    662600     18632.2
    662640     18635.9
    662680     18634.4
    662720     18635.5
    662760     18635.3
    662800       18638
    662840     18636.9
    662880     18642.5
    662920     18641.3
    662960       18644
    663000     18643.4
    663040     18642.9
    663080     18644.5
    663120     18644.5
    663160     18647.6
    663200     18650.2
    663240       18646
    663280     18650.1
    663320     18650.2
    663360     18653.3
    663400     18654.3
    663440     18657.9
    663480     18656.4
    663520     18657.6
    663560     18657.4
    663600     18660.1
    663640       18659
    663680     18664.7
    663720     18663.3
    663760     18666.1
    663800     18665.6
    663840       18665
    663880     18666.6
    663920     18666.6
    663960     18669.7
    664000     18672.3
    664040     18668.1
    664080     18672.2
    664120     18672.3
    664160     18675.4
    664200     18676.4
    664240       18680
    664280     18678.5
    664320     18679.5
    664360     18679.3
    664400     18682.4
    664440       18681
    664480     18686.8
    664520     18685.4
    664560     18688.2
    664600     18687.7
    664640     18687.1
    664680     18688.7
    664720     18688.8
    664760     18691.9
    664800     18694.3
    664840     18690.3
    664880     18694.2
    664920     18694.4
    664960     18697.5
    665000     18698.6
    665040       18702
    665080     18700.6
    665120     18701.6
    665160     18701.4
    665200     18704.5
    665240     18703.3
    665280     18708.8
    665320     18707.5
    665360     18710.2
    665400     18709.8
    665440     18709.2
    665480     18710.8
    665520       18711
    665560       18714
    665600     18716.5
    665640     18712.3
    665680     18716.3
    665720     18716.5
    665760     18719.5
    665800     18720.7
    665840     18724.1
    665880     18722.6
    665920     18723.7
    665960     18723.4
    666000     18726.5
    666040     18725.3
    666080     18730.9
    666120     18729.6
    666160     18732.3
    666200     18731.8
    666240     18731.3
    666280     18732.9
    666320       18733
    666360       18736
    666400     18738.5
    666440     18734.3
    666480     18738.4
    666520     18738.6
    666560     18741.6
    666600     18742.8
    666640     18746.2
    666680     18744.6
    666720     18745.9
    666760     18745.4
    666800     18748.5
    666840     18747.4
    666880     18753.2
    666920     18751.6
    666960     18754.3
    667000     18753.7
    667040     18753.4
    667080       18755
    667120     18755.1
    667160       18758
    667200     18760.6
    667240     18756.5
    667280     18760.4
    667320     18760.8
    667360     18763.7
    667400       18765
    667440     18768.3
    667480     18766.8
    667520     18767.9
    667560     18767.4
    667600     18770.6
    667640     18769.5
    667680     18775.4
    667720     18773.8
    667760     18776.4
    667800     18775.9
    667840     18775.6
    667880       18777
    667920     18777.2
    667960     18780.1
    668000     18782.8
    668040     18778.6
    668080     18782.5
    668120     18782.8
    668160     18785.8
    668200     18787.1
    668240     18790.5
    668280     18788.9
    668320       18790
    668360     18789.6
    668400     18792.7
    668440     18791.7
    668480     18797.5
    668520     18795.9
    668560     18798.5
    668600       18798
    668640     18797.8
    668680     18799.1
    668720     18799.4
    668760     18802.2
    668800       18805
    668840     18800.8
    668880     18804.5
    668920     18804.9
    668960     18807.9
    669000     18809.2
    669040     18812.6
    669080       18811
    669120     18812.1
    669160     18811.6
    669200     18814.7
    669240     18813.8
    669280     18819.5
    669320     18818.1
    669360     18820.6
    669400       18820
    669440     18819.9
    669480     18821.3
    669520     18821.4
    669560     18824.3
    669600     18827.3
    669640     18822.8
    669680     18826.6
    669720       18827
    669760       18830
    669800     18831.3
    669840     18834.7
    669880       18833
    669920     18834.2
    669960     18833.7
    670000     18836.9
    670040     18835.8
    670080     18841.5
    670120     18840.3
    670160     18842.7
    670200     18842.1
    670240     18841.9
    670280     18843.5
    670320     18843.4
    670360     18846.5
    670400     18849.3
    670440     18844.9
    670480     18848.6
    670520     18849.1
    670560       18852
    670600     18853.4
    670640     18856.8
    670680     18855.2
    670720     18856.3
    670760     18855.8
    670800     18858.9
    670840     18857.9
    670880     18863.6
    670920     18862.3
    670960     18864.8
    671000     18864.3
    671040     18863.9
    671080     18865.5
    671120     18865.5
    671160     18868.6
    671200     18871.5
    671240       18867
    671280     18870.8
    671320     18871.2
    671360       18874
    671400     18875.5
    671440     18878.9
    671480     18877.4
    671520     18878.3
    671560     18877.9
    671600     18881.1
    671640       18880
    671680     18885.7
    671720     18884.4
    671760     18886.7
    671800     18886.4
    671840     18885.9
    671880     18887.6
    671920     18887.6
    671960     18890.8
    672000     18893.7
    672040     18889.1
    672080     18892.8
    672120     18893.3
    672160     18896.1
    672200     18897.7
    672240     18901.1
    672280     18899.5
    672320     18900.3
    672360     18899.9
    672400     18903.2
    672440     18902.3
    672480     18907.8
    672520     18906.4
    672560     18908.8
    672600     18908.4
    672640     18908.1
    672680     18909.6
    672720     18909.7
    672760       18913
    672800     18915.8
    672840     18911.3
    672880     18914.8
    672920     18915.3
    672960     18918.3
    673000     18919.8
    673040     18923.1
    673080     18921.6
    673120     18922.3
    673160     18922.1
    673200     18925.3
    673240     18924.4
    673280     18929.9
    673320     18928.5
    673360     18930.8
    673400     18930.5
    673440     18930.1
    673480     18931.7
    673520     18931.9
    673560     18935.2
    673600     18937.9
    673640     18933.3
    673680     18936.9
    673720     18937.5
    673760     18940.4
    673800     18941.9
    673840     18945.3
    673880     18943.8
    673920     18944.3
    673960     18944.1
    674000     18947.3
    674040     18946.6
    674080     18952.1
    674120     18950.7
    674160       18953
    674200     18952.6
    674240     18952.2
    674280       18954
    674320     18954.1
    674360     18957.2
    674400     18960.1
    674440     18955.4
    674480     18959.1
    674520     18959.7
    674560     18962.6
    674600     18964.1
    674640     18967.5
    674680     18965.9
    674720     18966.5
    674760     18966.1
    674800     18969.5
    674840     18968.7
    674880     18974.2
    674920     18972.8
    674960     18975.2
    675000     18974.7
    675040     18974.3
    675080       18976
    675120     18976.3
    675160     18979.4
    675200     18982.4
    675240     18977.5
    675280     18981.3
    675320     18981.8
    675360     18984.7
    675400     18986.2
    675440     18989.6
    675480     18988.1
    675520     18988.7
    675560     18988.3
    675600     18991.7
    675640     18990.9
    675680     18996.5
    675720       18995
    675760     18997.3
    675800     18996.9
    675840     18996.4
    675880     18998.3
    675920     18998.4
    675960     19001.7
    676000     19004.5
    676040     18999.7
    676080     19003.5
    676120     19003.9
    676160       19007
    676200     19008.3
    676240     19011.9
    676280     19010.4
    676320     19010.9
    676360     19010.6
    676400     19013.9
    676440       19013
    676480     19018.8
    676520     19017.1
    676560     19019.5
    676600     19019.1
    676640     19018.5
    676680     19020.4
    676720     19020.6
    676760     19023.9
    676800     19026.6
    676840     19022.1
    676880     19025.8
    676920     19026.2
    676960     19029.3
    677000     19030.6
    677040     19034.3
    677080     19032.6
    677120     19033.1
    677160     19032.8
    677200     19036.2
    677240     19035.3
    677280       19041
    677320     19039.2
    677360     19041.8
    677400     19041.4
    677440     19040.8
    677480     19042.6
    677520       19043
    677560     19046.3
    677600     19048.9
    677640     19044.4
    677680       19048
    677720     19048.4
    677760     19051.6
    677800     19052.8
    677840     19056.5
    677880     19054.8
    677920     19055.3
    677960     19055.1
    678000     19058.5
    678040     19057.5
    678080     19063.2
    678120     19061.5
    678160     19063.9
    678200     19063.5
    678240       19063
    678280     19064.9
    678320     19065.2
    678360     19068.5
    678400     19071.1
    678440     19066.7
    678480     19070.2
    678520     19070.6
    678560     19073.8
    678600     19075.1
    678640     19078.7
    678680     19077.1
    678720     19077.5
    678760     19077.3
    678800     19080.6
    678840     19079.8
    678880     19085.5
    678920     19083.9
    678960     19086.1
    679000     19085.8
    679040     19085.2
    679080     19087.1
    679120     19087.4
    679160     19090.7
    679200     19093.4
    679240       19089
    679280     19092.4
    679320     19092.8
    679360       19096
    679400     19097.3
    679440     19100.9
    679480     19099.4
    679520     19099.7
    679560     19099.4
    679600     19102.7
    679640       19102
    679680     19107.7
    679720       19106
    679760     19108.3
    679800       19108
    679840     19107.4
    679880     19109.3
    679920     19109.6
    679960     19112.9
    680000     19115.5
    680040     19111.3
    680080     19114.5
    680120       19115
    680160     19118.2
    680200     19119.6
    680240     19123.1
    680280     19121.6
    680320       19122
    680360     19121.6
    680400     19124.9
    680440     19124.3
    680480     19129.9
    680520     19128.3
    680560     19130.5
    680600     19130.1
    680640     19129.7
    680680     19131.6
    680720     19131.9
    680760     19135.2
    680800     19137.8
    680840     19133.4
    680880     19136.7
    680920     19137.3
    680960     19140.3
    681000     19141.7
    681040     19145.3
    681080     19143.8
    681120     19144.1
    681160     19143.8
    681200     19147.1
    681240     19146.4
    681280     19152.1
    681320     19150.6
    681360     19152.7
    681400     19152.3
    681440     19151.9
    681480     19153.7
    681520       19154
    681560     19157.4
    681600       19160
    681640     19155.6
    681680     19158.9
    681720     19159.4
    681760     19162.4
    681800       19164
    681840     19167.4
    681880       19166
    681920     19166.3
    681960     19165.9
    682000     19169.4
    682040     19168.6
    682080     19174.4
    682120     19172.7
    682160     19174.9
    682200     19174.4
    682240       19174
    682280     19175.9
    682320     19176.3
    682360     19179.6
    682400     19182.2
    682440     19177.7
    682480     19181.1
    682520     19181.6
    682560     19184.5
    682600     19186.2
    682640     19189.6
    682680     19188.1
    682720     19188.6
    682760     19188.1
    682800     19191.6
    682840     19190.8
    682880     19196.6
    682920     19194.9
    682960     19197.1
    683000     19196.7
    683040     19196.1
    683080     19198.1
    683120     19198.4
    683160     19201.8
    683200     19204.3
    683240     19199.8
    683280     19203.3
    683320     19203.8
    683360     19206.7
    683400     19208.3
    683440     19211.8
    683480     19210.2
    683520     19210.7
    683560     19210.4
    683600     19213.8
    683640       19213
    683680     19218.7
    683720     19217.2
    683760     19219.3
    683800     19218.8
    683840     19218.3
    683880     19220.2
    683920     19220.5
    683960       19224
    684000     19226.4
    684040       19222
    684080     19225.4
    684120     19226.1
    684160     19228.8
    684200     19230.4
    684240     19234.1
    684280     19232.4
    684320       19233
    684360     19232.4
    684400       19236
    684440     19235.2
    684480     19240.8
    684520     19239.3
    684560     19241.6
    684600       19241
    684640     19240.5
    684680     19242.5
    684720     19242.6
    684760     19246.3
    684800     19248.7
    684840       19244
    684880     19247.6
    684920     19248.2
    684960       19251
    685000     19252.6
    685040     19256.3
    685080     19254.6
    685120     19255.2
    685160     19254.5
    685200     19258.1
    685240     19257.4
    685280       19263
    685320     19261.5
    685360     19263.7
    685400     19263.1
    685440     19262.6
    685480     19264.6
    685520     19264.8
    685560     19268.5
    685600       19271
    685640     19266.1
    685680     19269.8
    685720     19270.4
    685760     19273.2
    685800     19274.8
    685840     19278.6
    685880     19276.8
    685920     19277.2
    685960     19276.7
    686000     19280.2
    686040     19279.5
    686080     19285.2
    686120     19283.7
    686160       19286
    686200     19285.3
    686240     19284.8
    686280     19286.8
    686320       19287
    686360     19290.7
    686400     19293.1
    686440     19288.3
    686480     19291.9
    686520     19292.6
    686560     19295.3
    686600       19297
    686640     19300.8
    686680       19299
    686720     19299.4
    686760     19298.9
    686800     19302.4
    686840     19301.6
    686880     19307.5
    686920       19306
    686960     19308.2
    687000     19307.5
    687040       19307
    687080       19309
    687120     19309.3
    687160     19312.9
    687200     19315.4
    687240     19310.4
    687280     19314.1
    687320     19314.8
    687360     19317.5
    687400     19319.2
    687440       19323
    687480     19321.2
    687520     19321.6
    687560     19321.1
    687600     19324.6
    687640     19323.8
    687680     19329.8
    687720     19328.2
    687760     19330.3
    687800     19329.7
    687840     19329.2
    687880     19331.2
    687920     19331.4
    687960     19335.2
    688000     19337.7
    688040     19332.5
    688080     19336.4
    688120     19336.9
    688160     19339.9
    688200     19341.4
    688240     19345.2
    688280     19343.5
    688320     19343.9
    688360     19343.3
    688400     19346.7
    688440       19346
    688480     19351.9
    688520     19350.3
    688560     19352.6
    688600       19352
    688640     19351.3
    688680     19353.4
    688720     19353.7
    688760     19357.4
    688800       19360
    688840     19354.9
    688880     19358.7
    688920     19359.3
    688960     19362.1
    689000     19363.6
    689040     19367.6
    689080     19365.8
    689120     19366.2
    689160     19365.5
    689200     19368.9
    689240     19368.3
    689280     19374.2
    689320     19372.5
    689360     19374.8
    689400     19374.3
    689440     19373.7
    689480     19375.5
    689520       19376
    689560     19379.7
    689600     19382.3
    689640     19377.2
    689680       19381
    689720     19381.6
    689760     19384.3
    689800     19385.9
    689840     19389.9
    689880     19388.1
    689920     19388.5
    689960     19387.8
    690000     19391.1
    690040     19390.6
    690080     19396.5
    690120     19394.6
    690160     19396.9
    690200     19396.5
    690240       19396
    690280     19397.8
    690320     19398.2
    690360       19402
    690400     19404.6
    690440     19399.5
    690480     19403.3
    690520     19403.7
    690560     19406.5
    690600     19408.2
    690640     19412.3
    690680     19410.5
    690720     19410.8
    690760     19410.1
    690800     19413.3
    690840     19412.9
    690880     19418.8
    690920       19417
    690960     19419.3
    691000     19418.9
    691040     19418.2
    691080       19420
    691120     19420.4
    691160     19424.4
    691200     19426.9
    691240     19421.9
    691280     19425.6
    691320       19426
    691360       19429
    691400     19430.6
    691440     19434.6
    691480     19432.8
    691520     19433.3
    691560     19432.4
    691600     19435.6
    691640     19435.2
    691680     19441.1
    691720     19439.4
    691760     19441.6
    691800     19441.3
    691840     19440.5
    691880     19442.4
    691920     19442.6
    691960     19446.8
    692000     19449.1
    692040     19444.4
    692080       19448
    692120     19448.3
    692160     19451.4
    692200     19452.9
    692240       19457
    692280     19455.2
    692320     19455.7
    692360     19454.7
    692400     19457.9
    692440     19457.5
    692480     19463.5
    692520     19461.6
    692560     19463.9
    692600     19463.8
    692640     19462.8
    692680     19464.8
    692720     19464.9
    692760     19469.1
    692800     19471.4
    692840     19466.8
    692880     19470.3
    692920     19470.7
    692960     19473.7
    693000     19475.1
    693040     19479.3
    693080     19477.6
    693120       19478
    693160     19477.1
    693200     19480.3
    693240     19479.7
    693280     19485.8
    693320       19484
    693360     19486.5
    693400     19486.2
    693440     19485.2
    693480     19487.1
    693520     19487.2
    693560     19491.3
    693600     19493.8
    693640     19489.2
    693680     19492.8
    693720       19493
    693760       19496
    693800     19497.6
    693840     19501.7
    693880       19500
    693920     19500.5
[truncated: 175,997 more chars]
