# Supplementary material for: Comment on 'Valid molecular dynamics simulations of human hemoglobin require a surprisingly large box size'
Source: eLife. 2019 Jun 20;8:e44718. doi: 10.7554/eLife.44718 (PMC6586461; doi:10.7554/eLife.44718)
Supplement: Figure 2—source data 1. — The zip archive contains a README file describing which source files correspond to the different panels. [file elife-44718-fig2-data1.zip › figure2/panel_B/90A/6/msd.xvg]

# This file was created Thu Mar  7 17:23:19 2019
# Created by:
#             :-) GROMACS - gmx msd, 2018.5-dev-20181129-d5972f7 (-:
# 
# Executable:   /usr/local/gromacs/2018/2018.4-impi2017-fftw337-gcc640-cuda91/bin/gmx
# Data prefix:  /usr/local/gromacs/2018/2018.4-impi2017-fftw337-gcc640-cuda91
# Working dir:  /home/vgapsys/project/hemoglobin/hemoglobin/Meuwly/90a-elife/eq6
# Command line:
#   gmx msd -s /netmount/energy/vgapsys/hemoglobin/hemoglobin/raw/90a-elife/topol.tpr -f /netmount/energy/vgapsys/hemoglobin/hemoglobin/raw/90a-elife/5/traj_comp.xtc -trestart 800 -n index.ndx -o msd.xvg
# gmx msd is part of G R O M A C S:
#
# S  C  A  M  O  R  G
#
@    title "Mean Square Displacement"
@    xaxis  label "Time (ps)"
@    yaxis  label "MSD (nm\S2\N)"
@TYPE xy
# MSD gathered over 1e+06 ps with 1251 restarts
# Diffusion constants fitted from time 100000 to 900000 ps
# D[Water_&_OW] = 4.7176 (+/- 0.0650) (1e-5 cm^2/s)
         0           0
        40     1.23152
        80     2.43603
       120     3.63108
       160     4.81602
       200     5.99667
       240     7.17219
       280     8.34191
       320     9.50745
       360     10.6727
       400     11.8284
       440     12.9856
       480     14.1389
       520     15.2933
       560     16.4435
       600     17.5925
       640     18.7414
       680     19.8855
       720      21.032
       760     22.1785
       800     23.3239
       840      24.465
       880     25.6094
       920     26.7465
       960     27.8855
      1000     29.0251
      1040     30.1678
      1080     31.3049
      1120     32.4388
      1160     33.5793
      1200     34.7155
      1240     35.8506
      1280     36.9883
      1320     38.1237
      1360     39.2596
      1400     40.3939
      1440     41.5321
      1480     42.6655
      1520     43.8064
      1560     44.9415
      1600     46.0783
      1640      47.214
      1680     48.3497
      1720     49.4809
      1760     50.6157
      1800     51.7499
      1840     52.8848
      1880     54.0208
      1920     55.1504
      1960     56.2877
      2000     57.4218
      2040     58.5571
      2080     59.6932
      2120     60.8274
      2160     61.9616
      2200     63.0909
      2240     64.2267
      2280     65.3605
      2320     66.5038
      2360     67.6361
      2400     68.7718
      2440     69.9062
      2480     71.0429
      2520     72.1722
      2560     73.3057
      2600     74.4417
      2640     75.5766
      2680     76.7126
      2720     77.8412
      2760     78.9787
      2800     80.1121
      2840      81.248
      2880     82.3817
      2920     83.5174
      2960     84.6565
      3000     85.7811
      3040      86.915
      3080     88.0488
      3120     89.1924
      3160     90.3227
      3200     91.4553
      3240      92.588
      3280     93.7258
      3320     94.8541
      3360     95.9879
      3400     97.1229
      3440     98.2574
      3480     99.3948
      3520     100.523
      3560     101.657
      3600     102.792
      3640     103.927
      3680     105.065
      3720     106.198
      3760     107.341
      3800     108.464
      3840       109.6
      3880     110.733
      3920     111.881
      3960     113.009
      4000     114.143
      4040     115.276
      4080     116.417
      4120     117.546
      4160     118.682
      4200     119.817
      4240      120.95
      4280     122.092
      4320     123.219
      4360     124.351
      4400      125.49
      4440     126.626
      4480     127.766
      4520     128.897
      4560     130.044
      4600     131.166
      4640     132.302
      4680     133.434
      4720     134.586
      4760     135.714
      4800     136.851
      4840     137.978
      4880     139.122
      4920     140.253
      4960     141.388
      5000     142.526
      5040     143.659
      5080     144.805
      5120     145.933
      5160     147.068
      5200     148.207
      5240     149.344
      5280     150.486
      5320      151.62
      5360     152.768
      5400     153.887
      5440     155.024
      5480     156.153
      5520     157.306
      5560     158.431
      5600     159.567
      5640     160.693
      5680     161.835
      5720     162.966
      5760     164.103
      5800     165.239
      5840     166.371
      5880      167.52
      5920     168.646
      5960     169.782
      6000     170.924
      6040     172.062
      6080     173.205
      6120     174.336
      6160     175.488
      6200     176.605
      6240     177.744
      6280      178.87
      6320     180.027
      6360     181.149
      6400     182.286
      6440     183.416
      6480     184.555
      6520     185.688
      6560     186.825
      6600     187.967
      6640     189.097
      6680     190.244
      6720     191.364
      6760     192.497
      6800     193.638
      6840     194.773
      6880     195.916
      6920     197.045
      6960     198.199
      7000     199.312
      7040     200.445
      7080     201.569
      7120     202.728
      7160     203.845
      7200     204.987
      7240     206.113
      7280     207.251
      7320     208.384
      7360     209.521
      7400     210.662
      7440     211.792
      7480     212.944
      7520     214.063
      7560      215.19
      7600     216.332
      7640     217.468
      7680     218.614
      7720      219.74
      7760     220.898
      7800     222.012
      7840     223.144
      7880     224.267
      7920     225.427
      7960     226.543
      8000     227.686
      8040     228.811
      8080     229.947
      8120      231.08
      8160     232.215
      8200     233.358
      8240     234.484
      8280     235.637
      8320     236.751
      8360      237.88
      8400      239.02
      8440     240.157
      8480     241.301
      8520     242.428
      8560      243.59
      8600     244.698
      8640     245.829
      8680     246.951
      8720     248.116
      8760     249.227
      8800     250.372
      8840     251.498
      8880     252.635
      8920     253.766
      8960     254.902
      9000     256.045
      9040     257.171
      9080     258.326
      9120     259.434
      9160     260.562
      9200     261.706
      9240     262.844
      9280      263.99
      9320     265.118
      9360     266.279
      9400     267.387
      9440      268.52
      9480     269.639
      9520     270.804
      9560     271.912
      9600     273.059
      9640     274.185
      9680     275.318
      9720      276.45
      9760     277.589
      9800     278.734
      9840     279.861
      9880     281.023
      9920     282.128
      9960     283.259
     10000     284.402
     10040     285.545
     10080      286.69
     10120      287.82
     10160     288.986
     10200     290.087
     10240     291.222
     10280     292.339
     10320     293.508
     10360     294.613
     10400     295.761
     10440     296.888
     10480     298.023
     10520     299.155
     10560     300.297
     10600     301.445
     10640     302.571
     10680     303.738
     10720     304.839
     10760     305.966
     10800     307.109
     10840     308.246
     10880     309.392
     10920     310.522
     10960     311.688
     11000     312.788
     11040     313.929
     11080     315.049
     11120      316.22
     11160     317.324
     11200     318.475
     11240     319.601
     11280     320.739
     11320      321.87
     11360     323.013
     11400     324.162
     11440     325.286
     11480     326.455
     11520     327.552
     11560     328.676
     11600     329.819
     11640      330.96
     11680      332.11
     11720     333.236
     11760     334.406
     11800     335.504
     11840     336.643
     11880      337.76
     11920     338.929
     11960     340.031
     12000     341.185
     12040      342.31
     12080     343.449
     12120     344.583
     12160     345.726
     12200     346.878
     12240     347.997
     12280     349.165
     12320     350.256
     12360     351.382
     12400     352.526
     12440     353.667
     12480      354.82
     12520     355.942
     12560     357.116
     12600     358.208
     12640     359.345
     12680     360.461
     12720     361.634
     12760     362.733
     12800     363.887
     12840     365.013
     12880     366.152
     12920     367.282
     12960     368.428
     13000     369.578
     13040     370.697
     13080     371.867
     13120     372.954
     13160      374.08
     13200     375.223
     13240     376.365
     13280     377.517
     13320     378.635
     13360     379.811
     13400     380.901
     13440     382.038
     13480     383.155
     13520     384.326
     13560     385.425
     13600     386.579
     13640     387.702
     13680     388.838
     13720     389.965
     13760     391.112
     13800     392.261
     13840     393.373
     13880     394.546
     13920     395.634
     13960     396.761
     14000     397.904
     14040     399.045
     14080       400.2
     14120     401.314
     14160     402.493
     14200     403.582
     14240     404.717
     14280     405.832
     14320     407.007
     14360     408.102
     14400     409.255
     14440     410.376
     14480     411.511
     14520     412.633
     14560     413.782
     14600      414.93
     14640     416.042
     14680     417.221
     14720     418.309
     14760     419.437
     14800      420.58
     14840     421.725
     14880     422.877
     14920     423.993
     14960     425.172
     15000     426.261
     15040     427.395
     15080     428.511
     15120     429.689
     15160     430.785
     15200     431.936
     15240     433.061
     15280     434.197
     15320     435.315
     15360     436.463
     15400      437.61
     15440      438.72
     15480     439.898
     15520     440.985
     15560     442.108
     15600     443.254
     15640     444.398
     15680     445.548
     15720     446.666
     15760     447.847
     15800     448.936
     15840     450.067
     15880      451.18
     15920     452.361
     15960     453.454
     16000     454.604
     16040      455.73
     16080     456.861
     16120     457.983
     16160     459.132
     16200     460.277
     16240     461.381
     16280     462.563
     16320     463.644
     16360     464.766
     16400     465.916
     16440      467.06
     16480     468.214
     16520     469.332
     16560     470.518
     16600     471.607
     16640     472.739
     16680      473.85
     16720     475.033
     16760     476.122
     16800     477.272
     16840       478.4
     16880     479.528
     16920     480.651
     16960     481.799
     17000     482.942
     17040     484.047
     17080     485.232
     17120     486.309
     17160      487.43
     17200     488.577
     17240     489.724
     17280     490.878
     17320     491.993
     17360     493.179
     17400     494.266
     17440       495.4
     17480     496.505
     17520     497.693
     17560     498.779
     17600     499.932
     17640      501.06
     17680     502.189
     17720     503.309
     17760     504.457
     17800     505.604
     17840     506.705
     17880     507.891
     17920     508.965
     17960     510.089
     18000      511.24
     18040     512.383
     18080     513.539
     18120     514.651
     18160     515.841
     18200     516.922
     18240     518.062
     18280     519.162
     18320     520.354
     18360     521.436
     18400     522.591
     18440     523.719
     18480     524.851
     18520     525.968
     18560     527.118
     18600     528.264
     18640     529.365
     18680     530.554
     18720     531.625
     18760     532.749
     18800     533.898
     18840     535.041
     18880     536.198
     18920     537.313
     18960     538.506
     19000     539.584
     19040     540.722
     19080     541.822
     19120     543.021
     19160     544.101
     19200     545.258
     19240     546.388
     19280     547.518
     19320      548.63
     19360     549.783
     19400      550.93
     19440     552.028
     19480     553.219
     19520     554.288
     19560     555.413
     19600     556.564
     19640       557.7
     19680     558.859
     19720     559.976
     19760     561.171
     19800     562.243
     19840     563.381
     19880     564.479
     19920     565.681
     19960     566.757
     20000     567.915
     20040     569.044
     20080     570.177
     20120     571.286
     20160     572.439
     20200     573.584
     20240     574.681
     20280     575.876
     20320     576.942
     20360     578.064
     20400     579.217
     20440     580.351
     20480     581.508
     20520     582.624
     20560     583.818
     20600     584.891
     20640     586.028
     20680     587.123
     20720     588.329
     20760     589.399
     20800     590.558
     20840     591.692
     20880     592.824
     20920     593.927
     20960     595.086
     21000     596.227
     21040     597.326
     21080     598.522
     21120     599.587
     21160     600.708
     21200     601.863
     21240     602.994
     21280     604.148
     21320     605.264
     21360      606.46
     21400     607.529
     21440      608.67
     21480     609.764
     21520     610.972
     21560     612.038
     21600       613.2
     21640     614.333
     21680     615.462
     21720     616.562
     21760     617.718
     21800     618.857
     21840     619.956
     21880     621.153
     21920     622.216
     21960     623.335
     22000     624.492
     22040     625.621
     22080     626.777
     22120     627.897
     22160     629.096
     22200     630.162
     22240     631.301
     22280     632.393
     22320     633.602
     22360     634.668
     22400     635.829
     22440     636.963
     22480     638.089
     22520     639.191
     22560     640.347
     22600     641.482
     22640      642.58
     22680      643.78
     22720      644.84
     22760     645.964
     22800     647.119
     22840     648.246
     22880     649.407
     22920     650.526
     22960     651.727
     23000     652.791
     23040     653.934
     23080     655.021
     23120     656.233
     23160     657.298
     23200     658.462
     23240     659.594
     23280     660.724
     23320     661.824
     23360     662.981
     23400      664.12
     23440     665.216
     23480     666.419
     23520     667.475
     23560     668.599
     23600     669.759
     23640     670.883
     23680     672.045
     23720     673.163
     23760     674.366
     23800     675.424
     23840      676.57
     23880     677.651
     23920     678.866
     23960     679.928
     24000     681.092
     24040     682.224
     24080     683.351
     24120     684.451
     24160     685.611
     24200     686.751
     24240     687.842
     24280     689.053
     24320     690.108
     24360     691.232
     24400     692.395
     24440      693.52
     24480     694.677
     24520     695.794
     24560     697.006
     24600     698.064
     24640     699.206
     24680     700.287
     24720     701.508
     24760     702.567
     24800     703.729
     24840     704.861
     24880     705.986
     24920     707.084
     24960     708.239
     25000     709.381
     25040      710.47
     25080     711.682
     25120     712.733
     25160     713.857
     25200     715.024
     25240      716.15
     25280     717.311
     25320     718.428
     25360     719.638
     25400     720.694
     25440     721.834
     25480     722.914
     25520     724.136
     25560     725.194
     25600     726.357
     25640     727.489
     25680     728.616
     25720     729.716
     25760     730.868
     25800     732.011
     25840     733.099
     25880     734.312
     25920     735.363
     25960     736.485
     26000     737.654
     26040     738.779
     26080     739.945
     26120     741.066
     26160     742.278
     26200      743.33
     26240     744.469
     26280      745.55
     26320     746.774
     26360     747.836
     26400     748.994
     26440     750.125
     26480     751.253
     26520     752.352
     26560     753.503
     26600     754.643
     26640     755.731
     26680     756.946
     26720     757.992
     26760     759.117
     26800     760.283
     26840      761.41
     26880     762.579
     26920       763.7
     26960     764.915
     27000     765.965
     27040     767.101
     27080     768.183
     27120     769.411
     27160     770.472
     27200     771.633
     27240     772.761
     27280     773.885
     27320     774.981
     27360     776.134
     27400     777.274
     27440     778.361
     27480      779.58
     27520      780.62
     27560     781.745
     27600     782.913
     27640     784.037
     27680     785.206
     27720     786.329
     27760     787.546
     27800     788.597
     27840     789.733
     27880     790.811
     27920     792.041
     27960     793.098
     28000     794.256
     28040     795.387
     28080     796.511
     28120     797.606
     28160     798.761
     28200       799.9
     28240     800.988
     28280     802.211
     28320     803.249
     28360     804.372
     28400     805.538
     28440     806.664
     28480     807.831
     28520     808.956
     28560     810.176
     28600     811.222
     28640     812.356
     28680     813.434
     28720     814.665
     28760     815.714
     28800     816.877
     28840     818.006
     28880     819.126
     28920     820.223
     28960     821.374
     29000     822.509
     29040     823.595
     29080     824.814
     29120     825.848
     29160     826.971
     29200     828.132
     29240      829.26
     29280     830.426
     29320     831.552
     29360     832.773
     29400     833.824
     29440     834.957
     29480     836.031
     29520     837.262
     29560     838.308
     29600     839.473
     29640     840.603
     29680     841.719
     29720     842.814
     29760     843.965
     29800     845.096
     29840     846.181
     29880       847.4
     29920     848.429
     29960     849.551
     30000     850.711
     30040     851.841
     30080     853.009
     30120     854.128
     30160     855.354
     30200       856.4
     30240     857.533
     30280     858.606
     30320     859.843
     30360     860.882
     30400     862.055
     30440     863.182
     30480     864.297
     30520     865.389
     30560      866.54
     30600     867.674
     30640     868.759
     30680      869.98
     30720         871
     30760     872.122
     30800     873.276
     30840     874.411
     30880     875.582
     30920     876.698
     30960     877.928
     31000     878.973
     31040     880.102
     31080     881.174
     31120     882.411
     31160     883.451
     31200     884.625
     31240     885.747
     31280     886.866
     31320     887.954
     31360     889.109
     31400     890.241
     31440     891.323
     31480     892.549
     31520     893.569
     31560     894.688
     31600     895.847
     31640     896.979
     31680      898.15
     31720      899.27
     31760     900.499
     31800     901.544
     31840     902.675
     31880     903.743
     31920     904.982
     31960      906.02
     32000     907.192
     32040     908.312
     32080     909.431
     32120     910.524
     32160     911.676
     32200     912.807
     32240     913.893
     32280      915.12
     32320     916.135
     32360     917.253
     32400     918.412
     32440     919.543
     32480     920.713
     32520     921.832
     32560     923.064
     32600     924.105
     32640     925.233
     32680     926.301
     32720     927.545
     32760     928.585
     32800     929.754
     32840      930.88
     32880     932.002
     32920     933.094
     32960     934.247
     33000     935.375
     33040     936.462
     33080     937.696
     33120     938.712
     33160     939.831
     33200     940.993
     33240     942.122
     33280     943.295
     33320     944.413
     33360     945.645
     33400     946.684
     33440      947.81
     33480      948.87
     33520     950.115
     33560     951.156
     33600     952.323
     33640     953.449
     33680     954.573
     33720     955.661
     33760     956.815
     33800     957.949
     33840     959.032
     33880     960.267
     33920     961.284
     33960     962.403
     34000     963.564
     34040     964.693
     34080     965.867
     34120     966.981
     34160     968.218
     34200     969.253
     34240     970.378
     34280     971.431
     34320     972.685
     34360     973.719
     34400     974.889
     34440     976.017
     34480     977.139
     34520     978.224
     34560     979.381
     34600     980.513
     34640       981.6
     34680     982.837
     34720     983.854
     34760     984.974
     34800     986.137
     34840     987.266
     34880      988.44
     34920     989.553
     34960     990.791
     35000     991.825
     35040     992.955
     35080     994.005
     35120     995.261
     35160     996.292
     35200     997.462
     35240     998.594
     35280     999.713
     35320     1000.79
     35360     1001.95
     35400     1003.08
     35440     1004.17
     35480     1005.41
     35520     1006.43
     35560     1007.54
     35600     1008.71
     35640     1009.84
     35680     1011.01
     35720     1012.12
     35760     1013.36
     35800     1014.39
     35840     1015.52
     35880     1016.57
     35920     1017.83
     35960     1018.86
     36000     1020.03
     36040     1021.16
     36080     1022.28
     36120     1023.37
     36160     1024.52
     36200     1025.66
     36240     1026.75
     36280     1027.99
     36320        1029
     36360     1030.12
     36400     1031.28
     36440     1032.42
     36480     1033.59
     36520     1034.71
     36560     1035.95
     36600     1036.97
     36640     1038.11
     36680     1039.15
     36720     1040.42
     36760     1041.44
     36800     1042.62
     36840     1043.75
     36880     1044.87
     36920     1045.96
     36960     1047.11
     37000     1048.24
     37040     1049.33
     37080     1050.57
     37120     1051.59
     37160      1052.7
     37200     1053.87
     37240        1055
     37280     1056.17
     37320     1057.29
     37360     1058.53
     37400     1059.56
     37440     1060.69
     37480     1061.74
     37520        1063
     37560     1064.03
     37600     1065.21
     37640     1066.34
     37680     1067.45
     37720     1068.53
     37760     1069.69
     37800     1070.82
     37840     1071.91
     37880     1073.16
     37920     1074.16
     37960     1075.28
     38000     1076.45
     38040     1077.58
     38080     1078.76
     38120     1079.87
     38160     1081.12
     38200     1082.15
     38240     1083.28
     38280     1084.32
     38320     1085.59
     38360     1086.61
     38400     1087.79
     38440     1088.92
     38480     1090.04
     38520     1091.12
     38560     1092.28
     38600     1093.41
     38640      1094.5
     38680     1095.75
     38720     1096.76
     38760     1097.87
     38800     1099.04
     38840     1100.17
     38880     1101.35
     38920     1102.46
     38960     1103.71
     39000     1104.73
     39040     1105.87
     39080     1106.91
     39120     1108.18
     39160     1109.21
     39200     1110.39
     39240     1111.52
     39280     1112.64
     39320     1113.72
     39360     1114.88
     39400     1116.01
     39440      1117.1
     39480     1118.36
     39520     1119.35
     39560     1120.47
     39600     1121.64
     39640     1122.77
     39680     1123.95
     39720     1125.05
     39760     1126.31
     39800     1127.33
     39840     1128.47
     39880     1129.51
     39920     1130.78
     39960      1131.8
     40000     1132.98
     40040     1134.12
     40080     1135.24
     40120     1136.32
     40160     1137.48
     40200      1138.6
     40240     1139.69
     40280     1140.96
     40320     1141.96
     40360     1143.07
     40400     1144.24
     40440     1145.38
     40480     1146.56
     40520     1147.66
     40560     1148.92
     40600     1149.94
     40640     1151.07
     40680     1152.11
     40720     1153.38
     40760      1154.4
     40800     1155.58
     40840     1156.71
     40880     1157.84
     40920     1158.92
     40960     1160.08
     41000     1161.21
     41040     1162.29
     41080     1163.55
     41120     1164.55
     41160     1165.67
     41200     1166.84
     41240     1167.97
     41280     1169.15
     41320     1170.25
     41360     1171.52
     41400     1172.53
     41440     1173.66
     41480     1174.69
     41520     1175.97
     41560     1176.98
     41600     1178.17
     41640     1179.31
     41680     1180.43
     41720     1181.51
     41760     1182.67
     41800      1183.8
     41840     1184.88
     41880     1186.15
     41920     1187.14
     41960     1188.26
     42000     1189.43
     42040     1190.56
     42080     1191.75
     42120     1192.84
     42160     1194.11
     42200     1195.12
     42240     1196.25
     42280     1197.28
     42320     1198.56
     42360     1199.58
     42400     1200.77
     42440     1201.91
     42480     1203.03
     42520      1204.1
     42560     1205.26
     42600      1206.4
     42640     1207.47
     42680     1208.75
     42720     1209.74
     42760     1210.86
     42800     1212.04
     42840     1213.17
     42880     1214.35
     42920     1215.44
     42960     1216.71
     43000     1217.73
     43040     1218.86
     43080     1219.89
     43120     1221.17
     43160     1222.19
     43200     1223.37
     43240     1224.51
     43280     1225.63
     43320     1226.71
     43360     1227.87
     43400        1229
     43440     1230.08
     43480     1231.35
     43520     1232.34
     43560     1233.46
     43600     1234.63
     43640     1235.76
     43680     1236.95
     43720     1238.04
     43760     1239.31
     43800     1240.32
     43840     1241.45
     43880     1242.48
     43920     1243.76
     43960     1244.78
     44000     1245.98
     44040     1247.11
     44080     1248.24
     44120      1249.3
     44160     1250.47
     44200      1251.6
     44240     1252.67
     44280     1253.94
     44320     1254.94
     44360     1256.05
     44400     1257.23
     44440     1258.36
     44480     1259.55
     44520     1260.64
     44560     1261.91
     44600     1262.92
     44640     1264.06
     44680     1265.08
     44720     1266.37
     44760     1267.39
     44800     1268.58
     44840     1269.72
     44880     1270.84
     44920      1271.9
     44960     1273.06
     45000     1274.19
     45040     1275.26
     45080     1276.53
     45120     1277.53
     45160     1278.63
     45200     1279.82
     45240     1280.94
     45280     1282.13
     45320     1283.22
     45360      1284.5
     45400      1285.5
     45440     1286.64
     45480     1287.66
     45520     1288.95
     45560     1289.97
     45600     1291.16
     45640     1292.29
     45680     1293.42
     45720     1294.48
     45760     1295.64
     45800     1296.78
     45840     1297.85
     45880     1299.12
     45920     1300.11
     45960     1301.21
     46000      1302.4
     46040     1303.53
     46080     1304.72
     46120      1305.8
     46160     1307.09
     46200     1308.09
     46240     1309.23
     46280     1310.25
     46320     1311.54
     46360     1312.55
     46400     1313.75
     46440     1314.88
     46480     1316.01
     46520     1317.07
     46560     1318.23
     46600     1319.36
     46640     1320.43
     46680     1321.71
     46720      1322.7
     46760     1323.79
     46800     1324.98
     46840     1326.11
     46880     1327.31
     46920     1328.39
     46960     1329.68
     47000     1330.67
     47040     1331.82
     47080     1332.83
     47120     1334.13
     47160     1335.14
     47200     1336.34
     47240     1337.47
     47280      1338.6
     47320     1339.65
     47360     1340.82
     47400     1341.95
     47440     1343.02
     47480     1344.29
     47520     1345.28
     47560     1346.38
     47600     1347.56
     47640     1348.69
     47680     1349.89
     47720     1350.97
     47760     1352.26
     47800     1353.25
     47840      1354.4
     47880     1355.41
     47920     1356.72
     47960     1357.73
     48000     1358.92
     48040     1360.06
     48080     1361.18
     48120     1362.23
     48160      1363.4
     48200     1364.53
     48240      1365.6
     48280     1366.88
     48320     1367.87
     48360     1368.96
     48400     1370.14
     48440     1371.28
     48480     1372.47
     48520     1373.56
     48560     1374.85
     48600     1375.83
     48640     1376.98
     48680     1377.99
     48720      1379.3
     48760     1380.31
     48800     1381.51
     48840     1382.64
     48880     1383.75
     48920     1384.81
     48960     1385.97
     49000     1387.11
     49040     1388.17
     49080     1389.46
     49120     1390.45
     49160     1391.53
     49200     1392.73
     49240     1393.85
     49280     1395.05
     49320     1396.13
     49360     1397.43
     49400     1398.41
     49440     1399.57
     49480     1400.57
     49520     1401.88
     49560     1402.89
     49600     1404.09
     49640     1405.22
     49680     1406.34
     49720     1407.39
     49760     1408.55
     49800     1409.69
     49840     1410.75
     49880     1412.04
     49920     1413.02
     49960     1414.11
     50000     1415.31
     50040     1416.43
     50080     1417.64
     50120     1418.71
     50160     1420.01
     50200     1420.99
     50240     1422.15
     50280     1423.16
     50320     1424.47
     50360     1425.48
     50400     1426.67
     50440      1427.8
     50480     1428.92
     50520     1429.97
     50560     1431.14
     50600     1432.27
     50640     1433.34
     50680     1434.63
     50720     1435.61
     50760      1436.7
     50800      1437.9
     50840     1439.03
     50880     1440.24
     50920     1441.31
     50960     1442.62
     51000     1443.59
     51040     1444.76
     51080     1445.75
     51120     1447.06
     51160     1448.07
     51200     1449.27
     51240      1450.4
     51280     1451.52
     51320     1452.56
     51360     1453.73
     51400     1454.86
     51440     1455.93
     51480     1457.23
     51520     1458.21
     51560      1459.3
     51600      1460.5
     51640     1461.63
     51680     1462.84
     51720     1463.91
     51760     1465.22
     51800     1466.19
     51840     1467.35
     51880     1468.35
     51920     1469.66
     51960     1470.67
     52000     1471.87
     52040     1473.01
     52080     1474.12
     52120     1475.15
     52160     1476.33
     52200     1477.47
     52240     1478.53
     52280     1479.83
     52320     1480.81
     52360      1481.9
     52400      1483.1
     52440     1484.23
     52480     1485.44
     52520     1486.51
     52560     1487.82
     52600     1488.79
     52640     1489.95
     52680     1490.94
     52720     1492.25
     52760     1493.27
     52800     1494.46
     52840     1495.61
     52880     1496.72
     52920     1497.75
     52960     1498.93
     53000     1500.06
     53040     1501.13
     53080     1502.43
     53120     1503.41
     53160     1504.49
     53200      1505.7
     53240     1506.83
     53280     1508.04
     53320      1509.1
     53360     1510.42
     53400     1511.38
     53440     1512.54
     53480     1513.53
     53520     1514.85
     53560     1515.86
     53600     1517.05
     53640      1518.2
     53680     1519.31
     53720     1520.34
     53760     1521.52
     53800     1522.64
     53840     1523.72
     53880     1525.03
     53920        1526
     53960     1527.09
     54000     1528.29
     54040     1529.42
     54080     1530.64
     54120     1531.69
     54160     1533.01
     54200     1533.97
     54240     1535.13
     54280     1536.11
     54320     1537.44
     54360     1538.46
     54400     1539.65
     54440     1540.79
     54480      1541.9
     54520     1542.94
     54560      1544.1
     54600     1545.24
     54640     1546.31
     54680     1547.62
     54720     1548.59
     54760     1549.67
     54800     1550.87
     54840        1552
     54880     1553.23
     54920     1554.28
     54960      1555.6
     55000     1556.56
     55040     1557.71
     55080      1558.7
     55120     1560.03
     55160     1561.04
     55200     1562.23
     55240     1563.37
     55280     1564.49
     55320     1565.52
     55360     1566.69
     55400     1567.82
     55440      1568.9
     55480      1570.2
     55520     1571.18
     55560     1572.26
     55600     1573.47
     55640     1574.59
     55680     1575.82
     55720     1576.87
     55760      1578.2
     55800     1579.15
     55840     1580.31
     55880     1581.29
     55920     1582.61
     55960     1583.63
     56000     1584.82
     56040     1585.96
     56080     1587.07
     56120      1588.1
     56160     1589.27
     56200     1590.41
     56240     1591.49
     56280      1592.8
     56320     1593.77
     56360     1594.85
     56400     1596.06
     56440     1597.19
     56480     1598.42
     56520     1599.46
     56560     1600.79
     56600     1601.74
     56640      1602.9
     56680     1603.87
     56720     1605.21
     56760     1606.22
     56800     1607.41
     56840     1608.55
     56880     1609.66
     56920     1610.69
     56960     1611.86
     57000     1612.99
     57040     1614.07
     57080     1615.38
     57120     1616.35
     57160     1617.43
     57200     1618.63
     57240     1619.76
     57280        1621
     57320     1622.04
     57360     1623.37
     57400     1624.32
     57440     1625.47
     57480     1626.44
     57520     1627.78
     57560     1628.79
     57600     1629.98
     57640     1631.12
     57680     1632.23
     57720     1633.26
     57760     1634.43
     57800     1635.56
     57840     1636.64
     57880     1637.96
     57920     1638.92
     57960     1640.01
     58000     1641.21
     58040     1642.34
     58080     1643.58
     58120     1644.61
     58160     1645.95
     58200     1646.89
     58240     1648.05
     58280     1649.02
     58320     1650.35
     58360     1651.37
     58400     1652.56
     58440     1653.69
     58480     1654.81
     58520     1655.83
     58560        1657
     58600     1658.14
     58640     1659.21
     58680     1660.54
     58720      1661.5
     58760     1662.58
     58800     1663.79
     58840     1664.91
     58880     1666.16
     58920     1667.19
     58960     1668.53
     59000     1669.47
     59040     1670.62
     59080      1671.6
     59120     1672.93
     59160     1673.94
     59200     1675.13
     59240     1676.27
     59280     1677.39
     59320      1678.4
     59360     1679.57
     59400     1680.71
     59440     1681.79
     59480     1683.12
     59520     1684.08
     59560     1685.17
     59600     1686.37
     59640      1687.5
     59680     1688.74
     59720     1689.77
     59760     1691.12
     59800     1692.05
     59840     1693.21
     59880     1694.18
     59920     1695.52
     59960     1696.52
     60000     1697.71
     60040     1698.85
     60080     1699.97
     60120     1700.98
     60160     1702.16
     60200      1703.3
     60240     1704.38
     60280     1705.71
     60320     1706.67
     60360     1707.76
     60400     1708.96
     60440     1710.09
     60480     1711.34
     60520     1712.37
     60560     1713.71
     60600     1714.65
     60640      1715.8
     60680     1716.77
     60720     1718.11
     60760     1719.12
     60800     1720.31
     60840     1721.45
     60880     1722.57
     60920     1723.58
     60960     1724.76
     61000      1725.9
     61040     1726.97
     61080     1728.31
     61120     1729.26
     61160     1730.35
     61200     1731.55
     61240     1732.68
     61280     1733.93
     61320     1734.95
     61360     1736.31
     61400     1737.24
     61440     1738.39
     61480     1739.36
     61520      1740.7
     61560     1741.71
     61600     1742.89
     61640     1744.04
     61680     1745.15
     61720     1746.16
     61760     1747.34
     61800     1748.48
     61840     1749.56
     61880     1750.88
     61920     1751.84
     61960     1752.93
     62000     1754.13
     62040     1755.25
     62080      1756.5
     62120     1757.53
     62160     1758.89
     62200     1759.81
     62240     1760.96
     62280     1761.92
     62320     1763.27
     62360     1764.28
     62400     1765.46
     62440      1766.6
     62480     1767.72
     62520     1768.73
     62560     1769.91
     62600     1771.05
     62640     1772.13
     62680     1773.46
     62720     1774.41
     62760     1775.51
     62800     1776.71
     62840     1777.82
     62880     1779.08
     62920      1780.1
     62960     1781.47
     63000     1782.39
     63040     1783.54
     63080     1784.49
     63120     1785.85
     63160     1786.85
     63200     1788.04
     63240     1789.17
     63280     1790.29
     63320     1791.29
     63360     1792.48
     63400     1793.62
     63440      1794.7
     63480     1796.03
     63520     1796.98
     63560     1798.07
     63600     1799.27
     63640     1800.39
     63680     1801.64
     63720     1802.66
     63760     1804.04
     63800     1804.95
     63840      1806.1
     63880     1807.05
     63920     1808.41
     63960     1809.42
     64000      1810.6
     64040     1811.74
     64080     1812.86
     64120     1813.86
     64160     1815.04
     64200     1816.17
     64240     1817.25
     64280     1818.58
     64320     1819.54
     64360     1820.63
     64400     1821.83
     64440     1822.94
     64480     1824.19
     64520     1825.22
     64560     1826.59
     64600      1827.5
     64640     1828.66
     64680     1829.61
     64720     1830.98
     64760     1831.98
     64800     1833.15
     64840      1834.3
     64880     1835.41
     64920     1836.41
     64960      1837.6
     65000     1838.73
     65040     1839.81
     65080     1841.14
     65120      1842.1
     65160     1843.19
     65200     1844.38
     65240     1845.49
     65280     1846.75
     65320     1847.78
     65360     1849.15
     65400     1850.06
     65440     1851.23
     65480     1852.16
     65520     1853.54
     65560     1854.53
     65600      1855.7
     65640     1856.84
     65680     1857.97
     65720     1858.96
     65760     1860.14
     65800     1861.28
     65840     1862.36
     65880      1863.7
     65920     1864.65
     65960     1865.74
     66000     1866.94
     66040     1868.05
     66080      1869.3
     66120     1870.33
     66160      1871.7
     66200     1872.61
     66240     1873.77
     66280     1874.71
     66320     1876.09
     66360     1877.08
     66400     1878.24
     66440     1879.39
     66480     1880.51
     66520      1881.5
     66560     1882.68
     66600     1883.82
     66640     1884.89
     66680     1886.23
     66720     1887.18
     66760     1888.27
     66800     1889.47
     66840     1890.58
     66880     1891.83
     66920     1892.87
     66960     1894.23
     67000     1895.15
     67040      1896.3
     67080     1897.23
     67120     1898.62
     67160     1899.61
     67200     1900.78
     67240     1901.93
     67280     1903.05
     67320     1904.04
     67360     1905.21
     67400     1906.36
     67440     1907.43
     67480     1908.77
     67520     1909.71
     67560     1910.81
     67600        1912
     67640     1913.11
     67680     1914.37
     67720      1915.4
     67760     1916.77
     67800     1917.67
     67840     1918.83
     67880     1919.76
     67920     1921.15
     67960     1922.15
     68000     1923.31
     68040     1924.46
     68080     1925.57
     68120     1926.56
     68160     1927.73
     68200     1928.87
     68240     1929.95
     68280      1931.3
     68320     1932.24
     68360     1933.33
     68400     1934.53
     68440     1935.62
     68480     1936.89
     68520     1937.92
     68560     1939.29
     68600     1940.19
     68640     1941.36
     68680     1942.28
     68720     1943.68
     68760     1944.68
     68800     1945.83
     68840     1946.99
     68880      1948.1
     68920      1949.1
     68960     1950.27
     69000      1951.4
     69040     1952.48
     69080     1953.84
     69120     1954.77
     69160     1955.86
     69200     1957.06
     69240     1958.16
     69280     1959.43
     69320     1960.46
     69360     1961.84
     69400     1962.74
     69440     1963.91
     69480     1964.82
     69520     1966.23
     69560     1967.22
     69600     1968.38
     69640     1969.53
     69680     1970.65
     69720     1971.64
     69760     1972.82
     69800     1973.95
     69840     1975.02
     69880     1976.39
     69920     1977.32
     69960     1978.41
     70000     1979.61
     70040     1980.72
     70080     1981.99
     70120     1983.02
     70160     1984.39
     70200     1985.29
     70240     1986.46
     70280     1987.37
     70320     1988.77
     70360     1989.77
     70400     1990.93
     70440     1992.08
     70480      1993.2
     70520     1994.19
     70560     1995.36
     70600      1996.5
     70640     1997.56
     70680     1998.94
     70720     1999.86
     70760     2000.94
     70800     2002.15
     70840     2003.25
     70880     2004.53
     70920     2005.56
     70960     2006.93
     71000     2007.83
     71040        2009
     71080     2009.91
     71120     2011.31
     71160     2012.31
     71200     2013.46
     71240     2014.61
     71280     2015.73
     71320     2016.73
     71360      2017.9
     71400     2019.03
     71440      2020.1
     71480     2021.47
     71520      2022.4
     71560     2023.48
     71600     2024.68
     71640      2025.8
     71680     2027.07
     71720      2028.1
     71760     2029.47
     71800     2030.36
     71840     2031.54
     71880     2032.44
     71920     2033.85
     71960     2034.83
     72000        2036
     72040     2037.14
     72080     2038.26
     72120     2039.25
     72160     2040.42
     72200     2041.56
     72240     2042.63
     72280     2044.01
     72320     2044.93
     72360     2046.02
     72400     2047.22
     72440     2048.34
     72480     2049.61
     72520     2050.63
     72560        2052
     72600     2052.91
     72640     2054.07
     72680     2054.98
     72720     2056.38
     72760     2057.37
     72800     2058.53
     72840     2059.68
     72880     2060.79
     72920     2061.79
     72960     2062.96
     73000     2064.11
     73040     2065.16
     73080     2066.55
     73120     2067.48
     73160     2068.56
     73200     2069.76
     73240     2070.88
     73280     2072.14
     73320     2073.17
     73360     2074.54
     73400     2075.45
     73440     2076.61
     73480     2077.52
     73520     2078.93
     73560     2079.91
     73600     2081.08
     73640     2082.22
     73680     2083.33
     73720     2084.33
     73760     2085.51
     73800     2086.65
     73840      2087.7
     73880     2089.09
     73920     2090.02
     73960     2091.11
     74000     2092.31
     74040     2093.44
     74080     2094.69
     74120     2095.72
     74160      2097.1
     74200        2098
     74240     2099.16
     74280     2100.06
     74320     2101.48
     74360     2102.46
     74400     2103.62
     74440     2104.77
     74480     2105.88
     74520     2106.88
     74560     2108.05
     74600     2109.19
     74640     2110.25
     74680     2111.65
     74720     2112.57
     74760     2113.66
     74800     2114.86
     74840     2115.99
     74880     2117.24
     74920     2118.27
     74960     2119.65
     75000     2120.54
     75040      2121.7
     75080      2122.6
     75120     2124.01
     75160     2124.99
     75200     2126.15
     75240      2127.3
     75280     2128.41
     75320     2129.41
     75360     2130.59
     75400     2131.73
     75440     2132.78
     75480     2134.18
     75520      2135.1
     75560      2136.2
     75600      2137.4
     75640     2138.53
     75680     2139.78
     75720      2140.8
     75760     2142.18
     75800     2143.07
     75840     2144.23
     75880     2145.13
     75920     2146.54
     75960     2147.52
     76000     2148.68
     76040     2149.83
     76080     2150.94
     76120     2151.93
     76160     2153.11
     76200     2154.26
     76240      2155.3
     76280     2156.71
     76320     2157.63
     76360     2158.72
     76400     2159.93
     76440     2161.06
     76480     2162.31
     76520     2163.33
     76560      2164.7
     76600     2165.58
     76640     2166.75
     76680     2167.64
     76720     2169.06
     76760     2170.04
     76800      2171.2
     76840     2172.35
     76880     2173.45
     76920     2174.45
     76960     2175.63
     77000     2176.76
     77040     2177.81
     77080     2179.22
     77120     2180.14
     77160     2181.23
     77200     2182.44
     77240     2183.57
     77280     2184.82
     77320     2185.84
     77360     2187.22
     77400      2188.1
     77440     2189.27
     77480     2190.16
     77520     2191.58
     77560     2192.55
     77600     2193.72
     77640     2194.87
     77680     2195.96
     77720     2196.96
     77760     2198.14
     77800     2199.28
     77840     2200.33
     77880     2201.73
     77920     2202.65
     77960     2203.74
     78000     2204.95
     78040     2206.09
     78080     2207.34
     78120     2208.36
     78160     2209.74
     78200     2210.61
     78240     2211.78
     78280     2212.66
     78320     2214.09
     78360     2215.07
     78400     2216.23
     78440     2217.37
     78480     2218.47
     78520     2219.46
     78560     2220.64
     78600     2221.79
     78640     2222.84
     78680     2224.24
     78720     2225.16
     78760     2226.25
     78800     2227.46
     78840     2228.61
     78880     2229.87
     78920     2230.88
     78960     2232.26
     79000     2233.13
     79040      2234.3
     79080     2235.18
     79120     2236.61
     79160      2237.6
     79200     2238.76
     79240      2239.9
     79280     2240.99
     79320     2241.99
     79360     2243.16
     79400     2244.31
     79440     2245.36
     79480     2246.76
     79520     2247.68
     79560     2248.76
     79600     2249.98
     79640     2251.12
     79680     2252.38
     79720      2253.4
     79760     2254.78
     79800     2255.65
     79840     2256.81
     79880     2257.69
     79920     2259.13
     79960     2260.11
     80000     2261.28
     80040     2262.42
     80080     2263.52
     80120      2264.5
     80160     2265.68
     80200     2266.83
     80240     2267.87
     80280     2269.28
     80320     2270.19
     80360     2271.28
     80400      2272.5
     80440     2273.64
     80480      2274.9
     80520     2275.92
     80560      2277.3
     80600     2278.17
     80640     2279.34
     80680     2280.21
     80720     2281.65
     80760     2282.63
     80800     2283.81
     80840     2284.94
     80880     2286.04
     80920     2287.02
     80960      2288.2
     81000     2289.35
     81040     2290.39
     81080     2291.81
     81120     2292.72
     81160     2293.82
     81200     2295.03
     81240     2296.16
     81280     2297.43
     81320     2298.45
     81360     2299.83
     81400      2300.7
     81440     2301.87
     81480     2302.73
     81520     2304.18
     81560     2305.16
     81600     2306.33
     81640     2307.47
     81680     2308.58
     81720     2309.55
     81760     2310.73
     81800     2311.88
     81840     2312.92
     81880     2314.34
     81920     2315.25
     81960     2316.35
     82000     2317.57
     82040      2318.7
     82080     2319.97
     82120     2320.99
     82160     2322.38
     82200     2323.25
     82240     2324.41
     82280     2325.28
     82320     2326.73
     82360     2327.71
     82400     2328.88
     82440     2330.02
     82480     2331.12
     82520      2332.1
     82560     2333.28
     82600     2334.43
     82640     2335.47
     82680      2336.9
     82720      2337.8
     82760     2338.89
     82800     2340.12
     82840     2341.26
     82880     2342.53
     82920     2343.55
     82960     2344.94
     83000      2345.8
     83040     2346.97
     83080     2347.84
     83120     2349.29
     83160     2350.27
     83200     2351.44
     83240     2352.57
     83280     2353.67
     83320     2354.65
     83360     2355.83
     83400     2356.98
     83440     2358.03
     83480     2359.46
     83520     2360.36
     83560     2361.45
     83600     2362.68
     83640     2363.81
     83680     2365.09
     83720     2366.11
     83760      2367.5
     83800     2368.37
     83840     2369.53
     83880      2370.4
     83920     2371.85
     83960     2372.83
     84000        2374
     84040     2375.13
     84080     2376.23
     84120     2377.22
     84160     2378.39
     84200     2379.55
     84240     2380.59
     84280     2382.03
     84320     2382.93
     84360     2384.01
     84400     2385.24
     84440     2386.37
     84480     2387.66
     84520     2388.67
     84560     2390.07
     84600     2390.93
     84640     2392.09
     84680     2392.96
     84720     2394.42
     84760      2395.4
     84800     2396.57
     84840     2397.71
     84880      2398.8
     84920     2399.79
     84960     2400.97
     85000     2402.12
     85040     2403.16
     85080      2404.6
     85120      2405.5
     85160     2406.58
     85200     2407.82
     85240     2408.95
     85280     2410.24
     85320     2411.26
     85360     2412.65
     85400      2413.5
     85440     2414.67
     85480     2415.54
     85520     2416.99
     85560     2417.97
     85600     2419.14
     85640     2420.27
     85680     2421.37
     85720     2422.37
     85760     2423.54
     85800      2424.7
     85840     2425.74
     85880     2427.17
     85920     2428.08
     85960     2429.17
     86000     2430.41
     86040     2431.54
     86080     2432.83
     86120     2433.84
     86160     2435.25
     86200      2436.1
     86240     2437.26
     86280     2438.12
     86320     2439.58
     86360     2440.55
     86400     2441.74
     86440     2442.88
     86480     2443.97
     86520     2444.96
     86560     2446.15
     86600     2447.29
     86640     2448.33
     86680     2449.77
     86720     2450.68
     86760     2451.76
     86800     2453.01
     86840     2454.13
     86880     2455.44
     86920     2456.45
     86960     2457.86
     87000      2458.7
     87040     2459.87
     87080     2460.72
     87120     2462.19
     87160     2463.16
     87200     2464.34
     87240     2465.48
     87280     2466.58
     87320     2467.57
     87360     2468.75
     87400     2469.89
     87440     2470.93
     87480     2472.38
     87520     2473.28
     87560     2474.37
     87600     2475.61
     87640     2476.75
     87680     2478.04
     87720     2479.06
     87760     2480.47
     87800     2481.31
     87840     2482.47
     87880     2483.33
     87920     2484.81
     87960     2485.77
     88000     2486.96
     88040      2488.1
     88080     2489.19
     88120     2490.18
     88160     2491.37
     88200     2492.51
     88240     2493.54
     88280     2494.99
     88320      2495.9
     88360     2496.99
     88400     2498.23
     88440     2499.36
     88480     2500.66
     88520     2501.67
     88560     2503.09
     88600     2503.93
     88640     2505.09
     88680     2505.95
     88720     2507.43
     88760     2508.39
     88800     2509.57
     88840     2510.71
     88880      2511.8
     88920     2512.79
     88960     2513.98
     89000     2515.11
     89040     2516.15
     89080      2517.6
     89120      2518.5
     89160     2519.59
     89200     2520.83
     89240     2521.96
     89280     2523.26
     89320     2524.27
     89360     2525.69
     89400     2526.53
     89440      2527.7
     89480     2528.55
     89520     2530.03
     89560        2531
     89600     2532.18
     89640     2533.32
     89680     2534.42
     89720      2535.4
     89760      2536.6
     89800     2537.73
     89840     2538.77
     89880     2540.22
     89920     2541.12
     89960     2542.21
     90000     2543.45
     90040     2544.57
     90080     2545.87
     90120     2546.88
     90160     2548.31
     90200     2549.14
     90240      2550.3
     90280     2551.17
     90320     2552.66
     90360     2553.61
     90400      2554.8
     90440     2555.94
     90480     2557.04
     90520     2558.02
     90560     2559.22
     90600     2560.35
     90640     2561.38
     90680     2562.85
     90720     2563.74
     90760     2564.83
     90800     2566.07
     90840     2567.19
     90880     2568.49
     90920     2569.51
     90960     2570.94
     91000     2571.77
     91040     2572.93
     91080      2573.8
     91120     2575.28
     91160     2576.23
     91200     2577.42
     91240     2578.56
     91280     2579.66
     91320     2580.64
     91360     2581.84
     91400     2582.97
     91440        2584
     91480     2585.48
     91520     2586.36
     91560     2587.45
     91600     2588.69
     91640     2589.81
     91680     2591.11
     91720     2592.13
     91760     2593.56
     91800     2594.39
     91840     2595.56
     91880     2596.42
     91920     2597.91
     91960     2598.87
     92000     2600.05
     92040      2601.2
     92080      2602.3
     92120     2603.29
     92160     2604.48
     92200     2605.62
     92240     2606.64
     92280     2608.12
     92320     2608.99
     92360     2610.09
     92400     2611.33
     92440     2612.46
     92480     2613.75
     92520     2614.77
     92560     2616.21
     92600     2617.03
     92640      2618.2
     92680     2619.06
     92720     2620.55
     92760     2621.51
     92800     2622.69
     92840     2623.84
     92880     2624.94
     92920     2625.93
     92960     2627.12
     93000     2628.26
     93040     2629.28
     93080     2630.76
     93120     2631.63
     93160     2632.73
     93200     2633.97
     93240     2635.09
     93280      2636.4
     93320     2637.41
     93360     2638.85
     93400     2639.67
     93440     2640.84
     93480      2641.7
     93520     2643.18
     93560     2644.14
     93600     2645.33
     93640     2646.48
     93680     2647.57
     93720     2648.57
     93760     2649.75
     93800     2650.89
     93840     2651.91
     93880     2653.39
     93920     2654.25
     93960     2655.35
     94000      2656.6
     94040     2657.73
     94080     2659.03
     94120     2660.04
     94160     2661.49
     94200     2662.29
     94240     2663.46
     94280     2664.32
     94320     2665.81
     94360     2666.77
     94400     2667.96
     94440     2669.12
     94480      2670.2
     94520      2671.2
     94560     2672.37
     94600     2673.51
     94640     2674.52
     94680     2676.02
     94720     2676.87
     94760     2677.97
     94800     2679.22
     94840     2680.36
     94880     2681.66
     94920     2682.67
     94960     2684.12
     95000     2684.92
     95040     2686.08
     95080     2686.96
     95120     2688.44
     95160      2689.4
     95200     2690.59
     95240     2691.75
     95280     2692.82
     95320     2693.83
     95360     2695.01
     95400     2696.13
     95440     2697.15
     95480     2698.64
     95520      2699.5
     95560      2700.6
     95600     2701.85
     95640     2702.97
     95680     2704.27
     95720     2705.29
     95760     2706.74
     95800     2707.54
     95840      2708.7
     95880     2709.57
     95920     2711.06
     95960     2712.01
     96000     2713.22
     96040     2714.37
     96080     2715.44
     96120     2716.45
     96160     2717.62
     96200     2718.75
     96240     2719.77
     96280     2721.27
     96320     2722.11
     96360     2723.21
     96400     2724.46
     96440     2725.59
     96480     2726.89
     96520     2727.91
     96560     2729.36
     96600     2730.15
     96640     2731.32
     96680     2732.18
     96720     2733.68
     96760     2734.63
     96800     2735.84
     96840        2737
     96880     2738.07
     96920     2739.08
     96960     2740.25
     97000     2741.38
     97040     2742.41
     97080      2743.9
     97120     2744.74
     97160     2745.84
     97200     2747.09
     97240     2748.22
     97280     2749.52
     97320     2750.54
     97360     2751.98
     97400     2752.78
     97440     2753.95
     97480      2754.8
     97520     2756.31
     97560     2757.26
     97600     2758.48
     97640     2759.63
     97680      2760.7
     97720     2761.71
     97760     2762.89
     97800     2764.01
     97840     2765.04
     97880     2766.53
     97920     2767.38
     97960     2768.47
     98000     2769.72
     98040     2770.85
     98080     2772.15
     98120     2773.18
     98160     2774.63
     98200     2775.41
     98240     2776.58
     98280     2777.44
     98320     2778.96
     98360      2779.9
     98400     2781.12
     98440     2782.27
     98480     2783.33
     98520     2784.34
     98560     2785.52
     98600     2786.65
     98640     2787.67
     98680     2789.17
     98720     2790.01
     98760     2791.11
     98800     2792.35
     98840     2793.49
     98880      2794.8
     98920     2795.81
     98960     2797.26
     99000     2798.04
     99040     2799.21
     99080     2800.06
     99120     2801.59
     99160     2802.52
     99200     2803.75
     99240      2804.9
     99280     2805.96
     99320     2806.98
     99360     2808.15
     99400     2809.27
     99440     2810.31
     99480     2811.81
     99520     2812.64
     99560     2813.75
     99600     2814.99
     99640     2816.12
     99680     2817.42
     99720     2818.44
     99760     2819.89
     99800     2820.67
     99840     2821.85
     99880      2822.7
     99920     2824.22
     99960     2825.15
    100000     2826.39
    100040     2827.54
    100080      2828.6
    100120     2829.61
    100160     2830.78
    100200     2831.91
    100240     2832.94
    100280     2834.43
    100320     2835.27
    100360     2836.37
    100400     2837.61
    100440     2838.75
    100480     2840.04
    100520     2841.06
    100560     2842.52
    100600      2843.3
    100640     2844.49
    100680     2845.33
    100720     2846.86
    100760     2847.78
    100800     2849.02
    100840     2850.17
    100880     2851.22
    100920     2852.24
    100960     2853.42
    101000     2854.54
    101040     2855.57
    101080     2857.08
    101120     2857.91
    101160     2859.01
    101200     2860.25
    101240     2861.38
    101280     2862.68
    101320      2863.7
    101360     2865.16
    101400     2865.94
    101440     2867.13
    101480     2867.97
    101520     2869.49
    101560     2870.42
    101600     2871.65
    101640     2872.81
    101680     2873.85
    101720     2874.88
    101760     2876.06
    101800     2877.18
    101840     2878.21
    101880     2879.71
    101920     2880.54
    101960     2881.64
    102000     2882.89
    102040     2884.02
    102080     2885.31
    102120     2886.34
    102160      2887.8
    102200     2888.58
    102240     2889.77
    102280      2890.6
    102320     2892.12
    102360     2893.06
    102400      2894.3
    102440     2895.45
    102480     2896.49
    102520     2897.52
    102560      2898.7
    102600     2899.83
    102640     2900.86
    102680     2902.36
    102720     2903.19
    102760     2904.29
    102800     2905.54
    102840     2906.66
    102880     2907.96
    102920     2908.98
    102960     2910.45
    103000     2911.22
    103040     2912.41
    103080     2913.24
    103120     2914.76
    103160      2915.7
    103200     2916.93
    103240     2918.09
    103280     2919.13
    103320     2920.15
    103360     2921.33
    103400     2922.46
    103440     2923.49
    103480        2925
    103520     2925.82
    103560     2926.92
    103600     2928.17
    103640     2929.29
    103680     2930.59
    103720     2931.62
    103760     2933.09
    103800     2933.85
    103840     2935.05
    103880     2935.87
    103920     2937.39
    103960     2938.33
    104000     2939.57
    104040     2940.73
    104080     2941.77
    104120     2942.79
    104160     2943.97
    104200     2945.09
    104240     2946.11
    104280     2947.64
    104320     2948.45
    104360     2949.54
    104400      2950.8
    104440     2951.92
    104480     2953.23
    104520     2954.25
    104560     2955.72
    104600     2956.48
    104640     2957.67
    104680      2958.5
    104720     2960.02
    104760     2960.95
    104800     2962.19
    104840     2963.36
    104880      2964.4
    104920     2965.41
    104960     2966.61
    105000     2967.73
    105040     2968.74
    105080     2970.26
    105120     2971.08
    105160     2972.17
    105200     2973.43
    105240     2974.56
    105280     2975.86
    105320     2976.89
    105360     2978.35
    105400     2979.12
    105440     2980.31
    105480     2981.13
    105520     2982.64
    105560     2983.58
    105600     2984.81
    105640     2985.97
    105680     2987.02
    105720     2988.03
    105760     2989.23
    105800     2990.34
    105840     2991.36
    105880     2992.88
    105920      2993.7
    105960     2994.78
    106000     2996.05
    106040     2997.17
    106080     2998.48
    106120      2999.5
    106160     3000.96
    106200     3001.73
    106240     3002.93
    106280     3003.75
    106320     3005.27
    106360      3006.2
    106400     3007.43
    106440     3008.59
    106480     3009.64
    106520     3010.65
    106560     3011.86
    106600     3012.96
    106640     3013.98
    106680      3015.5
    106720     3016.31
    106760     3017.41
    106800     3018.67
    106840      3019.8
    106880      3021.1
    106920     3022.12
    106960     3023.59
    107000     3024.35
    107040     3025.55
    107080     3026.36
    107120     3027.89
    107160     3028.81
    107200     3030.05
    107240      3031.2
    107280     3032.25
    107320     3033.27
    107360     3034.47
    107400     3035.57
    107440     3036.59
    107480     3038.12
    107520     3038.91
    107560     3040.02
    107600     3041.27
    107640      3042.4
    107680      3043.7
    107720     3044.72
    107760     3046.19
    107800     3046.94
    107840     3048.14
    107880     3048.94
    107920     3050.48
    107960      3051.4
    108000     3052.64
    108040      3053.8
    108080     3054.85
    108120     3055.86
    108160     3057.06
    108200     3058.16
    108240     3059.18
    108280     3060.71
    108320      3061.5
    108360     3062.61
    108400     3063.86
    108440     3064.99
    108480      3066.3
    108520     3067.31
    108560     3068.78
    108600     3069.53
    108640     3070.72
    108680     3071.52
    108720     3073.07
    108760     3073.98
    108800     3075.24
    108840     3076.38
    108880     3077.43
    108920     3078.43
    108960     3079.64
    109000     3080.74
    109040     3081.76
    109080     3083.29
    109120     3084.08
    109160      3085.2
    109200     3086.44
    109240     3087.56
    109280     3088.87
    109320     3089.89
    109360     3091.36
    109400      3092.1
    109440      3093.3
    109480      3094.1
    109520     3095.65
    109560     3096.56
    109600     3097.81
    109640     3098.97
    109680        3100
    109720        3101
    109760     3102.21
    109800      3103.3
    109840     3104.32
    109880     3105.85
    109920     3106.65
    109960     3107.76
    110000        3109
    110040     3110.12
    110080     3111.44
    110120     3112.45
    110160     3113.93
    110200     3114.67
    110240     3115.87
    110280     3116.66
    110320     3118.21
    110360     3119.13
    110400     3120.38
    110440     3121.53
    110480     3122.56
    110520     3123.56
    110560     3124.78
    110600     3125.85
    110640     3126.87
    110680     3128.42
    110720     3129.21
    110760     3130.31
    110800     3131.56
    110840     3132.69
    110880        3134
    110920     3135.02
    110960     3136.51
    111000     3137.24
    111040     3138.43
    111080     3139.21
    111120     3140.77
    111160     3141.69
    111200     3142.94
    111240     3144.09
    111280     3145.12
    111320     3146.12
    111360     3147.33
    111400     3148.42
    111440     3149.44
    111480     3150.98
    111520     3151.76
    111560     3152.88
    111600     3154.12
    111640     3155.25
    111680     3156.56
    111720     3157.57
    111760     3159.07
    111800      3159.8
    111840        3161
    111880     3161.78
    111920     3163.34
    111960     3164.26
    112000     3165.51
    112040     3166.64
    112080     3167.68
    112120     3168.67
    112160     3169.89
    112200     3170.98
    112240        3172
    112280     3173.53
    112320     3174.32
    112360     3175.43
    112400     3176.67
    112440     3177.81
    112480     3179.11
    112520     3180.13
    112560     3181.63
    112600     3182.35
    112640     3183.56
    112680     3184.33
    112720      3185.9
    112760     3186.81
    112800     3188.07
    112840     3189.21
    112880     3190.24
    112920     3191.24
    112960     3192.46
    113000     3193.53
    113040     3194.57
    113080     3196.11
    113120     3196.88
    113160     3197.99
    113200     3199.24
    113240     3200.38
    113280     3201.68
    113320     3202.69
    113360     3204.19
    113400     3204.92
    113440     3206.13
    113480      3206.9
    113520     3208.47
    113560     3209.37
    113600     3210.64
    113640     3211.78
    113680      3212.8
    113720     3213.81
    113760     3215.01
    113800      3216.1
    113840     3217.14
    113880     3218.67
    113920     3219.46
    113960     3220.56
    114000     3221.81
    114040     3222.94
    114080     3224.24
    114120     3225.26
    114160     3226.76
    114200     3227.49
    114240     3228.69
    114280     3229.46
    114320     3231.03
    114360     3231.94
    114400      3233.2
    114440     3234.37
    114480     3235.38
    114520     3236.39
    114560     3237.59
    114600     3238.67
    114640     3239.72
    114680     3241.25
    114720     3242.04
    114760     3243.14
    114800      3244.4
    114840     3245.54
    114880     3246.83
    114920     3247.85
    114960     3249.35
    115000     3250.07
    115040     3251.28
    115080     3252.05
    115120     3253.64
    115160     3254.53
    115200      3255.8
    115240     3256.96
    115280     3257.98
    115320     3258.99
    115360     3260.19
    115400     3261.27
    115440     3262.31
    115480     3263.85
    115520     3264.63
    115560     3265.74
    115600        3267
    115640     3268.12
    115680     3269.43
    115720     3270.46
    115760     3271.96
    115800     3272.67
    115840     3273.89
    115880     3274.65
    115920     3276.24
    115960     3277.13
    116000      3278.4
    116040     3279.56
    116080     3280.57
    116120     3281.59
    116160      3282.8
    116200     3283.88
    116240     3284.92
    116280     3286.44
    116320     3287.23
    116360     3288.35
    116400      3289.6
    116440     3290.72
    116480     3292.04
    116520     3293.06
    116560     3294.56
    116600     3295.27
    116640     3296.49
    116680     3297.24
    116720     3298.84
    116760     3299.73
    116800        3301
    116840     3302.16
    116880     3303.17
    116920     3304.19
    116960     3305.41
    117000     3306.48
    117040     3307.51
    117080     3309.05
    117120     3309.83
    117160     3310.95
    117200      3312.2
    117240     3313.34
    117280     3314.65
    117320     3315.66
    117360     3317.17
    117400     3317.88
    117440      3319.1
    117480     3319.84
    117520     3321.45
    117560     3322.33
    117600     3323.62
    117640     3324.77
    117680     3325.77
    117720     3326.79
    117760        3328
    117800     3329.08
    117840     3330.11
    117880     3331.66
    117920     3332.44
    117960     3333.55
    118000      3334.8
    118040     3335.94
    118080     3337.25
    118120     3338.27
    118160     3339.78
    118200     3340.47
    118240     3341.71
    118280     3342.45
    118320     3344.05
    118360     3344.94
    118400     3346.22
    118440     3347.38
    118480     3348.38
    118520      3349.4
    118560     3350.61
    118600     3351.69
    118640     3352.73
    118680     3354.26
    118720     3355.04
    118760     3356.15
    118800     3357.41
    118840     3358.55
    118880     3359.86
    118920     3360.87
    118960     3362.38
    119000     3363.08
    119040     3364.32
    119080     3365.06
    119120     3366.64
    119160     3367.54
    119200     3368.82
    119240     3369.98
    119280     3370.97
    119320        3372
    119360     3373.22
    119400     3374.29
    119440     3375.33
    119480     3376.87
    119520     3377.64
    119560     3378.76
    119600     3380.01
    119640     3381.15
    119680     3382.46
    119720     3383.47
    119760     3384.99
    119800     3385.69
    119840     3386.93
    119880     3387.65
    119920     3389.24
    119960     3390.14
    120000     3391.41
    120040     3392.58
    120080     3393.57
    120120      3394.6
    120160     3395.81
    120200     3396.89
    120240     3397.93
    120280     3399.48
    120320     3400.24
    120360     3401.35
    120400     3402.61
    120440     3403.75
    120480     3405.05
    120520     3406.06
    120560     3407.58
    120600     3408.27
    120640     3409.53
    120680     3410.24
    120720     3411.84
    120760     3412.73
    120800     3414.02
    120840     3415.17
    120880     3416.17
    120920     3417.19
    120960      3418.4
    121000     3419.47
    121040     3420.51
    121080     3422.06
    121120     3422.83
    121160     3423.93
    121200     3425.19
    121240     3426.33
    121280     3427.65
    121320     3428.65
    121360     3430.17
    121400     3430.86
    121440     3432.11
    121480     3432.81
    121520     3434.42
    121560     3435.32
    121600      3436.6
    121640     3437.76
    121680     3438.75
    121720     3439.77
    121760     3440.98
    121800     3442.06
    121840      3443.1
    121880     3444.64
    121920     3445.41
    121960     3446.51
    122000     3447.78
    122040     3448.92
    122080     3450.23
    122120     3451.23
    122160     3452.77
    122200     3453.45
    122240     3454.69
    122280     3455.39
    122320     3457.02
    122360     3457.91
    122400      3459.2
    122440     3460.34
    122480     3461.34
    122520     3462.35
    122560     3463.57
    122600     3464.63
    122640     3465.68
    122680     3467.24
    122720        3468
    122760     3469.09
    122800     3470.36
    122840     3471.51
    122880     3472.81
    122920     3473.81
    122960     3475.36
    123000     3476.04
    123040     3477.28
    123080     3477.97
    123120      3479.6
    123160     3480.49
    123200     3481.78
    123240     3482.93
    123280     3483.91
    123320     3484.94
    123360     3486.14
    123400     3487.21
    123440     3488.26
    123480     3489.82
    123520     3490.58
    123560     3491.68
    123600     3492.94
    123640     3494.09
    123680      3495.4
    123720      3496.4
    123760     3497.94
    123800     3498.63
    123840     3499.87
    123880     3500.55
    123920      3502.2
    123960     3503.09
    124000     3504.37
    124040     3505.53
    124080     3506.51
    124120     3507.53
    124160     3508.75
    124200     3509.81
    124240     3510.85
    124280      3512.4
    124320     3513.17
    124360     3514.26
    124400     3515.53
    124440     3516.68
    124480     3517.98
    124520     3518.98
    124560     3520.54
    124600     3521.22
    124640     3522.47
    124680     3523.15
    124720     3524.79
    124760     3525.68
    124800     3526.97
    124840     3528.14
    124880     3529.12
    124920     3530.13
    124960     3531.35
    125000     3532.41
    125040     3533.45
    125080     3535.02
    125120     3535.79
    125160     3536.87
    125200     3538.15
    125240      3539.3
    125280     3540.59
    125320     3541.59
    125360     3543.15
    125400     3543.84
    125440     3545.09
    125480     3545.76
    125520     3547.41
    125560      3548.3
    125600     3549.59
    125640     3550.76
    125680     3551.74
    125720     3552.76
    125760     3553.97
    125800     3555.04
    125840     3556.07
    125880     3557.65
    125920     3558.41
    125960     3559.49
    126000     3560.78
    126040     3561.92
    126080     3563.22
    126120     3564.22
    126160     3565.78
    126200     3566.47
    126240     3567.72
    126280     3568.39
    126320     3570.04
    126360     3570.94
    126400     3572.23
    126440      3573.4
    126480     3574.37
    126520     3575.39
    126560     3576.61
    126600     3577.68
    126640     3578.72
    126680     3580.28
    126720     3581.04
    126760     3582.13
    126800     3583.42
    126840     3584.55
    126880     3585.86
    126920     3586.87
    126960     3588.43
    127000     3589.11
    127040     3590.37
    127080     3591.03
    127120      3592.7
    127160     3593.58
    127200     3594.87
    127240     3596.03
    127280     3597.02
    127320     3598.03
    127360     3599.26
    127400     3600.33
    127440     3601.37
    127480     3602.95
    127520      3603.7
    127560     3604.79
    127600     3606.07
    127640     3607.21
    127680     3608.51
    127720     3609.52
    127760     3611.08
    127800     3611.76
    127840     3613.03
    127880     3613.69
    127920     3615.35
    127960     3616.23
    128000     3617.53
    128040     3618.69
    128080     3619.66
    128120     3620.68
    128160     3621.91
    128200     3622.99
    128240     3624.02
    128280      3625.6
    128320     3626.36
    128360     3627.45
    128400     3628.72
    128440     3629.86
    128480     3631.16
    128520     3632.18
    128560     3633.74
    128600     3634.42
    128640     3635.68
    128680     3636.34
    128720     3638.01
    128760     3638.89
    128800     3640.18
    128840     3641.34
    128880      3642.3
    128920     3643.33
    128960     3644.56
    129000     3645.64
    129040     3646.68
    129080     3648.26
    129120     3649.02
    129160      3650.1
    129200     3651.38
    129240     3652.51
    129280     3653.81
    129320     3654.84
    129360      3656.4
    129400     3657.07
    129440     3658.35
    129480     3658.99
    129520     3660.66
    129560     3661.54
    129600     3662.84
    129640        3664
    129680     3664.97
    129720     3665.99
    129760     3667.22
    129800     3668.31
    129840     3669.34
    129880     3670.93
    129920     3671.68
    129960     3672.77
    130000     3674.04
    130040     3675.18
    130080     3676.49
    130120     3677.51
    130160     3679.08
    130200     3679.74
    130240     3681.02
    130280     3681.66
    130320     3683.33
    130360     3684.21
    130400     3685.51
    130440     3686.67
    130480     3687.64
    130520     3688.65
    130560     3689.89
    130600     3690.97
    130640        3692
    130680     3693.59
    130720     3694.35
    130760     3695.42
    130800     3696.71
    130840     3697.83
    130880     3699.15
    130920     3700.17
    130960     3701.73
    131000      3702.4
    131040     3703.67
    131080     3704.32
    131120     3705.98
    131160     3706.87
    131200     3708.17
    131240     3709.33
    131280     3710.31
    131320     3711.31
    131360     3712.54
    131400     3713.62
    131440     3714.64
    131480     3716.25
    131520        3717
    131560     3718.07
    131600     3719.36
    131640     3720.48
    131680      3721.8
    131720     3722.81
    131760     3724.38
    131800     3725.05
    131840     3726.34
    131880     3726.96
    131920     3728.64
    131960     3729.52
    132000     3730.82
    132040     3731.97
    132080     3732.95
    132120     3733.97
    132160     3735.19
    132200     3736.25
    132240     3737.29
    132280     3738.91
    132320     3739.64
    132360     3740.72
    132400        3742
    132440     3743.13
    132480     3744.43
    132520     3745.46
    132560     3747.02
    132600     3747.69
    132640     3748.97
    132680      3749.6
    132720     3751.27
    132760     3752.16
    132800     3753.46
    132840     3754.62
    132880      3755.6
    132920     3756.61
    132960     3757.82
    133000      3758.9
    133040     3759.93
    133080     3761.55
    133120     3762.28
    133160     3763.36
    133200     3764.65
    133240     3765.77
    133280     3767.08
    133320      3768.1
    133360     3769.66
    133400     3770.33
    133440     3771.61
    133480     3772.24
    133520      3773.9
    133560      3774.8
    133600      3776.1
    133640     3777.26
    133680     3778.24
    133720     3779.24
    133760     3780.46
    133800     3781.53
    133840     3782.57
    133880     3784.19
    133920     3784.91
    133960     3785.98
    134000     3787.28
    134040     3788.41
    134080     3789.71
    134120     3790.73
    134160      3792.3
    134200     3792.96
    134240     3794.24
    134280     3794.86
    134320     3796.52
    134360     3797.43
    134400     3798.73
    134440      3799.9
    134480     3800.88
    134520     3801.87
    134560     3803.09
    134600     3804.17
    134640     3805.21
    134680     3806.83
    134720     3807.54
    134760     3808.62
    134800     3809.92
    134840     3811.03
    134880     3812.35
    134920     3813.36
    134960     3814.93
    135000     3815.58
    135040     3816.88
    135080     3817.49
    135120     3819.17
    135160     3820.08
    135200     3821.38
    135240     3822.54
    135280      3823.5
    135320     3824.51
    135360     3825.72
    135400     3826.79
    135440     3827.84
    135480     3829.45
    135520     3830.16
    135560     3831.24
    135600     3832.54
    135640     3833.66
    135680     3834.98
    135720     3835.99
    135760     3837.57
    135800     3838.21
    135840     3839.51
    135880     3840.12
    135920      3841.8
    135960      3842.7
    136000     3844.02
    136040     3845.15
    136080     3846.13
    136120     3847.14
    136160     3848.36
    136200     3849.43
    136240     3850.47
    136280      3852.1
    136320     3852.81
    136360     3853.89
    136400     3855.19
    136440     3856.31
    136480     3857.63
    136520     3858.64
    136560     3860.22
    136600     3860.87
    136640     3862.15
    136680     3862.76
    136720     3864.45
    136760     3865.35
    136800     3866.66
    136840     3867.81
    136880     3868.78
    136920     3869.79
    136960     3871.02
    137000     3872.08
    137040     3873.13
    137080     3874.76
    137120     3875.46
    137160     3876.55
    137200     3877.84
    137240     3878.96
    137280     3880.29
    137320      3881.3
    137360     3882.88
    137400     3883.53
    137440     3884.81
    137480     3885.43
    137520     3887.11
    137560     3888.01
    137600     3889.34
    137640     3890.47
    137680     3891.45
    137720     3892.46
    137760     3893.67
    137800     3894.75
    137840      3895.8
    137880     3897.42
    137920     3898.12
    137960     3899.21
    138000     3900.51
    138040     3901.61
    138080     3902.96
    138120     3903.96
    138160     3905.54
    138200     3906.19
    138240     3907.46
    138280     3908.08
    138320     3909.78
    138360     3910.66
    138400     3911.99
    138440     3913.13
    138480     3914.11
    138520     3915.12
    138560     3916.33
    138600     3917.42
    138640     3918.47
    138680     3920.09
    138720      3920.8
    138760     3921.88
    138800     3923.17
    138840     3924.28
    138880     3925.62
    138920     3926.62
    138960     3928.21
    139000     3928.86
    139040     3930.12
    139080     3930.74
    139120     3932.43
    139160     3933.32
    139200     3934.66
    139240     3935.78
    139280     3936.77
    139320     3937.77
    139360     3938.98
    139400     3940.07
    139440     3941.13
    139480     3942.75
    139520     3943.45
    139560     3944.55
    139600     3945.82
    139640     3946.94
    139680     3948.28
    139720     3949.29
    139760     3950.88
    139800     3951.52
    139840     3952.77
    139880     3953.39
    139920      3955.1
    139960     3955.98
    140000     3957.32
    140040     3958.43
    140080     3959.42
    140120     3960.42
    140160     3961.64
    140200     3962.73
    140240     3963.78
    140280     3965.41
    140320     3966.11
    140360     3967.21
    140400     3968.49
    140440     3969.61
    140480     3970.94
    140520     3971.95
    140560     3973.54
    140600     3974.18
    140640     3975.43
    140680     3976.06
    140720     3977.77
    140760     3978.66
    140800     3979.99
    140840      3981.1
    140880     3982.08
    140920     3983.09
    140960      3984.3
    141000     3985.38
    141040     3986.45
    141080     3988.07
    141120     3988.79
    141160     3989.88
    141200     3991.15
    141240     3992.27
    141280     3993.62
    141320     3994.64
    141360     3996.22
    141400     3996.85
    141440     3998.11
    141480     3998.74
    141520     4000.45
    141560     4001.34
    141600     4002.68
    141640     4003.78
    141680     4004.75
    141720     4005.76
    141760     4006.97
    141800     4008.06
    141840     4009.12
    141880     4010.75
    141920     4011.46
    141960     4012.55
    142000     4013.83
    142040     4014.96
    142080     4016.31
    142120     4017.31
    142160     4018.91
    142200     4019.54
    142240      4020.8
    142280     4021.42
    142320     4023.14
    142360     4024.03
    142400     4025.36
    142440     4026.46
    142480     4027.45
    142520     4028.45
    142560     4029.67
    142600     4030.75
    142640     4031.81
    142680     4033.44
    142720     4034.15
    142760     4035.23
    142800     4036.51
    142840     4037.64
    142880     4038.99
    142920        4040
    142960      4041.6
    143000     4042.24
    143040     4043.48
    143080     4044.09
    143120     4045.83
    143160     4046.71
    143200     4048.04
    143240     4049.13
    143280     4050.12
    143320     4051.13
    143360     4052.34
    143400     4053.43
    143440     4054.49
    143480     4056.12
    143520     4056.84
    143560     4057.92
    143600     4059.19
    143640     4060.33
    143680     4061.68
    143720     4062.69
    143760      4064.3
    143800     4064.93
    143840     4066.16
    143880     4066.78
    143920      4068.5
    143960     4069.39
    144000     4070.72
    144040     4071.81
    144080      4072.8
    144120     4073.81
    144160     4075.03
    144200     4076.11
    144240     4077.17
    144280     4078.81
    144320     4079.52
    144360      4080.6
    144400     4081.87
    144440        4083
    144480     4084.36
    144520     4085.36
    144560     4086.97
    144600      4087.6
    144640     4088.84
    144680     4089.44
    144720     4091.18
    144760     4092.05
    144800     4093.39
    144840     4094.48
    144880     4095.47
    144920     4096.49
    144960     4097.69
    145000      4098.8
    145040     4099.83
    145080     4101.48
    145120     4102.19
    145160     4103.28
    145200     4104.56
    145240     4105.67
    145280     4107.05
    145320     4108.03
    145360     4109.66
    145400     4110.27
    145440     4111.52
    145480     4112.13
    145520     4113.88
    145560     4114.73
    145600     4116.09
    145640     4117.18
    145680     4118.16
    145720     4119.18
    145760     4120.39
    145800     4121.49
    145840     4122.52
    145880     4124.18
    145920     4124.88
    145960     4125.97
    146000     4127.24
    146040     4128.36
    146080     4129.74
    146120     4130.73
    146160     4132.35
    146200     4132.98
    146240     4134.21
    146280     4134.83
    146320     4136.57
    146360     4137.44
    146400     4138.79
    146440     4139.87
    146480     4140.85
    146520     4141.88
    146560     4143.09
    146600     4144.19
    146640     4145.23
    146680     4146.89
    146720     4147.59
    146760     4148.67
    146800     4149.94
    146840     4151.06
    146880     4152.44
    146920     4153.43
    146960     4155.05
    147000     4155.68
    147040     4156.91
    147080     4157.54
    147120     4159.26
    147160     4160.13
    147200     4161.49
    147240     4162.55
    147280     4163.54
    147320     4164.57
    147360     4165.77
    147400     4166.87
    147440     4167.91
    147480     4169.58
    147520     4170.28
    147560     4171.36
    147600     4172.64
    147640     4173.75
    147680     4175.14
    147720     4176.13
    147760     4177.75
    147800     4178.37
    147840      4179.6
    147880     4180.22
    147920     4181.95
    147960     4182.83
    148000     4184.19
    148040     4185.25
    148080     4186.24
    148120     4187.25
    148160     4188.48
    148200     4189.59
    148240     4190.63
    148280     4192.28
    148320     4192.98
    148360     4194.05
    148400     4195.33
    148440     4196.44
    148480     4197.83
    148520     4198.83
    148560     4200.45
    148600     4201.06
    148640     4202.29
    148680     4202.91
    148720     4204.64
    148760     4205.52
    148800     4206.89
    148840     4207.94
    148880     4208.91
    148920     4209.93
    148960     4211.16
    149000     4212.26
    149040     4213.31
    149080     4214.96
    149120     4215.67
    149160     4216.73
    149200     4218.01
    149240     4219.12
    149280     4220.51
    149320      4221.5
    149360     4223.12
    149400     4223.74
    149440     4224.97
    149480     4225.59
    149520     4227.31
    149560     4228.19
    149600     4229.57
    149640     4230.61
    149680     4231.59
    149720     4232.59
    149760     4233.83
    149800     4234.93
    149840     4235.97
    149880     4237.62
    149920     4238.33
    149960     4239.38
    150000     4240.67
    150040     4241.79
    150080     4243.17
    150120     4244.16
    150160      4245.8
    150200     4246.41
    150240     4247.64
    150280     4248.25
    150320     4249.98
    150360     4250.87
    150400     4252.24
    150440     4253.27
    150480     4254.24
    150520     4255.25
    150560     4256.49
    150600     4257.59
    150640     4258.64
    150680     4260.28
    150720     4260.99
    150760     4262.04
    150800     4263.33
    150840     4264.46
    150880     4265.83
    150920     4266.83
    150960     4268.46
    151000     4269.06
    151040     4270.31
    151080     4270.91
    151120     4272.64
    151160     4273.53
    151200      4274.9
    151240     4275.94
    151280      4276.9
    151320     4277.92
    151360     4279.16
    151400     4280.25
    151440     4281.32
    151480     4282.96
    151520     4283.65
    151560     4284.71
    151600        4286
    151640     4287.15
    151680     4288.52
    151720     4289.51
    151760     4291.13
    151800     4291.75
    151840        4293
    151880     4293.59
    151920     4295.31
    151960     4296.21
    152000     4297.58
    152040     4298.62
    152080     4299.58
    152120      4300.6
    152160     4301.84
    152200     4302.95
    152240     4304.02
    152280     4305.66
    152320     4306.34
    152360      4307.4
    152400     4308.69
    152440     4309.85
    152480     4311.21
    152520      4312.2
    152560     4313.82
    152600     4314.45
    152640     4315.71
    152680     4316.29
    152720     4318.02
    152760     4318.91
    152800     4320.29
    152840     4321.33
    152880      4322.3
    152920     4323.31
    152960     4324.55
    153000     4325.65
    153040     4326.72
    153080     4328.38
    153120     4329.06
    153160     4330.11
    153200      4331.4
    153240     4332.56
    153280     4333.93
    153320     4334.92
    153360     4336.54
    153400     4337.16
    153440     4338.42
    153480     4339.01
    153520     4340.73
    153560     4341.62
    153600     4343.01
    153640     4344.04
    153680     4345.02
    153720     4346.03
    153760     4347.27
    153800     4348.35
    153840     4349.42
    153880     4351.08
    153920     4351.77
    153960     4352.81
    154000      4354.1
    154040     4355.27
    154080     4356.65
    154120     4357.62
    154160     4359.25
    154200     4359.87
    154240     4361.13
    154280      4361.7
    154320     4363.43
    154360     4364.33
    154400     4365.72
    154440     4366.74
    154480     4367.73
    154520     4368.74
    154560     4369.96
    154600     4371.07
    154640     4372.13
    154680      4373.8
    154720     4374.48
    154760     4375.52
    154800     4376.82
    154840     4377.98
    154880     4379.37
    154920     4380.33
    154960     4381.97
    155000     4382.58
    155040     4383.83
    155080     4384.41
    155120     4386.14
    155160     4387.04
    155200     4388.43
    155240     4389.46
    155280     4390.47
    155320     4391.46
    155360     4392.68
    155400     4393.79
    155440     4394.85
    155480     4396.54
    155520      4397.2
    155560     4398.25
    155600     4399.54
    155640      4400.7
    155680     4402.08
    155720     4403.04
    155760     4404.69
    155800      4405.3
    155840     4406.57
    155880     4407.13
    155920     4408.88
    155960     4409.76
    156000     4411.17
    156040     4412.17
    156080     4413.18
    156120     4414.19
    156160     4415.41
    156200     4416.51
    156240     4417.57
    156280     4419.27
    156320     4419.92
    156360     4420.96
    156400     4422.25
    156440     4423.41
    156480     4424.79
    156520     4425.75
    156560      4427.4
    156600     4428.02
    156640     4429.26
    156680     4429.84
    156720     4431.59
    156760     4432.47
    156800     4433.88
    156840     4434.89
    156880     4435.88
    156920     4436.91
    156960     4438.11
    157000     4439.21
    157040     4440.27
    157080     4441.98
    157120     4442.62
    157160     4443.66
    157200     4444.95
    157240     4446.13
    157280     4447.51
    157320     4448.47
    157360     4450.11
    157400     4450.72
    157440     4451.98
    157480     4452.54
    157520     4454.28
    157560     4455.19
    157600     4456.57
    157640     4457.57
    157680     4458.57
    157720      4459.6
    157760     4460.79
    157800     4461.89
    157840     4462.97
    157880     4464.67
    157920     4465.32
    157960     4466.35
    158000     4467.64
    158040     4468.81
    158080      4470.2
    158120     4471.16
    158160      4472.8
    158200      4473.4
    158240     4474.66
    158280     4475.21
    158320     4476.96
    158360     4477.87
    158400     4479.25
    158440     4480.25
    158480     4481.26
    158520     4482.29
    158560     4483.47
    158600     4484.57
    158640     4485.64
    158680     4487.35
    158720        4488
    158760     4489.03
    158800     4490.32
    158840      4491.5
    158880     4492.88
    158920     4493.83
    158960     4495.48
    159000     4496.08
    159040     4497.33
    159080     4497.89
    159120     4499.64
    159160     4500.54
    159200     4501.93
    159240     4502.92
    159280     4503.95
    159320     4504.97
    159360     4506.16
    159400     4507.25
    159440     4508.34
    159480     4510.03
    159520     4510.67
    159560     4511.72
    159600     4513.02
    159640     4514.19
    159680     4515.57
    159720     4516.53
    159760     4518.17
    159800     4518.77
    159840     4520.02
    159880     4520.57
    159920     4522.34
    159960     4523.21
    160000      4524.6
    160040     4525.61
    160080     4526.64
    160120     4527.66
    160160     4528.84
    160200     4529.93
    160240     4531.02
    160280     4532.72
    160320     4533.35
    160360     4534.39
    160400     4535.69
    160440     4536.88
    160480     4538.27
    160520     4539.22
    160560     4540.86
    160600     4541.45
    160640     4542.71
    160680     4543.26
    160720     4545.02
    160760      4545.9
    160800     4547.28
    160840      4548.3
    160880     4549.33
    160920     4550.35
    160960     4551.52
    161000     4552.62
    161040     4553.71
    161080     4555.41
    161120     4556.03
    161160     4557.08
    161200     4558.37
    161240     4559.57
    161280     4560.96
    161320     4561.91
    161360     4563.55
    161400     4564.14
    161440     4565.39
    161480     4565.94
    161520     4567.72
    161560     4568.58
    161600     4569.98
    161640        4571
    161680     4572.02
    161720     4573.04
    161760     4574.22
    161800      4575.3
    161840     4576.38
    161880     4578.09
    161920     4578.71
    161960     4579.77
    162000     4581.06
    162040     4582.26
    162080     4583.64
    162120     4584.58
    162160     4586.22
    162200     4586.83
    162240     4588.07
    162280     4588.61
    162320      4590.4
    162360     4591.27
    162400     4592.66
    162440     4593.69
    162480      4594.7
    162520     4595.72
    162560     4596.89
    162600     4597.99
    162640     4599.08
    162680     4600.79
    162720      4601.4
    162760     4602.44
    162800     4603.75
    162840     4604.95
    162880     4606.33
    162920     4607.26
    162960     4608.91
    163000     4609.53
    163040     4610.77
    163080      4611.3
    163120      4613.1
    163160     4613.97
    163200     4615.34
    163240     4616.38
    163280      4617.4
    163320     4618.41
    163360     4619.59
    163400      4620.7
    163440     4621.77
    163480     4623.49
    163520      4624.1
    163560     4625.16
    163600     4626.46
    163640     4627.66
    163680     4629.04
    163720     4629.98
    163760     4631.63
    163800     4632.24
    163840     4633.48
    163880     4634.01
    163920     4635.82
    163960     4636.67
    164000     4638.05
    164040     4639.09
    164080      4640.1
    164120     4641.13
    164160     4642.31
    164200     4643.41
    164240     4644.48
    164280     4646.22
    164320     4646.82
    164360     4647.89
    164400     4649.19
    164440      4650.4
    164480     4651.77
    164520     4652.72
    164560     4654.36
    164600     4654.98
    164640     4656.21
    164680     4656.74
    164720     4658.54
    164760      4659.4
    164800     4660.77
    164840     4661.81
    164880     4662.83
    164920     4663.88
    164960     4665.03
    165000     4666.15
    165040     4667.21
    165080     4668.95
    165120     4669.55
    165160     4670.61
    165200     4671.91
    165240     4673.12
    165280     4674.51
    165320     4675.44
    165360     4677.08
    165400      4677.7
    165440     4678.93
    165480     4679.47
    165520     4681.29
    165560     4682.15
    165600     4683.51
    165640     4684.55
    165680     4685.57
    165720     4686.63
    165760      4687.8
    165800     4688.89
    165840     4689.96
    165880     4691.71
    165920      4692.3
    165960     4693.37
    166000     4694.66
    166040     4695.87
    166080     4697.28
    166120      4698.2
    166160     4699.84
    166200     4700.47
    166240      4701.7
    166280     4702.21
    166320     4704.05
    166360      4704.9
    166400     4706.27
    166440      4707.3
    166480     4708.33
    166520     4709.39
    166560     4710.56
    166600     4711.64
    166640     4712.73
    166680     4714.49
    166720     4715.06
    166760     4716.14
    166800     4717.43
    166840     4718.65
    166880     4720.05
    166920     4720.97
    166960     4722.62
    167000     4723.26
    167040     4724.49
    167080        4725
    167120     4726.82
    167160     4727.68
    167200     4729.04
    167240     4730.09
    167280     4731.11
    167320     4732.16
    167360     4733.33
    167400     4734.41
    167440     4735.51
    167480     4737.26
    167520     4737.83
    167560     4738.91
    167600     4740.19
    167640     4741.42
    167680     4742.83
    167720     4743.75
    167760     4745.39
    167800     4746.03
    167840     4747.26
    167880     4747.76
    167920      4749.6
    167960     4750.45
    168000      4751.8
    168040     4752.87
    168080     4753.89
    168120     4754.92
    168160      4756.1
    168200     4757.19
    168240     4758.29
    168280     4760.04
    168320     4760.59
    168360     4761.69
    168400     4762.97
    168440     4764.19
    168480     4765.61
    168520     4766.53
    168560     4768.17
    168600     4768.81
    168640     4770.04
    168680     4770.54
    168720     4772.38
    168760     4773.23
    168800     4774.59
    168840     4775.64
    168880     4776.68
    168920     4777.72
    168960     4778.88
    169000     4779.96
    169040     4781.08
    169080      4782.8
    169120     4783.38
    169160     4784.48
    169200     4785.75
    169240     4786.98
    169280     4788.39
    169320     4789.31
    169360     4790.96
    169400      4791.6
    169440     4792.82
    169480     4793.33
    169520     4795.16
    169560     4796.02
    169600     4797.39
    169640     4798.41
    169680     4799.46
    169720      4800.5
    169760     4801.66
    169800     4802.74
    169840     4803.87
    169880     4805.61
    169920     4806.17
    169960     4807.27
    170000     4808.54
    170040     4809.76
    170080     4811.19
    170120     4812.09
    170160     4813.74
    170200      4814.4
    170240     4815.61
    170280     4816.12
    170320     4817.94
    170360     4818.81
    170400     4820.17
    170440      4821.2
    170480     4822.25
    170520     4823.27
    170560     4824.44
    170600     4825.52
    170640     4826.64
    170680      4828.4
    170720     4828.93
    170760     4830.04
    170800     4831.31
    170840     4832.52
    170880     4833.97
    170920     4834.87
    170960     4836.51
    171000     4837.18
    171040     4838.39
    171080     4838.91
    171120     4840.71
    171160      4841.6
    171200     4842.95
    171240     4843.97
    171280     4845.02
    171320     4846.05
    171360     4847.22
    171400     4848.29
    171440     4849.42
    171480     4851.18
    171520     4851.71
    171560     4852.81
    171600     4854.08
    171640      4855.3
    171680     4856.75
    171720     4857.63
    171760     4859.28
    171800     4859.95
    171840     4861.16
    171880     4861.68
    171920     4863.49
    171960     4864.37
    172000     4865.72
    172040     4866.74
    172080     4867.78
    172120     4868.83
    172160     4869.99
    172200     4871.05
    172240     4872.18
    172280     4873.96
    172320      4874.5
    172360     4875.59
    172400     4876.86
    172440     4878.08
    172480     4879.53
    172520      4880.4
    172560     4882.04
    172600     4882.72
    172640     4883.92
    172680     4884.44
    172720     4886.28
    172760     4887.15
    172800     4888.51
    172840     4889.51
    172880     4890.55
    172920     4891.59
    172960     4892.75
    173000     4893.84
    173040     4894.95
    173080     4896.73
    173120     4897.27
    173160     4898.36
    173200     4899.64
    173240     4900.85
    173280     4902.29
    173320     4903.18
    173360     4904.81
    173400     4905.49
    173440     4906.69
    173480      4907.2
    173520     4909.04
    173560     4909.91
    173600     4911.28
    173640     4912.27
    173680      4913.3
    173720     4914.36
    173760     4915.52
    173800      4916.6
    173840     4917.72
    173880      4919.5
    173920     4920.03
    173960     4921.14
    174000     4922.43
    174040     4923.62
    174080     4925.07
    174120     4925.95
    174160     4927.59
    174200     4928.26
    174240     4929.47
    174280     4929.98
    174320     4931.83
    174360     4932.68
    174400     4934.06
    174440     4935.06
    174480      4936.1
    174520     4937.12
    174560      4938.3
    174600     4939.38
    174640     4940.51
    174680     4942.28
    174720      4942.8
    174760      4943.9
    174800     4945.19
    174840     4946.38
    174880     4947.85
    174920     4948.71
    174960     4950.36
    175000     4951.03
    175040     4952.24
    175080     4952.73
    175120     4954.59
    175160     4955.45
    175200     4956.82
    175240     4957.83
    175280     4958.88
    175320     4959.89
    175360     4961.08
    175400     4962.15
    175440     4963.29
    175480     4965.06
    175520     4965.57
    175560     4966.67
    175600     4967.96
    175640     4969.16
    175680     4970.63
    175720     4971.47
    175760     4973.13
    175800     4973.79
    175840     4975.01
    175880     4975.49
    175920     4977.34
    175960     4978.21
    176000     4979.59
    176040     4980.58
    176080     4981.65
    176120     4982.65
    176160     4983.84
    176200     4984.91
    176240     4986.05
    176280     4987.82
    176320     4988.33
    176360     4989.43
    176400     4990.72
    176440     4991.91
    176480      4993.4
    176520     4994.23
    176560     4995.89
    176600     4996.55
    176640     4997.75
    176680     4998.25
    176720      5000.1
    176760     5000.96
    176800     5002.35
    176840     5003.32
    176880     5004.39
    176920     5005.42
    176960      5006.6
    177000     5007.66
    177040     5008.79
    177080     5010.57
    177120     5011.07
    177160     5012.16
    177200     5013.47
    177240     5014.65
    177280     5016.15
    177320     5016.99
    177360     5018.65
    177400     5019.31
    177440     5020.52
    177480        5021
    177520     5022.85
    177560     5023.71
    177600      5025.1
    177640     5026.09
    177680     5027.16
    177720     5028.19
    177760     5029.37
    177800     5030.41
    177840     5031.54
    177880     5033.34
    177920     5033.84
    177960     5034.92
    178000     5036.22
    178040     5037.41
    178080     5038.92
    178120     5039.75
    178160     5041.41
    178200     5042.06
    178240     5043.26
    178280     5043.74
    178320     5045.61
    178360     5046.46
    178400     5047.86
    178440     5048.85
    178480     5049.91
    178520     5050.95
    178560     5052.12
    178600     5053.18
    178640      5054.3
    178680      5056.1
    178720     5056.59
    178760     5057.68
    178800     5058.98
    178840     5060.16
    178880     5061.69
    178920      5062.5
    178960     5064.16
    179000     5064.83
    179040     5066.03
    179080     5066.49
    179120     5068.37
    179160      5069.2
    179200     5070.62
    179240     5071.61
    179280     5072.66
    179320     5073.69
    179360     5074.87
    179400     5075.94
    179440     5077.05
    179480     5078.86
    179520     5079.37
    179560     5080.44
    179600     5081.75
    179640     5082.91
    179680     5084.45
    179720     5085.26
    179760     5086.93
    179800     5087.59
    179840     5088.79
    179880     5089.26
    179920     5091.14
    179960     5091.96
    180000     5093.39
    180040     5094.38
    180080     5095.42
    180120     5096.45
    180160     5097.63
    180200      5098.7
    180240     5099.82
    180280     5101.63
    180320     5102.12
    180360     5103.22
    180400     5104.51
    180440     5105.69
    180480     5107.21
    180520     5108.04
    180560      5109.7
    180600     5110.36
    180640     5111.55
    180680     5112.02
    180720     5113.92
    180760     5114.74
    180800     5116.16
    180840     5117.14
    180880     5118.19
    180920     5119.22
    180960      5120.4
    181000     5121.47
    181040     5122.58
    181080     5124.39
    181120     5124.88
    181160     5125.96
    181200     5127.27
    181240     5128.43
    181280     5129.97
    181320     5130.79
    181360     5132.45
    181400     5133.12
    181440     5134.31
    181480     5134.78
    181520     5136.66
    181560      5137.5
    181600     5138.91
    181640     5139.88
    181680     5140.94
    181720     5141.96
    181760     5143.12
    181800      5144.2
    181840     5145.31
    181880     5147.14
    181920     5147.61
    181960      5148.7
    182000        5150
    182040     5151.16
    182080      5152.7
    182120     5153.51
    182160     5155.19
    182200     5155.84
    182240     5157.04
    182280     5157.52
    182320     5159.38
    182360     5160.22
    182400     5161.63
    182440     5162.59
    182480     5163.66
    182520     5164.67
    182560     5165.86
    182600     5166.93
    182640     5168.03
    182680     5169.86
    182720     5170.33
    182760     5171.43
    182800     5172.71
    182840     5173.89
    182880     5175.42
    182920     5176.23
    182960     5177.91
    183000     5178.56
    183040     5179.76
    183080     5180.23
    183120     5182.09
    183160     5182.95
    183200     5184.35
    183240     5185.32
    183280     5186.39
    183320      5187.4
    183360     5188.59
    183400     5189.67
    183440     5190.76
    183480     5192.59
    183520     5193.06
    183560     5194.13
    183600     5195.44
    183640     5196.62
    183680     5198.15
    183720     5198.96
    183760     5200.65
    183800     5201.27
    183840      5202.5
    183880     5202.96
    183920     5204.82
    183960     5205.68
    184000     5207.08
    184040     5208.03
    184080     5209.11
    184120     5210.11
    184160     5211.31
    184200     5212.38
    184240     5213.47
    184280     5215.31
    184320     5215.77
    184360     5216.85
    184400     5218.15
    184440     5219.33
    184480     5220.87
    184520     5221.69
    184560     5223.35
    184600     5223.98
    184640     5225.23
    184680     5225.67
    184720     5227.54
    184760     5228.38
    184800      5229.8
    184840     5230.76
    184880     5231.83
    184920     5232.84
    184960     5234.02
    185000      5235.1
    185040     5236.19
    185080     5238.02
    185120      5238.5
    185160     5239.56
    185200     5240.87
    185240     5242.03
    185280     5243.58
    185320     5244.41
    185360     5246.08
    185400     5246.71
    185440     5247.95
    185480     5248.41
    185520     5250.27
    185560     5251.13
    185600     5252.53
    185640     5253.49
    185680     5254.56
    185720     5255.56
    185760     5256.74
    185800     5257.82
    185840     5258.91
    185880     5260.74
    185920     5261.23
    185960     5262.29
    186000      5263.6
    186040     5264.76
    186080     5266.31
    186120     5267.14
    186160     5268.81
    186200     5269.43
    186240     5270.69
    186280     5271.13
    186320     5272.99
    186360     5273.84
    186400     5275.27
    186440     5276.23
    186480     5277.29
    186520     5278.29
    186560     5279.47
    186600     5280.54
    186640     5281.65
    186680     5283.49
    186720     5283.96
    186760     5285.03
    186800     5286.35
    186840     5287.51
    186880     5289.08
    186920     5289.87
    186960     5291.58
    187000     5292.18
    187040     5293.44
    187080     5293.87
    187120     5295.74
    187160     5296.59
    187200     5298.02
    187240     5298.96
    187280     5300.03
    187320     5301.04
    187360     5302.22
    187400     5303.28
    187440      5304.4
    187480     5306.24
    187520     5306.69
    187560     5307.77
    187600     5309.08
    187640     5310.24
    187680     5311.83
    187720     5312.61
    187760     5314.33
    187800     5314.93
    187840     5316.21
    187880     5316.63
    187920     5318.49
    187960     5319.33
    188000     5320.75
    188040      5321.7
    188080     5322.77
    188120     5323.77
    188160     5324.96
    188200        5326
    188240     5327.11
    188280     5328.97
    188320     5329.42
    188360     5330.49
    188400      5331.8
    188440     5332.98
    188480     5334.56
    188520     5335.35
    188560     5337.07
    188600     5337.66
    188640     5338.93
    188680     5339.35
    188720     5341.21
    188760     5342.04
    188800     5343.47
    188840      5344.4
    188880     5345.48
    188920     5346.47
    188960     5347.66
    189000     5348.72
    189040     5349.82
    189080     5351.69
    189120     5352.13
    189160      5353.2
    189200     5354.52
    189240     5355.68
    189280     5357.25
    189320     5358.06
    189360     5359.77
    189400     5360.37
    189440     5361.64
    189480     5362.04
    189520     5363.94
    189560     5364.76
    189600     5366.17
    189640     5367.11
    189680     5368.18
    189720     5369.18
    189760     5370.37
    189800     5371.44
    189840     5372.53
    189880     5374.39
    189920     5374.84
    189960     5375.92
    190000     5377.22
    190040     5378.39
    190080     5379.96
    190120     5380.77
    190160      5382.5
    190200     5383.07
    190240     5384.34
    190280     5384.75
    190320     5386.65
    190360     5387.49
    190400     5388.89
    190440     5389.83
    190480     5390.89
    190520      5391.9
    190560      5393.1
    190600     5394.14
    190640     5395.22
    190680     5397.11
    190720     5397.56
    190760     5398.65
    190800     5399.94
    190840     5401.13
    190880     5402.68
    190920     5403.49
    190960     5405.22
    191000     5405.79
    191040     5407.06
    191080     5407.46
    191120     5409.37
    191160      5410.2
    191200     5411.61
    191240     5412.57
    191280     5413.62
    191320     5414.63
    191360     5415.82
    191400     5416.87
    191440     5417.96
    191480     5419.83
    191520     5420.28
    191560     5421.38
    191600     5422.65
    191640     5423.85
    191680      5425.4
    191720     5426.21
    191760     5427.94
    191800      5428.5
    191840     5429.76
    191880     5430.18
    191920     5432.08
    191960     5432.93
    192000     5434.33
    192040      5435.3
    192080     5436.35
    192120     5437.35
    192160     5438.54
    192200     5439.59
    192240     5440.69
    192280     5442.57
    192320     5443.01
    192360     5444.11
    192400      5445.4
    192440     5446.58
    192480     5448.14
    192520     5448.93
    192560     5450.67
    192600     5451.23
    192640     5452.49
    192680      5452.9
    192720     5454.81
    192760     5455.64
    192800     5457.06
    192840     5458.04
    192880     5459.08
    192920      5460.1
    192960      5461.3
    193000     5462.34
    193040     5463.43
    193080     5465.32
    193120     5465.74
    193160     5466.86
    193200     5468.13
    193240     5469.32
    193280      5470.9
    193320     5471.68
    193360     5473.41
    193400     5473.97
    193440     5475.23
    193480     5475.62
    193520     5477.55
    193560     5478.38
    193600     5479.79
    193640     5480.77
    193680     5481.81
    193720     5482.83
    193760     5484.01
    193800     5485.07
    193840     5486.14
    193880     5488.05
    193920     5488.46
    193960     5489.59
    194000     5490.86
    194040     5492.06
    194080     5493.63
    194120     5494.41
    194160     5496.14
    194200      5496.7
    194240     5497.95
    194280     5498.37
    194320      5500.3
    194360      5501.1
    194400     5502.52
    194440      5503.5
    194480     5504.53
    194520     5505.56
    194560     5506.74
    194600      5507.8
    194640     5508.88
    194680     5510.77
    194720     5511.18
    194760     5512.31
    194800     5513.59
    194840     5514.77
    194880     5516.35
    194920     5517.14
    194960     5518.86
    195000     5519.42
    195040     5520.68
    195080     5521.08
    195120     5523.01
    195160     5523.83
    195200     5525.25
    195240     5526.22
    195280     5527.26
    195320     5528.28
    195360     5529.46
    195400     5530.53
    195440     5531.61
    195480     5533.51
    195520     5533.92
    195560     5535.05
    195600     5536.33
    195640      5537.5
    195680      5539.1
    195720     5539.88
    195760     5541.62
    195800     5542.16
    195840     5543.41
    195880      5543.8
    195920     5545.75
    195960     5546.57
    196000     5547.99
    196040     5548.95
    196080     5549.99
    196120     5551.01
    196160     5552.19
    196200     5553.27
    196240     5554.34
    196280     5556.24
    196320     5556.67
    196360     5557.79
    196400     5559.06
    196440     5560.26
    196480     5561.85
    196520     5562.63
    196560     5564.36
    196600      5564.9
    196640     5566.17
    196680     5566.55
    196720      5568.5
    196760     5569.31
    196800     5570.74
    196840     5571.69
    196880     5572.74
    196920     5573.74
    196960     5574.93
    197000        5576
    197040     5577.07
    197080     5578.99
    197120     5579.39
    197160     5580.52
    197200      5581.8
    197240        5583
    197280     5584.58
    197320     5585.38
    197360     5587.11
    197400     5587.64
    197440      5588.9
    197480     5589.27
    197520     5591.23
    197560     5592.05
    197600     5593.48
    197640     5594.42
    197680     5595.46
    197720     5596.46
    197760     5597.64
    197800     5598.73
    197840      5599.8
    197880      5601.7
    197920     5602.11
    197960     5603.24
    198000      5604.5
    198040     5605.72
    198080      5607.3
    198120     5608.09
    198160     5609.82
    198200     5610.35
    198240     5611.62
    198280     5612.01
    198320     5613.94
    198360     5614.78
    198400      5616.2
    198440     5617.14
    198480     5618.17
    198520     5619.18
    198560     5620.35
    198600     5621.44
    198640     5622.51
    198680     5624.44
    198720     5624.83
    198760     5625.96
    198800     5627.25
    198840     5628.43
    198880     5630.01
    198920      5630.8
    198960     5632.54
    199000     5633.05
    199040     5634.34
    199080     5634.72
    199120     5636.67
    199160      5637.5
    199200     5638.93
    199240     5639.85
    199280      5640.9
    199320     5641.89
    199360     5643.08
    199400     5644.16
    199440     5645.22
    199480     5647.16
    199520     5647.55
    199560     5648.69
    199600     5649.99
    199640     5651.16
    199680     5652.75
    199720     5653.53
    199760     5655.28
    199800     5655.79
    199840     5657.09
    199880     5657.44
    199920      5659.4
    199960     5660.23
    200000     5661.65
    200040     5662.59
    200080     5663.64
    200120     5664.63
    200160     5665.84
    200200     5666.89
    200240     5667.95
    200280     5669.92
    200320     5670.29
    200360     5671.41
    200400     5672.73
    200440     5673.88
    200480     5675.48
    200520     5676.26
    200560     5678.03
    200600     5678.52
    200640     5679.83
    200680     5680.17
    200720     5682.14
    200760     5682.96
    200800     5684.39
    200840     5685.33
    200880     5686.38
    200920     5687.36
    200960     5688.55
    201000     5689.61
    201040     5690.67
    201080     5692.64
    201120     5693.01
    201160     5694.13
    201200     5695.47
    201240     5696.61
    201280     5698.21
    201320     5698.98
    201360     5700.75
    201400     5701.25
    201440     5702.54
    201480     5702.91
    201520     5704.86
    201560     5705.69
    201600      5707.1
    201640     5708.08
    201680     5709.14
    201720     5710.13
    201760     5711.32
    201800     5712.38
    201840     5713.44
    201880      5715.4
    201920     5715.77
    201960     5716.89
    202000     5718.23
    202040     5719.38
    202080     5720.98
    202120     5721.75
    202160     5723.51
    202200     5724.01
    202240     5725.31
    202280     5725.66
    202320     5727.62
    202360     5728.44
    202400     5729.85
    202440     5730.82
    202480     5731.92
    202520     5732.88
    202560     5734.08
    202600     5735.13
    202640     5736.19
    202680     5738.17
    202720     5738.53
    202760     5739.64
    202800     5740.98
    202840     5742.13
    202880     5743.75
    202920     5744.52
    202960     5746.27
    203000     5746.77
    203040     5748.07
    203080     5748.42
    203120     5750.39
    203160      5751.2
    203200     5752.61
    203240     5753.57
    203280     5754.68
    203320     5755.62
    203360     5756.83
    203400      5757.9
    203440     5758.95
    203480     5760.94
    203520     5761.28
    203560      5762.4
    203600     5763.75
    203640     5764.89
    203680     5766.52
    203720     5767.28
    203760     5769.03
    203800     5769.52
    203840     5770.82
    203880     5771.18
    203920     5773.15
    203960     5773.97
    204000     5775.38
    204040     5776.34
    204080     5777.44
    204120     5778.39
    204160     5779.62
    204200     5780.66
    204240      5781.7
    204280     5783.72
    204320     5784.04
    204360     5785.18
    204400     5786.52
    204440     5787.66
    204480     5789.28
    204520     5790.05
    204560      5791.8
    204600     5792.29
    204640      5793.6
    204680     5793.94
    204720     5795.92
    204760     5796.73
    204800     5798.16
    204840     5799.12
    204880     5800.21
    204920     5801.15
    204960     5802.37
    205000     5803.43
    205040     5804.47
    205080     5806.47
    205120     5806.81
    205160     5807.94
    205200      5809.3
    205240     5810.43
    205280     5812.03
    205320     5812.82
    205360     5814.57
    205400     5815.06
    205440     5816.39
    205480     5816.71
    205520      5818.7
    205560      5819.5
    205600     5820.94
    205640     5821.91
    205680        5823
    205720     5823.95
    205760     5825.18
    205800     5826.23
    205840     5827.27
    205880     5829.26
    205920     5829.61
    205960     5830.74
    206000     5832.09
    206040     5833.22
    206080     5834.82
    206120     5835.61
    206160     5837.36
    206200     5837.86
    206240      5839.2
    206280     5839.51
    206320     5841.52
    206360     5842.31
    206400     5843.76
    206440     5844.73
    206480      5845.8
    206520     5846.76
    206560     5847.99
    206600     5849.06
    206640     5850.07
    206680     5852.07
    206720     5852.41
    206760     5853.55
    206800     5854.91
    206840     5856.04
    206880     5857.65
    206920     5858.42
    206960     5860.18
    207000     5860.68
    207040     5862.01
    207080     5862.33
    207120     5864.31
    207160     5865.12
    207200     5866.56
    207240     5867.54
    207280     5868.61
    207320     5869.56
    207360     5870.79
    207400     5871.86
    207440     5872.87
    207480     5874.88
    207520     5875.21
    207560     5876.34
    207600     5877.71
    207640     5878.84
    207680     5880.45
    207720     5881.21
    207760     5882.99
    207800     5883.47
    207840     5884.81
    207880     5885.12
    207920     5887.11
    207960     5887.92
    208000     5889.38
    208040     5890.32
    208080     5891.41
    208120     5892.36
    208160     5893.59
    208200     5894.66
    208240     5895.68
    208280     5897.68
    208320     5898.01
    208360     5899.15
    208400     5900.49
    208440     5901.65
    208480     5903.24
    208520     5904.01
    208560      5905.8
    208600     5906.27
    208640     5907.61
    208680     5907.92
    208720     5909.92
    208760     5910.72
    208800     5912.17
    208840     5913.11
    208880     5914.19
    208920     5915.13
    208960     5916.39
    209000     5917.45
    209040     5918.45
    209080     5920.46
    209120      5920.8
    209160     5921.94
    209200     5923.28
    209240     5924.43
    209280     5926.04
    209320      5926.8
    209360      5928.6
    209400     5929.05
    209440      5930.4
    209480     5930.71
    209520     5932.71
    209560     5933.51
    209600     5934.96
    209640     5935.89
    209680     5936.96
    209720     5937.93
    209760     5939.17
    209800     5940.23
    209840     5941.23
    209880     5943.26
    209920     5943.61
    209960     5944.72
    210000      5946.1
    210040     5947.23
    210080     5948.82
    210120     5949.61
    210160     5951.39
    210200     5951.87
    210240     5953.18
    210280      5953.5
    210320     5955.51
    210360      5956.3
    210400     5957.75
    210440     5958.68
    210480     5959.75
    210520     5960.72
    210560     5961.95
    210600     5963.02
    210640     5964.01
    210680     5966.05
    210720      5966.4
    210760      5967.5
    210800     5968.89
    210840     5970.01
    210880     5971.61
    210920      5972.4
    210960     5974.17
    211000     5974.65
    211040     5975.97
    211080     5976.28
    211120     5978.32
    211160     5979.08
    211200     5980.53
    211240     5981.45
    211280     5982.55
    211320     5983.52
    211360     5984.72
    211400      5985.8
    211440     5986.78
    211480     5988.82
    211520     5989.17
    211560     5990.29
    211600     5991.65
    211640     5992.77
    211680     5994.35
    211720     5995.17
    211760     5996.94
    211800     5997.42
    211840     5998.76
    211880     5999.05
    211920      6001.1
    211960     6001.85
    212000     6003.31
    212040     6004.24
    212080     6005.32
    212120     6006.29
    212160     6007.47
    212200     6008.58
    212240     6009.54
    212280     6011.61
    212320     6011.95
    212360     6013.06
    212400     6014.44
    212440     6015.54
    212480     6017.12
    212520     6017.94
    212560     6019.72
    212600      6020.2
    212640     6021.54
    212680     6021.81
    212720     6023.88
    212760     6024.61
    212800      6026.1
    212840     6027.01
    212880     6028.11
    212920     6029.07
    212960     6030.27
    213000     6031.39
    213040     6032.33
    213080     6034.39
    213120     6034.75
    213160     6035.85
    213200     6037.21
    213240     6038.32
    213280      6039.9
    213320     6040.73
    213360     6042.51
    213400     6042.99
    213440     6044.34
    213480      6044.6
    213520     6046.67
    213560      6047.4
    213600     6048.87
    213640      6049.8
    213680     6050.89
    213720     6051.86
    213760     6053.07
    213800     6054.15
    213840     6055.12
    213880     6057.17
    213920     6057.51
    213960     6058.62
    214000     6059.98
    214040      6061.1
    214080     6062.69
    214120      6063.5
    214160     6065.29
    214200     6065.76
    214240     6067.14
    214280     6067.39
    214320     6069.47
    214360     6070.17
    214400     6071.65
    214440     6072.58
    214480     6073.68
    214520     6074.64
    214560     6075.85
    214600     6076.94
    214640     6077.93
    214680     6079.96
    214720      6080.3
    214760     6081.41
    214800     6082.76
    214840     6083.89
    214880     6085.47
    214920     6086.27
    214960     6088.06
    215000     6088.55
    215040     6089.93
    215080     6090.16
    215120     6092.24
    215160     6092.94
    215200     6094.43
    215240     6095.35
    215280     6096.48
    215320     6097.43
    215360     6098.65
    215400     6099.71
    215440     6100.72
    215480     6102.76
    215520     6103.09
    215560     6104.21
    215600     6105.56
    215640     6106.71
    215680     6108.27
    215720     6109.07
    215760     6110.86
    215800     6111.35
    215840     6112.73
    215880     6112.95
    215920     6115.06
    215960     6115.74
    216000     6117.22
    216040     6118.15
    216080     6119.27
    216120     6120.21
    216160     6121.44
    216200     6122.51
    216240      6123.5
    216280     6125.53
    216320     6125.86
    216360        6127
    216400     6128.35
    216440     6129.51
    216480     6131.07
    216520     6131.86
    216560     6133.65
    216600     6134.12
    216640     6135.53
    216680     6135.75
    216720     6137.83
    216760     6138.52
    216800        6140
    216840     6140.91
    216880     6142.07
    216920        6143
    216960     6144.24
    217000     6145.31
    217040      6146.3
    217080     6148.33
    217120     6148.66
    217160     6149.81
    217200     6151.14
    217240     6152.31
    217280     6153.86
    217320     6154.64
    217360     6156.45
    217400      6156.9
    217440     6158.33
    217480     6158.54
    217520     6160.61
    217560      6161.3
    217600     6162.79
    217640     6163.71
    217680     6164.86
    217720     6165.81
    217760     6167.04
    217800      6168.1
    217840     6169.11
    217880     6171.15
    217920     6171.44
    217960     6172.61
    218000     6173.94
    218040      6175.1
    218080     6176.69
    218120     6177.46
    218160     6179.25
    218200     6179.73
    218240     6181.14
    218280     6181.34
    218320     6183.44
    218360     6184.12
    218400      6185.6
    218440      6186.5
    218480     6187.64
    218520     6188.62
    218560     6189.84
    218600      6190.9
    218640     6191.94
    218680     6193.96
    218720     6194.25
    218760     6195.43
    218800     6196.75
    218840     6197.91
    218880      6199.5
    218920     6200.28
    218960     6202.05
    219000     6202.56
    219040     6203.95
    219080     6204.14
    219120     6206.25
    219160     6206.92
    219200     6208.41
    219240      6209.3
    219280     6210.46
    219320     6211.42
    219360     6212.62
    219400     6213.73
    219440     6214.75
    219480     6216.77
    219520     6217.07
    219560     6218.24
    219600     6219.56
    219640     6220.75
    219680     6222.29
    219720     6223.07
    219760     6224.87
    219800     6225.38
    219840     6226.76
    219880     6226.95
    219920     6229.04
    219960     6229.74
    220000     6231.23
    220040     6232.13
    220080     6233.29
    220120     6234.23
    220160     6235.43
    220200     6236.55
    220240     6237.56
    220280     6239.58
    220320     6239.89
    220360     6241.05
    220400     6242.39
    220440     6243.55
    220480      6245.1
    220520     6245.87
    220560     6247.69
    220600     6248.18
    220640     6249.56
    220680     6249.75
    220720     6251.86
    220760     6252.54
    220800     6254.04
    220840     6254.93
    220880     6256.08
    220920     6257.04
    220960     6258.24
    221000     6259.35
    221040     6260.36
    221080     6262.38
    221120     6262.69
    221160     6263.85
    221200     6265.19
    221240     6266.37
    221280      6267.9
    221320     6268.67
    221360     6270.49
    221400     6270.97
    221440     6272.37
    221480     6272.55
    221520     6274.66
    221560     6275.35
    221600     6276.84
    221640     6277.73
    221680     6278.89
    221720     6279.83
    221760     6281.05
    221800     6282.16
    221840     6283.18
    221880      6285.2
    221920     6285.51
    221960     6286.66
    222000     6287.99
    222040     6289.18
    222080     6290.71
    222120     6291.47
    222160     6293.29
    222200     6293.78
    222240     6295.18
    222280     6295.35
    222320     6297.47
    222360     6298.16
    222400     6299.64
    222440     6300.52
    222480      6301.7
    222520     6302.63
    222560     6303.85
    222600     6304.94
    222640     6305.95
    222680     6308.01
    222720     6308.28
    222760     6309.43
    222800     6310.79
    222840     6311.97
    222880      6313.5
    222920     6314.27
    222960      6316.1
    223000     6316.56
    223040     6317.97
    223080     6318.12
    223120     6320.25
    223160     6320.94
    223200     6322.41
    223240     6323.29
    223280     6324.48
    223320     6325.41
    223360     6326.63
    223400     6327.73
    223440     6328.74
    223480     6330.79
    223520     6331.06
    223560     6332.21
    223600     6333.58
    223640     6334.75
    223680     6336.27
    223720     6337.04
    223760     6338.86
    223800     6339.35
    223840     6340.73
    223880     6340.91
    223920     6343.05
    223960     6343.72
    224000     6345.17
    224040      6346.1
    224080     6347.27
    224120     6348.21
    224160     6349.43
    224200     6350.51
    224240     6351.54
    224280      6353.6
    224320     6353.85
    224360     6354.99
    224400     6356.38
    224440     6357.55
    224480     6359.07
    224520     6359.83
    224560     6361.66
    224600     6362.15
    224640     6363.51
    224680     6363.69
    224720     6365.84
    224760     6366.48
    224800     6367.97
    224840     6368.87
    224880     6370.05
    224920     6370.98
    224960     6372.21
    225000      6373.3
    225040     6374.33
    225080     6376.39
    225120     6376.62
    225160     6377.77
    225200     6379.15
    225240     6380.32
    225280     6381.86
    225320      6382.6
    225360     6384.46
    225400     6384.95
    225440     6386.31
    225480     6386.47
    225520     6388.64
    225560     6389.29
    225600     6390.76
    225640     6391.65
    225680     6392.83
    225720     6393.77
    225760        6395
    225800      6396.1
    225840      6397.1
    225880     6399.17
    225920     6399.41
    225960     6400.56
    226000     6401.92
    226040     6403.11
    226080     6404.64
    226120     6405.36
    226160     6407.25
    226200     6407.73
    226240     6409.09
    226280     6409.24
    226320     6411.41
    226360     6412.06
    226400     6413.55
    226440     6414.42
    226480      6415.6
    226520     6416.54
    226560     6417.75
    226600     6418.87
    226640     6419.86
    226680     6421.93
    226720     6422.17
    226760     6423.31
    226800     6424.67
    226840     6425.87
    226880      6427.4
    226920     6428.12
    226960     6430.01
    227000     6430.49
    227040     6431.85
    227080     6432.01
    227120     6434.18
    227160     6434.83
    227200     6436.28
    227240     6437.17
    227280     6438.36
    227320     6439.28
    227360     6440.48
    227400      6441.6
    227440      6442.6
    227480     6444.65
    227520     6444.89
    227560     6446.04
    227600     6447.39
    227640     6448.62
    227680     6450.13
    227720     6450.87
    227760     6452.76
    227800     6453.21
    227840     6454.61
    227880     6454.75
    227920     6456.91
    227960     6457.56
    228000     6459.02
    228040      6459.9
    228080     6461.08
    228120     6462.02
    228160     6463.23
    228200     6464.32
    228240     6465.33
    228280     6467.38
    228320     6467.63
    228360     6468.76
    228400     6470.11
    228440     6471.34
    228480     6472.86
    228520      6473.6
    228560     6475.49
    228600     6475.93
    228640     6477.35
    228680     6477.46
    228720     6479.64
    228760     6480.29
    228800     6481.74
    228840     6482.62
    228880     6483.81
    228920     6484.74
    228960     6485.96
    229000     6487.03
    229040     6488.06
    229080      6490.1
    229120     6490.33
    229160     6491.48
    229200     6492.84
    229240     6494.07
    229280     6495.58
    229320     6496.31
    229360     6498.21
    229400     6498.65
    229440     6500.06
    229480     6500.18
    229520     6502.36
    229560     6503.01
    229600     6504.47
    229640     6505.33
    229680     6506.55
    229720     6507.45
    229760     6508.69
    229800     6509.77
    229840     6510.79
    229880     6512.84
    229920     6513.06
    229960      6514.2
    230000     6515.58
    230040      6516.8
    230080     6518.31
    230120     6519.03
    230160     6520.95
    230200     6521.37
    230240     6522.76
    230280      6522.9
    230320     6525.09
    230360     6525.73
    230400      6527.2
    230440     6528.04
    230480     6529.26
    230520     6530.18
    230560      6531.4
    230600     6532.48
    230640     6533.49
    230680     6535.55
    230720     6535.77
    230760     6536.91
    230800      6538.3
    230840      6539.5
    230880        6541
    230920     6541.74
    230960     6543.66
    231000     6544.08
    231040     6545.47
    231080     6545.61
    231120     6547.79
    231160     6548.45
    231200     6549.91
    231240     6550.73
    231280     6551.95
    231320     6552.87
    231360     6554.09
    231400     6555.18
    231440     6556.19
    231480     6558.25
    231520     6558.47
    231560     6559.61
    231600     6561.01
    231640     6562.19
    231680     6563.69
    231720     6564.44
    231760     6566.38
    231800     6566.78
    231840     6568.17
    231880      6568.3
    231920     6570.49
    231960     6571.14
    232000     6572.62
    232040     6573.44
    232080     6574.64
    232120     6575.55
    232160     6576.77
    232200     6577.89
    232240     6578.89
    232280     6580.96
    232320     6581.17
    232360     6582.31
    232400     6583.72
    232440     6584.88
    232480     6586.38
    232520     6587.15
    232560     6589.07
    232600     6589.48
    232640     6590.87
    232680        6591
    232720     6593.18
    232760     6593.86
    232800     6595.32
    232840     6596.16
    232880     6597.35
    232920     6598.24
    232960     6599.47
    233000     6600.58
    233040     6601.58
    233080     6603.68
    233120     6603.85
    233160     6605.03
    233200     6606.43
    233240      6607.6
    233280     6609.07
    233320     6609.87
    233360     6611.79
    233400     6612.18
    233440     6613.57
    233480     6613.68
    233520     6615.86
    233560     6616.56
    233600     6618.02
    233640     6618.84
    233680     6620.05
    233720     6620.93
    233760     6622.15
    233800     6623.27
    233840     6624.26
    233880      6626.4
    233920     6626.54
    233960      6627.7
    234000     6629.12
    234040      6630.3
    234080     6631.77
    234120     6632.56
    234160     6634.49
    234200     6634.88
    234240     6636.25
    234280     6636.37
    234320     6638.56
    234360     6639.27
    234400     6640.72
    234440     6641.52
    234480     6642.73
    234520     6643.64
    234560     6644.84
    234600     6645.96
    234640     6646.94
    234680     6649.09
    234720     6649.24
    234760     6650.39
    234800     6651.82
    234840     6652.99
    234880     6654.46
    234920     6655.25
    234960     6657.18
    235000     6657.56
    235040     6658.94
    235080     6659.07
    235120     6661.25
    235160     6661.95
    235200     6663.41
    235240     6664.21
    235280     6665.45
    235320     6666.35
    235360     6667.54
    235400     6668.65
    235440     6669.66
    235480     6671.79
    235520     6671.94
    235560     6673.09
    235600      6674.5
    235640     6675.68
    235680     6677.16
    235720     6677.94
    235760     6679.88
    235800     6680.25
    235840     6681.65
    235880     6681.76
    235920     6683.96
    235960     6684.65
    236000     6686.12
    236040     6686.89
    236080     6688.12
    236120     6689.03
    236160     6690.23
    236200     6691.34
    236240     6692.34
    236280     6694.49
    236320     6694.63
    236360     6695.78
    236400      6697.2
    236440     6698.36
    236480     6699.86
    236520     6700.64
    236560     6702.58
    236600     6702.95
    236640     6704.34
    236680     6704.47
    236720     6706.65
    236760     6707.34
    236800      6708.8
    236840     6709.56
    236880     6710.81
    236920     6711.71
    236960     6712.91
    237000     6714.02
    237040     6715.02
    237080     6717.16
    237120     6717.32
    237160     6718.45
    237200      6719.9
    237240     6721.04
    237280     6722.55
    237320     6723.29
    237360     6725.25
    237400     6725.64
    237440     6727.01
    237480     6727.14
    237520     6729.36
    237560     6730.01
    237600     6731.46
    237640     6732.23
    237680     6733.48
    237720     6734.39
    237760     6735.58
    237800      6736.7
    237840      6737.7
    237880     6739.85
    237920     6740.02
    237960     6741.14
    238000     6742.59
    238040     6743.73
    238080     6745.25
    238120     6745.98
    238160     6747.93
    238200     6748.31
    238240     6749.68
    238280     6749.85
    238320     6752.03
    238360      6752.7
    238400     6754.16
    238440     6754.93
    238480     6756.17
    238520      6757.1
    238560      6758.3
    238600      6759.4
    238640     6760.39
    238680     6762.55
    238720     6762.72
    238760     6763.84
    238800     6765.29
    238840     6766.43
    238880     6767.95
    238920     6768.67
    238960     6770.64
    239000     6771.01
    239040     6772.39
    239080     6772.55
    239120     6774.75
    239160      6775.4
    239200     6776.85
    239240     6777.64
    239280     6778.86
    239320     6779.79
    239360        6781
    239400      6782.1
    239440     6783.08
    239480     6785.24
    239520     6785.43
    239560     6786.56
    239600     6787.99
    239640     6789.14
    239680     6790.65
    239720     6791.38
    239760     6793.34
    239800     6793.74
    239840     6795.09
    239880     6795.26
    239920     6797.44
    239960     6798.11
    240000     6799.58
    240040     6800.36
    240080     6801.55
    240120     6802.47
    240160      6803.7
    240200     6804.78
    240240      6805.8
    240280     6807.96
    240320     6808.16
    240360     6809.25
    240400      6810.7
    240440     6811.85
    240480     6813.34
    240520     6814.09
    240560     6816.05
    240600     6816.46
    240640      6817.8
    240680     6817.96
    240720     6820.15
    240760     6820.82
    240800     6822.29
    240840     6823.06
    240880     6824.26
    240920     6825.19
    240960     6826.42
    241000      6827.5
    241040      6828.5
    241080     6830.66
    241120     6830.86
    241160     6831.95
    241200      6833.4
    241240     6834.55
    241280     6836.04
    241320     6836.79
    241360     6838.74
    241400     6839.15
    241440     6840.51
    241480     6840.67
    241520     6842.86
    241560     6843.54
    241600     6844.99
    241640     6845.75
    241680     6846.95
    241720     6847.89
    241760     6849.12
    241800     6850.21
    241840      6851.2
    241880     6853.37
    241920     6853.57
    241960     6854.66
    242000     6856.12
    242040     6857.25
    242080     6858.78
    242120     6859.49
    242160     6861.46
    242200     6861.86
    242240     6863.22
    242280     6863.39
    242320     6865.58
    242360     6866.28
    242400     6867.72
    242440     6868.47
    242480     6869.69
    242520     6870.61
    242560     6871.86
    242600     6872.91
    242640     6873.92
    242680     6876.11
    242720     6876.31
    242760      6877.4
    242800     6878.86
    242840     6879.97
    242880     6881.49
    242920     6882.23
    242960      6884.2
    243000     6884.59
    243040     6885.94
    243080      6886.1
    243120     6888.31
    243160        6889
    243200     6890.43
    243240     6891.19
    243280     6892.42
    243320     6893.33
    243360     6894.59
    243400     6895.65
    243440     6896.64
    243480     6898.81
    243520     6899.03
    243560     6900.13
    243600     6901.58
    243640     6902.68
    243680     6904.21
    243720     6904.95
    243760     6906.95
    243800     6907.32
    243840     6908.65
    243880     6908.83
    243920     6911.03
    243960     6911.72
    244000     6913.16
    244040     6913.91
    244080     6915.14
    244120     6916.04
    244160     6917.31
    244200     6918.37
    244240     6919.34
    244280     6921.56
    244320     6921.75
    244360     6922.85
    244400     6924.29
    244440     6925.39
    244480     6926.94
    244520     6927.67
    244560     6929.67
    244600     6930.02
    244640     6931.37
    244680     6931.55
    244720     6933.76
    244760     6934.44
    244800     6935.89
    244840     6936.63
    244880     6937.84
    244920     6938.77
    244960     6940.01
    245000     6941.08
    245040     6942.06
    245080     6944.25
    245120     6944.44
    245160     6945.55
    245200     6946.99
    245240     6948.09
    245280     6949.66
    245320     6950.38
    245360     6952.37
    245400     6952.73
    245440     6954.05
    245480     6954.23
    245520     6956.42
    245560     6957.13
    245600     6958.56
    245640      6959.3
    245680     6960.52
    245720     6961.45
    245760     6962.71
    245800     6963.77
    245840     6964.75
    245880     6966.94
    245920     6967.13
    245960     6968.24
    246000     6969.69
    246040     6970.76
    246080     6972.37
    246120     6973.07
    246160     6975.06
    246200     6975.43
    246240     6976.72
    246280     6976.92
    246320     6979.09
    246360     6979.82
    246400     6981.24
    246440        6982
    246480     6983.19
    246520     6984.12
    246560     6985.38
    246600     6986.46
    246640     6987.43
    246680     6989.62
    246720     6989.82
    246760     6990.94
    246800     6992.39
    246840     6993.46
    246880     6995.08
    246920     6995.76
    246960     6997.77
    247000     6998.13
    247040     6999.44
    247080     6999.62
    247120     7001.78
    247160     7002.49
    247200     7003.95
    247240     7004.69
    247280     7005.89
    247320     7006.83
    247360     7008.09
    247400     7009.18
    247440      7010.1
    247480      7012.3
    247520      7012.5
    247560     7013.64
    247600     7015.08
    247640     7016.17
    247680     7017.77
    247720     7018.46
    247760     7020.46
    247800     7020.81
    247840     7022.11
    247880     7022.31
    247920     7024.46
    247960     7025.19
    248000     7026.64
    248040     7027.38
    248080     7028.58
    248120     7029.52
    248160     7030.76
    248200     7031.86
    248240      7032.8
    248280        7035
    248320     7035.19
    248360     7036.34
    248400     7037.77
    248440     7038.87
    248480     7040.47
    248520     7041.15
    248560     7043.14
    248600      7043.5
    248640     7044.79
    248680     7045.01
    248720     7047.15
    248760     7047.89
    248800      7049.3
    248840     7050.09
    248880     7051.27
    248920      7052.2
    248960     7053.45
    249000     7054.54
    249040     7055.48
    249080     7057.69
    249120     7057.87
    249160        7059
    249200     7060.46
    249240     7061.56
    249280     7063.15
    249320     7063.81
    249360     7065.83
    249400     7066.21
    249440     7067.46
    249480     7067.69
    249520     7069.84
    249560     7070.59
    249600     7071.98
    249640     7072.77
    249680     7073.96
    249720     7074.88
    249760     7076.12
    249800     7077.21
    249840     7078.17
    249880     7080.37
    249920     7080.55
    249960     7081.71
    250000     7083.15
    250040     7084.23
    250080     7085.84
    250120      7086.5
    250160     7088.53
    250200     7088.89
    250240     7090.15
    250280     7090.38
    250320     7092.52
    250360     7093.26
    250400     7094.66
    250440     7095.44
    250480     7096.64
    250520     7097.56
    250560     7098.82
    250600     7099.87
    250640     7100.88
    250680     7103.07
    250720     7103.23
    250760     7104.39
    250800     7105.81
    250840     7106.91
    250880     7108.54
    250920     7109.18
    250960     7111.22
    251000     7111.57
    251040     7112.84
    251080     7113.06
    251120     7115.21
    251160     7115.96
    251200     7117.36
    251240     7118.13
    251280     7119.34
    251320     7120.25
    251360     7121.52
    251400     7122.55
    251440     7123.54
    251480     7125.75
    251520     7125.92
    251560     7127.07
    251600     7128.51
    251640     7129.57
    251680     7131.23
    251720     7131.85
    251760     7133.89
    251800     7134.27
    251840     7135.52
    251880     7135.74
    251920      7137.9
    251960     7138.67
    252000     7140.03
    252040      7140.8
    252080     7142.04
    252120     7142.94
    252160     7144.22
    252200     7145.25
    252240     7146.25
    252280     7148.44
    252320     7148.63
    252360     7149.79
    252400     7151.22
    252440     7152.27
    252480     7153.94
    252520     7154.58
    252560     7156.61
    252600     7156.98
    252640     7158.24
    252680     7158.45
    252720     7160.61
    252760     7161.38
    252800     7162.75
    252840      7163.5
    252880     7164.75
    252920     7165.64
    252960     7166.95
    253000     7167.96
    253040     7168.94
    253080     7171.15
    253120     7171.36
    253160     7172.49
    253200     7173.92
    253240     7174.98
    253280     7176.65
    253320     7177.28
    253360     7179.32
    253400     7179.67
    253440     7180.95
    253480     7181.16
    253520     7183.31
    253560     7184.12
    253600     7185.46
    253640     7186.23
    253680     7187.47
    253720     7188.35
    253760     7189.68
    253800     7190.68
    253840     7191.66
    253880     7193.89
    253920     7194.06
    253960     7195.21
    254000     7196.64
    254040      7197.7
    254080     7199.39
    254120     7200.03
    254160     7202.06
    254200      7202.4
    254240     7203.67
    254280     7203.86
    254320     7206.03
    254360     7206.84
    254400     7208.17
    254440     7208.95
    254480      7210.2
    254520     7211.07
    254560     7212.41
    254600      7213.4
    254640      7214.4
    254680     7216.62
    254720      7216.8
    254760     7217.93
    254800     7219.36
    254840     7220.42
    254880     7222.11
    254920     7222.75
    254960     7224.78
    255000      7225.1
    255040     7226.42
    255080     7226.59
    255120     7228.76
    255160     7229.56
    255200     7230.91
    255240     7231.68
    255280      7232.9
    255320     7233.79
    255360     7235.13
    255400     7236.12
    255440     7237.11
    255480     7239.36
    255520     7239.52
    255560     7240.64
    255600     7242.08
    255640     7243.12
    255680     7244.85
    255720     7245.46
    255760     7247.51
    255800     7247.81
    255840     7249.13
    255880      7249.3
    255920     7251.47
    255960     7252.27
    256000     7253.62
    256040     7254.41
    256080      7255.6
    256120     7256.52
    256160     7257.85
    256200     7258.86
    256240     7259.83
    256280     7262.07
    256320     7262.27
    256360     7263.37
    256400      7264.8
    256440     7265.87
    256480     7267.59
    256520     7268.19
    256560     7270.23
    256600     7270.54
    256640     7271.85
    256680     7272.03
    256720     7274.18
    256760        7275
    256800     7276.34
    256840     7277.15
    256880     7278.35
    256920     7279.25
    256960     7280.57
    257000     7281.59
    257040     7282.56
    257080     7284.79
    257120     7284.98
    257160      7286.1
    257200     7287.54
    257240     7288.58
    257280     7290.32
    257320     7290.93
    257360     7292.95
    257400     7293.26
    257440     7294.57
    257480     7294.75
    257520     7296.92
    257560     7297.72
    257600     7299.05
    257640     7299.86
    257680     7301.06
    257720     7301.98
    257760     7303.31
    257800      7304.3
    257840     7305.27
    257880      7307.5
    257920     7307.71
    257960     7308.83
    258000     7310.27
    258040      7311.3
    258080     7313.09
    258120     7313.65
    258160      7315.7
    258200        7316
    258240     7317.28
    258280     7317.49
    258320     7319.65
    258360     7320.44
    258400     7321.78
    258440     7322.58
    258480      7323.8
    258520     7324.69
    258560     7326.04
    258600     7327.04
    258640     7327.98
    258680     7330.24
    258720     7330.46
    258760     7331.57
    258800     7333.01
    258840     7334.02
    258880     7335.82
    258920     7336.41
    258960     7338.46
    259000      7338.7
    259040     7340.02
    259080     7340.23
    259120     7342.39
    259160     7343.19
    259200     7344.52
    259240     7345.31
    259280     7346.53
    259320     7347.42
    259360     7348.78
    259400     7349.78
    259440     7350.73
    259480     7352.98
    259520     7353.19
    259560     7354.28
    259600     7355.76
    259640     7356.76
    259680     7358.55
    259720     7359.15
    259760     7361.21
    259800     7361.44
    259840     7362.76
    259880     7362.97
    259920     7365.11
    259960      7365.9
    260000     7367.25
    260040     7368.06
    260080     7369.24
    260120     7370.15
    260160     7371.51
    260200      7372.5
    260240     7373.45
    260280     7375.71
    260320     7375.91
    260360     7377.03
    260400     7378.48
    260440     7379.51
    260480     7381.29
    260520     7381.86
    260560     7383.93
    260600     7384.17
    260640     7385.46
    260680     7385.71
    260720     7387.82
    260760     7388.63
    260800     7389.98
    260840     7390.76
    260880     7391.97
    260920     7392.86
    260960     7394.23
    261000     7395.23
    261040     7396.19
    261080     7398.44
    261120     7398.63
    261160     7399.77
    261200      7401.2
    261240     7402.24
    261280     7404.02
    261320     7404.58
    261360     7406.66
    261400      7406.9
    261440     7408.18
    261480     7408.43
    261520     7410.55
    261560     7411.38
    261600     7412.71
    261640      7413.5
    261680      7414.7
    261720     7415.58
    261760     7416.96
    261800     7417.98
    261840     7418.88
    261880     7421.16
    261920     7421.35
    261960     7422.47
    262000     7423.93
    262040     7424.95
    262080     7426.75
    262120      7427.3
    262160     7429.37
    262200     7429.61
    262240     7430.91
    262280     7431.12
    262320     7433.28
    262360      7434.1
    262400     7435.44
    262440     7436.24
    262480     7437.42
    262520     7438.31
    262560      7439.7
    262600      7440.7
    262640     7441.61
    262680     7443.88
    262720     7444.08
    262760      7445.2
    262800     7446.65
    262840     7447.68
    262880     7449.46
    262920     7450.04
    262960     7452.11
    263000     7452.34
    263040     7453.64
    263080     7453.85
    263120     7456.02
    263160     7456.84
    263200     7458.17
    263240     7458.97
    263280     7460.16
    263320     7461.02
    263360     7462.42
    263400     7463.42
    263440     7464.31
    263480     7466.59
    263520     7466.78
    263560     7467.89
    263600     7469.37
    263640     7470.42
    263680     7472.18
    263720     7472.75
    263760     7474.81
    263800     7475.04
    263840     7476.37
    263880     7476.55
    263920     7478.73
    263960     7479.55
    264000     7480.89
    264040      7481.7
    264080     7482.87
    264120     7483.76
    264160     7485.14
    264200     7486.13
    264240     7487.04
    264280     7489.31
    264320      7489.5
    264360     7490.62
    264400     7492.11
    264440     7493.13
    264480     7494.92
    264520     7495.47
    264560     7497.54
    264600     7497.77
    264640      7499.1
    264680     7499.26
    264720     7501.46
    264760     7502.28
    264800     7503.62
    264840     7504.43
    264880     7505.61
    264920     7506.47
    264960     7507.85
    265000     7508.86
    265040     7509.75
    265080     7512.03
    265120     7512.21
    265160     7513.33
    265200     7514.85
    265240     7515.83
    265280     7517.66
    265320      7518.2
    265360     7520.26
    265400     7520.48
    265440     7521.83
    265480     7521.98
    265520     7524.16
    265560        7525
    265600     7526.34
    265640     7527.16
    265680     7528.31
    265720     7529.17
    265760     7530.56
    265800     7531.56
    265840     7532.44
    265880     7534.73
    265920      7534.9
    265960     7536.01
    266000     7537.56
    266040     7538.56
    266080     7540.39
    266120     7540.89
    266160     7542.99
    266200      7543.2
    266240     7544.54
    266280     7544.69
    266320     7546.88
    266360     7547.72
    266400     7549.05
    266440     7549.86
    266480     7551.03
    266520     7551.88
    266560     7553.26
    266600     7554.28
    266640     7555.15
    266680     7557.44
    266720     7557.61
    266760     7558.74
    266800      7560.3
    266840     7561.27
    266880     7563.09
    266920     7563.62
    266960     7565.74
    267000     7565.92
    267040     7567.25
    267080     7567.42
    267120      7569.6
    267160     7570.44
    267200     7571.76
    267240      7572.6
    267280     7573.75
    267320     7574.61
    267360     7575.99
    267400     7577.03
    267440     7577.88
    267480     7580.16
    267520     7580.33
    267560     7581.46
    267600     7583.02
    267640     7584.01
    267680     7585.82
    267720     7586.35
    267760      7588.5
    267800     7588.66
    267840        7590
    267880     7590.12
    267920     7592.36
    267960     7593.17
    268000     7594.49
    268040     7595.32
    268080     7596.47
    268120     7597.35
    268160     7598.71
    268200     7599.73
    268240     7600.59
    268280      7602.9
    268320     7603.06
    268360     7604.17
    268400     7605.73
    268440     7606.76
    268480     7608.56
    268520     7609.09
    268560     7611.23
    268600     7611.38
    268640     7612.75
    268680     7612.85
    268720     7615.09
    268760      7615.9
    268800     7617.23
    268840     7618.04
    268880     7619.21
    268920     7620.08
    268960     7621.44
    269000     7622.47
    269040     7623.33
    269080     7625.63
    269120      7625.8
    269160     7626.89
    269200     7628.46
    269240     7629.48
    269280     7631.29
    269320      7631.8
    269360     7633.95
    269400     7634.13
    269440     7635.49
    269480     7635.58
    269520     7637.83
    269560     7638.62
    269600     7639.96
    269640     7640.77
    269680     7641.92
    269720     7642.77
    269760     7644.14
    269800     7645.19
    269840     7646.06
    269880     7648.36
    269920     7648.51
    269960     7649.59
    270000     7651.15
    270040     7652.18
    270080        7654
    270120     7654.52
    270160     7656.66
    270200     7656.83
    270240     7658.19
    270280     7658.27
    270320     7660.51
    270360     7661.32
    270400     7662.68
    270440     7663.46
    270480     7664.64
    270520     7665.49
    270560     7666.87
    270600     7667.91
    270640     7668.75
    270680     7671.06
    270720     7671.21
    270760     7672.31
    270800     7673.84
    270840      7674.9
    270880     7676.71
    270920     7677.23
    270960     7679.39
    271000     7679.53
    271040     7680.91
    271080     7680.96
    271120     7683.22
    271160     7684.05
    271200     7685.38
    271240      7686.2
    271280     7687.35
    271320     7688.22
    271360     7689.56
    271400     7690.64
    271440     7691.45
    271480     7693.79
    271520     7693.95
    271560     7695.03
    271600     7696.56
    271640      7697.6
    271680     7699.43
    271720     7699.95
    271760     7702.11
    271800     7702.23
    271840     7703.62
    271880     7703.69
    271920     7705.95
    271960     7706.75
    272000      7708.1
    272040     7708.93
    272080     7710.06
    272120     7710.93
    272160     7712.28
    272200     7713.37
    272240     7714.15
    272280     7716.52
    272320     7716.66
    272360     7717.76
    272400     7719.29
    272440     7720.31
    272480     7722.15
    272520     7722.65
    272560     7724.86
    272600     7724.94
    272640     7726.35
    272680     7726.41
    272720     7728.66
    272760     7729.49
    272800     7730.82
    272840     7731.65
    272880     7732.78
    272920     7733.65
    272960        7735
    273000     7736.12
    273040     7736.89
    273080     7739.28
    273120     7739.39
    273160     7740.51
    273200     7742.04
    273240     7743.05
    273280     7744.89
    273320      7745.4
    273360      7747.6
    273400      7747.7
    273440     7749.11
    273480     7749.14
    273520     7751.43
    273560     7752.23
    273600     7753.57
    273640     7754.41
    273680     7755.53
    273720     7756.38
    273760     7757.75
    273800     7758.84
    273840     7759.62
    273880     7762.02
    273920     7762.12
    273960     7763.26
    274000     7764.79
    274040     7765.76
    274080     7767.66
    274120     7768.14
    274160     7770.34
    274200     7770.45
    274240     7771.85
    274280     7771.87
    274320     7774.18
    274360     7774.98
    274400     7776.31
    274440     7777.14
    274480     7778.26
    274520     7779.12
    274560     7780.51
    274600     7781.55
    274640     7782.35
    274680     7784.75
    274720     7784.84
    274760     7785.98
    274800     7787.53
    274840     7788.49
    274880      7790.4
    274920     7790.89
    274960     7793.08
    275000     7793.18
    275040     7794.59
    275080      7794.6
    275120     7796.91
    275160     7797.73
    275200     7799.05
    275240     7799.89
    275280     7801.04
    275320     7801.87
    275360     7803.25
    275400     7804.34
    275440     7805.09
    275480      7807.5
    275520     7807.58
    275560     7808.72
    275600     7810.27
    275640     7811.27
    275680     7813.15
    275720     7813.64
    275760     7815.84
    275800     7815.94
    275840     7817.34
    275880     7817.34
    275920     7819.66
    275960      7820.5
    276000     7821.82
    276040     7822.62
    276080     7823.78
    276120     7824.61
    276160     7825.99
    276200     7827.09
    276240     7827.85
    276280     7830.26
    276320     7830.34
    276360     7831.46
    276400     7833.01
    276440     7834.02
    276480     7835.91
    276520     7836.42
    276560      7838.6
    276600     7838.68
    276640     7840.08
    276680      7840.1
    276720     7842.42
    276760     7843.28
    276800     7844.56
    276840     7845.37
    276880     7846.53
    276920     7847.35
    276960     7848.73
    277000     7849.86
    277040     7850.61
    277080     7852.99
    277120     7853.11
    277160     7854.23
    277200     7855.77
    277240     7856.78
    277280     7858.67
    277320     7859.15
    277360     7861.36
    277400     7861.44
    277440     7862.84
    277480     7862.84
    277520     7865.19
    277560     7866.03
    277600     7867.33
    277640     7868.11
    277680     7869.28
    277720      7870.1
    277760     7871.52
    277800      7872.6
    277840     7873.35
    277880     7875.76
    277920     7875.87
    277960     7876.99
    278000     7878.52
    278040     7879.57
    278080     7881.43
    278120      7881.9
    278160     7884.12
    278200      7884.2
    278240     7885.59
    278280     7885.58
    278320     7887.93
    278360      7888.8
    278400      7890.1
    278440     7890.86
    278480     7892.05
    278520     7892.85
    278560     7894.26
    278600     7895.35
    278640      7896.1
    278680     7898.52
    278720      7898.6
    278760     7899.71
    278800     7901.27
    278840     7902.31
    278880      7904.2
    278920     7904.64
    278960     7906.87
    279000     7906.96
    279040     7908.36
    279080     7908.34
    279120      7910.7
    279160     7911.56
    279200     7912.86
    279240     7913.62
    279280     7914.81
    279320     7915.59
    279360     7917.03
    279400      7918.1
    279440     7918.84
    279480     7921.27
    279520     7921.35
    279560     7922.48
    279600     7924.03
    279640     7925.08
    279680     7926.96
    279720     7927.41
    279760     7929.64
    279800     7929.74
    279840     7931.12
    279880     7931.09
    279920     7933.46
    279960      7934.3
    280000      7935.6
    280040     7936.37
    280080     7937.58
    280120     7938.35
    280160      7939.8
    280200     7940.86
    280240     7941.59
    280280     7944.01
    280320      7944.1
    280360     7945.24
    280400     7946.79
    280440     7947.85
    280480     7949.72
    280520     7950.17
    280560     7952.44
    280600     7952.49
    280640      7953.9
    280680     7953.85
    280720     7956.24
    280760     7957.07
    280800     7958.37
    280840     7959.14
    280880     7960.33
    280920     7961.12
    280960     7962.56
    281000     7963.63
    281040     7964.36
    281080     7966.78
    281120     7966.84
    281160     7968.01
    281200     7969.56
    281240     7970.58
    281280     7972.48
    281320     7972.93
    281360      7975.2
    281400     7975.22
    281440     7976.67
    281480     7976.58
    281520     7978.99
    281560     7979.85
    281600     7981.12
    281640      7981.9
    281680      7983.1
    281720     7983.89
    281760     7985.34
    281800      7986.4
    281840     7987.12
    281880     7989.54
    281920     7989.61
    281960     7990.78
    282000     7992.33
    282040     7993.34
    282080     7995.23
    282120     7995.68
    282160     7997.97
    282200     7997.98
    282240     7999.39
    282280     7999.33
    282320     8001.75
    282360     8002.62
    282400     8003.88
    282440     8004.65
    282480     8005.87
    282520     8006.63
    282560     8008.09
    282600     8009.14
    282640     8009.89
    282680     8012.32
    282720     8012.35
    282760     8013.52
    282800      8015.1
    282840      8016.1
    282880     8018.01
    282920     8018.44
    282960     8020.74
    283000     8020.73
    283040     8022.15
    283080     8022.07
    283120     8024.48
    283160     8025.36
    283200     8026.64
    283240     8027.43
    283280     8028.62
    283320     8029.38
    283360     8030.87
    283400      8031.9
    283440     8032.67
    283480      8035.1
    283520     8035.15
    283560      8036.3
    283600     8037.86
    283640     8038.88
    283680     8040.82
    283720      8041.2
    283760     8043.52
    283800     8043.53
    283840     8044.97
    283880     8044.86
    283920     8047.28
    283960     8048.15
    284000     8049.43
    284040     8050.22
    284080     8051.41
    284120      8052.2
    284160     8053.67
    284200     8054.66
    284240     8055.46
    284280     8057.89
    284320     8057.93
    284360     8059.07
    284400     8060.64
    284440      8061.7
    284480     8063.62
    284520     8064.02
    284560     8066.33
    284600     8066.31
    284640     8067.75
    284680     8067.65
    284720      8070.1
    284760     8070.94
    284800     8072.21
    284840        8073
    284880     8074.18
    284920     8074.98
    284960     8076.44
    285000     8077.44
    285040     8078.23
    285080     8080.64
    285120     8080.72
    285160      8081.8
    285200     8083.44
    285240     8084.49
    285280     8086.41
    285320     8086.83
    285360      8089.1
    285400     8089.08
    285440     8090.52
    285480     8090.42
    285520     8092.88
    285560     8093.72
    285600     8094.99
    285640     8095.76
    285680     8096.96
    285720     8097.74
    285760     8099.19
    285800     8100.22
    285840        8101
    285880      8103.4
    285920     8103.45
    285960     8104.56
    286000     8106.17
    286040     8107.25
    286080     8109.18
    286120     8109.56
    286160     8111.86
    286200     8111.82
    286240     8113.29
    286280     8113.18
    286320     8115.64
    286360     8116.48
    286400     8117.76
    286440     8118.53
    286480     8119.76
    286520     8120.53
    286560     8121.96
    286600     8123.01
    286640     8123.76
    286680     8126.19
    286720     8126.24
    286760     8127.32
    286800     8128.94
    286840     8130.01
    286880     8131.93
    286920     8132.34
    286960     8134.66
    287000     8134.58
    287040     8136.03
    287080     8135.94
    287120      8138.4
    287160     8139.25
    287200     8140.52
    287240     8141.29
    287280     8142.51
    287320     8143.29
    287360     8144.73
    287400     8145.78
    287440     8146.52
    287480     8148.93
    287520     8148.97
    287560     8150.09
    287600     8151.71
    287640     8152.77
    287680      8154.7
    287720      8155.1
    287760      8157.4
    287800     8157.32
    287840     8158.79
    287880     8158.69
    287920     8161.18
    287960        8162
    288000      8163.3
    288040     8164.04
    288080     8165.29
    288120     8166.07
    288160     8167.51
    288200     8168.55
    288240     8169.29
    288280     8171.71
    288320     8171.74
    288360     8172.87
    288400      8174.5
    288440     8175.52
    288480     8177.49
    288520     8177.88
    288560     8180.16
    288600     8180.09
    288640     8181.55
    288680     8181.46
    288720     8183.94
    288760     8184.78
    288800     8186.08
    288840     8186.77
    288880     8188.06
    288920     8188.81
    288960     8190.28
    289000     8191.32
    289040     8192.07
    289080     8194.47
    289120     8194.52
    289160     8195.63
    289200     8197.25
    289240     8198.29
    289280     8200.26
    289320     8200.62
    289360     8202.91
    289400     8202.84
    289440     8204.34
    289480     8204.24
    289520      8206.7
    289560     8207.54
    289600     8208.85
    289640     8209.57
    289680     8210.85
    289720     8211.61
    289760     8213.06
    289800     8214.09
    289840     8214.84
    289880     8217.24
    289920     8217.31
    289960      8218.4
    290000     8220.04
    290040     8221.07
    290080     8223.04
    290120     8223.39
    290160     8225.71
    290200     8225.63
    290240     8227.13
    290280     8227.06
    290320      8229.5
    290360     8230.32
    290400     8231.66
    290440     8232.35
    290480     8233.61
    290520     8234.39
    290560     8235.83
    290600     8236.85
    290640     8237.62
    290680     8240.01
    290720     8240.07
    290760     8241.17
    290800      8242.8
    290840     8243.84
    290880      8245.8
    290920     8246.14
    290960     8248.47
    291000     8248.38
    291040      8249.9
    291080     8249.84
    291120     8252.28
    291160     8253.08
    291200     8254.43
    291240     8255.12
    291280     8256.38
    291320     8257.12
    291360      8258.6
    291400     8259.65
    291440     8260.37
    291480      8262.8
    291520     8262.85
    291560     8263.94
    291600     8265.58
    291640     8266.63
    291680     8268.58
    291720     8268.88
    291760     8271.25
    291800     8271.14
    291840     8272.66
    291880     8272.61
    291920     8275.09
    291960     8275.85
    292000     8277.19
    292040     8277.89
    292080     8279.15
    292120     8279.89
    292160     8281.38
    292200      8282.4
    292240     8283.14
    292280     8285.58
    292320     8285.61
    292360     8286.72
    292400     8288.36
    292440      8289.4
    292480     8291.36
    292520     8291.63
    292560     8294.03
    292600      8293.9
    292640     8295.44
    292680      8295.4
    292720     8297.85
    292760     8298.62
    292800     8299.96
    292840     8300.68
    292880     8301.93
    292920     8302.69
    292960     8304.17
    293000     8305.19
    293040     8305.89
    293080     8308.36
    293120     8308.39
    293160     8309.51
    293200     8311.13
    293240     8312.18
    293280     8314.15
    293320     8314.41
    293360     8316.82
    293400      8316.7
    293440     8318.23
    293480     8318.18
    293520     8320.64
    293560     8321.43
    293600     8322.75
    293640     8323.44
    293680     8324.71
    293720     8325.45
    293760     8326.94
    293800     8327.96
    293840     8328.66
    293880     8331.14
    293920     8331.15
    293960     8332.28
    294000     8333.88
    294040     8334.96
    294080     8336.92
    294120     8337.21
    294160     8339.58
    294200     8339.48
    294240     8341.01
    294280     8340.99
    294320     8343.38
    294360     8344.18
    294400     8345.49
    294440      8346.2
    294480     8347.47
    294520     8348.21
    294560      8349.7
    294600     8350.72
    294640     8351.42
    294680     8353.88
    294720     8353.91
    294760     8355.01
    294800     8356.63
    294840     8357.72
    294880     8359.68
    294920     8359.95
    294960     8362.34
    295000     8362.27
    295040     8363.79
    295080     8363.77
    295120     8366.13
    295160     8366.94
    295200     8368.24
    295240     8368.96
    295280     8370.19
    295320     8370.94
    295360     8372.44
    295400     8373.48
    295440     8374.16
    295480     8376.62
    295520     8376.64
    295560     8377.73
    295600     8379.36
    295640     8380.42
    295680     8382.42
    295720     8382.69
    295760     8385.06
    295800        8385
    295840     8386.53
    295880     8386.48
    295920     8388.88
    295960     8389.64
    296000     8390.94
    296040     8391.68
    296080     8392.92
    296120     8393.67
    296160     8395.15
    296200      8396.2
    296240     8396.87
    296280     8399.34
    296320     8399.36
    296360     8400.44
    296400     8402.06
    296440     8403.14
    296480     8405.14
    296520     8405.39
    296560     8407.77
    296600     8407.74
    296640     8409.27
    296680     8409.19
    296720     8411.58
    296760     8412.36
    296800     8413.65
    296840     8414.38
    296880     8415.62
    296920     8416.39
    296960     8417.85
    297000      8418.9
    297040     8419.57
    297080     8422.07
    297120     8422.08
    297160     8423.14
    297200     8424.79
    297240     8425.86
    297280     8427.87
    297320     8428.13
    297360      8430.5
    297400     8430.47
    297440     8431.99
    297480     8431.92
    297520     8434.29
    297560     8435.07
    297600     8436.38
    297640     8437.09
    297680     8438.34
    297720     8439.09
    297760     8440.57
    297800     8441.63
    297840     8442.32
    297880     8444.78
    297920     8444.81
    297960     8445.86
    298000      8447.5
    298040     8448.58
    298080     8450.63
    298120     8450.87
    298160     8453.27
    298200     8453.21
    298240     8454.73
    298280     8454.68
    298320     8457.04
    298360     8457.79
    298400     8459.11
    298440     8459.84
    298480     8461.08
    298520     8461.81
    298560     8463.31
    298600     8464.33
    298640     8465.03
    298680     8467.52
    298720     8467.53
    298760     8468.58
    298800     8470.24
    298840     8471.32
    298880     8473.38
    298920      8473.6
    298960     8475.98
    299000      8475.9
    299040     8477.48
    299080     8477.42
    299120     8479.76
    299160     8480.53
    299200     8481.82
    299240      8482.6
    299280     8483.83
    299320     8484.56
    299360     8486.06
    299400     8487.08
    299440     8487.76
    299480     8490.24
    299520     8490.24
    299560     8491.32
    299600     8492.95
    299640     8494.05
    299680     8496.11
    299720     8496.33
    299760     8498.72
    299800     8498.63
    299840     8500.24
    299880     8500.13
    299920     8502.49
    299960     8503.29
    300000     8504.59
    300040     8505.35
    300080     8506.57
    300120     8507.28
    300160     8508.81
    300200     8509.81
    300240     8510.47
    300280     8512.98
    300320        8513
    300360     8514.06
    300400     8515.68
    300440     8516.78
    300480     8518.83
    300520     8519.07
    300560     8521.47
    300600     8521.35
    300640     8522.97
    300680     8522.87
    300720     8525.24
    300760     8526.02
    300800     8527.34
    300840     8528.09
    300880     8529.29
    300920     8530.03
    300960     8531.53
    301000     8532.52
    301040     8533.19
    301080     8535.71
    301120     8535.71
    301160     8536.78
    301200     8538.42
    301240     8539.51
    301280     8541.58
    301320      8541.8
    301360     8544.19
    301400     8544.08
    301440     8545.69
    301480      8545.6
    301520     8547.97
    301560     8548.74
    301600     8550.07
    301640     8550.81
    301680        8552
    301720     8552.77
    301760     8554.26
    301800     8555.24
    301840     8555.91
    301880      8558.4
    301920     8558.42
    301960     8559.48
    302000     8561.12
    302040     8562.24
    302080     8564.31
    302120     8564.55
    302160     8566.91
    302200     8566.79
    302240     8568.42
    302280     8568.32
    302320     8570.69
    302360     8571.44
    302400     8572.83
    302440     8573.57
    302480     8574.76
    302520     8575.49
    302560        8577
    302600     8577.97
    302640     8578.62
    302680     8581.15
    302720     8581.13
    302760     8582.22
    302800     8583.88
    302840        8585
    302880     8587.07
    302920     8587.28
    302960     8589.65
    303000     8589.53
    303040     8591.17
    303080     8591.05
    303120     8593.41
    303160     8594.18
    303200     8595.58
    303240     8596.32
    303280     8597.52
    303320     8598.23
    303360     8599.73
    303400      8600.7
    303440     8601.38
    303480      8603.9
    303520     8603.91
    303560     8604.96
    303600     8606.63
    303640     8607.75
    303680     8609.82
    303720     8610.04
    303760      8612.4
    303800     8612.25
    303840     8613.91
    303880     8613.79
    303920     8616.17
    303960     8616.92
    304000      8618.3
    304040     8619.04
    304080     8620.27
    304120     8620.96
    304160     8622.49
    304200     8623.44
    304240     8624.11
    304280     8626.65
    304320     8626.62
    304360     8627.72
    304400     8629.37
    304440     8630.49
    304480     8632.56
    304520     8632.75
    304560     8635.12
    304600     8635.01
    304640     8636.64
    304680     8636.53
    304720     8638.89
    304760     8639.67
    304800     8641.04
    304840     8641.78
    304880     8643.01
    304920     8643.69
    304960     8645.25
    305000     8646.18
    305040     8646.86
    305080     8649.38
    305120     8649.37
    305160     8650.47
    305200     8652.12
    305240     8653.24
    305280     8655.31
    305320     8655.49
    305360     8657.88
    305400     8657.72
    305440     8659.35
    305480     8659.27
    305520     8661.63
    305560     8662.42
    305600     8663.81
    305640      8664.5
    305680     8665.76
    305720     8666.45
    305760     8667.99
    305800     8668.94
    305840      8669.6
    305880      8672.1
    305920     8672.13
    305960     8673.21
    306000     8674.87
    306040     8675.96
    306080     8678.04
    306120     8678.21
    306160     8680.61
    306200     8680.45
    306240     8682.07
    306280     8682.03
    306320     8684.38
    306360     8685.17
    306400     8686.57
    306440     8687.24
    306480      8688.5
    306520     8689.18
    306560     8690.76
    306600     8691.68
    306640      8692.3
    306680     8694.87
    306720     8694.86
    306760     8695.94
    306800      8697.6
    306840      8698.7
    306880     8700.74
    306920     8700.96
    306960     8703.35
    307000     8703.16
    307040     8704.79
    307080     8704.76
    307120     8707.12
    307160      8707.9
    307200     8709.29
    307240     8709.99
    307280     8711.21
    307320     8711.91
    307360     8713.49
    307400     8714.42
    307440     8715.05
    307480     8717.62
    307520     8717.59
    307560     8718.65
    307600     8720.34
    307640     8721.43
    307680     8723.48
    307720     8723.71
    307760     8726.06
    307800     8725.88
    307840     8727.51
    307880     8727.46
    307920     8729.85
    307960     8730.64
    308000        8732
    308040     8732.73
    308080     8733.94
    308120     8734.62
    308160     8736.23
    308200     8737.17
    308240     8737.76
    308280     8740.33
    308320     8740.33
    308360     8741.36
    308400     8743.07
    308440     8744.19
    308480     8746.21
    308520     8746.45
    308560      8748.8
    308600     8748.62
    308640     8750.24
    308680     8750.17
    308720     8752.59
    308760     8753.36
    308800     8754.74
    308840     8755.47
    308880     8756.66
    308920     8757.34
    308960     8758.94
    309000     8759.87
    309040     8760.49
    309080     8763.04
    309120     8763.05
    309160     8764.06
    309200     8765.76
    309240     8766.92
    309280     8768.95
    309320     8769.17
    309360     8771.51
    309400     8771.33
    309440     8772.96
    309480     8772.87
    309520     8775.33
    309560     8776.04
    309600     8777.45
    309640     8778.17
    309680     8779.35
    309720     8780.05
    309760     8781.64
    309800     8782.57
    309840     8783.19
    309880     8785.76
    309920     8785.75
    309960     8786.75
    310000     8788.45
    310040     8789.63
    310080     8791.66
    310120     8791.87
    310160     8794.21
    310200     8794.04
    310240     8795.66
    310280     8795.57
    310320     8798.01
    310360     8798.74
    310400     8800.15
    310440     8800.87
    310480     8802.07
    310520     8802.74
    310560     8804.34
    310600     8805.27
    310640     8805.91
    310680     8808.47
    310720     8808.46
    310760     8809.46
    310800     8811.16
    310840     8812.34
    310880     8814.38
    310920      8814.6
    310960     8816.94
    311000     8816.78
    311040     8818.37
    311080     8818.27
    311120     8820.75
    311160     8821.46
    311200     8822.88
    311240      8823.6
    311280     8824.77
    311320     8825.48
    311360     8827.07
    311400     8828.01
    311440     8828.62
    311480     8831.21
    311520     8831.18
    311560     8832.17
    311600     8833.89
    311640     8835.08
    311680      8837.1
    311720     8837.32
    311760     8839.64
    311800     8839.52
    311840     8841.09
    311880     8840.96
    311920     8843.44
    311960     8844.15
    312000     8845.63
    312040     8846.32
    312080     8847.48
    312120     8848.24
    312160     8849.75
    312200     8850.71
    312240     8851.33
    312280     8853.93
    312320     8853.88
    312360     8854.88
    312400     8856.62
    312440     8857.82
    312480     8859.79
    312520        8860
    312560     8862.35
    312600     8862.22
    312640     8863.82
    312680     8863.66
    312720     8866.15
    312760     8866.87
    312800     8868.33
    312840        8869
    312880     8870.18
    312920     8870.95
    312960     8872.45
    313000     8873.42
    313040     8874.01
    313080     8876.64
    313120      8876.6
    313160     8877.57
    313200     8879.29
    313240     8880.51
    313280     8882.51
    313320     8882.72
    313360     8885.04
    313400     8884.93
    313440      8886.5
    313480     8886.39
    313520     8888.87
    313560     8889.56
    313600     8891.05
    313640     8891.71
    313680      8892.9
    313720     8893.68
    313760     8895.14
    313800     8896.11
    313840     8896.75
    313880     8899.37
    313920     8899.32
    313960     8900.28
    314000     8901.98
    314040     8903.24
    314080     8905.21
    314120     8905.42
    314160     8907.75
    314200     8907.66
    314240     8909.18
    314280     8909.08
    314320     8911.63
    314360     8912.29
    314400     8913.77
    314440      8914.4
    314480     8915.57
    314520     8916.36
    314560     8917.82
    314600     8918.81
    314640     8919.44
    314680     8922.06
    314720        8922
    314760     8922.95
    314800     8924.67
    314840     8925.93
    314880     8927.92
    314920     8928.12
    314960     8930.45
    315000     8930.34
    315040     8931.87
    315080     8931.74
    315120     8934.33
    315160     8934.99
    315200     8936.46
    315240      8937.1
    315280     8938.28
    315320     8939.03
    315360     8940.53
    315400      8941.5
    315440     8942.13
    315480     8944.73
    315520     8944.69
    315560     8945.64
    315600     8947.33
    315640     8948.64
    315680     8950.61
    315720     8950.78
    315760     8953.15
    315800     8953.04
    315840     8954.57
    315880     8954.41
    315920     8957.01
    315960     8957.67
    316000     8959.15
    316040     8959.79
    316080     8960.97
    316120     8961.72
    316160     8963.24
    316200     8964.22
    316240     8964.86
    316280     8967.45
    316320     8967.39
    316360     8968.35
    316400     8970.04
    316440     8971.33
    316480     8973.32
    316520     8973.49
    316560     8975.85
    316600     8975.75
    316640     8977.24
    316680     8977.11
    316720     8979.74
    316760     8980.38
    316800     8981.86
    316840     8982.53
    316880      8983.7
    316920     8984.45
    316960     8985.97
    317000     8986.92
    317040     8987.61
    317080     8990.18
    317120     8990.11
    317160     8991.11
    317200     8992.76
    317240     8994.08
    317280     8996.03
    317320     8996.22
    317360     8998.58
    317400     8998.48
    317440     8999.95
    317480     8999.81
    317520      9002.5
    317560      9003.1
    317600     9004.58
    317640     9005.24
    317680     9006.41
    317720     9007.17
    317760     9008.68
    317800     9009.63
    317840     9010.31
    317880     9012.92
    317920     9012.84
    317960     9013.84
    318000     9015.47
    318040     9016.81
    318080     9018.72
    318120     9018.92
    318160     9021.31
    318200     9021.17
    318240     9022.66
    318280     9022.52
    318320     9025.26
    318360     9025.83
    318400      9027.3
    318440     9027.96
    318480     9029.13
    318520     9029.87
    318560     9031.38
    318600     9032.33
    318640     9032.99
    318680      9035.6
    318720     9035.56
    318760     9036.55
    318800     9038.21
    318840     9039.57
    318880     9041.44
    318920     9041.61
    318960     9044.05
    319000      9043.9
    319040     9045.37
    319080     9045.24
    319120     9047.98
    319160     9048.57
    319200     9050.04
    319240     9050.67
    319280     9051.86
    319320     9052.58
    319360     9054.13
    319400     9055.04
    319440     9055.73
    319480     9058.35
    319520     9058.28
    319560     9059.28
    319600     9060.95
    319640     9062.32
    319680      9064.2
    319720     9064.38
    319760      9066.8
    319800     9066.63
    319840     9068.08
    319880     9067.96
    319920     9070.69
    319960     9071.31
    320000     9072.77
    320040     9073.37
    320080     9074.59
    320120     9075.34
    320160     9076.88
    320200     9077.77
    320240     9078.46
    320280     9081.07
    320320     9081.02
    320360     9082.01
    320400     9083.66
    320440     9085.07
    320480     9086.94
    320520     9087.13
    320560     9089.57
    320600     9089.39
    320640     9090.85
    320680     9090.71
    320720     9093.47
    320760     9094.05
    320800     9095.54
    320840     9096.14
    320880     9097.35
    320920     9098.14
    320960     9099.68
    321000     9100.52
    321040     9101.22
    321080     9103.81
    321120     9103.77
    321160     9104.78
    321200     9106.42
    321240     9107.83
    321280      9109.7
    321320     9109.88
    321360     9112.35
    321400     9112.14
    321440     9113.62
    321480     9113.49
    321520     9116.26
    321560     9116.81
    321600     9118.29
    321640     9118.88
    321680      9120.1
    321720     9120.88
    321760      9122.4
    321800     9123.26
    321840     9123.93
    321880     9126.55
    321920     9126.52
    321960      9127.5
    322000     9129.16
    322040     9130.58
    322080     9132.44
    322120     9132.61
    322160     9135.12
    322200     9134.87
    322240     9136.38
    322280     9136.24
    322320     9139.03
    322360     9139.58
    322400     9141.04
    322440      9141.6
    322480     9142.81
    322520     9143.59
    322560     9145.13
    322600     9145.99
    322640     9146.64
    322680     9149.26
    322720     9149.21
    322760     9150.21
    322800     9151.88
    322840     9153.29
    322880     9155.14
    322920     9155.31
    322960     9157.82
    323000     9157.58
    323040      9159.1
    323080     9158.96
    323120     9161.73
    323160     9162.27
    323200     9163.74
    323240     9164.31
    323280     9165.53
    323320     9166.28
    323360     9167.83
    323400     9168.72
    323440     9169.34
    323480     9171.98
    323520     9171.95
    323560     9172.97
    323600      9174.6
    323640     9176.01
    323680     9177.86
    323720     9178.04
    323760     9180.54
    323800     9180.26
    323840     9181.82
    323880     9181.66
    323920     9184.46
    323960     9184.99
    324000     9186.47
    324040     9187.05
    324080     9188.24
    324120     9189.02
    324160     9190.54
    324200     9191.43
    324240     9192.06
    324280      9194.7
    324320     9194.67
    324360     9195.67
    324400     9197.33
    324440     9198.72
    324480     9200.59
    324520     9200.74
    324560     9203.28
    324600     9203.01
    324640     9204.53
    324680     9204.37
    324720      9207.2
    324760      9207.7
    324800     9209.17
    324840     9209.76
    324880     9210.96
    324920     9211.73
    324960     9213.24
    325000     9214.13
    325040      9214.8
    325080     9217.41
    325120     9217.37
    325160     9218.36
    325200        9220
    325240     9221.44
    325280      9223.3
    325320     9223.44
    325360     9225.97
    325400     9225.71
    325440     9227.23
    325480     9227.04
    325520     9229.89
    325560     9230.39
    325600     9231.87
    325640     9232.44
    325680     9233.64
    325720     9234.43
    325760     9235.95
    325800     9236.84
    325840     9237.46
    325880     9240.09
    325920     9240.07
    325960     9241.05
    326000     9242.69
    326040     9244.18
    326080        9246
    326120     9246.12
    326160     9248.65
    326200     9248.39
    326240     9249.89
    326280     9249.75
    326320      9252.6
    326360     9253.09
    326400     9254.53
    326440     9255.11
    326480     9256.31
    326520     9257.11
    326560     9258.65
    326600     9259.55
    326640     9260.15
    326680     9262.79
    326720     9262.73
    326760     9263.75
    326800      9265.4
    326840     9266.85
    326880     9268.68
    326920      9268.8
    326960     9271.33
    327000     9271.07
    327040      9272.6
    327080     9272.41
    327120     9275.29
    327160     9275.75
    327200     9277.23
    327240     9277.77
    327280     9279.03
    327320     9279.81
    327360     9281.35
    327400     9282.25
    327440     9282.84
    327480     9285.47
    327520     9285.45
    327560     9286.45
    327600     9288.11
    327640     9289.54
    327680      9291.4
    327720     9291.52
    327760     9294.04
    327800     9293.74
    327840      9295.3
    327880      9295.1
    327920     9297.98
    327960     9298.44
    328000      9299.9
    328040     9300.48
    328080     9301.75
    328120     9302.53
    328160     9304.05
    328200     9304.94
    328240     9305.56
    328280     9308.16
    328320     9308.17
    328360     9309.16
    328400     9310.83
    328440     9312.25
    328480      9314.1
    328520      9314.2
    328560     9316.74
    328600     9316.42
    328640        9318
    328680     9317.76
    328720     9320.67
    328760     9321.16
    328800      9322.6
    328840     9323.16
    328880     9324.39
    328920     9325.24
    328960     9326.74
    329000     9327.62
    329040     9328.26
    329080     9330.86
    329120     9330.85
    329160     9331.83
    329200     9333.53
    329240     9334.95
    329280     9336.79
    329320     9336.91
    329360     9339.44
    329400     9339.11
    329440     9340.68
    329480     9340.44
    329520     9343.34
    329560     9343.84
    329600     9345.26
    329640     9345.84
    329680     9347.09
    329720     9347.91
    329760     9349.44
    329800     9350.31
    329840     9350.98
    329880     9353.59
    329920     9353.56
    329960     9354.54
    330000     9356.28
    330040     9357.66
    330080      9359.5
    330120     9359.59
    330160     9362.12
    330200     9361.79
    330240     9363.36
    330280     9363.12
    330320     9366.03
    330360     9366.54
    330400     9367.95
    330440     9368.59
    330480     9369.82
    330520     9370.61
    330560     9372.17
    330600     9373.04
    330640      9373.7
    330680     9376.33
    330720     9376.26
    330760     9377.32
    330800     9379.02
    330840     9380.37
    330880     9382.22
    330920     9382.35
    330960     9384.86
    331000     9384.52
    331040     9386.09
    331080     9385.85
    331120     9388.74
    331160     9389.27
    331200     9390.67
    331240     9391.33
    331280      9392.5
    331320     9393.34
    331360     9394.89
    331400     9395.73
    331440     9396.41
    331480     9399.07
    331520     9398.98
    331560     9400.03
    331600     9401.75
    331640     9403.11
    331680     9404.94
    331720     9405.11
    331760     9407.59
    331800     9407.24
    331840     9408.83
    331880     9408.57
    331920     9411.48
    331960     9411.99
    332000      9413.4
    332040     9414.08
    332080     9415.24
    332120     9416.08
    332160     9417.64
    332200     9418.47
    332240     9419.15
    332280      9421.8
    332320      9421.7
    332360     9422.74
    332400      9424.5
    332440     9425.82
    332480     9427.69
    332520     9427.83
    332560     9430.31
    332600     9429.96
    332640     9431.51
    332680     9431.32
    332720     9434.18
    332760     9434.71
    332800      9436.1
    332840     9436.75
    332880     9437.91
    332920     9438.78
    332960     9440.32
    333000     9441.15
    333040     9441.86
    333080     9444.54
    333120     9444.37
    333160     9445.43
    333200     9447.19
    333240     9448.52
    333280     9450.38
    333320     9450.53
    333360     9453.02
    333400     9452.65
    333440      9454.2
    333480     9454.01
    333520     9456.88
    333560     9457.39
    333600     9458.81
    333640     9459.46
    333680      9460.6
    333720     9461.49
    333760     9463.01
    333800     9463.82
    333840     9464.52
    333880     9467.26
    333920     9467.03
    333960      9468.1
    334000     9469.88
    334040     9471.23
    334080     9473.06
    334120     9473.21
    334160      9475.7
    334200     9475.33
    334240     9476.88
    334280     9476.69
    334320     9479.58
    334360     9480.07
    334400     9481.46
    334440     9482.13
    334480     9483.28
    334520     9484.15
    334560     9485.67
    334600     9486.47
    334640     9487.21
    334680     9489.94
    334720     9489.73
    334760     9490.75
    334800     9492.52
    334840     9493.89
    334880     9495.72
    334920     9495.87
    334960     9498.36
    335000     9497.97
    335040     9499.52
    335080     9499.33
    335120     9502.22
    335160     9502.71
    335200     9504.12
    335240     9504.76
    335280     9505.95
    335320     9506.81
    335360     9508.32
    335400     9509.09
    335440     9509.86
    335480     9512.61
    335520      9512.4
    335560     9513.42
    335600     9515.16
    335640     9516.55
    335680     9518.35
    335720     9518.52
    335760     9521.04
    335800     9520.62
    335840     9522.17
    335880     9521.98
    335920     9524.88
    335960     9525.36
    336000     9526.76
    336040     9527.45
    336080     9528.61
    336120     9529.46
    336160     9530.99
    336200     9531.76
    336240     9532.52
    336280      9535.3
    336320     9535.08
    336360     9536.07
    336400     9537.82
    336440     9539.25
    336480     9541.04
    336520     9541.19
    336560     9543.74
    336600     9543.31
    336640     9544.87
    336680     9544.66
    336720     9547.54
    336760     9548.05
    336800     9549.42
    336840     9550.11
    336880      9551.3
    336920     9552.13
    336960     9553.69
    337000     9554.45
    337040     9555.23
    337080     9558.01
    337120     9557.81
    337160     9558.78
    337200     9560.54
    337240     9561.94
    337280     9563.74
    337320     9563.91
    337360     9566.43
    337400     9566.01
    337440     9567.58
    337480     9567.38
    337520     9570.27
    337560     9570.75
    337600     9572.13
    337640     9572.82
    337680     9574.03
    337720     9574.82
    337760     9576.41
    337800     9577.17
    337840     9577.96
    337880     9580.73
    337920     9580.49
    337960      9581.5
    338000     9583.25
    338040     9584.66
    338080     9586.46
    338120     9586.63
    338160     9589.17
    338200     9588.72
    338240      9590.3
    338280     9590.09
    338320     9592.96
    338360     9593.45
    338400     9594.83
    338440     9595.54
    338480     9596.76
    338520     9597.56
    338560     9599.16
    338600      9599.9
    338640      9600.7
    338680     9603.44
    338720     9603.23
    338760     9604.23
    338800     9605.97
    338840     9607.41
    338880     9609.19
    338920     9609.35
    338960     9611.88
    339000     9611.45
    339040     9613.02
    339080     9612.79
    339120      9615.7
    339160     9616.18
    339200     9617.57
    339240     9618.25
    339280     9619.55
    339320      9620.3
    339360      9621.9
    339400     9622.62
    339440     9623.46
    339480     9626.18
    339520     9625.97
    339560     9626.96
    339600     9628.66
    339640     9630.17
    339680     9631.92
    339720     9632.07
    339760     9634.61
    339800     9634.18
    339840     9635.76
    339880     9635.53
    339920     9638.43
    339960     9638.92
    340000     9640.31
    340040        9641
    340080     9642.27
    340120     9643.02
    340160     9644.58
    340200     9645.38
    340240     9646.18
    340280     9648.93
    340320     9648.68
    340360     9649.67
    340400     9651.37
    340440     9652.84
    340480     9654.67
    340520     9654.79
    340560     9657.36
    340600     9656.91
    340640     9658.45
    340680     9658.25
    340720     9661.13
    340760     9661.63
    340800     9663.06
    340840     9663.72
    340880        9665
    340920     9665.72
    340960     9667.29
    341000     9668.11
    341040     9668.88
    341080     9671.64
    341120     9671.41
    341160     9672.42
    341200     9674.12
    341240     9675.59
    341280     9677.39
    341320     9677.54
    341360      9680.1
    341400     9679.65
    341440     9681.19
    341480     9680.98
    341520     9683.85
    341560     9684.39
    341600     9685.79
    341640     9686.47
    341680     9687.79
    341720     9688.48
    341760     9690.08
    341800     9690.85
    341840     9691.66
    341880     9694.42
    341920     9694.18
    341960     9695.17
    342000     9696.85
    342040     9698.33
    342080     9700.17
    342120     9700.27
    342160     9702.86
    342200     9702.39
    342240     9703.92
    342280     9703.69
    342320     9706.58
    342360     9707.14
    342400     9708.53
    342440     9709.21
    342480     9710.52
    342520     9711.21
    342560     9712.82
    342600     9713.58
    342640     9714.38
    342680     9717.17
    342720      9716.9
    342760     9717.88
    342800      9719.6
    342840     9721.04
    342880     9722.89
    342920     9723.01
    342960     9725.59
    343000     9725.12
    343040     9726.66
    343080     9726.41
    343120     9729.33
    343160     9729.85
    343200     9731.23
    343240     9731.92
    343280     9733.29
    343320     9733.94
    343360     9735.56
    343400     9736.32
    343440     9737.07
    343480     9739.89
    343520     9739.65
    343560     9740.64
    343600     9742.33
    343640     9743.76
    343680     9745.62
    343720     9745.73
    343760     9748.32
    343800     9747.87
    343840     9749.37
    343880     9749.13
    343920     9752.05
    343960     9752.57
    344000     9753.97
    344040     9754.65
    344080     9756.04
    344120     9756.65
    344160     9758.32
    344200     9759.08
    344240     9759.81
    344280     9762.62
    344320     9762.41
    344360     9763.35
    344400     9765.07
    344440     9766.54
    344480     9768.33
    344520     9768.46
    344560     9771.08
    344600     9770.61
    344640     9772.08
    344680     9771.89
    344720     9774.79
    344760     9775.32
    344800     9776.72
    344840     9777.41
    344880     9778.82
    344920      9779.4
    344960     9781.06
    345000     9781.87
    345040     9782.55
    345080     9785.37
    345120     9785.18
    345160     9786.06
    345200     9787.81
    345240     9789.29
    345280     9791.06
    345320     9791.21
    345360     9793.84
    345400     9793.35
    345440     9794.81
    345480     9794.65
    345520     9797.52
    345560     9798.07
    345600     9799.48
    345640     9800.14
    345680     9801.57
    345720     9802.14
    345760     9803.79
    345800     9804.61
    345840     9805.31
    345880     9808.14
    345920     9807.92
    345960     9808.81
    346000     9810.58
    346040     9812.04
    346080     9813.81
    346120     9813.96
    346160     9816.63
    346200      9816.1
    346240     9817.57
    346280     9817.38
    346320     9820.29
    346360     9820.84
    346400     9822.25
    346440     9822.89
    346480     9824.37
    346520      9824.9
    346560     9826.54
    346600     9827.37
    346640     9828.07
    346680     9830.91
    346720     9830.66
    346760     9831.57
    346800     9833.35
    346840     9834.81
    346880     9836.57
    346920     9836.71
    346960     9839.41
    347000     9838.84
    347040     9840.33
    347080     9840.12
    347120     9843.08
    347160     9843.62
    347200     9844.97
    347240     9845.67
    347280     9847.15
    347320      9847.7
    347360     9849.32
    347400     9850.14
    347440     9850.84
    347480     9853.67
    347520     9853.42
    347560     9854.32
    347600     9856.16
    347640     9857.59
    347680     9859.38
    347720     9859.48
    347760     9862.18
    347800     9861.61
    347840     9863.06
    347880     9862.89
    347920      9865.9
    347960     9866.39
    348000     9867.76
    348040     9868.44
    348080     9869.95
    348120     9870.48
    348160     9872.07
    348200      9872.9
    348240      9873.6
    348280     9876.46
    348320     9876.19
    348360     9877.07
    348400     9878.93
    348440     9880.36
    348480     9882.14
    348520     9882.24
    348560     9884.93
    348600     9884.35
    348640     9885.85
    348680     9885.63
    348720     9888.69
    348760     9889.19
    348800     9890.53
    348840     9891.22
    348880     9892.71
    348920     9893.22
    348960     9894.83
    349000     9895.66
    349040     9896.37
    349080     9899.22
    349120     9898.96
    349160      9899.8
    349200     9901.68
    349240     9903.09
    349280      9904.9
    349320     9904.95
    349360     9907.67
    349400      9907.1
    349440      9908.6
    349480     9908.38
    349520     9911.46
    349560     9911.96
    349600     9913.28
    349640     9913.98
    349680     9915.48
    349720     9916.02
    349760     9917.58
    349800     9918.42
    349840     9919.12
    349880     9922.02
    349920     9921.71
    349960     9922.58
    350000     9924.44
    350040     9925.82
    350080     9927.65
    350120     9927.68
    350160     9930.42
    350200     9929.84
    350240     9931.35
    350280     9931.15
    350320     9934.19
    350360     9934.71
    350400     9936.03
    350440     9936.73
    350480     9938.24
    350520     9938.77
    350560     9940.36
    350600      9941.2
    350640     9941.85
    350680     9944.79
    350720     9944.45
    350760     9945.32
    350800     9947.19
    350840     9948.57
    350880     9950.42
    350920     9950.42
    350960     9953.18
    351000     9952.58
    351040      9954.1
    351080     9953.87
    351120     9956.93
    351160     9957.46
    351200     9958.82
    351240     9959.46
    351280     9960.99
    351320     9961.55
    351360     9963.11
    351400     9963.98
    351440     9964.61
    351480     9967.55
    351520      9967.2
    351560     9968.07
    351600     9969.93
    351640      9971.3
    351680     9973.21
    351720     9973.17
    351760     9975.95
    351800     9975.33
    351840     9976.85
    351880     9976.63
    351920      9979.7
    351960     9980.19
    352000     9981.57
    352040     9982.22
    352080     9983.78
    352120     9984.28
    352160     9985.85
    352200     9986.73
    352240     9987.34
    352280     9990.34
    352320     9989.96
    352360     9990.83
    352400     9992.68
    352440     9994.04
    352480     9995.94
    352520     9995.94
    352560     9998.72
    352600     9998.06
    352640      9999.6
    352680     9999.39
    352720     10002.5
    352760     10002.9
    352800     10004.3
    352840       10005
    352880     10006.5
    352920       10007
    352960     10008.6
    353000     10009.5
    353040     10010.1
    353080     10013.1
    353120     10012.7
    353160     10013.6
    353200     10015.5
    353240     10016.8
    353280     10018.7
    353320     10018.7
    353360     10021.5
    353400     10020.8
    353440     10022.4
    353480     10022.1
    353520     10025.3
    353560     10025.7
    353600     10027.1
    353640     10027.7
    353680     10029.3
    353720     10029.8
    353760     10031.4
    353800     10032.3
    353840     10032.9
    353880     10035.8
    353920     10035.5
    353960     10036.4
    354000     10038.2
    354040     10039.6
    354080     10041.5
    354120     10041.4
    354160     10044.3
    354200     10043.6
    354240     10045.1
    354280     10044.9
    354320       10048
    354360     10048.5
    354400     10049.9
    354440     10050.5
    354480     10052.1
    354520     10052.5
    354560     10054.1
    354600       10055
    354640     10055.6
    354680     10058.6
    354720     10058.3
    354760     10059.1
    354800     10060.9
    354840     10062.3
    354880     10064.2
    354920     10064.2
    354960       10067
    355000     10066.3
    355040     10067.9
    355080     10067.6
    355120     10070.8
    355160     10071.2
    355200     10072.6
    355240     10073.2
    355280     10074.8
    355320     10075.2
    355360     10076.8
    355400     10077.8
    355440     10078.4
    355480     10081.3
    355520       10081
    355560     10081.9
    355600     10083.6
    355640     10085.1
    355680       10087
    355720     10086.9
    355760     10089.7
    355800       10089
    355840     10090.6
    355880     10090.3
    355920     10093.5
    355960     10093.9
    356000     10095.4
    356040       10096
    356080     10097.5
    356120       10098
    356160     10099.6
    356200     10100.5
    356240     10101.1
    356280       10104
    356320     10103.7
    356360     10104.6
    356400     10106.4
    356440     10107.8
    356480     10109.8
    356520     10109.7
    356560     10112.5
    356600     10111.8
    356640     10113.3
    356680     10113.1
    356720     10116.2
    356760     10116.6
    356800     10118.1
    356840     10118.7
    356880     10120.2
    356920     10120.7
    356960     10122.3
    357000     10123.3
    357040     10123.8
    357080     10126.8
    357120     10126.5
    357160     10127.3
    357200     10129.1
    357240     10130.6
    357280     10132.5
    357320     10132.4
    357360     10135.2
    357400     10134.5
    357440     10136.1
    357480     10135.8
    357520       10139
    357560     10139.4
    357600     10140.9
    357640     10141.4
    357680       10143
    357720     10143.4
    357760       10145
    357800       10146
    357840     10146.5
    357880     10149.5
    357920     10149.2
    357960       10150
    358000     10151.8
    358040     10153.3
    358080     10155.2
    358120     10155.1
    358160     10157.9
    358200     10157.2
    358240     10158.8
    358280     10158.5
    358320     10161.7
    358360     10162.1
    358400     10163.6
    358440     10164.2
    358480     10165.7
    358520     10166.2
    358560     10167.8
    358600     10168.8
    358640     10169.3
    358680     10172.2
    358720     10171.9
    358760     10172.8
    358800     10174.5
    358840       10176
    358880       10178
    358920     10177.8
    358960     10180.6
    359000       10180
    359040     10181.5
    359080     10181.3
    359120     10184.4
    359160     10184.8
    359200     10186.3
    359240     10186.9
    359280     10188.4
    359320     10188.9
    359360     10190.5
    359400     10191.4
    359440       10192
    359480     10194.9
    359520     10194.6
    359560     10195.5
    359600     10197.2
    359640     10198.8
    359680     10200.7
    359720     10200.5
    359760     10203.3
    359800     10202.7
    359840     10204.2
    359880       10204
    359920     10207.1
    359960     10207.5
    360000       10209
    360040     10209.6
    360080     10211.1
    360120     10211.6
    360160     10213.2
    360200     10214.1
    360240     10214.7
    360280     10217.6
    360320     10217.4
    360360     10218.2
    360400     10219.9
    360440     10221.5
    360480     10223.4
    360520     10223.2
    360560     10226.1
    360600     10225.4
    360640     10226.9
    360680     10226.7
    360720     10229.9
    360760     10230.3
    360800     10231.7
    360840     10232.3
    360880     10233.9
    360920     10234.3
    360960     10235.9
    361000     10236.8
    361040     10237.4
    361080     10240.4
    361120     10240.1
    361160     10240.9
    361200     10242.7
    361240     10244.2
    361280     10246.1
    361320     10245.9
    361360     10248.8
    361400     10248.1
    361440     10249.7
    361480     10249.5
    361520     10252.6
    361560       10253
    361600     10254.5
    361640     10255.1
    361680     10256.6
    361720     10257.1
    361760     10258.6
    361800     10259.6
    361840     10260.2
    361880     10263.1
    361920     10262.9
    361960     10263.7
    362000     10265.4
    362040     10266.9
    362080     10268.8
    362120     10268.7
    362160     10271.6
    362200     10270.9
    362240     10272.4
    362280     10272.2
    362320     10275.3
    362360     10275.8
    362400     10277.2
    362440     10277.8
    362480     10279.4
    362520     10279.8
    362560     10281.4
    362600     10282.3
    362640     10282.9
    362680     10285.8
    362720     10285.6
    362760     10286.4
    362800     10288.1
    362840     10289.7
    362880     10291.6
    362920     10291.4
    362960     10294.3
    363000     10293.6
    363040     10295.1
    363080     10294.9
    363120       10298
    363160     10298.5
    363200     10299.9
    363240     10300.5
    363280     10302.1
    363320     10302.5
    363360     10304.1
    363400       10305
    363440     10305.7
    363480     10308.6
    363520     10308.3
    363560     10309.1
    363600     10310.9
    363640     10312.4
    363680     10314.3
    363720     10314.2
    363760     10317.1
    363800     10316.4
    363840     10317.9
    363880     10317.7
    363920     10320.8
    363960     10321.2
    364000     10322.7
    364040     10323.3
    364080     10324.9
    364120     10325.3
    364160     10326.9
    364200     10327.8
    364240     10328.4
    364280     10331.4
    364320     10331.1
    364360     10331.9
    364400     10333.7
    364440     10335.1
    364480     10337.1
    364520       10337
    364560     10339.9
    364600     10339.1
    364640     10340.7
    364680     10340.5
    364720     10343.5
    364760       10344
    364800     10345.5
    364840     10346.1
    364880     10347.6
    364920     10348.1
    364960     10349.6
    365000     10350.6
    365040     10351.2
    365080     10354.1
    365120     10353.9
    365160     10354.6
    365200     10356.4
    365240     10357.9
    365280     10359.8
    365320     10359.7
    365360     10362.7
    365400     10361.9
    365440     10363.4
    365480     10363.2
    365520     10366.3
    365560     10366.8
    365600     10368.2
    365640     10368.8
    365680     10370.4
    365720     10370.9
    365760     10372.4
    365800     10373.3
    365840       10374
    365880     10376.9
    365920     10376.6
    365960     10377.4
    366000     10379.2
    366040     10380.7
    366080     10382.6
    366120     10382.5
    366160     10385.4
    366200     10384.7
    366240     10386.2
    366280       10386
    366320     10389.1
    366360     10389.5
    366400       10391
    366440     10391.6
    366480     10393.2
    366520     10393.6
    366560     10395.1
    366600     10396.1
    366640     10396.8
    366680     10399.7
    366720     10399.4
    366760     10400.2
    366800       10402
    366840     10403.5
    366880     10405.4
    366920     10405.3
    366960     10408.2
    367000     10407.5
    367040       10409
    367080     10408.8
    367120     10411.9
    367160     10412.4
    367200     10413.8
    367240     10414.4
    367280       10416
    367320     10416.4
    367360     10417.9
    367400     10418.9
    367440     10419.6
    367480     10422.4
    367520     10422.2
    367560       10423
    367600     10424.8
    367640     10426.3
    367680     10428.2
    367720     10428.1
    367760       10431
    367800     10430.3
    367840     10431.8
    367880     10431.6
    367920     10434.7
    367960     10435.1
    368000     10436.6
    368040     10437.2
    368080     10438.7
    368120     10439.1
    368160     10440.7
    368200     10441.6
    368240     10442.3
    368280     10445.2
    368320       10445
    368360     10445.7
    368400     10447.5
    368440       10449
    368480     10450.9
    368520     10450.8
    368560     10453.8
    368600     10453.1
    368640     10454.5
    368680     10454.3
    368720     10457.4
    368760     10457.9
    368800     10459.4
    368840     10459.9
    368880     10461.5
    368920     10461.9
    368960     10463.4
    369000     10464.4
    369040     10465.1
    369080     10467.9
    369120     10467.7
    369160     10468.5
    369200     10470.3
    369240     10471.8
    369280     10473.7
    369320     10473.6
    369360     10476.6
    369400     10475.8
    369440     10477.3
    369480     10477.1
    369520     10480.2
    369560     10480.6
    369600     10482.1
    369640     10482.7
    369680     10484.2
    369720     10484.7
    369760     10486.2
    369800     10487.2
    369840     10487.9
    369880     10490.7
    369920     10490.5
    369960     10491.3
    370000     10493.1
    370040     10494.6
    370080     10496.5
    370120     10496.4
    370160     10499.4
    370200     10498.6
    370240     10500.1
    370280     10499.9
    370320       10503
    370360     10503.4
    370400     10504.9
    370440     10505.5
    370480       10507
    370520     10507.5
    370560       10509
    370600       10510
    370640     10510.7
    370680     10513.5
    370720     10513.3
    370760     10514.1
    370800       10516
    370840     10517.4
    370880     10519.3
    370920     10519.2
    370960     10522.2
    371000     10521.4
    371040       10523
    371080     10522.7
    371120     10525.8
    371160     10526.2
    371200     10527.7
    371240     10528.4
    371280     10529.9
    371320     10530.3
    371360     10531.8
    371400     10532.9
    371440     10533.5
    371480     10536.4
    371520     10536.1
    371560     10536.9
    371600     10538.8
    371640     10540.3
    371680     10542.2
    371720       10542
    371760       10545
    371800     10544.2
    371840     10545.8
    371880     10545.6
    371920     10548.6
    371960     10549.1
    372000     10550.5
    372040     10551.2
    372080     10552.7
    372120     10553.1
    372160     10554.7
    372200     10555.7
    372240     10556.3
    372280     10559.2
    372320     10558.9
    372360     10559.7
    372400     10561.6
    372440     10563.1
    372480       10565
    372520     10564.9
    372560     10567.9
    372600     10567.1
    372640     10568.6
    372680     10568.4
    372720     10571.5
    372760     10571.9
    372800     10573.3
    372840       10574
    372880     10575.5
    372920       10576
    372960     10577.5
    373000     10578.5
    373040     10579.2
    373080       10582
    373120     10581.8
    373160     10582.6
    373200     10584.5
    373240     10585.9
    373280     10587.8
    373320     10587.7
    373360     10590.7
    373400     10589.9
    373440     10591.4
    373480     10591.2
    373520     10594.3
    373560     10594.8
    373600     10596.1
    373640     10596.9
    373680     10598.4
    373720     10598.7
    373760     10600.3
    373800     10601.3
    373840       10602
    373880     10604.8
    373920     10604.6
    373960     10605.4
    374000     10607.3
    374040     10608.7
    374080     10610.6
    374120     10610.5
    374160     10613.5
    374200     10612.7
    374240     10614.2
    374280     10614.1
    374320     10617.1
    374360     10617.6
    374400     10618.9
    374440     10619.7
    374480     10621.2
    374520     10621.6
    374560     10623.2
    374600     10624.1
    374640     10624.8
    374680     10627.6
    374720     10627.4
    374760     10628.1
    374800     10630.1
    374840     10631.6
    374880     10633.5
    374920     10633.4
    374960     10636.3
    375000     10635.5
    375040       10637
    375080     10636.9
    375120     10639.9
    375160     10640.4
    375200     10641.7
    375240     10642.6
    375280     10643.9
    375320     10644.4
    375360       10646
    375400     10646.9
    375440     10647.6
    375480     10650.4
    375520     10650.2
    375560     10650.9
    375600     10652.9
    375640     10654.4
    375680     10656.3
    375720     10656.2
    375760     10659.1
    375800     10658.3
    375840     10659.8
    375880     10659.7
    375920     10662.8
    375960     10663.2
    376000     10664.5
    376040     10665.4
    376080     10666.8
    376120     10667.2
    376160     10668.8
    376200     10669.8
    376240     10670.5
    376280     10673.2
    376320       10673
    376360     10673.8
    376400     10675.7
    376440     10677.2
    376480     10679.1
    376520       10679
    376560     10681.9
    376600     10681.2
    376640     10682.6
    376680     10682.5
    376720     10685.6
    376760       10686
    376800     10687.4
    376840     10688.2
    376880     10689.6
    376920       10690
    376960     10691.6
    377000     10692.5
    377040     10693.2
    377080       10696
    377120     10695.8
    377160     10696.6
    377200     10698.5
    377240       10700
    377280     10701.9
    377320     10701.7
    377360     10704.7
    377400     10703.9
    377440     10705.4
    377480     10705.3
    377520     10708.4
    377560     10708.7
    377600     10710.2
    377640       10711
    377680     10712.3
    377720     10712.8
    377760     10714.4
    377800     10715.3
    377840       10716
    377880     10718.8
    377920     10718.6
    377960     10719.4
    378000     10721.3
    378040     10722.8
    378080     10724.7
    378120     10724.5
    378160     10727.6
    378200     10726.8
    378240     10728.2
    378280     10728.1
    378320     10731.2
    378360     10731.5
    378400       10733
    378440     10733.8
    378480     10735.1
    378520     10735.7
    378560     10737.2
    378600     10738.1
    378640     10738.8
    378680     10741.6
    378720     10741.4
    378760     10742.2
    378800     10744.1
    378840     10745.6
    378880     10747.5
    378920     10747.3
    378960     10750.4
    379000     10749.5
    379040       10751
    379080     10750.9
    379120       10754
    379160     10754.4
    379200     10755.8
    379240     10756.6
    379280     10757.9
    379320     10758.5
    379360       10760
    379400     10760.9
    379440     10761.6
    379480     10764.4
    379520     10764.2
    379560       10765
    379600     10766.9
    379640     10768.4
    379680     10770.3
    379720     10770.1
    379760     10773.2
    379800     10772.3
    379840     10773.8
    379880     10773.6
    379920     10776.8
    379960     10777.1
    380000     10778.6
    380040     10779.3
    380080     10780.7
    380120     10781.3
    380160     10782.8
    380200     10783.7
    380240     10784.4
    380280     10787.2
    380320       10787
    380360     10787.8
    380400     10789.6
    380440     10791.3
    380480     10793.1
    380520     10792.9
    380560       10796
    380600     10795.2
    380640     10796.6
    380680     10796.5
    380720     10799.6
    380760     10799.9
    380800     10801.4
    380840     10802.2
    380880     10803.5
    380920     10804.1
    380960     10805.6
    381000     10806.5
    381040     10807.2
    381080       10810
    381120     10809.8
    381160     10810.7
    381200     10812.5
    381240       10814
    381280       10816
    381320     10815.7
    381360     10818.8
    381400     10817.9
    381440     10819.5
    381480     10819.3
    381520     10822.5
    381560     10822.7
    381600     10824.2
    381640       10825
    381680     10826.3
    381720     10826.9
    381760     10828.5
    381800     10829.4
    381840       10830
    381880     10832.9
    381920     10832.6
    381960     10833.5
    382000     10835.3
    382040     10836.8
    382080     10838.8
    382120     10838.5
    382160     10841.6
    382200     10840.8
    382240     10842.3
    382280     10842.1
    382320     10845.3
    382360     10845.6
    382400       10847
    382440     10847.8
    382480     10849.1
    382520     10849.7
    382560     10851.3
    382600     10852.2
    382640     10852.8
    382680     10855.7
    382720     10855.4
    382760     10856.3
    382800     10858.1
    382840     10859.7
    382880     10861.6
    382920     10861.3
    382960     10864.4
    383000     10863.6
    383040       10865
    383080     10864.9
    383120     10868.1
    383160     10868.4
    383200     10869.8
    383240     10870.6
    383280     10871.9
    383320     10872.5
    383360     10874.1
    383400       10875
    383440     10875.7
    383480     10878.5
    383520     10878.2
    383560     10879.1
    383600     10880.9
    383640     10882.5
    383680     10884.4
    383720     10884.2
    383760     10887.2
    383800     10886.4
    383840     10887.8
    383880     10887.8
    383920     10890.9
    383960     10891.2
    384000     10892.6
    384040     10893.4
    384080     10894.7
    384120     10895.3
    384160     10896.9
    384200     10897.8
    384240     10898.5
    384280     10901.4
    384320       10901
    384360       10902
    384400     10903.8
    384440     10905.3
    384480     10907.3
    384520       10907
    384560       10910
    384600     10909.2
    384640     10910.7
    384680     10910.6
    384720     10913.8
    384760       10914
    384800     10915.5
    384840     10916.2
    384880     10917.6
    384920     10918.1
    384960     10919.8
    385000     10920.7
    385040     10921.3
    385080     10924.2
    385120     10923.9
    385160     10924.8
    385200     10926.6
    385240     10928.1
    385280     10930.1
    385320     10929.9
    385360     10932.8
    385400       10932
    385440     10933.5
    385480     10933.5
    385520     10936.6
    385560     10936.9
    385600     10938.3
    385640     10939.1
    385680     10940.4
    385720       10941
    385760     10942.6
    385800     10943.5
    385840     10944.2
    385880       10947
    385920     10946.7
    385960     10947.7
    386000     10949.4
    386040       10951
    386080     10952.9
    386120     10952.7
    386160     10955.6
    386200     10954.9
    386240     10956.4
    386280     10956.3
    386320     10959.5
    386360     10959.7
    386400     10961.2
    386440     10961.9
    386480     10963.3
    386520     10963.9
    386560     10965.5
    386600     10966.4
    386640       10967
    386680     10969.9
    386720     10969.5
    386760     10970.5
    386800     10972.2
    386840     10973.8
    386880     10975.8
    386920     10975.5
    386960     10978.5
    387000     10977.7
    387040     10979.2
    387080     10979.2
    387120     10982.3
    387160     10982.6
    387200       10984
    387240     10984.7
    387280     10986.1
    387320     10986.7
    387360     10988.3
    387400     10989.2
    387440     10989.9
    387480     10992.7
    387520     10992.4
    387560     10993.4
    387600       10995
    387640     10996.6
    387680     10998.6
    387720     10998.4
    387760     11001.3
    387800     11000.6
    387840       11002
    387880       11002
    387920     11005.1
    387960     11005.4
    388000     11006.8
    388040     11007.6
    388080       11009
    388120     11009.5
    388160     11011.2
    388200       11012
    388240     11012.7
    388280     11015.6
    388320     11015.2
    388360     11016.2
    388400     11017.9
    388440     11019.5
    388480     11021.5
    388520     11021.2
    388560     11024.2
    388600     11023.4
    388640     11024.9
    388680     11024.8
    388720       11028
    388760     11028.3
    388800     11029.6
    388840     11030.4
    388880     11031.8
    388920     11032.4
    388960       11034
    389000     11034.8
    389040     11035.6
    389080     11038.4
    389120       11038
    389160     11039.1
    389200     11040.7
    389240     11042.3
    389280     11044.4
    389320       11044
    389360       11047
    389400     11046.3
    389440     11047.7
    389480     11047.6
    389520     11050.8
    389560     11051.1
    389600     11052.5
    389640     11053.2
    389680     11054.7
    389720     11055.2
    389760     11056.8
    389800     11057.7
    389840     11058.4
    389880     11061.2
    389920     11060.9
    389960     11061.9
    390000     11063.6
    390040     11065.1
    390080     11067.2
    390120     11066.9
    390160     11069.8
    390200     11069.2
    390240     11070.6
    390280     11070.5
    390320     11073.7
    390360     11073.9
    390400     11075.3
    390440     11076.1
    390480     11077.5
    390520       11078
    390560     11079.6
    390600     11080.6
    390640     11081.3
    390680     11084.1
    390720     11083.7
    390760     11084.7
    390800     11086.4
    390840     11087.9
    390880       11090
    390920     11089.7
    390960     11092.6
    391000       11092
    391040     11093.4
    391080     11093.3
    391120     11096.5
    391160     11096.7
    391200     11098.2
    391240     11098.9
    391280     11100.4
    391320     11100.8
    391360     11102.4
    391400     11103.4
    391440     11104.1
    391480     11106.9
    391520     11106.5
    391560     11107.6
    391600     11109.2
    391640     11110.8
    391680     11112.8
    391720     11112.5
    391760     11115.5
    391800     11114.9
    391840     11116.2
    391880     11116.1
    391920     11119.3
    391960     11119.5
    392000       11121
    392040     11121.7
    392080     11123.2
    392120     11123.7
    392160     11125.2
    392200     11126.2
    392240     11126.9
    392280     11129.8
    392320     11129.4
    392360     11130.4
    392400       11132
    392440     11133.6
    392480     11135.6
    392520     11135.3
    392560     11138.3
    392600     11137.7
    392640       11139
    392680     11138.9
    392720     11142.1
    392760     11142.4
    392800     11143.8
    392840     11144.5
    392880       11146
    392920     11146.5
    392960       11148
    393000       11149
    393040     11149.7
    393080     11152.5
    393120     11152.1
    393160     11153.2
    393200     11154.8
    393240     11156.4
    393280     11158.4
    393320     11158.1
    393360       11161
    393400     11160.5
    393440     11161.8
    393480     11161.7
    393520     11164.9
    393560     11165.2
    393600     11166.6
    393640     11167.3
    393680     11168.8
    393720     11169.3
    393760     11170.8
    393800     11171.9
    393840     11172.5
    393880     11175.3
    393920     11174.9
    393960     11176.1
    394000     11177.6
    394040     11179.2
    394080     11181.2
    394120     11180.9
    394160     11183.9
    394200     11183.3
    394240     11184.6
    394280     11184.5
    394320     11187.7
    394360       11188
    394400     11189.4
    394440     11190.1
    394480     11191.6
    394520     11192.1
    394560     11193.6
    394600     11194.7
    394640     11195.3
    394680     11198.1
    394720     11197.7
    394760     11198.9
    394800     11200.3
    394840       11202
    394880       11204
    394920     11203.7
    394960     11206.7
    395000     11206.1
    395040     11207.4
    395080     11207.3
    395120     11210.5
    395160     11210.8
    395200     11212.1
    395240     11212.9
    395280     11214.4
    395320     11214.9
    395360     11216.4
    395400     11217.4
    395440     11218.1
    395480     11220.9
    395520     11220.5
    395560     11221.7
    395600     11223.1
    395640     11224.8
    395680     11226.8
    395720     11226.5
    395760     11229.5
    395800     11228.9
    395840     11230.2
    395880       11230
    395920     11233.3
    395960     11233.5
    396000     11234.9
    396040     11235.6
    396080     11237.2
    396120     11237.6
    396160     11239.2
    396200     11240.2
    396240     11240.9
    396280     11243.7
    396320     11243.3
    396360     11244.4
    396400     11245.8
    396440     11247.5
    396480     11249.6
    396520     11249.2
    396560     11252.2
    396600     11251.6
    396640       11253
    396680     11252.7
    396720     11256.1
    396760     11256.3
    396800     11257.7
    396840     11258.4
    396880       11260
    396920     11260.4
    396960     11261.9
    397000     11262.9
    397040     11263.6
    397080     11266.5
    397120       11266
    397160     11267.2
    397200     11268.6
    397240     11270.3
    397280     11272.3
    397320     11271.9
    397360     11274.9
    397400     11274.4
    397440     11275.7
    397480     11275.5
    397520     11278.8
    397560       11279
    397600     11280.4
    397640     11281.1
    397680     11282.7
    397720     11283.1
    397760     11284.7
    397800     11285.6
    397840     11286.3
    397880     11289.2
    397920     11288.8
    397960     11289.9
    398000     11291.3
    398040     11293.1
    398080     11295.1
    398120     11294.6
    398160     11297.7
    398200     11297.1
    398240     11298.5
    398280     11298.2
    398320     11301.6
    398360     11301.8
    398400     11303.2
    398440     11303.9
    398480     11305.5
    398520     11305.8
    398560     11307.4
    398600     11308.4
    398640     11309.1
    398680       11312
    398720     11311.5
    398760     11312.7
    398800     11314.1
    398840     11315.8
    398880     11317.8
    398920     11317.3
    398960     11320.4
    399000     11319.9
    399040     11321.2
    399080       11321
    399120     11324.3
    399160     11324.5
    399200     11325.9
    399240     11326.6
    399280     11328.2
    399320     11328.6
    399360     11330.1
    399400     11331.1
    399440     11331.8
    399480     11334.7
    399520     11334.3
    399560     11335.4
    399600     11336.8
    399640     11338.5
    399680     11340.5
    399720       11340
    399760     11343.1
    399800     11342.6
    399840     11343.9
    399880     11343.7
    399920       11347
    399960     11347.2
    400000     11348.7
    400040     11349.3
    400080     11350.9
    400120     11351.3
    400160     11352.8
    400200     11353.8
    400240     11354.5
    400280     11357.4
    400320       11357
    400360     11358.1
    400400     11359.5
    400440     11361.2
    400480     11363.3
    400520     11362.7
    400560     11365.9
    400600     11365.3
    400640     11366.7
    400680     11366.4
    400720     11369.7
    400760     11369.9
    400800     11371.4
    400840       11372
    400880     11373.6
    400920       11374
    400960     11375.5
    401000     11376.5
    401040     11377.2
    401080     11380.1
    401120     11379.7
    401160     11380.8
    401200     11382.3
    401240     11383.9
    401280       11386
    401320     11385.4
    401360     11388.6
    401400       11388
    401440     11389.4
    401480     11389.2
    401520     11392.5
    401560     11392.6
    401600     11394.1
    401640     11394.8
    401680     11396.4
    401720     11396.7
    401760     11398.3
    401800     11399.3
    401840       11400
    401880     11402.8
    401920     11402.4
    401960     11403.5
    402000       11405
    402040     11406.7
    402080     11408.8
    402120     11408.1
    402160     11411.3
    402200     11410.7
    402240     11412.1
    402280     11411.9
    402320     11415.2
    402360     11415.3
    402400     11416.8
    402440     11417.5
    402480     11419.1
    402520     11419.4
    402560     11421.1
    402600       11422
    402640     11422.7
    402680     11425.6
    402720     11425.1
    402760     11426.3
    402800     11427.7
    402840     11429.4
    402880     11431.5
    402920     11430.8
    402960       11434
    403000     11433.4
    403040     11434.8
    403080     11434.7
    403120       11438
    403160       11438
    403200     11439.5
    403240     11440.2
    403280     11441.9
    403320     11442.2
    403360     11443.8
    403400     11444.7
    403440     11445.5
    403480     11448.3
    403520     11447.9
    403560     11449.1
    403600     11450.5
    403640     11452.2
    403680     11454.2
    403720     11453.6
    403760     11456.8
    403800     11456.2
    403840     11457.6
    403880     11457.4
    403920     11460.7
    403960     11460.8
    404000     11462.3
    404040       11463
    404080     11464.6
    404120       11465
    404160     11466.6
    404200     11467.5
    404240     11468.3
    404280     11471.1
    404320     11470.6
    404360     11471.8
    404400     11473.3
    404440     11474.9
    404480       11477
    404520     11476.4
    404560     11479.6
    404600       11479
    404640     11480.4
    404680     11480.2
    404720     11483.5
    404760     11483.6
    404800     11485.1
    404840     11485.8
    404880     11487.4
    404920     11487.8
    404960     11489.3
    405000     11490.3
    405040     11491.1
    405080     11493.9
    405120     11493.4
    405160     11494.6
    405200       11496
    405240     11497.7
    405280     11499.8
    405320     11499.2
    405360     11502.4
    405400     11501.8
    405440     11503.2
    405480       11503
    405520     11506.3
    405560     11506.4
    405600     11507.9
    405640     11508.6
    405680     11510.2
    405720     11510.6
    405760     11512.1
    405800     11513.1
    405840     11513.9
    405880     11516.7
    405920     11516.2
    405960     11517.5
    406000     11518.9
    406040     11520.5
    406080     11522.7
    406120       11522
    406160     11525.2
    406200     11524.6
    406240       11526
    406280     11525.8
    406320     11529.1
    406360     11529.2
    406400     11530.7
    406440     11531.4
    406480       11533
    406520     11533.4
    406560     11534.9
    406600     11535.9
    406640     11536.7
    406680     11539.5
    406720       11539
    406760     11540.3
    406800     11541.7
    406840     11543.3
    406880     11545.5
    406920     11544.7
    406960       11548
    407000     11547.4
    407040     11548.8
    407080     11548.6
    407120     11551.9
    407160     11552.1
    407200     11553.5
    407240     11554.1
    407280     11555.7
    407320     11556.2
    407360     11557.7
    407400     11558.6
    407440     11559.4
    407480     11562.3
    407520     11561.7
    407560       11563
    407600     11564.5
    407640     11566.1
    407680     11568.3
    407720     11567.5
    407760     11570.8
    407800     11570.2
    407840     11571.5
    407880     11571.3
    407920     11574.7
    407960     11574.8
    408000     11576.3
    408040       11577
    408080     11578.5
    408120     11578.9
    408160     11580.5
    408200     11581.5
    408240     11582.2
    408280     11585.2
    408320     11584.5
    408360     11585.8
    408400     11587.3
    408440     11588.9
    408480       11591
    408520     11590.3
    408560     11593.7
    408600       11593
    408640     11594.3
    408680     11594.1
    408720     11597.5
    408760     11597.6
    408800     11599.1
    408840     11599.7
    408880     11601.3
    408920     11601.7
    408960     11603.3
    409000     11604.3
    409040       11605
    409080     11607.9
    409120     11607.3
    409160     11608.6
    409200     11610.1
    409240     11611.6
    409280     11613.8
    409320     11613.1
    409360     11616.4
    409400     11615.7
    409440     11617.1
    409480     11616.8
    409520     11620.2
    409560     11620.4
    409600     11621.9
    409640     11622.5
    409680     11624.1
    409720     11624.4
    409760     11626.1
    409800     11627.1
    409840     11627.7
    409880     11630.6
    409920       11630
    409960     11631.3
    410000     11632.8
    410040     11634.4
    410080     11636.5
    410120     11635.8
    410160     11639.2
    410200     11638.4
    410240     11639.8
    410280     11639.6
    410320     11642.9
    410360     11643.1
    410400     11644.7
    410440     11645.3
    410480     11646.8
    410520     11647.2
    410560     11648.8
    410600     11649.8
    410640     11650.5
    410680     11653.3
    410720     11652.8
    410760     11654.1
    410800     11655.6
    410840     11657.2
    410880     11659.3
    410920     11658.6
    410960     11661.9
    411000     11661.2
    411040     11662.6
    411080     11662.4
    411120     11665.7
    411160     11665.8
    411200     11667.4
    411240     11668.1
    411280     11669.6
    411320     11669.9
    411360     11671.5
    411400     11672.6
    411440     11673.2
    411480     11676.1
    411520     11675.5
    411560     11676.8
    411600     11678.4
    411640     11679.9
    411680     11682.1
    411720     11681.3
    411760     11684.7
    411800     11683.9
    411840     11685.3
    411880     11685.1
    411920     11688.4
    411960     11688.5
    412000     11690.1
    412040     11690.8
    412080     11692.3
    412120     11692.7
    412160     11694.2
    412200     11695.3
    412240       11696
    412280     11698.8
    412320     11698.3
    412360     11699.5
    412400     11701.1
    412440     11702.7
    412480     11704.9
    412520     11704.1
    412560     11707.4
    412600     11706.7
    412640       11708
    412680     11707.8
    412720     11711.1
    412760     11711.3
    412800     11712.9
    412840     11713.5
    412880     11715.1
    412920     11715.4
    412960       11717
    413000       11718
    413040     11718.7
    413080     11721.6
    413120       11721
    413160     11722.2
    413200     11723.8
    413240     11725.4
    413280     11727.6
    413320     11726.8
    413360     11730.2
    413400     11729.4
    413440     11730.8
    413480     11730.6
    413520     11733.9
    413560     11734.1
    413600     11735.6
    413640     11736.3
    413680     11737.8
    413720     11738.2
    413760     11739.8
    413800     11740.9
    413840     11741.4
    413880     11744.4
    413920     11743.8
    413960       11745
    414000     11746.6
    414040     11748.2
    414080     11750.4
    414120     11749.6
    414160     11752.9
    414200     11752.2
    414240     11753.5
    414280     11753.4
    414320     11756.6
    414360     11756.9
    414400     11758.3
    414440     11759.1
    414480     11760.6
    414520     11760.9
    414560     11762.5
    414600     11763.6
    414640     11764.2
    414680     11767.1
    414720     11766.6
    414760     11767.8
    414800     11769.4
    414840     11770.9
    414880     11773.1
    414920     11772.4
    414960     11775.6
    415000     11774.9
    415040     11776.2
    415080     11776.1
    415120     11779.4
    415160     11779.7
    415200     11781.1
    415240     11781.8
    415280     11783.3
    415320     11783.7
    415360     11785.3
    415400     11786.3
    415440       11787
    415480     11789.9
    415520     11789.3
    415560     11790.5
    415600     11792.1
    415640     11793.7
    415680     11795.9
    415720     11795.1
    415760     11798.4
    415800     11797.7
    415840       11799
    415880     11798.9
    415920     11802.2
    415960     11802.4
    416000     11803.9
    416040     11804.6
    416080     11806.1
    416120     11806.5
    416160     11808.1
    416200     11809.1
    416240     11809.8
    416280     11812.7
    416320       11812
    416360     11813.3
    416400     11814.9
    416440     11816.5
    416480     11818.7
    416520     11817.9
    416560     11821.1
    416600     11820.4
    416640     11821.8
    416680     11821.6
    416720       11825
    416760     11825.2
    416800     11826.7
    416840     11827.4
    416880       11829
    416920     11829.2
    416960     11830.9
    417000     11831.8
    417040     11832.6
    417080     11835.5
    417120     11834.9
    417160     11836.1
    417200     11837.6
    417240     11839.2
    417280     11841.4
    417320     11840.6
    417360       11844
    417400     11843.2
    417440     11844.5
    417480     11844.4
    417520     11847.7
    417560       11848
    417600     11849.4
    417640     11850.2
    417680     11851.7
    417720       11852
    417760     11853.6
    417800     11854.6
    417840     11855.4
    417880     11858.2
    417920     11857.7
    417960     11858.8
    418000     11860.4
    418040     11861.9
    418080     11864.2
    418120     11863.5
    418160     11866.7
    418200     11865.9
    418240     11867.3
    418280     11867.1
    418320     11870.5
    418360     11870.7
    418400     11872.1
    418440       11873
    418480     11874.5
    418520     11874.7
    418560     11876.4
    418600     11877.4
    418640     11878.1
    418680       11881
    418720     11880.4
    418760     11881.6
    418800     11883.1
    418840     11884.7
    418880     11886.9
    418920     11886.2
    418960     11889.4
    419000     11888.7
    419040     11890.1
    419080     11889.9
    419120     11893.3
    419160     11893.5
    419200     11894.9
    419240     11895.7
    419280     11897.2
    419320     11897.5
    419360     11899.2
    419400     11900.1
    419440     11900.8
    419480     11903.7
    419520     11903.1
    419560     11904.4
    419600     11905.9
    419640     11907.5
    419680     11909.7
    419720     11908.9
    419760     11912.2
    419800     11911.5
    419840     11912.8
    419880     11912.7
    419920     11916.1
    419960     11916.2
    420000     11917.7
    420040     11918.4
    420080       11920
    420120     11920.3
    420160       11922
    420200     11922.9
    420240     11923.5
    420280     11926.4
    420320     11925.9
    420360     11927.2
    420400     11928.7
    420440     11930.2
    420480     11932.4
    420520     11931.7
    420560       11935
    420600     11934.3
    420640     11935.6
    420680     11935.5
    420720     11938.9
    420760     11938.9
    420800     11940.5
    420840     11941.2
    420880     11942.7
    420920       11943
    420960     11944.8
    421000     11945.7
    421040     11946.3
    421080     11949.2
    421120     11948.7
    421160     11949.9
    421200     11951.4
    421240       11953
    421280     11955.2
    421320     11954.5
    421360     11957.8
    421400       11957
    421440     11958.4
    421480     11958.3
    421520     11961.7
    421560     11961.7
    421600     11963.3
    421640       11964
    421680     11965.4
    421720     11965.8
    421760     11967.6
    421800     11968.5
    421840     11969.1
    421880       11972
    421920     11971.5
    421960     11972.7
    422000     11974.3
    422040     11975.8
    422080       11978
    422120     11977.2
    422160     11980.6
    422200     11979.8
    422240     11981.2
    422280     11981.1
    422320     11984.4
    422360     11984.5
    422400     11986.1
    422440     11986.7
    422480     11988.2
    422520     11988.5
    422560     11990.4
    422600     11991.2
    422640     11991.9
    422680     11994.8
    422720     11994.3
    422760     11995.5
    422800     11997.1
    422840     11998.6
    422880     12000.8
    422920       12000
    422960     12003.4
    423000     12002.6
    423040       12004
    423080     12003.9
    423120     12007.3
    423160     12007.3
    423200     12008.9
    423240     12009.5
    423280     12011.1
    423320     12011.3
    423360     12013.2
    423400       12014
    423440     12014.7
    423480     12017.6
    423520     12017.1
    423560     12018.3
    423600     12019.9
    423640     12021.4
    423680     12023.6
    423720     12022.8
    423760     12026.2
    423800     12025.4
    423840     12026.8
    423880     12026.7
    423920     12030.1
    423960     12030.1
    424000     12031.7
    424040     12032.3
    424080     12033.8
    424120     12034.1
    424160       12036
    424200     12036.8
    424240     12037.5
    424280     12040.4
    424320     12039.9
    424360     12041.1
    424400     12042.7
    424440     12044.2
    424480     12046.5
    424520     12045.6
    424560       12049
    424600     12048.2
    424640     12049.6
    424680     12049.4
    424720     12052.9
    424760     12052.9
    424800     12054.5
    424840     12055.2
    424880     12056.7
    424920     12056.9
    424960     12058.9
    425000     12059.7
    425040     12060.3
    425080     12063.2
    425120     12062.7
    425160     12063.9
    425200     12065.5
    425240       12067
    425280     12069.2
    425320     12068.4
    425360     12071.9
    425400       12071
    425440     12072.4
    425480     12072.2
    425520     12075.7
    425560     12075.7
    425600     12077.3
    425640     12078.1
    425680     12079.5
    425720     12079.7
    425760     12081.7
    425800     12082.5
    425840     12083.1
    425880       12086
    425920     12085.6
    425960     12086.7
    426000     12088.3
    426040     12089.9
    426080     12092.1
    426120     12091.3
    426160     12094.7
    426200     12093.9
    426240     12095.3
    426280       12095
    426320     12098.5
    426360     12098.5
    426400     12100.1
    426440     12100.9
    426480     12102.3
    426520     12102.5
    426560     12104.4
    426600     12105.3
    426640     12105.9
    426680     12108.8
    426720     12108.4
    426760     12109.5
    426800     12111.1
    426840     12112.6
    426880     12114.9
    426920       12114
    426960     12117.5
    427000     12116.6
    427040     12118.1
    427080     12117.8
    427120     12121.4
    427160     12121.3
    427200     12122.9
    427240     12123.7
    427280     12125.2
    427320     12125.3
    427360     12127.3
    427400     12128.1
    427440     12128.7
    427480     12131.6
    427520     12131.2
    427560     12132.2
    427600     12133.8
    427640     12135.4
    427680     12137.7
    427720     12136.8
    427760     12140.3
    427800     12139.4
    427840     12140.8
    427880     12140.6
    427920     12144.2
    427960     12144.1
    428000     12145.7
    428040     12146.5
    428080       12148
    428120     12148.2
    428160       12150
    428200     12150.9
    428240     12151.5
    428280     12154.5
    428320       12154
    428360     12155.1
    428400     12156.6
    428440     12158.2
    428480     12160.5
    428520     12159.6
    428560     12163.1
    428600     12162.2
    428640     12163.6
    428680     12163.4
    428720     12166.9
    428760     12166.9
    428800     12168.5
    428840     12169.4
    428880     12170.8
    428920       12171
    428960     12172.8
    429000     12173.7
    429040     12174.3
    429080     12177.2
    429120     12176.8
    429160     12177.9
    429200     12179.4
    429240       12181
    429280     12183.3
    429320     12182.3
    429360     12185.9
    429400     12184.9
    429440     12186.3
    429480     12186.2
    429520     12189.7
    429560     12189.6
    429600     12191.2
    429640     12192.2
    429680     12193.5
    429720     12193.8
    429760     12195.7
    429800     12196.5
    429840     12197.1
    429880       12200
    429920     12199.5
    429960     12200.7
    430000     12202.1
    430040     12203.8
    430080     12206.1
    430120     12205.1
    430160     12208.7
    430200     12207.7
    430240     12209.1
    430280       12209
    430320     12212.6
    430360     12212.4
    430400     12214.1
    430440       12215
    430480     12216.3
    430520     12216.6
    430560     12218.5
    430600     12219.3
    430640     12219.9
    430680     12222.8
    430720     12222.4
    430760     12223.5
    430800       12225
    430840     12226.7
    430880     12228.9
    430920     12227.9
    430960     12231.5
    431000     12230.5
    431040       12232
    431080     12231.8
    431120     12235.4
    431160     12235.3
    431200     12236.9
    431240     12237.8
    431280     12239.1
    431320     12239.5
    431360     12241.3
    431400     12242.2
    431440     12242.8
    431480     12245.7
    431520     12245.2
    431560     12246.3
    431600     12247.8
    431640     12249.5
    431680     12251.7
    431720     12250.7
    431760     12254.4
    431800     12253.4
    431840     12254.9
    431880     12254.7
    431920     12258.2
    431960     12258.1
    432000     12259.7
    432040     12260.7
    432080       12262
    432120     12262.3
    432160     12264.2
    432200       12265
    432240     12265.6
    432280     12268.5
    432320       12268
    432360     12269.1
    432400     12270.6
    432440     12272.3
    432480     12274.6
    432520     12273.5
    432560     12277.2
    432600     12276.3
    432640     12277.7
    432680     12277.5
    432720     12281.1
    432760     12280.9
    432800     12282.6
    432840     12283.5
    432880     12284.8
    432920     12285.1
    432960       12287
    433000     12287.8
    433040     12288.4
    433080     12291.3
    433120     12290.8
    433160       12292
    433200     12293.4
    433240     12295.2
    433280     12297.4
    433320     12296.3
    433360     12300.1
    433400     12299.1
    433440     12300.5
    433480     12300.3
    433520     12303.9
    433560     12303.7
    433600     12305.4
    433640     12306.3
    433680     12307.7
    433720     12307.9
    433760     12309.8
    433800     12310.7
    433840     12311.2
    433880     12314.1
    433920     12313.6
    433960     12314.8
    434000     12316.3
    434040     12318.1
    434080     12320.3
    434120     12319.2
    434160     12322.9
    434200     12321.9
    434240     12323.4
    434280     12323.2
    434320     12326.7
    434360     12326.6
    434400     12328.2
    434440     12329.1
    434480     12330.5
    434520     12330.8
    434560     12332.6
    434600     12333.5
    434640       12334
    434680     12336.9
    434720     12336.5
    434760     12337.6
    434800     12339.1
    434840     12340.9
    434880     12343.1
    434920       12342
    434960     12345.7
    435000     12344.7
    435040     12346.2
    435080       12346
    435120     12349.6
    435160     12349.4
    435200       12351
    435240       12352
    435280     12353.3
    435320     12353.6
    435360     12355.4
    435400     12356.3
    435440     12356.8
    435480     12359.7
    435520     12359.3
    435560     12360.5
    435600     12361.9
    435640     12363.7
    435680       12366
    435720     12364.9
    435760     12368.6
    435800     12367.5
    435840     12369.1
    435880     12368.8
    435920     12372.4
    435960     12372.2
    436000     12373.8
    436040     12374.8
    436080     12376.2
    436120     12376.4
    436160     12378.3
    436200     12379.1
    436240     12379.6
    436280     12382.6
    436320     12382.1
    436360     12383.3
    436400     12384.7
    436440     12386.5
    436480     12388.8
    436520     12387.7
    436560     12391.4
    436600     12390.3
    436640     12391.9
    436680     12391.6
    436720     12395.2
    436760       12395
    436800     12396.6
    436840     12397.6
    436880       12399
    436920     12399.2
    436960     12401.1
    437000       12402
    437040     12402.4
    437080     12405.4
    437120     12404.9
    437160     12406.1
    437200     12407.6
    437240     12409.4
    437280     12411.5
    437320     12410.5
    437360     12414.2
    437400     12413.1
    437440     12414.7
    437480     12414.4
    437520       12418
    437560     12417.8
    437600     12419.5
    437640     12420.4
    437680     12421.8
    437720       12422
    437760     12423.9
    437800     12424.8
    437840     12425.2
    437880     12428.2
    437920     12427.7
    437960       12429
    438000     12430.4
    438040     12432.2
    438080     12434.4
    438120     12433.3
    438160     12437.1
    438200     12435.9
    438240     12437.5
    438280     12437.3
    438320     12440.9
    438360     12440.6
    438400     12442.3
    438440     12443.3
    438480     12444.6
    438520     12444.9
    438560     12446.7
    438600     12447.6
    438640       12448
    438680       12451
    438720     12450.6
    438760     12451.8
    438800     12453.2
    438840       12455
    438880     12457.2
    438920     12456.1
    438960     12459.9
    439000     12458.7
    439040     12460.4
    439080       12460
    439120     12463.8
    439160     12463.4
    439200     12465.2
    439240     12466.2
    439280     12467.3
    439320     12467.7
    439360     12469.6
    439400     12470.4
    439440     12470.8
    439480     12473.8
    439520     12473.4
    439560     12474.6
    439600     12475.9
    439640     12477.8
    439680       12480
    439720     12478.9
    439760     12482.7
    439800     12481.6
    439840     12483.2
    439880     12482.9
    439920     12486.6
    439960     12486.2
    440000       12488
    440040       12489
    440080     12490.1
    440120     12490.5
    440160     12492.4
    440200     12493.3
    440240     12493.6
    440280     12496.6
    440320     12496.2
    440360     12497.4
    440400     12498.8
    440440     12500.6
    440480     12502.8
    440520     12501.7
    440560     12505.6
    440600     12504.4
    440640       12506
    440680     12505.7
    440720     12509.5
    440760       12509
    440800     12510.8
    440840     12511.8
    440880     12512.9
    440920     12513.4
    440960     12515.2
    441000     12516.1
    441040     12516.4
    441080     12519.4
    441120     12519.1
    441160     12520.2
    441200     12521.7
    441240     12523.4
    441280     12525.7
    441320     12524.5
    441360     12528.4
    441400     12527.2
    441440     12528.8
    441480     12528.4
    441520     12532.3
    441560     12531.8
    441600     12533.7
    441640     12534.7
    441680     12535.8
    441720     12536.2
    441760       12538
    441800     12538.9
    441840     12539.2
    441880     12542.3
    441920     12541.9
    441960       12543
    442000     12544.5
    442040     12546.2
    442080     12548.5
    442120     12547.3
    442160     12551.2
    442200     12550.1
    442240     12551.6
    442280     12551.3
    442320     12555.1
    442360     12554.6
    442400     12556.5
    442440     12557.5
    442480     12558.6
    442520       12559
    442560     12560.8
    442600     12561.7
    442640       12562
    442680     12565.1
    442720     12564.7
    442760     12565.8
    442800     12567.3
    442840       12569
    442880     12571.3
    442920     12570.1
    442960       12574
    443000     12572.9
    443040     12574.4
    443080       12574
    443120     12577.9
    443160     12577.5
    443200     12579.3
    443240     12580.4
    443280     12581.4
    443320     12581.8
    443360     12583.6
    443400     12584.6
    443440     12584.8
    443480       12588
    443520     12587.6
    443560     12588.6
    443600     12590.1
    443640     12591.8
    443680     12594.1
    443720       12593
    443760     12596.8
    443800     12595.7
    443840     12597.2
    443880     12596.9
    443920     12600.7
    443960     12600.3
    444000     12602.1
    444040     12603.2
    444080     12604.3
    444120     12604.7
    444160     12606.5
    444200     12607.4
    444240     12607.7
    444280     12610.8
    444320     12610.4
    444360     12611.5
    444400       12613
    444440     12614.6
    444480     12616.9
    444520     12615.7
    444560     12619.6
    444600     12618.5
    444640     12620.1
    444680     12619.7
    444720     12623.5
    444760     12623.2
    444800       12625
    444840       12626
    444880     12627.1
    444920     12627.5
    444960     12629.3
    445000     12630.3
    445040     12630.5
    445080     12633.6
    445120     12633.2
    445160     12634.3
    445200     12635.8
    445240     12637.4
    445280     12639.7
    445320     12638.6
    445360     12642.5
    445400     12641.4
    445440     12642.9
    445480     12642.6
    445520     12646.4
    445560       12646
    445600     12647.8
    445640     12648.8
    445680       12650
    445720     12650.3
    445760     12652.1
    445800     12653.1
    445840     12653.3
    445880     12656.4
    445920     12656.1
    445960     12657.1
    446000     12658.6
    446040     12660.3
    446080     12662.6
    446120     12661.4
    446160     12665.3
    446200     12664.2
    446240     12665.7
    446280     12665.3
    446320     12669.2
    446360     12668.8
    446400     12670.7
    446440     12671.7
    446480     12672.9
    446520     12673.2
    446560       12675
    446600     12675.9
    446640     12676.2
    446680     12679.3
    446720     12678.9
    446760       12680
    446800     12681.5
    446840     12683.1
    446880     12685.5
    446920     12684.3
    446960     12688.2
    447000     12687.1
    447040     12688.5
    447080     12688.2
    447120     12692.1
    447160     12691.7
    447200     12693.5
    447240     12694.6
    447280     12695.7
    447320       12696
    447360     12697.9
    447400     12698.8
    447440       12699
    447480     12702.2
    447520     12701.7
    447560     12702.8
    447600     12704.3
    447640     12705.9
    447680     12708.3
    447720     12707.2
    447760       12711
    447800     12709.9
    447840     12711.3
    447880     12711.1
    447920     12714.9
    447960     12714.6
    448000     12716.4
    448040     12717.4
    448080     12718.6
    448120     12718.8
    448160     12720.7
    448200     12721.7
    448240     12721.9
    448280     12725.1
    448320     12724.5
    448360     12725.6
    448400     12727.2
    448440     12728.8
    448480     12731.2
    448520       12730
    448560       12734
    448600     12732.7
    448640     12734.2
    448680     12733.9
    448720     12737.8
    448760     12737.4
    448800     12739.2
    448840     12740.3
    448880     12741.5
    448920     12741.7
    448960     12743.6
    449000     12744.6
    449040     12744.8
    449080       12748
    449120     12747.4
    449160     12748.4
    449200     12750.1
    449240     12751.7
    449280     12754.1
    449320     12752.9
    449360     12756.8
    449400     12755.6
    449440       12757
    449480     12756.7
    449520     12760.7
    449560     12760.3
    449600     12762.1
    449640     12763.2
    449680     12764.3
    449720     12764.5
    449760     12766.4
    449800     12767.4
    449840     12767.7
    449880     12770.8
    449920     12770.3
    449960     12771.3
    450000       12773
    450040     12774.5
    450080     12776.9
    450120     12775.8
    450160     12779.8
    450200     12778.5
    450240     12779.9
    450280     12779.6
    450320     12783.6
    450360     12783.1
    450400     12784.9
    450440       12786
    450480     12787.2
    450520     12787.4
    450560     12789.3
    450600     12790.3
    450640     12790.6
    450680     12793.6
    450720     12793.1
    450760     12794.2
    450800     12795.9
    450840     12797.4
    450880     12799.8
    450920     12798.7
    450960     12802.6
    451000     12801.3
    451040     12802.8
    451080     12802.4
    451120     12806.5
    451160       12806
    451200     12807.7
    451240     12808.9
    451280     12810.1
    451320     12810.3
    451360     12812.2
    451400     12813.2
    451440     12813.5
    451480     12816.5
    451520       12816
    451560     12817.1
    451600     12818.8
    451640     12820.2
    451680     12822.7
    451720     12821.6
    451760     12825.4
    451800     12824.2
    451840     12825.7
    451880     12825.2
    451920     12829.3
    451960     12828.8
    452000     12830.6
    452040     12831.7
    452080       12833
    452120       12833
    452160     12835.1
    452200       12836
    452240     12836.3
    452280     12839.4
    452320     12838.8
    452360       12840
    452400     12841.7
    452440     12843.1
    452480     12845.6
    452520     12844.4
    452560     12848.3
    452600     12847.1
    452640     12848.5
    452680     12848.1
    452720     12852.2
    452760     12851.7
    452800     12853.4
    452840     12854.6
    452880     12855.9
    452920     12855.9
    452960       12858
    453000     12858.9
    453040     12859.2
    453080     12862.2
    453120     12861.6
    453160     12862.8
    453200     12864.5
    453240     12865.9
    453280     12868.4
    453320     12867.2
    453360     12871.1
    453400     12869.9
    453440     12871.3
    453480       12871
    453520       12875
    453560     12874.6
    453600     12876.3
    453640     12877.5
    453680     12878.7
    453720     12878.8
    453760     12880.9
    453800     12881.7
    453840     12882.1
    453880       12885
    453920     12884.5
    453960     12885.7
    454000     12887.3
    454040     12888.7
    454080     12891.3
    454120       12890
    454160       12894
    454200     12892.7
    454240     12894.2
    454280     12893.8
    454320     12897.8
    454360     12897.4
    454400     12899.1
    454440     12900.2
    454480     12901.5
    454520     12901.6
    454560     12903.7
    454600     12904.5
    454640     12904.9
    454680     12907.9
    454720     12907.3
    454760     12908.5
    454800     12910.1
    454840     12911.5
    454880     12914.1
    454920     12912.8
    454960     12916.8
    455000     12915.6
    455040       12917
    455080     12916.7
    455120     12920.7
    455160     12920.2
    455200     12921.9
    455240     12923.1
    455280     12924.4
    455320     12924.4
    455360     12926.5
    455400     12927.3
    455440     12927.7
    455480     12930.7
    455520     12930.2
    455560     12931.3
    455600     12932.9
    455640     12934.3
    455680     12936.9
    455720     12935.6
    455760     12939.6
    455800     12938.4
    455840     12939.8
    455880     12939.5
    455920     12943.5
    455960       12943
    456000     12944.8
    456040       12946
    456080     12947.2
    456120     12947.3
    456160     12949.4
    456200     12950.2
    456240     12950.5
    456280     12953.5
    456320       12953
    456360     12954.1
    456400     12955.7
    456440     12957.1
    456480     12959.7
    456520     12958.5
    456560     12962.5
    456600     12961.2
    456640     12962.6
    456680     12962.4
    456720     12966.3
    456760     12965.8
    456800     12967.6
    456840     12968.8
    456880       12970
    456920     12970.1
    456960     12972.2
    457000       12973
    457040     12973.3
    457080     12976.4
    457120     12975.8
    457160     12976.9
    457200     12978.5
    457240     12979.9
    457280     12982.5
    457320     12981.3
    457360     12985.3
    457400       12984
    457440     12985.4
    457480     12985.2
    457520     12989.2
    457560     12988.7
    457600     12990.4
    457640     12991.6
    457680     12992.9
    457720       12993
    457760       12995
    457800     12995.8
    457840     12996.1
    457880     12999.2
    457920     12998.7
    457960     12999.7
    458000     13001.3
    458040     13002.8
    458080     13005.4
    458120     13004.1
    458160     13008.1
    458200     13006.8
    458240     13008.3
    458280     13008.1
    458320       13012
    458360     13011.5
    458400     13013.2
    458440     13014.4
    458480     13015.7
    458520     13015.8
    458560     13017.9
    458600     13018.7
    458640       13019
    458680       13022
    458720     13021.5
    458760     13022.5
    458800     13024.1
    458840     13025.6
    458880     13028.2
    458920     13026.9
    458960       13031
    459000     13029.6
    459040     13031.1
    459080     13030.9
    459120     13034.8
    459160     13034.3
    459200     13036.1
    459240     13037.2
    459280     13038.5
    459320     13038.6
    459360     13040.7
    459400     13041.4
    459440     13041.8
    459480     13044.8
    459520     13044.3
    459560     13045.3
    459600     13046.9
    459640     13048.4
    459680     13050.9
    459720     13049.7
    459760     13053.8
    459800     13052.5
    459840     13053.9
    459880     13053.7
    459920     13057.6
    459960     13057.1
    460000     13058.9
    460040     13059.9
    460080     13061.3
    460120     13061.3
    460160     13063.5
    460200     13064.2
    460240     13064.6
    460280     13067.6
    460320     13067.1
    460360     13068.1
    460400     13069.7
    460440     13071.2
    460480     13073.8
    460520     13072.5
    460560     13076.6
    460600     13075.2
    460640     13076.7
    460680     13076.5
    460720     13080.4
    460760     13079.9
    460800     13081.6
    460840     13082.7
    460880     13084.1
    460920     13084.1
    460960     13086.3
    461000     13087.1
    461040     13087.4
    461080     13090.4
    461120     13089.9
    461160     13090.9
    461200     13092.5
    461240     13094.1
    461280     13096.5
    461320     13095.3
    461360     13099.4
    461400       13098
    461440     13099.4
    461480     13099.3
    461520     13103.2
    461560     13102.7
    461600     13104.5
    461640     13105.5
    461680     13106.9
    461720     13106.9
    461760     13109.1
    461800     13109.9
    461840     13110.1
    461880     13113.2
    461920     13112.7
    461960     13113.7
    462000     13115.3
    462040     13116.9
    462080     13119.3
    462120     13118.1
    462160     13122.1
    462200     13120.8
    462240     13122.3
    462280     13122.1
    462320     13126.1
    462360     13125.5
    462400     13127.3
    462440     13128.3
    462480     13129.7
    462520     13129.7
    462560     13131.9
    462600     13132.7
    462640       13133
    462680       13136
    462720     13135.5
    462760     13136.6
    462800     13138.1
    462840     13139.7
    462880     13142.1
    462920       13141
    462960     13144.9
    463000     13143.6
    463040     13145.1
    463080     13144.9
    463120     13148.9
    463160     13148.3
    463200     13150.1
    463240     13151.1
    463280     13152.5
    463320     13152.5
    463360     13154.7
    463400     13155.5
    463440     13155.8
    463480     13158.7
    463520     13158.3
    463560     13159.4
    463600     13160.9
    463640     13162.5
    463680     13164.9
    463720     13163.8
    463760     13167.7
    463800     13166.4
    463840     13167.9
    463880     13167.7
    463920     13171.7
    463960       13171
    464000     13172.9
    464040     13173.9
    464080     13175.2
    464120     13175.4
    464160     13177.4
    464200     13178.2
    464240     13178.6
    464280     13181.6
    464320       13181
    464360     13182.1
    464400     13183.7
    464440     13185.3
    464480     13187.7
    464520     13186.5
    464560     13190.5
    464600     13189.2
    464640     13190.6
    464680     13190.5
    464720     13194.5
    464760     13193.9
    464800     13195.7
    464840     13196.8
    464880     13198.1
    464920     13198.1
    464960     13200.2
    465000     13201.1
    465040     13201.4
    465080     13204.4
    465120     13203.8
    465160       13205
    465200     13206.4
    465240     13208.1
    465280     13210.5
    465320     13209.3
    465360     13213.4
    465400       13212
    465440     13213.5
    465480     13213.3
    465520     13217.3
    465560     13216.6
    465600     13218.5
    465640     13219.6
    465680     13220.9
    465720       13221
    465760       13223
    465800     13223.9
    465840     13224.1
    465880     13227.3
    465920     13226.6
    465960     13227.8
    466000     13229.3
    466040     13230.9
    466080     13233.3
    466120     13232.1
    466160     13236.1
    466200     13234.8
    466240     13236.3
    466280     13236.1
    466320     13240.1
    466360     13239.5
    466400     13241.3
    466440     13242.5
    466480     13243.7
    466520     13243.8
    466560     13245.8
    466600     13246.7
    466640       13247
    466680     13250.1
    466720     13249.5
    466760     13250.6
    466800     13252.1
    466840     13253.7
    466880     13256.1
    466920       13255
    466960       13259
    467000     13257.6
    467040     13259.2
    467080       13259
    467120     13262.9
    467160     13262.3
    467200     13264.1
    467240     13265.3
    467280     13266.5
    467320     13266.7
    467360     13268.7
    467400     13269.6
    467440     13269.8
    467480       13273
    467520     13272.4
    467560     13273.5
    467600       13275
    467640     13276.5
    467680       13279
    467720     13277.9
    467760     13281.9
    467800     13280.5
    467840       13282
    467880     13281.8
    467920     13285.8
    467960     13285.2
    468000       13287
    468040     13288.1
    468080     13289.4
    468120     13289.6
    468160     13291.6
    468200     13292.5
    468240     13292.6
    468280     13295.8
    468320     13295.2
    468360     13296.3
    468400     13297.8
    468440     13299.4
    468480     13301.8
    468520     13300.7
    468560     13304.7
    468600     13303.4
    468640     13304.9
    468680     13304.8
    468720     13308.7
    468760       13308
    468800     13309.8
    468840     13310.9
    468880     13312.2
    468920     13312.5
    468960     13314.4
    469000     13315.3
    469040     13315.6
    469080     13318.6
    469120     13318.1
    469160     13319.2
    469200     13320.7
    469240     13322.3
    469280     13324.7
    469320     13323.6
    469360     13327.6
    469400     13326.3
    469440     13327.7
    469480     13327.6
    469520     13331.5
    469560     13330.9
    469600     13332.7
    469640     13333.7
    469680     13335.1
    469720     13335.4
    469760     13337.3
    469800       13338
    469840     13338.5
    469880     13341.4
    469920       13341
    469960     13342.1
    470000     13343.4
    470040     13345.1
    470080     13347.5
    470120     13346.5
    470160     13350.5
    470200     13349.2
    470240     13350.6
    470280     13350.4
    470320     13354.4
    470360     13353.8
    470400     13355.5
    470440     13356.6
    470480     13357.9
    470520     13358.2
    470560     13360.1
    470600     13360.8
    470640     13361.3
    470680     13364.3
    470720     13363.9
    470760     13364.9
    470800     13366.3
    470840       13368
    470880     13370.4
    470920     13369.3
    470960     13373.3
    471000       13372
    471040     13373.5
    471080     13373.3
    471120     13377.2
    471160     13376.6
    471200     13378.3
    471240     13379.4
    471280     13380.8
    471320     13381.1
    471360       13383
    471400     13383.7
    471440     13384.2
    471480     13387.1
    471520     13386.8
    471560     13387.8
    471600     13389.2
    471640     13390.8
    471680     13393.3
    471720     13392.2
    471760     13396.2
    471800     13394.9
    471840     13396.3
    471880     13396.1
    471920     13400.1
    471960     13399.4
    472000     13401.2
    472040     13402.3
    472080     13403.7
    472120     13403.9
    472160     13405.8
    472200     13406.5
    472240       13407
    472280       13410
    472320     13409.6
    472360     13410.6
    472400       13412
    472440     13413.7
    472480     13416.1
    472520       13415
    472560       13419
    472600     13417.8
    472640     13419.2
    472680     13418.9
    472720     13422.9
    472760     13422.3
    472800       13424
    472840     13425.1
    472880     13426.5
    472920     13426.7
    472960     13428.7
    473000     13429.3
    473040     13429.8
    473080     13432.8
    473120     13432.4
    473160     13433.4
    473200     13434.8
    473240     13436.6
    473280       13439
    473320     13437.8
    473360     13441.8
    473400     13440.6
    473440       13442
    473480     13441.7
    473520     13445.7
    473560     13445.1
    473600     13446.8
    473640       13448
    473680     13449.3
    473720     13449.5
    473760     13451.5
    473800     13452.1
    473840     13452.7
    473880     13455.7
    473920     13455.3
    473960     13456.3
    474000     13457.6
    474040     13459.4
    474080     13461.9
    474120     13460.6
    474160     13464.6
    474200     13463.4
    474240     13464.8
    474280     13464.5
    474320     13468.6
    474360       13468
    474400     13469.7
    474440     13470.8
    474480     13472.2
    474520     13472.4
    474560     13474.3
    474600     13474.9
    474640     13475.5
    474680     13478.5
    474720     13478.1
    474760     13479.1
    474800     13480.3
    474840     13482.3
    474880     13484.7
    474920     13483.5
    474960     13487.4
    475000     13486.3
    475040     13487.7
    475080     13487.4
    475120     13491.4
    475160     13490.8
    475200     13492.6
    475240     13493.6
    475280     13495.1
    475320     13495.2
    475360     13497.2
    475400     13497.8
    475440     13498.4
    475480     13501.4
    475520       13501
    475560     13501.9
    475600     13503.2
    475640     13505.1
    475680     13507.6
    475720     13506.3
    475760     13510.3
    475800     13509.2
    475840     13510.6
    475880     13510.3
    475920     13514.4
    475960     13513.6
    476000     13515.4
    476040     13516.5
    476080       13518
    476120     13518.1
    476160     13520.1
    476200     13520.7
    476240     13521.3
    476280     13524.3
    476320     13523.9
    476360     13524.9
    476400     13526.1
    476440     13528.1
    476480     13530.6
    476520     13529.3
    476560     13533.2
    476600       13532
    476640     13533.5
    476680     13533.1
    476720     13537.3
    476760     13536.5
    476800     13538.4
    476840     13539.5
    476880       13541
    476920       13541
    476960       13543
    477000     13543.7
    477040     13544.3
    477080     13547.3
    477120     13546.9
    477160     13547.8
    477200       13549
    477240       13551
    477280     13553.5
    477320     13552.3
    477360     13556.2
    477400       13555
    477440     13556.5
    477480     13556.1
    477520     13560.2
    477560     13559.5
    477600     13561.3
    477640     13562.4
    477680       13564
    477720       13564
    477760       13566
    477800     13566.7
    477840     13567.2
    477880     13570.2
    477920     13569.9
    477960     13570.8
    478000     13571.9
    478040       13574
    478080     13576.4
    478120     13575.2
    478160     13579.1
    478200     13577.9
    478240     13579.4
    478280       13579
    478320     13583.1
    478360     13582.4
    478400     13584.2
    478440     13585.4
    478480     13586.9
    478520     13586.9
    478560       13589
    478600     13589.6
    478640     13590.2
    478680     13593.1
    478720     13592.8
    478760     13593.7
    478800     13594.8
    478840       13597
    478880     13599.4
    478920     13598.2
    478960     13602.1
    479000     13600.8
    479040     13602.3
    479080     13601.9
    479120     13606.1
    479160     13605.3
    479200     13607.2
    479240     13608.3
    479280     13609.9
    479320     13609.9
    479360     13611.9
    479400     13612.6
    479440     13613.1
    479480     13616.1
    479520     13615.8
    479560     13616.7
    479600     13617.8
    479640     13619.9
    479680     13622.3
    479720     13621.2
    479760     13625.1
    479800     13623.7
    479840     13625.2
    479880     13624.8
    479920       13629
    479960     13628.2
    480000     13630.1
    480040     13631.3
    480080     13632.8
    480120     13632.9
    480160     13634.8
    480200     13635.4
    480240     13636.1
    480280       13639
    480320     13638.6
    480360     13639.6
    480400     13640.7
    480440     13642.8
    480480     13645.3
    480520     13644.1
    480560       13648
    480600     13646.6
    480640     13648.1
    480680     13647.8
    480720     13651.9
    480760     13651.2
    480800     13653.1
    480840     13654.2
    480880     13655.7
    480920     13655.8
    480960     13657.7
    481000     13658.4
    481040       13659
    481080     13661.9
    481120     13661.5
    481160     13662.5
    481200     13663.6
    481240     13665.7
    481280     13668.3
    481320       13667
    481360     13670.9
    481400     13669.6
    481440     13671.1
    481480     13670.8
    481520     13674.9
    481560     13674.2
    481600       13676
    481640     13677.2
    481680     13678.6
    481720     13678.7
    481760     13680.6
    481800     13681.3
    481840     13681.9
    481880     13684.8
    481920     13684.4
    481960     13685.5
    482000     13686.5
    482040     13688.6
    482080     13691.2
    482120       13690
    482160     13693.9
    482200     13692.4
    482240       13694
    482280     13693.7
    482320     13697.8
    482360     13697.1
    482400     13698.9
    482440     13700.1
    482480     13701.5
    482520     13701.6
    482560     13703.5
    482600     13704.2
    482640     13704.8
    482680     13707.7
    482720     13707.3
    482760     13708.4
    482800     13709.4
    482840     13711.6
    482880     13714.1
    482920     13712.9
    482960     13716.8
    483000     13715.4
    483040     13716.9
    483080     13716.6
    483120     13720.7
    483160     13720.1
    483200     13721.8
    483240       13723
    483280     13724.5
    483320     13724.5
    483360     13726.5
    483400     13727.1
    483440     13727.8
    483480     13730.6
    483520     13730.3
    483560     13731.4
    483600     13732.4
    483640     13734.5
    483680       13737
    483720     13735.8
    483760     13739.8
    483800     13738.4
    483840     13739.9
    483880     13739.5
    483920     13743.7
    483960       13743
    484000     13744.7
    484040     13745.9
    484080     13747.4
    484120     13747.4
    484160     13749.4
    484200       13750
    484240     13750.7
    484280     13753.6
    484320     13753.2
    484360     13754.4
    484400     13755.3
    484440     13757.4
    484480     13759.9
    484520     13758.8
    484560     13762.8
    484600     13761.3
    484640     13762.8
    484680     13762.4
    484720     13766.6
    484760     13765.9
    484800     13767.7
    484840     13768.8
    484880     13770.3
    484920     13770.3
    484960     13772.4
    485000       13773
    485040     13773.7
    485080     13776.5
    485120     13776.1
    485160     13777.3
    485200     13778.3
    485240     13780.4
    485280     13782.8
    485320     13781.7
    485360     13785.7
    485400     13784.2
    485440     13785.7
    485480     13785.4
    485520     13789.5
    485560     13788.9
    485600     13790.6
    485640     13791.7
    485680     13793.3
    485720     13793.3
    485760     13795.3
    485800     13795.9
    485840     13796.6
    485880     13799.5
    485920     13799.1
    485960     13800.2
    486000     13801.2
    486040     13803.3
    486080     13805.7
    486120     13804.6
    486160     13808.7
    486200     13807.1
    486240     13808.6
    486280     13808.3
    486320     13812.5
    486360     13811.8
    486400     13813.6
    486440     13814.7
    486480     13816.2
    486520     13816.2
    486560     13818.2
    486600     13818.9
    486640     13819.5
    486680     13822.4
    486720       13822
    486760     13823.2
    486800     13824.2
    486840     13826.2
    486880     13828.7
    486920     13827.6
    486960     13831.6
    487000       13830
    487040     13831.5
    487080     13831.2
    487120     13835.5
    487160     13834.7
    487200     13836.5
    487240     13837.6
    487280     13839.2
    487320     13839.2
    487360     13841.2
    487400     13841.8
    487440     13842.5
    487480     13845.4
    487520     13844.9
    487560     13846.2
    487600     13847.2
    487640     13849.2
    487680     13851.7
    487720     13850.5
    487760     13854.6
    487800       13853
    487840     13854.4
    487880     13854.1
    487920     13858.4
    487960     13857.7
    488000     13859.4
    488040     13860.6
    488080     13862.1
    488120     13862.1
    488160     13864.1
    488200     13864.7
    488240     13865.5
    488280     13868.4
    488320     13867.8
    488360     13869.2
    488400     13870.1
    488440     13872.1
    488480     13874.6
    488520     13873.5
    488560     13877.5
    488600       13876
    488640     13877.3
    488680     13877.1
    488720     13881.3
    488760     13880.6
    488800     13882.3
    488840     13883.5
    488880     13885.1
    488920     13885.1
    488960     13887.1
    489000     13887.7
    489040     13888.4
    489080     13891.3
    489120     13890.8
    489160     13892.1
    489200     13893.1
    489240       13895
    489280     13897.6
    489320     13896.4
    489360     13900.4
    489400     13898.9
    489440     13900.2
    489480       13900
    489520     13904.3
    489560     13903.5
    489600     13905.3
    489640     13906.4
    489680     13908.1
    489720       13908
    489760     13910.1
    489800     13910.6
    489840     13911.4
    489880     13914.3
    489920     13913.8
    489960     13915.1
    490000     13916.1
    490040       13918
    490080     13920.6
    490120     13919.4
    490160     13923.3
    490200     13921.9
    490240     13923.2
    490280       13923
    490320     13927.2
    490360     13926.5
    490400     13928.2
    490440     13929.4
    490480       13931
    490520       13931
    490560     13933.1
    490600     13933.6
    490640     13934.3
    490680     13937.2
    490720     13936.7
    490760       13938
    490800       13939
    490840     13940.9
    490880     13943.5
    490920     13942.3
    490960     13946.3
    491000     13944.8
    491040     13946.1
    491080     13945.9
    491120     13950.1
    491160     13949.5
    491200     13951.2
    491240     13952.3
    491280     13953.9
    491320     13953.9
    491360       13956
    491400     13956.5
    491440     13957.2
    491480     13960.2
    491520     13959.7
    491560     13960.9
    491600     13961.9
    491640     13963.8
    491680     13966.4
    491720     13965.3
    491760     13969.3
    491800     13967.8
    491840     13969.1
    491880     13968.9
    491920     13973.1
    491960     13972.4
    492000     13974.2
    492040     13975.3
    492080     13976.9
    492120     13976.9
    492160       13979
    492200     13979.5
    492240     13980.2
    492280     13983.2
    492320     13982.7
    492360     13983.8
    492400     13984.9
    492440     13986.8
    492480     13989.4
    492520     13988.2
    492560     13992.3
    492600     13990.7
    492640     13992.1
    492680     13991.9
    492720       13996
    492760     13995.4
    492800     13997.2
    492840     13998.2
    492880     13999.8
    492920     13999.9
    492960     14001.9
    493000     14002.5
    493040     14003.2
    493080     14006.1
    493120     14005.6
    493160     14006.8
    493200     14007.9
    493240     14009.7
    493280     14012.4
    493320     14011.2
    493360     14015.3
    493400     14013.7
    493440       14015
    493480     14014.8
    493520       14019
    493560     14018.4
    493600     14020.1
    493640     14021.2
    493680     14022.8
    493720     14022.9
    493760     14024.9
    493800     14025.4
    493840     14026.2
    493880     14029.1
    493920     14028.6
    493960     14029.8
    494000     14030.9
    494040     14032.7
    494080     14035.3
    494120     14034.1
    494160     14038.2
    494200     14036.6
    494240       14038
    494280     14037.7
    494320       14042
    494360     14041.4
    494400     14043.1
    494440     14044.1
    494480     14045.8
    494520     14045.8
    494560     14047.9
    494600     14048.3
    494640     14049.1
    494680       14052
    494720     14051.5
    494760     14052.7
    494800     14053.8
    494840     14055.7
    494880     14058.3
    494920     14057.1
    494960     14061.1
    495000     14059.5
    495040     14060.9
    495080     14060.7
    495120     14064.9
    495160     14064.3
    495200     14066.1
    495240     14067.1
    495280     14068.7
    495320     14068.8
    495360     14070.7
    495400     14071.2
    495440       14072
    495480     14074.8
    495520     14074.4
    495560     14075.7
    495600     14076.7
    495640     14078.5
    495680     14081.2
    495720     14079.9
    495760       14084
    495800     14082.5
    495840     14083.8
    495880     14083.6
    495920     14087.8
    495960     14087.1
    496000     14088.9
    496040       14090
    496080     14091.6
    496120     14091.6
    496160     14093.6
    496200     14094.1
    496240     14094.8
    496280     14097.7
    496320     14097.2
    496360     14098.5
    496400     14099.6
    496440     14101.4
    496480     14104.1
    496520     14102.8
    496560     14106.9
    496600     14105.3
    496640     14106.6
    496680     14106.5
    496720     14110.6
    496760       14110
    496800     14111.8
    496840     14112.9
    496880     14114.5
    496920     14114.5
    496960     14116.5
    497000       14117
    497040     14117.7
    497080     14120.6
    497120     14120.1
    497160     14121.4
    497200     14122.5
    497240     14124.2
    497280       14127
    497320     14125.7
    497360     14129.8
    497400     14128.2
    497440     14129.5
    497480     14129.3
    497520     14133.6
    497560     14132.9
    497600     14134.6
    497640     14135.8
    497680     14137.4
    497720     14137.4
    497760     14139.4
    497800     14139.9
    497840     14140.6
    497880     14143.5
    497920       14143
    497960     14144.3
    498000     14145.3
    498040     14147.1
    498080     14149.8
    498120     14148.5
    498160     14152.7
    498200     14151.1
    498240     14152.3
    498280     14152.2
    498320     14156.4
    498360     14155.8
    498400     14157.5
    498440     14158.6
    498480     14160.3
    498520     14160.2
    498560     14162.2
    498600     14162.8
    498640     14163.5
    498680     14166.4
    498720     14165.9
    498760     14167.1
    498800     14168.2
    498840       14170
    498880     14172.7
    498920     14171.4
    498960     14175.6
    499000     14173.9
    499040     14175.1
    499080       14175
    499120     14179.3
    499160     14178.6
    499200     14180.3
    499240     14181.5
    499280     14183.2
    499320     14183.1
    499360       14185
    499400     14185.6
    499440     14186.3
    499480     14189.2
    499520     14188.7
    499560       14190
    499600       14191
    499640     14192.8
    499680     14195.5
    499720     14194.3
    499760     14198.4
    499800     14196.7
    499840     14198.1
    499880     14197.8
    499920     14202.1
    499960     14201.5
    500000     14203.2
    500040     14204.4
    500080       14206
    500120     14205.9
    500160     14207.8
    500200     14208.5
    500240     14209.2
    500280     14212.1
    500320     14211.5
    500360     14212.8
    500400     14213.9
    500440     14215.7
    500480     14218.4
    500520     14217.2
    500560     14221.2
    500600     14219.6
    500640     14220.9
    500680     14220.7
    500720       14225
    500760     14224.3
    500800       14226
    500840     14227.2
    500880     14228.9
    500920     14228.7
    500960     14230.6
    501000     14231.4
    501040     14231.9
    501080       14235
    501120     14234.4
    501160     14235.7
    501200     14236.7
    501240     14238.6
    501280     14241.3
    501320       14240
    501360       14244
    501400     14242.4
    501440     14243.8
    501480     14243.6
    501520     14247.8
    501560     14247.1
    501600     14248.9
    501640     14250.1
    501680     14251.7
    501720     14251.6
    501760     14253.4
    501800     14254.2
    501840     14254.7
    501880     14257.8
    501920     14257.2
    501960     14258.5
    502000     14259.5
    502040     14261.4
    502080     14264.2
    502120     14262.9
    502160     14266.8
    502200     14265.2
    502240     14266.6
    502280     14266.4
    502320     14270.6
    502360       14270
    502400     14271.7
    502440     14272.8
    502480     14274.5
    502520     14274.4
    502560     14276.2
    502600       14277
    502640     14277.5
    502680     14280.6
    502720       14280
    502760     14281.3
    502800     14282.3
    502840     14284.2
    502880     14286.9
    502920     14285.7
    502960     14289.7
    503000       14288
    503040     14289.4
    503080     14289.3
    503120     14293.5
    503160     14292.8
    503200     14294.6
    503240     14295.7
    503280     14297.4
    503320     14297.2
    503360       14299
    503400     14299.8
    503440     14300.3
    503480     14303.4
    503520     14302.7
    503560     14304.1
    503600     14305.2
    503640       14307
    503680     14309.8
    503720     14308.6
    503760     14312.5
    503800     14310.8
    503840     14312.2
    503880       14312
    503920     14316.3
    503960     14315.6
    504000     14317.4
    504040     14318.4
    504080     14320.2
    504120       14320
    504160     14321.8
    504200     14322.5
    504240     14323.1
    504280     14326.2
    504320     14325.6
    504360     14326.9
    504400       14328
    504440     14329.8
    504480     14332.6
    504520     14331.4
    504560     14335.3
    504600     14333.7
    504640       14335
    504680     14334.9
    504720     14339.1
    504760     14338.4
    504800     14340.2
    504840     14341.2
    504880       14343
    504920     14342.8
    504960     14344.6
    505000     14345.3
    505040     14345.9
    505080     14348.9
    505120     14348.4
    505160     14349.7
    505200     14350.8
    505240     14352.6
    505280     14355.4
    505320     14354.2
    505360     14358.1
    505400     14356.5
    505440     14357.7
    505480     14357.6
    505520     14361.9
    505560     14361.2
    505600       14363
    505640       14364
    505680     14365.9
    505720     14365.6
    505760     14367.4
    505800     14368.1
    505840     14368.7
    505880     14371.6
    505920     14371.2
    505960     14372.4
    506000     14373.6
    506040     14375.4
    506080     14378.1
    506120     14376.9
    506160     14380.8
    506200     14379.3
    506240     14380.5
    506280     14380.4
    506320     14384.6
    506360     14383.9
    506400     14385.7
    506440     14386.8
    506480     14388.7
    506520     14388.5
    506560     14390.2
    506600     14390.9
    506640     14391.4
    506680     14394.4
    506720     14393.9
    506760     14395.2
    506800     14396.4
    506840     14398.3
    506880     14400.9
    506920     14399.7
    506960     14403.6
    507000       14402
    507040     14403.2
    507080     14403.2
    507120     14407.4
    507160     14406.8
    507200     14408.4
    507240     14409.5
    507280     14411.4
    507320     14411.2
    507360     14412.9
    507400     14413.7
    507440     14414.2
    507480     14417.2
    507520     14416.7
    507560       14418
    507600     14419.2
    507640       14421
    507680     14423.7
    507720     14422.5
    507760     14426.4
    507800     14424.8
    507840       14426
    507880     14425.9
    507920     14430.2
    507960     14429.5
    508000     14431.2
    508040     14432.2
    508080     14434.1
    508120     14433.9
    508160     14435.7
    508200     14436.5
    508240     14436.9
    508280     14439.9
    508320     14439.5
    508360     14440.7
    508400     14441.9
    508440     14443.7
    508480     14446.4
    508520     14445.2
    508560     14449.1
    508600     14447.5
    508640     14448.7
    508680     14448.7
    508720     14452.9
    508760     14452.2
    508800       14454
    508840       14455
    508880     14456.9
    508920     14456.7
    508960     14458.4
    509000     14459.2
    509040     14459.7
    509080     14462.7
    509120     14462.2
    509160     14463.4
    509200     14464.7
    509240     14466.4
    509280     14469.1
    509320       14468
    509360     14471.9
    509400     14470.3
    509440     14471.4
    509480     14471.4
    509520     14475.7
    509560     14474.9
    509600     14476.7
    509640     14477.8
    509680     14479.6
    509720     14479.5
    509760     14481.1
    509800       14482
    509840     14482.4
    509880     14485.5
    509920       14485
    509960     14486.1
    510000     14487.5
    510040     14489.3
    510080     14491.9
    510120     14490.7
    510160     14494.7
    510200       14493
    510240     14494.2
    510280     14494.2
    510320     14498.4
    510360     14497.7
    510400     14499.5
    510440     14500.5
    510480     14502.3
    510520     14502.2
    510560     14503.8
    510600     14504.7
    510640     14505.2
    510680     14508.2
    510720     14507.7
    510760     14508.8
    510800     14510.2
    510840       14512
    510880     14514.6
    510920     14513.4
    510960     14517.3
    511000     14515.7
    511040     14516.8
    511080     14516.9
    511120     14521.1
    511160     14520.4
    511200     14522.2
    511240     14523.2
    511280       14525
    511320     14524.8
    511360     14526.4
    511400     14527.3
    511440     14527.8
    511480     14530.8
    511520     14530.3
    511560     14531.5
    511600     14532.8
    511640     14534.7
    511680     14537.1
    511720     14536.1
    511760       14540
    511800     14538.3
    511840     14539.4
    511880     14539.5
    511920     14543.8
    511960       14543
    512000     14544.9
    512040     14545.8
    512080     14547.7
    512120     14547.5
    512160     14549.1
    512200     14549.9
    512240     14550.5
    512280     14553.5
    512320     14553.1
    512360     14554.1
    512400     14555.5
    512440     14557.3
    512480     14559.8
    512520     14558.8
    512560     14562.7
    512600     14561.1
    512640     14562.1
    512680     14562.2
    512720     14566.5
    512760     14565.7
    512800     14567.5
    512840     14568.5
    512880     14570.4
    512920     14570.2
    512960     14571.8
    513000     14572.6
    513040     14573.2
    513080     14576.2
    513120     14575.7
    513160     14576.8
    513200     14578.1
    513240       14580
    513280     14582.5
    513320     14581.5
    513360     14585.4
    513400     14583.7
    513440     14584.9
    513480     14584.9
    513520     14589.2
    513560     14588.4
    513600     14590.2
    513640     14591.2
    513680     14593.1
    513720     14592.8
    513760     14594.6
    513800     14595.3
    513840     14595.8
    513880     14598.9
    513920     14598.3
    513960     14599.5
    514000     14600.7
    514040     14602.7
    514080     14605.2
    514120     14604.1
    514160     14608.1
    514200     14606.4
    514240     14607.6
    514280     14607.6
    514320     14611.9
    514360     14611.1
    514400     14612.8
    514440     14613.8
    514480     14615.7
    514520     14615.4
    514560     14617.2
    514600       14618
    514640     14618.5
    514680     14621.5
    514720       14621
    514760     14622.2
    514800     14623.4
    514840     14625.4
    514880     14627.9
    514920     14626.8
    514960     14630.8
    515000       14629
    515040     14630.2
    515080     14630.2
    515120     14634.6
    515160     14633.8
    515200     14635.5
    515240     14636.5
    515280     14638.3
    515320     14638.1
    515360       14640
    515400     14640.7
    515440     14641.1
    515480     14644.2
    515520     14643.6
    515560     14644.9
    515600     14646.1
    515640     14648.1
    515680     14650.6
    515720     14649.6
    515760     14653.5
    515800     14651.7
    515840     14652.9
    515880     14652.9
    515920     14657.3
    515960     14656.5
    516000     14658.2
    516040     14659.2
    516080       14661
    516120     14660.8
    516160     14662.6
    516200     14663.4
    516240     14663.8
    516280     14666.9
    516320     14666.3
    516360     14667.5
    516400     14668.7
    516440     14670.7
    516480     14673.2
    516520     14672.2
    516560     14676.1
    516600     14674.3
    516640     14675.5
    516680     14675.6
    516720     14679.9
    516760     14679.2
    516800     14680.9
    516840     14681.9
    516880     14683.7
    516920     14683.5
    516960     14685.3
    517000     14686.1
    517040     14686.4
    517080     14689.6
    517120       14689
    517160     14690.1
    517200     14691.4
    517240     14693.4
    517280     14695.8
    517320     14694.9
    517360     14698.8
    517400       14697
    517440     14698.2
    517480     14698.2
    517520     14702.6
    517560     14701.8
    517600     14703.6
    517640     14704.5
    517680     14706.4
    517720     14706.2
    517760       14708
    517800     14708.7
    517840     14709.1
    517880     14712.3
    517920     14711.7
    517960     14712.9
    518000     14714.1
    518040     14716.2
    518080     14718.5
    518120     14717.6
    518160     14721.5
    518200     14719.7
    518240     14720.8
    518280       14721
    518320     14725.3
    518360     14724.5
    518400     14726.2
    518440     14727.2
    518480     14729.1
    518520     14728.9
    518560     14730.7
    518600     14731.4
    518640     14731.8
    518680     14734.9
    518720     14734.4
    518760     14735.5
    518800     14736.8
    518840     14738.8
    518880     14741.1
    518920     14740.3
    518960     14744.2
    519000     14742.3
    519040     14743.4
    519080     14743.6
    519120       14748
    519160     14747.2
    519200     14748.9
    519240     14749.9
    519280     14751.7
    519320     14751.6
    519360     14753.4
    519400     14754.1
    519440     14754.4
    519480     14757.7
    519520     14757.1
    519560     14758.2
    519600     14759.5
    519640     14761.5
    519680     14763.8
    519720     14762.9
    519760     14766.9
    519800     14765.1
    519840     14766.2
    519880     14766.3
    519920     14770.7
    519960     14769.8
    520000     14771.6
    520040     14772.5
    520080     14774.4
    520120     14774.2
    520160       14776
    520200     14776.8
    520240     14777.1
    520280     14780.4
    520320     14779.7
    520360     14780.8
    520400     14782.2
    520440     14784.1
    520480     14786.4
    520520     14785.6
    520560     14789.5
    520600     14787.8
    520640     14788.8
    520680       14789
    520720     14793.3
    520760     14792.5
    520800     14794.3
    520840     14795.2
    520880     14797.1
    520920     14796.8
    520960     14798.7
    521000     14799.5
    521040     14799.8
    521080       14803
    521120     14802.4
    521160     14803.5
    521200     14804.8
    521240     14806.9
    521280     14809.1
    521320     14808.2
    521360     14812.2
    521400     14810.4
    521440     14811.5
    521480     14811.7
    521520       14816
    521560     14815.1
    521600     14816.9
    521640     14817.9
    521680     14819.8
    521720     14819.5
    521760     14821.3
    521800     14822.2
    521840     14822.5
    521880     14825.7
    521920       14825
    521960     14826.2
    522000     14827.4
    522040     14829.5
    522080     14831.8
    522120     14830.9
    522160     14834.9
    522200     14833.1
    522240     14834.1
    522280     14834.3
    522320     14838.8
    522360     14837.7
    522400     14839.5
    522440     14840.5
    522480     14842.4
    522520     14842.2
    522560       14844
    522600     14844.9
    522640     14845.2
    522680     14848.3
    522720     14847.7
    522760     14848.8
    522800     14850.1
    522840     14852.2
    522880     14854.5
    522920     14853.6
    522960     14857.6
    523000     14855.8
    523040     14856.8
    523080       14857
    523120     14861.4
    523160     14860.4
    523200     14862.2
    523240     14863.3
    523280     14865.1
    523320     14864.9
    523360     14866.7
    523400     14867.5
    523440     14867.9
    523480       14871
    523520     14870.3
    523560     14871.5
    523600     14872.7
    523640     14874.8
    523680     14877.1
    523720     14876.3
    523760     14880.3
    523800     14878.4
    523840     14879.5
    523880     14879.6
    523920     14884.1
    523960     14883.1
    524000     14884.9
    524040     14885.9
    524080     14887.8
    524120     14887.5
    524160     14889.3
    524200     14890.2
    524240     14890.6
    524280     14893.6
    524320       14893
    524360     14894.1
    524400     14895.4
    524440     14897.5
    524480     14899.8
    524520     14898.9
    524560     14902.9
    524600     14901.1
    524640     14902.1
    524680     14902.4
    524720     14906.8
    524760     14905.7
    524800     14907.5
    524840     14908.6
    524880     14910.5
    524920     14910.3
    524960       14912
    525000     14912.9
    525040     14913.3
    525080     14916.3
    525120     14915.6
    525160     14916.8
    525200     14918.1
    525240     14920.2
    525280     14922.5
    525320     14921.6
    525360     14925.6
    525400     14923.8
    525440     14924.9
    525480       14925
    525520     14929.4
    525560     14928.4
    525600     14930.2
    525640     14931.3
    525680     14933.2
    525720     14932.9
    525760     14934.7
    525800     14935.7
    525840       14936
    525880       14939
    525920     14938.3
    525960     14939.4
    526000     14940.8
    526040     14942.8
    526080     14945.2
    526120     14944.3
    526160     14948.3
    526200     14946.5
    526240     14947.6
    526280     14947.7
    526320     14952.1
    526360     14951.1
    526400     14952.8
    526440       14954
    526480     14955.9
    526520     14955.6
    526560     14957.3
    526600     14958.4
    526640     14958.6
    526680     14961.7
    526720     14960.9
    526760     14962.2
    526800     14963.5
    526840     14965.5
    526880     14967.9
    526920       14967
    526960     14970.9
    527000     14969.1
    527040     14970.2
    527080     14970.4
    527120     14974.8
    527160     14973.8
    527200     14975.6
    527240     14976.6
    527280     14978.6
    527320     14978.3
    527360     14980.1
    527400     14981.1
    527440     14981.3
    527480     14984.5
    527520     14983.6
    527560       14985
    527600     14986.1
    527640     14988.2
    527680     14990.6
    527720     14989.6
    527760     14993.6
    527800     14991.9
    527840     14992.9
    527880     14993.1
    527920     14997.4
    527960     14996.5
    528000     14998.2
    528040     14999.3
    528080     15001.3
    528120     15000.9
    528160     15002.7
    528200     15003.8
    528240       15004
    528280     15007.2
    528320     15006.3
    528360     15007.6
    528400     15008.8
    528440     15010.9
    528480     15013.3
    528520     15012.3
    528560     15016.3
    528600     15014.6
    528640     15015.5
    528680     15015.8
    528720     15020.1
    528760     15019.1
    528800     15020.9
    528840     15021.9
    528880       15024
    528920     15023.6
    528960     15025.4
    529000     15026.4
    529040     15026.7
    529080     15029.9
    529120     15028.9
    529160     15030.3
    529200     15031.5
    529240     15033.5
    529280     15035.9
    529320       15035
    529360       15039
    529400     15037.2
    529440     15038.1
    529480     15038.5
    529520     15042.7
    529560     15041.8
    529600     15043.6
    529640     15044.5
    529680     15046.6
    529720     15046.2
    529760     15048.1
    529800     15049.1
    529840     15049.3
    529880     15052.5
    529920     15051.6
    529960     15052.9
    530000     15054.2
    530040     15056.2
    530080     15058.6
    530120     15057.6
    530160     15061.6
    530200     15059.9
    530240     15060.8
    530280     15061.2
    530320     15065.4
    530360     15064.5
    530400     15066.3
    530440     15067.2
    530480     15069.2
    530520     15068.9
    530560     15070.7
    530600     15071.7
    530640     15071.9
    530680       15075
    530720     15074.2
    530760     15075.5
    530800     15076.9
    530840     15078.8
    530880     15081.2
    530920     15080.2
    530960     15084.2
    531000     15082.6
    531040     15083.4
    531080     15083.8
    531120       15088
    531160     15087.2
    531200       15089
    531240     15089.9
    531280     15091.9
    531320     15091.5
    531360     15093.3
    531400     15094.3
    531440     15094.6
    531480     15097.7
    531520     15096.9
    531560     15098.2
    531600     15099.5
    531640     15101.4
    531680     15103.9
    531720       15103
    531760     15106.9
    531800     15105.3
    531840     15106.1
    531880     15106.5
    531920     15110.7
    531960     15109.8
    532000     15111.6
    532040     15112.6
    532080     15114.6
    532120     15114.2
    532160       15116
    532200       15117
    532240     15117.3
    532280     15120.3
    532320     15119.6
    532360     15120.8
    532400     15122.2
    532440     15124.1
    532480     15126.6
    532520     15125.7
    532560     15129.6
    532600       15128
    532640     15128.8
    532680     15129.1
    532720     15133.3
    532760     15132.5
    532800     15134.3
    532840     15135.3
    532880     15137.2
    532920     15136.8
    532960     15138.6
    533000     15139.7
    533040     15139.9
    533080     15142.9
    533120     15142.2
    533160     15143.4
    533200     15144.8
    533240     15146.7
    533280     15149.3
    533320     15148.3
    533360     15152.2
    533400     15150.6
    533440     15151.5
    533480     15151.8
    533520       15156
    533560     15155.1
    533600       15157
    533640     15157.9
    533680     15159.9
    533720     15159.5
    533760     15161.3
    533800     15162.3
    533840     15162.5
    533880     15165.6
    533920     15164.9
    533960     15166.1
    534000     15167.5
    534040     15169.4
    534080       15172
    534120       15171
    534160     15174.8
    534200     15173.3
    534240     15174.1
    534280     15174.5
    534320     15178.7
    534360     15177.8
    534400     15179.7
    534440     15180.6
    534480     15182.6
    534520     15182.1
    534560       15184
    534600       15185
    534640     15185.2
    534680     15188.2
    534720     15187.6
    534760     15188.8
    534800     15190.2
    534840       15192
    534880     15194.7
    534920     15193.7
    534960     15197.5
    535000       15196
    535040     15196.8
    535080     15197.2
    535120     15201.3
    535160     15200.5
    535200     15202.3
    535240     15203.3
    535280     15205.3
    535320     15204.8
    535360     15206.7
    535400     15207.7
    535440     15207.9
    535480     15210.9
    535520     15210.3
    535560     15211.5
    535600     15212.9
    535640     15214.7
    535680     15217.4
    535720     15216.5
    535760     15220.2
    535800     15218.7
    535840     15219.4
    535880     15219.9
    535920       15224
    535960     15223.3
    536000       15225
    536040       15226
    536080     15228.1
    536120     15227.5
    536160     15229.4
    536200     15230.5
    536240     15230.6
    536280     15233.6
    536320       15233
    536360     15234.2
    536400     15235.6
    536440     15237.5
    536480     15240.1
    536520     15239.2
    536560     15242.9
    536600     15241.4
    536640     15242.2
    536680     15242.7
    536720     15246.6
    536760       15246
    536800     15247.7
    536840     15248.7
    536880     15250.8
    536920     15250.2
    536960     15252.2
    537000     15253.2
    537040     15253.4
    537080     15256.3
    537120     15255.8
    537160       15257
    537200     15258.4
    537240     15260.2
    537280     15262.9
    537320     15261.9
    537360     15265.6
    537400     15264.2
    537440       15265
    537480     15265.4
    537520     15269.4
    537560     15268.7
    537600     15270.4
    537640     15271.5
    537680     15273.5
    537720     15272.9
    537760     15274.9
    537800       15276
    537840     15276.1
    537880       15279
    537920     15278.5
    537960     15279.7
    538000     15281.1
    538040       15283
    538080     15285.6
    538120     15284.6
    538160     15288.3
    538200     15286.9
    538240     15287.7
    538280     15288.1
    538320     15292.1
    538360     15291.4
    538400     15293.2
    538440     15294.3
    538480     15296.2
    538520     15295.7
    538560     15297.7
    538600     15298.7
    538640     15298.8
    538680     15301.7
    538720     15301.2
    538760     15302.4
    538800     15303.9
    538840     15305.8
    538880     15308.3
    538920     15307.3
    538960     15311.1
    539000     15309.6
    539040     15310.4
    539080     15310.8
    539120     15314.9
    539160     15314.1
    539200     15315.9
    539240       15317
    539280       15319
    539320     15318.5
    539360     15320.4
    539400     15321.5
    539440     15321.6
    539480     15324.5
    539520     15324.1
    539560     15325.2
    539600     15326.7
    539640     15328.6
    539680     15331.1
    539720     15330.1
    539760     15333.9
    539800     15332.5
    539840     15333.2
    539880     15333.5
    539920     15337.7
    539960     15336.9
    540000     15338.7
    540040     15339.8
    540080     15341.7
    540120     15341.3
    540160     15343.1
    540200     15344.3
    540240     15344.4
    540280     15347.3
    540320     15346.8
    540360       15348
    540400     15349.4
    540440     15351.3
    540480     15353.9
    540520     15352.9
    540560     15356.7
    540600     15355.3
    540640       15356
    540680     15356.3
    540720     15360.4
    540760     15359.6
    540800     15361.5
    540840     15362.6
    540880     15364.5
    540920     15364.1
    540960     15365.9
    541000     15367.1
    541040     15367.2
    541080     15370.1
    541120     15369.6
    541160     15370.7
    541200     15372.2
    541240       15374
    541280     15376.6
    541320     15375.6
    541360     15379.4
    541400       15378
    541440     15378.8
    541480       15379
    541520     15383.2
    541560     15382.5
    541600     15384.2
    541640     15385.4
    541680     15387.3
    541720     15386.9
    541760     15388.7
    541800     15389.9
    541840       15390
    541880     15392.9
    541920     15392.3
    541960     15393.5
    542000       15395
    542040     15396.8
    542080     15399.4
    542120     15398.4
    542160     15402.2
    542200     15400.8
    542240     15401.5
    542280     15401.8
    542320       15406
    542360     15405.3
    542400       15407
    542440     15408.2
    542480     15410.1
    542520     15409.6
    542560     15411.5
    542600     15412.8
    542640     15412.7
    542680     15415.8
    542720     15415.1
    542760     15416.3
    542800     15417.8
    542840     15419.6
    542880     15422.2
    542920     15421.1
    542960     15425.1
    543000     15423.6
    543040     15424.4
    543080     15424.6
    543120     15428.8
    543160     15428.1
    543200     15429.9
    543240     15430.9
    543280     15432.9
    543320     15432.4
    543360     15434.3
    543400     15435.5
    543440     15435.5
    543480     15438.6
    543520     15437.9
    543560     15439.1
    543600     15440.5
    543640     15442.3
    543680       15445
    543720     15443.9
    543760     15447.9
    543800     15446.4
    543840     15447.2
    543880     15447.4
    543920     15451.6
    543960     15450.9
    544000     15452.7
    544040     15453.8
    544080     15455.7
    544120     15455.1
    544160       15457
    544200     15458.3
    544240     15458.3
    544280     15461.3
    544320     15460.6
    544360     15461.9
    544400     15463.2
    544440     15465.1
    544480     15467.7
    544520     15466.6
    544560     15470.6
    544600     15469.1
    544640       15470
    544680     15470.2
    544720     15474.3
    544760     15473.6
    544800     15475.5
    544840     15476.5
    544880     15478.5
    544920     15477.8
    544960     15479.7
    545000       15481
    545040     15481.1
    545080       15484
    545120     15483.4
    545160     15484.7
    545200     15485.9
    545240     15487.8
    545280     15490.5
    545320     15489.4
    545360     15493.4
    545400     15491.9
    545440     15492.8
    545480     15492.9
    545520     15497.1
    545560     15496.4
    545600     15498.3
    545640     15499.2
    545680     15501.3
    545720     15500.6
    545760     15502.5
    545800     15503.8
    545840     15503.8
    545880     15506.8
    545920     15506.1
    545960     15507.4
    546000     15508.7
    546040     15510.6
    546080     15513.2
    546120     15512.1
    546160     15516.2
    546200     15514.6
    546240     15515.5
    546280     15515.7
    546320     15519.8
    546360     15519.1
    546400       15521
    546440       15522
    546480       15524
    546520     15523.4
    546560     15525.2
    546600     15526.4
    546640     15526.6
    546680     15529.5
    546720     15528.9
    546760     15530.1
    546800     15531.4
    546840     15533.4
    546880     15535.9
    546920     15534.8
    546960     15538.9
    547000     15537.3
    547040     15538.3
    547080     15538.5
    547120     15542.6
    547160     15541.8
    547200     15543.7
    547240     15544.7
    547280     15546.7
    547320     15546.1
    547360     15547.9
    547400     15549.2
    547440     15549.3
    547480     15552.3
    547520     15551.6
    547560     15552.9
    547600     15554.2
    547640     15556.1
    547680     15558.7
    547720     15557.5
    547760     15561.7
    547800       15560
    547840       15561
    547880     15561.2
    547920     15565.3
    547960     15564.6
    548000     15566.5
    548040     15567.4
    548080     15569.5
    548120     15568.9
    548160     15570.6
    548200     15571.9
    548240       15572
    548280       15575
    548320     15574.3
    548360     15575.6
    548400     15576.9
    548440     15578.8
    548480     15581.4
    548520     15580.2
    548560     15584.4
    548600     15582.8
    548640     15583.7
    548680       15584
    548720     15588.1
    548760     15587.4
    548800     15589.3
    548840     15590.2
    548880     15592.3
    548920     15591.6
    548960     15593.4
    549000     15594.7
    549040     15594.8
    549080     15597.7
    549120     15597.1
    549160     15598.3
    549200     15599.6
    549240     15601.6
    549280     15604.2
    549320     15602.9
    549360     15607.2
    549400     15605.6
    549440     15606.4
    549480     15606.8
    549520     15610.8
    549560     15610.1
    549600       15612
    549640     15612.9
    549680     15615.1
    549720     15614.4
    549760     15616.1
    549800     15617.4
    549840     15617.6
    549880     15620.6
    549920     15619.8
    549960       15621
    550000     15622.4
    550040     15624.2
    550080     15626.9
    550120     15625.7
    550160     15629.9
    550200     15628.3
    550240     15629.2
    550280     15629.5
    550320     15633.7
    550360       15633
    550400     15634.7
    550440     15635.8
    550480     15637.8
    550520     15637.1
    550560     15638.8
    550600     15640.2
    550640     15640.3
    550680     15643.3
    550720     15642.6
    550760     15643.7
    550800     15645.2
    550840       15647
    550880     15649.6
    550920     15648.4
    550960     15652.7
    551000     15651.1
    551040       15652
    551080     15652.2
    551120     15656.4
    551160     15655.7
    551200     15657.5
    551240     15658.5
    551280     15660.6
    551320     15659.8
    551360     15661.4
    551400     15662.9
    551440       15663
    551480       15666
    551520     15665.3
    551560     15666.4
    551600       15668
    551640     15669.8
    551680     15672.3
    551720     15671.2
    551760     15675.4
    551800     15673.8
    551840     15674.7
    551880       15675
    551920     15679.1
    551960     15678.5
    552000     15680.3
    552040     15681.3
    552080     15683.4
    552120     15682.6
    552160     15684.2
    552200     15685.7
    552240     15685.8
    552280     15688.8
    552320       15688
    552360     15689.3
    552400     15690.8
    552440     15692.6
    552480       15695
    552520       15694
    552560     15698.2
    552600     15696.6
    552640     15697.4
    552680     15697.8
    552720     15701.9
    552760     15701.3
    552800     15703.1
    552840     15704.1
    552880     15706.2
    552920     15705.3
    552960       15707
    553000     15708.5
    553040     15708.5
    553080     15711.6
    553120     15710.8
    553160       15712
    553200     15713.6
    553240     15715.4
    553280     15717.8
    553320     15716.8
    553360     15720.9
    553400     15719.4
    553440     15720.2
    553480     15720.6
    553520     15724.6
    553560     15724.1
    553600     15725.8
    553640     15726.9
    553680     15728.9
    553720     15728.1
    553760     15729.8
    553800     15731.3
    553840     15731.3
    553880     15734.4
    553920     15733.6
    553960     15734.8
    554000     15736.3
    554040     15738.2
    554080     15740.6
    554120     15739.5
    554160     15743.7
    554200     15742.2
    554240     15742.9
    554280     15743.3
    554320     15747.4
    554360     15746.9
    554400     15748.6
    554440     15749.6
    554480     15751.6
    554520     15750.8
    554560     15752.5
    554600     15754.1
    554640     15754.1
    554680     15757.2
    554720     15756.4
    554760     15757.6
    554800       15759
    554840       15761
    554880     15763.3
    554920     15762.3
    554960     15766.4
    555000       15765
    555040     15765.7
    555080     15766.1
    555120     15770.2
    555160     15769.6
    555200     15771.4
    555240     15772.3
    555280     15774.4
    555320     15773.6
    555360     15775.3
    555400     15776.8
    555440     15776.7
    555480     15779.9
    555520     15779.2
    555560     15780.2
    555600     15781.7
    555640     15783.8
    555680     15786.1
    555720     15785.2
    555760     15789.3
    555800     15787.8
    555840     15788.4
    555880     15788.9
    555920     15792.9
    555960     15792.3
    556000     15794.1
    556040     15795.1
    556080     15797.1
    556120     15796.3
    556160       15798
    556200     15799.6
    556240     15799.5
    556280     15802.7
    556320     15801.9
    556360       15803
    556400     15804.5
    556440     15806.6
    556480     15808.8
    556520     15807.9
    556560     15811.9
    556600     15810.5
    556640     15811.1
    556680     15811.5
    556720     15815.7
    556760     15815.1
    556800     15816.9
    556840     15817.8
    556880       15820
    556920     15819.2
    556960     15820.8
    557000     15822.4
    557040     15822.3
    557080     15825.4
    557120     15824.7
    557160     15825.9
    557200     15827.2
    557240     15829.3
    557280     15831.6
    557320     15830.7
    557360     15834.7
    557400     15833.4
    557440     15833.9
    557480     15834.3
    557520     15838.5
    557560     15837.8
    557600     15839.6
    557640     15840.6
    557680     15842.8
    557720     15841.9
    557760     15843.7
    557800     15845.1
    557840     15845.1
    557880     15848.3
    557920     15847.5
    557960     15848.6
    558000       15850
    558040     15852.1
    558080     15854.4
    558120     15853.5
    558160     15857.5
    558200     15856.1
    558240     15856.7
    558280     15857.1
    558320     15861.3
    558360     15860.6
    558400     15862.5
    558440     15863.4
    558480     15865.6
    558520     15864.7
    558560     15866.4
    558600     15867.9
    558640     15867.8
    558680       15871
    558720     15870.3
    558760     15871.4
    558800     15872.8
    558840     15874.8
    558880     15877.1
    558920     15876.3
    558960     15880.3
    559000     15878.9
    559040     15879.5
    559080     15879.8
    559120     15884.1
    559160     15883.3
    559200     15885.3
    559240     15886.2
    559280     15888.2
    559320     15887.5
    559360     15889.2
    559400     15890.6
    559440     15890.6
    559480     15893.7
    559520       15893
    559560     15894.1
    559600     15895.5
    559640     15897.6
    559680     15899.8
    559720     15899.1
    559760     15903.1
    559800     15901.7
    559840     15902.2
    559880     15902.6
    559920     15906.8
    559960       15906
    560000       15908
    560040     15908.9
    560080       15911
    560120     15910.2
    560160     15911.9
    560200     15913.3
    560240     15913.4
    560280     15916.4
    560320     15915.7
    560360     15916.9
    560400     15918.3
    560440     15920.4
    560480     15922.6
    560520     15921.8
    560560     15925.8
    560600     15924.4
    560640     15924.9
    560680     15925.3
    560720     15929.5
    560760     15928.7
    560800     15930.8
    560840     15931.7
    560880     15933.8
    560920       15933
    560960     15934.7
    561000     15935.9
    561040     15936.1
    561080     15939.2
    561120     15938.5
    561160     15939.8
    561200     15941.1
    561240     15943.1
    561280     15945.4
    561320     15944.6
    561360     15948.7
    561400     15947.3
    561440     15947.6
    561480     15948.2
    561520     15952.2
    561560     15951.6
    561600     15953.6
    561640     15954.4
    561680     15956.5
    561720     15955.7
    561760     15957.5
    561800     15958.7
    561840     15958.9
    561880     15961.9
    561920     15961.2
    561960     15962.5
    562000     15963.8
    562040     15965.8
    562080     15968.2
    562120     15967.3
    562160     15971.5
    562200       15970
    562240     15970.4
    562280       15971
    562320     15974.9
    562360     15974.3
    562400     15976.3
    562440     15977.1
    562480     15979.3
    562520     15978.5
    562560     15980.3
    562600     15981.5
    562640     15981.7
    562680     15984.7
    562720       15984
    562760     15985.3
    562800     15986.6
    562840     15988.6
    562880     15990.9
    562920     15990.1
    562960     15994.2
    563000     15992.7
    563040     15993.2
    563080     15993.6
    563120     15997.7
    563160       15997
    563200       15999
    563240     15999.9
    563280       16002
    563320     16001.2
    563360     16003.1
    563400     16004.3
    563440     16004.4
    563480     16007.4
    563520     16006.8
    563560       16008
    563600     16009.3
    563640     16011.4
    563680     16013.6
    563720     16012.8
    563760       16017
    563800     16015.4
    563840     16015.9
    563880     16016.2
    563920     16020.3
    563960     16019.7
    564000     16021.7
    564040     16022.6
    564080     16024.7
    564120     16023.9
    564160     16025.7
    564200       16027
    564240     16027.1
    564280     16030.2
    564320     16029.4
    564360     16030.6
    564400       16032
    564440       16034
    564480     16036.2
    564520     16035.5
    564560     16039.6
    564600     16038.1
    564640     16038.5
    564680       16039
    564720       16043
    564760     16042.4
    564800     16044.4
    564840     16045.3
    564880     16047.4
    564920     16046.6
    564960     16048.4
    565000     16049.7
    565040     16049.8
    565080     16052.9
    565120     16052.2
    565160     16053.4
    565200     16054.8
    565240     16056.8
    565280     16058.9
    565320     16058.2
    565360     16062.4
    565400     16060.8
    565440     16061.3
    565480     16061.7
    565520     16065.7
    565560     16065.2
    565600     16067.1
    565640       16068
    565680     16070.1
    565720     16069.3
    565760     16071.2
    565800     16072.4
    565840     16072.6
    565880     16075.7
    565920     16074.9
    565960     16076.1
    566000     16077.6
    566040     16079.5
    566080     16081.7
    566120     16080.9
    566160       16085
    566200     16083.6
    566240       16084
    566280     16084.4
    566320     16088.4
    566360       16088
    566400     16089.9
    566440     16090.7
    566480     16092.8
    566520     16092.1
    566560     16093.8
    566600     16095.1
    566640     16095.3
    566680     16098.3
    566720     16097.6
    566760     16098.9
    566800     16100.3
    566840     16102.3
    566880     16104.4
    566920     16103.7
    566960     16107.7
    567000     16106.3
    567040     16106.7
    567080     16107.1
    567120     16111.2
    567160     16110.7
    567200     16112.7
    567240     16113.4
    567280     16115.6
    567320     16114.7
    567360     16116.5
    567400     16117.8
    567440       16118
    567480     16121.2
    567520     16120.3
    567560     16121.6
    567600     16122.9
    567640       16125
    567680     16127.1
    567720     16126.4
    567760     16130.4
    567800       16129
    567840     16129.4
    567880     16129.9
    567920     16133.8
    567960     16133.5
    568000     16135.4
    568040       16136
    568080     16138.3
    568120     16137.6
    568160     16139.2
    568200     16140.5
    568240     16140.7
    568280     16143.8
    568320       16143
    568360     16144.4
    568400     16145.6
    568440     16147.7
    568480     16149.9
    568520     16149.2
    568560     16153.1
    568600     16151.7
    568640     16152.2
    568680     16152.5
    568720     16156.5
    568760     16156.3
    568800     16158.1
    568840     16158.8
    568880       16161
    568920     16160.3
    568960     16161.8
    569000     16163.3
    569040     16163.5
    569080     16166.5
    569120     16165.8
    569160     16167.1
    569200     16168.3
    569240     16170.4
    569280     16172.6
    569320     16171.9
    569360     16175.8
    569400     16174.4
    569440       16175
    569480     16175.3
    569520     16179.2
    569560       16179
    569600     16180.9
    569640     16181.5
    569680     16183.7
    569720     16183.1
    569760     16184.6
    569800       16186
    569840     16186.3
    569880     16189.2
    569920     16188.4
    569960     16189.8
    570000     16191.1
    570040     16193.2
    570080     16195.3
    570120     16194.6
    570160     16198.6
    570200     16197.1
    570240     16197.7
    570280       16198
    570320     16201.9
    570360     16201.8
    570400     16203.6
    570440     16204.3
    570480     16206.5
    570520     16205.8
    570560     16207.3
    570600     16208.8
    570640       16209
    570680     16211.9
    570720     16211.1
    570760     16212.6
    570800     16213.8
    570840       16216
    570880     16218.1
    570920     16217.4
    570960     16221.4
    571000     16219.9
    571040     16220.4
    571080     16220.8
    571120     16224.7
    571160     16224.5
    571200     16226.4
    571240       16227
    571280     16229.3
    571320     16228.6
    571360     16230.1
    571400     16231.6
    571440     16231.7
    571480     16234.6
    571520     16233.9
    571560     16235.3
    571600     16236.5
    571640     16238.7
    571680     16240.8
    571720     16240.1
    571760     16244.1
    571800     16242.8
    571840     16243.1
    571880     16243.5
    571920     16247.5
    571960     16247.3
    572000     16249.1
    572040     16249.8
    572080       16252
    572120     16251.4
    572160       16253
    572200     16254.3
    572240     16254.6
    572280     16257.5
    572320     16256.8
    572360     16258.1
    572400     16259.3
    572440     16261.6
    572480     16263.6
    572520     16262.9
    572560     16266.8
    572600     16265.7
    572640     16265.9
    572680     16266.2
    572720     16270.2
    572760     16270.2
    572800     16271.9
    572840     16272.6
    572880     16274.8
    572920     16274.2
    572960     16275.7
    573000     16277.2
    573040     16277.4
    573080     16280.3
    573120     16279.6
    573160     16280.8
    573200     16282.1
    573240     16284.4
    573280     16286.4
    573320     16285.8
    573360     16289.6
    573400     16288.4
    573440     16288.7
    573480     16289.1
    573520     16293.1
    573560       16293
    573600     16294.7
    573640     16295.4
    573680     16297.7
    573720       16297
    573760     16298.5
    573800     16299.9
    573840     16300.2
    573880     16303.1
    573920     16302.4
    573960     16303.6
    574000     16304.9
    574040     16307.2
    574080     16309.2
    574120     16308.6
    574160     16312.4
    574200     16311.3
    574240     16311.5
    574280     16311.8
    574320       16316
    574360     16315.8
    574400     16317.5
    574440     16318.2
    574480     16320.6
    574520     16319.8
    574560     16321.3
    574600     16322.7
    574640       16323
    574680     16325.9
    574720     16325.2
    574760     16326.4
    574800     16327.7
    574840     16330.1
    574880       16332
    574920     16331.3
    574960     16335.2
    575000     16334.1
    575040     16334.3
    575080     16334.7
    575120     16338.8
    575160     16338.7
    575200     16340.2
    575240       16341
    575280     16343.3
    575320     16342.7
    575360     16344.2
    575400     16345.4
    575440     16345.8
    575480     16348.8
    575520     16348.1
    575560     16349.2
    575600     16350.5
    575640     16352.9
    575680     16354.8
    575720     16354.1
    575760       16358
    575800     16356.9
    575840     16357.1
    575880     16357.5
    575920     16361.5
    575960     16361.4
    576000       16363
    576040     16363.8
    576080     16366.2
    576120     16365.4
    576160     16367.1
    576200     16368.3
    576240     16368.7
    576280     16371.6
    576320     16370.9
    576360     16372.1
    576400     16373.3
    576440     16375.7
    576480     16377.7
    576520       16377
    576560     16380.8
    576600     16379.7
    576640     16379.8
    576680     16380.3
    576720     16384.4
    576760     16384.3
    576800     16385.8
    576840     16386.6
    576880       16389
    576920     16388.3
    576960       16390
    577000     16391.1
    577040     16391.5
    577080     16394.4
    577120     16393.8
    577160     16394.9
    577200     16396.1
    577240     16398.6
    577280     16400.5
    577320     16399.8
    577360     16403.6
    577400     16402.5
    577440     16402.6
    577480     16403.1
    577520     16407.2
    577560     16407.1
    577600     16408.5
    577640     16409.4
    577680     16411.8
    577720     16411.2
    577760     16412.8
    577800       16414
    577840     16414.3
    577880     16417.2
    577920     16416.5
    577960     16417.7
    578000     16418.9
    578040     16421.4
    578080     16423.3
    578120     16422.6
    578160     16426.4
    578200     16425.4
    578240     16425.4
    578280     16425.9
    578320     16430.1
    578360     16429.9
    578400     16431.4
    578440     16432.2
    578480     16434.6
    578520       16434
    578560     16435.6
    578600     16436.9
    578640     16437.2
    578680     16440.1
    578720     16439.4
    578760     16440.6
    578800     16441.8
    578840     16444.2
    578880     16446.2
    578920     16445.4
    578960     16449.2
    579000     16448.2
    579040     16448.2
    579080     16448.8
    579120     16452.9
    579160     16452.6
    579200     16454.2
    579240       16455
    579280     16457.5
    579320     16456.8
    579360     16458.4
    579400     16459.7
    579440       16460
    579480     16462.9
    579520     16462.2
    579560     16463.4
    579600     16464.6
    579640     16466.9
    579680     16468.9
    579720     16468.3
    579760     16471.9
    579800       16471
    579840     16470.9
    579880     16471.5
    579920     16475.7
    579960     16475.4
    580000     16476.9
    580040     16477.7
    580080     16480.3
    580120     16479.6
    580160     16481.1
    580200     16482.5
    580240     16482.7
    580280     16485.7
    580320       16485
    580360     16486.2
    580400     16487.4
    580440     16489.7
    580480     16491.8
    580520     16491.1
    580560     16494.7
    580600     16493.8
    580640     16493.7
    580680     16494.3
    580720     16498.5
    580760     16498.2
    580800     16499.6
    580840     16500.5
    580880     16502.9
    580920     16502.4
    580960     16503.9
    581000     16505.4
    581040     16505.5
    581080     16508.4
    581120     16507.7
    581160     16508.8
    581200     16510.2
    581240     16512.6
    581280     16514.6
    581320     16513.9
    581360     16517.5
    581400     16516.5
    581440     16516.4
    581480       16517
    581520     16521.3
    581560     16520.9
    581600     16522.3
    581640     16523.2
    581680     16525.6
    581720     16525.2
    581760     16526.6
    581800     16528.1
    581840     16528.3
    581880     16531.2
    581920     16530.4
    581960     16531.6
    582000     16532.9
    582040     16535.3
    582080     16537.4
    582120     16536.7
    582160     16540.3
    582200     16539.3
    582240     16539.1
    582280     16539.8
    582320       16544
    582360     16543.6
    582400     16545.2
    582440       16546
    582480     16548.4
    582520     16547.9
    582560     16549.3
    582600     16550.8
    582640     16551.1
    582680     16553.9
    582720     16553.1
    582760     16554.4
    582800     16555.6
    582840     16558.1
    582880     16560.2
    582920     16559.4
    582960       16563
    583000     16562.2
    583040     16561.9
    583080     16562.5
    583120     16566.8
    583160     16566.4
    583200       16568
    583240     16568.7
    583280     16571.2
    583320     16570.6
    583360     16572.1
    583400     16573.6
    583440     16573.8
    583480     16576.7
    583520       16576
    583560     16577.2
    583600     16578.4
    583640     16580.9
    583680       16583
    583720     16582.3
    583760     16585.9
    583800     16584.8
    583840     16584.6
    583880     16585.2
    583920     16589.6
    583960     16589.1
    584000     16590.9
    584040     16591.5
    584080       16594
    584120     16593.5
    584160     16594.9
    584200     16596.5
    584240     16596.7
    584280     16599.5
    584320     16598.8
    584360     16600.1
    584400     16601.2
    584440     16603.7
    584480     16605.8
    584520     16605.1
    584560     16608.7
    584600     16607.7
    584640     16607.4
    584680       16608
    584720     16612.4
    584760     16611.9
    584800     16613.8
    584840     16614.4
    584880     16616.8
    584920     16616.2
    584960     16617.8
    585000     16619.3
    585040     16619.5
    585080     16622.3
    585120     16621.6
    585160     16622.9
    585200     16624.1
    585240     16626.6
    585280     16628.6
    585320     16627.9
    585360     16631.5
    585400     16630.5
    585440     16630.2
    585480     16630.9
    585520     16635.2
    585560     16634.8
    585600     16636.5
    585640     16637.3
    585680     16639.6
    585720       16639
    585760     16640.5
    585800     16642.2
    585840     16642.3
    585880     16645.2
    585920     16644.4
    585960     16645.6
    586000       16647
    586040     16649.3
    586080     16651.4
    586120     16650.8
    586160     16654.4
    586200     16653.3
    586240       16653
    586280     16653.8
    586320       16658
    586360     16657.6
    586400     16659.4
    586440     16660.1
    586480     16662.4
    586520     16661.8
    586560     16663.3
    586600       16665
    586640       16665
    586680     16667.9
    586720     16667.2
    586760     16668.4
    586800     16669.8
    586840     16672.2
    586880     16674.2
    586920     16673.5
    586960     16677.2
    587000     16676.1
    587040     16675.9
    587080     16676.5
    587120     16680.8
    587160     16680.4
    587200     16682.2
    587240     16682.9
    587280     16685.2
    587320     16684.7
    587360     16686.1
    587400     16687.8
    587440     16687.9
    587480     16690.7
    587520     16689.9
    587560     16691.1
    587600     16692.5
    587640     16694.9
    587680       16697
    587720     16696.3
    587760       16700
    587800     16698.9
    587840     16698.6
    587880     16699.3
    587920     16703.6
    587960     16703.2
    588000     16704.9
    588040     16705.7
    588080     16708.1
    588120     16707.5
    588160     16708.8
    588200     16710.5
    588240     16710.6
    588280     16713.5
    588320     16712.7
    588360     16713.9
    588400     16715.3
    588440     16717.7
    588480     16719.9
    588520     16719.1
    588560     16722.8
    588600     16721.6
    588640     16721.4
    588680     16721.9
    588720     16726.3
    588760       16726
    588800     16727.8
    588840     16728.4
    588880     16730.8
    588920     16730.3
    588960     16731.6
    589000     16733.3
    589040     16733.4
    589080     16736.3
    589120     16735.5
    589160     16736.8
    589200       16738
    589240     16740.5
    589280     16742.7
    589320     16741.9
    589360     16745.6
    589400     16744.4
    589440     16744.2
    589480     16744.7
    589520       16749
    589560     16748.8
    589600     16750.6
    589640     16751.1
    589680     16753.5
    589720       16753
    589760     16754.4
    589800     16756.1
    589840     16756.2
    589880       16759
    589920     16758.2
    589960     16759.5
    590000     16760.8
    590040     16763.3
    590080     16765.5
    590120     16764.7
    590160     16768.3
    590200     16767.1
    590240       16767
    590280     16767.5
    590320     16771.7
    590360     16771.5
    590400     16773.4
    590440       16774
    590480     16776.2
    590520     16775.8
    590560     16777.1
    590600     16778.9
    590640     16778.9
    590680     16781.8
    590720       16781
    590760     16782.2
    590800     16783.5
    590840       16786
    590880     16788.1
    590920     16787.5
    590960       16791
    591000     16789.9
    591040     16789.6
    591080     16790.3
    591120     16794.4
    591160     16794.2
    591200     16796.1
    591240     16796.7
    591280       16799
    591320     16798.5
    591360     16799.9
    591400     16801.7
    591440     16801.8
    591480     16804.5
    591520     16803.7
    591560     16804.9
    591600     16806.2
    591640     16808.7
    591680     16810.8
    591720     16810.3
    591760     16813.7
    591800     16812.6
    591840     16812.3
    591880       16813
    591920     16817.1
    591960       16817
    592000     16818.8
    592040     16819.4
    592080     16821.7
    592120     16821.2
    592160     16822.6
    592200     16824.4
    592240     16824.5
    592280     16827.2
    592320     16826.5
    592360     16827.7
    592400       16829
    592440     16831.5
    592480     16833.5
    592520       16833
    592560     16836.4
    592600     16835.4
    592640     16835.1
    592680     16835.7
    592720     16839.9
    592760     16839.6
    592800     16841.5
    592840     16842.1
    592880     16844.4
    592920     16843.9
    592960     16845.1
    593000     16847.1
    593040     16847.1
    593080       16850
    593120     16849.2
    593160     16850.3
    593200     16851.6
    593240     16854.2
    593280     16856.1
    593320     16855.6
    593360       16859
    593400       16858
    593440     16857.8
    593480     16858.5
    593520     16862.5
    593560     16862.2
    593600     16864.3
    593640     16864.9
    593680     16867.1
    593720     16866.5
    593760     16867.8
    593800     16869.7
    593840     16869.8
    593880     16872.7
    593920     16871.9
    593960     16872.9
    594000     16874.3
    594040     16876.9
    594080     16878.9
    594120     16878.2
    594160     16881.8
    594200     16880.7
    594240     16880.6
    594280     16881.2
    594320     16885.2
    594360     16884.9
    594400     16886.9
    594440     16887.5
    594480     16889.8
    594520     16889.2
    594560     16890.5
    594600     16892.3
    594640     16892.4
    594680     16895.3
    594720     16894.6
    594760     16895.6
    594800     16896.9
    594840     16899.6
    594880     16901.5
    594920     16900.9
    594960     16904.4
    595000     16903.4
    595040     16903.2
    595080     16903.8
    595120     16907.8
    595160     16907.6
    595200     16909.6
    595240     16910.1
    595280     16912.5
    595320     16911.9
    595360     16913.2
    595400       16915
    595440     16915.1
    595480       16918
    595520     16917.2
    595560     16918.3
    595600     16919.5
    595640     16922.3
    595680     16924.2
    595720     16923.5
    595760       16927
    595800       16926
    595840     16925.8
    595880     16926.5
    595920     16930.6
    595960     16930.3
    596000     16932.4
    596040     16932.8
    596080     16935.1
    596120     16934.6
    596160     16935.8
    596200     16937.6
    596240     16937.7
    596280     16940.6
    596320     16939.9
    596360       16941
    596400     16942.1
    596440       16945
    596480     16946.8
    596520     16946.1
    596560     16949.7
    596600     16948.8
    596640     16948.4
    596680     16949.1
    596720     16953.3
    596760     16952.9
    596800     16955.1
    596840     16955.3
    596880     16957.7
    596920     16957.1
    596960     16958.4
    597000     16960.3
    597040     16960.4
    597080     16963.2
    597120     16962.4
    597160     16963.6
    597200     16964.6
    597240     16967.6
    597280     16969.3
    597320     16968.7
    597360     16972.3
    597400     16971.4
    597440       16971
    597480     16971.8
    597520     16975.9
    597560     16975.5
    597600     16977.8
    597640     16977.9
    597680     16980.3
    597720     16979.7
    597760       16981
    597800     16982.9
    597840       16983
    597880     16985.8
    597920       16985
    597960     16986.1
    598000     16987.2
    598040     16990.2
    598080     16991.9
    598120     16991.4
    598160     16994.9
    598200     16994.1
    598240     16993.6
    598280     16994.4
    598320     16998.5
    598360       16998
    598400     17000.4
    598440     17000.6
    598480     17002.9
    598520     17002.3
    598560     17003.7
    598600     17005.6
    598640     17005.7
    598680     17008.5
    598720     17007.6
    598760     17008.7
    598800     17009.8
    598840     17012.9
    598880     17014.6
    598920     17013.9
    598960     17017.6
    599000     17016.7
    599040     17016.1
    599080       17017
    599120     17021.1
    599160     17020.7
    599200       17023
    599240     17023.2
    599280     17025.6
    599320     17024.9
    599360     17026.4
    599400     17028.1
    599440     17028.4
    599480     17031.1
    599520     17030.3
    599560     17031.3
    599600     17032.5
    599640     17035.5
    599680     17037.2
    599720     17036.6
    599760     17040.3
    599800     17039.4
    599840     17038.8
    599880     17039.7
    599920     17043.8
    599960     17043.3
    600000     17045.6
    600040     17045.9
    600080     17048.2
    600120     17047.5
    600160       17049
    600200     17050.7
    600240       17051
    600280     17053.8
    600320       17053
    600360     17053.9
    600400     17055.2
    600440     17058.2
    600480     17059.9
    600520     17059.2
    600560     17062.9
    600600       17062
    600640     17061.5
    600680     17062.4
    600720     17066.5
    600760       17066
    600800     17068.3
    600840     17068.5
    600880     17070.9
    600920     17070.1
    600960     17071.7
    601000     17073.4
    601040     17073.8
    601080     17076.5
    601120     17075.6
    601160     17076.6
    601200     17077.7
    601240     17080.9
    601280     17082.6
    601320     17081.9
    601360     17085.6
    601400     17084.7
    601440     17084.2
    601480     17085.1
    601520     17089.2
    601560     17088.6
    601600     17090.9
    601640     17091.2
    601680     17093.5
    601720     17092.8
    601760     17094.3
    601800       17096
    601840     17096.3
    601880     17099.1
    601920     17098.3
    601960     17099.3
    602000     17100.5
    602040     17103.6
    602080     17105.2
    602120     17104.6
    602160     17108.3
    602200     17107.4
    602240       17107
    602280     17107.8
    602320     17111.8
    602360     17111.3
    602400     17113.5
    602440     17113.8
    602480     17116.1
    602520     17115.5
    602560     17116.9
    602600     17118.6
    602640       17119
    602680     17121.8
    602720     17120.9
    602760     17121.9
    602800     17123.1
    602840     17126.2
    602880     17127.8
    602920     17127.2
    602960     17130.9
    603000       17130
    603040     17129.7
    603080     17130.4
    603120     17134.4
    603160       17134
    603200     17136.2
    603240     17136.4
    603280     17138.8
    603320     17138.1
    603360     17139.5
    603400     17141.2
    603440     17141.5
    603480     17144.4
    603520     17143.5
    603560     17144.6
    603600     17145.7
    603640     17148.9
    603680     17150.5
    603720     17149.8
    603760     17153.5
    603800     17152.6
    603840     17152.2
    603880     17153.1
    603920       17157
    603960     17156.5
    604000     17158.8
    604040       17159
    604080     17161.5
    604120     17160.6
    604160     17162.1
    604200     17163.8
    604240     17164.2
    604280     17166.9
    604320     17166.1
    604360     17167.2
    604400     17168.4
    604440     17171.5
    604480     17173.2
    604520     17172.4
    604560     17176.1
    604600     17175.3
    604640     17174.8
    604680     17175.7
    604720     17179.7
    604760     17179.1
    604800     17181.4
    604840     17181.6
    604880       17184
    604920     17183.2
    604960     17184.7
    605000     17186.4
    605040     17186.8
    605080     17189.5
    605120     17188.7
    605160     17189.8
    605200       17191
    605240     17194.1
    605280     17195.7
    605320     17194.9
    605360     17198.8
    605400     17197.9
    605440     17197.4
    605480     17198.3
    605520     17202.2
    605560     17201.7
    605600     17204.1
    605640     17204.1
    605680     17206.6
    605720     17205.8
    605760     17207.3
    605800     17208.9
    605840     17209.4
    605880     17212.1
    605920     17211.2
    605960     17212.4
    606000     17213.6
    606040     17216.6
    606080     17218.2
    606120     17217.5
    606160     17221.4
    606200     17220.5
    606240     17219.8
    606280     17220.8
    606320     17224.8
    606360     17224.3
    606400     17226.6
    606440     17226.7
    606480     17229.1
    606520     17228.4
    606560     17229.9
    606600     17231.6
    606640       17232
    606680     17234.6
    606720     17233.6
    606760     17234.9
    606800     17236.2
    606840     17239.2
    606880     17240.8
    606920       17240
    606960       17244
    607000     17243.1
    607040     17242.5
    607080     17243.4
    607120     17247.4
    607160     17246.8
    607200     17249.1
    607240     17249.2
    607280     17251.7
    607320     17250.9
    607360     17252.6
    607400     17254.1
    607440     17254.5
    607480     17257.2
    607520     17256.3
    607560     17257.4
    607600     17258.8
    607640     17261.7
    607680     17263.4
    607720     17262.6
    607760     17266.6
    607800     17265.7
    607840       17265
    607880     17266.1
    607920     17269.8
    607960     17269.5
    608000     17271.8
    608040     17271.8
    608080     17274.3
    608120     17273.4
    608160     17275.1
    608200     17276.6
    608240       17277
    608280     17279.7
    608320     17278.8
    608360     17279.9
    608400     17281.2
    608440     17284.2
    608480     17285.9
    608520       17285
    608560     17289.1
    608600     17288.2
    608640     17287.4
    608680     17288.6
    608720     17292.3
    608760     17291.9
    608800     17294.3
    608840     17294.3
    608880     17296.7
    608920     17295.8
    608960     17297.5
    609000     17299.1
    609040     17299.4
    609080     17302.1
    609120     17301.2
    609160     17302.3
    609200     17303.7
    609240     17306.5
    609280     17308.4
    609320     17307.4
    609360     17311.6
    609400     17310.6
    609440     17309.7
    609480     17311.1
    609520     17314.7
    609560     17314.4
    609600     17316.7
    609640     17316.7
    609680     17319.1
    609720     17318.2
    609760     17319.8
    609800     17321.5
    609840     17321.8
    609880     17324.6
    609920     17323.7
    609960     17324.7
    610000     17326.2
    610040       17329
    610080     17330.7
    610120     17329.8
    610160       17334
    610200       17333
    610240     17332.1
    610280     17333.5
    610320       17337
    610360     17336.9
    610400     17339.1
    610440     17339.1
    610480     17341.5
    610520     17340.6
    610560     17342.1
    610600     17343.9
    610640     17344.2
    610680     17346.9
    610720       17346
    610760       17347
    610800     17348.5
    610840     17351.3
    610880     17353.1
    610920     17352.1
    610960     17356.2
    611000     17355.3
    611040     17354.4
    611080     17355.9
    611120     17359.3
    611160     17359.2
    611200     17361.5
    611240     17361.6
    611280     17363.7
    611320       17363
    611360     17364.5
    611400     17366.2
    611440     17366.5
    611480     17369.2
    611520     17368.4
    611560     17369.5
    611600     17370.9
    611640     17373.7
    611680     17375.4
    611720     17374.6
    611760     17378.7
    611800     17377.8
    611840     17376.8
    611880     17378.3
    611920     17381.7
    611960     17381.6
    612000     17383.8
    612040     17384.1
    612080     17386.2
    612120     17385.4
    612160     17386.9
    612200     17388.7
    612240       17389
    612280     17391.8
    612320     17390.9
    612360       17392
    612400     17393.4
    612440     17396.1
    612480     17397.8
    612520     17397.1
    612560     17401.2
    612600     17400.3
    612640     17399.2
    612680     17400.7
    612720     17404.2
    612760     17404.1
    612800     17406.3
    612840     17406.6
    612880     17408.6
    612920     17407.9
    612960     17409.3
    613000     17411.2
    613040     17411.4
    613080     17414.2
    613120     17413.4
    613160     17414.4
    613200     17415.9
    613240     17418.6
    613280     17420.3
    613320     17419.6
    613360     17423.7
    613400     17422.8
    613440     17421.7
    613480     17423.2
    613520     17426.6
    613560     17426.6
    613600     17428.7
    613640     17429.1
    613680       17431
    613720     17430.5
    613760     17431.9
    613800     17433.7
    613840     17433.9
    613880     17436.7
    613920     17435.9
    613960     17436.9
    614000     17438.5
    614040     17441.1
    614080     17442.9
    614120     17442.1
    614160     17446.2
    614200     17445.2
    614240     17444.2
    614280     17445.7
    614320     17449.1
    614360     17449.1
    614400     17451.3
    614440     17451.6
    614480     17453.5
    614520       17453
    614560     17454.4
    614600     17456.2
    614640     17456.3
    614680     17459.2
    614720     17458.3
    614760     17459.4
    614800       17461
    614840     17463.6
    614880     17465.4
    614920     17464.6
    614960     17468.7
    615000     17467.8
    615040     17466.7
    615080     17468.2
    615120     17471.6
    615160     17471.7
    615200     17473.7
    615240     17474.1
    615280       17476
    615320     17475.6
    615360     17476.8
    615400     17478.8
    615440     17478.9
    615480     17481.6
    615520     17480.8
    615560       17482
    615600     17483.5
    615640     17486.1
    615680     17487.9
    615720       17487
    615760     17491.3
    615800     17490.4
    615840     17489.2
    615880     17490.8
    615920     17494.1
    615960     17494.2
    616000     17496.3
    616040     17496.6
    616080     17498.4
    616120     17498.1
    616160     17499.3
    616200     17501.2
    616240     17501.4
    616280     17504.2
    616320     17503.3
    616360     17504.5
    616400     17505.9
    616440     17508.6
    616480     17510.3
    616520     17509.5
    616560     17513.7
    616600       17513
    616640     17511.7
    616680     17513.4
    616720     17516.6
    616760     17516.6
    616800     17518.8
    616840     17519.1
    616880     17520.9
    616920     17520.6
    616960     17521.8
    617000     17523.6
    617040     17523.8
    617080     17526.7
    617120     17525.8
    617160       17527
    617200     17528.3
    617240     17531.1
    617280     17532.8
    617320       17532
    617360     17536.2
    617400     17535.5
    617440       17534
    617480     17535.9
    617520     17539.1
    617560     17539.1
    617600     17541.3
    617640     17541.5
    617680     17543.5
    617720       17543
    617760     17544.2
    617800     17546.2
    617840     17546.3
    617880     17549.2
    617920     17548.3
    617960     17549.5
    618000     17550.7
    618040     17553.6
    618080     17555.2
    618120     17554.6
    618160     17558.7
    618200     17558.1
    618240     17556.4
    618280     17558.4
    618320     17561.6
    618360     17561.6
    618400     17563.7
    618440     17563.9
    618480     17565.9
    618520     17565.5
    618560     17566.6
    618600     17568.7
    618640     17568.7
    618680     17571.6
    618720     17570.6
    618760     17571.9
    618800     17573.1
    618840       17576
    618880     17577.6
    618920       17577
    618960     17581.1
    619000     17580.4
    619040     17578.9
    619080     17580.8
    619120     17584.1
    619160     17584.1
    619200     17586.1
    619240     17586.3
    619280     17588.4
    619320     17587.9
    619360       17589
    619400     17591.1
    619440     17591.2
    619480     17594.2
    619520     17593.1
    619560     17594.5
    619600     17595.6
    619640     17598.4
    619680       17600
    619720     17599.4
    619760     17603.6
    619800     17602.8
    619840     17601.4
    619880     17603.2
    619920     17606.5
    619960     17606.4
    620000     17608.5
    620040     17608.8
    620080     17610.8
    620120     17610.3
    620160     17611.4
    620200     17613.5
    620240     17613.5
    620280     17616.5
    620320     17615.5
    620360       17617
    620400       17618
    620440     17620.8
    620480     17622.5
    620520     17621.9
    620560       17626
    620600     17625.3
    620640     17623.8
    620680     17625.7
    620720       17629
    620760     17628.8
    620800       17631
    620840     17631.2
    620880     17633.4
    620920     17632.8
    620960     17633.9
    621000       17636
    621040     17636.1
    621080     17639.1
    621120       17638
    621160     17639.4
    621200     17640.4
    621240     17643.3
    621280     17644.9
    621320     17644.4
    621360     17648.5
    621400     17647.7
    621440     17646.3
    621480     17648.1
    621520     17651.5
    621560     17651.4
    621600     17653.5
    621640     17653.7
    621680     17655.8
    621720     17655.3
    621760     17656.4
    621800     17658.5
    621840     17658.6
    621880     17661.5
    621920     17660.4
    621960       17662
    622000     17662.8
    622040     17665.8
    622080     17667.5
    622120     17666.8
    622160     17670.9
    622200     17670.2
    622240     17668.8
    622280     17670.6
    622320       17674
    622360     17673.9
    622400       17676
    622440     17676.3
    622480     17678.4
    622520     17677.7
    622560       17679
    622600       17681
    622640     17681.1
    622680     17684.1
    622720     17682.9
    622760     17684.4
    622800     17685.3
    622840     17688.3
    622880       17690
    622920     17689.3
    622960     17693.4
    623000     17692.7
    623040     17691.2
    623080     17693.1
    623120     17696.6
    623160     17696.4
    623200     17698.5
    623240     17698.8
    623280     17700.9
    623320     17700.3
    623360     17701.5
    623400     17703.5
    623440     17703.5
    623480     17706.6
    623520     17705.4
    623560       17707
    623600     17707.8
    623640     17710.8
    623680     17712.6
    623720     17711.9
    623760       17716
    623800     17715.3
    623840     17713.7
    623880     17715.6
    623920       17719
    623960     17718.9
    624000     17721.1
    624040     17721.2
    624080     17723.5
    624120     17722.8
    624160     17723.9
    624200     17725.9
    624240       17726
    624280     17729.1
    624320     17727.7
    624360     17729.4
    624400     17730.2
    624440     17733.2
    624480       17735
    624520     17734.3
    624560     17738.5
    624600     17737.8
    624640       17736
    624680     17738.1
    624720     17741.4
    624760     17741.3
    624800     17743.4
    624840     17743.7
    624880     17745.9
    624920     17745.2
    624960     17746.4
    625000     17748.3
    625040     17748.4
    625080     17751.6
    625120     17750.2
    625160       17752
    625200     17752.6
    625240     17755.7
    625280     17757.5
    625320     17756.8
    625360       17761
    625400     17760.2
    625440     17758.4
    625480     17760.6
    625520     17763.8
    625560     17763.8
    625600       17766
    625640     17766.1
    625680     17768.3
    625720     17767.7
    625760     17768.9
    625800     17770.8
    625840     17770.9
    625880     17774.2
    625920     17772.7
    625960     17774.4
    626000     17775.1
    626040     17778.3
    626080       17780
    626120     17779.3
    626160     17783.6
    626200     17782.7
    626240       17781
    626280     17783.1
    626320     17786.2
    626360     17786.3
    626400     17788.6
    626440     17788.6
    626480     17790.9
    626520     17790.2
    626560     17791.6
    626600     17793.3
    626640     17793.5
    626680     17796.7
    626720     17795.3
    626760     17796.8
    626800     17797.6
    626840     17800.8
    626880     17802.6
    626920     17801.9
    626960     17806.1
    627000     17805.3
    627040     17803.5
    627080     17805.6
    627120     17808.7
    627160     17808.8
    627200     17811.1
    627240     17811.1
    627280     17813.5
    627320     17812.7
    627360     17814.1
    627400     17815.8
    627440       17816
    627480     17819.3
    627520     17817.8
    627560     17819.3
    627600       17820
    627640     17823.5
    627680     17825.1
    627720     17824.4
    627760     17828.7
    627800     17827.8
    627840     17825.9
    627880     17828.1
    627920     17831.2
    627960     17831.4
    628000     17833.6
    628040     17833.6
    628080     17836.1
    628120     17835.2
    628160     17836.5
    628200     17838.3
    628240     17838.5
    628280     17841.8
    628320     17840.2
    628360     17841.8
    628400     17842.6
    628440     17845.9
    628480     17847.7
    628520       17847
    628560     17851.1
    628600     17850.3
    628640     17848.4
    628680     17850.5
    628720     17853.8
    628760     17853.9
    628800     17856.1
    628840     17856.1
    628880     17858.5
    628920     17857.6
    628960     17858.9
    629000     17860.9
    629040       17861
    629080     17864.3
    629120     17862.7
    629160     17864.2
    629200     17865.1
    629240     17868.4
    629280     17870.1
    629320     17869.4
    629360     17873.6
    629400     17872.7
    629440     17870.9
    629480     17872.9
    629520     17876.4
    629560     17876.3
    629600     17878.6
    629640     17878.5
    629680     17880.9
    629720       17880
    629760     17881.4
    629800     17883.3
    629840     17883.5
    629880     17886.9
    629920     17885.1
    629960     17886.7
    630000     17887.6
    630040     17890.9
    630080     17892.7
    630120     17891.8
    630160     17896.1
    630200     17895.3
    630240     17893.3
    630280     17895.5
    630320     17898.8
    630360     17898.7
    630400     17901.1
    630440       17901
    630480     17903.4
    630520     17902.4
    630560     17903.9
    630600     17905.9
    630640       17906
    630680     17909.5
    630720     17907.6
    630760     17909.2
    630800     17910.1
    630840     17913.4
    630880     17915.1
    630920     17914.3
    630960     17918.7
    631000     17917.7
    631040     17915.8
    631080     17917.9
    631120     17921.2
    631160     17921.3
    631200     17923.6
    631240     17923.5
    631280     17925.9
    631320     17924.9
    631360     17926.5
    631400     17928.3
    631440     17928.4
    631480       17932
    631520     17930.1
    631560     17931.6
    631600     17932.6
    631640     17935.9
    631680     17937.6
    631720     17936.9
    631760     17941.3
    631800     17940.2
    631840     17938.3
    631880     17940.3
    631920     17943.7
    631960     17943.8
    632000     17946.1
    632040       17946
    632080     17948.5
    632120     17947.5
    632160       17949
    632200     17950.8
    632240     17951.1
    632280     17954.5
    632320     17952.5
    632360     17954.2
    632400     17955.1
    632440     17958.4
    632480     17960.1
    632520     17959.4
    632560     17963.9
    632600     17962.7
    632640     17960.8
    632680     17962.9
    632720     17966.2
    632760     17966.4
    632800     17968.7
    632840     17968.6
    632880       17971
    632920     17970.1
    632960     17971.5
    633000     17973.4
    633040     17973.4
    633080     17977.1
    633120       17975
    633160     17976.8
    633200     17977.5
    633240     17980.8
    633280     17982.5
    633320     17981.9
    633360     17986.4
    633400     17985.3
    633440     17983.3
    633480     17985.3
    633520     17988.7
    633560     17988.9
    633600     17991.1
    633640     17991.1
    633680     17993.5
    633720     17992.7
    633760     17993.9
    633800     17995.9
    633840     17995.9
    633880     17999.6
    633920     17997.5
    633960     17999.3
    634000     18000.1
    634040     18003.4
    634080     18004.9
    634120     18004.5
    634160     18008.9
    634200     18007.8
    634240     18005.8
    634280     18007.8
    634320     18011.1
    634360     18011.4
    634400     18013.7
    634440     18013.7
    634480     18016.1
    634520     18015.3
    634560     18016.4
    634600     18018.4
    634640     18018.5
    634680     18022.1
    634720       18020
    634760     18021.8
    634800     18022.6
    634840     18025.8
    634880     18027.4
    634920       18027
    634960     18031.5
    635000     18030.4
    635040     18028.3
    635080     18030.3
    635120     18033.7
    635160     18033.9
    635200     18036.2
    635240     18036.1
    635280     18038.6
    635320     18037.9
    635360       18039
    635400     18040.9
    635440     18041.1
    635480     18044.7
    635520     18042.4
    635560     18044.4
    635600     18045.2
    635640     18048.4
    635680       18050
    635720     18049.5
    635760       18054
    635800     18052.9
    635840     18050.8
    635880     18052.8
    635920     18056.2
    635960     18056.4
    636000     18058.7
    636040     18058.5
    636080     18061.2
    636120     18060.4
    636160     18061.5
    636200     18063.5
    636240     18063.7
    636280     18067.3
    636320       18065
    636360     18066.9
    636400     18067.6
    636440     18070.9
    636480     18072.5
    636520       18072
    636560     18076.5
    636600     18075.5
    636640     18073.3
    636680     18075.3
    636720     18078.8
    636760     18078.9
    636800     18081.3
    636840     18081.1
    636880     18083.8
    636920       18083
    636960     18084.1
    637000       18086
    637040     18086.1
    637080     18089.9
    637120     18087.5
    637160     18089.3
    637200     18090.1
    637240     18093.4
    637280       18095
    637320     18094.5
    637360     18099.1
    637400       18098
    637440     18095.8
    637480     18097.8
    637520     18101.3
    637560     18101.4
    637600     18103.8
    637640     18103.6
    637680     18106.2
    637720     18105.5
    637760     18106.6
    637800     18108.4
    637840     18108.6
    637880     18112.4
    637920       18110
    637960       18112
    638000     18112.5
    638040       18116
    638080     18117.6
    638120     18116.9
    638160     18121.5
    638200     18120.5
    638240     18118.4
    638280     18120.3
    638320     18123.7
    638360     18123.9
    638400     18126.3
    638440     18126.1
    638480     18128.7
    638520       18128
    638560     18129.2
    638600     18130.9
    638640     18131.1
    638680     18134.8
    638720     18132.4
    638760     18134.6
    638800     18134.9
    638840     18138.5
    638880       18140
    638920     18139.5
    638960       18144
    639000     18142.9
    639040     18140.9
    639080     18142.8
    639120     18146.2
    639160     18146.4
    639200     18148.9
    639240     18148.6
    639280     18151.2
    639320     18150.6
    639360     18151.7
    639400     18153.3
    639440     18153.7
    639480     18157.5
    639520     18154.9
    639560     18157.1
    639600     18157.5
    639640     18161.1
    639680     18162.4
    639720       18162
    639760     18166.5
    639800     18165.6
    639840     18163.4
    639880     18165.3
    639920     18168.7
    639960     18168.9
    640000     18171.3
    640040     18171.1
    640080     18173.7
    640120       18173
    640160     18174.2
    640200     18175.7
    640240     18176.2
    640280       18180
    640320     18177.4
    640360     18179.6
    640400     18179.9
    640440     18183.5
    640480     18184.9
    640520     18184.6
    640560     18189.1
    640600     18188.1
    640640     18185.8
    640680     18187.7
    640720     18191.2
    640760     18191.3
    640800     18193.7
    640840     18193.6
    640880     18196.2
    640920     18195.5
    640960     18196.6
    641000     18198.2
    641040     18198.8
    641080     18202.5
    641120     18199.9
    641160     18202.1
    641200     18202.5
    641240       18206
    641280     18207.4
    641320     18207.1
    641360     18211.6
    641400     18210.5
    641440     18208.3
    641480     18210.2
    641520     18213.6
    641560     18213.8
    641600     18216.1
    641640     18216.1
    641680     18218.6
    641720     18217.9
    641760     18219.1
    641800     18220.5
    641840     18221.2
    641880       18225
    641920     18222.4
    641960     18224.7
    642000     18224.9
    642040     18228.4
    642080     18229.8
    642120     18229.7
    642160     18234.1
    642200     18233.1
    642240     18230.7
    642280     18232.7
    642320       18236
    642360     18236.2
    642400     18238.6
    642440     18238.5
    642480     18241.1
    642520     18240.3
    642560     18241.5
    642600     18242.9
    642640     18243.6
    642680     18247.4
    642720     18244.8
    642760       18247
    642800     18247.2
    642840     18250.8
    642880     18252.2
    642920     18252.1
    642960     18256.4
    643000     18255.5
    643040     18253.1
    643080     18255.1
    643120     18258.4
    643160     18258.6
    643200     18261.1
    643240     18260.9
    643280     18263.4
    643320     18262.7
    643360     18263.8
    643400     18265.2
    643440     18266.1
    643480     18269.8
    643520     18267.1
    643560     18269.4
    643600     18269.6
    643640     18273.2
    643680     18274.5
    643720     18274.6
    643760     18278.7
    643800     18277.9
    643840     18275.3
    643880     18277.5
    643920     18280.8
    643960       18281
    644000     18283.4
    644040     18283.3
    644080     18285.8
    644120     18285.1
    644160     18286.2
    644200     18287.7
    644240     18288.6
    644280     18292.4
    644320     18289.5
    644360     18291.8
    644400       18292
    644440     18295.6
    644480     18296.9
    644520       18297
    644560     18301.3
    644600     18300.2
    644640     18297.7
    644680       18300
    644720     18303.2
    644760     18303.4
    644800     18305.8
    644840     18305.6
    644880     18308.4
    644920     18307.6
    644960     18308.6
    645000       18310
    645040     18310.9
    645080     18314.7
    645120     18311.8
    645160     18314.1
    645200     18314.3
    645240     18317.9
    645280     18319.3
    645320     18319.3
    645360     18323.5
    645400     18322.5
    645440       18320
    645480     18322.4
    645520     18325.5
    645560     18325.8
    645600     18328.1
    645640     18327.9
    645680     18330.8
    645720       18330
    645760     18330.8
    645800     18332.3
    645840     18333.3
    645880       18337
    645920     18334.2
    645960     18336.4
    646000     18336.7
    646040     18340.2
    646080     18341.6
    646120     18341.5
    646160     18345.8
    646200     18344.8
    646240     18342.4
    646280     18344.7
    646320     18347.8
    646360     18348.2
    646400     18350.5
    646440     18350.2
    646480     18353.2
    646520     18352.2
    646560     18353.2
    646600     18354.7
    646640     18355.8
    646680     18359.5
    646720     18356.6
    646760     18358.7
    646800     18359.1
    646840     18362.6
    646880       18364
    646920     18363.8
    646960       18368
    647000     18367.1
    647040     18364.8
    647080     18367.1
    647120     18370.2
    647160     18370.6
    647200     18372.8
    647240     18372.7
    647280     18375.5
    647320     18374.6
    647360     18375.6
    647400     18377.2
    647440     18378.2
    647480     18381.8
    647520       18379
    647560       18381
    647600     18381.3
    647640       18385
    647680     18386.4
    647720     18386.3
    647760     18390.5
    647800     18389.5
    647840     18387.2
    647880     18389.4
    647920     18392.5
    647960     18392.9
    648000     18395.2
    648040     18395.2
    648080     18397.9
    648120       18397
    648160     18397.9
    648200     18399.6
    648240     18400.7
    648280     18404.2
    648320     18401.3
    648360     18403.3
    648400     18403.7
    648440     18407.4
    648480     18408.7
    648520     18408.7
    648560     18412.8
    648600     18411.8
    648640     18409.7
    648680     18411.9
    648720     18414.9
    648760     18415.2
    648800     18417.5
    648840     18417.6
    648880     18420.2
    648920     18419.4
    648960     18420.4
    649000       18422
    649040     18423.2
    649080     18426.7
    649120     18423.6
    649160     18425.7
    649200       18426
    649240     18429.8
    649280     18431.1
    649320       18431
    649360     18435.2
    649400     18434.2
    649440       18432
    649480     18434.2
    649520     18437.3
    649560     18437.5
    649600     18439.8
    649640       18440
    649680     18442.5
    649720     18441.8
    649760     18442.8
    649800     18444.4
    649840     18445.6
    649880     18449.2
    649920     18445.9
    649960     18448.2
    650000     18448.4
    650040     18452.2
    650080     18453.4
    650120     18453.3
    650160     18457.6
    650200     18456.5
    650240     18454.3
    650280     18456.6
    650320     18459.7
    650360     18459.9
    650400     18462.3
    650440     18462.4
    650480     18464.8
    650520     18464.3
    650560     18465.3
    650600     18466.8
    650640       18468
    650680     18471.6
    650720     18468.3
    650760     18470.6
    650800     18470.7
    650840     18474.7
    650880     18475.8
    650920     18475.8
    650960     18480.1
    651000     18478.9
    651040     18476.9
    651080     18479.2
    651120     18482.1
    651160     18482.4
    651200     18484.7
    651240     18484.8
    651280     18487.2
    651320     18486.7
    651360     18487.7
    651400     18489.3
    651440     18490.3
    651480     18494.1
    651520     18490.7
    651560     18492.9
    651600     18493.1
    651640     18497.2
    651680     18498.2
    651720     18498.1
    651760     18502.4
    651800     18501.3
    651840     18499.4
    651880     18501.6
    651920     18504.5
    651960     18504.8
    652000     18507.1
    652040     18507.2
    652080     18509.6
    652120       18509
    652160     18510.1
    652200     18511.7
    652240     18512.7
    652280     18516.6
    652320       18513
    652360     18515.3
    652400     18515.5
    652440     18519.5
    652480     18520.5
    652520     18520.5
    652560     18524.8
    652600     18523.7
    652640     18521.8
    652680       18524
    652720     18526.9
    652760     18527.2
    652800     18529.5
    652840     18529.6
    652880       18532
    652920     18531.4
    652960     18532.5
    653000       18534
    653040       18535
    653080       18539
    653120     18535.4
    653160     18537.7
    653200     18537.9
    653240     18541.9
    653280     18542.9
    653320     18542.8
    653360       18547
    653400     18546.2
    653440     18544.3
    653480     18546.4
    653520     18549.3
    653560     18549.6
    653600     18551.9
    653640     18551.9
    653680     18554.4
    653720     18553.7
    653760       18555
    653800     18556.5
    653840     18557.4
    653880     18561.5
    653920     18557.8
    653960     18560.2
    654000     18560.3
    654040     18564.4
    654080     18565.3
    654120     18565.3
    654160     18569.5
    654200     18568.6
    654240     18566.6
    654280     18568.8
    654320     18571.7
    654360       18572
    654400     18574.4
    654440     18574.4
    654480     18576.8
    654520     18576.2
    654560     18577.3
    654600     18578.9
    654640     18579.8
    654680       18584
    654720     18580.1
    654760     18582.6
    654800     18582.7
    654840     18586.9
    654880     18587.7
    654920     18587.7
    654960     18591.9
    655000       18591
    655040     18589.1
    655080     18591.2
    655120     18594.1
    655160     18594.5
    655200     18596.9
    655240     18596.9
    655280     18599.3
    655320     18598.5
    655360     18599.9
    655400     18601.4
    655440     18602.1
    655480     18606.4
    655520     18602.7
    655560       18605
    655600     18605.1
    655640     18609.4
    655680     18610.2
    655720     18610.2
    655760     18614.4
    655800     18613.6
    655840     18611.6
    655880     18613.8
    655920     18616.5
    655960     18616.9
    656000     18619.3
    656040     18619.3
    656080     18621.7
    656120     18620.9
    656160     18622.4
    656200     18623.9
    656240     18624.7
    656280     18628.7
    656320     18625.2
    656360     18627.4
    656400     18627.5
    656440     18631.8
    656480     18632.6
    656520     18632.7
    656560     18636.9
    656600     18636.1
    656640     18634.1
    656680     18636.1
    656720     18638.9
    656760     18639.5
    656800     18641.8
    656840     18641.8
    656880     18644.1
    656920     18643.4
    656960     18644.8
    657000     18646.4
    657040     18647.1
    657080     18651.2
    657120     18647.6
    657160     18649.8
    657200       18650
    657240     18654.3
    657280     18655.1
    657320     18655.1
    657360     18659.3
    657400     18658.5
    657440     18656.5
    657480     18658.6
    657520     18661.4
    657560     18661.9
    657600     18664.3
    657640     18664.2
    657680     18666.6
    657720     18665.8
    657760     18667.2
    657800     18668.7
    657840     18669.5
    657880     18673.7
    657920     18670.3
    657960     18672.1
    658000     18672.3
    658040     18676.6
    658080     18677.4
    658120     18677.6
    658160     18681.8
    658200     18680.9
    658240     18678.9
    658280       18681
    658320     18683.8
    658360     18684.3
    658400     18686.7
    658440     18686.6
    658480       18689
    658520     18688.2
    658560     18689.6
    658600     18691.1
    658640     18691.8
    658680       18696
    658720     18692.7
    658760     18694.6
    658800     18694.7
    658840       18699
    658880     18699.9
    658920       18700
    658960     18704.2
    659000     18703.3
    659040     18701.4
    659080     18703.4
    659120     18706.1
    659160     18706.8
    659200     18709.2
    659240     18709.2
    659280     18711.7
    659320     18710.6
    659360       18712
    659400     18713.6
    659440     18714.2
    659480     18718.5
    659520     18715.2
    659560     18717.1
    659600     18717.1
    659640     18721.4
    659680     18722.5
    659720     18722.5
    659760     18726.8
    659800     18725.7
    659840     18723.9
    659880     18725.9
    659920     18728.7
    659960     18729.2
    660000     18731.8
    660040     18731.7
    660080     18734.1
    660120       18733
    660160     18734.5
    660200     18736.1
    660240     18736.7
    660280     18741.1
    660320     18737.7
    660360     18739.5
    660400     18739.6
    660440     18743.9
    660480       18745
    660520       18745
    660560     18749.2
    660600     18748.3
    660640     18746.3
    660680     18748.4
    660720     18751.1
    660760     18751.7
    660800     18754.4
    660840     18754.1
    660880     18756.7
    660920     18755.4
    660960     18756.9
    661000     18758.6
    661040     18759.2
    661080     18763.6
    661120     18760.2
    661160       18762
    661200     18762.2
    661240     18766.4
    661280     18767.5
    661320     18767.5
    661360     18771.7
    661400     18770.7
    661440     18768.8
    661480     18770.9
    661520     18773.7
    661560     18774.3
    661600     18776.9
    661640     18776.5
    661680     18779.2
    661720       18778
    661760     18779.3
    661800     18781.2
    661840     18781.6
    661880     18786.2
    661920     18782.7
    661960     18784.5
    662000     18784.6
    662040     18788.9
    662080     18790.1
    662120     18790.1
    662160     18794.1
    662200     18793.3
    662240     18791.3
    662280     18793.6
    662320     18796.3
    662360     18796.8
    662400     18799.5
    662440     18798.9
    662480     18801.6
    662520     18800.4
    662560     18801.7
    662600     18803.7
    662640       18804
    662680     18808.6
    662720     18805.3
    662760     18806.9
    662800     18807.1
    662840     18811.4
    662880     18812.6
    662920     18812.4
    662960     18816.6
    663000     18815.8
    663040     18813.7
    663080       18816
    663120     18818.8
    663160     18819.5
    663200     18821.9
    663240     18821.4
    663280     18824.1
    663320     18822.8
    663360     18824.2
    663400     18826.1
    663440     18826.5
    663480     18831.1
    663520     18827.7
    663560     18829.4
    663600     18829.5
    663640       18834
    663680     18835.1
    663720       18835
    663760     18839.1
    663800     18838.3
    663840     18836.1
    663880     18838.4
    663920     18841.3
    663960       18842
    664000     18844.5
    664040     18843.8
    664080     18846.6
    664120     18845.3
    664160     18846.8
    664200     18848.5
    664240     18848.9
    664280     18853.6
    664320       18850
    664360     18851.9
    664400       18852
    664440     18856.5
    664480     18857.6
    664520     18857.5
    664560     18861.5
    664600     18860.7
    664640     18858.6
    664680     18860.9
    664720     18863.7
    664760     18864.5
    664800       18867
    664840     18866.3
    664880     18869.1
    664920     18867.7
    664960     18869.1
    665000     18870.9
    665040     18871.4
    665080     18876.1
    665120     18872.4
    665160     18874.3
    665200     18874.6
    665240       18879
    665280       18880
    665320       18880
    665360     18883.9
    665400     18883.2
    665440     18881.2
    665480     18883.5
    665520     18886.2
    665560       18887
    665600     18889.4
    665640     18888.7
    665680     18891.6
    665720       18890
    665760     18891.5
    665800     18893.4
    665840     18893.9
    665880     18898.5
    665920     18894.9
    665960     18896.6
    666000     18896.9
    666040     18901.5
    666080     18902.4
    666120     18902.4
    666160     18906.2
    666200     18905.5
    666240     18903.5
    666280       18906
    666320     18908.5
    666360     18909.4
    666400     18911.8
    666440       18911
    666480       18914
    666520     18912.5
    666560       18914
    666600     18915.8
    666640     18916.2
    666680     18920.9
    666720     18917.2
    666760     18919.1
    666800     18919.2
    666840     18923.8
    666880     18924.8
    666920     18924.8
    666960     18928.6
    667000     18927.9
    667040     18925.8
    667080     18928.3
    667120     18930.9
    667160     18931.8
    667200     18934.3
    667240     18933.4
    667280     18936.3
    667320     18934.8
    667360     18936.5
    667400     18938.3
    667440     18938.6
    667480     18943.4
    667520     18939.6
    667560     18941.4
    667600     18941.7
    667640     18946.2
    667680     18947.3
    667720     18947.2
    667760     18950.8
    667800     18950.2
    667840     18948.2
    667880     18950.5
    667920     18953.3
    667960       18954
    668000     18956.7
    668040     18955.8
    668080     18958.7
    668120     18957.1
    668160     18958.8
    668200     18960.7
    668240       18961
    668280     18965.7
    668320       18962
    668360     18963.8
    668400     18964.1
    668440     18968.6
    668480     18969.7
    668520     18969.6
    668560     18973.3
    668600     18972.6
    668640     18970.6
    668680     18972.8
    668720     18975.7
    668760     18976.4
    668800     18979.1
    668840     18978.2
    668880       18981
    668920     18979.5
    668960     18981.1
    669000     18983.1
    669040     18983.3
    669080     18988.2
    669120     18984.3
    669160     18986.1
    669200     18986.4
    669240     18990.9
    669280     18992.1
    669320     18992.1
    669360     18995.7
    669400     18995.1
    669440     18993.1
    669480     18995.3
    669520       18998
    669560     18998.8
    669600     19001.6
    669640     19000.6
    669680     19003.5
    669720     19001.9
    669760     19003.5
    669800     19005.5
    669840     19005.6
    669880     19010.5
    669920     19006.7
    669960     19008.6
    670000     19008.8
    670040     19013.3
    670080     19014.5
    670120     19014.5
    670160     19018.2
    670200     19017.4
    670240     19015.5
    670280     19017.6
    670320     19020.4
    670360     19021.3
    670400     19024.1
    670440     19023.1
    670480       19026
    670520     19024.4
    670560       19026
    670600     19028.1
    670640     19028.1
    670680       19033
    670720     19029.1
    670760       19031
    670800     19031.3
    670840     19035.7
    670880       19037
    670920     19036.9
    670960     19040.6
    671000     19039.8
    671040       19038
    671080     19039.9
    671120     19042.9
    671160     19043.7
    671200     19046.4
    671240     19045.6
    671280     19048.5
    671320     19046.9
    671360     19048.5
    671400     19050.7
    671440     19050.5
    671480     19055.5
    671520     19051.5
    671560     19053.6
    671600     19053.7
    671640     19058.2
    671680     19059.5
    671720     19059.4
    671760       19063
    671800     19062.3
    671840     19060.5
    671880     19062.2
    671920     19065.4
    671960       19066
    672000     19068.8
    672040     19067.9
    672080     19070.9
    672120     19069.3
    672160     19070.9
    672200     19073.1
    672240     19073.1
    672280       19078
    672320       19074
    672360     19075.9
    672400     19076.1
    672440     19080.6
    672480     19081.9
    672520     19081.7
    672560     19085.6
    672600     19084.6
    672640     19082.9
    672680     19084.6
    672720     19087.8
    672760     19088.3
    672800     19091.2
    672840     19090.3
    672880     19093.3
    672920     19091.7
    672960     19093.3
    673000     19095.4
    673040     19095.4
    673080     19100.2
    673120     19096.4
    673160     19098.3
    673200     19098.4
    673240     19102.9
    673280     19104.2
    673320     19104.1
    673360     19108.1
    673400       19107
    673440     19105.4
    673480     19106.9
    673520     19110.1
    673560     19110.7
    673600     19113.5
    673640     19112.7
    673680     19115.6
    673720       19114
    673760     19115.6
    673800     19117.7
    673840     19117.8
    673880     19122.5
    673920     19118.7
    673960     19120.5
    674000     19120.8
    674040     19125.2
    674080     19126.7
    674120     19126.4
    674160     19130.4
    674200     19129.3
    674240     19127.7
    674280     19129.3
    674320     19132.5
    674360     19133.1
    674400       19136
    674440       19135
    674480     19137.9
    674520     19136.4
    674560     19137.8
    674600     19139.9
    674640     19140.2
    674680     19144.7
    674720       19141
    674760     19142.7
    674800     19143.1
    674840     19147.5
    674880       19149
    674920     19148.5
    674960     19152.7
    675000     19151.5
    675040       19150
    675080     19151.7
    675120     19154.6
    675160     19155.4
    675200     19158.2
    675240     19157.3
    675280       19160
    675320     19158.5
    675360       19160
    675400     19162.2
    675440     19162.4
    675480       19167
    675520     19163.1
    675560     19164.9
    675600     19165.3
    675640     19169.7
    675680     19171.2
    675720     19170.7
    675760     19174.9
    675800     19173.8
    675840     19172.3
    675880     19174.1
    675920     19176.9
    675960     19177.6
    676000     19180.6
    676040     19179.5
    676080     19182.2
    676120     19180.9
    676160     19182.3
    676200     19184.4
    676240     19184.6
    676280     19189.2
    676320     19185.2
    676360     19187.1
    676400     19187.7
    676440     19191.9
    676480     19193.4
    676520     19192.9
    676560     19197.1
    676600       19196
    676640     19194.5
    676680     19196.3
    676720     19199.2
    676760     19199.7
    676800     19202.7
    676840     19201.8
    676880     19204.3
    676920     19203.1
    676960     19204.4
    677000     19206.5
    677040     19206.7
    677080     19211.4
    677120     19207.4
    677160     19209.4
    677200     19209.9
    677240     19214.1
    677280     19215.6
    677320       19215
    677360     19219.4
    677400     19218.3
    677440     19216.7
    677480     19218.4
    677520     19221.5
    677560     19222.1
    677600     19224.9
    677640       19224
    677680     19226.6
    677720     19225.4
    677760     19226.7
    677800     19228.7
    677840     19228.9
    677880     19233.6
    677920     19229.7
    677960     19231.6
    678000     19232.1
    678040     19236.3
    678080     19237.8
    678120     19237.3
    678160     19241.7
    678200     19240.6
    678240     19238.9
    678280     19240.7
    678320     19243.7
    678360     19244.3
    678400       19247
    678440     19246.3
    678480     19248.8
    678520     19247.5
    678560     19248.9
    678600     19250.9
    678640     19251.2
    678680     19255.9
    678720     19251.9
    678760     19253.8
    678800     19254.3
    678840     19258.5
    678880       19260
    678920     19259.6
    678960     19263.8
    679000     19262.9
    679040     19261.1
    679080     19262.9
    679120       19266
    679160     19266.6
    679200     19269.3
    679240     19268.6
    679280       19271
    679320     19269.7
    679360     19271.2
    679400     19273.1
    679440     19273.4
    679480     19278.1
    679520     19274.1
    679560       19276
    679600     19276.4
    679640     19280.7
    679680     19282.2
    679720     19281.6
    679760       19286
    679800     19285.1
    679840     19283.3
    679880     19285.1
    679920     19288.3
    679960     19288.7
    680000     19291.5
    680040       19291
    680080     19293.2
    680120     19291.9
    680160     19293.4
    680200     19295.3
    680240     19295.6
    680280     19300.2
    680320     19296.2
    680360     19298.3
    680400     19298.7
    680440       19303
    680480     19304.4
    680520     19303.9
    680560     19308.2
    680600     19307.3
    680640     19305.6
    680680     19307.3
    680720     19310.4
    680760     19310.9
    680800     19313.7
    680840     19313.2
    680880     19315.5
    680920       19314
    680960     19315.5
    681000     19317.4
    681040     19317.9
    681080     19322.5
    681120     19318.4
    681160     19320.6
    681200     19320.8
    681240     19325.2
    681280     19326.6
    681320     19326.1
    681360     19330.5
    681400     19329.5
    681440     19327.8
    681480     19329.5
    681520     19332.6
    681560     19333.1
    681600       19336
    681640     19335.5
    681680     19337.8
    681720     19336.2
    681760     19337.7
    681800     19339.7
    681840     19340.1
    681880     19344.6
    681920     19340.6
    681960     19342.8
    682000       19343
    682040     19347.4
    682080     19348.8
    682120     19348.3
    682160     19352.6
    682200     19351.6
    682240     19350.1
    682280     19351.7
    682320     19354.9
    682360     19355.2
    682400     19358.1
    682440     19357.7
    682480       19360
    682520     19358.4
    682560       19360
    682600     19361.8
    682640     19362.4
    682680     19366.7
    682720     19362.9
    682760       19365
    682800     19365.3
    682840     19369.6
    682880       19371
    682920     19370.5
    682960     19374.9
    683000     19373.8
    683040     19372.3
    683080     19373.9
    683120     19377.1
    683160     19377.2
    683200     19380.3
    683240     19379.9
    683280     19382.1
    683320     19380.6
    683360     19382.2
    683400     19384.1
    683440     19384.7
    683480       19389
    683520     19385.1
    683560     19387.2
    683600     19387.5
    683640     19391.8
    683680     19393.2
    683720     19392.6
    683760       19397
    683800       19396
    683840     19394.5
    683880       19396
    683920     19399.2
    683960     19399.5
    684000     19402.5
    684040     19402.1
    684080     19404.2
    684120     19402.8
    684160     19404.3
    684200     19406.3
    684240     19406.9
    684280     19411.2
    684320     19407.4
    684360     19409.4
    684400     19409.8
    684440     19413.9
    684480     19415.5
    684520     19414.9
    684560     19419.2
    684600     19418.2
    684640     19416.8
    684680     19418.2
    684720     19421.5
    684760     19421.6
    684800     19424.8
    684840     19424.2
    684880     19426.4
    684920       19425
    684960     19426.5
    685000     19428.5
    685040     19429.2
    685080     19433.4
    685120     19429.7
    685160     19431.5
    685200       19432
    685240     19436.2
    685280     19437.8
    685320     19437.2
    685360     19441.5
    685400     19440.5
    685440       19439
    685480     19440.5
    685520     19443.8
    685560       19444
    685600     19447.1
    685640     19446.4
    685680     19448.7
    685720     19447.3
    685760     19448.7
    685800     19450.7
    685840     19451.4
    685880     19455.6
    685920     19451.9
    685960     19453.7
    686000     19454.3
    686040     19458.4
    686080     19460.1
    686120     19459.5
    686160     19463.7
    686200     19462.7
    686240     19461.2
    686280     19462.6
    686320       19466
    686360     19466.3
    686400     19469.4
    686440     19468.8
    686480       19471
    686520     19469.5
    686560     19471.1
    686600     19473.2
    686640     19473.7
    686680     19477.6
    686720     19474.1
    686760     19475.9
    686800     19476.6
    686840     19480.8
    686880     19482.4
    686920     19481.8
    686960     19485.9
    687000     19484.9
    687040     19483.5
    687080     19484.7
    687120     19488.2
    687160     19488.5
    687200     19491.5
    687240       19491
    687280     19493.1
    687320     19491.8
    687360     19493.3
    687400     19495.4
    687440     19495.9
    687480     19499.9
    687520     19496.3
    687560     19498.2
    687600     19498.9
    687640       19503
    687680     19504.5
    687720     19503.9
    687760     19508.1
    687800       19507
    687840     19505.6
    687880       19507
    687920     19510.3
    687960     19510.6
    688000     19513.7
    688040     19513.2
    688080     19515.3
    688120       19514
    688160     19515.5
    688200     19517.6
    688240       19518
    688280       19522
    688320     19518.4
    688360     19520.3
    688400       19521
    688440       19525
    688480     19526.6
    688520     19526.1
    688560     19530.3
    688600     19529.2
    688640     19527.8
    688680     19529.1
    688720     19532.5
    688760     19532.9
    688800     19535.9
    688840     19535.4
    688880     19537.5
    688920     19536.2
    688960     19537.8
    689000     19539.8
    689040     19540.1
    689080     19544.1
    689120     19540.3
    689160     19542.5
    689200     19543.2
    689240     19547.2
    689280     19548.8
    689320     19548.3
    689360     19552.5
    689400     19551.3
    689440     19549.9
    689480     19551.2
    689520     19554.7
    689560       19555
    689600     19558.1
    689640     19557.7
    689680     19559.8
    689720     19558.5
    689760       19560
    689800       19562
    689840     19562.2
    689880     19566.5
    689920     19562.5
    689960     19564.5
    690000     19565.4
    690040     19569.6
    690080       19571
    690120     19570.5
    690160       19575
    690200     19573.5
    690240     19572.1
    690280     19573.4
    690320     19576.8
    690360     19577.2
    690400     19580.6
    690440       19580
    690480       19582
    690520     19580.7
    690560     19582.2
    690600     19584.2
    690640     19584.5
    690680     19588.7
    690720     19584.8
    690760     19586.6
    690800     19587.6
    690840     19591.8
    690880     19593.2
    690920     19592.7
    690960     19597.2
    691000     19595.8
    691040     19594.3
    691080     19595.7
    691120     19599.2
    691160     19599.4
    691200     19602.8
    691240     19602.1
    691280     19604.1
    691320       19603
    691360     19604.3
    691400     19606.4
    691440     19606.8
    691480     19610.8
    691520     19606.9
    691560     19608.7
    691600     19609.9
    691640       19614
    691680     19615.4
    691720     19614.9
    691760     19619.2
    691800       19618
    691840     19616.4
    691880     19617.7
    691920     19621.3
    691960     19621.6
    692000     19625.1
    692040     19624.2
    692080     19626.4
    692120     19625.3
    692160     19626.4
    692200     19628.7
    692240     19629.1
    692280     19633.1
    692320     19629.3
    692360     19630.9
    692400     19632.1
    692440     19636.2
    692480     19637.7
    692520     19637.1
    692560     19641.4
    692600     19640.2
    692640     19638.7
    692680     19639.9
    692720     19643.6
    692760     19643.9
    692800     19647.4
    692840     19646.5
    692880     19648.7
    692920     19647.5
    692960     19648.7
    693000     19650.9
    693040     19651.4
    693080     19655.2
    693120     19651.5
    693160     19653.2
    693200     19654.2
    693240     19658.3
    693280     19659.9
    693320     19659.2
    693360     19663.6
    693400     19662.4
    693440     19660.6
    693480     19662.1
    693520     19665.6
    693560     19666.1
    693600     19669.6
    693640     19668.7
    693680     19670.9
    693720     19669.8
    693760     19670.8
    693800     19673.1
    693840     19673.5
    693880     19677.4
    693920     19673.8
    693960     19675.2
[truncated: 175,974 more chars]
