# Supplementary material for: Comment on 'Valid molecular dynamics simulations of human hemoglobin require a surprisingly large box size'
Source: eLife. 2019 Jun 20;8:e44718. doi: 10.7554/eLife.44718 (PMC6586461; doi:10.7554/eLife.44718)
Supplement: Figure 2—source data 1. — The zip archive contains a README file describing which source files correspond to the different panels. [file elife-44718-fig2-data1.zip › figure2/panel_B/90A/a/msd.xvg]

# This file was created Thu Mar  7 19:47:19 2019
# Created by:
#             :-) GROMACS - gmx msd, 2018.5-dev-20181129-d5972f7 (-:
# 
# Executable:   /usr/local/gromacs/2018/2018.4-impi2017-fftw337-gcc640-cuda91/bin/gmx
# Data prefix:  /usr/local/gromacs/2018/2018.4-impi2017-fftw337-gcc640-cuda91
# Working dir:  /home/vgapsys/project/hemoglobin/hemoglobin/Meuwly/90a-elife/eqa
# Command line:
#   gmx msd -s /netmount/energy/vgapsys/hemoglobin/hemoglobin/raw/90a-elife/topol.tpr -f /netmount/energy/vgapsys/hemoglobin/hemoglobin/raw/90a-elife/a/traj_comp.xtc -trestart 800 -n index.ndx -o msd.xvg
# gmx msd is part of G R O M A C S:
#
# GROningen Mixture of Alchemy and Childrens' Stories
#
@    title "Mean Square Displacement"
@    xaxis  label "Time (ps)"
@    yaxis  label "MSD (nm\S2\N)"
@TYPE xy
# MSD gathered over 1e+06 ps with 1251 restarts
# Diffusion constants fitted from time 100000 to 900000 ps
# D[Water_&_OW] = 4.7389 (+/- 0.0011) (1e-5 cm^2/s)
         0           0
        40     1.23053
        80     2.43234
       120     3.62568
       160     4.81201
       200     5.98965
       240     7.16403
       280     8.33431
       320     9.49985
       360     10.6605
       400      11.818
       440     12.9722
       480     14.1241
       520      15.277
       560     16.4253
       600     17.5769
       640     18.7232
       680     19.8647
       720     21.0057
       760     22.1505
       800     23.2903
       840     24.4319
       880     25.5702
       920     26.7103
       960     27.8508
      1000     28.9842
      1040     30.1247
      1080     31.2664
      1120     32.4049
      1160     33.5422
      1200     34.6769
      1240     35.8133
      1280     36.9421
      1320     38.0834
      1360     39.2181
      1400     40.3573
      1440     41.4922
      1480     42.6245
      1520      43.755
      1560     44.8912
      1600     46.0216
      1640     47.1569
      1680     48.2852
      1720     49.4191
      1760     50.5539
      1800     51.6827
      1840     52.8163
      1880     53.9537
      1920     55.0878
      1960     56.2192
      2000     57.3491
      2040     58.4868
      2080     59.6105
      2120     60.7511
      2160     61.8829
      2200     63.0185
      2240     64.1547
      2280     65.2874
      2320     66.4172
      2360     67.5495
      2400     68.6711
      2440     69.8093
      2480     70.9365
      2520     72.0687
      2560     73.2015
      2600     74.3319
      2640     75.4638
      2680     76.5978
      2720     77.7309
      2760     78.8607
      2800     79.9896
      2840     81.1275
      2880     82.2488
      2920     83.3873
      2960     84.5191
      3000     85.6524
      3040      86.787
      3080     87.9197
      3120     89.0496
      3160      90.178
      3200     91.2974
      3240     92.4353
      3280     93.5613
      3320     94.6903
      3360     95.8264
      3400     96.9519
      3440     98.0813
      3480     99.2158
      3520      100.35
      3560      101.48
      3600     102.606
      3640     103.748
      3680     104.869
      3720     106.017
      3760     107.151
      3800     108.285
      3840     109.416
      3880     110.551
      3920     111.681
      3960     112.806
      4000     113.925
      4040     115.065
      4080     116.193
      4120     117.321
      4160     118.455
      4200     119.583
      4240     120.711
      4280     121.843
      4320     122.981
      4360      124.11
      4400     125.236
      4440     126.376
      4480     127.495
      4520     128.643
      4560     129.779
      4600     130.914
      4640     132.041
      4680     133.178
      4720     134.309
      4760     135.431
      4800     136.548
      4840     137.694
      4880      138.82
      4920     139.946
      4960     141.082
      5000     142.206
      5040     143.334
      5080     144.466
      5120     145.604
      5160     146.734
      5200     147.861
      5240     149.001
      5280      150.12
      5320     151.267
      5360     152.403
      5400      153.54
      5440     154.667
      5480     155.804
      5520     156.938
      5560      158.06
      5600     159.176
      5640     160.325
      5680     161.448
      5720     162.578
      5760     163.715
      5800     164.836
      5840     165.963
      5880     167.096
      5920     168.233
      5960     169.364
      6000     170.491
      6040     171.634
      6080      172.75
      6120     173.901
      6160     175.036
      6200     176.173
      6240     177.304
      6280     178.439
      6320     179.572
      6360     180.694
      6400     181.812
      6440     182.964
      6480     184.085
      6520     185.217
      6560     186.349
      6600     187.466
      6640     188.592
      6680     189.726
      6720     190.865
      6760     191.996
      6800     193.119
      6840     194.267
      6880      195.38
      6920     196.533
      6960     197.666
      7000     198.801
      7040     199.929
      7080     201.069
      7120     202.202
      7160     203.323
      7200      204.44
      7240     205.594
      7280     206.715
      7320     207.848
      7360     208.981
      7400     210.099
      7440     211.223
      7480     212.354
      7520     213.497
      7560     214.628
      7600     215.751
      7640     216.898
      7680     218.011
      7720     219.165
      7760     220.296
      7800     221.433
      7840     222.556
      7880     223.697
      7920     224.832
      7960     225.948
      8000     227.064
      8040     228.224
      8080     229.343
      8120     230.475
      8160     231.613
      8200     232.727
      8240      233.85
      8280     234.982
      8320     236.128
      8360     237.255
      8400     238.376
      8440     239.531
      8480     240.641
      8520     241.798
      8560     242.932
      8600     244.071
      8640     245.191
      8680     246.337
      8720     247.474
      8760     248.593
      8800      249.71
      8840     250.868
      8880     251.987
      8920      253.12
      8960     254.257
      9000     255.369
      9040     256.494
      9080     257.626
      9120     258.774
      9160     259.902
      9200     261.019
      9240     262.171
      9280     263.279
      9320     264.441
      9360     265.576
      9400     266.712
      9440     267.829
      9480     268.975
      9520     270.111
      9560     271.228
      9600     272.344
      9640     273.504
      9680     274.622
      9720     275.758
      9760     276.896
      9800     278.007
      9840      279.13
      9880     280.265
      9920     281.411
      9960     282.542
     10000     283.656
     10040     284.809
     10080     285.914
     10120     287.082
     10160     288.217
     10200     289.354
     10240     290.467
     10280     291.616
     10320     292.753
     10360     293.866
     10400     294.985
     10440      296.15
     10480     297.266
     10520     298.404
     10560     299.541
     10600     300.654
     10640     301.774
     10680     302.911
     10720     304.059
     10760     305.193
     10800     306.308
     10840     307.466
     10880     308.569
     10920     309.735
     10960     310.872
     11000     312.008
     11040     313.119
     11080      314.27
     11120      315.41
     11160     316.522
     11200     317.642
     11240     318.808
     11280     319.921
     11320     321.059
     11360       322.2
     11400      323.31
     11440     324.434
     11480      325.57
     11520     326.723
     11560      327.86
     11600     328.972
     11640     330.132
     11680     331.234
     11720     332.402
     11760     333.539
     11800     334.673
     11840      335.78
     11880     336.932
     11920     338.072
     11960     339.184
     12000     340.307
     12040      341.47
     12080     342.585
     12120     343.722
     12160      344.86
     12200      345.97
     12240     347.092
     12280      348.23
     12320     349.383
     12360     350.518
     12400     351.628
     12440     352.792
     12480     353.889
     12520     355.058
     12560     356.193
     12600     357.329
     12640     358.435
     12680     359.587
     12720     360.731
     12760     361.839
     12800     362.963
     12840     364.129
     12880     365.244
     12920      366.38
     12960     367.522
     13000     368.631
     13040     369.752
     13080     370.888
     13120      372.04
     13160     373.178
     13200      374.29
     13240     375.454
     13280     376.545
     13320     377.718
     13360      378.85
     13400     379.988
     13440      381.09
     13480      382.24
     13520     383.388
     13560     384.493
     13600     385.611
     13640     386.777
     13680     387.893
     13720      389.03
     13760     390.171
     13800      391.28
     13840       392.4
     13880     393.535
     13920     394.686
     13960     395.826
     14000     396.936
     14040       398.1
     14080     399.191
     14120     400.363
     14160     401.497
     14200     402.636
     14240     403.735
     14280     404.887
     14320     406.037
     14360     407.147
     14400     408.261
     14440     409.429
     14480     410.544
     14520     411.681
     14560     412.821
     14600      413.93
     14640     415.048
     14680     416.182
     14720     417.338
     14760     418.481
     14800     419.589
     14840     420.759
     14880     421.849
     14920     423.022
     14960     424.154
     15000     425.294
     15040      426.39
     15080     427.544
     15120     428.698
     15160     429.805
     15200     430.917
     15240     432.084
     15280       433.2
     15320     434.338
     15360     435.481
     15400     436.586
     15440     437.704
     15480     438.837
     15520     439.995
     15560      441.14
     15600     442.245
     15640     443.416
     15680     444.503
     15720     445.678
     15760      446.81
     15800     447.951
     15840     449.044
     15880     450.194
     15920      451.35
     15960     452.458
     16000     453.569
     16040     454.736
     16080     455.846
     16120     456.984
     16160     458.127
     16200     459.231
     16240     460.349
     16280     461.479
     16320     462.643
     16360     463.791
     16400     464.895
     16440     466.068
     16480     467.154
     16520     468.331
     16560     469.462
     16600     470.604
     16640     471.695
     16680     472.849
     16720     474.008
     16760     475.114
     16800     476.225
     16840     477.393
     16880     478.502
     16920     479.641
     16960     480.782
     17000      481.88
     17040     482.993
     17080     484.123
     17120     485.289
     17160     486.437
     17200     487.538
     17240     488.711
     17280     489.795
     17320     490.971
     17360     492.103
     17400     493.246
     17440     494.336
     17480     495.492
     17520     496.653
     17560      497.76
     17600     498.868
     17640      500.04
     17680      501.15
     17720     502.289
     17760     503.428
     17800     504.521
     17840     505.636
     17880     506.768
     17920     507.936
     17960     509.083
     18000      510.18
     18040     511.361
     18080     512.443
     18120     513.616
     18160     514.748
     18200     515.893
     18240     516.981
     18280     518.138
     18320     519.301
     18360     520.404
     18400     521.514
     18440     522.694
     18480     523.807
     18520     524.944
     18560     526.085
     18600     527.171
     18640     528.291
     18680     529.422
     18720     530.596
     18760     531.745
     18800     532.843
     18840     534.021
     18880     535.097
     18920     536.275
     18960     537.408
     19000     538.552
     19040     539.638
     19080     540.799
     19120     541.965
     19160     543.066
     19200     544.179
     19240     545.358
     19280      546.47
     19320     547.607
     19360     548.755
     19400     549.837
     19440     550.954
     19480     552.086
     19520     553.263
     19560     554.411
     19600     555.505
     19640      556.69
     19680     557.765
     19720     558.949
     19760     560.083
     19800     561.228
     19840     562.312
     19880     563.472
     19920     564.641
     19960     565.742
     20000     566.853
     20040     568.032
     20080     569.144
     20120     570.277
     20160     571.427
     20200     572.509
     20240     573.621
     20280     574.752
     20320     575.931
     20360     577.078
     20400     578.176
     20440     579.365
     20480     580.439
     20520     581.626
     20560     582.759
     20600     583.904
     20640     584.989
     20680     586.151
     20720     587.317
     20760     588.417
     20800     589.529
     20840     590.711
     20880     591.828
     20920      592.96
     20960     594.112
     21000     595.193
     21040     596.304
     21080     597.434
     21120     598.614
     21160     599.764
     21200     600.859
     21240     602.052
     21280     603.128
     21320     604.315
     21360     605.441
     21400     606.586
     21440     607.669
     21480     608.831
     21520         610
     21560     611.102
     21600     612.214
     21640     613.395
     21680     614.514
     21720     615.646
     21760     616.801
     21800     617.878
     21840     618.986
     21880     620.119
     21920     621.303
     21960     622.455
     22000     623.545
     22040      624.74
     22080      625.81
     22120     627.001
     22160      628.13
     22200     629.275
     22240      630.35
     22280     631.514
     22320     632.683
     22360     633.785
     22400     634.899
     22440     636.086
     22480     637.202
     22520     638.332
     22560     639.488
     22600     640.561
     22640     641.672
     22680     642.804
     22720     643.989
     22760      645.14
     22800     646.232
     22840     647.428
     22880     648.497
     22920     649.688
     22960     650.816
     23000     651.958
     23040     653.032
     23080     654.198
     23120     655.369
     23160     656.472
     23200     657.585
     23240     658.772
     23280     659.888
     23320     661.016
     23360     662.172
     23400     663.245
     23440     664.355
     23480     665.484
     23520     666.674
     23560     667.829
     23600     668.917
     23640     670.117
     23680     671.188
     23720     672.378
     23760      673.51
     23800     674.653
     23840     675.728
     23880     676.893
     23920     678.067
     23960     679.168
     24000     680.283
     24040     681.471
     24080     682.587
     24120     683.713
     24160     684.867
     24200      685.94
     24240      687.05
     24280     688.177
     24320     689.366
     24360     690.524
     24400     691.611
     24440      692.81
     24480     693.877
     24520      695.07
     24560     696.198
     24600     697.335
     24640     698.406
     24680     699.575
     24720     700.751
     24760     701.848
     24800     702.964
     24840     704.154
     24880     705.268
     24920     706.392
     24960     707.547
     25000     708.617
     25040     709.724
     25080     710.853
     25120     712.041
     25160     713.202
     25200      714.29
     25240     715.488
     25280     716.558
     25320     717.753
     25360     718.879
     25400      720.02
     25440      721.09
     25480     722.259
     25520     723.435
     25560      724.53
     25600     725.646
     25640     726.839
     25680     727.959
     25720     729.078
     25760     730.237
     25800     731.306
     25840     732.408
     25880     733.537
     25920      734.73
     25960     735.891
     26000     736.982
     26040     738.181
     26080      739.25
     26120     740.448
     26160     741.571
     26200      742.71
     26240     743.776
     26280     744.947
     26320     746.127
     26360     747.224
     26400     748.336
     26440     749.533
     26480     750.649
     26520      751.77
     26560      752.93
     26600     753.999
     26640     755.104
     26680     756.234
     26720      757.43
     26760     758.592
     26800      759.68
     26840      760.89
     26880     761.954
     26920     763.151
     26960     764.278
     27000     765.415
     27040      766.48
     27080     767.649
     27120     768.837
     27160     769.933
     27200     771.043
     27240     772.244
     27280     773.363
     27320     774.484
     27360     775.646
     27400     776.711
     27440      777.82
     27480     778.946
     27520     780.146
     27560     781.308
     27600     782.393
     27640     783.604
     27680      784.67
     27720     785.864
     27760     786.991
     27800     788.134
     27840     789.192
     27880     790.359
     27920     791.547
     27960      792.64
     28000     793.753
     28040     794.954
     28080     796.069
     28120     797.193
     28160     798.355
     28200     799.418
     28240     800.524
     28280     801.649
     28320     802.858
     28360     804.021
     28400     805.103
     28440     806.314
     28480     807.379
     28520     808.573
     28560     809.706
     28600     810.842
     28640     811.899
     28680      813.07
     28720     814.262
     28760     815.349
     28800     816.464
     28840     817.659
     28880     818.778
     28920     819.901
     28960     821.062
     29000     822.122
     29040     823.229
     29080     824.353
     29120     825.568
     29160     826.728
     29200     827.808
     29240     829.022
     29280     830.086
     29320     831.282
     29360     832.415
     29400     833.556
     29440     834.607
     29480      835.78
     29520     836.974
     29560     838.063
     29600     839.175
     29640     840.372
     29680     841.488
     29720     842.612
     29760     843.775
     29800      844.83
     29840      845.94
     29880     847.067
     29920     848.278
     29960     849.438
     30000     850.512
     30040     851.728
     30080     852.789
     30120     853.986
     30160      855.12
     30200     856.259
     30240     857.307
     30280     858.481
     30320     859.676
     30360      860.76
     30400     861.874
     30440      863.07
     30480     864.187
     30520     865.311
     30560     866.476
     30600     867.535
     30640     868.647
     30680     869.771
     30720     870.982
     30760     872.144
     30800      873.22
     30840     874.438
     30880     875.494
     30920     876.697
     30960      877.82
     31000     878.963
     31040     880.009
     31080     881.185
     31120     882.382
     31160     883.464
     31200     884.575
     31240     885.775
     31280     886.894
     31320     888.019
     31360     889.186
     31400     890.242
     31440     891.356
     31480     892.479
     31520     893.693
     31560     894.851
     31600     895.928
     31640     897.147
     31680     898.205
     31720     899.404
     31760     900.529
     31800     901.669
     31840     902.714
     31880     903.894
     31920     905.093
     31960     906.181
     32000     907.288
     32040      908.49
     32080     909.604
     32120     910.731
     32160       911.9
     32200     912.951
     32240     914.068
     32280     915.194
     32320     916.402
     32360     917.564
     32400     918.641
     32440     919.863
     32480      920.92
     32520     922.121
     32560     923.247
     32600     924.388
     32640     925.429
     32680     926.616
     32720     927.814
     32760     928.906
     32800     930.014
     32840     931.212
     32880     932.325
     32920     933.451
     32960     934.622
     33000     935.671
     33040     936.789
     33080     937.913
     33120     939.127
     33160     940.291
     33200     941.366
     33240     942.585
     33280     943.639
     33320     944.837
     33360      945.96
     33400     947.102
     33440     948.143
     33480     949.329
     33520     950.534
     33560     951.623
     33600     952.735
     33640     953.933
     33680     955.047
     33720     956.172
     33760     957.345
     33800      958.39
     33840     959.509
     33880     960.635
     33920     961.847
     33960     963.013
     34000     964.088
     34040     965.308
     34080     966.358
     34120     967.555
     34160     968.677
     34200     969.822
     34240     970.862
     34280      972.05
     34320     973.253
     34360      974.34
     34400     975.452
     34440     976.651
     34480     977.765
     34520      978.89
     34560     980.064
     34600     981.107
     34640     982.226
     34680     983.354
     34720     984.568
     34760     985.734
     34800     986.804
     34840     988.026
     34880     989.074
     34920     990.272
     34960     991.396
     35000     992.538
     35040     993.578
     35080     994.766
     35120     995.975
     35160     997.056
     35200     998.168
     35240     999.367
     35280     1000.48
     35320     1001.61
     35360     1002.78
     35400     1003.82
     35440     1004.94
     35480     1006.07
     35520     1007.28
     35560     1008.44
     35600     1009.51
     35640     1010.74
     35680     1011.78
     35720     1012.98
     35760      1014.1
     35800     1015.25
     35840     1016.28
     35880     1017.47
     35920     1018.68
     35960     1019.76
     36000     1020.87
     36040     1022.08
     36080     1023.19
     36120     1024.32
     36160     1025.49
     36200     1026.54
     36240     1027.65
     36280     1028.78
     36320     1029.99
     36360     1031.15
     36400     1032.22
     36440     1033.45
     36480     1034.49
     36520     1035.69
     36560     1036.81
     36600     1037.96
     36640     1038.99
     36680     1040.19
     36720      1041.4
     36760     1042.47
     36800     1043.58
     36840     1044.79
     36880      1045.9
     36920     1047.03
     36960     1048.21
     37000     1049.24
     37040     1050.36
     37080     1051.49
     37120      1052.7
     37160     1053.87
     37200     1054.93
     37240     1056.16
     37280     1057.19
     37320      1058.4
     37360     1059.52
     37400     1060.67
     37440      1061.7
     37480      1062.9
     37520     1064.11
     37560     1065.18
     37600     1066.29
     37640     1067.49
     37680     1068.61
     37720     1069.74
     37760     1070.92
     37800     1071.96
     37840     1073.07
     37880      1074.2
     37920     1075.41
     37960     1076.57
     38000     1077.64
     38040     1078.87
     38080      1079.9
     38120     1081.11
     38160     1082.23
     38200     1083.39
     38240     1084.42
     38280     1085.62
     38320     1086.82
     38360     1087.89
     38400        1089
     38440     1090.21
     38480     1091.32
     38520     1092.45
     38560     1093.63
     38600     1094.67
     38640     1095.79
     38680     1096.91
     38720     1098.14
     38760      1099.3
     38800     1100.36
     38840      1101.6
     38880     1102.63
     38920     1103.84
     38960     1104.96
     39000     1106.12
     39040     1107.15
     39080     1108.35
     39120     1109.55
     39160     1110.62
     39200     1111.73
     39240     1112.93
     39280     1114.05
     39320     1115.17
     39360     1116.35
     39400     1117.39
     39440     1118.51
     39480     1119.63
     39520     1120.85
     39560     1122.02
     39600     1123.08
     39640     1124.32
     39680     1125.34
     39720     1126.56
     39760     1127.68
     39800     1128.84
     39840     1129.86
     39880     1131.06
     39920     1132.27
     39960     1133.33
     40000     1134.44
     40040     1135.65
     40080     1136.77
     40120      1137.9
     40160     1139.08
     40200     1140.11
     40240     1141.23
     40280     1142.36
     40320     1143.58
     40360     1144.74
     40400     1145.81
     40440     1147.05
     40480     1148.07
     40520     1149.29
     40560     1150.41
     40600     1151.57
     40640     1152.59
     40680      1153.8
     40720     1155.01
     40760     1156.07
     40800     1157.17
     40840     1158.39
     40880      1159.5
     40920     1160.63
     40960     1161.82
     41000     1162.85
     41040     1163.97
     41080     1165.09
     41120     1166.32
     41160     1167.48
     41200     1168.54
     41240     1169.78
     41280     1170.81
     41320     1172.03
     41360     1173.15
     41400     1174.31
     41440     1175.34
     41480     1176.54
     41520     1177.75
     41560     1178.82
     41600     1179.92
     41640     1181.13
     41680     1182.25
     41720     1183.38
     41760     1184.56
     41800      1185.6
     41840     1186.71
     41880     1187.83
     41920     1189.06
     41960     1190.22
     42000     1191.28
     42040     1192.53
     42080     1193.55
     42120     1194.77
     42160      1195.9
     42200     1197.05
     42240     1198.07
     42280     1199.28
     42320     1200.49
     42360     1201.55
     42400     1202.65
     42440     1203.86
     42480     1204.97
     42520     1206.11
     42560     1207.29
     42600     1208.32
     42640     1209.44
     42680     1210.55
     42720     1211.78
     42760     1212.94
     42800        1214
     42840     1215.25
     42880     1216.28
     42920      1217.5
     42960     1218.63
     43000     1219.78
     43040      1220.8
     43080        1222
     43120     1223.21
     43160     1224.27
     43200     1225.37
     43240     1226.58
     43280      1227.7
     43320     1228.83
     43360     1230.02
     43400     1231.04
     43440     1232.16
     43480     1233.27
     43520     1234.51
     43560     1235.67
     43600     1236.72
     43640     1237.98
     43680        1239
     43720     1240.23
     43760     1241.35
     43800     1242.51
     43840     1243.53
     43880     1244.73
     43920     1245.94
     43960        1247
     44000     1248.09
     44040     1249.31
     44080     1250.43
     44120     1251.56
     44160     1252.75
     44200     1253.77
     44240     1254.88
     44280        1256
     44320     1257.23
     44360     1258.39
     44400     1259.45
     44440      1260.7
     44480     1261.72
     44520     1262.95
     44560     1264.08
     44600     1265.24
     44640     1266.25
     44680     1267.44
     44720     1268.66
     44760     1269.72
     44800     1270.81
     44840     1272.04
     44880     1273.15
     44920     1274.28
     44960     1275.47
     45000      1276.5
     45040     1277.61
     45080     1278.73
     45120     1279.96
     45160     1281.12
     45200     1282.17
     45240     1283.43
     45280     1284.46
     45320     1285.68
     45360     1286.81
     45400     1287.97
     45440     1288.98
     45480     1290.18
     45520      1291.4
     45560     1292.45
     45600     1293.54
     45640     1294.78
     45680     1295.89
     45720     1297.02
     45760      1298.2
     45800     1299.23
     45840     1300.35
     45880     1301.47
     45920      1302.7
     45960     1303.87
     46000     1304.91
     46040     1306.17
     46080     1307.19
     46120     1308.42
     46160     1309.55
     46200     1310.72
     46240     1311.72
     46280     1312.91
     46320     1314.13
     46360     1315.18
     46400     1316.27
     46440     1317.51
     46480     1318.62
     46520     1319.75
     46560     1320.93
     46600     1321.96
     46640     1323.08
     46680      1324.2
     46720     1325.44
     46760      1326.6
     46800     1327.64
     46840      1328.9
     46880     1329.92
     46920     1331.15
     46960     1332.27
     47000     1333.44
     47040     1334.44
     47080     1335.64
     47120     1336.86
     47160     1337.91
     47200     1338.99
     47240     1340.24
     47280     1341.35
     47320     1342.47
     47360     1343.65
     47400     1344.69
     47440      1345.8
     47480     1346.92
     47520     1348.17
     47560     1349.33
     47600     1350.37
     47640     1351.63
     47680     1352.64
     47720     1353.87
     47760        1355
     47800     1356.17
     47840     1357.16
     47880     1358.36
     47920     1359.58
     47960     1360.63
     48000     1361.71
     48040     1362.96
     48080     1364.07
     48120      1365.2
     48160     1366.38
     48200     1367.41
     48240     1368.52
     48280     1369.65
     48320     1370.89
     48360     1372.05
     48400     1373.09
     48440     1374.35
     48480     1375.36
     48520     1376.59
     48560     1377.72
     48600     1378.89
     48640     1379.88
     48680     1381.08
     48720      1382.3
     48760     1383.35
     48800     1384.43
     48840     1385.68
     48880     1386.79
     48920     1387.92
     48960      1389.1
     49000     1390.14
     49040     1391.24
     49080     1392.37
     49120     1393.61
     49160     1394.77
     49200     1395.81
     49240     1397.08
     49280     1398.08
     49320     1399.31
     49360     1400.44
     49400      1401.6
     49440      1402.6
     49480     1403.79
     49520     1405.02
     49560     1406.07
     49600     1407.15
     49640      1408.4
     49680     1409.51
     49720     1410.64
     49760     1411.83
     49800     1412.85
     49840     1413.96
     49880     1415.09
     49920     1416.33
     49960      1417.5
     50000     1418.54
     50040      1419.8
     50080     1420.81
     50120     1422.04
     50160     1423.16
     50200     1424.33
     50240     1425.33
     50280     1426.51
     50320     1427.74
     50360     1428.79
     50400     1429.87
     50440     1431.13
     50480     1432.23
     50520     1433.36
     50560     1434.55
     50600     1435.58
     50640     1436.68
     50680     1437.81
     50720     1439.05
     50760     1440.23
     50800     1441.26
     50840     1442.52
     50880     1443.53
     50920     1444.76
     50960     1445.89
     51000     1447.05
     51040     1448.05
     51080     1449.24
     51120     1450.47
     51160     1451.51
     51200     1452.59
     51240     1453.85
     51280     1454.96
     51320     1456.09
     51360     1457.28
     51400     1458.31
     51440     1459.41
     51480     1460.54
     51520     1461.79
     51560     1462.96
     51600     1463.99
     51640     1465.26
     51680     1466.26
     51720      1467.5
     51760     1468.62
     51800     1469.79
     51840     1470.78
     51880     1471.97
     51920      1473.2
     51960     1474.24
     52000     1475.33
     52040     1476.59
     52080     1477.69
     52120     1478.83
     52160     1480.01
     52200     1481.04
     52240     1482.16
     52280     1483.29
     52320     1484.53
     52360     1485.71
     52400     1486.74
     52440        1488
     52480        1489
     52520     1490.24
     52560     1491.36
     52600     1492.53
     52640     1493.51
     52680     1494.71
     52720     1495.93
     52760     1496.98
     52800     1498.06
     52840     1499.32
     52880     1500.43
     52920     1501.56
     52960     1502.74
     53000     1503.77
     53040     1504.89
     53080     1506.01
     53120     1507.27
     53160     1508.44
     53200     1509.47
     53240     1510.73
     53280     1511.73
     53320     1512.97
     53360     1514.09
     53400     1515.26
     53440     1516.24
     53480     1517.43
     53520     1518.66
     53560     1519.71
     53600     1520.79
     53640     1522.05
     53680     1523.16
     53720     1524.29
     53760     1525.47
     53800      1526.5
     53840     1527.62
     53880     1528.74
     53920     1529.99
     53960     1531.17
     54000     1532.19
     54040     1533.47
     54080     1534.46
     54120      1535.7
     54160     1536.82
     54200     1537.99
     54240     1538.97
     54280     1540.16
     54320      1541.4
     54360     1542.45
     54400     1543.52
     54440     1544.78
     54480     1545.88
     54520     1547.02
     54560      1548.2
     54600     1549.22
     54640     1550.35
     54680     1551.47
     54720     1552.73
     54760      1553.9
     54800     1554.92
     54840      1556.2
     54880      1557.2
     54920     1558.44
     54960     1559.56
     55000     1560.73
     55040     1561.71
     55080     1562.91
     55120     1564.14
     55160     1565.19
     55200     1566.27
     55240     1567.53
     55280     1568.63
     55320     1569.76
     55360     1570.95
     55400     1571.97
     55440     1573.09
     55480     1574.22
     55520     1575.48
     55560     1576.66
     55600     1577.68
     55640     1578.96
     55680     1579.95
     55720     1581.19
     55760     1582.32
     55800     1583.49
     55840     1584.46
     55880     1585.66
     55920     1586.89
     55960     1587.94
     56000     1589.02
     56040     1590.28
     56080     1591.38
     56120     1592.51
     56160     1593.69
     56200      1594.7
     56240     1595.83
     56280     1596.96
     56320     1598.23
     56360      1599.4
     56400     1600.41
     56440      1601.7
     56480     1602.68
     56520     1603.92
     56560     1605.05
     56600     1606.23
     56640      1607.2
     56680      1608.4
     56720     1609.64
     56760     1610.68
     56800     1611.76
     56840     1613.02
     56880     1614.13
     56920     1615.25
     56960     1616.44
     57000     1617.45
     57040     1618.58
     57080      1619.7
     57120     1620.97
     57160     1622.14
     57200     1623.16
     57240     1624.44
     57280     1625.43
     57320     1626.66
     57360      1627.8
     57400     1628.97
     57440     1629.94
     57480     1631.14
     57520     1632.38
     57560     1633.43
     57600      1634.5
     57640     1635.77
     57680     1636.87
     57720        1638
     57760     1639.19
     57800     1640.19
     57840     1641.33
     57880     1642.46
     57920     1643.72
     57960     1644.89
     58000     1645.91
     58040     1647.19
     58080     1648.18
     58120     1649.42
     58160     1650.55
     58200     1651.73
     58240     1652.69
     58280      1653.9
     58320     1655.13
     58360     1656.18
     58400     1657.26
     58440     1658.53
     58480     1659.63
     58520     1660.76
     58560     1661.95
     58600     1662.94
     58640     1664.09
     58680     1665.22
     58720     1666.48
     58760     1667.64
     58800     1668.67
     58840     1669.95
     58880     1670.93
     58920     1672.17
     58960     1673.31
     59000     1674.49
     59040     1675.44
     59080     1676.65
     59120     1677.88
     59160     1678.93
     59200     1680.01
     59240     1681.28
     59280     1682.38
     59320     1683.51
     59360      1684.7
     59400      1685.7
     59440     1686.84
     59480     1687.97
     59520     1689.23
     59560     1690.39
     59600     1691.41
     59640      1692.7
     59680     1693.68
     59720     1694.92
     59760     1696.05
     59800     1697.24
     59840     1698.19
     59880     1699.39
     59920     1700.62
     59960     1701.68
     60000     1702.76
     60040     1704.03
     60080     1705.14
     60120     1706.25
     60160     1707.45
     60200     1708.45
     60240     1709.59
     60280     1710.71
     60320     1711.97
     60360     1713.14
     60400     1714.16
     60440     1715.45
     60480     1716.43
     60520     1717.67
     60560      1718.8
     60600     1719.99
     60640     1720.93
     60680     1722.14
     60720     1723.37
     60760     1724.43
     60800      1725.5
     60840     1726.77
     60880     1727.87
     60920     1728.99
     60960     1730.18
     61000     1731.18
     61040     1732.32
     61080     1733.44
     61120      1734.7
     61160     1735.87
     61200     1736.89
     61240     1738.17
     61280     1739.15
     61320     1740.39
     61360     1741.52
     61400     1742.72
     61440     1743.66
     61480     1744.86
     61520      1746.1
     61560     1747.15
     61600     1748.22
     61640     1749.49
     61680      1750.6
     61720      1751.7
     61760     1752.89
     61800     1753.89
     61840     1755.03
     61880     1756.16
     61920     1757.42
     61960     1758.58
     62000      1759.6
     62040     1760.89
     62080     1761.86
     62120      1763.1
     62160     1764.24
     62200     1765.43
     62240     1766.36
     62280     1767.57
     62320     1768.81
     62360     1769.85
     62400     1770.93
     62440     1772.21
     62480      1773.3
     62520     1774.41
     62560      1775.6
     62600      1776.6
     62640     1777.73
     62680     1778.86
     62720     1780.13
     62760     1781.29
     62800     1782.31
     62840      1783.6
     62880     1784.57
     62920     1785.82
     62960     1786.95
     63000     1788.14
     63040     1789.07
     63080     1790.28
     63120     1791.53
     63160     1792.57
     63200     1793.64
     63240     1794.92
     63280     1796.01
     63320     1797.12
     63360     1798.31
     63400     1799.31
     63440     1800.45
     63480     1801.57
     63520     1802.84
     63560     1804.01
     63600     1805.02
     63640     1806.31
     63680     1807.28
     63720     1808.52
     63760     1809.67
     63800     1810.85
     63840     1811.78
     63880     1812.99
     63920     1814.23
     63960     1815.27
     64000     1816.34
     64040     1817.63
     64080     1818.71
     64120     1819.83
     64160     1821.01
     64200     1822.01
     64240     1823.15
     64280     1824.27
     64320     1825.53
     64360      1826.7
     64400     1827.72
     64440        1829
     64480     1829.97
     64520     1831.21
     64560     1832.36
     64600     1833.54
     64640     1834.47
     64680     1835.68
     64720     1836.92
     64760     1837.96
     64800     1839.03
     64840     1840.32
     64880      1841.4
     64920     1842.52
     64960     1843.71
     65000     1844.71
     65040     1845.85
     65080     1846.97
     65120     1848.24
     65160     1849.41
     65200     1850.42
     65240     1851.71
     65280     1852.68
     65320     1853.92
     65360     1855.07
     65400     1856.25
     65440     1857.17
     65480     1858.38
     65520     1859.63
     65560     1860.66
     65600     1861.74
     65640     1863.03
     65680     1864.11
     65720     1865.22
     65760     1866.41
     65800     1867.41
     65840     1868.55
     65880     1869.68
     65920     1870.94
     65960     1872.11
     66000     1873.12
     66040     1874.41
     66080     1875.37
     66120     1876.63
     66160     1877.77
     66200     1878.96
     66240     1879.88
     66280     1881.09
     66320     1882.34
     66360     1883.37
     66400     1884.44
     66440     1885.73
     66480     1886.81
     66520     1887.92
     66560     1889.12
     66600     1890.12
     66640     1891.26
     66680     1892.38
     66720     1893.65
     66760     1894.82
     66800     1895.82
     66840     1897.12
     66880     1898.08
     66920     1899.33
     66960     1900.48
     67000     1901.67
     67040     1902.58
     67080     1903.79
     67120     1905.04
     67160     1906.08
     67200     1907.15
     67240     1908.44
     67280     1909.53
     67320     1910.63
     67360     1911.84
     67400     1912.83
     67440     1913.97
     67480      1915.1
     67520     1916.38
     67560     1917.55
     67600     1918.55
     67640     1919.85
     67680     1920.81
     67720     1922.07
     67760     1923.21
     67800      1924.4
     67840     1925.31
     67880     1926.52
     67920     1927.77
     67960      1928.8
     68000     1929.87
     68040     1931.17
     68080     1932.26
     68120     1933.36
     68160     1934.57
     68200     1935.56
     68240      1936.7
     68280     1937.82
     68320      1939.1
     68360     1940.27
     68400     1941.27
     68440     1942.58
     68480     1943.53
     68520      1944.8
     68560     1945.94
     68600     1947.13
     68640     1948.04
     68680     1949.24
     68720      1950.5
     68760     1951.53
     68800     1952.59
     68840      1953.9
     68880     1954.98
     68920     1956.08
     68960     1957.29
     69000     1958.27
     69040     1959.42
     69080     1960.53
     69120     1961.82
     69160     1962.99
     69200     1963.99
     69240      1965.3
     69280     1966.25
     69320     1967.52
     69360     1968.67
     69400     1969.86
     69440     1970.76
     69480     1971.97
     69520     1973.23
     69560     1974.25
     69600     1975.31
     69640     1976.62
     69680     1977.71
     69720     1978.79
     69760     1980.01
     69800        1981
     69840     1982.15
     69880     1983.26
     69920     1984.55
     69960     1985.71
     70000     1986.71
     70040     1988.02
     70080     1988.98
     70120     1990.24
     70160     1991.39
     70200     1992.58
     70240     1993.48
     70280     1994.69
     70320     1995.94
     70360     1996.97
     70400     1998.03
     70440     1999.34
     70480     2000.43
     70520     2001.52
     70560     2002.73
     70600     2003.73
     70640     2004.87
     70680     2005.98
     70720     2007.27
     70760     2008.43
     70800     2009.44
     70840     2010.75
     70880      2011.7
     70920     2012.96
     70960     2014.11
     71000     2015.31
     71040     2016.19
     71080     2017.41
     71120     2018.66
     71160     2019.69
     71200     2020.75
     71240     2022.06
     71280     2023.16
     71320     2024.25
     71360     2025.46
     71400     2026.44
     71440     2027.59
     71480     2028.71
     71520        2030
     71560     2031.15
     71600     2032.16
     71640     2033.48
     71680     2034.43
     71720     2035.68
     71760     2036.84
     71800     2038.03
     71840     2038.92
     71880     2040.14
     71920     2041.39
     71960     2042.42
     72000     2043.48
     72040      2044.8
     72080      2045.9
     72120     2046.97
     72160      2048.2
     72200     2049.18
     72240     2050.32
     72280     2051.43
     72320     2052.73
     72360     2053.89
     72400     2054.88
     72440     2056.21
     72480     2057.16
     72520      2058.4
     72560     2059.57
     72600     2060.76
     72640     2061.65
     72680     2062.86
     72720     2064.12
     72760     2065.15
     72800     2066.21
     72840     2067.53
     72880     2068.63
     72920     2069.71
     72960     2070.93
     73000     2071.91
     73040     2073.06
     73080     2074.17
     73120     2075.47
     73160     2076.63
     73200     2077.61
     73240     2078.96
     73280      2079.9
     73320     2081.14
     73360     2082.31
     73400     2083.51
     73440     2084.39
     73480     2085.61
     73520     2086.87
     73560     2087.89
     73600     2088.96
     73640     2090.29
     73680     2091.38
     73720     2092.46
     73760     2093.68
     73800     2094.66
     73840      2095.8
     73880     2096.92
     73920     2098.21
     73960     2099.37
     74000     2100.36
     74040      2101.7
     74080     2102.64
     74120     2103.88
     74160     2105.06
     74200     2106.25
     74240     2107.13
     74280     2108.35
     74320     2109.61
     74360     2110.63
     74400      2111.7
     74440     2113.03
     74480     2114.12
     74520     2115.19
     74560     2116.42
     74600     2117.39
     74640     2118.53
     74680     2119.65
     74720     2120.94
     74760      2122.1
     74800     2123.09
     74840     2124.43
     74880     2125.37
     74920     2126.62
     74960     2127.79
     75000     2128.99
     75040     2129.87
     75080     2131.09
     75120     2132.35
     75160     2133.36
     75200     2134.43
     75240     2135.76
     75280     2136.85
     75320     2137.92
     75360     2139.15
     75400     2140.12
     75440     2141.26
     75480     2142.38
     75520     2143.68
     75560     2144.84
     75600     2145.81
     75640     2147.17
     75680     2148.11
     75720     2149.35
     75760     2150.52
     75800     2151.72
     75840     2152.59
     75880     2153.81
     75920     2155.08
     75960     2156.08
     76000     2157.16
     76040     2158.49
     76080     2159.58
     76120     2160.65
     76160     2161.88
     76200     2162.85
     76240     2163.99
     76280     2165.11
     76320      2166.4
     76360     2167.57
     76400     2168.55
     76440      2169.9
     76480     2170.85
     76520     2172.09
     76560     2173.25
     76600     2174.45
     76640     2175.32
     76680     2176.54
     76720     2177.82
     76760     2178.81
     76800     2179.89
     76840     2181.23
     76880     2182.32
     76920     2183.39
     76960     2184.61
     77000     2185.59
     77040     2186.73
     77080     2187.84
     77120     2189.14
     77160     2190.31
     77200     2191.29
     77240     2192.65
     77280     2193.59
     77320     2194.83
     77360        2196
     77400      2197.2
     77440     2198.06
     77480     2199.29
     77520     2200.56
     77560     2201.55
     77600     2202.63
     77640     2203.97
     77680     2205.07
     77720     2206.13
     77760     2207.35
     77800     2208.33
     77840     2209.47
     77880     2210.59
     77920     2211.87
     77960     2213.05
     78000     2214.02
     78040     2215.38
     78080     2216.32
     78120     2217.57
     78160     2218.73
     78200     2219.94
     78240     2220.79
     78280     2222.02
     78320     2223.29
     78360     2224.28
     78400     2225.37
     78440      2226.7
     78480      2227.8
     78520     2228.86
     78560     2230.08
     78600     2231.07
     78640     2232.21
     78680     2233.32
     78720     2234.61
     78760     2235.78
     78800     2236.75
     78840     2238.11
     78880     2239.05
     78920     2240.29
     78960     2241.46
     79000     2242.66
     79040     2243.52
     79080     2244.74
     79120     2246.01
     79160        2247
     79200     2248.09
     79240     2249.43
     79280     2250.53
     79320     2251.58
     79360     2252.81
     79400     2253.79
     79440     2254.93
     79480     2256.04
     79520     2257.33
     79560      2258.5
     79600     2259.47
     79640     2260.83
     79680     2261.76
     79720     2263.01
     79760     2264.18
     79800     2265.39
     79840     2266.24
     79880     2267.46
     79920     2268.73
     79960     2269.73
     80000     2270.81
     80040     2272.15
     80080     2273.25
     80120      2274.3
     80160     2275.53
     80200     2276.51
     80240     2277.66
     80280     2278.77
     80320     2280.05
     80360     2281.23
     80400     2282.19
     80440     2283.56
     80480     2284.49
     80520     2285.74
     80560      2286.9
     80600     2288.12
     80640     2288.97
     80680     2290.19
     80720     2291.47
     80760     2292.47
     80800     2293.54
     80840     2294.88
     80880     2295.96
     80920     2297.03
     80960     2298.26
     81000     2299.23
     81040     2300.37
     81080     2301.49
     81120     2302.78
     81160     2303.96
     81200     2304.92
     81240     2306.28
     81280     2307.22
     81320     2308.47
     81360     2309.63
     81400     2310.84
     81440     2311.69
     81480     2312.92
     81520      2314.2
     81560      2315.2
     81600     2316.26
     81640      2317.6
     81680     2318.69
     81720     2319.74
     81760     2320.98
     81800     2321.96
     81840      2323.1
     81880     2324.22
     81920     2325.51
     81960     2326.69
     82000     2327.64
     82040        2329
     82080     2329.94
     82120     2331.19
     82160     2332.35
     82200     2333.56
     82240     2334.41
     82280     2335.64
     82320     2336.92
     82360     2337.92
     82400     2338.98
     82440     2340.33
     82480     2341.42
     82520     2342.47
     82560      2343.7
     82600     2344.68
     82640     2345.81
     82680     2346.94
     82720     2348.23
     82760      2349.4
     82800     2350.36
     82840     2351.72
     82880     2352.65
     82920     2353.91
     82960     2355.07
     83000     2356.29
     83040     2357.14
     83080     2358.36
     83120     2359.64
     83160     2360.65
     83200      2361.7
     83240     2363.05
     83280     2364.14
     83320     2365.18
     83360     2366.42
     83400     2367.39
     83440     2368.53
     83480     2369.65
     83520     2370.95
     83560     2372.13
     83600     2373.08
     83640     2374.44
     83680     2375.37
     83720     2376.61
     83760     2377.79
     83800        2379
     83840     2379.84
     83880     2381.08
     83920     2382.37
     83960     2383.36
     84000     2384.41
     84040     2385.76
     84080     2386.85
     84120     2387.89
     84160     2389.14
     84200     2390.11
     84240     2391.24
     84280     2392.36
     84320     2393.67
     84360     2394.84
     84400     2395.78
     84440     2397.14
     84480     2398.08
     84520     2399.32
     84560     2400.49
     84600      2401.7
     84640     2402.54
     84680     2403.77
     84720     2405.07
     84760     2406.06
     84800     2407.11
     84840     2408.47
     84880     2409.56
     84920      2410.6
     84960     2411.85
     85000     2412.81
     85040     2413.95
     85080     2415.07
     85120     2416.37
     85160     2417.54
     85200     2418.48
     85240     2419.85
     85280     2420.79
     85320     2422.03
     85360     2423.21
     85400     2424.42
     85440     2425.26
     85480     2426.49
     85520     2427.79
     85560     2428.78
     85600     2429.83
     85640     2431.19
     85680     2432.27
     85720     2433.31
     85760     2434.56
     85800     2435.53
     85840     2436.66
     85880     2437.78
     85920     2439.08
     85960     2440.26
     86000      2441.2
     86040     2442.57
     86080      2443.5
     86120     2444.75
     86160     2445.92
     86200     2447.15
     86240     2447.98
     86280     2449.21
     86320      2450.5
     86360     2451.49
     86400     2452.54
     86440     2453.91
     86480     2454.98
     86520     2456.02
     86560     2457.27
     86600     2458.23
     86640     2459.37
     86680     2460.49
     86720      2461.8
     86760     2462.98
     86800     2463.92
     86840     2465.28
     86880     2466.22
     86920     2467.47
     86960     2468.63
     87000     2469.86
     87040     2470.69
     87080     2471.93
     87120     2473.23
     87160     2474.21
     87200     2475.26
     87240     2476.64
     87280     2477.72
     87320     2478.75
     87360        2480
     87400     2480.96
     87440     2482.09
     87480     2483.22
     87520     2484.52
     87560     2485.71
     87600     2486.65
     87640     2488.01
     87680     2488.94
     87720     2490.18
     87760     2491.36
     87800     2492.58
     87840     2493.41
     87880     2494.65
     87920     2495.94
     87960     2496.92
     88000     2497.98
     88040     2499.36
     88080     2500.43
     88120     2501.46
     88160     2502.71
     88200     2503.66
     88240      2504.8
     88280     2505.93
     88320     2507.24
     88360     2508.43
     88400     2509.36
     88440     2510.73
     88480     2511.66
     88520     2512.91
     88560     2514.08
     88600      2515.3
     88640     2516.12
     88680     2517.37
     88720     2518.67
     88760     2519.64
     88800     2520.69
     88840     2522.08
     88880     2523.15
     88920     2524.19
     88960     2525.44
     89000     2526.39
     89040     2527.54
     89080     2528.66
     89120     2529.97
     89160     2531.16
     89200     2532.08
     89240     2533.45
     89280     2534.39
     89320     2535.63
     89360      2536.8
     89400     2538.02
     89440     2538.84
     89480     2540.08
     89520     2541.39
     89560     2542.35
     89600      2543.4
     89640     2544.79
     89680     2545.86
     89720      2546.9
     89760     2548.15
     89800      2549.1
     89840     2550.25
     89880     2551.38
     89920     2552.69
     89960     2553.87
     90000      2554.8
     90040     2556.17
     90080      2557.1
     90120     2558.35
     90160     2559.52
     90200     2560.74
     90240     2561.56
     90280      2562.8
     90320     2564.11
     90360     2565.07
     90400     2566.13
     90440     2567.51
     90480     2568.58
     90520     2569.62
     90560     2570.87
     90600     2571.83
     90640     2572.97
     90680      2574.1
     90720     2575.42
     90760      2576.6
     90800     2577.52
     90840     2578.89
     90880     2579.82
     90920     2581.09
     90960     2582.24
     91000     2583.46
     91040     2584.28
     91080     2585.53
     91120     2586.83
     91160     2587.79
     91200     2588.85
     91240     2590.25
     91280     2591.31
     91320     2592.35
     91360     2593.59
     91400     2594.55
     91440     2595.71
     91480     2596.83
     91520     2598.15
     91560     2599.34
     91600     2600.26
     91640     2601.63
     91680     2602.55
     91720     2603.82
     91760     2604.98
     91800      2606.2
     91840     2607.01
     91880     2608.26
     91920     2609.56
     91960     2610.52
     92000     2611.58
     92040     2612.98
     92080     2614.04
     92120     2615.08
     92160     2616.32
     92200     2617.27
     92240     2618.44
     92280     2619.55
     92320     2620.87
     92360     2622.05
     92400     2622.98
     92440     2624.35
     92480     2625.26
     92520     2626.53
     92560     2627.69
     92600     2628.91
     92640     2629.73
     92680     2630.97
     92720     2632.28
     92760     2633.25
     92800      2634.3
     92840      2635.7
     92880     2636.76
     92920      2637.8
     92960     2639.04
     93000        2640
     93040     2641.16
     93080     2642.28
     93120      2643.6
     93160     2644.78
     93200      2645.7
     93240     2647.08
     93280     2647.99
     93320     2649.27
     93360     2650.43
     93400     2651.65
     93440     2652.46
     93480     2653.71
     93520     2655.01
     93560     2655.97
     93600     2657.03
     93640     2658.42
     93680     2659.49
     93720     2660.53
     93760     2661.78
     93800     2662.72
     93840     2663.89
     93880        2665
     93920     2666.33
     93960     2667.51
     94000     2668.44
     94040     2669.82
     94080     2670.72
     94120     2671.99
     94160     2673.16
     94200     2674.37
     94240     2675.18
     94280     2676.43
     94320     2677.74
     94360      2678.7
     94400     2679.76
     94440     2681.15
     94480     2682.21
     94520     2683.25
     94560      2684.5
     94600     2685.44
     94640     2686.62
     94680     2687.72
     94720     2689.07
     94760     2690.23
     94800     2691.17
     94840     2692.53
     94880     2693.44
     94920     2694.72
     94960     2695.88
     95000      2697.1
     95040     2697.91
     95080     2699.16
     95120     2700.47
     95160     2701.43
     95200     2702.48
     95240     2703.88
     95280     2704.95
     95320     2705.97
     95360     2707.23
     95400     2708.17
     95440     2709.36
     95480     2710.46
     95520      2711.8
     95560     2712.97
     95600     2713.89
     95640     2715.26
     95680     2716.17
     95720     2717.45
     95760     2718.61
     95800     2719.83
     95840     2720.64
     95880     2721.89
     95920      2723.2
     95960     2724.16
     96000      2725.2
     96040      2726.6
     96080     2727.67
     96120     2728.69
     96160     2729.96
     96200      2730.9
     96240     2732.08
     96280     2733.18
     96320     2734.52
     96360      2735.7
     96400     2736.61
     96440     2737.99
     96480      2738.9
     96520     2740.17
     96560     2741.34
     96600     2742.55
     96640     2743.36
     96680     2744.61
     96720     2745.92
     96760     2746.88
     96800     2747.92
     96840     2749.32
     96880     2750.39
     96920     2751.41
     96960     2752.67
     97000      2753.6
     97040      2754.8
     97080     2755.89
     97120     2757.24
     97160     2758.41
     97200     2759.33
     97240      2760.7
     97280      2761.6
     97320     2762.89
     97360     2764.05
     97400     2765.27
     97440     2766.07
     97480     2767.32
     97520     2768.63
     97560     2769.59
     97600     2770.63
     97640     2772.04
     97680      2773.1
     97720     2774.12
     97760     2775.39
     97800     2776.32
     97840     2777.51
     97880     2778.62
     97920     2779.96
     97960     2781.14
     98000     2782.05
     98040     2783.42
     98080     2784.33
     98120     2785.61
     98160      2786.8
     98200        2788
     98240      2788.8
     98280     2790.05
     98320     2791.36
     98360     2792.31
     98400     2793.36
     98440     2794.76
     98480     2795.81
     98520     2796.84
     98560     2798.11
     98600     2799.03
     98640     2800.23
     98680     2801.33
     98720     2802.68
     98760     2803.85
     98800     2804.76
     98840     2806.14
     98880     2807.05
     98920     2808.33
     98960     2809.52
     99000     2810.73
     99040     2811.52
     99080     2812.77
     99120     2814.09
     99160     2815.03
     99200     2816.09
     99240     2817.49
     99280     2818.54
     99320     2819.57
     99360     2820.84
     99400     2821.76
     99440     2822.94
     99480     2824.05
     99520     2825.41
     99560     2826.57
     99600     2827.48
     99640     2828.87
     99680     2829.77
     99720     2831.06
     99760     2832.25
     99800     2833.46
     99840     2834.25
     99880     2835.51
     99920     2836.83
     99960     2837.76
    100000     2838.82
    100040     2840.23
    100080     2841.27
    100120     2842.31
    100160     2843.58
    100200      2844.5
    100240     2845.68
    100280     2846.79
    100320     2848.15
    100360      2849.3
    100400     2850.22
    100440      2851.6
    100480     2852.51
    100520     2853.79
    100560     2854.98
    100600      2856.2
    100640     2856.98
    100680     2858.24
    100720     2859.56
    100760     2860.49
    100800     2861.55
    100840     2862.97
    100880     2864.01
    100920     2865.05
    100960     2866.32
    101000     2867.23
    101040     2868.42
    101080     2869.53
    101120     2870.89
    101160     2872.05
    101200     2872.96
    101240     2874.34
    101280     2875.24
    101320     2876.55
    101360     2877.73
    101400     2878.94
    101440     2879.74
    101480     2880.98
    101520     2882.31
    101560     2883.24
    101600      2884.3
    101640     2885.71
    101680     2886.75
    101720      2887.8
    101760     2889.07
    101800     2889.97
    101840     2891.16
    101880     2892.27
    101920     2893.63
    101960     2894.79
    102000      2895.7
    102040     2897.07
    102080     2897.97
    102120     2899.28
    102160     2900.48
    102200     2901.68
    102240     2902.47
    102280     2903.72
    102320     2905.05
    102360     2905.96
    102400     2907.04
    102440     2908.45
    102480     2909.49
    102520     2910.54
    102560     2911.81
    102600     2912.71
    102640     2913.91
    102680     2915.01
    102720     2916.37
    102760     2917.52
    102800     2918.44
    102840     2919.81
    102880     2920.71
    102920     2922.02
    102960     2923.21
    103000     2924.41
    103040      2925.2
    103080     2926.46
    103120     2927.78
    103160      2928.7
    103200     2929.77
    103240     2931.19
    103280     2932.23
    103320     2933.28
    103360     2934.56
    103400     2935.45
    103440     2936.65
    103480     2937.75
    103520     2939.11
    103560     2940.27
    103600     2941.18
    103640     2942.55
    103680     2943.45
    103720     2944.76
    103760     2945.96
    103800     2947.16
    103840     2947.95
    103880     2949.21
    103920     2950.53
    103960     2951.45
    104000     2952.51
    104040     2953.93
    104080     2954.97
    104120        2956
    104160     2957.29
    104200     2958.18
    104240     2959.37
    104280     2960.47
    104320     2961.83
    104360        2963
    104400     2963.91
    104440     2965.28
    104480     2966.18
    104520     2967.49
    104560     2968.68
    104600     2969.88
    104640     2970.67
    104680     2971.93
    104720     2973.26
    104760     2974.17
    104800     2975.23
    104840     2976.65
    104880     2977.69
    104920     2978.72
    104960     2980.02
    105000      2980.9
    105040     2982.08
    105080     2983.19
    105120     2984.56
    105160     2985.72
    105200     2986.63
    105240        2988
    105280      2988.9
    105320     2990.22
    105360     2991.41
    105400     2992.61
    105440      2993.4
    105480     2994.65
    105520     2995.99
    105560      2996.9
    105600     2997.96
    105640     2999.37
    105680     3000.43
    105720     3001.45
    105760     3002.75
    105800     3003.63
    105840     3004.82
    105880     3005.92
    105920      3007.3
    105960     3008.45
    106000     3009.36
    106040     3010.73
    106080     3011.64
    106120     3012.95
    106160     3014.14
    106200     3015.35
    106240     3016.14
    106280     3017.39
    106320     3018.73
    106360     3019.63
    106400      3020.7
    106440      3022.1
    106480     3023.16
    106520     3024.19
    106560     3025.49
    106600     3026.36
    106640     3027.56
    106680     3028.66
    106720     3030.05
    106760      3031.2
    106800     3032.11
    106840     3033.47
    106880     3034.37
    106920     3035.69
    106960     3036.88
    107000     3038.09
    107040     3038.87
    107080     3040.12
    107120     3041.46
    107160     3042.36
    107200     3043.43
    107240     3044.84
    107280     3045.91
    107320     3046.93
    107360     3048.23
    107400      3049.1
    107440     3050.29
    107480      3051.4
    107520     3052.79
    107560     3053.95
    107600     3054.85
    107640     3056.21
    107680     3057.12
    107720     3058.43
    107760     3059.63
    107800     3060.84
    107840     3061.62
    107880     3062.87
    107920     3064.22
    107960     3065.11
    108000     3066.18
    108040     3067.58
    108080     3068.65
    108120     3069.67
    108160     3070.96
    108200     3071.83
    108240     3073.03
    108280     3074.14
    108320     3075.53
    108360     3076.69
    108400     3077.59
    108440     3078.95
    108480     3079.86
    108520     3081.17
    108560     3082.38
    108600     3083.58
    108640     3084.37
    108680     3085.62
    108720     3086.97
    108760     3087.86
    108800     3088.92
    108840     3090.33
    108880     3091.39
    108920     3092.42
    108960      3093.7
    109000     3094.57
    109040     3095.76
    109080     3096.87
    109120     3098.27
    109160     3099.43
    109200     3100.33
    109240     3101.68
    109280     3102.59
    109320     3103.91
    109360     3105.12
    109400     3106.34
    109440     3107.11
    109480     3108.38
    109520     3109.72
    109560     3110.61
    109600     3111.66
    109640     3113.08
    109680     3114.15
    109720     3115.17
    109760     3116.45
    109800     3117.33
    109840     3118.52
    109880     3119.62
    109920     3121.02
    109960     3122.16
    110000     3123.07
    110040     3124.43
    110080     3125.35
    110120     3126.66
    110160     3127.87
    110200     3129.08
    110240     3129.86
    110280     3131.13
    110320     3132.47
    110360     3133.36
    110400     3134.42
    110440     3135.83
    110480      3136.9
    110520     3137.92
    110560      3139.2
    110600     3140.08
    110640     3141.27
    110680     3142.37
    110720     3143.77
    110760     3144.92
    110800     3145.82
    110840     3147.19
    110880     3148.11
    110920     3149.42
    110960     3150.62
    111000     3151.84
    111040     3152.61
    111080     3153.89
    111120     3155.23
    111160     3156.12
    111200     3157.18
    111240      3158.6
    111280     3159.67
    111320     3160.68
    111360     3161.96
    111400     3162.85
    111440     3164.04
    111480     3165.13
    111520     3166.53
    111560     3167.68
    111600     3168.57
    111640     3169.94
    111680     3170.86
    111720     3172.19
    111760     3173.38
    111800      3174.6
    111840     3175.38
    111880     3176.66
    111920        3178
    111960     3178.88
    112000     3179.94
    112040     3181.36
    112080     3182.43
    112120     3183.43
    112160     3184.72
    112200      3185.6
    112240     3186.79
    112280     3187.88
    112320     3189.28
    112360     3190.44
    112400     3191.32
    112440      3192.7
    112480      3193.6
    112520     3194.94
    112560     3196.14
    112600     3197.34
    112640     3198.13
    112680     3199.41
    112720     3200.76
    112760     3201.63
    112800     3202.68
    112840     3204.11
    112880     3205.17
    112920     3206.17
    112960     3207.48
    113000     3208.35
    113040     3209.54
    113080     3210.64
    113120     3212.04
    113160     3213.19
    113200     3214.07
    113240     3215.46
    113280     3216.36
    113320      3217.7
    113360     3218.89
    113400     3220.11
    113440     3220.89
    113480     3222.17
    113520     3223.51
    113560     3224.37
    113600     3225.44
    113640     3226.87
    113680     3227.91
    113720     3228.91
    113760     3230.23
    113800     3231.09
    113840     3232.28
    113880     3233.38
    113920     3234.77
    113960     3235.94
    114000      3236.8
    114040      3238.2
    114080      3239.1
    114120     3240.45
    114160     3241.64
    114200     3242.87
    114240     3243.64
    114280     3244.92
    114320     3246.26
    114360     3247.12
    114400     3248.18
    114440     3249.61
    114480     3250.65
    114520     3251.65
    114560     3252.96
    114600     3253.84
    114640     3255.03
    114680     3256.12
    114720     3257.51
    114760     3258.69
    114800     3259.53
    114840     3260.95
    114880     3261.84
    114920     3263.18
    114960     3264.38
    115000      3265.6
    115040     3266.37
    115080     3267.65
    115120     3268.99
    115160     3269.86
    115200     3270.92
    115240     3272.36
    115280      3273.4
    115320      3274.4
    115360      3275.7
    115400     3276.57
    115440     3277.76
    115480     3278.86
    115520     3280.24
    115560     3281.42
    115600     3282.26
    115640     3283.68
    115680     3284.57
    115720     3285.92
    115760      3287.1
    115800     3288.34
    115840     3289.11
    115880     3290.38
    115920     3291.72
    115960     3292.58
    116000     3293.65
    116040      3295.1
    116080     3296.14
    116120     3297.11
    116160     3298.42
    116200     3299.29
    116240     3300.49
    116280     3301.58
    116320     3302.96
    116360     3304.14
    116400     3304.97
    116440      3306.4
    116480     3307.29
    116520     3308.64
    116560     3309.82
    116600     3311.05
    116640     3311.82
    116680      3313.1
    116720     3314.44
    116760      3315.3
    116800     3316.37
    116840     3317.81
    116880     3318.85
    116920     3319.84
    116960     3321.15
    117000     3322.01
    117040      3323.2
    117080      3324.3
    117120     3325.69
    117160     3326.87
    117200      3327.7
    117240     3329.12
    117280     3330.01
    117320     3331.36
    117360     3332.55
    117400     3333.77
    117440     3334.54
    117480     3335.82
    117520     3337.16
    117560     3338.02
    117600     3339.09
    117640     3340.53
    117680     3341.59
    117720     3342.56
    117760     3343.88
    117800     3344.74
    117840     3345.95
    117880     3347.03
    117920     3348.42
    117960      3349.6
    118000     3350.44
    118040     3351.86
    118080     3352.75
    118120     3354.11
    118160     3355.29
    118200     3356.52
    118240     3357.27
    118280     3358.57
    118320      3359.9
    118360     3360.76
    118400     3361.83
    118440     3363.27
    118480     3364.32
    118520     3365.31
    118560     3366.63
    118600     3367.47
    118640     3368.69
    118680     3369.79
    118720     3371.18
    118760     3372.36
    118800     3373.19
    118840     3374.62
    118880      3375.5
    118920     3376.86
    118960     3378.04
    119000     3379.27
    119040     3380.03
    119080     3381.32
    119120     3382.65
    119160      3383.5
    119200     3384.58
    119240     3386.02
    119280     3387.07
    119320     3388.06
    119360     3389.36
    119400     3390.22
    119440     3391.44
    119480     3392.52
    119520     3393.92
    119560     3395.11
    119600     3395.94
    119640     3397.36
    119680     3398.25
    119720     3399.61
    119760      3400.8
    119800     3402.02
    119840     3402.79
    119880     3404.08
    119920     3405.41
    119960     3406.26
    120000     3407.33
    120040     3408.78
    120080     3409.84
    120120     3410.82
    120160     3412.12
    120200     3412.98
    120240     3414.19
    120280     3415.28
    120320     3416.69
    120360     3417.88
    120400      3418.7
    120440     3420.12
    120480        3421
    120520     3422.37
    120560     3423.55
    120600     3424.78
    120640     3425.54
    120680     3426.83
    120720     3428.16
    120760     3429.02
    120800     3430.08
    120840     3431.52
    120880     3432.58
    120920     3433.57
    120960     3434.86
    121000     3435.72
    121040     3436.92
    121080     3438.02
    121120     3439.42
    121160     3440.62
    121200     3441.43
    121240     3442.86
    121280     3443.73
    121320     3445.11
    121360     3446.29
    121400     3447.51
    121440     3448.27
    121480     3449.56
    121520     3450.89
    121560     3451.75
    121600     3452.82
    121640     3454.26
    121680     3455.31
    121720      3456.3
    121760      3457.6
    121800     3458.44
    121840     3459.64
    121880     3460.75
    121920     3462.15
    121960     3463.34
    122000     3464.16
    122040     3465.59
    122080     3466.45
    122120     3467.84
    122160     3469.02
    122200     3470.24
    122240        3471
    122280     3472.29
    122320     3473.63
    122360     3474.48
    122400     3475.54
    122440     3476.99
    122480     3478.05
    122520     3479.04
    122560     3480.34
    122600     3481.17
    122640     3482.37
    122680     3483.48
    122720     3484.88
    122760     3486.07
    122800     3486.89
    122840     3488.32
    122880     3489.17
    122920     3490.58
    122960     3491.75
    123000     3492.98
    123040     3493.73
    123080     3495.03
    123120     3496.37
    123160     3497.22
    123200     3498.27
    123240     3499.73
    123280     3500.78
    123320     3501.78
    123360     3503.07
    123400      3503.9
    123440     3505.09
    123480     3506.21
    123520     3507.61
    123560      3508.8
    123600     3509.61
    123640     3511.05
    123680     3511.91
    123720     3513.33
    123760     3514.49
    123800      3515.7
    123840     3516.46
    123880     3517.76
    123920     3519.11
    123960     3519.96
    124000     3521.01
    124040     3522.48
    124080     3523.52
    124120     3524.51
    124160     3525.82
    124200     3526.64
    124240     3527.83
    124280     3528.94
    124320     3530.36
    124360     3531.54
    124400     3532.36
    124440      3533.8
    124480     3534.65
    124520     3536.08
    124560     3537.24
    124600     3538.46
    124640     3539.22
    124680     3540.51
    124720     3541.86
    124760     3542.71
    124800     3543.76
    124840     3545.24
    124880     3546.28
    124920     3547.28
    124960     3548.56
    125000     3549.39
    125040     3550.59
    125080      3551.7
    125120     3553.12
    125160     3554.29
    125200     3555.11
    125240     3556.56
    125280     3557.41
    125320     3558.85
    125360        3560
    125400     3561.22
    125440     3561.97
    125480     3563.26
    125520     3564.62
    125560     3565.47
    125600     3566.51
    125640     3567.99
    125680     3569.04
    125720     3570.04
    125760     3571.34
    125800     3572.15
    125840     3573.35
    125880     3574.46
    125920     3575.88
    125960     3577.06
    126000     3577.87
    126040     3579.32
    126080     3580.17
    126120     3581.61
    126160     3582.78
    126200     3583.98
    126240     3584.74
    126280     3586.03
    126320      3587.4
    126360     3588.24
    126400     3589.27
    126440     3590.76
    126480      3591.8
    126520     3592.81
    126560      3594.1
    126600     3594.91
    126640     3596.12
    126680     3597.22
    126720     3598.65
    126760     3599.84
    126800     3600.64
    126840     3602.08
    126880     3602.95
    126920     3604.38
    126960     3605.54
    127000     3606.76
    127040     3607.51
    127080     3608.79
    127120     3610.18
    127160     3611.02
    127200     3612.05
    127240     3613.55
    127280     3614.58
    127320      3615.6
    127360     3616.89
    127400     3617.69
    127440      3618.9
    127480        3620
    127520     3621.44
    127560     3622.62
    127600      3623.4
    127640     3624.86
    127680     3625.72
    127720     3627.15
    127760     3628.32
    127800     3629.52
    127840     3630.27
    127880     3631.56
    127920     3632.93
    127960     3633.78
    128000      3634.8
    128040     3636.31
    128080     3637.34
    128120     3638.36
    128160     3639.66
    128200     3640.46
    128240     3641.67
    128280     3642.75
    128320      3644.2
    128360     3645.38
    128400     3646.16
    128440     3647.62
    128480     3648.47
    128520     3649.91
    128560     3651.09
    128600     3652.29
    128640     3653.03
    128680     3654.33
    128720      3655.7
    128760     3656.54
    128800     3657.57
    128840     3659.07
    128880     3660.09
    128920     3661.12
    128960     3662.42
    129000     3663.22
    129040     3664.43
    129080     3665.52
    129120     3666.96
    129160     3668.15
    129200     3668.93
    129240     3670.39
    129280     3671.23
    129320     3672.68
    129360     3673.85
    129400     3675.04
    129440      3675.8
    129480     3677.09
    129520     3678.46
    129560     3679.29
    129600     3680.32
    129640     3681.83
    129680     3682.87
    129720     3683.88
    129760     3685.19
    129800     3685.97
    129840     3687.19
    129880     3688.27
    129920     3689.71
    129960     3690.92
    130000     3691.67
    130040     3693.14
    130080     3693.97
    130120     3695.44
    130160     3696.61
    130200     3697.79
    130240     3698.55
    130280     3699.85
    130320     3701.23
    130360     3702.06
    130400     3703.09
    130440     3704.59
    130480     3705.61
    130520     3706.65
    130560     3707.92
    130600     3708.73
    130640     3709.94
    130680     3711.04
    130720     3712.46
    130760     3713.66
    130800     3714.42
    130840     3715.89
    130880     3716.72
    130920      3718.2
    130960     3719.38
    131000     3720.55
    131040     3721.31
    131080      3722.6
    131120     3723.98
    131160     3724.82
    131200     3725.84
    131240     3727.34
    131280     3728.37
    131320     3729.39
    131360     3730.68
    131400     3731.47
    131440     3732.69
    131480     3733.79
    131520     3735.21
    131560     3736.42
    131600     3737.18
    131640     3738.64
    131680     3739.47
    131720     3740.94
    131760     3742.11
    131800     3743.29
    131840     3744.05
    131880     3745.34
    131920     3746.72
    131960     3747.57
    132000     3748.58
    132040     3750.09
    132080     3751.11
    132120     3752.14
    132160     3753.41
    132200     3754.22
    132240     3755.43
    132280     3756.53
    132320     3757.96
    132360     3759.16
    132400     3759.94
    132440     3761.38
    132480      3762.2
    132520     3763.69
    132560     3764.86
    132600     3766.05
    132640      3766.8
    132680     3768.09
    132720     3769.47
    132760     3770.32
    132800     3771.34
    132840     3772.84
    132880     3773.85
    132920     3774.89
    132960     3776.18
    133000     3776.97
    133040     3778.17
    133080     3779.28
    133120      3780.7
    133160     3781.91
    133200     3782.67
    133240     3784.12
    133280     3784.95
    133320     3786.42
    133360     3787.61
    133400     3788.79
    133440     3789.55
    133480     3790.84
    133520     3792.22
    133560     3793.07
    133600     3794.07
    133640      3795.6
    133680     3796.61
    133720     3797.65
    133760     3798.92
    133800     3799.72
    133840     3800.91
    133880     3802.03
    133920     3803.45
    133960     3804.66
    134000     3805.42
    134040     3806.86
    134080     3807.69
    134120     3809.19
    134160     3810.37
    134200     3811.56
    134240     3812.31
    134280     3813.58
    134320     3814.98
    134360     3815.82
    134400     3816.83
    134440     3818.35
    134480     3819.36
    134520     3820.39
    134560     3821.67
    134600     3822.47
    134640     3823.66
    134680     3824.77
    134720      3826.2
    134760     3827.41
    134800     3828.17
    134840     3829.61
    134880     3830.45
    134920     3831.94
    134960     3833.12
    135000     3834.32
    135040     3835.07
    135080     3836.34
    135120     3837.74
    135160     3838.57
    135200     3839.58
    135240     3841.11
    135280     3842.12
    135320     3843.16
    135360     3844.44
    135400     3845.23
    135440     3846.43
    135480     3847.53
    135520     3848.97
    135560     3850.16
    135600     3850.94
    135640     3852.36
    135680     3853.21
    135720      3854.7
    135760     3855.88
    135800     3857.08
    135840     3857.84
    135880      3859.1
    135920      3860.5
    135960     3861.34
    136000     3862.34
    136040     3863.87
    136080     3864.88
    136120     3865.93
    136160     3867.21
    136200     3867.99
    136240     3869.19
    136280     3870.29
    136320     3871.73
    136360     3872.94
    136400     3873.71
    136440     3875.12
    136480     3875.98
    136520     3877.46
    136560     3878.65
    136600     3879.85
    136640      3880.6
    136680     3881.87
    136720     3883.27
    136760     3884.11
    136800     3885.11
    136840     3886.65
    136880     3887.66
    136920     3888.71
    136960     3889.98
    137000     3890.76
    137040     3891.96
    137080     3893.07
    137120     3894.51
    137160     3895.71
    137200     3896.49
    137240      3897.9
    137280     3898.75
    137320     3900.24
    137360     3901.42
    137400     3902.62
    137440     3903.38
    137480     3904.64
    137520     3906.05
    137560     3906.89
    137600      3907.9
    137640     3909.42
    137680     3910.43
    137720     3911.48
    137760     3912.75
    137800     3913.52
    137840     3914.73
    137880     3915.85
    137920     3917.28
    137960     3918.48
    138000     3919.25
    138040     3920.66
    138080     3921.52
    138120     3923.02
    138160     3924.19
    138200     3925.39
    138240     3926.14
    138280     3927.42
    138320     3928.82
    138360     3929.66
    138400     3930.67
    138440      3932.2
    138480     3933.21
    138520     3934.26
    138560     3935.52
    138600      3936.3
    138640      3937.5
    138680     3938.61
    138720     3940.05
    138760     3941.26
    138800     3942.02
    138840     3943.44
    138880     3944.28
    138920     3945.78
    138960     3946.97
    139000     3948.15
    139040      3948.9
    139080     3950.18
    139120     3951.58
    139160     3952.42
    139200     3953.43
    139240     3954.98
    139280     3955.99
    139320     3957.04
    139360     3958.29
    139400     3959.07
    139440     3960.26
    139480     3961.39
    139520     3962.81
    139560     3964.02
    139600     3964.79
    139640     3966.21
    139680     3967.05
    139720     3968.56
    139760     3969.75
    139800     3970.93
    139840     3971.68
    139880     3972.96
    139920     3974.37
    139960     3975.19
    140000     3976.19
    140040     3977.75
    140080     3978.76
    140120     3979.81
    140160     3981.06
    140200     3981.84
    140240     3983.03
    140280     3984.15
    140320     3985.57
    140360     3986.79
    140400     3987.54
    140440     3988.96
    140480     3989.82
    140520     3991.33
    140560     3992.51
    140600      3993.7
    140640     3994.45
    140680     3995.73
    140720     3997.13
    140760     3997.95
    140800     3998.96
    140840      4000.5
    140880     4001.52
    140920     4002.56
    140960      4003.8
    141000     4004.59
    141040     4005.77
    141080     4006.89
    141120     4008.32
    141160     4009.54
    141200     4010.29
    141240     4011.71
    141280     4012.57
    141320     4014.06
    141360     4015.26
    141400     4016.45
    141440      4017.2
    141480     4018.48
    141520     4019.87
    141560     4020.69
    141600     4021.69
    141640     4023.25
    141680     4024.27
    141720     4025.31
    141760     4026.56
    141800     4027.35
    141840     4028.51
    141880     4029.65
    141920     4031.06
    141960      4032.3
    142000     4033.04
    142040     4034.47
    142080     4035.31
    142120     4036.81
    142160     4038.01
    142200      4039.2
    142240     4039.94
    142280     4041.24
    142320     4042.62
    142360     4043.44
    142400     4044.43
    142440        4046
    142480     4047.02
    142520     4048.06
    142560     4049.31
    142600     4050.08
    142640     4051.25
    142680     4052.39
    142720     4053.81
    142760     4055.04
    142800     4055.77
    142840     4057.22
    142880     4058.05
    142920     4059.55
    142960     4060.75
    143000     4061.95
    143040     4062.69
    143080     4063.98
    143120     4065.35
    143160     4066.18
    143200     4067.18
    143240     4068.74
    143280     4069.76
    143320      4070.8
    143360     4072.05
    143400     4072.83
    143440        4074
    143480     4075.13
    143520     4076.54
    143560     4077.79
    143600     4078.52
    143640     4079.96
    143680     4080.79
    143720     4082.29
    143760      4083.5
    143800     4084.69
    143840     4085.45
    143880     4086.73
    143920      4088.1
    143960     4088.92
    144000     4089.94
    144040     4091.49
    144080      4092.5
    144120     4093.54
    144160     4094.79
    144200     4095.56
    144240     4096.74
    144280     4097.87
    144320     4099.29
    144360     4100.54
    144400     4101.26
    144440      4102.7
    144480     4103.52
    144520     4105.03
    144560     4106.25
    144600     4107.46
    144640     4108.17
    144680     4109.46
    144720     4110.85
    144760     4111.65
    144800     4112.68
    144840     4114.22
    144880     4115.25
    144920     4116.27
    144960     4117.52
    145000     4118.29
    145040     4119.47
    145080      4120.6
    145120     4122.01
    145160     4123.26
    145200     4123.98
    145240     4125.43
    145280     4126.25
    145320     4127.75
    145360     4128.97
    145400     4130.18
    145440     4130.89
    145480     4132.18
    145520     4133.56
    145560     4134.36
    145600     4135.39
    145640     4136.95
    145680     4137.97
    145720        4139
    145760     4140.25
    145800     4141.03
    145840     4142.21
    145880     4143.35
    145920     4144.73
    145960        4146
    146000     4146.71
    146040     4148.16
    146080     4148.99
    146120      4150.5
    146160     4151.72
    146200     4152.91
    146240     4153.63
    146280     4154.92
    146320     4156.31
    146360      4157.1
    146400     4158.13
    146440      4159.7
    146480      4160.7
    146520     4161.74
    146560        4163
    146600     4163.76
    146640     4164.94
    146680     4166.08
    146720     4167.48
    146760     4168.75
    146800     4169.46
    146840     4170.91
    146880     4171.73
    146920     4173.24
    146960     4174.46
    147000     4175.65
    147040     4176.38
    147080     4177.67
    147120     4179.07
    147160     4179.85
    147200     4180.88
    147240     4182.43
    147280     4183.45
    147320     4184.48
    147360     4185.73
    147400     4186.51
    147440     4187.68
    147480     4188.82
    147520     4190.22
    147560     4191.49
    147600      4192.2
    147640     4193.64
    147680     4194.47
    147720     4195.99
    147760      4197.2
    147800      4198.4
    147840     4199.14
    147880     4200.42
    147920     4201.82
    147960     4202.58
    148000     4203.65
    148040     4205.19
    148080     4206.21
    148120     4207.24
    148160     4208.49
    148200     4209.25
    148240     4210.44
    148280     4211.56
    148320     4212.97
    148360     4214.24
    148400     4214.96
    148440      4216.4
    148480     4217.23
    148520     4218.75
    148560     4219.97
    148600     4221.16
    148640      4221.9
    148680     4223.19
    148720     4224.59
    148760     4225.35
    148800     4226.41
    148840     4227.94
    148880     4228.99
    148920        4230
    148960     4231.25
    149000     4232.02
    149040     4233.21
    149080     4234.34
    149120     4235.76
    149160     4237.03
    149200     4237.74
    149240     4239.19
    149280     4240.01
    149320     4241.53
    149360     4242.77
    149400     4243.94
    149440     4244.68
    149480     4245.97
    149520     4247.37
    149560     4248.14
    149600     4249.19
    149640     4250.72
    149680     4251.78
    149720     4252.79
    149760     4254.03
    149800     4254.79
    149840     4256.01
    149880     4257.13
    149920     4258.55
    149960     4259.82
    150000     4260.52
    150040     4261.97
    150080      4262.8
    150120     4264.32
    150160     4265.55
    150200     4266.73
    150240     4267.47
    150280     4268.76
    150320     4270.16
    150360     4270.92
    150400     4271.97
    150440     4273.52
    150480     4274.56
    150520     4275.57
    150560     4276.83
    150600     4277.58
    150640     4278.79
    150680     4279.92
    150720     4281.35
    150760      4282.6
    150800     4283.31
    150840     4284.77
    150880     4285.59
    150920     4287.11
    150960     4288.35
    151000     4289.53
    151040     4290.26
    151080     4291.56
    151120     4292.97
    151160     4293.73
    151200     4294.76
    151240     4296.31
    151280     4297.35
    151320     4298.35
    151360     4299.61
    151400     4300.36
    151440     4301.59
    151480     4302.69
    151520     4304.13
    151560     4305.38
    151600      4306.1
    151640     4307.55
    151680     4308.36
    151720     4309.89
    151760     4311.12
    151800     4312.31
    151840     4313.04
    151880     4314.34
    151920     4315.75
    151960      4316.5
    152000     4317.53
    152040     4319.09
    152080     4320.14
    152120     4321.13
    152160     4322.39
    152200     4323.14
    152240     4324.37
    152280     4325.47
    152320      4326.9
    152360     4328.17
    152400     4328.88
    152440     4330.32
    152480     4331.13
    152520     4332.67
    152560      4333.9
    152600     4335.09
    152640     4335.81
    152680      4337.1
    152720     4338.53
    152760     4339.27
    152800      4340.3
    152840     4341.86
    152880     4342.91
    152920      4343.9
    152960     4345.15
    153000      4345.9
    153040     4347.13
    153080     4348.23
    153120     4349.67
    153160     4350.93
    153200     4351.64
    153240     4353.08
    153280     4353.89
    153320     4355.44
    153360     4356.67
    153400     4357.85
    153440     4358.57
    153480     4359.86
    153520     4361.29
    153560     4362.04
    153600     4363.06
    153640     4364.61
    153680     4365.67
    153720     4366.65
    153760     4367.91
    153800     4368.67
    153840      4369.9
    153880     4370.99
    153920     4372.42
    153960      4373.7
    154000     4374.41
    154040     4375.84
    154080     4376.64
    154120      4378.2
    154160     4379.44
    154200     4380.62
    154240     4381.34
    154280     4382.62
    154320     4384.06
    154360     4384.79
    154400     4385.83
    154440     4387.39
    154480     4388.44
    154520     4389.42
    154560     4390.67
    154600     4391.44
    154640     4392.66
    154680     4393.76
    154720      4395.2
    154760     4396.48
    154800     4397.18
    154840     4398.61
    154880     4399.43
    154920     4400.98
    154960      4402.2
    155000     4403.39
    155040      4404.1
    155080     4405.38
    155120     4406.83
    155160     4407.55
    155200      4408.6
    155240     4410.17
    155280     4411.23
    155320     4412.18
    155360     4413.46
    155400     4414.22
    155440     4415.43
    155480     4416.54
    155520     4417.96
    155560     4419.26
    155600     4419.95
    155640     4421.38
    155680     4422.21
    155720     4423.74
    155760     4424.98
    155800     4426.16
    155840     4426.87
    155880     4428.15
    155920      4429.6
    155960     4430.33
    156000     4431.38
    156040     4432.92
    156080     4434.01
    156120     4434.96
    156160     4436.23
    156200     4436.99
    156240      4438.2
    156280      4439.3
    156320     4440.73
    156360     4442.03
    156400     4442.71
    156440     4444.15
    156480     4444.97
    156520      4446.5
    156560     4447.74
    156600     4448.93
    156640     4449.64
    156680     4450.92
    156720     4452.36
    156760     4453.09
    156800     4454.13
    156840     4455.69
    156880     4456.77
    156920     4457.71
    156960     4458.99
    157000     4459.74
    157040     4460.97
    157080     4462.07
    157120      4463.5
    157160     4464.78
    157200     4465.47
    157240     4466.91
    157280     4467.72
    157320     4469.27
    157360     4470.49
    157400      4471.7
    157440      4472.4
    157480     4473.69
    157520     4475.12
    157560     4475.85
    157600     4476.89
    157640     4478.46
    157680     4479.54
    157720     4480.48
    157760     4481.75
    157800      4482.5
    157840     4483.73
    157880     4484.84
    157920     4486.26
    157960     4487.54
    158000     4488.24
    158040     4489.69
    158080     4490.49
    158120     4492.03
    158160     4493.26
    158200     4494.47
    158240     4495.15
    158280     4496.44
    158320     4497.88
    158360      4498.6
    158400     4499.64
    158440      4501.2
    158480     4502.29
    158520     4503.24
    158560     4504.51
    158600     4505.25
    158640     4506.51
    158680     4507.59
    158720        4509
    158760      4510.3
    158800        4511
    158840     4512.44
    158880     4513.23
    158920     4514.77
    158960        4516
    159000     4517.21
    159040      4517.9
    159080      4519.2
    159120     4520.64
    159160     4521.36
    159200     4522.39
    159240     4523.95
    159280     4525.04
    159320     4525.99
    159360     4527.28
    159400     4527.99
    159440     4529.26
    159480     4530.35
    159520     4531.77
    159560     4533.06
    159600     4533.76
    159640     4535.22
    159680     4536.01
    159720     4537.55
    159760     4538.76
    159800     4539.99
    159840     4540.67
    159880     4541.96
    159920      4543.4
    159960     4544.13
    160000     4545.15
    160040     4546.73
    160080     4547.81
    160120     4548.75
    160160     4550.05
    160200     4550.76
    160240     4552.03
    160280     4553.12
    160320     4554.55
    160360     4555.83
    160400     4556.53
    160440     4557.98
    160480     4558.78
    160520     4560.32
    160560     4561.53
    160600     4562.76
    160640     4563.44
    160680     4564.74
    160720     4566.17
    160760     4566.89
    160800     4567.92
    160840     4569.51
    160880     4570.57
    160920     4571.53
    160960     4572.83
    161000     4573.55
    161040     4574.79
    161080     4575.88
    161120     4577.33
    161160     4578.61
    161200     4579.31
    161240     4580.75
    161280     4581.55
    161320     4583.08
    161360     4584.31
    161400     4585.54
    161440     4586.21
    161480     4587.52
    161520     4588.95
    161560     4589.65
    161600      4590.7
    161640     4592.28
    161680     4593.34
    161720      4594.3
    161760     4595.59
    161800      4596.3
    161840     4597.56
    161880     4598.63
    161920     4600.08
    161960     4601.37
    162000     4602.07
    162040      4603.5
    162080      4604.3
    162120     4605.85
    162160     4607.08
    162200     4608.31
    162240     4608.97
    162280     4610.29
    162320     4611.72
    162360     4612.42
    162400     4613.45
    162440     4615.03
    162480     4616.09
    162520     4617.04
    162560     4618.33
    162600     4619.04
    162640      4620.3
    162680     4621.38
    162720     4622.81
    162760     4624.12
    162800     4624.81
    162840     4626.24
    162880     4627.05
    162920     4628.58
    162960     4629.83
    163000     4631.05
    163040     4631.73
    163080     4633.03
    163120     4634.45
    163160     4635.16
    163200      4636.2
    163240     4637.77
    163280     4638.84
    163320     4639.78
    163360     4641.07
    163400     4641.79
    163440     4643.04
    163480     4644.12
    163520     4645.55
    163560     4646.87
    163600     4647.55
    163640     4648.98
    163680     4649.79
    163720     4651.33
    163760     4652.58
    163800     4653.81
    163840     4654.49
    163880      4655.8
    163920     4657.21
    163960     4657.92
    164000     4658.95
    164040     4660.52
    164080     4661.59
    164120     4662.54
    164160     4663.83
    164200     4664.54
    164240     4665.79
    164280     4666.89
    164320     4668.31
    164360     4669.62
    164400     4670.31
    164440     4671.75
    164480     4672.53
    164520     4674.09
    164560     4675.33
    164600     4676.56
    164640     4677.25
    164680     4678.54
    164720     4679.96
    164760     4680.66
    164800      4681.7
    164840     4683.27
    164880     4684.35
    164920     4685.29
    164960     4686.58
    165000     4687.29
    165040     4688.53
    165080     4689.62
    165120     4691.04
    165160     4692.36
    165200     4693.02
    165240     4694.49
    165280     4695.27
    165320     4696.83
    165360     4698.08
    165400      4699.3
    165440        4700
    165480     4701.27
    165520      4702.7
    165560      4703.4
    165600     4704.44
    165640     4706.01
    165680     4707.08
    165720     4708.03
    165760     4709.33
    165800     4710.02
    165840     4711.27
    165880     4712.36
    165920     4713.78
    165960     4715.11
    166000     4715.76
    166040     4717.23
    166080        4718
    166120     4719.59
    166160     4720.84
    166200     4722.06
    166240     4722.76
    166280     4724.03
    166320     4725.45
    166360     4726.15
    166400     4727.18
    166440     4728.77
    166480     4729.84
    166520     4730.78
    166560     4732.07
    166600     4732.76
    166640     4734.01
    166680     4735.12
    166720     4736.55
    166760     4737.86
    166800     4738.51
    166840     4739.98
    166880     4740.76
    166920     4742.33
    166960      4743.6
    167000     4744.79
    167040     4745.49
    167080     4746.78
    167120     4748.21
    167160     4748.92
    167200     4749.93
    167240     4751.51
    167280     4752.58
    167320     4753.51
    167360     4754.82
    167400     4755.52
    167440     4756.78
    167480     4757.85
    167520      4759.3
    167560      4760.6
    167600     4761.25
    167640     4762.74
    167680     4763.52
    167720     4765.09
    167760     4766.35
    167800     4767.54
    167840     4768.25
    167880     4769.54
    167920     4770.96
    167960     4771.68
    168000      4772.7
    168040      4774.3
    168080     4775.36
    168120     4776.29
    168160     4777.59
    168200     4778.29
    168240     4779.55
    168280     4780.62
    168320     4782.09
    168360      4783.4
    168400     4784.03
    168440     4785.52
    168480      4786.3
    168520     4787.86
    168560     4789.13
    168600     4790.31
    168640     4791.03
    168680     4792.32
    168720     4793.75
    168760     4794.45
    168800     4795.47
    168840     4797.09
    168880     4798.16
    168920     4799.07
    168960     4800.38
    169000     4801.08
    169040     4802.33
    169080     4803.38
    169120     4804.88
    169160     4806.17
    169200     4806.81
    169240     4808.29
    169280     4809.07
    169320     4810.65
    169360     4811.92
    169400     4813.09
    169440     4813.81
    169480      4815.1
    169520     4816.52
    169560     4817.23
    169600     4818.24
    169640     4819.87
    169680     4820.94
    169720     4821.84
    169760     4823.16
    169800     4823.85
    169840      4825.1
    169880     4826.15
    169920     4827.65
    169960     4828.97
    170000      4829.6
    170040     4831.09
    170080     4831.85
    170120     4833.43
    170160     4834.69
    170200     4835.87
    170240     4836.59
    170280     4837.87
    170320     4839.29
    170360        4840
    170400     4841.01
    170440     4842.64
    170480     4843.71
    170520     4844.61
    170560     4845.92
    170600     4846.61
    170640     4847.86
    170680     4848.91
    170720      4850.4
    170760     4851.72
    170800     4852.36
    170840     4853.84
    170880     4854.61
    170920      4856.2
    170960     4857.46
    171000     4858.64
    171040     4859.35
    171080     4860.61
    171120     4862.05
    171160     4862.76
    171200     4863.75
    171240      4865.4
    171280     4866.46
    171320     4867.35
    171360     4868.66
    171400     4869.36
    171440     4870.62
    171480     4871.67
    171520     4873.16
    171560     4874.48
    171600     4875.12
    171640      4876.6
    171680     4877.37
    171720     4878.97
    171760     4880.21
    171800     4881.38
    171840     4882.11
    171880     4883.36
    171920     4884.81
    171960     4885.52
    172000     4886.51
    172040     4888.15
    172080     4889.21
    172120     4890.08
    172160     4891.41
    172200     4892.11
    172240     4893.36
    172280     4894.42
    172320      4895.9
    172360     4897.24
    172400     4897.86
    172440     4899.36
    172480     4900.12
    172520     4901.73
    172560     4902.95
    172600     4904.13
    172640     4904.86
    172680     4906.12
    172720     4907.58
    172760     4908.29
    172800     4909.26
    172840      4910.9
    172880     4911.97
    172920     4912.82
    172960     4914.16
    173000     4914.85
    173040     4916.11
    173080     4917.16
    173120     4918.65
    173160     4919.99
    173200      4920.6
    173240     4922.11
    173280     4922.88
    173320     4924.48
    173360      4925.7
    173400     4926.88
    173440     4927.61
    173480     4928.87
    173520     4930.34
    173560     4931.04
    173600        4932
    173640     4933.63
    173680     4934.71
    173720     4935.57
    173760      4936.9
    173800      4937.6
    173840     4938.85
    173880     4939.93
    173920      4941.4
    173960     4942.74
    174000     4943.34
    174040     4944.86
    174080     4945.63
    174120     4947.24
    174160     4948.44
    174200     4949.63
    174240     4950.36
    174280     4951.62
    174320     4953.08
    174360     4953.79
    174400     4954.73
    174440     4956.39
    174480     4957.47
    174520      4958.3
    174560     4959.65
    174600     4960.35
    174640      4961.6
    174680     4962.67
    174720     4964.14
    174760     4965.48
    174800     4966.08
    174840     4967.61
    174880     4968.36
    174920     4969.98
    174960     4971.18
    175000     4972.38
    175040      4973.1
    175080     4974.35
    175120     4975.82
    175160     4976.53
    175200     4977.47
    175240     4979.12
    175280     4980.22
    175320     4981.05
    175360      4982.4
    175400      4983.1
    175440     4984.34
    175480     4985.42
    175520      4986.9
    175560     4988.24
    175600     4988.84
    175640     4990.38
    175680     4991.11
    175720     4992.73
    175760     4993.94
    175800     4995.14
    175840     4995.86
    175880     4997.11
    175920     4998.57
    175960     4999.29
    176000     5000.22
    176040     5001.88
    176080     5002.99
    176120      5003.8
    176160     5005.18
    176200     5005.85
    176240      5007.1
    176280     5008.18
    176320     5009.65
    176360     5010.99
    176400     5011.58
    176440     5013.12
    176480     5013.85
    176520     5015.49
    176560     5016.69
    176600     5017.89
    176640      5018.6
    176680     5019.88
    176720     5021.32
    176760     5022.04
    176800     5022.98
    176840     5024.64
    176880     5025.74
    176920     5026.57
    176960     5027.92
    177000      5028.6
    177040     5029.85
    177080     5030.93
    177120      5032.4
    177160     5033.74
    177200     5034.34
    177240     5035.87
    177280     5036.61
    177320     5038.24
    177360     5039.45
    177400     5040.66
    177440     5041.36
    177480     5042.65
    177520     5044.07
    177560      5044.8
    177600     5045.75
    177640      5047.4
    177680     5048.48
    177720     5049.31
    177760     5050.68
    177800     5051.35
    177840     5052.61
    177880     5053.69
    177920     5055.15
    177960      5056.5
    178000      5057.1
    178040     5058.63
    178080     5059.37
    178120     5061.01
    178160     5062.19
    178200     5063.42
    178240     5064.12
    178280      5065.4
    178320     5066.85
    178360     5067.56
    178400     5068.52
    178440     5070.17
    178480     5071.24
    178520     5072.08
    178560     5073.46
    178600     5074.11
    178640     5075.37
    178680     5076.43
    178720     5077.91
    178760     5079.27
    178800     5079.85
    178840     5081.39
    178880     5082.13
    178920     5083.76
    178960     5084.96
    179000     5086.18
    179040     5086.86
    179080     5088.17
    179120     5089.61
    179160     5090.31
    179200     5091.26
    179240     5092.94
    179280        5094
    179320     5094.83
    179360     5096.19
    179400     5096.85
    179440     5098.12
    179480     5099.19
    179520     5100.65
    179560     5102.02
    179600      5102.6
    179640     5104.12
    179680     5104.87
    179720      5106.5
    179760     5107.69
    179800     5108.93
    179840      5109.6
    179880     5110.92
    179920     5112.34
    179960     5113.05
    180000     5113.99
    180040     5115.68
    180080     5116.72
    180120     5117.57
    180160     5118.93
    180200     5119.58
    180240     5120.87
    180280     5121.94
    180320      5123.4
    180360     5124.76
    180400     5125.34
    180440     5126.86
    180480      5127.6
    180520     5129.26
    180560     5130.46
    180600     5131.68
    180640     5132.34
    180680     5133.65
    180720     5135.09
    180760      5135.8
    180800     5136.75
    180840     5138.43
    180880     5139.48
    180920     5140.32
    180960     5141.68
    181000     5142.32
    181040      5143.6
    181080     5144.69
    181120     5146.15
    181160     5147.51
    181200     5148.09
    181240     5149.61
    181280     5150.34
    181320        5152
    181360     5153.21
    181400     5154.43
    181440     5155.07
    181480      5156.4
    181520     5157.83
    181560     5158.55
    181600      5159.5
    181640     5161.17
    181680     5162.22
    181720     5163.06
    181760     5164.41
    181800     5165.05
    181840     5166.33
    181880     5167.42
    181920     5168.88
    181960     5170.24
    182000     5170.83
    182040     5172.34
    182080     5173.07
    182120     5174.73
    182160     5175.95
    182200     5177.17
    182240      5177.8
    182280     5179.14
    182320     5180.57
    182360     5181.28
    182400     5182.22
    182440     5183.91
    182480     5184.96
    182520     5185.79
    182560     5187.15
    182600     5187.78
    182640     5189.07
    182680     5190.16
    182720     5191.62
    182760     5192.99
    182800     5193.56
    182840     5195.08
    182880     5195.82
    182920     5197.47
    182960     5198.69
    183000     5199.91
    183040     5200.55
    183080     5201.89
    183120     5203.32
    183160     5204.02
    183200     5204.98
    183240     5206.64
    183280     5207.71
    183320     5208.53
    183360     5209.89
    183400     5210.52
    183440     5211.81
    183480      5212.9
    183520     5214.35
    183560     5215.73
    183600     5216.31
    183640     5217.83
    183680     5218.55
    183720     5220.21
    183760     5221.44
    183800     5222.64
    183840     5223.27
    183880     5224.63
    183920     5226.07
    183960     5226.76
    184000     5227.72
    184040     5229.39
    184080     5230.47
    184120     5231.27
    184160     5232.63
    184200     5233.26
    184240     5234.56
    184280     5235.63
    184320     5237.08
    184360     5238.47
    184400     5239.04
    184440     5240.57
    184480     5241.29
    184520     5242.93
    184560     5244.19
    184600     5245.38
    184640     5246.01
    184680     5247.38
    184720     5248.81
    184760      5249.5
    184800     5250.46
    184840     5252.12
    184880     5253.21
    184920     5254.01
    184960     5255.36
    185000     5256.01
    185040     5257.31
    185080     5258.39
    185120     5259.83
    185160     5261.21
    185200     5261.79
    185240     5263.32
    185280     5264.02
    185320     5265.66
    185360     5266.93
    185400     5268.12
    185440     5268.76
    185480     5270.11
    185520     5271.56
    185560     5272.22
    185600     5273.21
    185640     5274.89
    185680     5275.95
    185720     5276.76
    185760     5278.13
    185800     5278.76
    185840     5280.05
    185880     5281.13
    185920     5282.58
    185960     5283.97
    186000     5284.55
    186040     5286.07
    186080     5286.77
    186120     5288.42
    186160     5289.66
    186200     5290.86
    186240      5291.5
    186280     5292.86
    186320     5294.31
    186360     5294.98
    186400     5295.95
    186440     5297.63
    186480      5298.7
    186520      5299.5
    186560     5300.89
    186600      5301.5
    186640     5302.81
    186680     5303.89
    186720     5305.31
    186760      5306.7
    186800     5307.31
    186840     5308.82
    186880     5309.53
    186920     5311.17
    186960     5312.43
    187000     5313.63
    187040     5314.25
    187080     5315.64
    187120     5317.06
    187160     5317.73
    187200      5318.7
    187240     5320.39
    187280     5321.46
    187320     5322.24
    187360     5323.65
    187400     5324.26
    187440     5325.55
    187480     5326.62
    187520     5328.06
    187560     5329.45
    187600     5330.06
    187640     5331.57
    187680     5332.27
    187720     5333.91
    187760     5335.17
    187800     5336.39
    187840     5337.01
    187880     5338.38
    187920      5339.8
    187960     5340.49
    188000     5341.45
    188040     5343.13
    188080     5344.22
    188120     5344.97
    188160     5346.41
    188200     5346.99
    188240     5348.29
    188280     5349.36
    188320     5350.78
    188360      5352.2
    188400     5352.78
    188440     5354.31
    188480     5355.01
    188520     5356.66
    188560     5357.91
    188600     5359.13
    188640     5359.74
    188680     5361.11
    188720     5362.53
    188760     5363.22
    188800     5364.18
    188840     5365.87
    188880     5366.95
    188920     5367.68
    188960     5369.12
    189000     5369.71
    189040     5371.02
    189080     5372.08
    189120     5373.51
    189160     5374.92
    189200      5375.5
    189240     5377.04
    189280     5377.74
    189320     5379.38
    189360     5380.64
    189400     5381.85
    189440     5382.48
    189480     5383.84
    189520     5385.27
    189560     5385.94
    189600      5386.9
    189640      5388.6
    189680     5389.68
    189720     5390.42
    189760     5391.86
    189800     5392.45
    189840     5393.75
    189880     5394.81
    189920     5396.25
    189960     5397.64
    190000     5398.23
    190040     5399.75
    190080     5400.47
    190120     5402.11
    190160     5403.37
    190200      5404.6
    190240     5405.22
    190280     5406.57
    190320        5408
    190360     5408.66
    190400     5409.62
    190440     5411.35
    190480     5412.42
    190520     5413.14
    190560     5414.59
    190600     5415.19
    190640     5416.48
    190680     5417.52
    190720     5418.98
    190760     5420.37
    190800     5420.96
    190840     5422.48
    190880      5423.2
    190920     5424.86
    190960      5426.1
    191000     5427.33
    191040     5427.96
    191080     5429.31
    191120     5430.75
    191160     5431.41
    191200     5432.36
    191240     5434.09
    191280     5435.15
    191320     5435.89
    191360     5437.31
    191400     5437.93
    191440      5439.2
    191480     5440.25
    191520     5441.72
    191560     5443.11
    191600      5443.7
    191640     5445.21
    191680     5445.93
    191720     5447.61
    191760     5448.84
    191800     5450.08
    191840     5450.72
    191880     5452.06
    191920     5453.48
    191960     5454.15
    192000     5455.11
    192040     5456.84
    192080     5457.91
    192120     5458.64
    192160     5460.05
    192200     5460.67
    192240     5461.94
    192280     5462.99
    192320     5464.45
    192360     5465.86
    192400     5466.42
    192440     5467.96
    192480     5468.67
    192520     5470.36
    192560     5471.59
    192600     5472.82
    192640     5473.45
    192680     5474.81
    192720     5476.24
    192760     5476.88
    192800     5477.85
    192840     5479.58
    192880     5480.65
    192920     5481.38
    192960     5482.79
    193000      5483.4
    193040     5484.68
    193080     5485.74
    193120     5487.19
    193160      5488.6
    193200     5489.17
    193240     5490.71
    193280     5491.42
    193320     5493.11
    193360     5494.34
    193400     5495.57
    193440     5496.19
    193480     5497.54
    193520        5499
    193560     5499.62
    193600     5500.59
    193640     5502.32
    193680      5503.4
    193720     5504.14
    193760     5505.56
    193800     5506.17
    193840     5507.46
    193880     5508.52
    193920     5509.96
    193960     5511.38
    194000     5511.94
    194040     5513.47
    194080     5514.19
    194120     5515.88
    194160     5517.12
    194200     5518.34
    194240     5518.98
    194280     5520.32
    194320     5521.78
    194360     5522.41
    194400     5523.38
    194440      5525.1
    194480     5526.18
    194520     5526.92
    194560     5528.35
    194600     5528.96
    194640     5530.25
    194680     5531.29
    194720     5532.75
    194760     5534.14
    194800     5534.73
    194840     5536.25
    194880     5536.98
    194920     5538.68
    194960     5539.91
    195000     5541.12
    195040     5541.74
    195080      5543.1
    195120     5544.58
    195160     5545.21
    195200     5546.15
    195240     5547.89
    195280     5548.95
    195320     5549.71
    195360     5551.14
    195400     5551.75
    195440     5553.05
    195480     5554.08
    195520     5555.54
    195560     5556.93
    195600     5557.52
    195640     5559.04
    195680     5559.77
    195720     5561.47
    195760     5562.71
    195800     5563.91
    195840     5564.52
    195880      5565.9
    195920     5567.37
    195960     5567.99
    196000     5568.94
    196040     5570.68
    196080     5571.73
    196120     5572.49
    196160     5573.92
    196200     5574.54
    196240     5575.83
    196280     5576.87
    196320     5578.32
    196360      5579.7
    196400     5580.29
    196440     5581.82
    196480     5582.55
    196520     5584.25
    196560     5585.47
    196600     5586.66
    196640     5587.29
    196680     5588.67
    196720     5590.13
    196760     5590.76
    196800     5591.71
    196840     5593.44
    196880      5594.5
    196920     5595.25
    196960     5596.68
    197000     5597.28
    197040     5598.59
    197080     5599.63
    197120     5601.08
    197160     5602.46
    197200     5603.05
    197240     5604.58
    197280      5605.3
    197320        5607
    197360     5608.21
    197400     5609.42
    197440     5610.05
    197480     5611.43
    197520     5612.89
    197560     5613.51
    197600     5614.48
    197640      5616.2
    197680     5617.26
    197720     5618.01
    197760     5619.45
    197800     5620.06
    197840     5621.36
    197880     5622.38
    197920     5623.83
    197960     5625.22
    198000     5625.78
    198040     5627.35
    198080     5628.05
    198120     5629.77
    198160     5630.98
    198200     5632.18
    198240      5632.8
    198280     5634.18
    198320     5635.64
    198360     5636.26
    198400     5637.25
    198440     5638.97
    198480     5640.04
    198520     5640.78
    198560     5642.21
    198600     5642.83
    198640     5644.11
    198680     5645.14
    198720     5646.57
    198760     5647.98
    198800     5648.55
    198840      5650.1
    198880     5650.81
    198920     5652.52
    198960     5653.73
    199000     5654.94
    199040     5655.56
    199080     5656.95
    199120     5658.41
    199160     5659.01
    199200     5660.02
    199240     5661.75
    199280      5662.8
    199320     5663.54
    199360     5665.01
    199400      5665.6
    199440     5666.89
    199480      5667.9
    199520     5669.34
    199560     5670.73
    199600     5671.34
    199640     5672.87
    199680     5673.58
    199720     5675.28
    199760     5676.51
    199800     5677.72
    199840     5678.33
    199880     5679.72
    199920     5681.19
    199960     5681.78
    200000      5682.8
    200040     5684.52
    200080     5685.57
    200120     5686.32
    200160     5687.78
    200200     5688.37
    200240     5689.67
    200280     5690.69
    200320      5692.1
    200360     5693.49
    200400     5694.11
    200440     5695.65
    200480     5696.36
    200520     5698.06
    200560     5699.29
    200600     5700.49
    200640      5701.1
    200680     5702.51
    200720     5703.97
    200760     5704.54
    200800     5705.58
    200840      5707.3
    200880     5708.36
    200920      5709.1
    200960     5710.57
    201000     5711.16
    201040     5712.44
    201080     5713.49
    201120      5714.9
    201160     5716.27
    201200      5716.9
    201240     5718.42
    201280     5719.14
    201320     5720.85
    201360     5722.08
    201400     5723.28
    201440     5723.91
    201480     5725.29
    201520     5726.76
    201560     5727.31
    201600     5728.35
    201640     5730.08
    201680     5731.14
    201720     5731.88
    201760     5733.36
    201800     5733.92
    201840     5735.21
    201880     5736.26
    201920     5737.65
    201960     5739.04
    202000     5739.68
    202040     5741.19
    202080     5741.91
    202120     5743.62
    202160     5744.86
    202200     5746.06
    202240     5746.69
    202280     5748.06
    202320     5749.52
    202360     5750.08
    202400     5751.12
    202440     5752.84
    202480     5753.92
    202520     5754.64
    202560     5756.12
    202600     5756.69
    202640        5758
    202680     5759.02
    202720     5760.41
    202760      5761.8
    202800     5762.45
    202840     5763.97
    202880     5764.67
    202920     5766.39
    202960     5767.63
    203000     5768.84
    203040     5769.44
    203080     5770.83
    203120     5772.28
    203160     5772.83
    203200     5773.87
    203240     5775.61
    203280     5776.68
    203320      5777.4
    203360     5778.89
    203400     5779.46
    203440     5780.74
    203480     5781.79
    203520     5783.17
    203560     5784.55
    203600     5785.21
    203640     5786.73
    203680     5787.42
    203720     5789.13
    203760      5790.4
    203800     5791.59
    203840     5792.19
    203880     5793.59
    203920     5795.03
    203960     5795.58
    204000     5796.62
    204040     5798.35
    204080     5799.43
    204120     5800.16
    204160     5801.63
    204200      5802.2
    204240     5803.49
    204280     5804.54
    204320     5805.92
    204360     5807.31
    204400     5807.95
    204440     5809.49
    204480     5810.16
    204520     5811.88
    204560     5813.16
    204600     5814.34
    204640     5814.94
    204680     5816.34
    204720      5817.8
    204760     5818.32
    204800     5819.36
    204840      5821.1
    204880     5822.18
    204920     5822.91
    204960     5824.38
    205000     5824.94
    205040     5826.24
    205080     5827.29
    205120     5828.67
    205160     5830.06
    205200     5830.73
    205240     5832.25
    205280     5832.91
    205320     5834.66
    205360     5835.92
    205400      5837.1
    205440     5837.69
    205480     5839.11
    205520     5840.55
    205560     5841.09
    205600     5842.13
    205640     5843.88
    205680     5844.93
    205720     5845.67
    205760     5847.13
    205800     5847.71
    205840        5849
    205880     5850.05
    205920     5851.43
    205960     5852.82
    206000     5853.47
    206040     5855.02
    206080     5855.67
    206120     5857.41
    206160     5858.67
    206200     5859.88
    206240     5860.45
    206280     5861.84
    206320     5863.31
    206360     5863.86
    206400     5864.89
    206440     5866.66
    206480     5867.71
    206520     5868.44
    206560     5869.91
    206600     5870.46
    206640     5871.75
    206680     5872.84
    206720     5874.21
    206760     5875.58
    206800     5876.26
    206840     5877.79
    206880     5878.46
    206920     5880.19
    206960     5881.44
    207000     5882.64
    207040     5883.21
    207080     5884.61
    207120     5886.08
    207160     5886.62
    207200     5887.64
    207240     5889.43
    207280     5890.47
    207320      5891.2
    207360     5892.68
    207400     5893.23
    207440     5894.51
    207480     5895.57
    207520     5896.97
    207560     5898.36
    207600     5899.01
    207640     5900.55
    207680      5901.2
    207720     5902.94
    207760     5904.19
    207800     5905.39
    207840     5905.97
    207880     5907.36
    207920     5908.82
    207960     5909.35
    208000     5910.37
    208040     5912.18
    208080      5913.2
    208120     5913.95
    208160     5915.43
    208200     5915.97
    208240     5917.26
    208280     5918.34
    208320     5919.73
    208360     5921.11
    208400     5921.77
    208440     5923.31
    208480     5923.96
    208520      5925.7
    208560     5926.96
    208600     5928.14
    208640     5928.72
    208680     5930.13
    208720     5931.58
    208760     5932.11
    208800     5933.12
    208840     5934.94
    208880     5935.97
    208920      5936.7
    208960     5938.16
    209000     5938.74
    209040     5940.02
    209080      5941.1
    209120      5942.5
    209160     5943.86
    209200     5944.53
    209240     5946.07
    209280     5946.71
    209320     5948.45
    209360      5949.7
    209400     5950.89
    209440     5951.46
    209480     5952.88
    209520     5954.34
    209560     5954.84
    209600     5955.86
    209640     5957.66
    209680     5958.72
    209720     5959.43
    209760      5960.9
    209800     5961.48
    209840     5962.75
    209880     5963.84
    209920     5965.25
    209960     5966.59
    210000     5967.25
    210040     5968.79
    210080     5969.43
    210120     5971.18
    210160     5972.43
    210200     5973.62
    210240     5974.19
    210280     5975.61
    210320     5977.08
    210360     5977.57
    210400      5978.6
    210440     5980.39
    210480     5981.44
    210520     5982.16
    210560     5983.63
    210600     5984.22
    210640     5985.49
    210680     5986.59
    210720     5987.98
    210760     5989.34
    210800     5989.98
    210840     5991.52
    210880     5992.14
    210920     5993.91
    210960     5995.19
    211000     5996.37
    211040     5996.93
    211080     5998.36
    211120     5999.83
    211160      6000.3
    211200     6001.34
    211240     6003.13
    211280     6004.19
    211320     6004.88
    211360     6006.37
    211400     6006.94
    211440     6008.22
    211480     6009.32
    211520     6010.72
    211560     6012.07
    211600     6012.71
    211640     6014.24
    211680     6014.87
    211720     6016.62
    211760     6017.91
    211800     6019.12
    211840     6019.67
    211880      6021.1
    211920     6022.57
    211960     6023.04
    212000     6024.06
    212040     6025.86
    212080     6026.93
    212120     6027.62
    212160      6029.1
    212200     6029.68
    212240     6030.96
    212280     6032.04
    212320     6033.44
    212360     6034.81
    212400     6035.45
    212440     6036.98
    212480     6037.62
    212520     6039.37
    212560     6040.65
    212600     6041.84
    212640      6042.4
    212680     6043.83
    212720      6045.3
    212760     6045.79
    212800     6046.81
    212840     6048.61
    212880     6049.69
    212920     6050.38
    212960     6051.86
    213000     6052.42
    213040      6053.7
    213080     6054.77
    213120     6056.19
    213160     6057.55
    213200     6058.19
    213240     6059.72
    213280     6060.38
    213320     6062.11
    213360     6063.39
    213400     6064.61
    213440     6065.14
    213480     6066.59
    213520     6068.07
    213560     6068.53
    213600     6069.54
    213640     6071.36
    213680     6072.43
    213720     6073.13
    213760      6074.6
    213800     6075.16
    213840     6076.46
    213880      6077.5
    213920      6078.9
    213960     6080.31
    214000     6080.94
    214040     6082.49
    214080     6083.12
    214120     6084.86
    214160     6086.14
    214200     6087.35
    214240     6087.87
    214280     6089.32
    214320     6090.82
    214360     6091.28
    214400     6092.28
    214440     6094.11
    214480     6095.18
    214520     6095.86
    214560     6097.35
    214600     6097.89
    214640     6099.19
    214680     6100.25
    214720     6101.64
    214760     6103.04
    214800     6103.67
    214840     6105.22
    214880     6105.84
    214920     6107.62
    214960      6108.9
    215000     6110.08
    215040      6110.6
    215080     6112.05
    215120     6113.56
    215160     6114.02
    215200        6115
    215240     6116.83
    215280     6117.91
    215320     6118.58
    215360     6120.08
    215400      6120.6
    215440     6121.91
    215480     6122.97
    215520     6124.37
    215560     6125.75
    215600     6126.38
    215640     6127.94
    215680     6128.57
    215720     6130.35
    215760     6131.61
    215800     6132.82
    215840     6133.33
    215880     6134.76
    215920     6136.29
    215960     6136.74
    216000     6137.73
    216040     6139.56
    216080     6140.65
    216120     6141.32
    216160      6142.8
    216200     6143.33
    216240     6144.64
    216280     6145.69
    216320     6147.08
    216360     6148.48
    216400     6149.11
    216440     6150.67
    216480      6151.3
    216520     6153.08
    216560     6154.34
    216600     6155.54
    216640     6156.04
    216680      6157.5
    216720     6159.03
    216760     6159.46
    216800     6160.47
    216840     6162.29
    216880     6163.37
    216920     6164.06
    216960     6165.54
    217000     6166.08
    217040     6167.39
    217080     6168.44
    217120     6169.82
    217160     6171.21
    217200     6171.85
    217240     6173.42
    217280     6174.04
    217320     6175.84
    217360      6177.1
    217400     6178.29
    217440      6178.8
    217480     6180.26
    217520     6181.78
    217560     6182.21
    217600     6183.23
    217640     6185.03
    217680     6186.13
    217720      6186.8
    217760     6188.28
    217800     6188.81
    217840     6190.13
    217880     6191.18
    217920     6192.55
    217960     6193.94
    218000     6194.57
    218040     6196.14
    218080     6196.77
    218120     6198.58
    218160     6199.82
    218200     6201.02
    218240     6201.52
    218280     6202.98
    218320     6204.52
    218360     6204.94
    218400     6205.96
    218440     6207.76
    218480     6208.87
    218520     6209.52
    218560     6211.03
    218600     6211.54
    218640     6212.86
    218680     6213.93
    218720     6215.29
    218760     6216.71
    218800     6217.32
    218840     6218.89
    218880      6219.5
    218920     6221.33
    218960     6222.57
    219000     6223.76
    219040     6224.28
    219080      6225.7
    219120     6227.26
    219160     6227.68
    219200     6228.71
    219240     6230.49
    219280      6231.6
    219320     6232.27
    219360     6233.79
    219400     6234.29
    219440      6235.6
    219480     6236.66
    219520     6238.04
    219560     6239.45
    219600     6240.08
    219640     6241.64
    219680     6242.25
    219720     6244.06
    219760     6245.32
    219800      6246.5
    219840     6247.03
    219880     6248.45
    219920     6250.02
    219960     6250.42
    220000     6251.45
    220040     6253.25
    220080     6254.33
    220120     6255.01
    220160     6256.54
    220200     6257.05
    220240     6258.36
    220280     6259.42
    220320      6260.8
    220360     6262.19
    220400     6262.85
    220440      6264.4
    220480     6264.99
    220520     6266.81
    220560     6268.07
    220600     6269.27
    220640     6269.77
    220680      6271.2
    220720     6272.75
    220760     6273.17
    220800     6274.18
    220840     6276.01
    220880     6277.09
    220920     6277.77
    220960      6279.3
    221000     6279.78
    221040     6281.12
    221080     6282.18
    221120     6283.55
    221160     6284.96
    221200      6285.6
    221240     6287.14
    221280     6287.73
    221320     6289.58
    221360     6290.83
    221400     6292.03
    221440     6292.52
    221480     6293.94
    221520      6295.5
    221560     6295.92
    221600     6296.94
    221640     6298.76
    221680     6299.83
    221720     6300.52
    221760     6302.05
    221800     6302.53
    221840     6303.87
    221880     6304.93
    221920      6306.3
    221960     6307.72
    222000     6308.38
    222040      6309.9
    222080     6310.47
    222120     6312.33
    222160     6313.58
    222200     6314.76
    222240     6315.26
    222280     6316.66
    222320     6318.23
    222360     6318.66
    222400     6319.68
    222440     6321.51
    222480     6322.57
    222520     6323.25
    222560      6324.8
    222600     6325.26
    222640      6326.6
    222680     6327.67
    222720     6329.05
    222760     6330.47
    222800     6331.12
    222840     6332.63
    222880     6333.21
    222920     6335.07
    222960      6336.3
    223000     6337.49
    223040     6337.98
    223080     6339.41
    223120     6340.97
    223160     6341.41
    223200     6342.43
    223240     6344.26
    223280     6345.31
    223320     6345.99
    223360     6347.56
    223400     6348.03
    223440     6349.37
    223480     6350.43
    223520     6351.81
    223560      6353.2
    223600     6353.85
    223640     6355.38
    223680     6355.96
    223720     6357.83
    223760     6359.06
    223800     6360.22
    223840     6360.76
    223880     6362.15
    223920     6363.72
    223960     6364.16
    224000     6365.19
    224040     6367.02
    224080     6368.07
    224120     6368.74
    224160     6370.31
    224200     6370.77
    224240     6372.12
    224280      6373.2
    224320     6374.58
    224360     6375.97
    224400     6376.62
    224440     6378.15
    224480     6378.74
    224520     6380.61
    224560     6381.85
    224600        6383
    224640     6383.54
    224680     6384.93
    224720      6386.5
    224760     6386.94
    224800     6387.94
    224840     6389.78
    224880     6390.83
    224920     6391.51
    224960     6393.07
    225000     6393.52
    225040     6394.89
    225080     6395.97
    225120     6397.35
    225160     6398.73
    225200     6399.38
    225240     6400.91
    225280      6401.5
    225320     6403.36
    225360     6404.61
    225400     6405.76
    225440      6406.3
    225480     6407.71
    225520     6409.26
    225560     6409.69
    225600     6410.71
    225640     6412.56
    225680     6413.59
    225720     6414.24
    225760     6415.81
    225800     6416.26
    225840     6417.65
    225880     6418.71
    225920      6420.1
    225960     6421.48
    226000     6422.12
    226040     6423.65
    226080     6424.26
    226120     6426.12
    226160     6427.37
    226200     6428.52
    226240     6429.04
    226280     6430.44
    226320        6432
    226360     6432.47
    226400     6433.46
    226440      6435.3
    226480     6436.35
    226520        6437
    226560     6438.59
    226600     6439.02
    226640     6440.42
    226680     6441.46
    226720     6442.87
    226760     6444.24
    226800     6444.88
    226840      6446.4
    226880     6447.01
    226920      6448.9
    226960     6450.14
    227000      6451.3
    227040     6451.79
    227080      6453.2
    227120     6454.79
    227160     6455.25
    227200     6456.24
    227240     6458.06
    227280     6459.11
    227320     6459.77
    227360     6461.34
    227400     6461.79
    227440      6463.2
    227480     6464.25
    227520     6465.64
    227560     6467.01
    227600     6467.66
    227640     6469.19
    227680     6469.76
    227720     6471.67
    227760     6472.93
    227800     6474.09
    227840     6474.58
    227880     6475.98
    227920     6477.57
    227960     6478.03
    228000     6479.01
    228040     6480.83
    228080      6481.9
    228120     6482.54
    228160     6484.13
    228200     6484.57
    228240        6486
    228280     6487.05
    228320     6488.41
    228360     6489.79
    228400     6490.44
    228440     6491.96
    228480     6492.51
    228520     6494.45
    228560      6495.7
    228600     6496.85
    228640     6497.33
    228680     6498.74
    228720     6500.35
    228760     6500.79
    228800     6501.78
    228840     6503.59
    228880     6504.67
    228920     6505.33
    228960     6506.91
    229000     6507.34
    229040     6508.77
    229080     6509.83
    229120     6511.19
    229160     6512.59
    229200     6513.22
    229240     6514.76
    229280     6515.29
    229320     6517.21
    229360     6518.46
    229400     6519.62
    229440      6520.1
    229480     6521.53
    229520     6523.13
    229560     6523.57
    229600     6524.55
    229640     6526.37
    229680     6527.45
    229720     6528.13
    229760     6529.71
    229800     6530.12
    229840     6531.56
    229880     6532.61
    229920     6533.97
    229960     6535.36
    230000     6535.99
    230040     6537.53
    230080     6538.05
    230120     6539.99
    230160     6541.22
    230200     6542.39
    230240     6542.88
    230280     6544.29
    230320      6545.9
    230360     6546.33
    230400     6547.33
    230440     6549.17
    230480     6550.24
    230520      6550.9
    230560     6552.49
    230600      6552.9
    230640     6554.34
    230680     6555.37
    230720     6556.75
    230760     6558.17
    230800     6558.77
    230840     6560.31
    230880     6560.83
    230920     6562.77
    230960        6564
    231000     6565.18
    231040     6565.65
    231080     6567.07
    231120     6568.67
    231160     6569.11
    231200      6570.1
    231240     6571.93
    231280     6573.04
    231320      6573.7
    231360     6575.27
    231400     6575.69
    231440     6577.12
    231480     6578.16
    231520     6579.54
    231560     6580.96
    231600     6581.54
    231640     6583.08
    231680     6583.61
    231720     6585.57
    231760     6586.79
    231800     6587.99
    231840     6588.44
    231880     6589.87
    231920     6591.48
    231960      6591.9
    232000     6592.87
    232040     6594.72
    232080     6595.81
    232120      6596.5
    232160     6598.06
    232200     6598.49
    232240     6599.92
    232280     6600.95
    232320     6602.36
    232360     6603.76
    232400     6604.32
    232440     6605.87
    232480     6606.39
    232520     6608.37
    232560     6609.59
    232600     6610.78
    232640     6611.23
    232680     6612.65
    232720     6614.28
    232760     6614.68
    232800     6615.65
    232840      6617.5
    232880     6618.58
    232920     6619.28
    232960     6620.84
    233000     6621.25
    233040     6622.69
    233080     6623.72
    233120     6625.12
    233160     6626.52
    233200     6627.12
    233240     6628.62
    233280     6629.16
    233320     6631.15
    233360     6632.35
    233400     6633.54
    233440     6633.99
    233480     6635.43
    233520     6637.03
    233560     6637.47
    233600     6638.44
    233640     6640.29
    233680     6641.38
    233720     6642.05
    233760     6643.63
    233800     6644.05
    233840     6645.48
    233880     6646.51
    233920     6647.91
    233960      6649.3
    234000     6649.93
    234040     6651.42
    234080     6651.94
    234120     6653.95
    234160     6655.15
    234200     6656.33
    234240     6656.78
    234280     6658.21
    234320     6659.83
    234360     6660.25
    234400     6661.24
    234440     6663.06
    234480     6664.15
    234520     6664.84
    234560      6666.4
    234600     6666.83
    234640     6668.26
    234680     6669.29
    234720      6670.7
    234760      6672.1
    234800     6672.71
    234840     6674.19
    234880     6674.76
    234920     6676.73
    234960     6677.94
    235000     6679.12
    235040     6679.56
    235080     6680.99
    235120     6682.61
    235160     6683.04
    235200     6684.03
    235240     6685.87
    235280     6686.94
    235320     6687.65
    235360      6689.2
    235400     6689.62
    235440     6691.06
    235480     6692.08
    235520      6693.5
    235560      6694.9
    235600     6695.51
    235640        6697
    235680     6697.55
    235720     6699.56
    235760     6700.74
    235800     6701.93
    235840     6702.37
    235880     6703.78
    235920     6705.41
    235960     6705.83
    236000     6706.84
    236040     6708.66
    236080     6709.75
    236120     6710.44
    236160     6712.03
    236200     6712.44
    236240     6713.87
    236280     6714.87
    236320     6716.32
    236360      6717.7
    236400     6718.32
    236440     6719.79
    236480     6720.35
    236520     6722.37
    236560     6723.54
    236600     6724.74
    236640     6725.19
    236680     6726.58
    236720     6728.23
    236760     6728.67
    236800     6729.66
    236840     6731.46
    236880     6732.56
    236920     6733.26
    236960     6734.85
    237000     6735.26
    237040     6736.67
    237080     6737.69
    237120     6739.12
    237160     6740.52
    237200     6741.14
    237240     6742.61
    237280     6743.16
    237320     6745.18
    237360     6746.35
    237400     6747.56
    237440        6748
    237480     6749.39
    237520     6751.05
    237560     6751.45
    237600     6752.47
    237640     6754.29
    237680      6755.4
    237720     6756.08
    237760     6757.66
    237800     6758.06
    237840     6759.49
    237880     6760.49
    237920     6761.93
    237960     6763.36
    238000     6763.96
    238040     6765.44
    238080     6765.99
    238120     6767.97
    238160     6769.15
    238200     6770.34
    238240      6770.8
    238280     6772.22
    238320     6773.86
    238360     6774.27
    238400     6775.27
    238440     6777.11
    238480     6778.21
    238520     6778.91
    238560      6780.5
    238600     6780.89
    238640     6782.32
    238680     6783.31
    238720     6784.75
    238760     6786.17
    238800     6786.77
    238840     6788.25
    238880     6788.79
    238920      6790.8
    238960     6791.96
    239000     6793.16
    239040     6793.61
    239080     6795.02
    239120     6796.67
    239160     6797.08
    239200     6798.09
    239240     6799.93
    239280     6801.04
    239320     6801.73
    239360     6803.29
    239400     6803.72
    239440     6805.15
    239480     6806.12
    239520     6807.57
    239560     6808.99
    239600     6809.61
    239640     6811.07
    239680     6811.62
    239720     6813.62
    239760     6814.79
    239800     6815.98
    239840     6816.43
    239880     6817.85
    239920     6819.51
    239960     6819.93
    240000     6820.92
    240040     6822.79
    240080     6823.87
    240120     6824.58
    240160     6826.15
    240200     6826.56
    240240        6828
    240280     6828.96
    240320     6830.43
    240360     6831.84
    240400     6832.45
    240440     6833.91
    240480     6834.44
    240520     6836.48
    240560     6837.65
    240600     6838.82
    240640     6839.26
    240680     6840.72
    240720     6842.33
    240760     6842.74
    240800     6843.77
    240840     6845.64
    240880     6846.72
    240920     6847.41
    240960     6848.99
    241000      6849.4
    241040     6850.81
    241080     6851.77
    241120     6853.24
    241160     6854.67
    241200     6855.25
    241240     6856.72
    241280     6857.26
    241320      6859.3
    241360     6860.48
    241400     6861.63
    241440     6862.08
    241480     6863.54
    241520     6865.16
    241560     6865.55
    241600     6866.58
    241640     6868.49
    241680     6869.57
    241720     6870.25
    241760     6871.82
    241800     6872.24
    241840     6873.64
    241880     6874.61
    241920     6876.07
    241960     6877.51
    242000     6878.08
    242040     6879.55
    242080     6880.11
    242120     6882.14
    242160     6883.32
    242200     6884.47
    242240     6884.91
    242280     6886.42
    242320     6888.02
    242360      6888.4
    242400     6889.44
    242440     6891.34
    242480     6892.41
    242520     6893.07
    242560     6894.67
    242600     6895.09
    242640     6896.49
    242680     6897.46
    242720     6898.91
    242760     6900.35
    242800     6900.92
    242840     6902.38
    242880     6902.94
    242920     6904.97
    242960     6906.18
    243000     6907.34
    243040     6907.74
    243080     6909.27
    243120     6910.88
    243160     6911.23
    243200     6912.27
    243240     6914.21
    243280     6915.27
    243320      6915.9
    243360     6917.51
    243400     6917.95
    243440     6919.33
    243480      6920.3
    243520     6921.77
    243560     6923.21
    243600     6923.77
    243640     6925.23
    243680      6925.8
    243720     6927.81
    243760     6929.05
    243800     6930.17
    243840     6930.62
    243880     6932.13
    243920     6933.76
    243960      6934.1
    244000     6935.12
    244040     6937.06
    244080     6938.14
    244120     6938.75
    244160     6940.37
    244200      6940.8
    244240      6942.2
    244280     6943.16
    244320     6944.62
    244360     6946.06
    244400     6946.62
    244440      6948.1
    244480     6948.66
    244520     6950.69
    244560     6951.93
    244600     6953.04
    244640     6953.47
    244680     6955.02
    244720     6956.65
    244760     6956.98
    244800     6957.99
    244840     6959.93
    244880        6961
    244920     6961.63
    244960     6963.25
    245000     6963.66
    245040     6965.07
    245080     6966.02
    245120     6967.52
    245160     6968.92
    245200     6969.49
    245240     6970.98
    245280     6971.53
    245320     6973.59
    245360     6974.82
    245400     6975.93
    245440     6976.36
    245480     6977.91
    245520     6979.52
    245560     6979.83
    245600     6980.84
    245640      6982.8
    245680     6983.87
    245720     6984.48
    245760     6986.13
    245800     6986.51
    245840     6987.95
    245880      6988.9
    245920      6990.4
    245960      6991.8
    246000     6992.36
    246040     6993.84
    246080     6994.42
    246120     6996.46
    246160      6997.7
    246200     6998.83
    246240     6999.22
    246280     7000.75
    246320     7002.37
    246360      7002.7
    246400     7003.69
    246440      7005.7
    246480     7006.73
    246520     7007.36
    246560     7008.99
    246600     7009.38
    246640      7010.8
    246680     7011.77
    246720     7013.27
    246760     7014.65
    246800     7015.21
    246840      7016.7
    246880     7017.26
    246920      7019.3
    246960     7020.56
    247000     7021.68
    247040     7022.07
    247080     7023.62
    247120     7025.23
    247160     7025.54
    247200     7026.54
    247240     7028.56
    247280     7029.58
    247320     7030.21
    247360     7031.84
    247400     7032.21
    247440     7033.65
    247480     7034.62
    247520     7036.11
    247560      7037.5
    247600     7038.05
    247640     7039.55
    247680     7040.08
    247720     7042.15
    247760     7043.39
    247800     7044.52
    247840      7044.9
    247880     7046.46
    247920     7048.05
    247960     7048.38
    248000     7049.37
    248040     7051.39
    248080     7052.41
    248120     7053.05
    248160     7054.69
    248200     7055.05
    248240     7056.49
    248280     7057.49
    248320     7058.96
    248360     7060.33
    248400     7060.89
    248440     7062.39
    248480     7062.93
    248520        7065
    248560     7066.28
    248600      7067.4
    248640     7067.77
    248680     7069.32
    248720     7070.91
    248760     7071.23
    248800     7072.23
    248840     7074.26
    248880     7075.27
    248920     7075.92
    248960     7077.53
    249000     7077.91
    249040     7079.36
    249080     7080.35
    249120     7081.82
    249160     7083.17
    249200     7083.73
    249240     7085.26
    249280     7085.78
    249320     7087.83
    249360     7089.15
    249400     7090.25
    249440     7090.63
    249480     7092.15
    249520     7093.74
    249560     7094.07
    249600     7095.08
    249640     7097.12
    249680     7098.15
    249720     7098.79
    249760     7100.39
    249800     7100.76
    249840     7102.22
    249880      7103.2
    249920     7104.69
    249960     7106.03
    250000     7106.61
    250040     7108.14
    250080     7108.65
    250120     7110.69
    250160        7112
    250200     7113.11
    250240     7113.48
    250280     7115.01
    250320     7116.61
    250360     7116.93
    250400     7117.95
    250440     7119.97
    250480     7120.97
    250520     7121.63
    250560     7123.24
    250600      7123.6
    250640     7125.07
    250680     7126.04
    250720     7127.52
    250760     7128.87
    250800     7129.46
    250840     7130.96
    250880     7131.49
    250920     7133.53
    250960     7134.85
    251000     7135.94
    251040      7136.3
    251080     7137.87
    251120     7139.43
    251160     7139.77
    251200     7140.77
    251240     7142.79
    251280      7143.8
    251320     7144.43
    251360     7146.07
    251400     7146.41
    251440     7147.89
    251480     7148.88
    251520     7150.35
    251560     7151.71
    251600     7152.27
    251640     7153.78
    251680     7154.34
    251720     7156.35
    251760     7157.69
    251800     7158.78
    251840     7159.13
    251880     7160.72
    251920     7162.26
    251960     7162.59
    252000     7163.59
    252040     7165.61
    252080     7166.64
    252120     7167.26
    252160      7168.9
    252200     7169.24
    252240     7170.74
    252280     7171.73
    252320     7173.19
    252360     7174.52
    252400     7175.12
    252440     7176.62
    252480     7177.17
    252520      7179.2
    252560      7180.5
    252600     7181.61
    252640     7181.96
    252680     7183.56
    252720     7185.09
    252760     7185.43
    252800     7186.42
    252840     7188.43
    252880     7189.46
    252920     7190.09
    252960     7191.74
    253000     7192.06
    253040     7193.56
    253080     7194.56
    253120     7196.01
    253160     7197.34
    253200     7197.93
    253240     7199.45
    253280        7200
    253320     7202.03
    253360     7203.33
    253400     7204.42
    253440     7204.78
    253480     7206.38
    253520      7207.9
    253560     7208.25
    253600     7209.22
    253640     7211.24
    253680     7212.28
    253720     7212.92
    253760     7214.57
    253800     7214.89
    253840     7216.37
    253880     7217.38
    253920     7218.82
    253960     7220.15
    254000     7220.77
    254040     7222.25
    254080     7222.84
    254120     7224.86
    254160     7226.16
    254200     7227.27
    254240     7227.63
    254280     7229.23
    254320     7230.73
    254360     7231.07
    254400     7232.06
    254440     7234.08
    254480     7235.13
    254520     7235.78
    254560     7237.42
    254600     7237.75
    254640     7239.23
    254680     7240.23
    254720      7241.7
    254760        7243
    254800     7243.62
    254840      7245.1
    254880     7245.67
    254920     7247.72
    254960     7249.03
    255000     7250.12
    255040     7250.49
    255080     7252.08
    255120      7253.6
    255160     7253.92
    255200     7254.92
    255240     7256.94
    255280     7257.98
    255320     7258.62
    255360     7260.28
    255400     7260.61
    255440      7262.1
    255480      7263.1
    255520     7264.56
    255560     7265.86
    255600     7266.46
    255640     7267.96
    255680     7268.54
    255720      7270.6
    255760     7271.88
    255800     7272.96
    255840     7273.32
    255880     7274.94
    255920     7276.47
    255960     7276.77
    256000     7277.78
    256040      7279.8
    256080     7280.86
    256120     7281.52
    256160     7283.17
    256200      7283.5
    256240     7284.99
    256280     7285.98
    256320     7287.46
    256360     7288.72
    256400     7289.34
    256440     7290.84
    256480     7291.44
    256520     7293.47
    256560     7294.76
    256600     7295.87
    256640      7296.2
    256680     7297.82
    256720     7299.37
    256760     7299.65
    256800      7300.7
    256840     7302.69
    256880     7303.72
    256920     7304.39
    256960     7306.07
    257000     7306.37
    257040     7307.85
    257080     7308.86
    257120     7310.32
    257160     7311.61
    257200     7312.22
    257240     7313.73
    257280     7314.31
    257320     7316.36
    257360     7317.67
    257400     7318.75
    257440      7319.1
    257480     7320.68
    257520     7322.25
    257560     7322.53
    257600     7323.58
    257640     7325.56
    257680     7326.59
    257720     7327.27
    257760     7328.94
    257800     7329.28
    257840     7330.74
    257880     7331.76
    257920     7333.21
    257960     7334.51
    258000     7335.12
    258040     7336.64
    258080     7337.22
    258120     7339.27
    258160     7340.56
    258200     7341.63
    258240     7341.96
    258280     7343.57
    258320     7345.15
    258360      7345.4
    258400     7346.46
    258440     7348.45
    258480     7349.45
    258520     7350.15
    258560     7351.82
    258600     7352.17
    258640     7353.65
    258680     7354.67
    258720     7356.11
    258760     7357.41
    258800     7358.02
    258840     7359.52
    258880      7360.1
    258920     7362.16
    258960     7363.45
    259000     7364.54
    259040     7364.85
    259080     7366.47
    259120     7368.05
    259160      7368.3
    259200     7369.34
    259240     7371.33
    259280     7372.37
    259320     7373.03
    259360     7374.74
    259400     7375.07
    259440     7376.56
    259480     7377.58
    259520        7379
    259560     7380.29
    259600     7380.91
    259640     7382.42
    259680     7382.98
    259720     7385.05
    259760     7386.34
    259800     7387.43
    259840     7387.74
    259880     7389.35
    259920     7390.94
    259960     7391.19
    260000     7392.23
    260040     7394.23
    260080     7395.26
    260120     7395.93
    260160     7397.67
    260200     7398.01
    260240     7399.48
    260280     7400.49
    260320     7401.92
    260360     7403.18
    260400     7403.84
    260440     7405.33
    260480     7405.87
    260520     7407.96
    260560     7409.21
    260600     7410.32
    260640     7410.64
    260680     7412.25
    260720     7413.84
    260760     7414.08
    260800     7415.13
    260840     7417.13
    260880     7418.14
    260920     7418.81
    260960     7420.57
    261000      7420.9
    261040     7422.38
    261080     7423.41
    261120     7424.82
    261160     7426.07
    261200     7426.72
    261240      7428.2
    261280     7428.75
    261320     7430.84
    261360      7432.1
    261400     7433.21
    261440     7433.49
    261480     7435.12
    261520     7436.74
    261560     7436.98
    261600        7438
    261640        7440
    261680     7441.01
    261720     7441.69
    261760     7443.45
    261800      7443.8
    261840     7445.27
    261880     7446.28
    261920     7447.69
    261960     7448.95
    262000      7449.6
    262040     7451.08
    262080     7451.63
    262120      7453.7
    262160     7454.98
    262200     7456.07
    262240     7456.38
    262280     7457.98
    262320     7459.59
    262360     7459.84
    262400     7460.87
    262440     7462.88
    262480     7463.88
    262520     7464.56
    262560     7466.31
    262600     7466.65
    262640     7468.14
    262680     7469.16
    262720     7470.55
    262760     7471.82
    262800     7472.43
    262840     7473.95
    262880     7474.49
    262920     7476.56
    262960     7477.83
    263000     7478.94
    263040     7479.24
    263080     7480.88
    263120     7482.47
    263160      7482.7
    263200     7483.73
    263240     7485.73
    263280     7486.74
    263320     7487.43
    263360      7489.2
    263400     7489.51
    263440     7491.01
    263480     7492.02
    263520     7493.44
    263560     7494.66
    263600     7495.31
    263640     7496.83
    263680     7497.37
    263720     7499.44
    263760     7500.72
    263800     7501.83
    263840      7502.1
    263880     7503.76
    263920     7505.33
    263960     7505.56
    264000      7506.6
    264040      7508.6
    264080     7509.61
    264120     7510.29
    264160     7512.08
    264200      7512.4
    264240      7513.9
    264280      7514.9
    264320     7516.35
    264360     7517.55
    264400      7518.2
    264440      7519.7
    264480     7520.23
    264520      7522.3
    264560     7523.59
    264600     7524.71
    264640     7524.99
    264680     7526.62
    264720     7528.21
    264760     7528.42
    264800     7529.47
    264840     7531.47
    264880     7532.46
    264920     7533.14
    264960     7534.94
    265000     7535.26
    265040     7536.76
    265080     7537.76
    265120      7539.2
    265160     7540.41
    265200     7541.06
    265240     7542.56
    265280      7543.1
    265320     7545.16
    265360     7546.46
    265400     7547.54
    265440     7547.83
    265480     7549.49
    265520     7551.06
    265560     7551.27
    265600     7552.32
    265640     7554.32
    265680     7555.32
    265720     7555.98
    265760      7557.8
    265800     7558.11
    265840     7559.61
    265880     7560.62
    265920     7562.05
    265960     7563.28
    266000     7563.92
    266040     7565.41
    266080     7565.93
    266120        7568
    266160     7569.34
    266200     7570.38
    266240     7570.68
    266280     7572.35
    266320     7573.94
    266360     7574.14
    266400     7575.17
    266440     7577.19
    266480     7578.19
    266520     7578.81
    266560     7580.66
    266600     7580.98
    266640     7582.46
    266680     7583.47
    266720     7584.93
    266760     7586.14
    266800     7586.79
    266840     7588.29
    266880     7588.79
    266920     7590.88
    266960     7592.21
    267000     7593.24
    267040     7593.54
    267080     7595.22
    267120     7596.81
    267160     7596.99
    267200     7598.04
    267240     7600.07
    267280     7601.04
    267320     7601.68
    267360     7603.52
    267400     7603.82
    267440     7605.33
    267480     7606.32
    267520     7607.76
    267560     7609.01
    267600     7609.64
    267640     7611.15
    267680     7611.65
    267720     7613.76
    267760     7615.08
    267800     7616.12
    267840      7616.4
    267880     7618.09
    267920     7619.69
    267960     7619.86
    268000     7620.93
    268040     7622.94
    268080     7623.91
    268120     7624.55
    268160     7626.38
    268200     7626.68
    268240     7628.18
    268280     7629.16
    268320     7630.61
    268360     7631.87
    268400     7632.48
    268440     7633.99
    268480     7634.52
    268520     7636.61
    268560     7637.92
    268600     7638.97
    268640     7639.27
    268680     7640.95
    268720     7642.55
    268760     7642.69
    268800     7643.77
    268840     7645.79
    268880     7646.76
    268920     7647.43
    268960     7649.24
    269000     7649.54
    269040     7651.03
    269080        7652
    269120     7653.48
    269160     7654.73
    269200     7655.35
    269240     7656.84
    269280      7657.4
    269320     7659.48
    269360     7660.79
    269400     7661.85
    269440     7662.14
    269480     7663.77
    269520      7665.4
    269560     7665.54
    269600     7666.61
    269640     7668.63
    269680     7669.59
    269720     7670.25
    269760     7672.04
    269800     7672.38
    269840     7673.86
    269880     7674.84
    269920     7676.31
    269960     7677.55
    270000     7678.21
    270040     7679.67
    270080     7680.26
    270120     7682.31
    270160     7683.63
    270200     7684.69
    270240     7684.96
    270280     7686.61
    270320     7688.24
    270360     7688.38
    270400     7689.45
    270440     7691.47
    270480      7692.4
    270520     7693.09
    270560     7694.85
    270600      7695.2
    270640      7696.7
    270680     7697.67
    270720     7699.15
    270760     7700.38
    270800     7701.03
    270840     7702.51
    270880     7703.07
    270920     7705.13
    270960     7706.45
    271000      7707.5
    271040      7707.8
    271080     7709.42
    271120     7711.05
    271160     7711.21
    271200     7712.26
    271240     7714.29
    271280     7715.22
    271320     7715.92
    271360     7717.67
    271400     7718.03
    271440     7719.53
    271480     7720.49
    271520     7721.97
    271560     7723.18
    271600     7723.86
    271640     7725.33
    271680     7725.86
    271720     7727.94
    271760     7729.27
    271800     7730.32
    271840     7730.64
    271880     7732.26
    271920     7733.89
    271960     7734.01
    272000     7735.06
    272040     7737.12
    272080     7738.02
    272120     7738.72
    272160     7740.47
    272200     7740.84
    272240     7742.34
    272280     7743.31
    272320     7744.79
    272360     7746.01
    272400     7746.67
    272440     7748.14
    272480     7748.67
    272520     7750.74
    272560     7752.11
    272600     7753.14
    272640     7753.45
    272680     7755.08
    272720     7756.69
    272760     7756.82
    272800     7757.88
    272840      7759.9
    272880     7760.81
    272920     7761.53
    272960     7763.29
    273000     7763.63
    273040     7765.12
    273080     7766.13
    273120     7767.62
    273160     7768.81
    273200     7769.48
    273240     7770.97
    273280     7771.48
    273320     7773.57
    273360     7774.91
    273400     7775.96
    273440     7776.24
    273480     7777.86
    273520     7779.49
    273560     7779.63
    273600     7780.66
    273640     7782.73
    273680     7783.62
    273720     7784.34
    273760     7786.09
    273800     7786.42
    273840     7787.92
    273880     7788.92
    273920     7790.43
    273960     7791.65
    274000     7792.27
    274040     7793.76
    274080      7794.3
    274120     7796.37
    274160     7797.74
    274200     7798.76
    274240     7799.05
    274280     7800.64
    274320     7802.31
    274360     7802.46
    274400     7803.47
    274440     7805.55
    274480     7806.43
    274520     7807.16
    274560     7808.89
    274600     7809.24
    274640     7810.73
    274680     7811.71
    274720     7813.24
    274760     7814.44
    274800     7815.06
    274840     7816.58
    274880     7817.11
    274920     7819.19
    274960     7820.57
    275000     7821.57
    275040     7821.86
    275080     7823.44
    275120     7825.13
    275160     7825.27
    275200      7826.3
    275240     7828.37
    275280     7829.23
    275320     7829.98
    275360     7831.71
    275400     7832.07
    275440     7833.54
    275480     7834.52
    275520     7836.05
    275560     7837.26
    275600     7837.87
    275640     7839.39
    275680      7839.9
    275720        7842
    275760     7843.37
    275800     7844.36
    275840     7844.63
    275880     7846.22
    275920     7847.91
    275960     7848.06
    276000     7849.09
    276040     7851.18
    276080     7852.01
    276120     7852.78
    276160     7854.49
    276200     7854.84
    276240     7856.31
    276280     7857.31
    276320     7858.83
    276360     7860.03
    276400     7860.66
    276440     7862.17
    276480     7862.67
    276520     7864.79
    276560     7866.16
    276600     7867.14
    276640     7867.43
    276680     7868.98
    276720     7870.69
    276760     7870.83
    276800     7871.86
    276840     7873.96
    276880     7874.79
    276920     7875.54
    276960     7877.27
    277000     7877.62
    277040     7879.09
    277080      7880.1
    277120     7881.62
    277160     7882.82
    277200     7883.43
    277240     7884.93
    277280     7885.47
    277320     7887.58
    277360     7888.96
    277400     7889.92
    277440     7890.19
    277480     7891.76
    277520     7893.49
    277560     7893.65
    277600     7894.65
    277640     7896.74
    277680     7897.58
    277720     7898.35
    277760     7900.07
    277800      7900.4
    277840      7901.9
    277880     7902.89
    277920     7904.42
    277960     7905.63
    278000     7906.22
    278040     7907.73
    278080     7908.27
    278120     7910.36
    278160     7911.75
    278200     7912.73
    278240     7912.98
    278280     7914.56
    278320     7916.27
    278360     7916.44
    278400     7917.46
    278440     7919.52
    278480     7920.37
    278520     7921.13
    278560     7922.86
    278600     7923.17
    278640     7924.69
    278680     7925.69
    278720     7927.19
    278760     7928.41
    278800     7928.99
    278840     7930.51
    278880     7931.04
    278920     7933.14
    278960     7934.53
    279000     7935.52
    279040     7935.76
    279080     7937.33
    279120     7939.05
    279160     7939.23
    279200     7940.26
    279240     7942.31
    279280     7943.12
    279320     7943.94
    279360     7945.65
    279400     7945.94
    279440     7947.49
    279480     7948.46
    279520     7949.97
    279560     7951.19
    279600     7951.78
    279640      7953.3
    279680     7953.82
    279720     7955.94
    279760     7957.33
    279800     7958.33
    279840     7958.55
    279880     7960.13
    279920     7961.83
    279960     7962.02
    280000     7963.04
    280040     7965.08
    280080      7965.9
    280120     7966.71
    280160     7968.46
    280200     7968.72
    280240     7970.26
    280280     7971.23
    280320     7972.74
    280360     7973.97
    280400     7974.54
    280440     7976.07
    280480      7976.6
    280520     7978.72
    280560     7980.11
    280600      7981.1
    280640     7981.31
    280680     7982.91
    280720     7984.61
    280760     7984.81
    280800     7985.81
    280840     7987.86
    280880     7988.68
    280920     7989.52
    280960     7991.23
    281000     7991.52
    281040     7993.05
    281080        7994
    281120     7995.54
    281160     7996.76
    281200     7997.32
    281240     7998.86
    281280     7999.39
    281320     8001.52
    281360      8002.9
    281400     8003.87
    281440      8004.1
    281480     8005.68
    281520      8007.4
    281560     8007.57
    281600     8008.59
    281640     8010.63
    281680     8011.45
    281720     8012.31
    281760     8013.99
    281800     8014.28
    281840     8015.82
    281880     8016.77
    281920     8018.34
    281960     8019.54
    282000      8020.1
    282040     8021.64
    282080     8022.17
    282120     8024.31
    282160      8025.7
    282200     8026.65
    282240     8026.89
    282280     8028.47
    282320     8030.16
    282360     8030.35
    282400     8031.35
    282440      8033.4
    282480     8034.23
    282520      8035.1
    282560     8036.76
    282600     8037.05
    282640      8038.6
    282680     8039.54
    282720     8041.12
    282760     8042.33
    282800     8042.84
    282840     8044.42
    282880     8044.94
    282920     8047.08
    282960     8048.46
    283000     8049.44
    283040     8049.66
    283080     8051.25
    283120     8052.94
    283160     8053.13
    283200     8054.08
    283240     8056.16
    283280     8056.98
    283320     8057.85
    283360     8059.51
    283400     8059.82
    283440     8061.35
    283480      8062.3
    283520     8063.88
    283560     8065.09
    283600     8065.59
    283640     8067.16
    283680     8067.69
    283720     8069.83
    283760     8071.19
    283800     8072.19
    283840     8072.41
    283880     8074.01
    283920     8075.68
    283960     8075.86
    284000     8076.81
    284040     8078.92
    284080     8079.71
    284120     8080.57
    284160     8082.24
    284200     8082.58
    284240     8084.08
    284280     8085.02
    284320     8086.61
    284360     8087.83
    284400     8088.33
    284440     8089.89
    284480      8090.4
    284520     8092.55
    284560     8093.89
    284600      8094.9
    284640     8095.16
    284680     8096.74
    284720     8098.42
    284760     8098.58
    284800     8099.55
    284840     8101.64
    284880     8102.43
    284920     8103.27
    284960     8104.98
    285000     8105.31
    285040     8106.82
    285080     8107.75
    285120     8109.33
    285160     8110.56
    285200     8111.04
    285240      8112.6
    285280     8113.11
    285320     8115.27
    285360     8116.58
    285400     8117.62
    285440     8117.86
    285480     8119.44
    285520     8121.15
    285560     8121.32
    285600     8122.26
    285640     8124.39
    285680     8125.15
    285720     8126.01
    285760      8127.7
    285800     8128.03
    285840     8129.55
    285880     8130.48
    285920     8132.06
    285960     8133.27
    286000     8133.75
    286040     8135.31
    286080     8135.85
    286120     8137.97
    286160     8139.29
    286200     8140.33
    286240      8140.6
    286280     8142.14
    286320     8143.88
    286360     8144.03
    286400     8144.96
    286440     8147.11
    286480     8147.86
    286520     8148.71
    286560     8150.38
    286600     8150.74
    286640     8152.26
    286680     8153.16
    286720     8154.75
    286760     8155.97
    286800     8156.42
    286840     8158.01
    286880      8158.5
    286920     8160.64
    286960     8161.98
    287000     8163.05
    287040     8163.28
    287080     8164.85
    287120     8166.58
    287160     8166.71
    287200     8167.66
    287240      8169.8
    287280     8170.55
    287320     8171.39
    287360     8173.07
    287400     8173.43
    287440     8174.92
    287480     8175.85
    287520     8177.42
    287560     8178.63
    287600      8179.1
    287640     8180.69
    287680     8181.18
    287720     8183.33
    287760     8184.65
    287800     8185.73
    287840     8185.95
    287880     8187.54
    287920     8189.25
    287960     8189.39
    288000     8190.36
    288040     8192.52
    288080     8193.28
    288120      8194.1
    288160     8195.77
    288200     8196.13
    288240     8197.62
    288280     8198.54
    288320     8200.11
    288360     8201.34
    288400     8201.78
    288440     8203.37
    288480     8203.87
    288520     8206.01
    288560     8207.34
    288600     8208.42
    288640     8208.63
    288680     8210.21
    288720     8211.92
    288760     8212.07
    288800     8213.02
    288840     8215.23
    288880     8215.97
    288920      8216.8
    288960     8218.43
    289000      8218.8
    289040      8220.3
    289080     8221.22
    289120     8222.81
    289160     8224.01
    289200     8224.48
    289240     8226.06
    289280     8226.52
    289320     8228.67
    289360     8230.01
    289400     8231.06
    289440     8231.31
    289480     8232.88
    289520     8234.57
    289560     8234.74
    289600     8235.68
    289640     8237.88
    289680     8238.61
    289720     8239.47
    289760     8241.08
    289800     8241.46
    289840     8242.96
    289880     8243.88
    289920     8245.47
    289960     8246.66
    290000     8247.15
    290040      8248.7
    290080     8249.17
    290120     8251.34
    290160      8252.7
    290200     8253.73
    290240     8253.96
    290280     8255.54
    290320     8257.22
    290360     8257.41
    290400     8258.36
    290440     8260.52
    290480     8261.25
    290520     8262.13
    290560     8263.72
    290600     8264.08
    290640     8265.58
    290680     8266.52
    290720     8268.12
    290760     8269.32
    290800     8269.78
    290840     8271.33
    290880      8271.8
    290920     8273.98
    290960     8275.34
    291000     8276.37
    291040     8276.59
    291080     8278.18
    291120     8279.86
    291160     8280.04
    291200     8281.01
    291240     8283.15
    291280     8283.87
    291320     8284.76
    291360     8286.35
    291400     8286.71
    291440     8288.22
    291480     8289.15
    291520     8290.77
    291560     8291.98
    291600     8292.42
    291640     8293.98
    291680     8294.45
    291720     8296.63
    291760     8297.97
    291800     8299.03
    291840     8299.26
    291880     8300.84
    291920     8302.52
    291960     8302.69
    292000     8303.66
    292040      8305.8
    292080     8306.51
    292120     8307.41
    292160        8309
    292200     8309.35
    292240     8310.88
    292280     8311.79
    292320      8313.4
    292360     8314.61
    292400     8315.05
    292440     8316.65
    292480     8317.12
    292520      8319.3
    292560     8320.63
    292600     8321.69
    292640     8321.92
    292680     8323.51
    292720     8325.19
    292760     8325.38
    292800     8326.28
    292840     8328.45
    292880     8329.19
    292920     8330.07
    292960     8331.67
    293000     8332.03
    293040     8333.55
    293080     8334.48
    293120     8336.04
    293160     8337.28
    293200     8337.71
    293240     8339.32
    293280     8339.76
    293320     8341.98
    293360      8343.3
    293400     8344.38
    293440      8344.6
    293480     8346.18
    293520     8347.86
    293560     8348.02
    293600     8348.94
    293640     8351.13
    293680     8351.86
    293720     8352.74
    293760     8354.33
    293800     8354.69
    293840     8356.21
    293880     8357.13
    293920     8358.72
    293960     8359.96
    294000     8360.38
    294040     8361.97
    294080     8362.43
    294120     8364.63
    294160     8365.97
    294200     8367.08
    294240     8367.26
    294280     8368.82
    294320     8370.54
    294360     8370.69
    294400     8371.62
    294440     8373.84
    294480     8374.54
    294520     8375.41
    294560     8377.03
    294600     8377.35
    294640     8378.87
    294680     8379.77
    294720     8381.36
    294760     8382.62
    294800     8383.03
    294840     8384.63
    294880     8385.09
    294920     8387.28
    294960     8388.63
    295000     8389.75
    295040     8389.93
    295080     8391.49
    295120     8393.22
    295160     8393.35
    295200     8394.26
    295240      8396.5
    295280     8397.17
    295320     8398.06
    295360     8399.67
    295400     8399.97
    295440     8401.53
    295480     8402.42
    295520        8404
    295560     8405.27
    295600     8405.68
    295640     8407.26
    295680     8407.71
    295720     8409.93
    295760     8411.26
    295800     8412.38
    295840     8412.55
    295880     8414.15
    295920     8415.84
    295960        8416
    296000      8416.9
    296040     8419.15
    296080     8419.77
    296120     8420.69
    296160      8422.3
    296200      8422.6
    296240     8424.17
    296280     8425.04
    296320     8426.63
    296360     8427.91
    296400     8428.29
    296440     8429.89
    296480     8430.37
    296520     8432.56
    296560     8433.87
    296600        8435
    296640      8435.2
    296680     8436.79
    296720     8438.46
    296760     8438.62
    296800     8439.54
    296840      8441.8
    296880     8442.39
    296920     8443.32
    296960     8444.93
    297000      8445.2
    297040     8446.78
    297080      8447.7
    297120     8449.27
    297160     8450.52
    297200     8450.91
    297240     8452.51
    297280        8453
    297320     8455.19
    297360     8456.52
    297400     8457.64
    297440     8457.83
    297480     8459.45
    297520     8461.12
    297560     8461.29
    297600     8462.19
    297640     8464.44
    297680     8465.01
    297720     8465.94
    297760     8467.56
    297800      8467.8
    297840     8469.42
    297880      8470.3
    297920     8471.92
    297960     8473.14
    298000     8473.53
    298040     8475.12
    298080     8475.62
    298120     8477.81
    298160     8479.13
    298200     8480.27
    298240     8480.47
    298280     8482.09
    298320     8483.77
    298360     8483.92
    298400      8484.8
    298440     8487.06
    298480     8487.67
    298520     8488.58
    298560      8490.2
    298600     8490.42
    298640     8492.04
    298680     8492.91
    298720     8494.54
    298760     8495.73
    298800     8496.17
    298840     8497.74
    298880     8498.24
    298920     8500.43
    298960     8501.76
    299000     8502.87
    299040     8503.12
    299080     8504.72
    299120     8506.41
    299160     8506.55
    299200     8507.44
    299240     8509.69
    299280      8510.3
    299320      8511.2
    299360     8512.86
    299400     8513.04
    299440     8514.67
    299480     8515.58
    299520      8517.2
    299560     8518.38
    299600      8518.8
    299640     8520.35
    299680     8520.87
    299720     8523.06
    299760      8524.4
    299800     8525.51
    299840     8525.74
    299880     8527.33
    299920     8529.04
    299960     8529.16
    300000     8530.07
    300040     8532.33
    300080     8532.91
    300120     8533.82
    300160      8535.5
    300200     8535.65
    300240     8537.31
    300280     8538.21
    300320     8539.82
    300360     8541.01
    300400     8541.46
    300440     8542.98
    300480      8543.5
    300520     8545.69
    300560     8547.04
    300600     8548.15
    300640     8548.37
    300680     8549.98
    300720     8551.67
    300760     8551.79
    300800     8552.73
    300840     8554.96
    300880     8555.53
    300920     8556.42
    300960     8558.12
    301000     8558.24
    301040     8559.94
    301080     8560.82
    301120     8562.43
    301160     8563.63
    301200     8564.08
    301240      8565.6
    301280     8566.12
    301320     8568.27
    301360     8569.66
    301400     8570.78
    301440     8570.97
    301480     8572.62
    301520     8574.26
    301560     8574.38
    301600     8575.34
    301640     8577.57
    301680     8578.11
    301720     8579.02
    301760     8580.71
    301800     8580.85
    301840     8582.54
    301880     8583.43
    301920     8585.04
    301960     8586.26
    302000     8586.72
    302040     8588.22
    302080     8588.73
    302120     8590.88
    302160      8592.3
    302200     8593.39
    302240     8593.61
    302280     8595.24
    302320     8596.89
    302360     8596.99
    302400     8597.97
    302440     8600.18
    302480     8600.75
    302520     8601.65
    302560     8603.33
    302600     8603.47
    302640     8605.15
    302680     8606.06
    302720     8607.69
    302760     8608.88
    302800     8609.35
    302840     8610.86
    302880     8611.36
    302920     8613.47
    302960     8614.93
    303000     8616.01
    303040     8616.25
    303080     8617.87
    303120     8619.52
    303160      8619.6
    303200     8620.59
    303240     8622.84
    303280     8623.39
    303320     8624.29
    303360     8625.95
    303400     8626.09
    303440     8627.82
    303480     8628.69
    303520     8630.33
    303560     8631.54
    303600     8631.99
    303640     8633.47
    303680     8634.04
    303720     8636.09
    303760     8637.57
    303800     8638.66
    303840     8638.87
    303880     8640.49
    303920     8642.17
    303960     8642.23
    304000     8643.22
    304040     8645.48
    304080     8646.03
    304120     8646.93
    304160     8648.56
    304200     8648.72
    304240     8650.46
    304280     8651.31
    304320     8652.96
    304360     8654.17
    304400     8654.61
    304440     8656.15
    304480     8656.67
    304520     8658.73
    304560     8660.23
    304600     8661.32
    304640     8661.52
    304680     8663.14
    304720     8664.82
    304760     8664.87
    304800     8665.86
    304840     8668.13
    304880     8668.66
    304920     8669.54
    304960     8671.18
    305000      8671.3
    305040     8673.09
    305080     8673.91
    305120     8675.56
    305160      8676.8
    305200     8677.23
    305240     8678.79
    305280     8679.26
    305320     8681.33
    305360     8682.85
    305400      8683.9
    305440     8684.14
    305480     8685.75
    305520     8687.44
    305560     8687.47
    305600     8688.49
    305640     8690.75
    305680     8691.29
    305720     8692.17
    305760      8693.8
    305800     8693.92
    305840     8695.71
    305880     8696.53
    305920     8698.18
    305960      8699.4
    306000     8699.85
    306040     8701.42
    306080     8701.85
    306120     8703.94
    306160     8705.49
    306200     8706.54
    306240     8706.73
    306280     8708.39
    306320     8710.04
    306360     8710.09
    306400     8711.09
    306440     8713.38
    306480     8713.87
    306520      8714.8
    306560     8716.42
    306600     8716.56
    306640     8718.33
    306680     8719.13
    306720      8720.8
    306760     8722.03
    306800     8722.49
    306840     8724.05
    306880     8724.48
    306920     8726.54
    306960     8728.12
    307000     8729.14
    307040     8729.34
    307080     8730.99
    307120     8732.68
    307160     8732.71
    307200     8733.68
    307240     8735.97
    307280     8736.45
    307320      8737.4
    307360     8739.04
    307400     8739.17
    307440     8740.91
    307480     8741.76
    307520     8743.41
    307560     8744.65
    307600      8745.1
    307640     8746.66
    307680     8747.07
    307720     8749.13
    307760     8750.71
    307800     8751.77
    307840     8751.94
    307880     8753.61
    307920     8755.27
    307960      8755.3
    308000     8756.28
    308040     8758.57
    308080     8759.05
    308120        8760
    308160      8761.6
    308200     8761.77
    308240     8763.48
    308280     8764.36
    308320     8765.97
    308360     8767.21
    308400     8767.65
    308440     8769.24
    308480     8769.62
    308520     8771.74
    308560     8773.31
    308600     8774.36
    308640     8774.56
    308680     8776.21
    308720     8777.87
    308760     8777.88
    308800      8778.9
    308840     8781.14
    308880     8781.63
    308920     8782.56
    308960     8784.18
    309000     8784.34
    309040     8786.06
    309080     8786.93
    309120     8788.54
    309160      8789.8
    309200     8790.25
    309240     8791.82
    309280     8792.21
    309320     8794.32
    309360     8795.91
    309400     8796.93
    309440     8797.14
    309480     8798.79
    309520     8800.47
    309560     8800.48
    309600     8801.49
    309640     8803.72
    309680     8804.24
    309720     8805.17
    309760     8806.76
    309800     8806.91
    309840     8808.71
    309880     8809.55
    309920     8811.15
    309960     8812.39
    310000     8812.84
    310040     8814.42
    310080      8814.8
    310120     8816.92
    310160     8818.49
    310200     8819.51
    310240     8819.76
    310280     8821.39
    310320     8823.06
    310360     8823.06
    310400     8824.05
    310440     8826.29
    310480     8826.83
    310520     8827.75
    310560     8829.34
    310600      8829.5
    310640      8831.3
    310680     8832.11
    310720     8833.72
    310760     8834.96
    310800     8835.42
    310840     8837.02
    310880     8837.38
    310920      8839.5
    310960     8841.05
    311000     8842.12
    311040     8842.32
    311080     8843.99
    311120     8845.64
    311160     8845.62
    311200     8846.64
    311240      8848.9
    311280     8849.43
    311320     8850.34
    311360     8851.92
    311400      8852.1
    311440     8853.89
    311480     8854.72
    311520     8856.29
    311560     8857.56
    311600     8857.99
    311640     8859.62
    311680     8859.99
    311720      8862.1
    311760     8863.71
    311800     8864.73
    311840     8864.94
    311880     8866.57
    311920     8868.24
    311960     8868.24
    312000     8869.22
    312040     8871.49
    312080     8872.02
    312120     8872.94
    312160     8874.51
    312200     8874.72
    312240     8876.46
    312280     8877.32
    312320     8878.89
    312360     8880.14
    312400     8880.58
    312440      8882.2
    312480     8882.58
    312520     8884.68
    312560     8886.29
    312600     8887.34
    312640     8887.54
    312680     8889.18
    312720     8890.84
    312760     8890.86
    312800     8891.83
    312840     8894.12
    312880     8894.62
    312920     8895.53
    312960     8897.11
    313000     8897.35
    313040     8899.06
    313080     8899.92
    313120     8901.49
    313160     8902.77
    313200     8903.22
    313240     8904.83
    313280      8905.2
    313320      8907.3
    313360     8908.93
    313400     8909.97
    313440     8910.14
    313480     8911.81
    313520     8913.45
    313560     8913.49
    313600     8914.46
    313640     8916.75
    313680     8917.25
    313720     8918.14
    313760     8919.74
    313800     8920.01
    313840      8921.7
    313880     8922.56
    313920     8924.14
    313960     8925.41
    314000     8925.85
    314040     8927.47
    314080     8927.81
    314120     8929.93
    314160     8931.55
    314200     8932.61
    314240     8932.77
    314280      8934.4
    314320     8936.09
    314360     8936.13
    314400      8937.1
    314440     8939.37
    314480     8939.84
    314520     8940.76
    314560     8942.35
    314600      8942.6
    314640     8944.32
    314680     8945.15
    314720     8946.78
    314760     8947.99
    314800     8948.44
    314840     8950.08
    314880     8950.38
    314920     8952.48
    314960     8954.13
    315000     8955.18
    315040     8955.32
    315080     8956.96
    315120     8958.65
    315160     8958.69
    315200     8959.62
    315240     8961.93
    315280     8962.39
    315320     8963.29
    315360     8964.93
    315400     8965.17
    315440     8966.87
    315480     8967.73
    315520     8969.35
    315560     8970.56
    315600     8971.04
    315640     8972.63
    315680     8972.95
    315720     8975.04
    315760      8976.7
    315800     8977.77
    315840     8977.91
    315880      8979.5
    315920      8981.2
    315960     8981.25
    316000      8982.2
    316040     8984.49
    316080     8984.95
    316120     8985.85
    316160     8987.48
    316200     8987.74
    316240     8989.45
    316280     8990.28
    316320     8991.92
    316360     8993.14
    316400     8993.58
    316440      8995.2
    316480     8995.53
    316520     8997.63
    316560      8999.3
    316600     9000.35
    316640      9000.5
    316680     9002.07
    316720      9003.8
    316760     9003.83
    316800     9004.77
    316840     9007.09
    316880     9007.58
    316920     9008.46
    316960     9010.07
    317000     9010.34
    317040      9012.1
    317080     9012.86
    317120     9014.55
    317160     9015.77
    317200     9016.19
    317240     9017.81
    317280     9018.13
    317320     9020.22
    317360     9021.92
    317400     9022.93
    317440     9023.12
    317480     9024.67
    317520     9026.41
    317560     9026.47
    317600      9027.4
    317640     9029.68
    317680     9030.22
    317720      9031.1
    317760     9032.67
    317800     9032.96
    317840     9034.69
    317880     9035.45
    317920     9037.15
    317960     9038.38
    318000      9038.8
    318040     9040.42
    318080     9040.76
    318120     9042.85
    318160     9044.55
    318200     9045.56
    318240     9045.72
    318280     9047.32
    318320     9049.03
    318360     9049.09
    318400     9050.02
    318440     9052.29
    318480     9052.83
    318520     9053.71
    318560     9055.27
    318600     9055.56
    318640      9057.3
    318680     9058.04
    318720     9059.74
    318760     9060.99
    318800     9061.39
    318840     9063.03
    318880     9063.34
    318920     9065.43
    318960     9067.14
    319000     9068.19
    319040     9068.31
    319080     9069.92
    319120     9071.59
    319160     9071.66
    319200     9072.62
    319240      9074.9
    319280     9075.44
    319320     9076.32
    319360     9077.85
    319400     9078.15
    319440      9079.9
    319480     9080.62
    319520     9082.36
    319560     9083.61
    319600     9084.03
    319640     9085.64
    319680     9085.95
    319720     9088.02
    319760     9089.74
    319800     9090.81
    319840     9090.95
    319880     9092.56
    319920     9094.22
    319960     9094.29
    320000     9095.25
    320040     9097.52
    320080     9098.06
    320120     9098.93
    320160     9100.49
    320200     9100.78
    320240     9102.55
    320280     9103.22
    320320     9105.03
    320360     9106.24
    320400     9106.67
    320440     9108.29
    320480     9108.56
    320520     9110.67
    320560     9112.37
    320600     9113.44
    320640     9113.59
    320680     9115.23
    320720     9116.84
    320760     9116.93
    320800     9117.88
    320840     9120.18
    320880     9120.71
    320920     9121.57
    320960     9123.14
    321000     9123.43
    321040     9125.18
    321080     9125.86
    321120     9127.67
    321160      9128.9
    321200     9129.33
    321240     9130.96
    321280      9131.2
    321320     9133.34
    321360     9135.01
    321400     9136.07
    321440     9136.22
    321480      9137.9
    321520     9139.47
    321560     9139.58
    321600     9140.54
    321640     9142.83
    321680     9143.38
    321720     9144.21
    321760     9145.79
    321800     9146.09
    321840     9147.83
    321880     9148.51
    321920      9150.3
    321960     9151.57
    322000     9151.98
    322040     9153.62
    322080     9153.85
    322120        9156
    322160     9157.66
    322200     9158.75
    322240      9158.9
    322280     9160.57
    322320     9162.14
    322360     9162.26
    322400     9163.21
    322440     9165.52
    322480     9166.05
    322520     9166.89
    322560     9168.46
    322600     9168.78
    322640     9170.52
    322680     9171.18
    322720     9172.95
    322760     9174.22
    322800     9174.67
    322840     9176.29
    322880      9176.5
    322920     9178.68
    322960     9180.33
    323000      9181.4
    323040     9181.58
    323080     9183.25
    323120     9184.82
    323160     9184.93
    323200     9185.84
    323240     9188.17
    323280     9188.71
    323320     9189.54
    323360     9191.15
    323400     9191.45
    323440     9193.19
    323480     9193.84
    323520      9195.6
    323560     9196.86
    323600     9197.33
    323640     9198.92
    323680     9199.18
    323720     9201.36
    323760     9202.98
    323800     9204.06
    323840     9204.23
    323880     9205.91
    323920     9207.48
    323960     9207.58
    324000     9208.51
    324040     9210.82
    324080     9211.37
    324120     9212.19
    324160     9213.84
    324200     9214.09
    324240      9215.9
    324280     9216.53
    324320     9218.27
    324360     9219.57
    324400     9219.98
    324440     9221.57
    324480     9221.82
    324520     9224.04
    324560     9225.64
    324600     9226.73
    324640     9226.89
    324680     9228.56
    324720     9230.14
    324760     9230.25
    324800     9231.13
    324840     9233.47
    324880     9234.04
    324920     9234.82
    324960     9236.48
    325000     9236.72
    325040     9238.55
    325080     9239.19
    325120     9240.92
    325160      9242.2
    325200     9242.62
    325240      9244.2
    325280     9244.46
    325320      9246.7
    325360     9248.32
    325400     9249.37
    325440      9249.5
    325480      9251.2
    325520     9252.79
    325560     9252.89
    325600     9253.79
    325640     9256.12
    325680     9256.68
    325720     9257.49
    325760     9259.15
    325800     9259.32
    325840     9261.18
    325880     9261.82
    325920     9263.55
    325960     9264.85
    326000     9265.28
    326040     9266.82
    326080     9267.11
    326120     9269.32
    326160     9270.97
    326200     9272.02
    326240     9272.13
    326280     9273.86
    326320     9275.49
    326360     9275.54
    326400     9276.44
    326440      9278.8
    326480     9279.35
    326520     9280.18
    326560     9281.79
    326600     9281.96
    326640     9283.81
    326680     9284.46
    326720     9286.21
    326760      9287.5
    326800     9287.93
    326840     9289.51
    326880     9289.77
    326920     9292.01
    326960     9293.64
    327000     9294.72
    327040     9294.81
    327080     9296.54
    327120     9298.16
    327160     9298.19
    327200     9299.11
    327240     9301.47
    327280     9302.04
    327320     9302.86
    327360     9304.45
    327400     9304.65
    327440     9306.51
    327480     9307.12
    327520     9308.87
    327560     9310.15
    327600     9310.59
    327640     9312.19
    327680     9312.46
    327720     9314.65
    327760     9316.29
    327800      9317.4
    327840     9317.46
    327880     9319.22
    327920     9320.85
    327960     9320.87
    328000     9321.77
    328040     9324.11
    328080     9324.72
    328120     9325.53
    328160     9327.15
    328200     9327.36
    328240     9329.21
    328280     9329.77
    328320     9331.55
    328360     9332.82
    328400     9333.29
    328440     9334.86
    328480     9335.12
    328520     9337.34
    328560     9338.97
    328600     9340.07
    328640     9340.13
    328680     9341.91
    328720     9343.51
    328760     9343.54
    328800     9344.46
    328840      9346.8
    328880     9347.37
    328920     9348.18
    328960     9349.83
    329000     9350.03
    329040     9351.86
    329080     9352.43
    329120     9354.24
    329160     9355.48
    329200     9355.97
    329240     9357.53
    329280     9357.78
    329320     9359.98
    329360      9361.6
    329400     9362.71
    329440      9362.8
    329480     9364.52
    329520     9366.17
    329560      9366.2
    329600     9367.14
    329640     9369.45
    329680     9370.04
    329720     9370.84
    329760      9372.5
    329800      9372.7
    329840     9374.56
    329880      9375.1
    329920     9376.93
    329960     9378.15
    330000     9378.65
    330040     9380.19
    330080     9380.42
    330120     9382.63
    330160     9384.28
    330200     9385.37
    330240     9385.46
    330280     9387.18
    330320     9388.83
    330360     9388.88
    330400     9389.79
    330440     9392.13
    330480     9392.74
    330520     9393.54
    330560     9395.19
    330600     9395.36
    330640     9397.23
    330680     9397.77
    330720     9399.62
    330760     9400.82
    330800     9401.34
    330840     9402.87
    330880      9403.1
    330920     9405.29
    330960     9406.92
    331000     9408.05
    331040      9408.1
    331080     9409.82
    331120     9411.47
    331160     9411.58
    331200     9412.48
    331240     9414.78
    331280     9415.39
    331320     9416.18
    331360     9417.85
    331400        9418
    331440     9419.89
    331480     9420.42
    331520     9422.24
    331560      9423.5
    331600     9423.98
    331640     9425.55
    331680     9425.73
    331720     9427.93
    331760     9429.57
    331800      9430.7
    331840     9430.75
    331880     9432.47
    331920     9434.12
    331960     9434.23
    332000     9435.09
    332040     9437.41
    332080     9438.04
    332120     9438.84
    332160     9440.51
    332200     9440.64
    332240     9442.51
    332280     9443.07
    332320     9444.89
    332360     9446.11
    332400     9446.65
    332440     9448.18
    332480     9448.38
    332520     9450.55
    332560     9452.22
    332600     9453.35
    332640     9453.36
    332680     9455.07
    332720     9456.73
    332760     9456.84
    332800     9457.68
    332840     9460.04
    332880     9460.65
    332920     9461.47
    332960     9463.16
    333000     9463.24
    333040     9465.16
    333080     9465.69
    333120     9467.51
    333160     9468.77
    333200     9469.28
    333240     9470.79
    333280     9470.97
    333320     9473.13
    333360      9474.8
    333400     9475.98
    333440     9475.99
    333480      9477.7
    333520     9479.34
    333560     9479.47
    333600     9480.32
    333640     9482.67
    333680     9483.28
    333720     9484.07
    333760     9485.78
    333800     9485.86
    333840     9487.81
    333880     9488.31
    333920     9490.12
    333960     9491.42
    334000     9491.89
    334040      9493.4
    334080      9493.6
    334120     9495.77
    334160     9497.42
    334200     9498.59
    334240     9498.59
    334280     9500.32
    334320     9501.98
    334360     9502.12
    334400     9502.94
    334440     9505.29
    334480     9505.89
    334520     9506.69
    334560     9508.35
    334600     9508.45
    334640     9510.41
    334680     9510.91
    334720     9512.72
    334760     9514.04
    334800     9514.52
    334840     9516.04
    334880     9516.23
    334920     9518.36
    334960     9520.03
    335000     9521.21
    335040     9521.17
    335080     9522.96
    335120     9524.57
    335160     9524.73
    335200     9525.56
    335240     9527.89
    335280     9528.49
    335320     9529.29
    335360     9530.97
    335400     9531.04
    335440     9533.01
    335480     9533.52
    335520     9535.34
    335560     9536.65
    335600     9537.15
    335640     9538.63
    335680     9538.83
    335720     9540.95
    335760     9542.65
    335800     9543.79
    335840     9543.76
    335880      9545.6
    335920     9547.18
    335960     9547.37
    336000     9548.16
    336040     9550.55
    336080     9551.13
    336120     9551.92
    336160      9553.6
    336200     9553.66
    336240     9555.63
    336280     9556.15
    336320     9557.96
    336360     9559.29
    336400     9559.77
    336440     9561.27
    336480     9561.46
    336520     9563.59
    336560     9565.29
    336600     9566.43
    336640     9566.37
    336680     9568.21
    336720     9569.78
    336760     9569.99
    336800     9570.77
    336840     9573.19
    336880     9573.74
    336920     9574.53
    336960     9576.23
    337000     9576.27
    337040     9578.29
    337080     9578.79
    337120     9580.58
    337160     9581.93
    337200     9582.38
    337240     9583.93
    337280     9584.05
    337320      9586.2
    337360     9587.93
    337400     9589.08
    337440     9589.02
    337480     9590.87
    337520     9592.44
    337560     9592.65
    337600     9593.45
    337640     9595.81
    337680     9596.39
    337720     9597.12
    337760     9598.87
    337800     9598.92
    337840     9600.92
    337880     9601.43
    337920     9603.23
    337960     9604.55
    338000     9605.03
    338040     9606.58
    338080      9606.7
    338120     9608.85
    338160     9610.57
    338200     9611.73
    338240     9611.67
    338280     9613.58
    338320     9615.07
    338360      9615.3
    338400     9616.08
    338440     9618.47
    338480     9619.04
    338520      9619.8
    338560     9621.51
    338600     9621.56
    338640      9623.6
    338680     9624.05
    338720     9625.93
    338760     9627.22
    338800     9627.66
    338840     9629.24
    338880     9629.36
    338920      9631.5
    338960     9633.25
    339000      9634.4
    339040     9634.35
    339080     9636.24
    339120     9637.73
    339160     9638.02
    339200     9638.73
    339240     9641.12
    339280     9641.67
    339320     9642.45
    339360     9644.16
    339400     9644.23
    339440     9646.27
    339480      9646.7
    339520     9648.59
    339560      9649.9
    339600     9650.32
    339640      9651.9
    339680     9651.97
    339720     9654.14
    339760     9655.92
    339800     9657.07
    339840     9656.97
    339880     9658.88
    339920     9660.39
    339960     9660.67
    340000     9661.39
    340040     9663.78
    340080     9664.33
    340120     9665.12
    340160     9666.84
    340200     9666.88
    340240     9668.94
    340280     9669.35
    340320     9671.27
    340360     9672.57
    340400     9672.99
    340440     9674.58
    340480     9674.64
    340520     9676.81
    340560     9678.54
    340600      9679.7
    340640     9679.66
    340680     9681.53
    340720     9683.07
    340760     9683.33
    340800     9684.03
    340840     9686.41
    340880     9686.97
    340920     9687.75
    340960     9689.47
    341000     9689.53
    341040     9691.59
    341080        9692
    341120      9693.9
    341160     9695.21
    341200     9695.62
    341240     9697.21
    341280     9697.28
    341320     9699.44
    341360     9701.15
    341400     9702.35
    341440      9702.3
    341480      9704.2
    341520     9705.69
    341560     9705.96
    341600     9706.66
    341640     9709.06
    341680     9709.63
    341720     9710.42
    341760     9712.12
    341800     9712.15
    341840     9714.23
    341880     9714.62
    341920     9716.53
    341960     9717.84
    342000     9718.24
    342040     9719.83
    342080      9719.9
    342120     9722.06
    342160      9723.8
    342200     9724.98
    342240      9724.9
    342280     9726.79
    342320     9728.31
    342360     9728.59
    342400      9729.3
    342440     9731.67
    342480     9732.26
    342520     9733.05
    342560     9734.71
    342600     9734.77
    342640     9736.85
    342680     9737.28
    342720     9739.17
    342760     9740.44
    342800     9740.86
    342840     9742.46
    342880     9742.53
    342920     9744.67
    342960     9746.41
    343000      9747.6
    343040     9747.51
    343080     9749.36
    343120     9750.94
    343160      9751.2
    343200     9751.87
    343240     9754.29
    343280     9754.86
    343320     9755.62
    343360     9757.32
    343400     9757.37
    343440     9759.49
    343480     9759.89
    343520      9761.8
    343560     9763.05
    343600     9763.48
    343640      9765.1
    343680     9765.15
    343720     9767.28
    343760     9769.01
    343800     9770.22
    343840     9770.09
    343880     9771.99
    343920     9773.54
    343960     9773.78
    344000      9774.5
    344040     9776.88
    344080     9777.47
    344120     9778.21
    344160     9779.95
    344200        9780
    344240     9782.12
    344280      9782.5
    344320     9784.38
    344360     9785.66
    344400     9786.08
    344440     9787.72
    344480     9787.73
    344520      9789.9
    344560      9791.6
    344600     9792.84
    344640     9792.72
    344680     9794.59
    344720     9796.18
    344760     9796.38
    344800     9797.12
    344840     9799.51
    344880      9800.1
    344920      9800.8
    344960     9802.55
    345000     9802.61
    345040     9804.75
    345080      9805.1
    345120     9806.99
    345160     9808.27
    345200     9808.71
    345240     9810.32
    345280     9810.34
    345320      9812.5
    345360     9814.19
    345400     9815.44
    345440     9815.28
    345480      9817.2
    345520     9818.79
    345560     9818.94
    345600     9819.74
    345640     9822.11
    345680      9822.7
    345720     9823.39
    345760     9825.16
    345800     9825.19
    345840     9827.34
    345880     9827.69
    345920     9829.63
    345960     9830.87
    346000     9831.33
    346040      9832.9
    346080     9832.94
    346120     9835.08
    346160      9836.8
    346200     9838.07
    346240      9837.9
    346280     9839.83
    346320      9841.4
    346360     9841.56
    346400     9842.37
    346440     9844.76
    346480     9845.36
    346520     9846.03
    346560      9847.8
    346600     9847.82
    346640     9849.96
    346680     9850.32
    346720     9852.25
    346760     9853.49
    346800     9853.96
    346840     9855.54
    346880     9855.55
    346920     9857.65
    346960     9859.43
    347000     9860.71
    347040     9860.52
    347080     9862.46
    347120     9864.05
    347160     9864.19
    347200        9865
    347240     9867.39
    347280     9867.94
    347320     9868.63
    347360     9870.42
    347400     9870.43
    347440     9872.58
    347480     9872.93
    347520     9874.87
    347560     9876.08
    347600     9876.59
    347640     9878.13
    347680     9878.21
    347720     9880.25
    347760     9882.06
    347800     9883.32
    347840     9883.12
    347880     9885.05
    347920     9886.68
    347960     9886.82
    348000     9887.59
    348040     9889.98
    348080     9890.53
    348120     9891.22
    348160     9893.02
    348200     9893.05
    348240     9895.18
    348280     9895.53
    348320     9897.49
    348360     9898.66
    348400     9899.19
    348440     9900.73
    348480     9900.83
    348520     9902.86
    348560     9904.66
    348600     9905.92
    348640     9905.73
    348680     9907.67
    348720      9909.3
    348760     9909.45
    348800     9910.21
    348840      9912.6
    348880     9913.13
    348920     9913.84
    348960     9915.63
    349000     9915.64
    349040     9917.79
    349080     9918.14
    349120     9920.09
    349160     9921.28
    349200     9921.81
    349240     9923.33
    349280     9923.48
    349320     9925.47
    349360     9927.31
    349400     9928.56
    349440     9928.35
    349480     9930.32
    349520     9931.92
    349560     9932.09
    349600     9932.85
    349640     9935.23
    349680     9935.75
    349720     9936.47
    349760     9938.26
    349800     9938.28
    349840     9940.38
    349880     9940.74
    349920     9942.72
    349960     9943.93
    350000     9944.44
    350040     9945.98
    350080     9946.11
    350120     9948.12
    350160     9949.95
    350200     9951.19
    350240     9950.96
    350280     9952.94
    350320     9954.53
    350360     9954.73
    350400     9955.48
    350440     9957.88
    350480     9958.36
    350520      9959.1
    350560      9960.9
    350600     9960.92
    350640     9963.03
    350680     9963.38
    350720     9965.37
    350760     9966.59
    350800     9967.07
    350840     9968.62
    350880     9968.75
    350920     9970.76
    350960      9972.6
    351000     9973.83
    351040     9973.57
    351080     9975.55
    351120     9977.17
    351160     9977.39
    351200     9978.15
    351240     9980.52
    351280     9981.03
    351320     9981.78
    351360     9983.58
    351400     9983.57
    351440     9985.71
    351480     9986.01
    351520     9988.06
    351560     9989.24
    351600     9989.74
    351640     9991.28
    351680     9991.38
    351720      9993.4
    351760      9995.3
    351800     9996.46
    351840     9996.24
    351880      9998.2
    351920     9999.82
    351960       10000
    352000     10000.8
    352040     10003.2
    352080     10003.7
    352120     10004.4
    352160     10006.2
    352200     10006.3
    352240     10008.4
    352280     10008.7
    352320     10010.7
    352360     10011.9
    352400     10012.4
    352440       10014
    352480     10014.1
    352520     10016.1
    352560       10018
    352600     10019.2
    352640     10018.9
    352680     10020.9
    352720     10022.5
    352760     10022.7
    352800     10023.5
    352840     10025.9
    352880     10026.4
    352920     10027.1
    352960       10029
    353000     10028.9
    353040     10031.1
    353080     10031.4
    353120     10033.5
    353160     10034.6
    353200     10035.1
    353240     10036.7
    353280     10036.8
    353320     10038.8
    353360     10040.7
    353400     10041.8
    353440     10041.6
    353480     10043.6
    353520     10045.2
    353560     10045.4
    353600     10046.2
    353640     10048.6
    353680     10049.1
    353720     10049.8
    353760     10051.6
    353800     10051.6
    353840     10053.8
    353880     10054.1
    353920     10056.1
    353960     10057.3
    354000     10057.8
    354040     10059.4
    354080     10059.4
    354120     10061.5
    354160     10063.4
    354200     10064.5
    354240     10064.3
    354280     10066.3
    354320     10067.9
    354360     10068.1
    354400     10068.9
    354440     10071.3
    354480     10071.7
    354520     10072.5
    354560     10074.3
    354600     10074.3
    354640     10076.4
    354680     10076.7
    354720     10078.8
    354760       10080
    354800     10080.5
    354840     10082.1
    354880     10082.2
    354920     10084.2
    354960     10086.1
    355000     10087.2
    355040       10087
    355080     10088.9
    355120     10090.6
    355160     10090.8
    355200     10091.6
    355240     10093.9
    355280     10094.4
    355320     10095.1
    355360       10097
    355400       10097
    355440     10099.1
    355480     10099.4
    355520     10101.5
    355560     10102.6
    355600     10103.2
    355640     10104.7
    355680     10104.9
    355720     10106.8
    355760     10108.8
    355800     10109.9
    355840     10109.7
    355880     10111.6
    355920     10113.3
    355960     10113.5
    356000     10114.3
    356040     10116.6
    356080     10117.1
    356120     10117.8
    356160     10119.6
    356200     10119.6
    356240     10121.8
    356280     10122.1
    356320     10124.2
    356360     10125.3
    356400     10125.9
    356440     10127.4
    356480     10127.5
    356520     10129.5
    356560     10131.4
    356600     10132.5
    356640     10132.3
    356680     10134.2
    356720     10135.9
    356760     10136.1
    356800     10136.9
    356840     10139.2
    356880     10139.7
    356920     10140.4
    356960     10142.3
    357000     10142.3
    357040     10144.5
    357080     10144.7
    357120     10146.8
    357160     10147.9
    357200     10148.5
    357240     10150.1
    357280     10150.1
    357320     10152.1
    357360     10154.1
    357400     10155.1
    357440     10154.9
    357480     10156.9
    357520     10158.5
    357560     10158.8
    357600     10159.5
    357640     10161.9
    357680     10162.4
    357720     10163.1
    357760     10164.9
    357800     10164.9
    357840     10167.1
    357880     10167.4
    357920     10169.5
    357960     10170.6
    358000     10171.1
    358040     10172.7
    358080     10172.8
    358120     10174.8
    358160     10176.7
    358200     10177.8
    358240     10177.6
    358280     10179.6
    358320     10181.2
    358360     10181.4
    358400     10182.1
    358440     10184.5
    358480       10185
    358520     10185.7
    358560     10187.6
    358600     10187.5
    358640     10189.7
    358680       10190
    358720     10192.1
    358760     10193.3
    358800     10193.8
    358840     10195.4
    358880     10195.4
    358920     10197.4
    358960     10199.3
    359000     10200.4
    359040     10200.2
    359080     10202.2
    359120     10203.9
    359160     10204.1
    359200     10204.8
    359240     10207.1
    359280     10207.6
    359320     10208.3
    359360     10210.2
    359400     10210.1
    359440     10212.4
    359480     10212.6
    359520     10214.7
    359560     10215.9
    359600     10216.4
    359640       10218
    359680     10218.1
    359720     10220.1
    359760       10222
    359800     10223.1
    359840     10222.9
    359880     10224.8
    359920     10226.5
    359960     10226.7
    360000     10227.5
    360040     10229.8
    360080     10230.3
    360120       10231
    360160     10232.9
    360200     10232.8
    360240     10235.1
    360280     10235.3
    360320     10237.4
    360360     10238.5
    360400     10239.1
    360440     10240.7
    360480     10240.8
    360520     10242.7
    360560     10244.7
    360600     10245.8
    360640     10245.5
    360680     10247.5
    360720     10249.2
    360760     10249.4
    360800     10250.1
    360840     10252.4
    360880     10252.9
    360920     10253.7
    360960     10255.5
    361000     10255.5
    361040     10257.7
    361080     10257.9
    361120       10260
    361160     10261.1
    361200     10261.7
    361240     10263.3
    361280     10263.5
    361320     10265.3
    361360     10267.3
    361400     10268.4
    361440     10268.2
    361480     10270.2
    361520     10271.9
    361560     10272.1
    361600     10272.8
    361640     10275.1
    361680     10275.6
    361720     10276.4
    361760     10278.2
    361800     10278.1
    361840     10280.3
    361880     10280.6
    361920     10282.7
    361960     10283.8
    362000     10284.4
    362040       10286
    362080     10286.1
    362120       10288
    362160       10290
    362200       10291
    362240     10290.8
    362280     10292.9
    362320     10294.5
    362360     10294.7
    362400     10295.4
    362440     10297.8
    362480     10298.2
    362520       10299
    362560     10300.9
    362600     10300.7
    362640       10303
    362680     10303.3
    362720     10305.4
    362760     10306.5
    362800       10307
    362840     10308.6
    362880     10308.8
    362920     10310.7
    362960     10312.7
    363000     10313.7
    363040     10313.5
    363080     10315.5
    363120     10317.2
    363160     10317.3
    363200     10318.1
    363240     10320.4
    363280     10320.9
    363320     10321.7
    363360     10323.5
    363400     10323.4
    363440     10325.7
    363480     10325.9
    363520     10328.1
    363560     10329.2
    363600     10329.8
    363640     10331.3
    363680     10331.4
    363720     10333.4
    363760     10335.3
    363800     10336.4
    363840     10336.2
    363880     10338.2
    363920     10339.8
    363960       10340
    364000     10340.7
    364040     10343.1
    364080     10343.6
    364120     10344.4
    364160     10346.2
    364200     10346.1
    364240     10348.4
    364280     10348.6
    364320     10350.8
    364360     10351.9
    364400     10352.4
    364440       10354
    364480     10354.1
    364520     10356.1
    364560       10358
    364600       10359
    364640     10358.8
    364680     10360.9
    364720     10362.5
    364760     10362.6
    364800     10363.4
    364840     10365.8
    364880     10366.3
    364920       10367
    364960     10368.9
    365000     10368.7
    365040     10371.1
    365080     10371.3
    365120     10373.4
    365160     10374.6
    365200     10375.1
    365240     10376.7
    365280     10376.8
    365320     10378.7
    365360     10380.7
    365400     10381.7
    365440     10381.5
    365480     10383.6
    365520     10385.2
    365560     10385.4
    365600       10386
    365640     10388.5
    365680       10389
    365720     10389.7
    365760     10391.6
    365800     10391.5
    365840     10393.8
    365880       10394
    365920     10396.2
    365960     10397.3
    366000     10397.8
    366040     10399.3
    366080     10399.5
    366120     10401.4
    366160     10403.4
    366200     10404.4
    366240     10404.3
    366280     10406.3
    366320       10408
    366360     10408.1
    366400     10408.8
    366440     10411.2
    366480     10411.7
    366520     10412.4
    366560     10414.3
    366600     10414.2
    366640     10416.5
    366680     10416.7
    366720     10418.9
    366760       10420
    366800     10420.4
    366840       10422
    366880     10422.2
    366920     10424.2
    366960     10426.1
    367000     10427.1
    367040       10427
    367080       10429
    367120     10430.7
    367160     10430.8
    367200     10431.5
    367240     10433.9
    367280     10434.4
    367320     10435.1
    367360       10437
    367400     10436.9
    367440     10439.2
    367480     10439.4
    367520     10441.6
    367560     10442.6
    367600     10443.2
    367640     10444.7
    367680     10444.9
    367720     10446.9
    367760     10448.8
    367800     10449.8
    367840     10449.7
    367880     10451.7
    367920     10453.4
    367960     10453.5
    368000     10454.2
    368040     10456.6
    368080     10457.2
    368120     10457.8
    368160     10459.8
    368200     10459.6
    368240     10461.9
    368280     10462.1
    368320     10464.3
    368360     10465.4
    368400     10465.9
    368440     10467.5
    368480     10467.7
    368520     10469.6
    368560     10471.5
    368600     10472.5
    368640     10472.4
    368680     10474.5
    368720     10476.1
    368760     10476.3
    368800     10476.9
    368840     10479.4
    368880       10480
    368920     10480.5
    368960     10482.5
    369000     10482.3
    369040     10484.7
    369080     10484.9
    369120     10487.1
    369160     10488.1
    369200     10488.7
    369240     10490.2
    369280     10490.4
    369320     10492.3
    369360     10494.2
    369400     10495.3
    369440     10495.1
    369480     10497.2
    369520     10498.9
    369560       10499
    369600     10499.6
    369640     10502.1
    369680     10502.7
    369720     10503.2
    369760     10505.3
    369800       10505
    369840     10507.4
    369880     10507.6
    369920     10509.8
    369960     10510.8
    370000     10511.5
    370040     10512.9
    370080     10513.2
    370120       10515
    370160       10517
    370200       10518
    370240     10517.9
    370280       10520
    370320     10521.6
    370360     10521.7
    370400     10522.4
    370440     10524.8
    370480     10525.4
    370520       10526
    370560       10528
    370600     10527.7
    370640     10530.2
    370680     10530.3
    370720     10532.5
    370760     10533.6
    370800     10534.2
    370840     10535.7
    370880     10535.9
    370920     10537.8
    370960     10539.7
    371000     10540.7
    371040     10540.6
    371080     10542.7
    371120     10544.3
    371160     10544.4
    371200     10545.1
    371240     10547.6
    371280     10548.2
    371320     10548.7
    371360     10550.7
    371400     10550.5
    371440     10552.9
    371480     10553.1
    371520     10555.3
    371560     10556.3
    371600     10556.9
    371640     10558.4
    371680     10558.6
    371720     10560.6
    371760     10562.4
    371800     10563.5
    371840     10563.4
    371880     10565.5
    371920       10567
    371960     10567.1
    372000     10567.8
    372040     10570.3
    372080     10570.9
    372120     10571.4
    372160     10573.4
    372200     10573.2
    372240     10575.6
    372280     10575.8
    372320       10578
    372360       10579
    372400     10579.6
    372440     10581.2
    372480     10581.3
    372520     10583.3
    372560     10585.2
    372600     10586.2
    372640     10586.1
    372680     10588.2
    372720     10589.7
    372760     10589.9
    372800     10590.6
    372840       10593
    372880     10593.7
    372920     10594.1
    372960     10596.2
    373000     10595.9
    373040     10598.3
    373080     10598.6
    373120     10600.7
    373160     10601.7
    373200     10602.4
    373240     10603.9
    373280     10604.1
    373320       10606
    373360     10607.9
    373400     10608.9
    373440     10608.8
    373480     10610.9
    373520     10612.5
    373560     10612.7
    373600     10613.3
    373640     10615.8
    373680     10616.4
    373720     10616.9
    373760       10619
    373800     10618.7
    373840     10621.1
    373880     10621.4
    373920     10623.5
    373960     10624.5
    374000     10625.2
    374040     10626.7
    374080     10626.8
    374120     10628.8
    374160     10630.7
    374200     10631.7
    374240     10631.6
    374280     10633.8
    374320     10635.3
    374360     10635.5
    374400     10636.1
    374440     10638.6
    374480     10639.2
    374520     10639.7
    374560     10641.8
    374600     10641.5
    374640     10643.9
    374680     10644.2
    374720     10646.3
    374760     10647.4
    374800       10648
    374840     10649.5
    374880     10649.6
    374920     10651.6
    374960     10653.5
    375000     10654.5
    375040     10654.4
    375080     10656.6
    375120     10658.1
    375160     10658.3
    375200     10658.9
    375240     10661.4
    375280       10662
    375320     10662.5
    375360     10664.6
    375400     10664.3
    375440     10666.7
    375480       10667
    375520     10669.1
    375560     10670.2
    375600     10670.8
    375640     10672.3
    375680     10672.4
    375720     10674.4
    375760     10676.3
    375800     10677.2
    375840     10677.2
    375880     10679.3
    375920     10680.9
    375960     10681.1
    376000     10681.7
    376040     10684.2
    376080     10684.8
    376120     10685.3
    376160     10687.4
    376200     10687.1
    376240     10689.5
    376280     10689.8
    376320     10691.9
    376360     10692.9
    376400     10693.6
    376440     10695.1
    376480     10695.2
    376520     10697.2
    376560     10699.1
    376600       10700
    376640       10700
    376680     10702.1
    376720     10703.7
    376760     10703.9
    376800     10704.5
    376840       10707
    376880     10707.6
    376920     10708.1
    376960     10710.2
    377000     10709.9
    377040     10712.3
    377080     10712.5
    377120     10714.7
    377160     10715.7
    377200     10716.4
    377240     10717.9
    377280       10718
    377320       10720
    377360     10721.9
    377400     10722.8
    377440     10722.8
    377480     10724.9
    377520     10726.5
    377560     10726.7
    377600     10727.3
    377640     10729.8
    377680     10730.4
    377720     10730.9
    377760       10733
    377800     10732.7
    377840     10735.1
    377880     10735.3
    377920     10737.5
    377960     10738.6
    378000     10739.2
    378040     10740.7
    378080     10740.8
    378120     10742.8
    378160     10744.7
    378200     10745.6
    378240     10745.7
    378280     10747.7
    378320     10749.4
    378360     10749.6
    378400     10750.1
    378440     10752.7
    378480     10753.2
    378520     10753.7
    378560     10755.8
    378600     10755.5
    378640     10757.9
    378680     10758.2
    378720     10760.3
    378760     10761.4
    378800       10762
    378840     10763.6
    378880     10763.6
    378920     10765.6
    378960     10767.5
    379000     10768.4
    379040     10768.5
    379080     10770.5
    379120     10772.2
    379160     10772.4
    379200       10773
    379240     10775.5
    379280       10776
    379320     10776.6
    379360     10778.6
    379400     10778.4
    379440     10780.8
    379480       10781
    379520     10783.2
    379560     10784.2
    379600     10784.9
    379640     10786.4
    379680     10786.4
    379720     10788.5
    379760     10790.4
    379800     10791.3
    379840     10791.3
    379880     10793.4
    379920     10795.1
    379960     10795.2
    380000     10795.8
    380040     10798.3
    380080     10798.9
    380120     10799.4
    380160     10801.5
    380200     10801.2
    380240     10803.6
    380280     10803.8
    380320       10806
    380360       10807
    380400     10807.7
    380440     10809.3
    380480     10809.3
    380520     10811.3
    380560     10813.2
    380600     10814.2
    380640     10814.1
    380680     10816.2
    380720     10817.9
    380760       10818
    380800     10818.7
    380840     10821.1
    380880     10821.6
    380920     10822.2
    380960     10824.3
    381000       10824
    381040     10826.4
    381080     10826.6
    381120     10828.8
    381160     10829.8
    381200     10830.6
    381240     10832.1
    381280     10832.1
    381320     10834.1
    381360       10836
    381400       10837
    381440     10836.9
    381480       10839
    381520     10840.7
    381560     10840.9
    381600     10841.5
    381640       10844
    381680     10844.4
    381720     10845.1
    381760     10847.1
    381800     10846.9
    381840     10849.2
    381880     10849.4
    381920     10851.6
    381960     10852.7
    382000     10853.4
    382040     10854.9
    382080     10854.9
    382120     10856.9
    382160     10858.8
    382200     10859.8
    382240     10859.8
    382280     10861.8
    382320     10863.6
    382360     10863.7
    382400     10864.3
    382440     10866.8
    382480     10867.3
    382520     10867.9
    382560     10869.9
    382600     10869.7
    382640       10872
    382680     10872.2
    382720     10874.4
    382760     10875.5
    382800     10876.2
    382840     10877.8
    382880     10877.7
    382920     10879.8
    382960     10881.7
    383000     10882.6
    383040     10882.5
    383080     10884.7
    383120     10886.4
    383160     10886.6
    383200     10887.1
    383240     10889.6
    383280       10890
    383320     10890.8
    383360     10892.7
    383400     10892.6
    383440     10894.8
    383480       10895
    383520     10897.3
    383560     10898.4
    383600     10899.1
    383640     10900.6
    383680     10900.6
    383720     10902.6
    383760     10904.5
    383800     10905.5
    383840     10905.4
    383880     10907.5
    383920     10909.3
    383960     10909.4
    384000     10909.9
    384040     10912.4
    384080     10912.9
    384120     10913.6
    384160     10915.6
    384200     10915.4
    384240     10917.7
    384280     10917.8
    384320     10920.2
    384360     10921.2
    384400     10921.9
    384440     10923.5
    384480     10923.4
    384520     10925.5
    384560     10927.4
    384600     10928.3
    384640     10928.3
    384680     10930.4
    384720     10932.2
    384760     10932.3
    384800     10932.8
    384840     10935.4
    384880     10935.8
    384920     10936.5
    384960     10938.4
    385000     10938.3
    385040     10940.6
    385080     10940.7
    385120       10943
    385160     10944.1
    385200     10944.8
    385240     10946.3
    385280     10946.3
    385320     10948.3
    385360     10950.3
    385400     10951.2
    385440     10951.1
    385480     10953.2
    385520     10955.1
    385560     10955.1
    385600     10955.6
    385640     10958.2
    385680     10958.7
    385720     10959.4
    385760     10961.3
    385800     10961.3
    385840     10963.4
    385880     10963.6
    385920     10965.9
    385960       10967
    386000     10967.7
    386040     10969.2
    386080     10969.2
    386120     10971.2
    386160     10973.2
    386200     10974.1
    386240       10974
    386280     10976.1
    386320       10978
    386360       10978
    386400     10978.5
    386440     10981.1
    386480     10981.5
    386520     10982.3
    386560     10984.2
    386600     10984.1
    386640     10986.3
    386680     10986.5
    386720     10988.8
    386760     10989.8
    386800     10990.5
    386840     10992.1
    386880       10992
    386920     10994.1
    386960       10996
    387000       10997
    387040     10996.9
    387080       10999
    387120     11000.8
    387160     11000.8
    387200     11001.4
    387240     11003.9
    387280     11004.4
    387320     11005.1
    387360     11007.1
    387400       11007
    387440     11009.1
    387480     11009.3
    387520     11011.7
    387560     11012.7
    387600     11013.5
    387640       11015
    387680     11014.9
    387720       11017
    387760     11018.9
    387800     11019.9
    387840     11019.8
    387880     11021.9
    387920     11023.7
    387960     11023.7
    388000     11024.3
    388040     11026.8
    388080     11027.3
    388120       11028
    388160       11030
    388200     11029.9
    388240     11032.1
    388280     11032.2
    388320     11034.6
    388360     11035.6
    388400     11036.4
    388440     11037.9
    388480     11037.8
    388520       11040
    388560     11041.9
    388600     11042.8
    388640     11042.7
    388680     11044.8
    388720     11046.6
    388760     11046.6
    388800     11047.1
    388840     11049.7
    388880     11050.2
    388920     11050.9
    388960     11052.9
    389000     11052.7
    389040       11055
    389080     11055.1
    389120     11057.6
    389160     11058.6
    389200     11059.3
    389240     11060.8
    389280     11060.7
    389320     11062.9
    389360     11064.8
    389400     11065.7
    389440     11065.6
    389480     11067.6
    389520     11069.5
    389560     11069.5
    389600       11070
    389640     11072.6
    389680     11073.1
    389720     11073.7
    389760     11075.8
    389800     11075.6
    389840     11077.9
    389880       11078
    389920     11080.4
    389960     11081.4
    390000     11082.1
    390040     11083.6
    390080     11083.6
    390120     11085.8
    390160     11087.7
    390200     11088.6
    390240     11088.5
    390280     11090.5
    390320     11092.4
    390360     11092.4
    390400       11093
    390440     11095.5
    390480       11096
    390520     11096.6
    390560     11098.6
    390600     11098.5
    390640     11100.8
    390680     11100.9
    390720     11103.4
    390760     11104.4
    390800       11105
    390840     11106.6
    390880     11106.5
    390920     11108.7
    390960     11110.6
    391000     11111.5
    391040     11111.4
    391080     11113.4
    391120     11115.3
    391160     11115.3
    391200     11115.8
    391240     11118.4
    391280     11118.9
    391320     11119.5
    391360     11121.5
    391400     11121.4
    391440     11123.7
    391480     11123.8
    391520     11126.3
    391560     11127.3
    391600     11127.9
    391640     11129.4
    391680     11129.4
    391720     11131.6
    391760     11133.5
    391800     11134.4
    391840     11134.3
    391880     11136.3
    391920     11138.1
    391960     11138.2
    392000     11138.7
    392040     11141.3
    392080     11141.8
    392120     11142.5
    392160     11144.4
    392200     11144.3
    392240     11146.6
    392280     11146.7
    392320     11149.2
    392360     11150.2
    392400     11150.9
    392440     11152.3
    392480     11152.3
    392520     11154.5
    392560     11156.4
    392600     11157.3
    392640     11157.2
    392680     11159.2
    392720       11161
    392760     11161.1
    392800     11161.6
    392840     11164.3
    392880     11164.7
    392920     11165.4
    392960     11167.4
    393000     11167.2
    393040     11169.5
    393080     11169.5
    393120     11172.1
    393160     11173.1
    393200     11173.7
    393240     11175.2
    393280     11175.2
    393320     11177.4
    393360     11179.3
    393400     11180.3
    393440     11180.1
    393480     11182.1
    393520     11183.9
    393560       11184
    393600     11184.5
    393640     11187.1
    393680     11187.6
    393720     11188.3
    393760     11190.3
    393800     11190.1
    393840     11192.3
    393880     11192.4
    393920       11195
    393960       11196
    394000     11196.6
    394040     11198.2
    394080     11198.1
    394120     11200.3
    394160     11202.2
    394200     11203.1
    394240     11202.9
    394280       11205
    394320     11206.8
    394360     11206.9
    394400     11207.4
    394440       11210
    394480     11210.5
    394520     11211.1
    394560     11213.1
    394600     11212.9
    394640     11215.2
    394680     11215.2
    394720     11217.9
    394760     11218.8
    394800     11219.5
    394840     11221.1
    394880     11220.9
    394920     11223.1
    394960     11225.1
    395000       11226
    395040     11225.8
    395080     11227.9
    395120     11229.7
    395160     11229.7
    395200     11230.2
    395240     11232.9
    395280     11233.4
    395320       11234
    395360       11236
    395400     11235.8
    395440     11238.1
    395480     11238.1
    395520     11240.8
    395560     11241.7
    395600     11242.4
    395640     11243.9
    395680     11243.8
    395720       11246
    395760     11247.9
    395800     11248.9
    395840     11248.7
    395880     11250.8
    395920     11252.6
    395960     11252.5
    396000     11253.1
    396040     11255.8
    396080     11256.2
    396120     11256.8
    396160     11258.9
    396200     11258.7
    396240     11260.9
    396280       11261
    396320     11263.6
    396360     11264.6
    396400     11265.3
    396440     11266.8
    396480     11266.7
    396520     11268.9
    396560     11270.8
    396600     11271.8
    396640     11271.6
    396680     11273.6
    396720     11275.4
    396760     11275.5
    396800     11275.9
    396840     11278.6
    396880     11279.1
    396920     11279.7
    396960     11281.8
    397000     11281.6
    397040     11283.8
    397080     11283.8
    397120     11286.5
    397160     11287.4
    397200     11288.2
    397240     11289.6
    397280     11289.6
    397320     11291.8
    397360     11293.7
    397400     11294.6
    397440     11294.5
    397480     11296.5
    397520     11298.3
    397560     11298.3
    397600     11298.8
    397640     11301.5
    397680       11302
    397720     11302.6
    397760     11304.7
    397800     11304.5
    397840     11306.7
    397880     11306.7
    397920     11309.4
    397960     11310.3
    398000       11311
    398040     11312.5
    398080     11312.4
    398120     11314.7
    398160     11316.6
    398200     11317.6
    398240     11317.3
    398280     11319.3
    398320     11321.2
    398360     11321.2
    398400     11321.7
    398440     11324.4
    398480     11324.9
    398520     11325.5
    398560     11327.6
    398600     11327.4
    398640     11329.6
    398680     11329.6
    398720     11332.3
    398760     11333.2
    398800     11333.9
    398840     11335.5
    398880     11335.4
    398920     11337.6
    398960     11339.5
    399000     11340.5
    399040     11340.2
    399080     11342.3
    399120     11344.1
    399160     11344.2
    399200     11344.6
    399240     11347.3
    399280     11347.8
    399320     11348.5
    399360     11350.5
    399400     11350.4
    399440     11352.6
    399480     11352.5
    399520     11355.2
    399560     11356.2
    399600     11356.9
    399640     11358.4
    399680     11358.3
    399720     11360.6
    399760     11362.5
    399800     11363.4
    399840     11363.1
    399880     11365.2
    399920       11367
    399960     11367.1
    400000     11367.5
    400040     11370.2
    400080     11370.7
    400120     11371.5
    400160     11373.5
    400200     11373.3
    400240     11375.5
    400280     11375.4
    400320     11378.2
    400360     11379.1
    400400     11379.8
    400440     11381.3
    400480     11381.2
    400520     11383.5
    400560     11385.4
    400600     11386.3
    400640     11386.1
    400680     11388.1
    400720       11390
    400760     11389.9
    400800     11390.5
    400840     11393.2
    400880     11393.7
    400920     11394.4
    400960     11396.4
    401000     11396.2
    401040     11398.4
    401080     11398.4
    401120     11401.1
    401160     11402.1
    401200     11402.7
    401240     11404.3
    401280     11404.2
    401320     11406.4
    401360     11408.3
    401400     11409.2
    401440       11409
    401480       11411
    401520     11412.9
    401560     11412.8
    401600     11413.3
    401640     11416.1
    401680     11416.6
    401720     11417.3
    401760     11419.3
    401800     11419.1
    401840     11421.3
    401880     11421.3
    401920       11424
    401960     11424.9
    402000     11425.6
    402040     11427.2
    402080     11427.1
    402120     11429.3
    402160     11431.3
    402200     11432.2
    402240       11432
    402280       11434
    402320     11435.9
    402360     11435.7
    402400     11436.3
    402440       11439
    402480     11439.5
    402520     11440.2
    402560     11442.2
    402600       11442
    402640     11444.2
    402680     11444.1
    402720     11446.9
    402760     11447.9
    402800     11448.6
    402840     11450.1
    402880       11450
    402920     11452.2
    402960     11454.2
    403000     11455.1
    403040     11454.9
    403080     11456.9
    403120     11458.8
    403160     11458.6
    403200     11459.2
    403240     11461.9
    403280     11462.4
    403320     11463.1
    403360     11465.2
    403400     11464.9
    403440     11467.1
    403480     11467.1
    403520     11469.9
    403560     11470.8
    403600     11471.5
    403640       11473
    403680     11472.9
    403720     11475.2
    403760     11477.1
    403800       11478
    403840     11477.8
    403880     11479.8
    403920     11481.7
    403960     11481.6
    404000     11482.2
    404040     11484.8
    404080     11485.3
    404120     11486.1
    404160     11488.1
    404200     11487.8
    404240       11490
    404280       11490
    404320     11492.8
    404360     11493.7
    404400     11494.4
    404440     11495.9
    404480     11495.8
    404520       11498
    404560       11500
    404600     11500.9
    404640     11500.7
    404680     11502.7
    404720     11504.6
    404760     11504.5
    404800     11505.1
    404840     11507.7
    404880     11508.2
    404920       11509
    404960     11510.9
    405000     11510.7
    405040     11512.9
    405080     11512.9
    405120     11515.7
    405160     11516.6
    405200     11517.4
    405240     11518.8
    405280     11518.7
    405320       11521
    405360       11523
    405400     11523.9
    405440     11523.7
    405480     11525.6
    405520     11527.5
    405560     11527.4
    405600       11528
    405640     11530.6
    405680     11531.1
    405720     11531.9
    405760     11533.9
    405800     11533.6
    405840     11535.9
    405880     11535.8
    405920     11538.6
    405960     11539.5
    406000     11540.2
    406040     11541.8
    406080     11541.6
    406120     11543.9
    406160     11545.9
    406200     11546.8
    406240     11546.6
    406280     11548.5
    406320     11550.4
    406360     11550.3
    406400     11550.9
    406440     11553.5
    406480     11554.1
    406520     11554.8
    406560     11556.8
    406600     11556.5
    406640     11558.7
    406680     11558.7
    406720     11561.5
    406760     11562.4
    406800     11563.1
    406840     11564.7
    406880     11564.5
    406920     11566.8
    406960     11568.7
    407000     11569.6
    407040     11569.4
    407080     11571.4
    407120     11573.3
    407160     11573.2
    407200     11573.8
    407240     11576.4
    407280     11576.9
    407320     11577.7
    407360     11579.7
    407400     11579.3
    407440     11581.6
    407480     11581.5
    407520     11584.5
    407560     11585.3
    407600       11586
    407640     11587.6
    407680     11587.4
    407720     11589.7
    407760     11591.6
    407800     11592.5
    407840     11592.3
    407880     11594.3
    407920     11596.2
    407960     11596.1
    408000     11596.7
    408040     11599.3
    408080     11599.9
    408120     11600.6
    408160     11602.6
    408200     11602.3
    408240     11604.5
    408280     11604.5
    408320     11607.3
    408360     11608.2
    408400     11608.9
    408440     11610.5
    408480     11610.3
    408520     11612.6
    408560     11614.5
    408600     11615.4
    408640     11615.2
    408680     11617.1
    408720     11619.1
    408760       11619
    408800     11619.6
    408840     11622.2
    408880     11622.8
    408920     11623.5
    408960     11625.5
    409000     11625.2
    409040     11627.4
    409080     11627.4
    409120     11630.3
    409160     11631.1
    409200     11631.8
    409240     11633.5
    409280     11633.2
    409320     11635.5
    409360     11637.4
    409400     11638.3
    409440     11638.1
    409480     11640.1
    409520       11642
    409560     11641.9
    409600     11642.6
    409640     11645.2
    409680     11645.7
    409720     11646.4
    409760     11648.5
    409800     11648.1
    409840     11650.4
    409880     11650.3
    409920     11653.2
    409960     11654.1
    410000     11654.8
    410040     11656.4
    410080     11656.2
    410120     11658.5
    410160     11660.4
    410200     11661.3
    410240       11661
    410280       11663
    410320       11665
    410360     11664.9
    410400     11665.5
    410440     11668.1
    410480     11668.7
    410520     11669.4
    410560     11671.4
    410600     11671.1
    410640     11673.3
    410680     11673.3
    410720     11676.2
    410760     11677.1
    410800     11677.8
    410840     11679.4
    410880     11679.2
    410920     11681.4
    410960     11683.4
    411000     11684.3
    411040       11684
    411080       11686
    411120     11687.9
    411160     11687.9
    411200     11688.5
    411240     11691.1
    411280     11691.6
    411320     11692.3
    411360     11694.4
    411400     11694.1
    411440     11696.3
    411480     11696.2
    411520     11699.2
    411560     11700.1
    411600     11700.7
    411640     11702.4
    411680     11702.2
    411720     11704.4
    411760     11706.4
    411800     11707.3
    411840     11706.9
    411880       11709
    411920     11710.9
    411960     11710.8
    412000     11711.5
    412040       11714
    412080     11714.6
    412120     11715.2
    412160     11717.4
    412200       11717
    412240     11719.2
    412280     11719.1
    412320     11722.1
    412360       11723
    412400     11723.7
    412440     11725.3
    412480     11725.2
    412520     11727.3
    412560     11729.3
    412600     11730.3
    412640     11729.9
    412680     11731.9
    412720     11733.9
    412760     11733.8
    412800     11734.5
    412840       11737
    412880     11737.5
    412920     11738.2
    412960     11740.3
    413000       11740
    413040     11742.2
    413080     11742.1
    413120       11745
    413160       11746
    413200     11746.7
    413240     11748.3
    413280     11748.2
    413320     11750.3
    413360     11752.3
    413400     11753.2
    413440     11752.9
    413480     11754.9
    413520     11756.8
    413560     11756.8
    413600     11757.4
    413640       11760
    413680     11760.5
    413720     11761.1
    413760     11763.2
    413800     11762.9
    413840     11765.1
    413880       11765
    413920     11767.9
    413960       11769
    414000     11769.6
    414040     11771.2
    414080     11771.1
    414120     11773.2
    414160     11775.3
    414200     11776.2
    414240     11775.8
    414280     11777.8
    414320     11779.8
    414360     11779.7
    414400     11780.4
    414440     11782.9
    414480     11783.4
    414520       11784
    414560     11786.2
    414600     11785.8
    414640       11788
    414680       11788
    414720     11790.9
    414760     11791.9
    414800     11792.5
    414840     11794.1
    414880       11794
    414920     11796.2
    414960     11798.2
    415000     11799.1
    415040     11798.7
    415080     11800.7
    415120     11802.7
    415160     11802.6
    415200     11803.2
    415240     11805.8
    415280     11806.3
    415320     11806.9
    415360     11809.1
    415400     11808.7
    415440     11810.9
    415480     11810.9
    415520     11813.8
    415560     11814.8
    415600     11815.4
    415640       11817
    415680     11816.9
    415720     11819.1
    415760     11821.1
    415800       11822
    415840     11821.6
    415880     11823.6
    415920     11825.6
    415960     11825.5
    416000     11826.1
    416040     11828.7
    416080     11829.2
    416120     11829.8
    416160       11832
    416200     11831.6
    416240     11833.8
    416280     11833.8
    416320     11836.7
    416360     11837.8
    416400     11838.2
    416440       11840
    416480     11839.8
    416520       11842
    416560       11844
    416600     11844.9
    416640     11844.5
    416680     11846.5
    416720     11848.5
    416760     11848.4
    416800     11849.1
    416840     11851.6
    416880       11852
    416920     11852.7
    416960     11854.9
    417000     11854.4
    417040     11856.7
    417080     11856.7
    417120     11859.7
    417160     11860.7
    417200     11861.2
    417240     11862.8
    417280     11862.7
    417320     11864.9
    417360     11866.9
    417400     11867.8
    417440     11867.4
    417480     11869.5
    417520     11871.4
    417560     11871.3
    417600       11872
    417640     11874.5
    417680     11874.9
    417720     11875.6
    417760     11877.9
    417800     11877.4
    417840     11879.6
    417880     11879.6
    417920     11882.6
    417960     11883.6
    418000     11884.1
    418040     11885.7
    418080     11885.6
    418120     11887.8
    418160     11889.8
    418200     11890.7
    418240     11890.2
    418280     11892.4
    418320     11894.3
    418360     11894.2
    418400     11894.9
    418440     11897.4
    418480     11897.8
    418520     11898.5
    418560     11900.8
    418600     11900.2
    418640     11902.5
    418680     11902.4
    418720     11905.5
    418760     11906.5
    418800       11907
    418840     11908.6
    418880     11908.5
    418920     11910.7
    418960     11912.7
    419000     11913.6
    419040     11913.1
    419080     11915.2
    419120     11917.2
    419160     11917.1
    419200     11917.8
    419240     11920.3
    419280     11920.7
    419320     11921.3
    419360     11923.7
    419400     11923.2
    419440     11925.3
    419480     11925.3
    419520     11928.4
    419560     11929.4
    419600     11929.8
    419640     11931.5
    419680     11931.4
    419720     11933.6
    419760     11935.6
    419800     11936.5
    419840       11936
    419880     11938.2
    419920     11940.1
    419960       11940
    420000     11940.7
    420040     11943.2
    420080     11943.5
    420120     11944.2
    420160     11946.6
    420200       11946
    420240     11948.2
    420280     11948.2
    420320     11951.3
    420360     11952.3
    420400     11952.7
    420440     11954.4
    420480     11954.3
    420520     11956.5
    420560     11958.5
    420600     11959.5
    420640     11958.9
    420680     11961.1
    420720     11962.9
    420760     11962.9
    420800     11963.6
    420840     11966.1
    420880     11966.4
    420920     11967.1
    420960     11969.5
    421000     11968.9
    421040     11971.2
    421080     11971.1
    421120     11974.2
    421160     11975.2
    421200     11975.6
    421240     11977.3
    421280     11977.2
    421320     11979.4
    421360     11981.4
    421400     11982.3
    421440     11981.8
    421480       11984
    421520     11985.8
    421560     11985.8
    421600     11986.6
    421640       11989
    421680     11989.3
    421720       11990
    421760     11992.3
    421800     11991.8
    421840       11994
    421880       11994
    421920     11997.1
    421960     11998.1
    422000     11998.5
    422040     12000.2
    422080     12000.1
    422120     12002.2
    422160     12004.3
    422200     12005.2
    422240     12004.7
    422280     12006.9
    422320     12008.7
    422360     12008.7
    422400     12009.4
    422440     12011.9
    422480     12012.2
    422520     12012.9
    422560     12015.2
    422600     12014.7
    422640     12016.8
    422680     12016.8
    422720       12020
    422760       12021
    422800     12021.4
    422840       12023
    422880       12023
    422920     12025.1
    422960     12027.2
    423000       12028
    423040     12027.6
    423080     12029.7
    423120     12031.6
    423160     12031.5
    423200     12032.3
    423240     12034.7
    423280     12035.1
    423320     12035.7
    423360     12038.1
    423400     12037.6
    423440     12039.7
    423480     12039.7
    423520     12042.8
    423560     12043.8
    423600     12044.2
    423640     12045.8
    423680     12045.8
    423720       12048
    423760       12050
    423800     12050.9
    423840     12050.5
    423880     12052.6
    423920     12054.4
    423960     12054.4
    424000     12055.1
    424040     12057.6
    424080       12058
    424120     12058.6
    424160       12061
    424200     12060.4
    424240     12062.5
    424280     12062.5
    424320     12065.7
    424360     12066.7
    424400     12067.1
    424440     12068.7
    424480     12068.7
    424520     12070.8
    424560     12072.9
    424600     12073.7
    424640     12073.3
    424680     12075.5
    424720     12077.3
    424760     12077.2
    424800       12078
    424840     12080.4
    424880     12080.9
    424920     12081.4
    424960     12083.8
    425000     12083.2
    425040     12085.4
    425080     12085.3
    425120     12088.6
    425160     12089.5
    425200       12090
    425240     12091.5
    425280     12091.5
    425320     12093.6
    425360     12095.7
    425400     12096.6
    425440     12096.1
    425480     12098.3
    425520     12100.1
    425560       12100
    425600     12100.9
    425640     12103.2
    425680     12103.7
    425720     12104.3
    425760     12106.7
    425800     12106.1
    425840     12108.2
    425880     12108.2
    425920     12111.4
    425960     12112.4
    426000     12112.9
    426040     12114.4
    426080     12114.4
    426120     12116.4
    426160     12118.6
    426200     12119.4
    426240     12118.9
    426280     12121.2
    426320       12123
    426360     12122.8
    426400     12123.7
    426440     12126.1
    426480     12126.5
    426520     12127.1
    426560     12129.5
    426600     12128.9
    426640     12131.1
    426680       12131
    426720     12134.3
    426760     12135.2
    426800     12135.7
    426840     12137.3
    426880     12137.3
    426920     12139.3
    426960     12141.4
    427000     12142.3
    427040     12141.8
    427080       12144
    427120     12145.8
    427160     12145.7
    427200     12146.6
    427240     12148.9
    427280     12149.3
    427320       12150
    427360     12152.4
    427400     12151.7
    427440     12153.9
    427480     12153.9
    427520     12157.1
    427560     12158.1
    427600     12158.6
    427640     12160.1
    427680     12160.2
    427720     12162.1
    427760     12164.3
    427800     12165.1
    427840     12164.6
    427880     12166.9
    427920     12168.7
    427960     12168.6
    428000     12169.5
    428040     12171.8
    428080     12172.2
    428120     12172.8
    428160     12175.2
    428200     12174.5
    428240     12176.8
    428280     12176.7
    428320       12180
    428360     12180.9
    428400     12181.4
    428440       12183
    428480       12183
    428520       12185
    428560     12187.1
    428600       12188
    428640     12187.5
    428680     12189.7
    428720     12191.5
    428760     12191.4
    428800     12192.4
    428840     12194.6
    428880     12195.1
    428920     12195.6
    428960     12198.1
    429000     12197.4
    429040     12199.7
    429080     12199.6
    429120     12202.8
    429160     12203.8
    429200     12204.3
    429240     12205.9
    429280     12205.9
    429320     12207.8
    429360       12210
    429400     12210.8
    429440     12210.4
    429480     12212.5
    429520     12214.4
    429560     12214.3
    429600     12215.2
    429640     12217.5
    429680     12217.9
    429720     12218.5
    429760     12220.9
    429800     12220.3
    429840     12222.5
    429880     12222.4
    429920     12225.6
    429960     12226.7
    430000     12227.1
    430040     12228.8
    430080     12228.7
    430120     12230.7
    430160     12232.9
    430200     12233.6
    430240     12233.2
    430280     12235.3
    430320     12237.2
    430360     12237.2
    430400     12238.1
    430440     12240.3
    430480     12240.8
    430520     12241.3
    430560     12243.8
    430600     12243.1
    430640     12245.3
    430680     12245.3
    430720     12248.5
    430760     12249.5
    430800       12250
    430840     12251.7
    430880     12251.6
    430920     12253.5
    430960     12255.7
    431000     12256.4
    431040     12256.1
    431080     12258.2
    431120     12260.1
    431160       12260
    431200     12260.9
    431240     12263.2
    431280     12263.6
    431320     12264.2
    431360     12266.7
    431400     12265.9
    431440     12268.2
    431480     12268.1
    431520     12271.3
    431560     12272.3
    431600     12272.7
    431640     12274.5
    431680     12274.5
    431720     12276.4
    431760     12278.6
    431800     12279.3
    431840     12278.9
    431880       12281
    431920     12282.9
    431960     12282.9
    432000     12283.7
    432040       12286
    432080     12286.5
    432120       12287
    432160     12289.5
    432200     12288.8
    432240       12291
    432280       12291
    432320     12294.2
    432360     12295.2
    432400     12295.6
    432440     12297.3
    432480     12297.3
    432520     12299.2
    432560     12301.4
    432600     12302.1
    432640     12301.8
    432680     12303.9
    432720     12305.7
    432760     12305.7
    432800     12306.5
    432840     12308.8
    432880     12309.3
    432920     12309.8
    432960     12312.3
    433000     12311.5
    433040     12313.8
    433080     12313.8
    433120     12316.9
    433160       12318
    433200     12318.4
    433240     12320.2
    433280     12320.1
    433320       12322
    433360     12324.2
    433400     12324.8
    433440     12324.6
    433480     12326.6
    433520     12328.6
    433560     12328.5
    433600     12329.3
    433640     12331.6
    433680     12332.1
    433720     12332.6
    433760     12335.1
    433800     12334.3
    433840     12336.6
    433880     12336.6
    433920     12339.8
    433960     12340.8
    434000     12341.2
    434040       12343
    434080     12342.9
    434120     12344.8
    434160       12347
    434200     12347.6
    434240     12347.4
    434280     12349.4
    434320     12351.4
    434360     12351.3
    434400     12352.1
    434440     12354.4
    434480     12354.9
    434520     12355.4
    434560     12357.9
    434600     12357.1
    434640     12359.3
    434680     12359.5
    434720     12362.6
    434760     12363.6
    434800       12364
    434840     12365.8
    434880     12365.7
    434920     12367.6
    434960     12369.8
    435000     12370.4
    435040     12370.2
    435080     12372.2
    435120     12374.2
    435160     12374.1
    435200     12374.9
    435240     12377.2
    435280     12377.8
    435320     12378.2
    435360     12380.8
    435400     12379.9
    435440     12382.2
    435480     12382.3
    435520     12385.4
    435560     12386.4
    435600     12386.9
    435640     12388.7
    435680     12388.5
    435720     12390.4
    435760     12392.6
    435800     12393.3
    435840       12393
    435880     12395.1
    435920       12397
    435960       12397
    436000     12397.8
    436040       12400
    436080     12400.5
    436120       12401
    436160     12403.5
    436200     12402.7
    436240       12405
    436280     12405.1
    436320     12408.2
    436360     12409.1
    436400     12409.6
    436440     12411.4
    436480     12411.4
    436520     12413.2
    436560     12415.4
    436600       12416
    436640     12415.8
    436680     12417.9
    436720     12419.8
    436760     12419.7
    436800     12420.5
    436840     12422.8
    436880     12423.3
    436920     12423.8
    436960     12426.3
    437000     12425.5
    437040     12427.8
    437080     12427.9
    437120       12431
    437160       12432
    437200     12432.4
    437240     12434.2
    437280     12434.1
    437320       12436
    437360     12438.3
    437400     12438.8
    437440     12438.7
    437480     12440.7
    437520     12442.6
    437560     12442.5
    437600     12443.3
    437640     12445.5
    437680     12446.1
    437720     12446.7
    437760     12449.1
    437800     12448.3
    437840     12450.6
    437880     12450.7
    437920     12453.8
    437960     12454.8
    438000     12455.2
    438040     12457.1
    438080     12456.9
    438120     12458.8
    438160     12461.1
    438200     12461.6
    438240     12461.4
    438280     12463.5
    438320     12465.4
    438360     12465.3
    438400     12466.1
    438440     12468.3
    438480     12468.9
    438520     12469.4
    438560     12471.9
    438600     12471.1
    438640     12473.4
    438680     12473.5
    438720     12476.6
    438760     12477.6
    438800       12478
    438840     12479.9
    438880     12479.7
    438920     12481.7
    438960     12483.9
    439000     12484.5
    439040     12484.3
    439080     12486.3
    439120     12488.2
    439160     12488.1
    439200     12488.9
    439240     12491.2
    439280     12491.7
    439320     12492.2
    439360     12494.7
    439400     12493.9
    439440     12496.2
    439480     12496.3
    439520     12499.4
    439560     12500.5
    439600     12500.8
    439640     12502.7
    439680     12502.5
    439720     12504.5
    439760     12506.7
    439800     12507.3
    439840     12507.1
    439880     12509.2
    439920       12511
    439960       12511
    440000     12511.8
    440040       12514
    440080     12514.5
    440120     12515.1
    440160     12517.5
    440200     12516.7
    440240       12519
    440280     12519.1
    440320     12522.3
    440360     12523.3
    440400     12523.6
    440440     12525.5
    440480     12525.4
    440520     12527.3
    440560     12529.5
    440600     12530.1
    440640     12529.9
    440680       12532
    440720     12533.9
    440760     12533.8
    440800     12534.6
    440840     12536.9
    440880     12537.4
    440920     12537.9
    440960     12540.4
    441000     12539.6
    441040     12541.9
    441080     12541.9
    441120     12545.1
    441160     12546.1
    441200     12546.5
    441240     12548.4
    441280     12548.3
    441320     12550.2
    441360     12552.4
    441400       12553
    441440     12552.8
    441480     12554.9
    441520     12556.7
    441560     12556.7
    441600     12557.5
    441640     12559.7
    441680     12560.2
    441720     12560.7
    441760     12563.2
    441800     12562.4
    441840     12564.7
    441880     12564.8
    441920       12568
    441960       12569
    442000     12569.3
    442040     12571.3
    442080     12571.2
    442120     12573.1
    442160     12575.3
    442200     12575.8
    442240     12575.7
    442280     12577.7
    442320     12579.6
    442360     12579.6
    442400     12580.3
    442440     12582.5
    442480     12583.1
    442520     12583.6
    442560     12586.1
    442600     12585.2
    442640     12587.6
    442680     12587.7
    442720     12590.8
    442760     12591.8
    442800     12592.2
    442840     12594.2
    442880       12594
    442920     12595.9
    442960     12598.2
    443000     12598.6
    443040     12598.5
    443080     12600.6
    443120     12602.5
    443160     12602.4
    443200     12603.1
    443240     12605.4
    443280     12605.9
    443320     12606.5
    443360     12608.9
    443400     12608.1
    443440     12610.5
    443480     12610.6
    443520     12613.7
    443560     12614.7
    443600     12615.1
    443640     12617.1
    443680     12616.9
    443720     12618.8
    443760     12621.1
    443800     12621.5
    443840     12621.3
    443880     12623.4
    443920     12625.3
    443960     12625.2
    444000     12625.9
    444040     12628.2
    444080     12628.8
    444120     12629.3
    444160     12631.8
    444200     12630.9
    444240     12633.4
    444280     12633.4
    444320     12636.5
    444360     12637.5
    444400     12637.9
    444440     12639.9
    444480     12639.7
    444520     12641.6
    444560       12644
    444600     12644.3
    444640     12644.1
    444680     12646.2
    444720     12648.2
    444760       12648
    444800     12648.8
    444840     12651.1
    444880     12651.7
    444920     12652.2
    444960     12654.7
    445000     12653.8
    445040     12656.3
    445080     12656.3
    445120     12659.4
    445160     12660.4
    445200     12660.8
    445240     12662.8
    445280     12662.6
    445320     12664.4
    445360     12666.8
    445400     12667.1
    445440       12667
    445480     12669.1
    445520       12671
    445560     12670.8
    445600     12671.6
    445640       12674
    445680     12674.6
    445720       12675
    445760     12677.6
    445800     12676.7
    445840     12679.1
    445880     12679.2
    445920     12682.3
    445960     12683.2
    446000     12683.7
    446040     12685.7
    446080     12685.4
    446120     12687.3
    446160     12689.6
    446200       12690
    446240     12689.8
    446280       12692
    446320     12693.9
    446360     12693.7
    446400     12694.4
    446440     12696.9
    446480     12697.5
    446520     12697.9
    446560     12700.4
    446600     12699.5
    446640       12702
    446680     12702.1
    446720     12705.2
    446760     12706.1
    446800     12706.5
    446840     12708.5
    446880     12708.4
    446920     12710.2
    446960     12712.5
    447000     12712.8
    447040     12712.6
    447080     12714.8
    447120     12716.7
    447160     12716.6
    447200     12717.3
    447240     12719.7
    447280     12720.3
    447320     12720.8
    447360     12723.2
    447400     12722.3
    447440     12724.9
    447480     12724.9
    447520       12728
    447560     12728.9
    447600     12729.4
    447640     12731.4
    447680     12731.2
    447720       12733
    447760     12735.3
    447800     12735.7
    447840     12735.5
    447880     12737.7
    447920     12739.6
    447960     12739.4
    448000     12740.1
    448040     12742.5
    448080     12743.1
    448120     12743.6
    448160       12746
    448200     12745.1
    448240     12747.7
    448280     12747.7
    448320     12750.8
    448360     12751.8
    448400     12752.1
    448440     12754.2
    448480       12754
    448520     12755.8
    448560     12758.2
    448600     12758.5
    448640     12758.3
    448680     12760.5
    448720     12762.3
    448760     12762.2
    448800       12763
    448840     12765.3
    448880     12765.9
    448920     12766.4
    448960     12768.8
    449000     12767.9
    449040     12770.5
    449080     12770.5
    449120     12773.6
    449160     12774.5
    449200     12774.9
    449240       12777
    449280     12776.8
    449320     12778.6
    449360     12780.9
    449400     12781.2
    449440     12781.1
    449480     12783.3
    449520     12785.2
    449560       12785
    449600     12785.7
    449640     12788.1
    449680     12788.6
    449720     12789.3
    449760     12791.6
    449800     12790.7
    449840     12793.3
    449880     12793.3
    449920     12796.4
    449960     12797.3
    450000     12797.7
    450040     12799.8
    450080     12799.7
    450120     12801.4
    450160     12803.8
    450200     12804.1
    450240     12803.9
    450280     12806.1
    450320       12808
    450360     12807.8
    450400     12808.5
    450440     12810.9
    450480     12811.5
    450520     12812.1
    450560     12814.4
    450600     12813.5
    450640     12816.1
    450680     12816.1
    450720     12819.2
    450760     12820.1
    450800     12820.5
    450840     12822.6
    450880     12822.5
    450920     12824.3
    450960     12826.6
    451000     12826.8
    451040     12826.7
    451080     12828.9
    451120     12830.8
    451160     12830.6
    451200     12831.3
    451240     12833.7
    451280     12834.2
    451320     12834.8
    451360     12837.2
    451400     12836.3
    451440     12838.9
    451480     12838.9
    451520     12841.9
    451560     12842.9
    451600     12843.2
    451640     12845.4
    451680     12845.3
    451720       12847
    451760     12849.4
    451800     12849.6
    451840     12849.5
    451880     12851.6
    451920     12853.5
    451960     12853.3
    452000       12854
    452040     12856.4
    452080       12857
    452120     12857.6
    452160     12859.9
    452200     12859.1
    452240     12861.7
    452280     12861.7
    452320     12864.6
    452360     12865.6
    452400       12866
    452440     12868.2
    452480       12868
    452520     12869.8
    452560     12872.1
    452600     12872.4
    452640     12872.2
    452680     12874.3
    452720     12876.3
    452760       12876
    452800     12876.8
    452840     12879.1
    452880     12879.7
    452920     12880.3
    452960     12882.7
    453000     12881.8
    453040     12884.5
    453080     12884.4
    453120     12887.4
    453160     12888.3
    453200     12888.8
    453240     12890.9
    453280     12890.8
    453320     12892.6
    453360     12894.9
    453400     12895.1
    453440       12895
    453480     12897.1
    453520     12899.1
    453560     12898.8
    453600     12899.6
    453640     12901.9
    453680     12902.4
    453720       12903
    453760     12905.4
    453800     12904.5
    453840     12907.2
    453880     12907.1
    453920     12910.1
    453960     12911.1
    454000     12911.5
    454040     12913.6
    454080     12913.5
    454120     12915.4
    454160     12917.6
    454200     12917.9
    454240     12917.7
    454280     12919.8
    454320     12921.8
    454360     12921.6
    454400     12922.3
    454440     12924.7
    454480     12925.2
    454520     12925.8
    454560     12928.2
    454600     12927.2
    454640     12929.9
    454680     12929.9
    454720     12932.8
    454760     12933.8
    454800     12934.3
    454840     12936.4
    454880     12936.2
    454920     12938.1
    454960     12940.3
    455000     12940.6
    455040     12940.4
    455080     12942.5
    455120     12944.5
    455160     12944.4
    455200     12944.9
    455240     12947.4
    455280     12947.9
    455320     12948.5
    455360     12950.9
    455400     12949.9
    455440     12952.6
    455480     12952.6
    455520     12955.6
    455560     12956.6
    455600       12957
    455640     12959.1
    455680     12958.9
    455720     12960.9
    455760       12963
    455800     12963.3
    455840     12963.1
    455880     12965.2
    455920     12967.2
    455960     12967.1
    456000     12967.7
    456040     12970.1
    456080     12970.6
    456120     12971.2
    456160     12973.7
    456200     12972.6
    456240     12975.3
    456280     12975.3
    456320     12978.4
    456360     12979.2
    456400     12979.7
    456440     12981.8
    456480     12981.6
    456520     12983.6
    456560     12985.7
    456600       12986
    456640     12985.8
    456680       12988
    456720     12989.9
    456760     12989.8
    456800     12990.4
    456840     12992.8
    456880     12993.3
    456920     12993.9
    456960     12996.3
    457000     12995.3
    457040       12998
    457080       12998
    457120     13001.1
    457160     13001.9
    457200     13002.4
    457240     13004.5
    457280     13004.3
    457320     13006.3
    457360     13008.4
    457400     13008.7
    457440     13008.5
    457480     13010.7
    457520     13012.6
    457560     13012.4
    457600     13013.1
    457640     13015.5
    457680       13016
    457720     13016.5
    457760       13019
    457800       13018
    457840     13020.7
    457880     13020.8
    457920     13023.8
    457960     13024.7
    458000     13025.1
    458040     13027.2
    458080       13027
    458120     13028.9
    458160     13031.1
    458200     13031.4
    458240     13031.2
    458280     13033.4
    458320     13035.3
    458360     13035.1
    458400     13035.8
    458440     13038.2
    458480     13038.8
    458520     13039.2
    458560     13041.7
    458600     13040.7
    458640     13043.4
    458680     13043.5
    458720     13046.5
    458760     13047.4
    458800     13047.7
    458840     13049.9
    458880     13049.7
    458920     13051.6
    458960     13053.8
    459000     13054.1
    459040     13053.9
    459080     13056.1
    459120       13058
    459160     13057.7
    459200     13058.5
    459240     13060.9
    459280     13061.5
    459320     13061.8
    459360     13064.5
    459400     13063.5
    459440     13066.1
    459480     13066.2
    459520     13069.2
    459560     13070.1
    459600     13070.4
    459640     13072.6
    459680     13072.4
    459720     13074.3
    459760     13076.4
    459800     13076.7
    459840     13076.5
    459880     13078.8
    459920     13080.6
    459960     13080.4
    460000     13081.2
    460040     13083.6
    460080     13084.2
    460120     13084.5
    460160     13087.2
    460200     13086.2
    460240     13088.8
    460280     13088.9
    460320     13091.9
    460360     13092.7
    460400     13093.1
    460440     13095.3
    460480       13095
    460520       13097
    460560     13099.1
    460600     13099.4
    460640     13099.2
    460680     13101.5
    460720     13103.3
    460760     13103.1
    460800     13103.9
    460840     13106.3
    460880     13106.9
    460920     13107.1
    460960     13109.9
    461000     13108.8
    461040     13111.5
    461080     13111.6
    461120     13114.6
    461160     13115.4
    461200     13115.8
    461240       13118
    461280     13117.7
    461320     13119.6
    461360     13121.8
    461400     13122.1
    461440     13121.9
    461480     13124.2
    461520       13126
    461560     13125.7
    461600     13126.6
    461640       13129
    461680     13129.6
    461720     13129.8
    461760     13132.5
    461800     13131.5
    461840     13134.1
    461880     13134.3
    461920     13137.3
    461960     13138.1
    462000     13138.5
    462040     13140.6
    462080     13140.4
    462120     13142.3
    462160     13144.5
    462200     13144.7
    462240     13144.6
    462280     13146.8
    462320     13148.7
    462360     13148.3
    462400     13149.2
    462440     13151.6
    462480     13152.3
    462520     13152.5
    462560     13155.2
    462600     13154.2
    462640     13156.8
    462680       13157
    462720       13160
    462760     13160.7
    462800     13161.1
    462840     13163.3
    462880       13163
    462920       13165
    462960     13167.2
    463000     13167.4
    463040     13167.3
    463080     13169.6
    463120     13171.4
    463160     13171.1
    463200     13171.9
    463240     13174.3
    463280       13175
    463320     13175.2
    463360     13177.9
    463400     13176.8
    463440     13179.5
    463480     13179.6
    463520     13182.7
    463560     13183.5
    463600     13183.8
    463640       13186
    463680     13185.7
    463720     13187.7
    463760     13189.9
    463800     13190.1
    463840       13190
    463880     13192.2
    463920     13194.1
    463960     13193.8
    464000     13194.5
    464040       13197
    464080     13197.7
    464120     13197.8
    464160     13200.6
    464200     13199.5
    464240     13202.2
    464280     13202.3
    464320     13205.4
    464360     13206.1
    464400     13206.4
    464440     13208.6
    464480     13208.3
    464520     13210.4
    464560     13212.6
    464600     13212.8
    464640     13212.6
    464680     13214.9
    464720     13216.7
    464760     13216.4
    464800     13217.2
    464840     13219.6
    464880     13220.4
    464920     13220.5
    464960     13223.3
    465000     13222.2
    465040     13224.8
    465080       13225
    465120       13228
    465160     13228.8
    465200     13229.1
    465240     13231.3
    465280       13231
    465320       13233
    465360     13235.2
    465400     13235.5
    465440     13235.3
    465480     13237.5
    465520     13239.3
    465560       13239
    465600     13239.9
    465640     13242.3
    465680       13243
    465720     13243.1
    465760       13246
    465800     13244.8
    465840     13247.5
    465880     13247.7
    465920     13250.8
    465960     13251.5
    466000     13251.8
    466040       13254
    466080     13253.6
    466120     13255.7
    466160     13257.9
    466200     13258.1
    466240     13257.9
    466280     13260.2
    466320       13262
    466360     13261.7
    466400     13262.6
    466440       13265
    466480     13265.7
    466520     13265.8
    466560     13268.6
    466600     13267.5
    466640     13270.2
    466680     13270.3
    466720     13273.4
    466760     13274.1
    466800     13274.4
    466840     13276.7
    466880     13276.2
    466920     13278.4
    466960     13280.6
    467000     13280.8
    467040     13280.6
    467080     13282.8
    467120     13284.6
    467160     13284.4
    467200     13285.2
    467240     13287.6
    467280     13288.3
    467320     13288.5
    467360     13291.3
    467400     13290.1
    467440     13292.8
    467480       13293
    467520     13296.1
    467560     13296.8
    467600     13297.1
    467640     13299.3
    467680     13298.9
    467720       13301
    467760     13303.2
    467800     13303.4
    467840     13303.3
    467880     13305.5
    467920     13307.2
    467960     13307.1
    468000     13307.8
    468040     13310.3
    468080       13311
    468120     13311.2
    468160     13313.9
    468200     13312.8
    468240     13315.5
    468280     13315.6
    468320     13318.8
    468360     13319.5
    468400     13319.8
    468440       13322
    468480     13321.6
    468520     13323.7
    468560     13325.9
    468600     13326.1
    468640       13326
    468680     13328.1
    468720     13329.9
    468760     13329.7
    468800     13330.6
    468840       13333
    468880     13333.7
    468920     13333.8
    468960     13336.6
    469000     13335.5
    469040     13338.2
    469080     13338.3
    469120     13341.4
    469160     13342.2
    469200     13342.5
    469240     13344.7
    469280     13344.2
    469320     13346.4
    469360     13348.6
    469400     13348.8
    469440     13348.6
    469480     13350.8
    469520     13352.7
    469560     13352.4
    469600     13353.2
    469640     13355.7
    469680     13356.4
    469720     13356.5
    469760     13359.3
    469800     13358.1
    469840       13361
    469880     13360.9
    469920     13364.1
    469960     13364.9
    470000     13365.1
    470040     13367.4
    470080     13366.9
    470120     13369.1
    470160     13371.3
    470200     13371.4
    470240     13371.3
    470280     13373.4
    470320     13375.4
    470360     13375.1
    470400     13375.9
    470440     13378.4
    470480       13379
    470520     13379.1
    470560       13382
    470600     13380.8
    470640     13383.6
    470680     13383.6
    470720     13386.7
    470760     13387.5
    470800     13387.8
    470840       13390
    470880     13389.6
    470920     13391.8
    470960       13394
    471000       13394
    471040       13394
    471080     13396.1
    471120       13398
    471160     13397.8
    471200     13398.6
    471240     13401.1
    471280     13401.7
    471320     13401.8
    471360     13404.7
    471400     13403.5
    471440     13406.3
    471480     13406.4
    471520     13409.4
    471560     13410.2
    471600     13410.5
    471640     13412.7
    471680     13412.3
    471720     13414.5
    471760     13416.7
    471800     13416.8
    471840     13416.8
    471880     13418.8
    471920     13420.7
    471960     13420.5
    472000     13421.3
    472040     13423.8
    472080     13424.4
    472120     13424.5
    472160     13427.4
    472200     13426.2
    472240       13429
    472280     13429.1
    472320     13432.2
    472360     13432.9
    472400     13433.2
    472440     13435.4
    472480       13435
    472520     13437.2
    472560     13439.4
    472600     13439.5
    472640     13439.6
    472680     13441.5
    472720     13443.5
    472760     13443.2
    472800     13444.1
    472840     13446.5
    472880     13447.1
    472920     13447.2
    472960     13450.1
    473000     13448.9
    473040     13451.7
    473080     13451.8
    473120     13454.9
    473160     13455.6
    473200     13455.9
    473240     13458.1
    473280     13457.7
    473320     13459.9
    473360     13462.1
    473400     13462.2
    473440     13462.3
    473480     13464.2
    473520     13466.2
    473560     13465.9
    473600     13466.7
    473640     13469.3
    473680     13469.8
    473720     13469.9
    473760     13472.8
    473800     13471.6
    473840     13474.4
    473880     13474.5
    473920     13477.6
    473960     13478.3
    474000     13478.6
    474040     13480.9
    474080     13480.5
    474120     13482.6
    474160     13484.9
    474200     13484.9
    474240       13485
    474280     13486.9
    474320     13488.9
    474360     13488.7
    474400     13489.4
    474440       13492
    474480     13492.5
    474520     13492.7
    474560     13495.5
    474600     13494.3
    474640     13497.1
    474680     13497.2
    474720     13500.3
    474760       13501
    474800     13501.3
    474840     13503.6
    474880     13503.2
    474920     13505.3
    474960     13507.6
    475000     13507.6
    475040     13507.7
    475080     13509.6
    475120     13511.6
    475160     13511.4
    475200     13512.1
    475240     13514.7
    475280     13515.2
    475320     13515.3
    475360     13518.2
    475400       13517
    475440     13519.8
    475480     13519.8
    475520       13523
    475560     13523.7
    475600       13524
    475640     13526.3
    475680     13525.8
    475720     13528.1
    475760     13530.2
    475800     13530.2
    475840     13530.4
    475880     13532.4
    475920     13534.3
    475960     13534.1
    476000     13534.8
    476040     13537.4
    476080     13537.9
    476120     13538.1
    476160     13540.9
    476200     13539.7
    476240     13542.5
    476280     13542.5
    476320     13545.6
    476360     13546.3
    476400     13546.7
    476440       13549
    476480     13548.6
    476520     13550.7
    476560       13553
    476600     13552.9
    476640     13553.1
    476680       13555
    476720     13557.1
    476760     13556.8
    476800     13557.5
    476840     13560.1
    476880     13560.7
    476920     13560.8
    476960     13563.7
    477000     13562.5
    477040     13565.2
    477080     13565.3
    477120     13568.3
    477160     13569.1
    477200     13569.5
    477240     13571.7
    477280     13571.3
    477320     13573.5
    477360     13575.6
    477400     13575.6
    477440     13575.9
    477480     13577.7
    477520     13579.7
    477560     13579.5
    477600     13580.2
    477640     13582.8
    477680     13583.4
    477720     13583.5
    477760     13586.3
    477800     13585.2
    477840     13587.9
    477880     13587.9
    477920       13591
    477960     13591.8
    478000     13592.2
    478040     13594.4
    478080     13593.9
    478120     13596.1
    478160     13598.3
    478200     13598.3
    478240     13598.6
    478280     13600.3
    478320     13602.5
    478360     13602.1
    478400     13602.8
    478440     13605.5
    478480     13606.1
    478520     13606.1
    478560     13608.9
    478600     13607.8
    478640     13610.6
    478680     13610.5
    478720     13613.7
    478760     13614.5
    478800     13614.8
    478840     13617.1
    478880     13616.6
    478920     13618.8
    478960       13621
    479000     13620.9
    479040     13621.2
    479080       13623
    479120     13625.2
    479160     13624.8
    479200     13625.5
    479240     13628.1
    479280     13628.8
    479320     13628.8
    479360     13631.5
    479400     13630.4
    479440     13633.3
    479480     13633.2
    479520     13636.3
    479560     13637.1
    479600     13637.5
    479640     13639.7
    479680     13639.2
    479720     13641.4
    479760     13643.6
    479800     13643.6
    479840     13643.8
    479880     13645.7
    479920     13647.8
    479960     13647.5
    480000     13648.1
    480040     13650.8
    480080     13651.4
    480120     13651.5
    480160     13654.2
    480200     13653.1
    480240       13656
    480280     13655.8
    480320       13659
    480360     13659.8
    480400     13660.2
    480440     13662.4
    480480     13661.9
    480520     13664.1
    480560     13666.3
    480600     13666.2
    480640     13666.5
    480680     13668.3
    480720     13670.5
    480760     13670.1
    480800     13670.7
    480840     13673.4
    480880     13674.1
    480920     13674.2
    480960     13676.9
    481000     13675.7
    481040     13678.6
    481080     13678.5
    481120     13681.7
    481160     13682.5
    481200     13682.8
    481240     13685.1
    481280     13684.5
    481320     13686.8
    481360     13688.9
    481400     13688.9
    481440     13689.2
    481480       13691
    481520     13693.2
    481560     13692.8
    481600     13693.3
    481640     13696.1
    481680     13696.7
    481720     13696.9
    481760     13699.5
    481800     13698.4
    481840     13701.3
    481880     13701.2
    481920     13704.3
    481960     13705.1
    482000     13705.5
    482040     13707.7
    482080     13707.1
    482120     13709.4
    482160     13711.5
    482200     13711.5
    482240     13711.8
    482280     13713.6
    482320     13715.8
    482360     13715.4
    482400       13716
    482440     13718.7
    482480     13719.4
    482520     13719.5
    482560     13722.1
    482600       13721
    482640     13723.9
    482680     13723.8
    482720       13727
    482760     13727.8
    482800     13728.1
    482840     13730.4
    482880     13729.8
    482920     13732.1
    482960     13734.1
    483000     13734.2
    483040     13734.4
    483080     13736.2
    483120     13738.5
    483160     13738.1
    483200     13738.6
    483240     13741.3
    483280     13742.1
    483320     13742.1
    483360     13744.8
    483400     13743.6
    483440     13746.5
    483480     13746.4
    483520     13749.7
    483560     13750.3
    483600     13750.7
    483640     13753.1
    483680     13752.4
    483720     13754.7
    483760     13756.8
    483800     13756.8
    483840       13757
    483880     13758.9
    483920     13761.1
    483960     13760.7
    484000     13761.3
    484040     13763.9
    484080     13764.7
    484120     13764.7
    484160     13767.4
    484200     13766.3
    484240     13769.2
    484280     13769.1
    484320     13772.3
    484360       13773
    484400     13773.3
    484440     13775.7
    484480     13775.1
    484520     13777.4
    484560     13779.4
    484600     13779.4
    484640     13779.7
    484680     13781.5
    484720     13783.7
    484760     13783.4
    484800     13783.9
    484840     13786.6
    484880     13787.4
    484920     13787.3
    484960     13790.1
    485000       13789
    485040     13791.9
    485080     13791.7
    485120       13795
    485160     13795.7
    485200     13795.9
    485240     13798.3
    485280     13797.7
    485320       13800
    485360     13802.1
    485400     13802.1
    485440     13802.3
    485480     13804.1
    485520     13806.3
    485560     13806.1
    485600     13806.6
    485640     13809.2
    485680       13810
    485720       13810
    485760     13812.9
    485800     13811.6
    485840     13814.6
    485880     13814.4
    485920     13817.7
    485960     13818.4
    486000     13818.6
    486040       13821
    486080     13820.4
    486120     13822.6
    486160     13824.7
    486200     13824.8
    486240     13824.9
    486280     13826.7
    486320       13829
    486360     13828.7
    486400     13829.3
    486440     13831.9
    486480     13832.6
    486520     13832.7
    486560     13835.5
    486600     13834.3
    486640     13837.3
    486680     13837.1
    486720     13840.4
    486760       13841
    486800     13841.3
    486840     13843.7
    486880       13843
    486920     13845.3
    486960     13847.4
    487000     13847.4
    487040     13847.5
    487080     13849.4
    487120     13851.7
    487160     13851.3
    487200       13852
    487240     13854.5
    487280     13855.3
    487320     13855.4
    487360     13858.2
    487400       13857
    487440     13859.9
    487480     13859.7
    487520     13863.1
    487560     13863.6
    487600     13863.9
    487640     13866.3
    487680     13865.6
    487720     13867.9
    487760       13870
    487800     13870.1
    487840     13870.2
    487880     13872.1
    487920     13874.3
    487960       13874
    488000     13874.7
    488040     13877.2
    488080       13878
    488120     13878.1
    488160     13880.9
    488200     13879.6
    488240     13882.7
    488280     13882.4
    488320     13885.8
    488360     13886.4
    488400     13886.7
    488440       13889
    488480     13888.3
    488520     13890.6
    488560     13892.7
    488600     13892.8
    488640     13892.9
    488680     13894.8
    488720       13897
    488760     13896.7
    488800     13897.3
    488840     13899.9
    488880     13900.8
    488920     13900.8
    488960     13903.6
    489000     13902.3
    489040     13905.4
    489080     13905.1
    489120     13908.5
    489160     13909.1
    489200     13909.4
    489240     13911.8
    489280       13911
    489320     13913.4
    489360     13915.4
    489400     13915.5
    489440     13915.6
    489480     13917.5
    489520     13919.8
    489560     13919.4
    489600     13920.1
    489640     13922.7
    489680     13923.6
    489720     13923.5
    489760     13926.4
    489800       13925
    489840     13928.1
    489880     13927.8
    489920     13931.2
    489960     13931.8
    490000     13932.2
    490040     13934.5
    490080     13933.7
    490120     13936.1
    490160     13938.1
    490200     13938.1
    490240     13938.4
    490280     13940.2
    490320     13942.5
    490360     13942.1
    490400     13942.8
    490440     13945.4
    490480     13946.3
    490520     13946.2
    490560     13949.1
    490600     13947.8
    490640     13950.8
    490680     13950.6
    490720     13953.9
    490760     13954.6
    490800     13954.8
    490840     13957.2
    490880     13956.4
    490920     13958.8
    490960     13960.8
    491000     13960.8
    491040     13961.1
    491080     13962.9
    491120     13965.2
    491160     13964.9
    491200     13965.5
    491240     13968.1
    491280       13969
    491320       13969
    491360     13971.8
    491400     13970.5
    491440     13973.6
    491480     13973.3
    491520     13976.6
    491560     13977.3
    491600     13977.5
    491640     13979.8
    491680     13979.1
    491720     13981.4
    491760     13983.6
    491800     13983.6
    491840     13983.8
    491880     13985.6
    491920     13987.9
    491960     13987.6
    492000     13988.3
    492040     13990.8
    492080     13991.7
    492120     13991.8
    492160     13994.5
    492200     13993.2
    492240     13996.3
    492280       13996
    492320     13999.3
    492360       14000
    492400     14000.3
    492440     14002.5
    492480     14001.8
    492520     14004.1
    492560     14006.3
    492600     14006.3
    492640     14006.5
    492680     14008.3
    492720     14010.6
    492760     14010.3
    492800       14011
    492840     14013.5
    492880     14014.4
    492920     14014.4
    492960     14017.3
    493000     14015.8
    493040     14019.1
    493080     14018.7
    493120     14022.1
    493160     14022.7
    493200       14023
    493240     14025.2
    493280     14024.4
    493320     14026.8
    493360       14029
    493400       14029
    493440     14029.1
    493480       14031
    493520     14033.4
    493560       14033
    493600     14033.7
    493640     14036.2
    493680     14037.1
    493720     14037.2
    493760       14040
    493800     14038.6
    493840     14041.7
    493880     14041.5
    493920     14044.7
    493960     14045.5
    494000     14045.7
    494040     14047.9
    494080     14047.2
    494120     14049.5
    494160     14051.7
    494200     14051.6
    494240     14051.8
    494280     14053.6
    494320     14056.1
    494360     14055.7
    494400     14056.4
    494440       14059
    494480     14059.7
    494520     14059.9
    494560     14062.6
    494600     14061.2
    494640     14064.4
    494680     14064.2
    494720     14067.4
    494760     14068.1
    494800     14068.3
    494840     14070.6
    494880     14069.8
    494920     14072.2
    494960     14074.2
    495000     14074.2
    495040     14074.3
    495080     14076.3
    495120     14078.7
    495160     14078.4
    495200       14079
    495240     14081.6
    495280     14082.4
    495320     14082.5
    495360     14085.2
    495400     14083.9
    495440       14087
    495480     14086.8
    495520       14090
    495560     14090.7
    495600       14091
    495640     14093.2
    495680     14092.4
    495720     14094.8
    495760     14096.9
    495800     14096.9
    495840       14097
    495880     14098.9
    495920     14101.4
    495960       14101
    496000     14101.7
    496040     14104.3
    496080     14105.1
    496120     14105.2
    496160     14107.9
    496200     14106.5
    496240     14109.6
    496280     14109.4
    496320     14112.7
    496360     14113.4
    496400     14113.7
    496440     14115.9
    496480     14115.1
    496520     14117.4
    496560     14119.6
    496600     14119.5
    496640     14119.6
    496680     14121.6
    496720     14124.1
    496760     14123.7
    496800     14124.3
    496840       14127
    496880     14127.7
    496920     14127.8
    496960     14130.6
    497000     14129.2
    497040     14132.3
    497080     14132.1
    497120     14135.3
    497160     14136.1
    497200     14136.3
    497240     14138.6
    497280     14137.8
    497320     14140.1
    497360     14142.3
    497400     14142.3
    497440     14142.3
    497480     14144.3
    497520     14146.8
    497560     14146.4
    497600       14147
    497640     14149.6
    497680     14150.4
    497720     14150.5
    497760     14153.3
    497800     14151.9
    497840     14154.9
    497880     14154.8
    497920     14158.1
    497960     14158.7
    498000       14159
    498040     14161.3
    498080     14160.5
    498120     14162.8
    498160     14164.9
    498200     14164.9
    498240       14165
    498280       14167
    498320     14169.5
    498360       14169
    498400     14169.6
    498440     14172.2
    498480     14173.1
    498520     14173.1
    498560     14175.9
    498600     14174.6
    498640     14177.6
    498680     14177.4
    498720     14180.8
    498760     14181.4
    498800     14181.7
    498840     14183.9
    498880     14183.2
    498920     14185.4
    498960     14187.6
    499000     14187.7
    499040     14187.6
    499080     14189.7
    499120     14192.2
    499160     14191.7
    499200     14192.4
    499240       14195
    499280     14195.8
    499320     14195.8
    499360     14198.6
    499400     14197.3
    499440     14200.2
    499480     14200.1
    499520     14203.5
    499560     14204.2
    499600     14204.3
    499640     14206.7
    499680     14205.9
    499720     14208.2
    499760     14210.3
    499800     14210.3
    499840     14210.4
    499880     14212.3
    499920     14214.8
    499960     14214.4
    500000     14215.1
    500040     14217.7
    500080     14218.5
    500120     14218.5
    500160     14221.4
    500200     14219.9
    500240     14222.9
    500280     14222.8
    500320     14226.2
    500360     14226.8
    500400     14227.1
    500440     14229.4
    500480     14228.6
    500520     14230.9
    500560       14233
    500600       14233
    500640     14233.1
    500680     14235.1
    500720     14237.6
    500760     14237.1
    500800     14237.7
    500840     14240.4
    500880     14241.3
    500920     14241.2
    500960       14244
    501000     14242.6
    501040     14245.6
    501080     14245.5
    501120       14249
    501160     14249.5
    501200     14249.8
    501240     14252.1
    501280     14251.2
    501320     14253.6
    501360     14255.7
    501400     14255.6
    501440     14255.8
    501480     14257.8
    501520     14260.2
    501560     14259.8
    501600     14260.4
    501640     14263.1
    501680     14263.9
    501720     14263.9
    501760     14266.7
    501800     14265.3
    501840     14268.3
    501880     14268.2
    501920     14271.7
    501960     14272.2
    502000     14272.5
    502040     14274.8
    502080       14274
    502120     14276.3
    502160     14278.4
    502200     14278.3
    502240     14278.5
    502280     14280.5
    502320       14283
    502360     14282.5
    502400     14283.2
    502440     14285.8
    502480     14286.6
    502520     14286.6
    502560     14289.5
    502600       14288
    502640       14291
    502680     14290.9
    502720     14294.4
    502760     14294.9
    502800     14295.2
    502840     14297.5
    502880     14296.7
    502920       14299
    502960     14301.1
    503000       14301
    503040     14301.2
    503080     14303.2
    503120     14305.6
    503160     14305.2
    503200     14305.9
    503240     14308.6
    503280     14309.3
    503320     14309.2
    503360     14312.2
    503400     14310.7
    503440     14313.7
    503480     14313.6
    503520       14317
    503560     14317.6
    503600     14317.9
    503640     14320.2
    503680     14319.4
    503720     14321.7
    503760     14323.8
    503800     14323.7
    503840     14323.9
    503880     14325.9
    503920     14328.3
    503960       14328
    504000     14328.5
    504040     14331.2
    504080       14332
    504120     14331.9
    504160     14334.8
    504200     14333.5
    504240     14336.4
    504280     14336.4
    504320     14339.7
    504360     14340.3
    504400     14340.7
    504440     14342.9
    504480     14342.2
    504520     14344.4
    504560     14346.6
    504600     14346.4
    504640     14346.6
    504680     14348.6
    504720     14351.1
    504760     14350.7
    504800     14351.2
    504840     14353.9
    504880     14354.7
    504920     14354.6
    504960     14357.6
    505000     14356.2
    505040     14359.1
    505080     14359.1
    505120     14362.4
    505160       14363
    505200     14363.4
    505240     14365.6
    505280     14364.9
    505320     14367.1
    505360     14369.3
    505400       14369
    505440     14369.4
    505480     14371.3
    505520     14373.8
    505560     14373.4
    505600     14373.9
    505640     14376.6
    505680     14377.4
    505720     14377.2
    505760     14380.2
    505800     14378.9
    505840     14381.7
    505880     14381.7
    505920     14385.1
    505960     14385.7
    506000     14386.1
    506040     14388.3
    506080     14387.5
    506120     14389.8
    506160       14392
    506200     14391.7
    506240     14392.1
    506280     14393.9
    506320     14396.5
    506360       14396
    506400     14396.6
    506440     14399.3
    506480     14400.1
    506520     14399.8
    506560     14402.9
    506600     14401.6
    506640     14404.5
    506680     14404.4
    506720     14407.8
    506760     14408.4
    506800     14408.8
    506840       14411
    506880     14410.2
    506920     14412.5
    506960     14414.7
    507000     14414.4
    507040     14414.8
    507080     14416.5
    507120     14419.2
    507160     14418.7
    507200     14419.2
    507240       14422
    507280     14422.8
    507320     14422.5
    507360     14425.6
    507400     14424.3
    507440     14427.1
    507480     14427.1
    507520     14430.5
    507560     14431.1
    507600     14431.5
    507640     14433.7
    507680     14432.9
    507720     14435.2
    507760     14437.3
    507800     14437.1
    507840     14437.5
    507880     14439.3
    507920     14441.8
    507960     14441.4
    508000     14441.9
    508040     14444.7
    508080     14445.5
    508120     14445.2
    508160     14448.2
    508200       14447
    508240     14449.8
    508280     14449.8
    508320     14453.2
    508360     14453.8
    508400     14454.2
    508440     14456.4
    508480     14455.5
    508520     14457.9
    508560       14460
    508600     14459.7
    508640     14460.1
    508680       14462
    508720     14464.4
    508760     14464.1
    508800     14464.6
    508840     14467.3
    508880     14468.1
    508920     14467.9
    508960     14470.9
    509000     14469.7
    509040     14472.5
    509080     14472.4
    509120     14475.9
    509160     14476.4
    509200     14476.8
    509240       14479
    509280     14478.2
    509320     14480.6
    509360     14482.6
    509400     14482.3
    509440     14482.8
    509480     14484.6
    509520     14487.1
    509560     14486.7
    509600     14487.2
    509640       14490
    509680     14490.7
    509720     14490.5
    509760     14493.5
    509800     14492.4
    509840     14495.1
    509880     14495.1
    509920     14498.4
    509960       14499
    510000     14499.4
    510040     14501.7
    510080     14500.8
    510120     14503.2
    510160     14505.3
    510200     14504.9
    510240     14505.4
    510280     14507.3
    510320     14509.8
    510360     14509.3
    510400     14509.9
    510440     14512.6
    510480     14513.4
    510520     14513.1
    510560     14516.1
    510600       14515
    510640     14517.8
    510680     14517.7
    510720     14521.1
    510760     14521.6
    510800     14522.1
    510840     14524.3
    510880     14523.5
    510920     14525.9
    510960       14528
    511000     14527.6
    511040     14528.1
    511080     14529.9
    511120     14532.4
    511160       14532
    511200     14532.5
    511240     14535.3
    511280       14536
    511320     14535.8
    511360     14538.8
    511400     14537.7
    511440     14540.5
    511480     14540.3
    511520     14543.8
    511560     14544.3
    511600     14544.8
    511640     14547.1
    511680     14546.1
    511720     14548.5
    511760     14550.6
    511800     14550.3
    511840     14550.7
    511880     14552.6
    511920     14555.1
    511960     14554.7
    512000     14555.2
    512040       14558
    512080     14558.8
    512120     14558.5
    512160     14561.5
    512200     14560.3
    512240     14563.2
    512280       14563
    512320     14566.4
    512360     14567.1
    512400     14567.4
    512440     14569.7
    512480     14568.8
    512520     14571.2
    512560     14573.3
    512600     14572.9
    512640     14573.5
    512680     14575.3
    512720     14577.8
    512760     14577.4
    512800     14577.9
    512840     14580.6
    512880     14581.5
    512920     14581.2
    512960     14584.3
    513000     14582.9
    513040     14585.9
    513080     14585.7
    513120     14589.1
    513160     14589.7
    513200     14590.1
    513240     14592.4
    513280     14591.5
    513320     14593.9
    513360       14596
    513400     14595.7
    513440     14596.1
    513480       14598
    513520     14600.5
    513560     14600.2
    513600     14600.6
    513640     14603.4
    513680     14604.2
    513720     14603.9
    513760       14607
    513800     14605.7
    513840     14608.5
    513880     14608.3
    513920     14611.7
    513960     14612.5
    514000     14612.8
    514040     14615.1
    514080     14614.2
    514120     14616.5
    514160     14618.8
    514200     14618.4
    514240     14618.8
    514280     14620.7
    514320     14623.2
    514360     14622.8
    514400     14623.3
    514440     14626.1
    514480     14626.9
    514520     14626.6
    514560     14629.7
    514600     14628.3
    514640     14631.2
    514680       14631
    514720     14634.5
    514760     14635.2
    514800     14635.6
    514840     14637.9
    514880     14636.9
    514920     14639.2
    514960     14641.5
    515000     14641.1
    515040     14641.5
    515080     14643.5
    515120       14646
    515160     14645.6
    515200       14646
    515240     14648.9
    515280     14649.7
    515320     14649.3
    515360     14652.4
    515400     14651.1
    515440     14653.9
    515480     14653.8
    515520     14657.3
    515560       14658
    515600     14658.4
    515640     14660.6
    515680     14659.6
    515720     14661.9
    515760     14664.3
    515800     14663.9
    515840     14664.3
    515880     14666.3
    515920     14668.8
    515960     14668.3
    516000     14668.8
    516040     14671.6
    516080     14672.4
    516120       14672
    516160     14675.1
    516200     14673.9
    516240     14676.7
    516280     14676.6
    516320       14680
    516360     14680.7
    516400     14681.2
    516440     14683.3
    516480     14682.3
    516520     14684.6
    516560     14687.1
    516600     14686.6
    516640     14687.1
    516680     14689.1
    516720     14691.5
    516760       14691
    516800     14691.5
    516840     14694.4
    516880     14695.2
    516920     14694.8
    516960     14697.9
    517000     14696.6
    517040     14699.5
    517080     14699.4
    517120     14702.8
    517160     14703.5
    517200     14703.9
    517240     14706.1
    517280       14705
    517320     14707.4
    517360     14709.9
    517400     14709.4
    517440     14709.8
    517480     14711.8
    517520     14714.3
    517560     14713.9
    517600     14714.3
    517640     14717.2
    517680     14717.9
    517720     14717.5
    517760     14720.6
    517800     14719.4
    517840     14722.3
    517880     14722.1
    517920     14725.5
    517960     14726.3
    518000     14726.7
    518040     14728.9
    518080     14727.8
    518120     14730.2
    518160     14732.7
    518200     14732.2
    518240     14732.6
    518280     14734.6
    518320       14737
    518360     14736.7
    518400       14737
    518440     14739.9
    518480     14740.6
    518520     14740.3
    518560     14743.3
    518600     14742.2
    518640     14744.9
    518680     14744.8
    518720     14748.2
    518760     14749.1
    518800     14749.3
    518840     14751.5
    518880     14750.5
    518920     14752.9
    518960     14755.4
    519000     14754.9
    519040     14755.3
    519080     14757.2
    519120     14759.8
    519160     14759.4
    519200     14759.7
    519240     14762.6
    519280     14763.3
    519320       14763
    519360       14766
    519400     14764.8
    519440     14767.6
    519480     14767.5
    519520     14770.9
    519560     14771.7
    519600       14772
    519640     14774.2
    519680     14773.2
    519720     14775.6
    519760       14778
    519800     14777.7
    519840     14777.9
    519880       14780
    519920     14782.5
    519960     14782.1
    520000     14782.3
    520040     14785.3
    520080       14786
    520120     14785.7
    520160     14788.7
    520200     14787.5
    520240     14790.3
    520280     14790.2
    520320     14793.5
    520360     14794.4
    520400     14794.7
    520440     14796.8
    520480     14795.9
    520520     14798.3
    520560     14800.7
    520600     14800.5
    520640     14800.6
    520680     14802.7
    520720     14805.2
    520760     14804.8
    520800       14805
    520840       14808
    520880     14808.7
    520920     14808.3
    520960     14811.3
    521000     14810.2
    521040     14813.1
    521080     14812.9
    521120     14816.2
    521160     14817.1
    521200     14817.4
    521240     14819.5
    521280     14818.7
    521320     14821.1
    521360     14823.4
    521400     14823.2
    521440     14823.4
    521480     14825.4
    521520     14827.9
    521560     14827.5
    521600     14827.7
    521640     14830.7
    521680     14831.4
    521720       14831
    521760     14834.1
    521800     14832.9
    521840     14835.8
    521880     14835.6
    521920     14838.9
    521960     14839.8
    522000     14840.1
    522040     14842.2
    522080     14841.4
    522120     14843.9
    522160     14846.1
    522200     14845.9
    522240     14846.1
    522280     14848.1
    522320     14850.6
    522360     14850.2
    522400     14850.4
    522440     14853.3
    522480     14854.1
    522520     14853.6
    522560     14856.8
    522600     14855.6
    522640     14858.4
    522680     14858.2
    522720     14861.7
    522760     14862.5
    522800     14862.9
    522840       14865
    522880     14864.1
    522920     14866.6
    522960     14868.8
    523000     14868.7
    523040     14868.7
    523080     14870.8
    523120     14873.3
    523160     14872.8
    523200     14873.1
    523240       14876
    523280     14876.8
    523320     14876.3
    523360     14879.5
    523400     14878.2
    523440     14881.1
    523480     14880.9
    523520     14884.3
    523560     14885.1
    523600     14885.6
    523640     14887.6
    523680     14886.7
    523720     14889.3
    523760     14891.4
    523800     14891.4
    523840     14891.4
    523880     14893.4
    523920     14895.9
    523960     14895.5
    524000     14895.7
    524040     14898.6
    524080     14899.5
    524120       14899
    524160     14902.2
    524200     14900.8
    524240     14903.7
    524280     14903.5
    524320     14906.9
    524360     14907.7
    524400     14908.2
    524440     14910.3
    524480     14909.3
    524520     14911.9
    524560       14914
    524600       14914
    524640       14914
    524680     14916.1
    524720     14918.6
    524760     14918.1
    524800     14918.4
    524840     14921.3
    524880     14922.2
    524920     14921.6
    524960     14924.8
    525000     14923.4
    525040     14926.4
    525080     14926.1
    525120     14929.6
    525160     14930.3
    525200     14930.8
    525240     14932.9
    525280       14932
    525320     14934.5
    525360     14936.6
    525400     14936.6
    525440     14936.7
    525480     14938.7
    525520     14941.2
    525560     14940.7
    525600       14941
    525640     14943.9
    525680     14944.8
    525720     14944.2
    525760     14947.5
    525800     14946.1
    525840       14949
    525880     14948.7
    525920     14952.2
    525960     14952.9
    526000     14953.5
    526040     14955.5
    526080     14954.6
    526120     14957.2
    526160     14959.3
    526200     14959.3
    526240     14959.3
    526280     14961.3
    526320     14963.8
    526360     14963.3
    526400     14963.6
    526440     14966.5
    526480     14967.5
    526520     14966.8
    526560     14970.1
    526600     14968.7
    526640     14971.6
    526680     14971.4
    526720     14974.7
    526760     14975.5
    526800     14976.1
    526840     14978.1
    526880     14977.2
    526920     14979.8
    526960     14981.9
    527000     14981.9
    527040       14982
    527080       14984
    527120     14986.4
    527160     14985.9
    527200     14986.2
    527240     14989.2
    527280       14990
    527320     14989.4
    527360     14992.7
    527400     14991.3
    527440     14994.2
    527480       14994
    527520     14997.4
    527560     14998.2
    527600     14998.8
    527640     15000.8
    527680     14999.8
    527720     15002.4
    527760     15004.5
    527800     15004.5
    527840     15004.6
    527880     15006.6
    527920     15008.9
    527960     15008.5
    528000     15008.8
    528040     15011.8
    528080     15012.6
    528120     15012.1
    528160     15015.3
    528200     15013.9
    528240     15016.8
    528280     15016.7
    528320     15020.1
    528360     15020.9
    528400     15021.4
    528440     15023.5
    528480     15022.3
    528520     15025.2
    528560     15027.2
    528600     15027.2
    528640     15027.3
    528680     15029.3
    528720     15031.5
    528760     15031.1
    528800     15031.4
    528840     15034.5
    528880     15035.2
    528920     15034.8
    528960       15038
    529000     15036.6
    529040     15039.5
    529080     15039.3
    529120     15042.7
    529160     15043.5
    529200       15044
    529240     15046.1
    529280       15045
    529320     15047.8
    529360     15049.9
    529400     15049.9
    529440     15049.9
    529480       15052
    529520     15054.2
    529560     15053.8
    529600     15054.1
    529640     15057.2
    529680     15057.9
    529720     15057.5
    529760     15060.6
    529800     15059.2
    529840     15062.2
    529880       15062
    529920     15065.4
    529960     15066.2
    530000     15066.7
    530040     15068.8
    530080     15067.7
    530120     15070.5
    530160     15072.5
    530200     15072.5
    530240     15072.7
    530280     15074.7
    530320       15077
    530360     15076.5
    530400     15076.8
    530440     15079.9
    530480     15080.6
    530520     15080.1
    530560     15083.2
    530600     15081.9
    530640     15084.8
    530680     15084.6
    530720       15088
    530760     15088.9
    530800     15089.3
    530840     15091.5
    530880     15090.4
    530920     15093.2
    530960     15095.2
    531000     15095.2
    531040     15095.4
    531080     15097.3
    531120     15099.7
    531160     15099.2
    531200     15099.4
    531240     15102.5
    531280     15103.3
    531320     15102.8
    531360       15106
    531400     15104.5
    531440     15107.6
    531480     15107.3
    531520     15110.7
    531560     15111.6
    531600     15112.1
    531640     15114.2
    531680     15113.2
    531720     15115.9
    531760     15117.9
    531800     15117.9
    531840     15118.1
    531880     15120.1
    531920     15122.3
    531960     15121.9
    532000     15122.1
    532040     15125.2
    532080       15126
    532120     15125.4
    532160     15128.7
    532200     15127.2
    532240     15130.2
    532280       15130
    532320     15133.3
    532360     15134.3
    532400     15134.8
    532440     15136.8
    532480     15135.9
    532520     15138.6
    532560     15140.6
    532600     15140.5
    532640     15140.7
    532680     15142.8
    532720       15145
    532760     15144.5
    532800     15144.8
    532840     15147.9
    532880     15148.7
    532920     15148.1
    532960     15151.3
    533000     15149.9
    533040     15152.9
    533080     15152.7
    533120       15156
    533160     15156.9
    533200     15157.4
    533240     15159.5
    533280     15158.6
    533320     15161.3
    533360     15163.3
    533400     15163.2
    533440     15163.4
    533480     15165.5
    533520     15167.7
    533560     15167.3
    533600     15167.5
    533640     15170.6
    533680     15171.4
    533720     15170.8
    533760       15174
    533800     15172.5
    533840     15175.5
    533880     15175.5
    533920     15178.7
    533960     15179.7
    534000     15180.1
    534040     15182.2
    534080     15181.2
    534120       15184
    534160     15185.9
    534200     15185.9
    534240     15186.1
    534280     15188.3
    534320     15190.4
    534360     15189.9
    534400     15190.2
    534440     15193.2
    534480     15194.1
    534520     15193.5
    534560     15196.8
    534600     15195.2
    534640     15198.2
    534680     15198.2
    534720     15201.4
    534760     15202.4
    534800     15202.8
    534840     15204.9
    534880       15204
    534920     15206.7
    534960     15208.6
    535000     15208.6
    535040     15208.8
    535080       15211
    535120     15213.1
    535160     15212.7
    535200       15213
    535240     15215.9
    535280     15216.7
    535320     15216.3
    535360     15219.5
    535400     15217.9
    535440     15220.9
    535480     15220.8
    535520     15224.2
    535560       15225
    535600     15225.5
    535640     15227.7
    535680     15226.6
    535720     15229.5
    535760     15231.3
    535800     15231.3
    535840     15231.6
    535880     15233.7
    535920     15235.9
    535960     15235.5
    536000     15235.7
    536040     15238.7
    536080     15239.5
    536120       15239
    536160     15242.3
    536200     15240.7
    536240     15243.6
    536280     15243.6
    536320     15246.9
    536360     15247.8
    536400     15248.1
    536440     15250.4
    536480     15249.3
    536520     15252.3
    536560       15254
    536600       15254
    536640     15254.3
    536680     15256.4
    536720     15258.6
    536760     15258.1
    536800     15258.4
    536840     15261.3
    536880     15262.2
    536920     15261.6
    536960       15265
    537000     15263.4
    537040     15266.3
    537080     15266.2
    537120     15269.6
    537160     15270.5
    537200     15270.8
    537240     15273.1
    537280       15272
    537320       15275
    537360     15276.7
    537400     15276.8
    537440       15277
    537480     15279.1
    537520     15281.3
    537560     15280.8
    537600     15281.1
    537640     15284.1
    537680     15284.9
    537720     15284.3
    537760     15287.7
    537800     15286.1
    537840       15289
    537880     15288.9
    537920     15292.3
    537960     15293.2
    538000     15293.5
    538040     15295.8
    538080     15294.7
    538120     15297.7
    538160     15299.5
    538200     15299.5
    538240     15299.7
    538280     15301.8
    538320       15304
    538360     15303.5
    538400     15303.8
    538440     15306.8
    538480     15307.6
    538520     15307.1
    538560     15310.4
    538600     15308.9
    538640     15311.7
    538680     15311.6
    538720       15315
    538760     15315.9
    538800     15316.3
    538840     15318.5
    538880     15317.4
    538920     15320.4
    538960     15322.1
    539000     15322.2
    539040     15322.5
    539080     15324.5
    539120     15326.7
    539160     15326.3
    539200     15326.6
    539240     15329.6
    539280     15330.4
    539320     15329.7
    539360     15333.2
    539400     15331.6
    539440     15334.4
    539480     15334.3
    539520     15337.8
    539560     15338.6
    539600       15339
    539640     15341.3
    539680     15340.1
    539720     15343.1
    539760     15344.9
    539800     15344.9
    539840     15345.3
    539880     15347.1
    539920     15349.4
    539960       15349
    540000     15349.2
    540040     15352.3
    540080     15353.1
    540120     15352.4
    540160       15356
    540200     15354.3
    540240     15357.2
    540280     15357.1
    540320     15360.5
    540360     15361.4
    540400     15361.7
    540440       15364
    540480     15362.8
    540520     15365.9
    540560     15367.6
    540600     15367.7
    540640       15368
    540680     15369.9
    540720     15372.2
    540760     15371.7
    540800       15372
    540840     15375.1
    540880     15375.9
    540920     15375.2
    540960     15378.7
    541000       15377
    541040     15379.9
    541080     15379.9
    541120     15383.2
    541160     15384.2
    541200     15384.4
    541240     15386.8
    541280     15385.5
    541320     15388.6
    541360     15390.3
    541400     15390.4
    541440     15390.7
    541480     15392.6
    541520       15395
    541560     15394.4
    541600     15394.7
    541640     15397.7
    541680     15398.7
    541720       15398
    541760     15401.5
    541800     15399.7
    541840     15402.6
    541880     15402.7
    541920       15406
    541960     15406.9
    542000     15407.2
    542040     15409.5
    542080     15408.3
    542120     15411.4
    542160     15412.9
    542200     15413.1
    542240     15413.4
    542280     15415.4
    542320     15417.8
    542360     15417.1
    542400     15417.5
    542440     15420.5
    542480     15421.5
    542520     15420.7
    542560     15424.2
    542600     15422.4
    542640     15425.4
    542680     15425.4
    542720     15428.7
    542760     15429.6
    542800     15429.9
    542840     15432.3
    542880       15431
    542920     15434.2
    542960     15435.7
    543000     15435.8
    543040     15436.2
    543080     15438.2
    543120     15440.6
    543160     15439.9
    543200     15440.3
    543240     15443.3
    543280     15444.3
    543320     15443.5
    543360       15447
    543400     15445.3
    543440     15448.2
    543480     15448.2
    543520     15451.5
    543560     15452.4
    543600     15452.7
    543640     15455.1
    543680     15453.8
    543720       15457
    543760     15458.5
    543800     15458.6
    543840       15459
    543880       15461
    543920     15463.3
    543960     15462.6
    544000     15463.1
    544040     15466.1
    544080       15467
    544120     15466.2
    544160     15469.7
    544200       15468
    544240     15470.9
    544280       15471
    544320     15474.3
    544360     15475.2
    544400     15475.4
    544440     15477.8
    544480     15476.5
    544520     15479.7
    544560     15481.3
    544600     15481.4
    544640     15481.9
    544680     15483.7
    544720     15486.1
    544760     15485.4
    544800     15485.9
    544840     15488.8
    544880     15489.8
    544920       15489
    544960     15492.5
    545000     15490.8
    545040     15493.6
    545080     15493.7
    545120     15497.1
    545160       15498
    545200     15498.2
    545240     15500.6
    545280     15499.2
    545320     15502.5
    545360     15504.1
    545400     15504.2
    545440     15504.6
    545480     15506.5
    545520     15508.9
    545560     15508.1
    545600     15508.6
    545640     15511.6
    545680     15512.6
    545720     15511.8
    545760     15515.2
    545800     15513.6
    545840     15516.4
    545880     15516.4
    545920       15520
    545960     15520.8
    546000       15521
    546040     15523.4
    546080       15522
    546120     15525.3
    546160     15526.8
    546200       15527
    546240     15527.4
    546280     15529.3
    546320     15531.7
    546360     15530.9
    546400     15531.4
    546440     15534.4
    546480     15535.3
    546520     15534.6
    546560     15538.1
    546600     15536.4
    546640     15539.3
    546680     15539.2
    546720     15542.8
    546760     15543.5
    546800     15543.8
    546840     15546.2
    546880     15544.8
    546920     15548.1
    546960     15549.6
    547000     15549.8
    547040     15550.2
    547080     15552.1
    547120     15554.5
    547160     15553.7
    547200     15554.2
    547240     15557.2
    547280     15558.1
    547320     15557.4
    547360     15560.8
    547400     15559.2
    547440       15562
    547480       15562
    547520     15565.5
    547560     15566.3
    547600     15566.6
    547640       15569
    547680     15567.7
    547720     15570.9
    547760     15572.3
    547800     15572.6
    547840       15573
    547880     15574.9
    547920     15577.3
    547960     15576.6
    548000       15577
    548040       15580
    548080     15580.9
    548120     15580.2
    548160     15583.7
    548200       15582
    548240     15584.8
    548280     15584.8
    548320     15588.3
    548360     15589.1
    548400     15589.4
    548440     15591.8
    548480     15590.4
    548520     15593.7
    548560     15595.1
    548600     15595.4
    548640     15595.9
    548680     15597.7
    548720     15600.1
    548760     15599.4
    548800     15599.8
    548840     15602.8
    548880     15603.7
    548920       15603
    548960     15606.5
    549000     15604.8
    549040     15607.7
    549080     15607.7
    549120     15611.1
    549160       15612
    549200     15612.2
    549240     15614.7
    549280     15613.2
    549320     15616.5
    549360     15617.9
    549400     15618.2
    549440     15618.7
    549480     15620.5
    549520     15622.9
    549560     15622.2
    549600     15622.6
    549640     15625.6
    549680     15626.5
    549720     15625.8
    549760     15629.2
    549800     15627.6
    549840     15630.4
    549880     15630.4
    549920     15633.8
    549960     15634.7
    550000       15635
    550040     15637.5
    550080     15635.9
    550120     15639.3
    550160     15640.7
    550200       15641
    550240     15641.4
    550280     15643.2
    550320     15645.7
    550360     15644.9
    550400     15645.4
    550440     15648.3
    550480     15649.3
    550520     15648.5
    550560     15651.9
    550600     15650.3
    550640     15653.3
    550680     15653.2
    550720     15656.6
    550760     15657.5
    550800     15657.8
    550840     15660.2
    550880     15658.6
    550920       15662
    550960     15663.5
    551000     15663.7
    551040     15664.1
    551080     15665.9
    551120     15668.4
    551160     15667.7
    551200     15668.2
    551240     15671.1
    551280     15672.1
    551320     15671.3
    551360     15674.7
    551400     15673.1
    551440       15676
    551480     15675.9
    551520     15679.3
    551560     15680.1
    551600     15680.5
    551640       15683
    551680     15681.3
    551720     15684.7
    551760     15686.3
    551800     15686.4
    551840     15686.8
    551880     15688.6
    551920     15691.1
    551960     15690.4
    552000     15690.9
    552040     15693.8
    552080     15694.8
    552120       15694
    552160     15697.4
    552200     15695.8
    552240     15698.8
    552280     15698.7
    552320       15702
    552360     15702.8
    552400     15703.2
    552440     15705.7
    552480     15704.1
    552520     15707.4
    552560       15709
    552600     15709.2
    552640     15709.6
    552680     15711.3
    552720     15713.8
    552760       15713
    552800     15713.6
    552840     15716.5
    552880     15717.5
    552920     15716.7
    552960     15720.1
    553000     15718.5
    553040     15721.4
    553080     15721.4
    553120     15724.6
    553160     15725.5
    553200       15726
    553240     15728.4
    553280     15726.8
    553320     15730.1
    553360     15731.7
    553400     15731.9
    553440     15732.2
    553480       15734
    553520     15736.5
    553560     15735.7
    553600     15736.3
    553640     15739.2
    553680     15740.2
    553720     15739.4
    553760     15742.8
    553800     15741.3
    553840     15744.2
    553880       15744
    553920     15747.3
    553960     15748.3
    554000     15748.6
    554040     15751.1
    554080     15749.5
    554120     15752.8
    554160     15754.4
    554200     15754.6
    554240     15754.9
    554280     15756.7
    554320     15759.2
    554360     15758.4
    554400       15759
    554440     15761.9
    554480       15763
    554520     15762.1
    554560     15765.6
    554600       15764
    554640     15766.8
    554680     15766.7
    554720     15770.1
    554760     15771.1
    554800     15771.4
    554840     15773.9
    554880     15772.2
    554920     15775.6
    554960     15777.1
    555000     15777.3
    555040     15777.6
    555080     15779.6
    555120     15781.9
    555160     15781.2
    555200     15781.7
    555240     15784.6
    555280     15785.7
    555320     15784.8
    555360     15788.3
    555400     15786.7
    555440     15789.5
    555480     15789.4
    555520     15792.8
    555560     15793.8
    555600       15794
    555640     15796.6
    555680     15794.8
    555720     15798.3
    555760     15799.8
    555800       15800
    555840     15800.3
    555880     15802.3
    555920     15804.6
    555960     15803.8
    556000     15804.4
    556040     15807.2
    556080     15808.3
    556120     15807.5
    556160       15811
    556200     15809.4
    556240     15812.2
    556280     15812.1
    556320     15815.5
    556360     15816.5
    556400     15816.6
    556440     15819.3
    556480     15817.5
    556520       15821
    556560     15822.6
    556600     15822.7
    556640       15823
    556680     15824.9
    556720     15827.2
    556760     15826.5
    556800     15827.1
    556840     15829.9
    556880       15831
    556920     15830.2
    556960     15833.7
    557000     15832.1
    557040     15834.9
    557080     15834.7
    557120     15838.2
    557160     15839.2
    557200     15839.4
    557240       15842
    557280     15840.2
    557320     15843.7
    557360     15845.2
    557400     15845.4
    557440     15845.7
    557480     15847.6
    557520     15849.9
    557560     15849.1
    557600     15849.7
    557640     15852.6
    557680     15853.7
    557720       15853
    557760     15856.5
    557800     15854.8
    557840     15857.6
    557880     15857.5
    557920     15860.9
    557960     15861.9
    558000     15862.1
    558040     15864.7
    558080     15862.9
    558120     15866.3
    558160     15867.9
    558200     15868.1
    558240     15868.3
    558280     15870.4
    558320     15872.6
    558360     15871.7
    558400     15872.5
    558440     15875.4
    558480     15876.4
    558520     15875.7
    558560     15879.1
    558600     15877.5
    558640     15880.3
    558680     15880.2
    558720     15883.7
    558760     15884.6
    558800     15884.8
    558840     15887.5
    558880     15885.5
    558920       15889
    558960     15890.6
    559000     15890.8
    559040       15891
    559080     15893.1
    559120     15895.3
    559160     15894.4
    559200     15895.1
    559240     15898.1
    559280     15899.1
    559320     15898.4
    559360     15901.7
    559400     15900.2
    559440       15903
    559480     15902.8
    559520     15906.3
    559560     15907.2
    559600     15907.4
    559640     15910.1
    559680     15908.2
    559720     15911.7
    559760     15913.3
    559800     15913.4
    559840     15913.6
    559880     15915.7
    559920     15917.9
    559960     15917.1
    560000     15917.8
    560040     15920.8
    560080     15921.9
    560120     15921.1
    560160     15924.4
    560200     15922.8
    560240     15925.7
    560280     15925.6
    560320       15929
    560360     15929.8
    560400       15930
    560440     15932.8
    560480     15930.9
    560520     15934.4
    560560       15936
    560600     15936.1
    560640     15936.3
    560680     15938.3
    560720     15940.6
    560760     15939.7
    560800     15940.4
    560840     15943.5
    560880     15944.5
    560920     15943.7
    560960     15947.1
    561000     15945.5
    561040     15948.3
    561080     15948.2
    561120     15951.7
    561160     15952.5
    561200     15952.7
    561240     15955.5
    561280     15953.6
    561320     15957.1
    561360     15958.7
    561400     15958.8
    561440       15959
    561480       15961
    561520     15963.4
    561560     15962.3
    561600     15963.1
    561640     15966.2
    561680     15967.2
    561720     15966.4
    561760     15969.8
    561800     15968.1
    561840       15971
    561880     15970.7
    561920     15974.4
    561960     15975.1
    562000     15975.4
    562040     15978.2
    562080     15976.2
    562120     15979.7
    562160     15981.4
    562200     15981.6
    562240     15981.6
    562280     15983.7
    562320     15986.1
    562360       15985
    562400     15985.8
    562440     15988.8
    562480     15989.8
    562520     15989.1
    562560     15992.4
    562600     15990.8
    562640     15993.7
    562680     15993.4
    562720     15997.1
    562760     15997.8
    562800     15998.1
    562840     16000.9
    562880       15999
    562920     16002.3
    562960       16004
    563000     16004.1
    563040     16004.3
    563080     16006.4
    563120     16008.8
    563160     16007.7
    563200     16008.5
    563240     16011.4
    563280     16012.4
    563320     16011.7
    563360     16015.1
    563400     16013.4
    563440     16016.3
    563480       16016
    563520     16019.7
    563560     16020.5
    563600     16020.7
    563640     16023.6
    563680     16021.6
    563720       16025
    563760     16026.6
    563800     16026.8
    563840       16027
    563880     16029.1
    563920     16031.5
    563960     16030.4
    564000     16031.1
    564040     16034.1
    564080     16035.1
    564120     16034.4
    564160     16037.7
    564200     16036.1
    564240       16039
    564280     16038.6
    564320     16042.3
    564360     16043.1
    564400     16043.3
    564440     16046.2
    564480     16044.2
    564520     16047.7
    564560     16049.2
    564600     16049.4
    564640     16049.6
    564680     16051.8
    564720     16054.1
    564760       16053
    564800     16053.8
    564840     16056.7
    564880     16057.7
    564920       16057
    564960     16060.3
    565000     16058.8
    565040     16061.5
    565080     16061.3
    565120     16064.9
    565160     16065.8
    565200       16066
    565240     16068.9
    565280     16066.9
    565320     16070.4
    565360     16071.9
    565400     16072.1
    565440     16072.2
    565480     16074.4
    565520     16076.8
    565560     16075.6
    565600     16076.4
    565640     16079.4
    565680     16080.4
    565720     16079.7
    565760       16083
    565800     16081.5
    565840     16084.2
    565880       16084
    565920     16087.6
    565960     16088.5
    566000     16088.6
    566040     16091.5
    566080     16089.4
    566120       16093
    566160     16094.5
    566200     16094.6
    566240     16094.9
    566280       16097
    566320     16099.3
    566360     16098.3
    566400       16099
    566440       16102
    566480       16103
    566520     16102.3
    566560     16105.6
    566600       16104
    566640     16106.8
    566680     16106.6
    566720     16110.3
    566760     16111.1
    566800     16111.3
    566840     16114.3
    566880       16112
    566920     16115.7
    566960     16117.1
    567000     16117.3
    567040     16117.5
    567080     16119.7
    567120       16122
    567160     16121.1
    567200     16121.7
    567240     16124.7
    567280     16125.7
    567320       16125
    567360     16128.2
    567400     16126.7
    567440     16129.5
    567480     16129.4
    567520     16132.9
    567560     16133.8
    567600       16134
    567640     16136.9
    567680     16134.7
    567720     16138.4
    567760     16139.9
    567800       16140
    567840     16140.3
    567880     16142.4
    567920     16144.6
    567960     16143.8
    568000     16144.4
    568040     16147.4
    568080     16148.3
    568120     16147.7
    568160     16150.9
    568200     16149.3
    568240     16152.3
    568280     16152.1
    568320     16155.6
    568360     16156.4
    568400     16156.7
    568440     16159.6
    568480     16157.4
    568520       16161
    568560     16162.7
    568600     16162.7
    568640       16163
    568680     16165.1
    568720     16167.3
    568760     16166.5
    568800     16167.1
    568840       16170
    568880       16171
    568920     16170.4
    568960     16173.6
    569000       16172
    569040       16175
    569080     16174.8
    569120     16178.3
    569160     16179.2
    569200     16179.5
    569240     16182.3
    569280     16180.1
    569320     16183.7
    569360     16185.4
    569400     16185.4
    569440     16185.7
    569480     16187.8
    569520       16190
    569560     16189.1
    569600     16189.8
    569640     16192.7
    569680     16193.8
    569720     16193.1
    569760     16196.2
    569800     16194.7
    569840     16197.8
    569880     16197.5
    569920     16201.1
    569960     16201.9
    570000     16202.1
    570040     16205.1
    570080     16202.7
    570120     16206.4
    570160     16208.1
    570200     16208.2
    570240     16208.4
    570280     16210.6
    570320     16212.8
    570360     16211.7
    570400     16212.3
    570440     16215.5
    570480     16216.5
    570520     16215.8
    570560       16219
    570600     16217.4
    570640     16220.6
    570680     16220.2
    570720     16223.7
    570760     16224.7
    570800     16224.9
    570840     16227.8
    570880     16225.4
    570920     16229.2
    570960     16230.8
    571000     16230.9
    571040     16231.1
    571080     16233.4
    571120     16235.6
    571160     16234.4
    571200     16235.1
    571240     16238.2
    571280     16239.2
    571320     16238.6
    571360     16241.8
    571400     16240.2
    571440     16243.3
    571480     16242.9
    571520     16246.4
    571560     16247.4
    571600     16247.6
    571640     16250.6
    571680     16248.1
    571720     16251.8
    571760     16253.5
    571800     16253.6
    571840     16253.7
    571880     16256.1
    571920     16258.3
    571960     16257.1
    572000     16257.8
    572040     16260.9
    572080       16262
    572120     16261.4
    572160     16264.6
    572200     16262.9
    572240     16266.1
    572280     16265.7
    572320     16269.2
    572360     16270.1
    572400     16270.3
    572440     16273.3
    572480     16270.8
    572520     16274.5
    572560     16276.3
    572600     16276.4
    572640     16276.5
    572680     16278.8
    572720     16281.1
    572760     16279.9
    572800     16280.5
    572840     16283.7
    572880     16284.7
    572920     16284.1
    572960     16287.2
    573000     16285.6
    573040     16288.8
    573080     16288.4
    573120     16291.8
    573160     16292.8
    573200       16293
    573240       16296
    573280     16293.5
    573320     16297.2
    573360       16299
    573400     16299.2
    573440     16299.2
    573480     16301.5
    573520     16303.8
    573560     16302.5
    573600     16303.2
    573640     16306.5
    573680     16307.4
    573720     16306.8
    573760     16309.9
    573800     16308.4
    573840     16311.6
    573880     16311.1
    573920     16314.6
    573960     16315.5
    574000     16315.8
    574040     16318.8
    574080     16316.1
    574120     16319.8
    574160     16321.7
    574200     16321.8
    574240     16321.8
    574280     16324.1
    574320     16326.4
    574360     16325.1
    574400     16325.8
    574440     16329.2
    574480     16330.1
    574520     16329.4
    574560     16332.6
    574600     16331.1
    574640     16334.2
    574680     16333.7
    574720     16337.3
    574760     16338.2
    574800     16338.5
    574840     16341.4
    574880     16338.8
    574920     16342.4
    574960     16344.3
    575000     16344.5
    575040     16344.6
    575080     16346.9
    575120     16349.2
    575160     16347.8
    575200     16348.5
    575240     16351.8
    575280     16352.7
    575320     16352.1
    575360     16355.3
    575400     16353.7
    575440     16356.9
    575480     16356.4
    575520       16360
    575560     16360.9
    575600     16361.1
    575640       16364
    575680     16361.4
    575720     16365.1
    575760       16367
    575800     16367.1
    575840     16367.2
    575880     16369.5
    575920     16371.8
    575960     16370.5
    576000     16371.2
    576040     16374.6
    576080     16375.4
    576120     16374.7
    576160       16378
    576200     16376.5
    576240     16379.6
    576280     16379.2
    576320     16382.7
    576360     16383.6
    576400     16383.9
    576440     16386.7
    576480     16384.1
    576520     16387.8
    576560     16389.7
    576600     16389.8
    576640     16389.9
    576680     16392.2
    576720     16394.5
    576760     16393.2
    576800     16393.9
    576840     16397.2
    576880     16398.1
    576920     16397.5
    576960     16400.7
    577000     16399.2
    577040     16402.2
    577080     16401.8
    577120     16405.3
    577160     16406.2
    577200     16406.6
    577240     16409.4
    577280     16406.7
    577320     16410.4
    577360     16412.4
    577400     16412.5
    577440     16412.6
    577480       16415
    577520     16417.3
    577560     16415.9
    577600     16416.6
    577640     16419.9
    577680     16420.8
    577720     16420.3
    577760     16423.4
    577800     16421.8
    577840       16425
    577880     16424.5
    577920       16428
    577960       16429
    578000     16429.4
    578040     16432.1
    578080     16429.4
    578120     16433.1
    578160     16435.2
    578200     16435.2
    578240     16435.3
    578280     16437.7
    578320       16440
    578360     16438.5
    578400     16439.2
    578440     16442.5
    578480     16443.4
    578520       16443
    578560       16446
    578600     16444.5
    578640     16447.6
    578680     16447.2
    578720     16450.6
    578760     16451.5
    578800       16452
    578840     16454.7
    578880     16451.9
    578920     16455.9
    578960     16457.9
    579000     16457.9
    579040     16457.8
    579080     16460.3
    579120     16462.6
    579160     16461.1
    579200     16461.9
    579240     16465.1
    579280     16466.1
    579320     16465.6
    579360     16468.8
    579400     16467.1
    579440     16470.2
    579480     16469.8
    579520     16473.2
    579560     16474.2
    579600     16474.7
    579640     16477.3
    579680     16474.5
    579720     16478.6
    579760     16480.6
    579800     16480.5
    579840     16480.4
    579880     16482.9
    579920     16485.2
    579960     16483.7
    580000     16484.6
    580040     16487.7
    580080     16488.7
    580120     16488.3
    580160     16491.4
    580200     16489.9
    580240       16493
    580280     16492.5
    580320     16495.9
    580360     16496.9
    580400     16497.3
    580440     16499.9
    580480     16497.1
    580520     16501.2
    580560     16503.1
    580600     16503.2
    580640     16503.1
    580680     16505.5
    580720     16507.9
    580760     16506.3
    580800     16507.2
    580840     16510.4
    580880     16511.4
    580920       16511
    580960     16514.1
    581000     16512.6
    581040     16515.7
    581080     16515.1
    581120     16518.6
    581160     16519.5
    581200       16520
    581240     16522.7
    581280     16519.9
    581320     16523.9
    581360     16525.8
    581400     16525.9
    581440     16525.8
    581480     16528.2
    581520     16530.7
    581560     16529.1
    581600     16529.9
    581640       16533
    581680     16534.1
    581720     16533.6
    581760     16536.7
    581800     16535.3
    581840     16538.5
    581880     16537.9
    581920     16541.4
    581960     16542.3
    582000     16542.7
    582040     16545.3
    582080     16542.5
    582120     16546.5
    582160     16548.5
    582200     16548.5
    582240     16548.5
    582280       16551
    582320     16553.3
    582360     16551.7
    582400     16552.7
    582440     16555.8
    582480     16556.8
    582520     16556.3
    582560     16559.5
    582600     16557.9
    582640     16561.1
    582680     16560.5
    582720       16564
    582760     16564.9
    582800     16565.4
    582840     16568.1
    582880     16565.2
    582920     16569.2
    582960     16571.1
    583000     16571.2
    583040     16571.2
    583080     16573.6
    583120       16576
    583160     16574.4
    583200     16575.4
    583240     16578.4
    583280     16579.5
    583320       16579
    583360     16582.2
    583400     16580.7
    583440     16583.9
    583480     16583.2
    583520     16586.8
    583560     16587.6
    583600     16588.1
    583640     16590.9
    583680       16588
    583720     16591.9
    583760     16593.8
    583800     16593.9
    583840     16593.9
    583880     16596.4
    583920     16598.7
    583960     16597.2
    584000     16598.2
    584040     16601.2
    584080     16602.3
    584120     16601.8
    584160       16605
    584200     16603.4
    584240     16606.7
    584280     16605.9
    584320     16609.5
    584360     16610.4
    584400     16610.9
    584440     16613.7
    584480     16610.8
    584520     16614.7
    584560     16616.6
    584600     16616.8
    584640     16616.7
    584680     16619.2
    584720     16621.5
    584760       16620
    584800     16620.9
    584840       16624
    584880     16625.2
    584920     16624.6
    584960     16627.8
    585000     16626.3
    585040     16629.5
    585080     16628.7
    585120     16632.3
    585160     16633.3
    585200     16633.8
    585240     16636.5
    585280     16633.6
    585320     16637.5
    585360     16639.4
    585400     16639.7
    585440     16639.5
    585480     16642.1
    585520     16644.3
    585560     16642.8
    585600     16643.7
    585640     16646.8
    585680       16648
    585720     16647.4
    585760     16650.6
    585800     16649.2
    585840     16652.3
    585880     16651.6
    585920     16655.1
    585960     16656.1
    586000     16656.7
    586040     16659.4
    586080     16656.4
    586120     16660.3
    586160     16662.2
    586200     16662.4
    586240     16662.4
    586280     16664.9
    586320     16667.2
    586360     16665.6
    586400     16666.6
    586440     16669.6
    586480     16670.9
    586520     16670.2
    586560     16673.5
    586600       16672
    586640       16675
    586680     16674.3
    586720       16678
    586760     16678.9
    586800     16679.5
    586840     16682.3
    586880     16679.2
    586920     16683.1
    586960       16685
    587000     16685.3
    587040     16685.2
    587080     16687.6
    587120       16690
    587160     16688.5
    587200     16689.4
    587240     16692.4
    587280     16693.6
    587320     16692.9
    587360     16696.2
    587400     16694.8
    587440     16697.7
    587480     16697.1
    587520     16700.8
    587560     16701.6
    587600     16702.3
    587640       16705
    587680       16702
    587720     16705.9
    587760     16707.7
    587800       16708
    587840       16708
    587880     16710.3
    587920     16712.8
    587960     16711.2
    588000     16712.2
    588040     16715.1
    588080     16716.4
    588120     16715.6
    588160       16719
    588200     16717.6
    588240     16720.5
    588280     16719.9
    588320     16723.5
    588360     16724.3
    588400     16725.1
    588440     16727.8
    588480     16724.8
    588520     16728.7
    588560     16730.6
    588600     16730.8
    588640     16730.8
    588680     16733.1
    588720     16735.6
    588760     16734.1
    588800       16735
    588840     16737.9
    588880     16739.2
    588920     16738.3
    588960     16741.7
    589000     16740.4
    589040     16743.3
    589080     16742.7
    589120     16746.3
    589160     16747.2
    589200     16747.8
    589240     16750.5
    589280     16747.5
    589320     16751.5
    589360     16753.5
    589400     16753.6
    589440     16753.5
    589480       16756
    589520     16758.4
    589560     16756.9
    589600     16757.8
    589640     16760.6
    589680       16762
    589720     16761.1
    589760     16764.4
    589800     16763.2
    589840       16766
    589880     16765.4
    589920     16769.2
    589960       16770
    590000     16770.5
    590040     16773.2
    590080     16770.3
    590120     16774.2
    590160     16776.2
    590200     16776.3
    590240     16776.3
    590280     16778.8
    590320     16781.3
    590360     16779.7
    590400     16780.6
    590440     16783.4
    590480     16784.7
    590520     16783.8
    590560     16787.3
    590600       16786
    590640     16788.7
    590680     16788.1
    590720     16791.9
    590760     16792.8
    590800     16793.2
    590840       16796
    590880       16793
    590920       16797
    590960       16799
    591000     16799.1
    591040       16799
    591080     16801.5
    591120       16804
    591160     16802.3
    591200     16803.3
    591240     16806.2
    591280     16807.4
    591320     16806.5
    591360     16809.9
    591400     16808.7
    591440     16811.5
    591480     16810.9
    591520     16814.6
    591560     16815.5
    591600       16816
    591640     16818.7
    591680     16815.7
    591720     16819.6
    591760     16821.8
    591800     16821.8
    591840     16821.7
    591880     16824.3
    591920     16826.8
    591960     16825.1
    592000       16826
    592040       16829
    592080     16830.1
    592120     16829.2
    592160     16832.7
    592200     16831.4
    592240     16834.1
    592280     16833.6
    592320     16837.4
    592360     16838.2
    592400     16838.7
    592440     16841.5
    592480     16838.4
    592520     16842.4
    592560     16844.5
    592600     16844.5
    592640     16844.5
    592680     16846.9
    592720     16849.5
    592760     16847.9
    592800     16848.7
    592840     16851.8
    592880       16853
    592920       16852
    592960     16855.4
    593000     16854.3
    593040     16856.9
    593080     16856.5
    593120     16860.1
    593160     16860.9
    593200     16861.5
    593240     16864.3
    593280     16861.1
    593320     16865.2
    593360     16867.3
    593400     16867.3
    593440     16867.3
    593480     16869.6
    593520     16872.3
    593560     16870.7
    593600     16871.4
    593640     16874.6
    593680     16875.7
    593720     16874.7
    593760     16878.2
    593800     16877.1
    593840     16879.7
    593880     16879.2
    593920     16882.9
    593960     16883.7
    594000     16884.3
    594040       16887
    594080     16883.9
    594120     16887.9
    594160     16890.1
    594200       16890
    594240       16890
    594280     16892.3
    594320     16895.1
    594360     16893.4
    594400     16894.2
    594440     16897.4
    594480     16898.6
    594520     16897.5
    594560       16901
    594600     16899.9
    594640     16902.5
    594680       16902
    594720     16905.7
    594760     16906.4
    594800     16907.1
    594840     16909.8
    594880     16906.7
    594920     16910.6
    594960     16912.8
    595000     16912.9
    595040     16912.8
    595080     16915.1
    595120     16917.9
    595160     16916.2
    595200       16917
    595240     16920.3
    595280     16921.5
    595320     16920.3
    595360     16923.8
    595400     16922.7
    595440     16925.2
    595480     16924.9
    595520     16928.6
    595560     16929.2
    595600     16929.9
    595640     16932.6
    595680     16929.5
    595720     16933.4
    595760     16935.5
    595800     16935.7
    595840     16935.7
    595880       16938
    595920     16940.7
    595960     16939.1
    596000     16939.8
    596040       16943
    596080     16944.3
    596120     16943.1
    596160     16946.6
    596200     16945.5
    596240     16948.1
    596280     16947.7
    596320     16951.4
    596360       16952
    596400     16952.7
    596440     16955.4
    596480     16952.3
    596520     16956.2
    596560     16958.3
    596600     16958.5
    596640     16958.6
    596680     16960.8
    596720     16963.6
    596760     16961.9
    596800     16962.6
    596840     16965.9
    596880     16967.1
    596920     16965.9
    596960     16969.4
    597000     16968.3
    597040       16971
    597080     16970.5
    597120     16974.2
    597160     16974.8
    597200     16975.5
    597240     16978.2
    597280     16975.1
    597320       16979
    597360     16981.1
    597400     16981.3
    597440     16981.3
    597480     16983.5
    597520     16986.5
    597560     16984.6
    597600     16985.3
    597640     16988.6
    597680     16989.9
    597720     16988.7
    597760     16992.1
    597800       16991
    597840     16993.7
    597880     16993.3
    597920     16996.9
    597960     16997.5
    598000     16998.2
    598040       17001
    598080     16997.9
    598120     17001.8
    598160     17003.9
    598200     17004.1
    598240       17004
    598280     17006.3
    598320     17009.3
    598360     17007.4
    598400     17008.1
    598440     17011.4
    598480     17012.7
    598520     17011.6
    598560       17015
    598600     17013.8
    598640     17016.6
    598680     17016.1
    598720     17019.7
    598760     17020.4
    598800     17021.1
    598840     17023.8
    598880     17020.8
    598920     17024.7
    598960     17026.7
    599000     17026.8
    599040     17026.9
    599080     17029.3
    599120     17032.2
    599160     17030.2
    599200     17030.8
    599240     17034.3
    599280     17035.6
    599320     17034.4
    599360     17037.8
    599400     17036.7
    599440     17039.5
    599480     17038.9
    599520     17042.5
    599560     17043.2
    599600     17043.9
    599640     17046.6
    599680     17043.6
    599720     17047.5
    599760     17049.6
    599800     17049.7
    599840     17049.7
    599880       17052
    599920       17055
    599960       17053
    600000     17053.6
    600040     17057.3
    600080     17058.5
    600120     17057.2
    600160     17060.7
    600200     17059.5
    600240     17062.3
    600280     17061.7
    600320     17065.3
    600360       17066
    600400     17066.6
    600440     17069.4
    600480     17066.4
    600520     17070.3
    600560     17072.4
    600600     17072.5
    600640     17072.5
    600680     17074.8
    600720     17077.8
    600760     17075.8
    600800     17076.5
    600840       17080
    600880     17081.2
    600920       17080
    600960     17083.5
    601000     17082.3
    601040     17085.1
    601080     17084.5
    601120       17088
    601160     17088.7
    601200     17089.4
    601240     17092.2
    601280     17089.2
    601320     17093.2
    601360     17095.2
    601400     17095.4
    601440     17095.3
    601480     17097.7
    601520     17100.6
    601560     17098.7
    601600     17099.2
    601640     17102.8
    601680       17104
    601720     17102.8
    601760     17106.2
    601800     17105.1
    601840     17107.9
    601880     17107.1
    601920     17110.7
    601960     17111.5
    602000     17112.2
    602040     17115.1
    602080       17112
    602120     17115.9
    602160       17118
    602200     17118.1
    602240       17118
    602280     17120.3
    602320     17123.3
    602360     17121.5
    602400     17121.9
    602440     17125.6
    602480     17126.8
    602520     17125.5
    602560       17129
    602600     17127.9
    602640     17130.6
    602680     17129.9
    602720     17133.5
    602760     17134.2
    602800       17135
    602840     17137.8
    602880     17134.7
    602920     17138.7
    602960     17140.8
    603000     17140.9
    603040     17140.7
    603080     17143.1
    603120     17146.2
    603160     17144.2
    603200     17144.8
    603240     17148.5
    603280     17149.6
    603320     17148.4
    603360     17151.7
    603400     17150.7
    603440     17153.4
    603480     17152.6
    603520     17156.3
    603560       17157
    603600     17157.8
    603640     17160.6
    603680     17157.5
    603720     17161.4
    603760     17163.6
    603800     17163.7
    603840     17163.4
    603880     17165.9
    603920     17168.9
    603960       17167
    604000     17167.5
    604040     17171.3
    604080     17172.4
    604120     17171.2
    604160     17174.5
    604200     17173.4
    604240     17176.1
    604280     17175.4
    604320     17178.9
    604360     17179.8
    604400     17180.4
    604440     17183.2
    604480     17180.2
    604520     17184.3
    604560     17186.4
    604600     17186.4
    604640     17186.2
    604680     17188.7
    604720     17191.7
    604760     17189.7
    604800     17190.3
    604840     17194.1
    604880     17195.1
    604920     17193.9
    604960     17197.3
    605000     17196.3
    605040     17198.9
    605080     17198.3
    605120     17201.7
    605160     17202.6
    605200     17203.2
    605240       17206
    605280       17203
    605320     17206.9
    605360     17209.1
    605400     17209.2
    605440     17209.1
    605480     17211.5
    605520     17214.5
    605560     17212.5
    605600     17213.1
    605640     17216.9
    605680     17217.8
    605720     17216.7
    605760     17220.1
    605800       17219
    605840     17221.6
    605880       17221
    605920     17224.4
    605960     17225.3
    606000     17225.9
    606040     17228.7
    606080     17225.7
    606120     17229.7
    606160       17232
    606200       17232
    606240     17231.9
    606280     17234.2
    606320     17237.3
    606360     17235.2
    606400     17235.8
    606440     17239.7
    606480     17240.5
    606520     17239.4
    606560     17242.7
    606600     17241.7
    606640     17244.3
    606680     17243.6
    606720     17247.1
    606760       17248
    606800     17248.5
    606840     17251.4
    606880     17248.4
    606920     17252.4
    606960     17254.7
    607000     17254.7
    607040     17254.5
    607080     17256.8
    607120       17260
    607160     17257.8
    607200     17258.5
    607240     17262.3
    607280     17263.2
    607320     17262.1
    607360     17265.4
    607400     17264.3
    607440       17267
    607480     17266.2
    607520     17269.8
    607560     17270.6
    607600     17271.2
    607640     17274.1
    607680       17271
    607720     17275.1
    607760     17277.3
    607800     17277.4
    607840     17277.1
    607880     17279.5
    607920     17282.6
    607960     17280.4
    608000     17281.1
    608040       17285
    608080     17285.9
    608120     17284.7
    608160       17288
    608200     17286.9
    608240     17289.7
    608280     17288.8
    608320     17292.5
    608360     17293.4
    608400     17293.8
    608440     17296.7
    608480     17293.7
    608520     17297.7
    608560       17300
    608600       17300
    608640     17299.8
    608680     17302.1
    608720     17305.2
    608760       17303
    608800     17303.8
    608840     17307.6
    608880     17308.5
    608920     17307.3
    608960     17310.6
    609000     17309.6
    609040     17312.3
    609080     17311.5
    609120     17315.1
    609160       17316
    609200     17316.5
    609240     17319.4
    609280     17316.4
    609320     17320.3
    609360     17322.7
    609400     17322.7
    609440     17322.5
    609480     17324.8
    609520       17328
    609560     17325.7
    609600     17326.4
    609640     17330.2
    609680     17331.2
    609720       17330
    609760     17333.3
    609800     17332.3
    609840       17335
    609880     17334.1
    609920     17337.8
    609960     17338.6
    610000     17339.2
    610040       17342
    610080       17339
    610120     17342.9
    610160     17345.3
    610200     17345.3
    610240     17345.2
    610280     17347.3
    610320     17350.6
    610360     17348.3
    610400     17349.1
    610440     17352.8
    610480     17353.7
    610520     17352.6
    610560       17356
    610600     17354.9
    610640     17357.6
    610680     17356.8
    610720     17360.4
    610760     17361.2
    610800     17361.8
    610840     17364.7
    610880     17361.6
    610920     17365.6
    610960     17367.9
    611000     17367.9
    611040     17367.8
    611080       17370
    611120     17373.3
    611160     17370.9
    611200     17371.8
    611240     17375.6
    611280     17376.5
    611320     17375.2
    611360     17378.7
    611400     17377.6
    611440     17380.3
    611480     17379.5
    611520     17383.1
    611560       17384
    611600     17384.5
    611640     17387.4
    611680     17384.3
    611720     17388.2
    611760     17390.6
    611800     17390.6
    611840     17390.4
    611880     17392.7
    611920       17396
    611960     17393.6
    612000     17394.4
    612040     17398.4
    612080     17399.1
    612120     17397.9
    612160     17401.3
    612200     17400.3
    612240       17403
    612280     17402.2
    612320     17405.9
    612360     17406.6
    612400     17407.2
    612440     17410.2
    612480     17407.1
    612520     17410.9
    612560     17413.2
    612600     17413.2
    612640     17413.2
    612680     17415.4
    612720     17418.7
    612760     17416.3
    612800       17417
    612840     17421.1
    612880     17421.7
    612920     17420.6
    612960     17423.9
    613000       17423
    613040     17425.7
    613080     17424.9
    613120     17428.6
    613160     17429.3
    613200     17429.8
    613240     17432.8
    613280     17429.8
    613320     17433.7
    613360     17435.9
    613400     17435.8
    613440     17435.8
    613480       17438
    613520     17441.4
    613560     17438.9
    613600     17439.7
    613640     17443.8
    613680     17444.4
    613720     17443.3
    613760     17446.6
    613800     17445.6
    613840     17448.5
    613880     17447.6
    613920     17451.2
    613960       17452
    614000     17452.5
    614040     17455.6
    614080     17452.5
    614120     17456.4
    614160     17458.7
    614200     17458.6
    614240     17458.5
    614280     17460.7
    614320     17464.1
    614360     17461.6
    614400     17462.4
    614440     17466.5
    614480     17467.1
    614520     17465.9
    614560     17469.4
    614600     17468.2
    614640       17471
    614680     17470.3
    614720     17473.9
    614760     17474.6
    614800     17475.1
    614840     17478.3
    614880     17475.2
    614920       17479
    614960     17481.4
    615000     17481.2
    615040     17481.1
    615080     17483.4
    615120     17486.8
    615160     17484.3
    615200     17485.1
    615240     17489.2
    615280     17489.8
    615320     17488.6
    615360       17492
    615400     17490.9
    615440     17493.7
    615480     17492.9
    615520     17496.7
    615560     17497.4
    615600     17497.8
    615640       17501
    615680     17497.8
    615720     17501.7
    615760     17504.1
    615800     17503.9
    615840     17503.9
    615880     17506.1
    615920     17509.5
    615960       17507
    616000     17507.7
    616040     17511.9
    616080     17512.5
    616120     17511.3
    616160     17514.7
    616200     17513.6
    616240     17516.3
    616280     17515.6
    616320     17519.4
    616360       17520
    616400     17520.6
    616440     17523.7
    616480     17520.5
    616520     17524.3
    616560     17526.8
    616600     17526.7
    616640     17526.5
    616680     17528.9
    616720     17532.1
    616760     17529.7
    616800     17530.4
    616840     17534.7
    616880     17535.2
    616920     17533.9
    616960     17537.4
    617000     17536.3
    617040       17539
    617080     17538.4
    617120       17542
    617160     17542.9
    617200     17543.3
    617240     17546.5
    617280     17543.1
    617320     17547.1
    617360     17549.6
    617400     17549.5
    617440     17549.2
    617480     17551.5
    617520     17554.9
    617560     17552.6
    617600     17553.1
    617640     17557.4
    617680       17558
    617720     17556.7
    617760     17560.2
    617800     17559.1
    617840     17561.9
    617880     17561.1
    617920     17564.8
    617960     17565.6
    618000     17566.2
    618040     17569.2
    618080     17565.9
    618120     17569.9
    618160     17572.4
    618200     17572.4
    618240     17571.9
    618280     17574.4
    618320     17577.6
    618360     17575.4
    618400     17575.9
    618440     17580.2
    618480     17580.7
    618520     17579.5
    618560       17583
    618600     17581.9
    618640     17584.7
    618680     17583.8
    618720     17587.6
    618760     17588.5
    618800     17588.9
    618840     17591.9
    618880     17588.7
    618920     17592.6
    618960     17595.2
    619000     17595.1
    619040     17594.7
    619080     17597.2
    619120     17600.5
    619160     17598.1
    619200     17598.6
    619240       17603
    619280     17603.5
    619320     17602.2
    619360     17605.9
    619400     17604.6
    619440     17607.5
    619480     17606.6
    619520     17610.5
    619560     17611.3
    619600     17611.7
    619640     17614.7
    619680     17611.5
    619720     17615.4
    619760       17618
    619800     17617.8
    619840     17617.5
    619880       17620
    619920     17623.3
    619960     17620.9
    620000     17621.4
    620040     17625.7
    620080     17626.3
    620120     17624.9
    620160     17628.5
    620200     17627.3
    620240     17630.3
    620280     17629.4
    620320     17633.4
    620360       17634
    620400     17634.5
    620440     17637.5
    620480     17634.3
    620520     17638.2
    620560     17640.7
    620600     17640.6
    620640     17640.3
    620680     17642.9
    620720     17646.1
    620760     17643.7
    620800     17644.1
    620840     17648.6
    620880       17649
    620920     17647.7
    620960     17651.3
    621000     17650.1
    621040     17653.1
    621080     17652.4
    621120     17656.2
    621160     17656.9
    621200     17657.4
    621240     17660.3
    621280     17657.2
    621320     17661.1
    621360     17663.5
    621400     17663.4
    621440       17663
    621480     17665.7
    621520     17668.9
    621560     17666.6
    621600     17666.8
    621640     17671.5
    621680     17671.8
    621720     17670.7
    621760     17674.2
    621800       17673
    621840       17676
    621880     17675.2
    621920     17679.1
    621960     17679.7
    622000     17680.2
    622040     17683.1
    622080     17679.9
    622120       17684
    622160     17686.3
    622200     17686.3
    622240     17685.9
    622280     17688.5
    622320     17691.8
    622360     17689.4
    622400     17689.7
    622440     17694.4
    622480     17694.7
    622520     17693.5
    622560     17697.1
    622600     17695.9
    622640     17698.9
    622680       17698
    622720       17702
    622760     17702.5
    622800     17703.1
    622840       17706
    622880     17702.9
    622920     17706.9
    622960     17709.2
    623000     17709.1
    623040     17708.7
    623080     17711.3
    623120     17714.6
    623160     17712.3
    623200     17712.5
    623240     17717.2
    623280     17717.6
    623320     17716.4
    623360     17719.9
    623400     17718.7
    623440     17721.8
    623480     17720.9
    623520     17724.9
    623560     17725.3
    623600     17725.9
    623640     17728.9
    623680     17725.7
    623720     17729.7
    623760     17732.1
    623800       17732
    623840     17731.6
    623880     17734.2
    623920     17737.4
    623960     17735.3
    624000     17735.4
    624040       17740
    624080     17740.4
    624120     17739.3
    624160     17742.6
    624200     17741.7
    624240     17744.7
    624280     17743.7
    624320     17747.9
    624360     17748.2
    624400     17748.7
    624440     17751.8
    624480     17748.5
    624520     17752.5
    624560       17755
    624600     17754.9
    624640     17754.4
    624680       17757
    624720     17760.2
    624760     17758.1
    624800     17758.3
    624840       17763
    624880     17763.2
    624920     17762.1
    624960     17765.6
    625000     17764.6
    625040     17767.7
    625080     17766.5
    625120     17770.7
    625160       17771
    625200     17771.5
    625240     17774.7
    625280     17771.4
    625320     17775.2
    625360     17777.8
    625400     17777.9
    625440     17777.3
    625480     17779.8
    625520     17783.1
    625560       17781
    625600     17781.1
    625640     17785.8
    625680     17786.1
    625720       17785
    625760     17788.5
    625800     17787.4
    625840     17790.5
    625880     17789.3
    625920     17793.6
    625960     17793.9
    626000     17794.4
    626040     17797.5
    626080     17794.2
    626120     17798.2
    626160     17800.7
    626200     17800.7
    626240       17800
    626280     17802.7
    626320     17805.9
    626360     17803.8
    626400     17803.9
    626440     17808.6
    626480     17808.9
    626520     17807.8
    626560     17811.4
    626600     17810.2
    626640     17813.4
    626680     17812.2
    626720     17816.4
    626760     17816.7
    626800     17817.2
    626840     17820.4
    626880       17817
    626920     17820.9
    626960     17823.5
    627000     17823.5
    627040     17822.8
    627080     17825.6
    627120     17828.7
    627160     17826.6
    627200     17826.8
    627240     17831.5
    627280     17831.7
    627320     17830.7
    627360     17834.3
    627400     17833.1
    627440     17836.3
    627480       17835
    627520     17839.3
    627560     17839.5
    627600       17840
    627640     17843.2
    627680     17839.9
    627720     17843.7
    627760     17846.2
    627800     17846.2
    627840     17845.6
    627880     17848.4
    627920     17851.6
    627960     17849.4
    628000     17849.6
    628040     17854.3
    628080     17854.6
    628120     17853.5
    628160     17857.1
    628200     17855.9
    628240     17859.1
    628280     17857.9
    628320       17862
    628360     17862.4
    628400     17862.9
    628440       17866
    628480     17862.7
    628520     17866.6
    628560       17869
    628600     17869.1
    628640     17868.4
    628680     17871.3
    628720     17874.5
    628760     17872.2
    628800     17872.5
    628840     17877.1
    628880     17877.5
    628920     17876.3
    628960     17879.9
    629000     17878.7
    629040     17881.9
    629080     17880.6
    629120     17884.7
    629160     17885.1
    629200     17885.7
    629240     17888.8
    629280     17885.5
    629320     17889.4
    629360     17891.9
    629400     17891.9
    629440     17891.1
    629480     17894.1
    629520     17897.2
    629560     17894.9
    629600     17895.3
    629640     17899.9
    629680     17900.3
    629720       17899
    629760     17902.7
    629800     17901.5
    629840     17904.8
    629880     17903.4
    629920     17907.5
    629960     17907.9
    630000     17908.6
    630040     17911.7
    630080     17908.3
    630120     17912.2
    630160     17914.6
    630200     17914.8
    630240     17913.8
    630280     17916.9
    630320       17920
    630360     17917.7
    630400     17917.9
    630440     17922.5
    630480       17923
    630520     17921.7
    630560     17925.4
    630600     17924.2
    630640     17927.6
    630680     17926.1
    630720     17930.2
    630760     17930.7
    630800     17931.2
    630840     17934.4
    630880       17931
    630920     17934.8
    630960     17937.3
    631000     17937.5
    631040     17936.5
    631080     17939.6
    631120     17942.7
    631160     17940.4
    631200     17940.6
    631240     17945.2
    631280     17945.7
    631320     17944.3
    631360     17948.2
    631400     17946.9
    631440     17950.3
    631480     17948.7
    631520     17952.9
    631560     17953.5
    631600     17953.9
    631640     17957.1
    631680     17953.7
    631720     17957.6
    631760       17960
    631800     17960.3
    631840     17959.3
    631880     17962.4
    631920     17965.4
    631960     17963.1
    632000     17963.3
    632040     17967.8
    632080     17968.4
    632120       17967
    632160     17970.8
    632200     17969.5
    632240       17973
    632280     17971.4
    632320     17975.6
    632360     17976.2
    632400     17976.6
    632440     17979.9
    632480     17976.4
    632520     17980.3
    632560     17982.7
    632600     17982.8
    632640       17982
    632680     17985.1
    632720     17988.1
    632760     17985.9
    632800     17986.1
    632840     17990.6
    632880     17991.2
    632920     17989.6
    632960     17993.5
    633000     17992.3
    633040     17995.7
    633080     17994.1
    633120     17998.3
    633160     17998.9
    633200     17999.2
    633240     18002.6
    633280     17999.1
    633320       18003
    633360     18005.4
    633400     18005.6
    633440     18004.7
    633480     18007.7
    633520     18010.8
    633560     18008.6
    633600     18008.9
    633640     18013.3
    633680     18013.8
    633720     18012.4
    633760     18016.1
    633800       18015
    633840     18018.5
    633880     18016.8
    633920       18021
    633960     18021.6
    634000     18021.9
    634040     18025.4
    634080     18021.8
    634120     18025.7
    634160     18028.2
    634200     18028.2
    634240     18027.4
    634280     18030.5
    634320     18033.6
    634360     18031.4
    634400     18031.6
    634440       18036
    634480     18036.5
    634520     18035.2
    634560     18038.9
    634600     18037.7
    634640     18041.2
    634680     18039.6
    634720     18043.7
    634760     18044.4
    634800     18044.6
    634840     18048.2
    634880     18044.5
    634920     18048.3
    634960       18051
    635000       18051
    635040     18050.2
    635080     18053.2
    635120     18056.5
    635160     18054.3
    635200     18054.4
    635240     18058.7
    635280     18059.3
    635320     18057.9
    635360     18061.6
    635400     18060.5
    635440       18064
    635480     18062.2
    635520     18066.3
    635560     18067.1
    635600     18067.3
    635640     18070.8
    635680     18067.3
    635720     18071.1
    635760     18073.8
    635800     18073.8
    635840     18072.8
    635880       18076
    635920     18079.2
    635960       18077
    636000     18077.1
    636040     18081.4
    636080       18082
    636120     18080.6
    636160     18084.5
    636200     18083.1
    636240     18086.8
    636280     18084.8
    636320     18089.1
    636360     18089.9
    636400     18090.1
    636440     18093.7
    636480       18090
    636520       18094
    636560     18096.5
    636600     18096.5
    636640     18095.6
    636680     18098.7
    636720     18101.9
    636760     18099.8
    636800       18100
    636840     18104.2
    636880     18104.9
    636920     18103.4
    636960     18107.3
    637000     18105.9
    637040     18109.6
    637080     18107.6
    637120     18111.9
    637160     18112.7
    637200     18112.8
    637240     18116.5
    637280     18112.8
    637320     18116.8
    637360     18119.2
    637400     18119.4
    637440     18118.4
    637480     18121.5
    637520     18124.8
    637560     18122.6
    637600     18122.7
    637640     18126.9
    637680     18127.5
    637720     18126.1
    637760     18130.1
    637800     18128.8
    637840     18132.3
    637880     18130.3
    637920     18134.8
    637960     18135.5
    638000     18135.6
    638040     18139.2
    638080     18135.5
    638120     18139.6
    638160       18142
    638200     18142.2
    638240     18141.2
    638280     18144.3
    638320     18147.7
    638360     18145.3
    638400     18145.5
    638440     18149.7
    638480     18150.3
    638520     18148.9
    638560     18152.9
    638600     18151.6
    638640     18155.2
    638680     18153.1
    638720     18157.6
    638760     18158.2
    638800     18158.3
    638840       18162
    638880     18158.1
    638920     18162.3
    638960     18164.7
    639000     18164.9
    639040     18163.9
    639080     18167.1
    639120     18170.4
    639160     18168.1
    639200     18168.3
    639240     18172.5
    639280     18173.1
    639320     18171.6
    639360     18175.7
    639400     18174.3
    639440     18177.9
    639480     18175.9
    639520     18180.4
    639560       18181
    639600     18181.1
    639640     18184.9
    639680     18180.9
    639720       18185
    639760     18187.5
    639800     18187.8
    639840     18186.7
    639880       18190
    639920     18193.2
    639960     18190.9
    640000     18191.1
    640040     18195.3
    640080     18195.9
    640120     18194.4
    640160     18198.4
    640200     18197.1
    640240     18200.7
    640280     18198.6
    640320     18203.3
    640360     18203.8
    640400     18203.8
    640440     18207.6
    640480     18203.6
    640520     18207.8
    640560     18210.3
    640600     18210.6
    640640     18209.5
    640680     18212.7
    640720     18215.9
    640760     18213.6
    640800     18213.9
    640840     18218.1
    640880     18218.7
    640920     18217.2
    640960     18221.2
    641000     18219.8
    641040     18223.5
    641080     18221.3
    641120       18226
    641160     18226.5
    641200     18226.5
    641240     18230.4
    641280     18226.5
    641320     18230.5
    641360     18233.1
    641400     18233.4
    641440     18232.3
    641480     18235.5
    641520     18238.7
    641560     18236.5
    641600     18236.7
    641640     18240.9
    641680     18241.4
    641720     18239.9
    641760     18244.1
    641800     18242.6
    641840     18246.4
    641880     18244.1
    641920     18248.8
    641960     18249.3
    642000     18249.3
    642040     18253.2
    642080     18249.2
    642120     18253.3
    642160     18255.9
    642200     18256.2
    642240       18255
    642280     18258.3
    642320     18261.5
    642360     18259.1
    642400     18259.4
    642440     18263.6
    642480     18264.1
    642520     18262.6
    642560     18266.8
    642600     18265.4
    642640     18269.3
    642680     18266.9
    642720     18271.6
    642760       18272
    642800     18272.1
    642840     18275.9
    642880     18272.1
    642920     18276.2
    642960     18278.6
    643000       18279
    643040     18277.7
    643080     18281.1
    643120     18284.1
    643160     18281.8
    643200     18282.2
    643240     18286.4
    643280     18286.9
    643320     18285.3
    643360     18289.6
    643400       18288
    643440       18292
    643480     18289.5
    643520     18294.3
    643560     18294.6
    643600     18294.8
    643640     18298.6
    643680     18294.7
    643720     18298.9
    643760     18301.3
    643800     18301.7
    643840     18300.4
    643880     18303.9
    643920     18306.9
    643960     18304.5
    644000     18304.8
    644040     18308.9
    644080     18309.5
    644120     18307.9
    644160     18312.3
    644200     18310.6
    644240     18314.6
    644280     18312.3
    644320     18316.9
    644360     18317.1
    644400     18317.4
    644440     18321.2
    644480     18317.4
    644520     18321.5
    644560       18324
    644600     18324.3
    644640     18322.9
    644680     18326.4
    644720     18329.6
    644760     18327.2
    644800     18327.4
    644840     18331.6
    644880       18332
    644920     18330.4
    644960     18334.7
    645000     18333.3
    645040     18337.2
    645080     18334.9
    645120     18339.5
    645160     18339.8
    645200       18340
    645240     18343.8
    645280       18340
    645320     18344.1
    645360     18346.6
    645400       18347
    645440     18345.5
    645480     18348.9
    645520     18352.1
    645560     18349.8
    645600     18349.9
    645640     18354.2
    645680     18354.6
    645720       18353
    645760     18357.4
    645800     18355.8
    645840     18359.7
    645880     18357.4
    645920     18362.2
    645960     18362.3
    646000     18362.6
    646040     18366.5
    646080     18362.6
    646120     18366.7
    646160     18369.1
    646200     18369.5
    646240       18368
    646280     18371.6
    646320     18374.7
    646360     18372.3
    646400     18372.6
    646440     18376.9
    646480     18377.1
    646520     18375.6
    646560     18379.9
    646600     18378.3
    646640     18382.3
    646680     18379.9
    646720     18384.8
    646760     18384.9
    646800     18385.2
    646840     18389.1
    646880     18385.2
    646920     18389.3
    646960     18391.7
    647000     18392.2
    647040     18390.6
    647080     18394.2
    647120     18397.2
    647160     18394.9
    647200     18395.2
    647240     18399.5
    647280     18399.7
    647320     18398.2
    647360     18402.6
    647400     18400.9
    647440     18404.9
    647480     18402.4
    647520     18407.5
    647560     18407.5
    647600     18407.8
    647640     18411.7
    647680     18407.7
    647720     18411.9
    647760     18414.2
    647800     18414.8
    647840     18413.3
    647880     18416.8
    647920     18419.8
    647960     18417.7
    648000     18417.8
    648040     18422.1
    648080     18422.3
    648120     18420.8
    648160     18425.1
    648200     18423.5
    648240     18427.6
    648280     18425.1
    648320     18430.1
    648360     18430.1
    648400     18430.3
    648440     18434.3
    648480     18430.3
    648520     18434.4
    648560     18436.9
    648600     18437.5
    648640       18436
    648680     18439.4
    648720     18442.4
    648760     18440.2
    648800     18440.4
    648840     18444.7
    648880     18444.9
    648920     18443.5
    648960     18447.7
    649000     18446.1
    649040     18450.2
    649080     18447.6
    649120     18452.7
    649160     18452.7
    649200     18452.9
    649240     18456.9
    649280       18453
    649320     18457.1
    649360     18459.5
    649400     18460.1
    649440     18458.6
    649480     18461.9
    649520     18465.1
    649560     18462.9
    649600     18463.1
    649640     18467.2
    649680     18467.5
    649720       18466
    649760     18470.4
    649800     18468.7
    649840     18472.9
    649880     18470.3
    649920     18475.3
    649960     18475.3
    650000     18475.5
    650040     18479.6
    650080     18475.7
    650120     18479.6
    650160     18482.2
    650200     18482.7
    650240     18481.2
    650280     18484.6
    650320     18487.5
    650360     18485.6
    650400     18485.7
    650440     18489.9
    650480     18490.1
    650520     18488.6
    650560     18493.1
    650600     18491.3
    650640     18495.6
    650680     18492.8
    650720     18497.8
    650760     18497.9
    650800     18498.1
    650840     18502.1
    650880     18498.2
    650920     18502.1
    650960     18504.7
    651000     18505.3
    651040     18503.9
    651080     18507.2
    651120     18510.1
    651160     18508.2
    651200     18508.3
    651240     18512.5
    651280     18512.7
    651320     18511.3
    651360     18515.6
    651400     18513.9
    651440     18518.2
    651480     18515.5
    651520     18520.4
    651560     18520.6
    651600     18520.8
    651640     18524.8
    651680     18520.8
    651720     18524.8
    651760     18527.3
    651800       18528
    651840     18526.6
    651880     18529.8
    651920     18532.7
    651960     18530.8
    652000     18531.1
    652040     18535.2
    652080     18535.4
    652120     18533.9
    652160     18538.2
    652200     18536.5
    652240     18540.9
    652280       18538
    652320     18543.1
    652360     18543.1
    652400     18543.4
    652440     18547.5
    652480     18543.5
    652520     18547.5
    652560       18550
    652600     18550.5
    652640     18549.3
    652680     18552.4
    652720     18555.4
    652760     18553.3
    652800     18553.7
    652840     18557.8
    652880     18558.1
    652920     18556.5
    652960     18560.9
    653000     18559.2
    653040     18563.5
    653080     18560.6
    653120     18565.7
    653160     18565.8
    653200       18566
    653240       18570
    653280     18566.2
    653320       18570
    653360     18572.5
    653400     18573.2
    653440     18571.9
    653480     18575.1
    653520       18578
    653560       18576
    653600     18576.3
    653640     18580.4
    653680     18580.7
    653720     18579.2
    653760     18583.5
    653800     18581.8
    653840     18586.2
    653880     18583.2
    653920     18588.3
    653960     18588.4
    654000     18588.6
    654040     18592.7
    654080     18588.8
    654120     18592.7
    654160     18595.2
    654200     18595.8
    654240     18594.6
    654280     18597.7
    654320     18600.6
    654360     18598.6
    654400     18598.9
    654440     18602.9
    654480     18603.3
    654520     18601.8
    654560     18606.2
    654600     18604.6
    654640     18608.9
    654680     18605.7
    654720     18610.9
    654760     18610.9
    654800     18611.2
    654840     18615.4
    654880     18611.4
    654920     18615.3
    654960     18617.8
    655000     18618.5
    655040     18617.2
    655080     18620.4
    655120     18623.4
    655160     18621.2
    655200     18621.5
    655240     18625.6
    655280     18625.9
    655320     18624.4
    655360     18628.8
    655400     18627.2
    655440     18631.4
    655480     18628.2
    655520     18633.4
    655560     18633.6
    655600     18633.6
    655640       18638
    655680       18634
    655720     18637.9
    655760     18640.4
    655800     18641.2
    655840     18639.7
    655880     18643.2
    655920     18645.9
    655960     18643.8
    656000       18644
    656040     18648.2
    656080     18648.6
    656120     18647.2
    656160     18651.4
    656200     18649.7
    656240       18654
    656280     18650.9
    656320     18656.1
    656360     18656.3
    656400     18656.3
    656440     18660.7
    656480     18656.7
    656520     18660.6
    656560       18663
    656600     18663.8
    656640     18662.3
    656680     18665.8
    656720     18668.7
    656760     18666.5
    656800     18666.7
    656840     18670.9
    656880     18671.3
    656920     18669.8
    656960     18674.1
    657000     18672.3
    657040     18676.7
    657080     18673.6
    657120     18678.8
    657160     18678.9
    657200     18678.9
    657240     18683.2
    657280     18679.4
    657320     18683.2
    657360     18685.6
    657400     18686.4
    657440     18685.1
    657480     18688.4
    657520     18691.5
    657560     18689.1
    657600     18689.3
    657640     18693.6
    657680     18693.9
    657720     18692.5
    657760     18696.7
    657800     18694.9
    657840     18699.2
    657880     18696.3
    657920     18701.4
    657960     18701.4
    658000     18701.5
    658040     18705.8
    658080     18701.9
    658120     18705.9
    658160     18708.2
    658200       18709
    658240     18707.8
    658280       18711
    658320     18714.2
    658360     18711.8
    658400       18712
    658440     18716.2
    658480     18716.5
    658520     18715.2
    658560     18719.5
    658600     18717.5
    658640     18721.8
    658680       18719
    658720       18724
    658760       18724
    658800       18724
    658840     18728.5
    658880     18724.4
    658920     18728.5
    658960     18730.8
    659000     18731.7
    659040     18730.4
    659080     18733.5
    659120     18736.9
    659160     18734.5
    659200     18734.5
    659240     18738.9
    659280     18739.2
    659320     18737.7
    659360     18742.1
    659400     18740.1
    659440     18744.4
    659480     18741.5
    659520     18746.7
    659560     18746.5
    659600     18746.6
    659640       18751
    659680     18747.1
    659720     18751.2
    659760     18753.4
    659800     18754.2
    659840       18753
    659880     18756.2
    659920     18759.6
    659960     18757.2
    660000     18757.2
    660040     18761.5
    660080     18761.8
    660120     18760.4
    660160     18764.6
    660200     18762.8
    660240       18767
    660280     18764.2
    660320     18769.3
    660360     18769.2
    660400     18769.3
    660440     18773.7
    660480     18769.7
    660520     18773.9
    660560     18776.1
    660600     18776.8
    660640     18775.6
    660680     18778.8
    660720     18782.2
    660760     18779.8
    660800     18779.8
    660840     18784.2
    660880     18784.4
    660920       18783
    660960     18787.2
    661000     18785.6
    661040     18789.7
    661080     18786.8
    661120     18791.9
    661160     18791.9
    661200       18792
    661240     18796.4
    661280     18792.3
    661320     18796.5
    661360     18798.8
    661400     18799.5
    661440     18798.2
    661480     18801.4
    661520     18804.9
    661560     18802.4
    661600     18802.6
    661640     18806.9
    661680     18807.1
    661720     18805.7
    661760     18809.8
    661800     18808.2
    661840     18812.2
    661880     18809.4
    661920     18814.5
    661960     18814.5
    662000     18814.7
    662040     18818.9
    662080     18814.9
    662120       18819
    662160     18821.4
    662200     18822.1
    662240     18820.9
    662280     18824.1
    662320     18827.6
    662360     18825.1
    662400     18825.2
    662440     18829.5
    662480     18829.6
    662520     18828.3
    662560     18832.5
    662600     18830.8
    662640     18834.9
    662680     18832.1
    662720     18837.2
    662760       18837
    662800     18837.2
    662840     18841.5
    662880     18837.5
    662920     18841.7
    662960     18844.1
    663000     18844.6
    663040     18843.6
    663080     18846.6
    663120     18850.2
    663160     18847.6
    663200     18847.8
    663240     18852.1
    663280     18852.2
    663320       18851
    663360     18855.2
    663400     18853.4
    663440     18857.6
    663480     18854.7
    663520     18859.8
    663560     18859.6
    663600     18859.9
    663640     18864.1
    663680     18860.2
    663720     18864.5
    663760     18866.7
    663800     18867.3
    663840     18866.2
    663880     18869.3
    663920     18872.9
    663960     18870.3
    664000     18870.4
    664040     18874.7
    664080     18874.9
    664120     18873.6
    664160       18878
    664200     18876.1
    664240     18880.2
    664280     18877.3
    664320     18882.5
    664360     18882.2
    664400     18882.5
    664440     18886.7
    664480     18882.9
    664520     18887.1
    664560     18889.4
    664600     18889.9
    664640     18888.8
    664680     18891.9
    664720     18895.5
    664760       18893
    664800       18893
    664840     18897.3
    664880     18897.4
    664920     18896.2
    664960     18900.6
    665000     18898.7
    665040     18902.7
    665080     18899.8
    665120     18905.1
    665160     18904.9
    665200     18905.1
    665240     18909.2
    665280     18905.7
    665320     18909.7
    665360       18912
    665400     18912.5
    665440     18911.4
    665480     18914.5
    665520     18918.1
    665560     18915.6
    665600     18915.6
    665640     18920.1
    665680     18920.1
    665720     18918.9
    665760     18923.3
    665800     18921.4
    665840     18925.3
    665880     18922.5
    665920     18927.9
    665960     18927.6
    666000     18927.8
    666040       18932
    666080     18928.4
    666120     18932.3
    666160     18934.5
    666200     18935.1
    666240       18934
    666280     18937.2
    666320     18940.7
    666360     18938.3
    666400     18938.3
    666440     18942.7
    666480     18942.8
    666520     18941.6
    666560     18945.9
    666600       18944
    666640     18947.9
    666680     18945.2
    666720     18950.5
    666760     18950.2
    666800     18950.5
    666840     18954.5
    666880     18951.1
    666920       18955
    666960     18957.1
    667000     18957.8
    667040     18956.6
    667080     18959.7
    667120     18963.3
    667160     18961.1
    667200     18961.1
    667240     18965.4
    667280     18965.5
    667320     18964.2
    667360     18968.5
    667400     18966.7
    667440     18970.5
    667480     18967.9
    667520     18973.2
    667560     18972.8
    667600     18973.2
    667640     18977.2
    667680     18973.7
    667720     18977.5
    667760     18979.6
    667800     18980.4
    667840     18979.3
    667880     18982.4
    667920       18986
    667960     18983.7
    668000     18983.7
    668040       18988
    668080     18988.1
    668120     18986.9
    668160       18991
    668200     18989.3
    668240     18993.1
    668280     18990.5
    668320     18995.8
    668360     18995.3
    668400     18995.9
    668440     18999.8
    668480     18996.3
    668520     19000.1
    668560     19002.2
    668600       19003
    668640     19001.9
    668680       19005
    668720     19008.6
    668760     19006.2
    668800     19006.2
    668840     19010.7
    668880     19010.7
    668920     19009.4
    668960     19013.6
    669000     19011.8
    669040     19015.7
    669080     19013.1
    669120     19018.4
    669160       19018
    669200     19018.5
    669240     19022.4
    669280     19018.8
    669320     19022.7
    669360     19024.7
    669400     19025.6
    669440     19024.4
    669480     19027.6
    669520     19031.2
    669560     19028.8
    669600     19028.7
    669640     19033.2
    669680     19033.3
    669720     19031.8
    669760     19036.1
    669800     19034.4
    669840     19038.2
    669880     19035.6
    669920       19041
    669960     19040.6
    670000       19041
    670040       19045
    670080     19041.3
    670120     19045.3
    670160     19047.3
    670200     19048.2
    670240     19046.9
    670280     19050.1
    670320     19053.8
    670360     19051.4
    670400     19051.3
    670440     19055.9
    670480     19056.1
    670520     19054.4
    670560     19058.8
    670600     19057.1
    670640     19060.9
    670680     19058.2
    670720     19063.7
    670760     19063.2
    670800     19063.6
    670840     19067.6
    670880       19064
    670920     19067.9
    670960     19069.9
    671000     19070.8
    671040     19069.6
    671080     19072.8
    671120     19076.5
    671160       19074
    671200     19073.9
    671240     19078.5
    671280     19078.8
    671320       19077
    671360     19081.4
    671400     19079.7
    671440     19083.3
    671480     19080.7
    671520     19086.2
    671560     19085.7
    671600     19086.2
    671640     19090.1
    671680     19086.4
    671720     19090.5
    671760     19092.4
    671800     19093.3
    671840     19092.2
    671880     19095.3
    671920     19099.1
    671960     19096.6
    672000     19096.6
    672040     19101.1
    672080     19101.4
    672120     19099.6
    672160       19104
    672200     19102.3
    672240     19105.9
    672280     19103.2
    672320     19108.9
    672360     19108.4
    672400     19108.9
    672440     19112.7
    672480       19109
    672520     19113.1
    672560       19115
    672600     19115.9
    672640     19114.9
    672680     19117.8
    672720     19121.8
    672760     19119.3
    672800     19119.1
    672840     19123.7
    672880       19124
    672920     19122.2
    672960     19126.5
    673000     19124.8
    673040     19128.5
    673080     19125.8
    673120     19131.5
    673160       19131
    673200     19131.4
    673240     19135.3
    673280     19131.5
    673320     19135.7
    673360     19137.4
    673400     19138.4
    673440     19137.4
    673480     19140.3
    673520     19144.4
    673560     19141.9
    673600     19141.7
    673640     19146.2
    673680     19146.5
    673720     19144.9
    673760       19149
    673800     19147.3
    673840     19151.2
    673880     19148.2
    673920       19154
    673960     19153.5
    674000     19153.8
    674040     19157.8
    674080     19154.2
    674120     19158.2
    674160       19160
    674200     19160.9
    674240     19159.9
    674280     19162.8
    674320       19167
    674360     19164.4
    674400     19164.2
    674440     19168.7
    674480       19169
    674520     19167.5
    674560     19171.5
    674600     19169.8
    674640     19173.8
    674680     19170.8
    674720     19176.4
    674760       19176
    674800     19176.4
    674840     19180.5
    674880     19176.8
    674920     19180.7
    674960     19182.6
    675000     19183.5
    675040     19182.5
    675080     19185.3
    675120     19189.5
    675160       19187
    675200     19186.8
    675240     19191.3
    675280     19191.5
    675320     19190.2
    675360     19194.2
    675400     19192.3
    675440     19196.4
    675480     19193.3
    675520       19199
    675560     19198.7
    675600       19199
    675640     19203.1
    675680     19199.4
    675720     19203.2
    675760       19205
    675800     19206.1
    675840       19205
    675880     19207.9
    675920     19212.2
    675960     19209.5
    676000     19209.6
    676040     19213.9
    676080     19214.1
    676120     19212.7
    676160     19216.6
    676200     19214.8
    676240       19219
    676280     19215.9
    676320     19221.7
    676360     19221.3
    676400     19221.6
    676440     19225.5
    676480       19222
    676520     19225.8
    676560     19227.7
    676600     19228.7
    676640     19227.6
    676680     19230.5
    676720     19234.8
    676760     19232.1
    676800     19232.1
    676840     19236.4
    676880     19236.6
    676920     19235.3
    676960     19239.2
    677000     19237.3
    677040     19241.6
    677080     19238.4
    677120     19244.2
    677160     19243.8
    677200     19244.2
    677240       19248
    677280     19244.4
    677320     19248.3
    677360     19250.2
    677400     19251.2
    677440     19250.1
    677480     19253.1
    677520     19257.4
    677560     19254.8
    677600     19254.7
    677640       19259
    677680       19259
    677720     19257.8
    677760     19261.8
    677800     19259.9
    677840     19264.1
    677880       19261
    677920     19266.8
    677960     19266.3
    678000     19266.8
    678040     19270.6
    678080       19267
    678120       19271
    678160     19272.7
    678200     19273.8
    678240     19272.6
    678280     19275.6
    678320     19279.9
    678360     19277.4
    678400     19277.1
    678440     19281.6
    678480     19281.6
    678520     19280.5
    678560     19284.4
    678600     19282.5
    678640     19286.6
    678680     19283.6
    678720     19289.2
    678760       19289
    678800     19289.3
    678840     19293.1
    678880     19289.5
    678920     19293.6
    678960     19295.2
    679000     19296.4
    679040     19295.1
    679080     19298.2
    679120     19302.5
    679160     19299.9
    679200     19299.6
    679240     19304.1
    679280     19304.2
    679320     19302.9
    679360     19306.9
    679400     19304.9
    679440     19309.2
    679480       19306
    679520     19311.7
    679560     19311.3
    679600     19311.8
    679640     19315.6
    679680       19312
    679720     19316.1
    679760     19317.6
    679800     19318.9
    679840     19317.6
    679880     19320.7
    679920       19325
    679960     19322.3
    680000       19322
    680040     19326.6
    680080     19326.7
    680120     19325.4
    680160     19329.5
    680200     19327.4
    680240     19331.7
    680280     19328.5
    680320     19334.3
    680360     19333.8
    680400     19334.3
    680440       19338
    680480     19334.5
    680520     19338.6
    680560     19340.1
    680600     19341.6
    680640     19340.2
    680680     19343.2
    680720     19347.5
    680760     19344.8
    680800     19344.4
    680840     19349.1
    680880     19349.2
    680920     19347.9
    680960       19352
    681000     19349.8
    681040     19354.2
    681080     19351.1
    681120     19356.7
    681160     19356.3
    681200     19356.8
    681240     19360.5
    681280     19357.1
    681320     19361.2
    681360     19362.6
    681400       19364
    681440     19362.6
    681480     19365.6
    681520       19370
    681560     19367.3
    681600     19366.9
    681640     19371.6
    681680     19371.8
    681720     19370.3
    681760     19374.5
    681800     19372.4
    681840     19376.9
    681880     19373.7
    681920     19379.4
    681960     19378.8
    682000     19379.3
    682040     19383.2
    682080     19379.6
    682120     19383.7
    682160     19385.1
    682200     19386.5
    682240     19385.1
    682280     19388.1
    682320     19392.5
    682360     19389.8
    682400     19389.4
    682440     19394.3
    682480     19394.3
    682520       19393
    682560     19397.1
    682600       19395
    682640     19399.4
    682680     19396.3
    682720     19401.9
    682760     19401.5
    682800     19401.9
    682840     19405.8
    682880     19402.3
    682920     19406.3
    682960     19407.7
    683000       19409
    683040     19407.6
    683080     19410.6
    683120       19415
    683160     19412.5
    683200       19412
    683240     19416.9
    683280     19416.8
    683320     19415.7
    683360     19419.6
    683400     19417.6
    683440       19422
    683480     19418.8
    683520     19424.5
    683560     19424.1
    683600     19424.5
    683640     19428.3
    683680     19424.8
    683720     19428.8
    683760     19430.3
    683800     19431.7
    683840     19430.2
    683880     19433.2
    683920     19437.5
    683960     19435.1
    684000     19434.5
    684040     19439.4
    684080     19439.4
    684120     19438.3
    684160     19442.1
    684200     19440.3
    684240     19444.5
    684280     19441.3
    684320     19447.1
    684360     19446.7
    684400       19447
    684440     19450.8
    684480     19447.3
    684520     19451.4
    684560     19452.7
    684600     19454.2
    684640     19452.9
    684680     19455.7
    684720     19460.1
    684760     19457.6
    684800       19457
    684840     19461.8
    684880       19462
    684920     19460.8
    684960     19464.6
    685000     19462.8
    685040     19467.1
    685080     19463.9
    685120     19469.7
    685160     19469.3
    685200     19469.5
    685240     19473.4
    685280     19469.8
    685320       19474
    685360     19475.2
    685400     19476.7
    685440     19475.3
    685480     19478.4
    685520     19482.7
    685560     19480.3
    685600     19479.6
    685640     19484.5
    685680     19484.5
    685720     19483.4
    685760     19487.1
    685800     19485.4
    685840     19489.8
    685880     19486.5
    685920     19492.2
    685960       19492
    686000       19492
    686040     19495.9
    686080     19492.3
    686120     19496.5
    686160     19497.7
    686200     19499.2
    686240     19497.8
    686280     19500.9
    686320     19505.2
    686360     19502.9
    686400     19502.1
    686440       19507
    686480       19507
    686520     19505.8
    686560     19509.7
    686600     19507.8
    686640     19512.3
    686680       19509
    686720     19514.7
    686760     19514.3
    686800     19514.6
    686840     19518.4
    686880     19514.8
    686920       19519
    686960     19520.2
    687000     19521.7
    687040     19520.2
    687080     19523.5
    687120     19527.6
    687160     19525.4
    687200     19524.6
    687240     19529.6
    687280     19529.5
    687320     19528.4
    687360     19532.2
    687400     19530.3
    687440     19534.9
    687480     19531.6
    687520     19537.3
    687560     19536.8
    687600     19537.1
    687640     19540.9
    687680     19537.3
    687720     19541.5
    687760     19542.8
    687800     19544.1
    687840     19542.7
    687880       19546
    687920     19550.2
    687960     19547.9
    688000     19547.3
    688040     19552.3
    688080       19552
    688120       19551
    688160     19554.6
    688200     19552.9
    688240     19557.4
    688280       19554
    688320     19559.9
    688360     19559.5
    688400     19559.7
    688440     19563.5
    688480     19559.9
    688520       19564
    688560     19565.3
    688600     19566.6
    688640     19565.2
    688680     19568.5
    688720     19572.7
    688760     19570.4
    688800     19569.9
    688840     19574.8
    688880     19574.5
    688920     19573.6
    688960     19577.3
    689000     19575.4
    689040       19580
    689080     19576.7
    689120     19582.4
    689160       19582
    689200     19582.3
    689240     19586.1
    689280     19582.7
    689320     19586.6
    689360     19587.9
    689400       19589
    689440     19587.8
    689480     19591.1
    689520     19595.3
    689560     19592.8
    689600     19592.6
    689640     19597.4
    689680     19597.2
    689720     19596.2
    689760     19599.8
    689800     19598.1
    689840     19602.5
    689880     19599.3
    689920     19604.9
    689960     19604.4
    690000     19604.8
    690040     19608.5
    690080     19605.1
    690120     19609.3
    690160     19610.5
    690200     19611.5
    690240     19610.4
    690280     19613.7
    690320     19617.8
    690360     19615.4
    690400     19615.2
    690440     19619.9
    690480     19619.8
    690520     19618.7
    690560     19622.3
    690600     19620.6
    690640       19625
    690680     19621.9
    690720     19627.5
    690760     19626.9
    690800     19627.2
    690840       19631
    690880     19627.7
    690920     19631.9
    690960     19633.1
    691000     19634.2
    691040     19632.8
    691080     19636.2
    691120     19640.3
    691160       19638
    691200     19637.7
    691240     19642.5
    691280     19642.3
    691320     19641.2
    691360     19644.9
    691400     19643.2
    691440     19647.5
    691480     19644.4
    691520       19650
    691560     19649.4
    691600     19649.7
    691640     19653.6
    691680     19650.2
    691720     19654.4
    691760     19655.5
    691800     19656.7
    691840     19655.4
    691880     19658.8
    691920       19663
    691960     19660.5
    692000     19660.3
    692040     19665.1
    692080     19664.8
    692120     19663.7
    692160     19667.5
    692200     19665.8
    692240     19670.1
    692280     19667.2
    692320     19672.6
    692360     19671.9
    692400     19672.2
    692440     19676.2
    692480     19672.8
    692520       19677
    692560     19678.1
    692600     19679.4
    692640       19678
    692680     19681.4
    692720     19685.7
    692760     19683.1
    692800     19682.8
    692840     19687.7
    692880     19687.3
    692920     19686.3
    692960     19690.1
    693000     19688.4
    693040     19692.7
    693080     19689.8
    693120     19695.1
    693160     19694.4
    693200     19694.9
    693240     19698.7
    693280     19695.4
    693320     19699.5
    693360     19700.7
    693400       19702
    693440     19700.7
    693480     19703.9
    693520     19708.3
    693560     19705.5
    693600     19705.3
    693640     19710.1
    693680     19709.9
    693720     19708.8
    693760     19712.7
    693800     19710.9
    693840     19715.2
    693880     19712.3
    693920     19717.6
[truncated: 175,997 more chars]
