# Supplementary material for: Comment on 'Valid molecular dynamics simulations of human hemoglobin require a surprisingly large box size'
Source: eLife. 2019 Jun 20;8:e44718. doi: 10.7554/eLife.44718 (PMC6586461; doi:10.7554/eLife.44718)
Supplement: Figure 2—source data 1. — The zip archive contains a README file describing which source files correspond to the different panels. [file elife-44718-fig2-data1.zip › figure2/panel_B/90A/d/msd.xvg]

# This file was created Thu Mar  7 21:10:51 2019
# Created by:
#             :-) GROMACS - gmx msd, 2018.5-dev-20181129-d5972f7 (-:
# 
# Executable:   /usr/local/gromacs/2018/2018.4-impi2017-fftw337-gcc640-cuda91/bin/gmx
# Data prefix:  /usr/local/gromacs/2018/2018.4-impi2017-fftw337-gcc640-cuda91
# Working dir:  /home/vgapsys/project/hemoglobin/hemoglobin/Meuwly/90a-elife/eqd
# Command line:
#   gmx msd -s /netmount/energy/vgapsys/hemoglobin/hemoglobin/raw/90a-elife/topol.tpr -f /netmount/energy/vgapsys/hemoglobin/hemoglobin/raw/90a-elife/d/traj_comp.xtc -trestart 800 -n index.ndx -o msd.xvg
# gmx msd is part of G R O M A C S:
#
# Guyana Rwanda Oman Macau Angola Cameroon Senegal
#
@    title "Mean Square Displacement"
@    xaxis  label "Time (ps)"
@    yaxis  label "MSD (nm\S2\N)"
@TYPE xy
# MSD gathered over 1e+06 ps with 1251 restarts
# Diffusion constants fitted from time 100000 to 900000 ps
# D[Water_&_OW] = 4.7749 (+/- 0.1192) (1e-5 cm^2/s)
         0           0
        40     1.23151
        80     2.43508
       120     3.63005
       160     4.81586
       200     5.99637
       240     7.17218
       280     8.34412
       320     9.50785
       360     10.6739
       400     11.8372
       440     12.9976
       480     14.1519
       520     15.3028
       560     16.4543
       600        17.6
       640     18.7502
       680      19.896
       720      21.047
       760     22.1947
       800     23.3427
       840     24.4825
       880     25.6292
       920     26.7695
       960     27.9063
      1000     29.0437
      1040     30.1861
      1080     31.3266
      1120     32.4607
      1160     33.6029
      1200     34.7483
      1240     35.8917
      1280      37.025
      1320     38.1595
      1360     39.2958
      1400     40.4227
      1440      41.561
      1480     42.6936
      1520     43.8402
      1560     44.9762
      1600     46.1123
      1640     47.2427
      1680     48.3856
      1720     49.5197
      1760      50.651
      1800     51.7769
      1840     52.9151
      1880      54.052
      1920     55.1781
      1960     56.3163
      2000     57.4571
      2040     58.5971
      2080      59.724
      2120     60.8586
      2160     61.9979
      2200      63.118
      2240     64.2551
      2280     65.3844
      2320     66.5237
      2360      67.656
      2400     68.7902
      2440     69.9186
      2480     71.0646
      2520     72.2002
      2560     73.3314
      2600     74.4564
      2640     75.5958
      2680     76.7378
      2720     77.8596
      2760     78.9959
      2800     80.1371
      2840      81.281
      2880     82.4059
      2920     83.5413
      2960     84.6816
      3000     85.7971
      3040     86.9303
      3080      88.057
      3120     89.1965
      3160     90.3249
      3200     91.4618
      3240     92.5884
      3280     93.7358
      3320     94.8694
      3360     95.9998
      3400     97.1213
      3440     98.2621
      3480      99.409
      3520      100.53
      3560     101.664
      3600     102.808
      3640     103.954
      3680     105.078
      3720     106.215
      3760     107.358
      3800     108.473
      3840      109.61
      3880     110.736
      3920     111.879
      3960     113.006
      4000     114.141
      4040     115.268
      4080      116.42
      4120     117.553
      4160     118.681
      4200     119.804
      4240     120.949
      4280     122.101
      4320     123.219
      4360      124.35
      4400     125.494
      4440     126.644
      4480     127.766
      4520     128.905
      4560     130.051
      4600     131.163
      4640     132.302
      4680     133.429
      4720     134.572
      4760       135.7
      4800     136.836
      4840     137.958
      4880      139.11
      4920     140.244
      4960     141.372
      5000     142.492
      5040     143.639
      5080     144.794
      5120     145.913
      5160     147.044
      5200     148.186
      5240     149.339
      5280     150.461
      5320     151.601
      5360     152.748
      5400     153.855
      5440     154.995
      5480     156.119
      5520     157.263
      5560      158.39
      5600     159.526
      5640     160.645
      5680     161.804
      5720     162.935
      5760     164.065
      5800     165.179
      5840     166.327
      5880      167.48
      5920     168.599
      5960      169.73
      6000     170.874
      6040     172.028
      6080      173.15
      6120     174.286
      6160     175.434
      6200     176.536
      6240     177.678
      6280     178.802
      6320     179.949
      6360     181.077
      6400     182.211
      6440     183.327
      6480     184.487
      6520     185.614
      6560     186.744
      6600     187.854
      6640     189.003
      6680     190.156
      6720     191.273
      6760     192.401
      6800     193.548
      6840     194.704
      6880     195.828
      6920     196.965
      6960     198.117
      7000     199.216
      7040     200.358
      7080     201.481
      7120      202.63
      7160     203.752
      7200     204.884
      7240     205.998
      7280      207.16
      7320     208.289
      7360     209.417
      7400     210.525
      7440     211.672
      7480     212.828
      7520     213.942
      7560     215.069
      7600     216.215
      7640     217.374
      7680     218.496
      7720     219.636
      7760     220.787
      7800     221.882
      7840     223.025
      7880     224.148
      7920     225.297
      7960     226.418
      8000      227.55
      8040     228.662
      8080     229.831
      8120     230.958
      8160     232.083
      8200     233.188
      8240     234.338
      8280     235.497
      8320     236.612
      8360     237.741
      8400     238.888
      8440     240.053
      8480     241.175
      8520     242.316
      8560     243.471
      8600     244.564
      8640     245.712
      8680     246.833
      8720     247.988
      8760      249.11
      8800     250.239
      8840      251.35
      8880     252.523
      8920      253.65
      8960     254.777
      9000      255.88
      9040     257.034
      9080     258.196
      9120      259.31
      9160     260.438
      9200     261.584
      9240     262.749
      9280     263.869
      9320      265.01
      9360     266.168
      9400     267.258
      9440     268.403
      9480     269.527
      9520     270.689
      9560      271.81
      9600     272.937
      9640     274.046
      9680     275.224
      9720     276.349
      9760     277.471
      9800     278.573
      9840     279.732
      9880     280.893
      9920     282.003
      9960      283.13
     10000     284.277
     10040     285.449
     10080     286.567
     10120     287.706
     10160     288.864
     10200     289.952
     10240     291.099
     10280     292.219
     10320     293.383
     10360     294.505
     10400     295.634
     10440     296.736
     10480     297.918
     10520     299.043
     10560     300.165
     10600     301.266
     10640     302.426
     10680     303.591
     10720       304.7
     10760     305.829
     10800     306.975
     10840     308.149
     10880     309.266
     10920     310.406
     10960     311.568
     11000     312.652
     11040     313.803
     11080     314.922
     11120     316.089
     11160     317.207
     11200      318.34
     11240     319.442
     11280     320.628
     11320     321.749
     11360     322.873
     11400     323.973
     11440     325.135
     11480     326.305
     11520     327.412
     11560     328.541
     11600     329.685
     11640      330.86
     11680     331.974
     11720     333.111
     11760     334.279
     11800      335.36
     11840      336.51
     11880     337.626
     11920     338.794
     11960     339.913
     12000     341.046
     12040     342.147
     12080     343.333
     12120     344.456
     12160      345.58
     12200     346.674
     12240     347.838
     12280     349.011
     12320      350.12
     12360     351.247
     12400     352.391
     12440     353.566
     12480     354.679
     12520     355.816
     12560     356.988
     12600     358.065
     12640     359.215
     12680     360.327
     12720     361.497
     12760     362.614
     12800     363.746
     12840     364.846
     12880     366.033
     12920     367.154
     12960     368.278
     13000     369.368
     13040     370.537
     13080     371.714
     13120     372.819
     13160     373.946
     13200     375.093
     13240     376.268
     13280     377.384
     13320     378.524
     13360     379.696
     13400     380.767
     13440     381.917
     13480     383.029
     13520     384.203
     13560     385.323
     13600     386.457
     13640     387.556
     13680     388.743
     13720     389.864
     13760     390.983
     13800     392.075
     13840     393.244
     13880     394.425
     13920      395.53
     13960     396.658
     14000     397.804
     14040     398.982
     14080     400.094
     14120      401.23
     14160     402.406
     14200     403.472
     14240     404.621
     14280     405.729
     14320     406.906
     14360     408.024
     14400     409.159
     14440     410.257
     14480     411.448
     14520     412.568
     14560     413.683
     14600     414.775
     14640     415.948
     14680     417.128
     14720     418.234
     14760     419.364
     14800     420.512
     14840     421.691
     14880     422.801
     14920     423.931
     14960      425.11
     15000     426.172
     15040     427.324
     15080     428.431
     15120     429.609
     15160     430.723
     15200      431.86
     15240     432.953
     15280     434.148
     15320     435.269
     15360     436.386
     15400     437.476
     15440     438.647
     15480     439.832
     15520     440.936
     15560     442.065
     15600     443.215
     15640     444.391
     15680       445.5
     15720     446.632
     15760     447.815
     15800     448.872
     15840     450.023
     15880     451.132
     15920     452.313
     15960     453.426
     16000     454.561
     16040     455.655
     16080     456.854
     16120     457.972
     16160      459.09
     16200     460.179
     16240     461.358
     16280     462.545
     16320     463.646
     16360     464.776
     16400     465.924
     16440       467.1
     16480     468.206
     16520     469.338
     16560     470.525
     16600     471.577
     16640     472.733
     16680     473.842
     16720     475.027
     16760     476.138
     16800      477.27
     16840      478.36
     16880      479.56
     16920     480.678
     16960     481.797
     17000     482.881
     17040     484.059
     17080     485.247
     17120     486.349
     17160      487.48
     17200     488.629
     17240      489.81
     17280     490.917
     17320     492.051
     17360     493.243
     17400     494.293
     17440     495.448
     17480     496.555
     17520     497.742
     17560      498.85
     17600     499.986
     17640     501.078
     17680     502.281
     17720     503.395
     17760     504.511
     17800     505.595
     17840     506.769
     17880     507.963
     17920      509.06
     17960     510.189
     18000     511.338
     18040      512.52
     18080     513.628
     18120     514.758
     18160     515.952
     18200     516.997
     18240     518.155
     18280     519.261
     18320     520.451
     18360     521.556
     18400     522.692
     18440      523.78
     18480     524.982
     18520     526.096
     18560     527.215
     18600     528.298
     18640     529.473
     18680     530.672
     18720     531.766
     18760     532.896
     18800     534.047
     18840     535.232
     18880     536.333
     18920     537.465
     18960     538.665
     19000     539.703
     19040      540.86
     19080     541.967
     19120     543.155
     19160     544.259
     19200     545.397
     19240     546.481
     19280     547.682
     19320     548.792
     19360     549.912
     19400     550.992
     19440     552.167
     19480     553.372
     19520     554.469
     19560     555.597
     19600     556.754
     19640     557.942
     19680     559.043
     19720     560.176
     19760     561.379
     19800     562.412
     19840     563.571
     19880     564.673
     19920     565.868
     19960     566.969
     20000     568.105
     20040     569.188
     20080     570.391
     20120     571.501
     20160     572.619
     20200     573.699
     20240     574.875
     20280     576.081
     20320     577.174
     20360     578.299
     20400      579.46
     20440     580.641
     20480     581.744
     20520     582.876
     20560     584.082
     20600     585.114
     20640     586.274
     20680     587.376
     20720     588.573
     20760     589.673
     20800     590.811
     20840     591.891
     20880     593.099
     20920      594.21
     20960     595.329
     21000     596.405
     21040     597.587
     21080     598.796
     21120     599.887
     21160     601.014
     21200     602.174
     21240     603.357
     21280     604.457
     21320      605.59
     21360     606.799
     21400     607.824
     21440     608.987
     21480     610.087
     21520     611.286
     21560     612.388
     21600      613.53
     21640     614.604
     21680     615.815
     21720     616.923
     21760     618.041
     21800     619.117
     21840     620.299
     21880     621.505
     21920     622.596
     21960     623.723
     22000     624.883
     22040     626.071
     22080     627.169
     22120       628.3
     22160     629.511
     22200     630.537
     22240     631.702
     22280       632.8
     22320     633.998
     22360     635.098
     22400     636.246
     22440      637.32
     22480     638.531
     22520     639.643
     22560      640.76
     22600     641.835
     22640      643.02
     22680     644.224
     22720     645.317
     22760     646.442
     22800       647.6
     22840     648.786
     22880     649.883
     22920     651.018
     22960     652.232
     23000     653.255
     23040     654.418
     23080     655.514
     23120     656.716
     23160     657.815
     23200      658.96
     23240     660.033
     23280     661.247
     23320     662.351
     23360     663.469
     23400     664.548
     23440     665.734
     23480     666.944
     23520     668.035
     23560      669.16
     23600     670.321
     23640     671.505
     23680     672.603
     23720     673.741
     23760      674.96
     23800     675.974
     23840     677.138
     23880     678.229
     23920     679.434
     23960     680.532
     24000     681.673
     24040     682.744
     24080     683.961
     24120     685.069
     24160     686.186
     24200     687.264
     24240     688.453
     24280     689.667
     24320     690.758
     24360     691.877
     24400     693.038
     24440     694.223
     24480     695.316
     24520     696.455
     24560     697.676
     24600     698.686
     24640     699.855
     24680     700.946
     24720     702.155
     24760     703.247
     24800     704.393
     24840      705.46
     24880     706.679
     24920     707.788
     24960     708.906
     25000     709.983
     25040     711.173
     25080     712.394
     25120     713.485
     25160     714.605
     25200      715.77
     25240     716.956
     25280     718.043
     25320     719.183
     25360     720.406
     25400     721.413
     25440     722.583
     25480     723.674
     25520     724.887
     25560     725.977
     25600     727.125
     25640     728.187
     25680     729.406
     25720     730.515
     25760     731.633
     25800     732.708
     25840     733.902
     25880     735.123
     25920     736.212
     25960     737.332
     26000     738.497
     26040     739.681
     26080      740.77
     26120     741.909
     26160     743.135
     26200     744.136
     26240      745.31
     26280     746.394
     26320     747.609
     26360     748.696
     26400     749.843
     26440     750.901
     26480     752.123
     26520     753.233
     26560     754.349
     26600     755.421
     26640     756.616
     26680     757.839
     26720     758.925
     26760     760.047
     26800     761.215
     26840     762.398
     26880     763.489
     26920     764.632
     26960     765.859
     27000     766.858
     27040     768.035
     27080     769.119
     27120     770.338
     27160     771.424
     27200     772.573
     27240     773.633
     27280     774.861
     27320      775.97
     27360     777.088
     27400     778.156
     27440     779.357
     27480     780.582
     27520     781.661
     27560     782.785
     27600     783.955
     27640     785.137
     27680     786.224
     27720     787.367
     27760       788.6
     27800     789.596
     27840     790.775
     27880     791.859
     27920     793.079
     27960     794.162
     28000     795.314
     28040     796.376
     28080     797.606
     28120     798.716
     28160     799.834
     28200     800.899
     28240     802.093
     28280     803.319
     28320     804.398
     28360      805.52
     28400      806.69
     28440     807.873
     28480     808.958
     28520     810.099
     28560     811.331
     28600     812.327
     28640     813.505
     28680     814.589
     28720      815.81
     28760     816.892
     28800     818.045
     28840     819.103
     28880     820.339
     28920     821.451
     28960     822.569
     29000     823.631
     29040     824.825
     29080     826.052
     29120     827.129
     29160     828.255
     29200     829.423
     29240     830.607
     29280     831.686
     29320     832.828
     29360     834.062
     29400     835.053
     29440     836.237
     29480     837.323
     29520     838.544
     29560     839.627
     29600     840.778
     29640     841.833
     29680     843.072
     29720     844.184
     29760     845.307
     29800     846.363
     29840     847.556
     29880     848.786
     29920     849.861
     29960     850.988
     30000     852.154
     30040     853.338
     30080     854.416
     30120      855.56
     30160     856.791
     30200     857.782
     30240     858.963
     30280     860.043
     30320     861.266
     30360     862.351
     30400     863.501
     30440     864.554
     30480     865.792
     30520     866.907
     30560     868.025
     30600     869.078
     30640      870.27
     30680     871.501
     30720     872.576
     30760     873.705
     30800     874.873
     30840     876.058
     30880     877.134
     30920     878.275
     30960     879.501
     31000     880.491
     31040     881.671
     31080      882.75
     31120     883.977
     31160     885.063
     31200     886.209
     31240     887.258
     31280     888.503
     31320     889.613
     31360     890.731
     31400     891.782
     31440     892.972
     31480     894.206
     31520     895.277
     31560     896.408
     31600     897.578
     31640     898.759
     31680      899.83
     31720     900.974
     31760     902.198
     31800     903.184
     31840     904.367
     31880     905.439
     31920      906.66
     31960     907.749
     32000     908.893
     32040     909.944
     32080     911.188
     32120     912.297
     32160     913.416
     32200     914.465
     32240     915.657
     32280     916.891
     32320     917.965
     32360     919.098
     32400     920.269
     32440     921.452
     32480     922.517
     32520     923.662
     32560      924.89
     32600     925.873
     32640     927.058
     32680     928.133
     32720     929.357
     32760     930.439
     32800     931.585
     32840      932.63
     32880     933.876
     32920     934.984
     32960     936.102
     33000     937.152
     33040     938.345
     33080     939.582
     33120     940.652
     33160     941.788
     33200     942.959
     33240     944.135
     33280       945.2
     33320     946.346
     33360     947.578
     33400     948.558
     33440     949.746
     33480     950.822
     33520     952.047
     33560     953.131
     33600     954.278
     33640     955.321
     33680      956.57
     33720     957.677
     33760     958.792
     33800     959.839
     33840     961.037
     33880     962.276
     33920     963.344
     33960     964.481
     34000     965.653
     34040     966.833
     34080     967.897
     34120     969.046
     34160     970.276
     34200     971.253
     34240     972.441
     34280     973.512
     34320     974.738
     34360     975.824
     34400     976.973
     34440     978.011
     34480     979.269
     34520     980.375
     34560     981.488
     34600     982.531
     34640     983.734
     34680     984.973
     34720     986.039
     34760     987.177
     34800      988.35
     34840     989.532
     34880     990.598
     34920     991.745
     34960     992.972
     35000     993.942
     35040     995.133
     35080     996.202
     35120     997.434
     35160      998.52
     35200     999.669
     35240     1000.71
     35280     1001.96
     35320     1003.07
     35360     1004.18
     35400     1005.23
     35440     1006.42
     35480     1007.67
     35520     1008.73
     35560     1009.86
     35600     1011.04
     35640     1012.22
     35680     1013.29
     35720     1014.43
     35760     1015.66
     35800     1016.63
     35840     1017.82
     35880     1018.88
     35920     1020.12
     35960     1021.21
     36000     1022.36
     36040     1023.39
     36080     1024.66
     36120     1025.76
     36160     1026.87
     36200     1027.91
     36240     1029.11
     36280     1030.36
     36320     1031.42
     36360     1032.56
     36400     1033.74
     36440     1034.91
     36480     1035.98
     36520     1037.12
     36560     1038.36
     36600     1039.33
     36640     1040.52
     36680     1041.58
     36720     1042.82
     36760      1043.9
     36800     1045.06
     36840     1046.09
     36880     1047.35
     36920     1048.46
     36960     1049.57
     37000     1050.61
     37040     1051.81
     37080     1053.06
     37120     1054.12
     37160     1055.26
     37200     1056.44
     37240     1057.62
     37280     1058.68
     37320     1059.83
     37360     1061.06
     37400     1062.03
     37440     1063.22
     37480     1064.28
     37520     1065.52
     37560      1066.6
     37600     1067.76
     37640     1068.79
     37680     1070.06
     37720     1071.17
     37760     1072.28
     37800     1073.31
     37840     1074.52
     37880     1075.77
     37920     1076.83
     37960     1077.97
     38000     1079.15
     38040     1080.33
     38080     1081.39
     38120     1082.54
     38160     1083.78
     38200     1084.74
     38240     1085.93
     38280     1086.99
     38320     1088.23
     38360     1089.31
     38400     1090.47
     38440      1091.5
     38480     1092.77
     38520     1093.88
     38560     1094.98
     38600     1096.01
     38640     1097.22
     38680     1098.47
     38720     1099.53
     38760     1100.67
     38800     1101.86
     38840     1103.04
     38880      1104.1
     38920     1105.25
     38960     1106.49
     39000     1107.45
     39040     1108.64
     39080      1109.7
     39120     1110.94
     39160     1112.02
     39200     1113.18
     39240     1114.21
     39280     1115.48
     39320     1116.58
     39360     1117.69
     39400     1118.72
     39440     1119.92
     39480     1121.18
     39520     1122.24
     39560     1123.38
     39600     1124.57
     39640     1125.74
     39680      1126.8
     39720     1127.96
     39760      1129.2
     39800     1130.15
     39840     1131.35
     39880      1132.4
     39920     1133.65
     39960     1134.72
     40000     1135.88
     40040     1136.91
     40080     1138.18
     40120     1139.28
     40160     1140.38
     40200     1141.41
     40240     1142.61
     40280     1143.87
     40320     1144.94
     40360     1146.08
     40400     1147.27
     40440     1148.45
     40480      1149.5
     40520     1150.66
     40560     1151.91
     40600     1152.86
     40640     1154.05
     40680      1155.1
     40720     1156.35
     40760     1157.43
     40800     1158.58
     40840     1159.61
     40880     1160.89
     40920     1161.99
     40960     1163.09
     41000     1164.11
     41040     1165.32
     41080     1166.58
     41120     1167.64
     41160     1168.78
     41200     1169.96
     41240     1171.15
     41280      1172.2
     41320     1173.36
     41360     1174.61
     41400     1175.55
     41440     1176.75
     41480     1177.79
     41520     1179.04
     41560     1180.12
     41600     1181.27
     41640     1182.29
     41680     1183.58
     41720     1184.67
     41760     1185.77
     41800      1186.8
     41840        1188
     41880     1189.27
     41920     1190.33
     41960     1191.47
     42000     1192.65
     42040     1193.84
     42080     1194.89
     42120     1196.04
     42160      1197.3
     42200     1198.23
     42240     1199.43
     42280     1200.47
     42320     1201.73
     42360      1202.8
     42400     1203.95
     42440     1204.97
     42480     1206.26
     42520     1207.35
     42560     1208.45
     42600     1209.47
     42640     1210.68
     42680     1211.95
     42720     1213.01
     42760     1214.15
     42800     1215.33
     42840     1216.52
     42880     1217.57
     42920     1218.72
     42960     1219.97
     43000     1220.91
     43040     1222.11
     43080     1223.15
     43120     1224.41
     43160     1225.48
     43200     1226.63
     43240     1227.65
     43280     1228.94
     43320     1230.03
     43360     1231.12
     43400     1232.15
     43440     1233.35
     43480     1234.62
     43520     1235.68
     43560     1236.82
     43600        1238
     43640     1239.19
     43680     1240.24
     43720     1241.39
     43760     1242.65
     43800     1243.57
     43840     1244.78
     43880     1245.82
     43920     1247.08
     43960     1248.15
     44000      1249.3
     44040     1250.32
     44080     1251.61
     44120     1252.71
     44160      1253.8
     44200     1254.83
     44240     1256.02
     44280      1257.3
     44320     1258.36
     44360      1259.5
     44400     1260.68
     44440     1261.87
     44480     1262.92
     44520     1264.07
     44560     1265.33
     44600     1266.25
     44640     1267.45
     44680     1268.49
     44720     1269.75
     44760     1270.82
     44800     1271.98
     44840     1272.99
     44880     1274.29
     44920     1275.38
     44960     1276.47
     45000      1277.5
     45040      1278.7
     45080     1279.98
     45120     1281.03
     45160     1282.18
     45200     1283.36
     45240     1284.55
     45280     1285.59
     45320     1286.75
     45360     1288.01
     45400     1288.93
     45440     1290.13
     45480     1291.17
     45520     1292.43
     45560      1293.5
     45600     1294.65
     45640     1295.67
     45680     1296.97
     45720     1298.06
     45760     1299.14
     45800     1300.17
     45840     1301.38
     45880     1302.65
     45920     1303.71
     45960     1304.85
     46000     1306.04
     46040     1307.23
     46080     1308.27
     46120     1309.43
     46160     1310.69
     46200     1311.61
     46240     1312.81
     46280     1313.85
     46320     1315.11
     46360     1316.18
     46400     1317.33
     46440     1318.34
     46480     1319.65
     46520     1320.74
     46560     1321.82
     46600     1322.85
     46640     1324.05
     46680     1325.33
     46720     1326.39
     46760     1327.53
     46800     1328.72
     46840      1329.9
     46880     1330.94
     46920     1332.09
     46960     1333.36
     47000     1334.27
     47040     1335.48
     47080     1336.51
     47120     1337.78
     47160     1338.85
     47200     1340.01
     47240     1341.03
     47280     1342.33
     47320     1343.42
     47360      1344.5
     47400     1345.52
     47440     1346.72
     47480     1348.01
     47520     1349.07
     47560      1350.2
     47600     1351.39
     47640     1352.58
     47680     1353.62
     47720     1354.77
     47760     1356.04
     47800     1356.95
     47840     1358.16
     47880     1359.19
     47920     1360.46
     47960     1361.53
     48000     1362.68
     48040      1363.7
     48080        1365
     48120      1366.1
     48160     1367.18
     48200      1368.2
     48240      1369.4
     48280     1370.69
     48320     1371.74
     48360     1372.88
     48400     1374.07
     48440     1375.26
     48480     1376.29
     48520     1377.45
     48560     1378.72
     48600     1379.61
     48640     1380.83
     48680     1381.85
     48720     1383.12
     48760     1384.19
     48800     1385.34
     48840     1386.36
     48880     1387.66
     48920     1388.76
     48960     1389.84
     49000     1390.86
     49040     1392.06
     49080     1393.36
     49120     1394.41
     49160     1395.55
     49200     1396.74
     49240     1397.93
     49280     1398.97
     49320     1400.12
     49360      1401.4
     49400     1402.29
     49440     1403.52
     49480     1404.53
     49520     1405.81
     49560     1406.88
     49600     1408.02
     49640     1409.04
     49680     1410.35
     49720     1411.45
     49760     1412.53
     49800     1413.54
     49840     1414.75
     49880     1416.04
     49920      1417.1
     49960     1418.24
     50000     1419.43
     50040     1420.63
     50080     1421.66
     50120     1422.82
     50160     1424.09
     50200     1424.99
     50240     1426.21
     50280     1427.22
     50320      1428.5
     50360     1429.57
     50400     1430.72
     50440     1431.74
     50480     1433.05
     50520     1434.14
     50560     1435.22
     50600     1436.23
     50640     1437.45
     50680     1438.74
     50720     1439.79
     50760     1440.93
     50800     1442.12
     50840     1443.32
     50880     1444.35
     50920     1445.51
     50960     1446.79
     51000     1447.67
     51040      1448.9
     51080     1449.91
     51120     1451.19
     51160     1452.26
     51200     1453.41
     51240     1454.42
     51280     1455.73
     51320     1456.83
     51360      1457.9
     51400     1458.92
     51440     1460.13
     51480     1461.43
     51520     1462.47
     51560     1463.61
     51600     1464.81
     51640     1466.01
     51680     1467.04
     51720      1468.2
     51760     1469.48
     51800     1470.36
     51840     1471.59
     51880      1472.6
     51920     1473.88
     51960     1474.95
     52000     1476.09
     52040     1477.11
     52080     1478.42
     52120     1479.52
     52160     1480.59
     52200     1481.61
     52240     1482.82
     52280     1484.12
     52320     1485.15
     52360      1486.3
     52400      1487.5
     52440      1488.7
     52480     1489.73
     52520     1490.89
     52560     1492.16
     52600     1493.04
     52640     1494.28
     52680     1495.28
     52720     1496.57
     52760     1497.62
     52800     1498.77
     52840     1499.79
     52880      1501.1
     52920      1502.2
     52960     1503.27
     53000     1504.29
     53040      1505.5
     53080      1506.8
     53120     1507.84
     53160     1508.99
     53200     1510.19
     53240     1511.39
     53280     1512.42
     53320     1513.58
     53360     1514.86
     53400     1515.73
     53440     1516.96
     53480     1517.96
     53520     1519.25
     53560     1520.31
     53600     1521.46
     53640     1522.46
     53680     1523.78
     53720     1524.87
     53760     1525.95
     53800     1526.96
     53840     1528.17
     53880     1529.48
     53920     1530.51
     53960     1531.66
     54000     1532.86
     54040     1534.06
     54080     1535.09
     54120     1536.25
     54160     1537.53
     54200     1538.41
     54240     1539.65
     54280     1540.65
     54320     1541.94
     54360     1542.99
     54400     1544.14
     54440     1545.14
     54480     1546.46
     54520     1547.55
     54560     1548.63
     54600     1549.63
     54640     1550.85
     54680     1552.16
     54720     1553.19
     54760     1554.33
     54800     1555.54
     54840     1556.74
     54880     1557.77
     54920     1558.93
     54960     1560.21
     55000     1561.08
     55040     1562.33
     55080     1563.33
     55120     1564.62
     55160     1565.68
     55200     1566.82
     55240     1567.81
     55280     1569.14
     55320     1570.23
     55360      1571.3
     55400      1572.3
     55440     1573.52
     55480     1574.82
     55520     1575.86
     55560        1577
     55600     1578.21
     55640     1579.42
     55680     1580.44
     55720      1581.6
     55760     1582.89
     55800     1583.76
     55840     1585.01
     55880        1586
     55920      1587.3
     55960     1588.36
     56000      1589.5
     56040     1590.49
     56080     1591.81
     56120     1592.91
     56160     1593.98
     56200     1594.98
     56240     1596.19
     56280      1597.5
     56320     1598.54
     56360     1599.69
     56400      1600.9
     56440      1602.1
     56480     1603.13
     56520     1604.29
     56560     1605.59
     56600     1606.45
     56640      1607.7
     56680     1608.69
     56720     1609.99
     56760     1611.05
     56800     1612.19
     56840     1613.18
     56880     1614.51
     56920      1615.6
     56960     1616.68
     57000     1617.67
     57040     1618.89
     57080      1620.2
     57120     1621.24
     57160     1622.39
     57200     1623.59
     57240      1624.8
     57280     1625.83
     57320     1626.98
     57360     1628.29
     57400     1629.14
     57440     1630.39
     57480     1631.38
     57520     1632.69
     57560     1633.74
     57600     1634.89
     57640     1635.87
     57680     1637.21
     57720      1638.3
     57760     1639.37
     57800     1640.36
     57840     1641.58
     57880     1642.88
     57920     1643.92
     57960     1645.08
     58000     1646.27
     58040     1647.49
     58080     1648.52
     58120     1649.67
     58160     1650.98
     58200     1651.83
     58240     1653.08
     58280     1654.07
     58320     1655.38
     58360     1656.43
     58400     1657.58
     58440     1658.56
     58480      1659.9
     58520        1661
     58560     1662.06
     58600     1663.05
     58640     1664.27
     58680     1665.58
     58720     1666.61
     58760     1667.77
     58800     1668.96
     58840     1670.16
     58880     1671.19
     58920     1672.35
     58960     1673.66
     59000      1674.5
     59040     1675.76
     59080     1676.74
     59120     1678.06
     59160     1679.11
     59200     1680.26
     59240     1681.24
     59280     1682.58
     59320     1683.67
     59360     1684.74
     59400     1685.73
     59440     1686.95
     59480     1688.26
     59520     1689.29
     59560     1690.45
     59600     1691.64
     59640     1692.85
     59680     1693.88
     59720     1695.03
     59760     1696.34
     59800     1697.18
     59840     1698.44
     59880     1699.42
     59920     1700.74
     59960     1701.79
     60000     1702.94
     60040     1703.91
     60080     1705.26
     60120     1706.35
     60160     1707.41
     60200     1708.39
     60240     1709.61
     60280     1710.93
     60320     1711.95
     60360     1713.11
     60400     1714.31
     60440     1715.52
     60480     1716.54
     60520     1717.69
     60560     1719.01
     60600     1719.84
     60640      1721.1
     60680     1722.08
     60720      1723.4
     60760     1724.44
     60800      1725.6
     60840     1726.58
     60880     1727.92
     60920     1729.02
     60960     1730.08
     61000     1731.06
     61040     1732.28
     61080      1733.6
     61120     1734.62
     61160     1735.78
     61200     1736.98
     61240     1738.18
     61280     1739.22
     61320     1740.36
     61360     1741.68
     61400     1742.52
     61440     1743.77
     61480     1744.76
     61520     1746.08
     61560     1747.12
     61600     1748.28
     61640     1749.26
     61680     1750.61
     61720      1751.7
     61760     1752.76
     61800     1753.73
     61840     1754.95
     61880     1756.27
     61920     1757.29
     61960     1758.46
     62000     1759.65
     62040     1760.86
     62080     1761.89
     62120     1763.04
     62160     1764.36
     62200     1765.19
     62240     1766.46
     62280     1767.44
     62320     1768.76
     62360      1769.8
     62400     1770.96
     62440     1771.93
     62480     1773.28
     62520     1774.37
     62560     1775.43
     62600      1776.4
     62640     1777.63
     62680     1778.95
     62720     1779.97
     62760     1781.14
     62800     1782.33
     62840     1783.55
     62880     1784.56
     62920     1785.72
     62960     1787.04
     63000     1787.86
     63040     1789.13
     63080     1790.12
     63120     1791.44
     63160     1792.49
     63200     1793.63
     63240     1794.61
     63280     1795.96
     63320     1797.05
     63360     1798.12
     63400     1799.09
     63440     1800.31
     63480     1801.64
     63520     1802.66
     63560     1803.83
     63600     1805.02
     63640     1806.24
     63680     1807.25
     63720     1808.41
     63760     1809.74
     63800     1810.55
     63840     1811.82
     63880      1812.8
     63920     1814.13
     63960     1815.18
     64000     1816.32
     64040     1817.29
     64080     1818.65
     64120     1819.75
     64160     1820.81
     64200     1821.78
     64240     1823.01
     64280     1824.34
     64320     1825.36
     64360     1826.53
     64400     1827.72
     64440     1828.94
     64480     1829.95
     64520     1831.11
     64560     1832.43
     64600     1833.24
     64640     1834.51
     64680     1835.49
     64720     1836.82
     64760     1837.87
     64800     1839.02
     64840     1839.98
     64880     1841.35
     64920     1842.43
     64960      1843.5
     65000     1844.47
     65040      1845.7
     65080     1847.03
     65120     1848.05
     65160     1849.22
     65200      1850.4
     65240     1851.63
     65280     1852.64
     65320     1853.81
     65360     1855.12
     65400     1855.94
     65440      1857.2
     65480     1858.18
     65520     1859.51
     65560     1860.56
     65600     1861.71
     65640     1862.66
     65680     1864.03
     65720     1865.11
     65760     1866.17
     65800     1867.14
     65840     1868.37
     65880      1869.7
     65920     1870.73
     65960     1871.91
     66000      1873.1
     66040     1874.31
     66080     1875.32
     66120     1876.49
     66160     1877.81
     66200     1878.62
     66240     1879.89
     66280     1880.87
     66320      1882.2
     66360     1883.24
     66400     1884.39
     66440     1885.34
     66480     1886.71
     66520      1887.8
     66560     1888.86
     66600     1889.82
     66640     1891.06
     66680     1892.39
     66720     1893.42
     66760      1894.6
     66800     1895.78
     66840        1897
     66880     1898.01
     66920     1899.18
     66960      1900.5
     67000     1901.31
     67040     1902.59
     67080     1903.56
     67120      1904.9
     67160     1905.94
     67200     1907.09
     67240     1908.04
     67280     1909.41
     67320      1910.5
     67360     1911.55
     67400     1912.52
     67440     1913.76
     67480     1915.09
     67520     1916.12
     67560      1917.3
     67600     1918.47
     67640      1919.7
     67680      1920.7
     67720     1921.88
     67760     1923.21
     67800     1924.01
     67840     1925.29
     67880     1926.27
     67920     1927.61
     67960     1928.65
     68000      1929.8
     68040     1930.74
     68080     1932.11
     68120      1933.2
     68160     1934.25
     68200     1935.22
     68240     1936.46
     68280      1937.8
     68320     1938.82
     68360        1940
     68400     1941.18
     68440      1942.4
     68480     1943.41
     68520     1944.59
     68560     1945.91
     68600     1946.72
     68640        1948
     68680     1948.97
     68720     1950.31
     68760     1951.36
     68800     1952.51
     68840     1953.44
     68880     1954.82
     68920     1955.91
     68960     1956.96
     69000     1957.92
     69040     1959.16
     69080     1960.51
     69120     1961.53
     69160     1962.71
     69200     1963.89
     69240     1965.12
     69280     1966.12
     69320      1967.3
     69360     1968.63
     69400     1969.43
     69440     1970.71
     69480     1971.68
     69520     1973.02
     69560     1974.07
     69600     1975.21
     69640     1976.15
     69680     1977.52
     69720     1978.62
     69760     1979.67
     69800     1980.63
     69840     1981.88
     69880     1983.22
     69920     1984.25
     69960     1985.43
     70000     1986.61
     70040     1987.83
     70080     1988.84
     70120     1990.02
     70160     1991.35
     70200     1992.14
     70240     1993.43
     70280      1994.4
     70320     1995.74
     70360     1996.78
     70400     1997.94
     70440     1998.86
     70480     2000.24
     70520     2001.33
     70560     2002.38
     70600     2003.34
     70640     2004.59
     70680     2005.93
     70720     2006.95
     70760     2008.14
     70800     2009.32
     70840     2010.55
     70880     2011.55
     70920     2012.73
     70960     2014.07
     71000     2014.85
     71040     2016.15
     71080     2017.11
     71120     2018.46
     71160      2019.5
     71200     2020.64
     71240     2021.56
     71280     2022.95
     71320     2024.04
     71360     2025.09
     71400     2026.05
     71440     2027.29
     71480     2028.63
     71520     2029.65
     71560     2030.84
     71600     2032.01
     71640     2033.25
     71680     2034.25
     71720     2035.43
     71760     2036.77
     71800     2037.55
     71840     2038.85
     71880     2039.81
     71920     2041.16
     71960      2042.2
     72000     2043.35
     72040     2044.26
     72080     2045.65
     72120     2046.74
     72160     2047.79
     72200     2048.75
     72240     2049.99
     72280     2051.33
     72320     2052.35
     72360     2053.54
     72400     2054.71
     72440     2055.95
     72480     2056.96
     72520     2058.13
     72560     2059.48
     72600     2060.25
     72640     2061.56
     72680     2062.51
     72720     2063.87
     72760     2064.91
     72800     2066.06
     72840     2066.97
     72880     2068.36
     72920     2069.45
     72960      2070.5
     73000     2071.46
     73040      2072.7
     73080     2074.04
     73120     2075.06
     73160     2076.25
     73200     2077.42
     73240     2078.66
     73280     2079.66
     73320     2080.84
     73360     2082.19
     73400     2082.95
     73440     2084.26
     73480     2085.21
     73520     2086.57
     73560     2087.61
     73600     2088.75
     73640     2089.65
     73680     2091.04
     73720     2092.14
     73760     2093.19
     73800     2094.15
     73840     2095.39
     73880     2096.73
     73920     2097.75
     73960     2098.94
     74000     2100.11
     74040     2101.35
     74080     2102.34
     74120     2103.52
     74160     2104.87
     74200     2105.64
     74240     2106.95
     74280      2107.9
     74320     2109.26
     74360      2110.3
     74400     2111.43
     74440     2112.34
     74480     2113.73
     74520     2114.83
     74560     2115.88
     74600     2116.82
     74640     2118.06
     74680     2119.42
     74720     2120.43
     74760     2121.62
     74800     2122.79
     74840     2124.03
     74880     2125.02
     74920      2126.2
     74960     2127.55
     75000     2128.32
     75040     2129.63
     75080     2130.58
     75120     2131.93
     75160     2132.97
     75200      2134.1
     75240     2135.01
     75280      2136.4
     75320      2137.5
     75360     2138.55
     75400     2139.49
     75440     2140.73
     75480     2142.09
     75520     2143.11
     75560     2144.29
     75600     2145.46
     75640      2146.7
     75680     2147.69
     75720     2148.87
     75760     2150.23
     75800     2150.99
     75840      2152.3
     75880     2153.24
     75920      2154.6
     75960     2155.64
     76000     2156.77
     76040     2157.67
     76080     2159.07
     76120     2160.17
     76160     2161.22
     76200     2162.16
     76240     2163.41
     76280     2164.77
     76320     2165.79
     76360     2166.97
     76400     2168.14
     76440     2169.38
     76480     2170.36
     76520     2171.55
     76560     2172.91
     76600     2173.66
     76640     2174.98
     76680     2175.92
     76720     2177.28
     76760     2178.31
     76800     2179.45
     76840     2180.34
     76880     2181.74
     76920     2182.85
     76960      2183.9
     77000     2184.83
     77040     2186.08
     77080     2187.44
     77120     2188.45
     77160     2189.64
     77200     2190.81
     77240     2192.05
     77280     2193.04
     77320     2194.22
     77360     2195.58
     77400     2196.33
     77440     2197.65
     77480     2198.58
     77520     2199.96
     77560     2200.99
     77600     2202.12
     77640     2203.01
     77680     2204.42
     77720     2205.52
     77760     2206.57
     77800     2207.51
     77840     2208.75
     77880     2210.11
     77920     2211.13
     77960     2212.31
     78000     2213.48
     78040     2214.72
     78080      2215.7
     78120     2216.89
     78160     2218.25
     78200        2219
     78240     2220.33
     78280     2221.26
     78320     2222.64
     78360     2223.66
     78400     2224.79
     78440     2225.69
     78480     2227.09
     78520      2228.2
     78560     2229.24
     78600     2230.17
     78640     2231.41
     78680     2232.78
     78720     2233.79
     78760     2234.97
     78800     2236.14
     78840     2237.39
     78880     2238.37
     78920     2239.56
     78960     2240.91
     79000     2241.66
     79040     2242.99
     79080     2243.92
     79120     2245.31
     79160     2246.33
     79200     2247.46
     79240     2248.36
     79280     2249.76
     79320     2250.86
     79360     2251.91
     79400     2252.84
     79440     2254.09
     79480     2255.45
     79520     2256.46
     79560     2257.64
     79600     2258.81
     79640     2260.06
     79680     2261.04
     79720     2262.23
     79760     2263.58
     79800     2264.34
     79840     2265.66
     79880      2266.6
     79920     2267.99
     79960     2269.01
     80000     2270.15
     80040     2271.04
     80080     2272.44
     80120     2273.55
     80160     2274.59
     80200     2275.52
     80240     2276.77
     80280     2278.13
     80320     2279.16
     80360     2280.33
     80400      2281.5
     80440     2282.74
     80480     2283.73
     80520     2284.92
     80560     2286.27
     80600     2287.02
     80640     2288.35
     80680     2289.28
     80720     2290.68
     80760     2291.69
     80800     2292.82
     80840     2293.71
     80880     2295.11
     80920     2296.22
     80960     2297.25
     81000     2298.19
     81040     2299.44
     81080     2300.81
     81120     2301.82
     81160        2303
     81200     2304.17
     81240     2305.41
     81280     2306.39
     81320     2307.58
     81360     2308.94
     81400     2309.69
     81440     2311.02
     81480     2311.95
     81520     2313.34
     81560     2314.36
     81600     2315.49
     81640     2316.37
     81680     2317.78
     81720     2318.88
     81760     2319.91
     81800     2320.85
     81840      2322.1
     81880     2323.47
     81920     2324.48
     81960     2325.66
     82000     2326.83
     82040     2328.08
     82080     2329.05
     82120     2330.25
     82160     2331.61
     82200     2332.36
     82240     2333.69
     82280     2334.62
     82320     2336.02
     82360     2337.04
     82400     2338.17
     82440     2339.05
     82480     2340.45
     82520     2341.56
     82560     2342.58
     82600     2343.53
     82640     2344.78
     82680     2346.15
     82720     2347.16
     82760     2348.35
     82800     2349.51
     82840     2350.76
     82880     2351.73
     82920     2352.94
     82960      2354.3
     83000     2355.05
     83040     2356.37
     83080     2357.29
     83120     2358.71
     83160     2359.72
     83200     2360.85
     83240     2361.73
     83280     2363.14
     83320     2364.25
     83360     2365.27
     83400     2366.22
     83440     2367.45
     83480     2368.83
     83520     2369.85
     83560     2371.03
     83600      2372.2
     83640     2373.44
     83680     2374.42
     83720     2375.62
     83760     2376.98
     83800     2377.74
     83840     2379.05
     83880     2379.98
     83920     2381.39
     83960      2382.4
     84000     2383.53
     84040     2384.42
     84080     2385.82
     84120     2386.93
     84160     2387.96
     84200      2388.9
     84240     2390.16
     84280     2391.54
     84320     2392.55
     84360     2393.72
     84400      2394.9
     84440     2396.14
     84480     2397.11
     84520     2398.31
     84560     2399.68
     84600     2400.43
     84640     2401.75
     84680     2402.68
     84720     2404.09
     84760      2405.1
     84800     2406.23
     84840     2407.11
     84880     2408.52
     84920     2409.63
     84960     2410.66
     85000      2411.6
     85040     2412.85
     85080     2414.24
     85120     2415.26
     85160     2416.42
     85200     2417.59
     85240     2418.83
     85280     2419.81
     85320     2421.01
     85360     2422.38
     85400     2423.13
     85440     2424.44
     85480     2425.38
     85520      2426.8
     85560      2427.8
     85600     2428.93
     85640     2429.82
     85680     2431.23
     85720     2432.34
     85760     2433.38
     85800     2434.32
     85840     2435.56
     85880     2436.96
     85920     2437.97
     85960     2439.14
     86000     2440.31
     86040     2441.55
     86080     2442.52
     86120     2443.72
     86160      2445.1
     86200     2445.83
     86240     2447.16
     86280     2448.09
     86320     2449.51
     86360     2450.51
     86400     2451.65
     86440     2452.53
     86480     2453.94
     86520     2455.05
     86560     2456.08
     86600     2457.03
     86640     2458.27
     86680     2459.66
     86720     2460.69
     86760     2461.84
     86800     2463.02
     86840     2464.26
     86880     2465.23
     86920     2466.43
     86960     2467.81
     87000     2468.54
     87040     2469.87
     87080     2470.79
     87120     2472.21
     87160     2473.22
     87200     2474.36
     87240     2475.23
     87280     2476.64
     87320     2477.76
     87360     2478.78
     87400     2479.72
     87440     2480.97
     87480     2482.36
     87520     2483.39
     87560     2484.55
     87600     2485.72
     87640     2486.96
     87680     2487.93
     87720     2489.13
     87760     2490.51
     87800     2491.24
     87840     2492.59
     87880      2493.5
     87920     2494.93
     87960     2495.94
     88000     2497.07
     88040     2497.94
     88080     2499.34
     88120     2500.45
     88160     2501.49
     88200     2502.42
     88240     2503.67
     88280     2505.07
     88320      2506.1
     88360     2507.24
     88400     2508.42
     88440     2509.67
     88480     2510.64
     88520     2511.84
     88560     2513.23
     88600     2513.95
     88640      2515.3
     88680     2516.21
     88720     2517.63
     88760     2518.64
     88800     2519.78
     88840     2520.64
     88880     2522.05
     88920     2523.17
     88960      2524.2
     89000     2525.12
     89040     2526.38
     89080     2527.78
     89120      2528.8
     89160     2529.95
     89200     2531.13
     89240     2532.38
     89280     2533.35
     89320     2534.55
     89360     2535.94
     89400     2536.66
     89440     2538.01
     89480     2538.92
     89520     2540.35
     89560     2541.34
     89600     2542.49
     89640     2543.33
     89680     2544.75
     89720     2545.86
     89760      2546.9
     89800     2547.82
     89840     2549.07
     89880     2550.48
     89920     2551.51
     89960     2552.65
     90000     2553.83
     90040     2555.09
     90080     2556.06
     90120     2557.26
     90160     2558.66
     90200     2559.35
     90240      2560.7
     90280     2561.62
     90320     2563.04
     90360     2564.05
     90400     2565.19
     90440     2566.03
     90480     2567.44
     90520     2568.55
     90560     2569.58
     90600     2570.51
     90640     2571.76
     90680     2573.17
     90720      2574.2
     90760     2575.35
     90800     2576.53
     90840     2577.78
     90880     2578.75
     90920     2579.95
     90960     2581.35
     91000     2582.05
     91040     2583.39
     91080     2584.31
     91120     2585.75
     91160     2586.75
     91200     2587.89
     91240     2588.71
     91280     2590.13
     91320     2591.24
     91360     2592.27
     91400      2593.2
     91440     2594.45
     91480     2595.86
     91520      2596.9
     91560     2598.04
     91600     2599.22
     91640     2600.47
     91680     2601.45
     91720     2602.65
     91760     2604.05
     91800     2604.73
     91840     2606.09
     91880        2607
     91920     2608.44
     91960     2609.45
     92000     2610.58
     92040     2611.41
     92080     2612.82
     92120     2613.94
     92160     2614.97
     92200      2615.9
     92240     2617.15
     92280     2618.56
     92320     2619.59
     92360     2620.74
     92400     2621.93
     92440     2623.17
     92480     2624.15
     92520     2625.34
     92560     2626.74
     92600     2627.43
     92640     2628.78
     92680     2629.69
     92720     2631.13
     92760     2632.14
     92800     2633.27
     92840      2634.1
     92880     2635.51
     92920     2636.64
     92960     2637.67
     93000      2638.6
     93040     2639.85
     93080     2641.26
     93120     2642.29
     93160     2643.44
     93200     2644.62
     93240     2645.86
     93280     2646.85
     93320     2648.04
     93360     2649.44
     93400     2650.12
     93440     2651.48
     93480     2652.39
     93520     2653.83
     93560     2654.84
     93600     2655.96
     93640     2656.79
     93680      2658.2
     93720     2659.33
     93760     2660.35
     93800     2661.28
     93840     2662.53
     93880     2663.94
     93920     2664.98
     93960     2666.12
     94000     2667.31
     94040     2668.56
     94080     2669.52
     94120     2670.73
     94160     2672.12
     94200     2672.81
     94240     2674.16
     94280     2675.07
     94320     2676.51
     94360     2677.54
     94400     2678.65
     94440     2679.49
     94480     2680.91
     94520     2682.04
     94560     2683.06
     94600     2683.99
     94640     2685.24
     94680     2686.66
     94720     2687.69
     94760     2688.83
     94800     2690.02
     94840     2691.26
     94880     2692.22
     94920     2693.43
     94960     2694.82
     95000     2695.51
     95040     2696.86
     95080     2697.77
     95120     2699.21
     95160     2700.24
     95200     2701.35
     95240     2702.18
     95280      2703.6
     95320     2704.73
     95360     2705.75
     95400     2706.67
     95440     2707.93
     95480     2709.35
     95520     2710.37
     95560     2711.51
     95600      2712.7
     95640     2713.95
     95680      2714.9
     95720     2716.11
     95760      2717.5
     95800     2718.19
     95840     2719.55
     95880     2720.46
     95920     2721.89
     95960     2722.92
     96000     2724.03
     96040     2724.88
     96080     2726.29
     96120     2727.42
     96160     2728.44
     96200     2729.37
     96240     2730.61
     96280     2732.03
     96320     2733.06
     96360      2734.2
     96400     2735.39
     96440     2736.62
     96480     2737.59
     96520      2738.8
     96560     2740.19
     96600     2740.87
     96640     2742.22
     96680     2743.13
     96720     2744.57
     96760      2745.6
     96800     2746.72
     96840     2747.55
     96880     2748.97
     96920     2750.11
     96960     2751.13
     97000     2752.05
     97040      2753.3
     97080     2754.72
     97120     2755.75
     97160     2756.88
     97200     2758.07
     97240     2759.32
     97280     2760.27
     97320     2761.48
     97360     2762.88
     97400     2763.55
     97440     2764.91
     97480     2765.82
     97520     2767.26
     97560      2768.3
     97600     2769.41
     97640     2770.24
     97680     2771.66
     97720      2772.8
     97760     2773.82
     97800     2774.74
     97840     2775.99
     97880     2777.41
     97920     2778.44
     97960     2779.58
     98000     2780.78
     98040     2782.02
     98080     2782.97
     98120     2784.18
     98160     2785.58
     98200     2786.25
     98240     2787.61
     98280     2788.52
     98320     2789.96
     98360     2791.01
     98400     2792.11
     98440     2792.95
     98480     2794.36
     98520      2795.5
     98560     2796.53
     98600     2797.44
     98640     2798.69
     98680     2800.13
     98720     2801.15
     98760     2802.29
     98800     2803.48
     98840     2804.74
     98880     2805.68
     98920     2806.89
     98960      2808.3
     99000     2808.96
     99040     2810.33
     99080     2811.24
     99120     2812.69
     99160     2813.73
     99200     2814.84
     99240     2815.66
     99280     2817.09
     99320     2818.21
     99360     2819.25
     99400     2820.16
     99440     2821.41
     99480     2822.85
     99520     2823.87
     99560     2825.01
     99600     2826.22
     99640     2827.46
     99680     2828.41
     99720     2829.62
     99760     2831.03
     99800     2831.68
     99840     2833.05
     99880     2833.97
     99920     2835.42
     99960     2836.46
    100000     2837.56
    100040     2838.37
    100080     2839.81
    100120     2840.93
    100160     2841.96
    100200     2842.86
    100240     2844.13
    100280     2845.56
    100320     2846.58
    100360     2847.72
    100400     2848.93
    100440     2850.17
    100480     2851.12
    100520     2852.33
    100560     2853.75
    100600     2854.39
    100640     2855.76
    100680     2856.68
    100720     2858.14
    100760     2859.18
    100800     2860.28
    100840     2861.09
    100880     2862.54
    100920     2863.66
    100960     2864.68
    101000     2865.58
    101040     2866.85
    101080     2868.27
    101120      2869.3
    101160     2870.45
    101200     2871.66
    101240      2872.9
    101280     2873.84
    101320     2875.05
    101360     2876.47
    101400     2877.12
    101440     2878.48
    101480     2879.41
    101520     2880.87
    101560      2881.9
    101600        2883
    101640     2883.81
    101680     2885.27
    101720     2886.38
    101760      2887.4
    101800      2888.3
    101840     2889.58
    101880        2891
    101920     2892.02
    101960     2893.17
    102000     2894.38
    102040     2895.62
    102080     2896.57
    102120     2897.76
    102160     2899.18
    102200     2899.83
    102240      2901.2
    102280     2902.12
    102320     2903.58
    102360     2904.61
    102400     2905.71
    102440      2906.5
    102480     2907.98
    102520     2909.09
    102560     2910.11
    102600        2911
    102640     2912.28
    102680      2913.7
    102720     2914.73
    102760     2915.87
    102800     2917.08
    102840     2918.33
    102880     2919.27
    102920     2920.46
    102960     2921.88
    103000     2922.54
    103040      2923.9
    103080     2924.82
    103120     2926.29
    103160     2927.31
    103200     2928.41
    103240     2929.22
    103280     2930.69
    103320     2931.79
    103360     2932.82
    103400      2933.7
    103440     2934.99
    103480     2936.41
    103520     2937.44
    103560     2938.57
    103600     2939.78
    103640     2941.04
    103680     2941.98
    103720     2943.16
    103760      2944.6
    103800     2945.24
    103840     2946.61
    103880     2947.52
    103920        2949
    103960     2950.03
    104000     2951.13
    104040     2951.94
    104080     2953.42
    104120     2954.52
    104160     2955.54
    104200     2956.43
    104240     2957.71
    104280     2959.14
    104320     2960.16
    104360      2961.3
    104400      2962.5
    104440     2963.77
    104480      2964.7
    104520     2965.89
    104560     2967.34
    104600     2967.97
    104640     2969.34
    104680     2970.25
    104720     2971.73
    104760     2972.76
    104800     2973.86
    104840     2974.67
    104880     2976.15
    104920     2977.26
    104960     2978.29
    105000     2979.16
    105040     2980.46
    105080     2981.88
    105120     2982.91
    105160     2984.05
    105200     2985.23
    105240     2986.51
    105280     2987.44
    105320     2988.63
    105360     2990.08
    105400      2990.7
    105440     2992.07
    105480     2992.98
    105520     2994.47
    105560      2995.5
    105600     2996.61
    105640      2997.4
    105680     2998.91
    105720     3000.01
    105760     3001.04
    105800      3001.9
    105840     3003.21
    105880     3004.63
    105920     3005.65
    105960      3006.8
    106000     3007.98
    106040     3009.26
    106080     3010.19
    106120     3011.38
    106160     3012.84
    106200     3013.46
    106240     3014.83
    106280     3015.73
    106320     3017.22
    106360     3018.26
    106400     3019.37
    106440     3020.16
    106480     3021.67
    106520     3022.78
    106560      3023.8
    106600     3024.66
    106640     3025.97
    106680     3027.39
    106720     3028.42
    106760     3029.56
    106800     3030.74
    106840     3032.02
    106880     3032.95
    106920     3034.14
    106960     3035.61
    107000     3036.22
    107040      3037.6
    107080      3038.5
    107120        3040
    107160     3041.02
    107200     3042.13
    107240     3042.93
    107280     3044.45
    107320     3045.55
    107360     3046.57
    107400     3047.44
    107440     3048.73
    107480     3050.17
    107520     3051.19
    107560     3052.34
    107600     3053.51
    107640      3054.8
    107680     3055.73
    107720     3056.92
    107760     3058.39
    107800        3059
    107840     3060.39
    107880     3061.28
    107920     3062.79
    107960     3063.81
    108000     3064.92
    108040     3065.72
    108080     3067.25
    108120     3068.35
    108160     3069.38
    108200     3070.24
    108240     3071.54
    108280     3072.98
    108320     3073.99
    108360     3075.14
    108400      3076.3
    108440     3077.59
    108480     3078.52
    108520     3079.71
    108560     3081.18
    108600     3081.78
    108640     3083.18
    108680     3084.07
    108720     3085.59
    108760      3086.6
    108800     3087.71
    108840     3088.52
    108880     3090.05
    108920     3091.16
    108960     3092.18
    109000     3093.03
    109040     3094.33
    109080     3095.77
    109120     3096.79
    109160     3097.93
    109200     3099.11
    109240     3100.39
    109280     3101.32
    109320     3102.51
    109360     3103.98
    109400     3104.59
    109440     3105.99
    109480     3106.88
    109520     3108.39
    109560      3109.4
    109600     3110.51
    109640     3111.32
    109680     3112.86
    109720     3113.96
    109760     3114.98
    109800     3115.84
    109840     3117.13
    109880     3118.57
    109920     3119.59
    109960     3120.74
    110000     3121.91
    110040     3123.19
    110080     3124.12
    110120     3125.32
    110160     3126.79
    110200      3127.4
    110240     3128.79
    110280     3129.68
    110320      3131.2
    110360     3132.21
    110400     3133.32
    110440     3134.12
    110480     3135.65
    110520     3136.75
    110560     3137.78
    110600     3138.64
    110640     3139.93
    110680     3141.36
    110720     3142.39
    110760     3143.53
    110800     3144.71
    110840        3146
    110880     3146.92
    110920     3148.12
    110960      3149.6
    111000      3150.2
    111040     3151.58
    111080     3152.47
    111120     3154.01
    111160        3155
    111200     3156.11
    111240     3156.91
    111280     3158.44
    111320     3159.54
    111360     3160.58
    111400     3161.43
    111440     3162.72
    111480     3164.17
    111520     3165.18
    111560     3166.33
    111600      3167.5
    111640      3168.8
    111680     3169.72
    111720     3170.92
    111760      3172.4
    111800        3173
    111840     3174.37
    111880     3175.27
    111920      3176.8
    111960      3177.8
    112000      3178.9
    112040     3179.71
    112080     3181.25
    112120     3182.35
    112160     3183.37
    112200     3184.23
    112240     3185.53
    112280     3186.97
    112320     3187.99
    112360     3189.13
    112400     3190.31
    112440     3191.61
    112480     3192.52
    112520     3193.73
    112560     3195.21
    112600      3195.8
    112640     3197.19
    112680     3198.07
    112720     3199.62
    112760     3200.62
    112800     3201.72
    112840     3202.53
    112880     3204.06
    112920     3205.16
    112960     3206.18
    113000     3207.03
    113040     3208.34
    113080     3209.78
    113120     3210.79
    113160     3211.95
    113200     3213.13
    113240     3214.41
    113280     3215.33
    113320     3216.53
    113360     3218.02
    113400     3218.61
    113440     3219.99
    113480     3220.89
    113520     3222.43
    113560     3223.43
    113600     3224.52
    113640     3225.34
    113680     3226.88
    113720     3227.98
    113760        3229
    113800     3229.85
    113840     3231.16
    113880     3232.59
    113920     3233.61
    113960     3234.76
    114000     3235.96
    114040     3237.23
    114080     3238.15
    114120     3239.34
    114160     3240.83
    114200     3241.43
    114240     3242.81
    114280     3243.71
    114320     3245.23
    114360     3246.24
    114400     3247.33
    114440     3248.15
    114480     3249.69
    114520     3250.79
    114560      3251.8
    114600     3252.66
    114640     3253.97
    114680      3255.4
    114720     3256.43
    114760     3257.58
    114800     3258.78
    114840     3260.04
    114880     3260.95
    114920     3262.15
    114960     3263.65
    115000     3264.24
    115040     3265.63
    115080     3266.52
    115120     3268.04
    115160     3269.05
    115200     3270.13
    115240     3270.94
    115280      3272.5
    115320     3273.59
    115360      3274.6
    115400     3275.46
    115440     3276.77
    115480      3278.2
    115520     3279.23
    115560     3280.38
    115600     3281.59
    115640     3282.84
    115680     3283.76
    115720     3284.95
    115760     3286.45
    115800     3287.04
    115840     3288.43
    115880     3289.32
    115920     3290.84
    115960     3291.85
    116000     3292.92
    116040     3293.72
    116080     3295.29
    116120     3296.38
    116160     3297.39
    116200     3298.24
    116240     3299.56
    116280        3301
    116320     3302.02
    116360     3303.18
    116400     3304.38
    116440     3305.64
    116480     3306.54
    116520     3307.74
    116560     3309.24
    116600     3309.82
    116640     3311.22
    116680     3312.11
    116720     3313.64
    116760     3314.65
    116800     3315.72
    116840     3316.51
    116880     3318.08
    116920     3319.17
    116960      3320.2
    117000     3321.04
    117040     3322.35
    117080     3323.79
    117120     3324.81
    117160     3325.97
    117200     3327.18
    117240     3328.44
    117280     3329.34
    117320     3330.53
    117360     3332.05
    117400     3332.62
    117440     3334.03
    117480     3334.92
    117520     3336.44
    117560     3337.45
    117600     3338.52
    117640     3339.31
    117680     3340.88
    117720     3341.98
    117760     3343.01
    117800     3343.84
    117840     3345.15
    117880      3346.6
    117920     3347.62
    117960     3348.77
    118000     3349.98
    118040     3351.23
    118080     3352.15
    118120     3353.34
    118160     3354.86
    118200     3355.44
    118240     3356.84
    118280     3357.72
    118320     3359.25
    118360     3360.26
    118400     3361.33
    118440     3362.12
    118480     3363.69
    118520     3364.79
    118560     3365.81
    118600     3366.65
    118640     3367.96
    118680     3369.41
    118720     3370.42
    118760     3371.59
    118800      3372.8
    118840     3374.05
    118880     3374.96
    118920     3376.15
    118960     3377.68
    119000     3378.23
    119040     3379.64
    119080     3380.52
    119120     3382.05
    119160     3383.07
    119200     3384.14
    119240     3384.92
    119280     3386.49
    119320      3387.6
    119360     3388.62
    119400     3389.45
    119440     3390.76
    119480     3392.22
    119520     3393.23
    119560     3394.39
    119600     3395.61
    119640     3396.86
    119680     3397.77
    119720     3398.97
    119760     3400.49
    119800     3401.05
    119840     3402.45
    119880     3403.32
    119920     3404.86
    119960     3405.87
    120000     3406.93
    120040     3407.72
    120080     3409.29
    120120      3410.4
    120160     3411.43
    120200     3412.26
    120240     3413.57
    120280     3415.03
    120320     3416.04
    120360     3417.21
    120400     3418.42
    120440     3419.66
    120480     3420.58
    120520     3421.78
    120560      3423.3
    120600     3423.86
    120640     3425.25
    120680     3426.12
    120720     3427.66
    120760     3428.68
    120800     3429.74
    120840     3430.53
    120880     3432.09
    120920     3433.21
    120960     3434.25
    121000     3435.08
    121040     3436.39
    121080     3437.85
    121120     3438.85
    121160     3440.02
    121200     3441.24
    121240     3442.47
    121280     3443.39
    121320      3444.6
    121360     3446.12
    121400     3446.67
    121440     3448.07
    121480     3448.94
    121520     3450.47
    121560      3451.5
    121600     3452.56
    121640     3453.36
    121680     3454.92
    121720     3456.05
    121760     3457.08
    121800     3457.91
    121840     3459.21
    121880     3460.67
    121920     3461.67
    121960     3462.85
    122000     3464.06
    122040     3465.31
    122080     3466.22
    122120     3467.43
    122160     3468.96
    122200     3469.51
    122240      3470.9
    122280     3471.77
    122320      3473.3
    122360     3474.34
    122400     3475.39
    122440     3476.19
    122480     3477.75
    122520     3478.89
    122560     3479.92
    122600     3480.74
    122640     3482.05
    122680     3483.51
    122720     3484.51
    122760     3485.69
    122800     3486.89
    122840     3488.15
    122880     3489.06
    122920     3490.25
    122960      3491.8
    123000     3492.34
    123040     3493.74
    123080     3494.61
    123120     3496.14
    123160     3497.18
    123200     3498.23
    123240     3499.02
    123280      3500.6
    123320     3501.72
    123360     3502.76
    123400     3503.57
    123440     3504.88
    123480     3506.33
    123520     3507.34
    123560     3508.51
    123600     3509.72
    123640     3510.98
    123680      3511.9
    123720     3513.08
    123760     3514.63
    123800     3515.17
    123840     3516.58
    123880     3517.43
    123920     3518.97
    123960        3520
    124000     3521.05
    124040     3521.84
    124080     3523.41
    124120     3524.54
    124160     3525.59
    124200      3526.4
    124240     3527.71
    124280     3529.16
    124320     3530.16
    124360     3531.34
    124400     3532.56
    124440     3533.81
    124480     3534.73
    124520     3535.91
    124560     3537.47
    124600     3537.99
    124640      3539.4
    124680     3540.26
    124720     3541.81
    124760     3542.84
    124800      3543.9
    124840     3544.68
    124880     3546.25
    124920     3547.38
    124960     3548.42
    125000     3549.23
    125040     3550.55
    125080        3552
    125120        3553
    125160     3554.16
    125200     3555.38
    125240     3556.65
    125280     3557.56
    125320     3558.75
    125360     3560.31
    125400     3560.82
    125440     3562.23
    125480     3563.09
    125520     3564.65
    125560     3565.67
    125600     3566.73
    125640     3567.49
    125680     3569.08
    125720      3570.2
    125760     3571.24
    125800     3572.04
    125840     3573.37
    125880     3574.82
    125920     3575.82
    125960     3576.99
    126000     3578.21
    126040     3579.47
    126080      3580.4
    126120     3581.58
    126160     3583.14
    126200     3583.65
    126240     3585.07
    126280     3585.92
    126320     3587.47
    126360      3588.5
    126400     3589.56
    126440     3590.31
    126480     3591.91
    126520     3593.02
    126560     3594.07
    126600     3594.86
    126640      3596.2
    126680     3597.64
    126720     3598.64
    126760     3599.81
    126800     3601.04
    126840      3602.3
    126880     3603.22
    126920     3604.41
    126960     3605.98
    127000     3606.49
    127040      3607.9
    127080     3608.75
    127120     3610.31
    127160     3611.32
    127200     3612.39
    127240     3613.15
    127280     3614.75
    127320     3615.85
    127360     3616.91
    127400      3617.7
    127440     3619.03
    127480     3620.48
    127520     3621.48
    127560     3622.65
    127600     3623.88
    127640     3625.14
    127680     3626.06
    127720     3627.25
    127760     3628.82
    127800     3629.33
    127840     3630.74
    127880      3631.6
    127920     3633.14
    127960     3634.16
    128000     3635.23
    128040        3636
    128080     3637.59
    128120     3638.69
    128160     3639.76
    128200     3640.55
    128240     3641.89
    128280     3643.35
    128320     3644.34
    128360      3645.5
    128400     3646.74
    128440     3647.99
    128480     3648.91
    128520     3650.11
    128560     3651.69
    128600      3652.2
    128640      3653.6
    128680     3654.44
    128720        3656
    128760     3657.01
    128800     3658.09
    128840     3658.85
    128880     3660.45
    128920     3661.56
    128960     3662.62
    129000     3663.42
    129040     3664.76
    129080     3666.22
    129120      3667.2
    129160     3668.37
    129200     3669.59
    129240     3670.85
    129280     3671.78
    129320     3672.98
    129360     3674.56
    129400     3675.05
    129440     3676.46
    129480     3677.29
    129520     3678.87
    129560     3679.87
    129600     3680.95
    129640     3681.72
    129680     3683.33
    129720     3684.44
    129760      3685.5
    129800     3686.29
    129840     3687.64
    129880     3689.09
    129920     3690.06
    129960     3691.24
    130000     3692.46
    130040     3693.72
    130080     3694.64
    130120     3695.85
    130160     3697.43
    130200     3697.92
    130240     3699.34
    130280     3700.16
    130320     3701.73
    130360     3702.74
    130400     3703.82
    130440      3704.6
    130480      3706.2
    130520     3707.31
    130560     3708.37
    130600     3709.16
    130640     3710.53
    130680     3711.97
    130720     3712.94
    130760     3714.12
    130800     3715.34
    130840     3716.59
    130880     3717.51
    130920     3718.72
    130960     3720.31
    131000      3720.8
    131040     3722.22
    131080     3723.02
    131120      3724.6
    131160     3725.61
    131200      3726.7
    131240     3727.46
    131280     3729.08
    131320     3730.18
    131360     3731.24
    131400     3732.02
    131440      3733.4
    131480     3734.84
    131520     3735.81
    131560     3736.99
    131600     3738.22
    131640     3739.46
    131680      3740.4
    131720     3741.59
    131760     3743.18
    131800     3743.65
    131840     3745.09
    131880     3745.87
    131920     3747.45
    131960     3748.47
    132000     3749.55
    132040     3750.31
    132080     3751.93
    132120     3753.03
    132160      3754.1
    132200     3754.87
    132240     3756.24
    132280      3757.7
    132320     3758.66
    132360     3759.85
    132400     3761.07
    132440     3762.32
    132480     3763.24
    132520     3764.45
    132560     3766.04
    132600     3766.49
    132640     3767.95
    132680     3768.73
    132720     3770.31
    132760     3771.33
    132800     3772.42
    132840     3773.16
    132880     3774.78
    132920     3775.88
    132960     3776.95
    133000     3777.71
    133040      3779.1
    133080     3780.55
    133120     3781.51
    133160     3782.69
    133200     3783.92
    133240     3785.17
    133280     3786.08
    133320     3787.29
    133360     3788.89
    133400     3789.34
    133440      3790.8
    133480     3791.58
    133520     3793.15
    133560     3794.17
    133600     3795.26
    133640        3796
    133680     3797.63
    133720     3798.73
    133760     3799.78
    133800     3800.55
    133840     3801.94
    133880     3803.39
    133920     3804.36
    133960     3805.54
    134000     3806.76
    134040     3808.02
    134080     3808.94
    134120     3810.14
    134160     3811.75
    134200     3812.19
    134240     3813.66
    134280     3814.44
    134320     3816.01
    134360     3817.03
    134400     3818.11
    134440     3818.84
    134480     3820.47
    134520     3821.57
    134560     3822.62
    134600     3823.39
    134640     3824.78
    134680     3826.23
    134720      3827.2
    134760     3828.37
    134800     3829.61
    134840     3830.86
    134880     3831.77
    134920     3832.98
    134960     3834.59
    135000     3835.03
    135040      3836.5
    135080     3837.27
    135120     3838.84
    135160     3839.87
    135200     3840.96
    135240     3841.67
    135280      3843.3
    135320      3844.4
    135360     3845.46
    135400     3846.24
    135440     3847.62
    135480     3849.08
    135520     3850.05
    135560     3851.22
    135600     3852.47
    135640     3853.71
    135680     3854.61
    135720     3855.83
    135760     3857.43
    135800     3857.86
    135840     3859.34
    135880     3860.12
    135920     3861.69
    135960     3862.72
    136000     3863.79
    136040      3864.5
    136080     3866.14
    136120     3867.22
    136160     3868.29
    136200     3869.06
    136240     3870.45
    136280     3871.91
    136320     3872.88
    136360     3874.05
    136400     3875.29
    136440     3876.54
    136480     3877.45
    136520     3878.67
    136560     3880.25
    136600     3880.68
    136640     3882.15
    136680     3882.94
    136720     3884.52
    136760     3885.54
    136800      3886.6
    136840      3887.3
    136880     3888.93
    136920     3890.02
    136960     3891.09
    137000     3891.84
    137040     3893.25
    137080      3894.7
    137120     3895.66
    137160     3896.84
    137200     3898.09
    137240     3899.33
    137280     3900.24
    137320     3901.45
    137360     3903.04
    137400     3903.47
    137440     3904.94
    137480     3905.72
    137520      3907.3
    137560     3908.32
    137600     3909.38
    137640     3910.07
    137680     3911.72
    137720     3912.79
    137760     3913.86
    137800     3914.62
    137840     3916.01
    137880     3917.47
    137920     3918.44
    137960     3919.62
    138000     3920.86
    138040     3922.12
    138080     3923.02
    138120     3924.22
    138160      3925.8
    138200     3926.25
    138240     3927.72
    138280     3928.48
    138320     3930.07
    138360     3931.08
    138400     3932.14
    138440     3932.83
    138480     3934.49
    138520     3935.58
    138560     3936.63
    138600     3937.38
    138640     3938.78
    138680     3940.23
    138720      3941.2
    138760      3942.4
    138800     3943.62
    138840     3944.88
    138880      3945.8
    138920     3946.99
    138960     3948.59
    139000     3949.02
    139040     3950.49
    139080     3951.25
    139120     3952.83
    139160     3953.84
    139200     3954.91
    139240     3955.59
    139280     3957.25
    139320     3958.33
    139360     3959.39
    139400     3960.14
    139440     3961.53
    139480     3962.99
    139520     3963.95
    139560     3965.16
    139600     3966.39
    139640     3967.64
    139680     3968.55
    139720     3969.74
    139760     3971.34
    139800     3971.76
    139840     3973.23
    139880        3974
    139920     3975.58
    139960      3976.6
    140000     3977.66
    140040     3978.33
    140080     3979.99
    140120     3981.07
    140160     3982.14
    140200     3982.88
    140240     3984.28
    140280     3985.74
    140320     3986.69
    140360     3987.92
    140400     3989.14
    140440      3990.4
    140480     3991.31
    140520     3992.49
    140560     3994.09
    140600     3994.51
    140640        3996
    140680     3996.76
    140720     3998.33
    140760     3999.36
    140800     4000.42
    140840     4001.11
    140880     4002.76
    140920     4003.84
    140960     4004.91
    141000     4005.65
    141040     4007.05
    141080     4008.51
    141120     4009.47
    141160     4010.67
    141200      4011.9
    141240     4013.16
    141280     4014.08
    141320     4015.27
    141360     4016.87
    141400     4017.28
    141440     4018.76
    141480     4019.52
    141520     4021.09
    141560     4022.12
    141600     4023.18
    141640     4023.87
    141680     4025.53
    141720     4026.59
    141760     4027.67
    141800     4028.41
    141840     4029.82
    141880     4031.27
    141920     4032.24
    141960     4033.44
    142000     4034.68
    142040     4035.94
    142080     4036.86
    142120     4038.05
    142160     4039.65
    142200     4040.05
    142240     4041.54
    142280      4042.3
    142320     4043.87
    142360     4044.89
    142400     4045.96
    142440     4046.63
    142480     4048.29
    142520     4049.36
    142560     4050.44
    142600     4051.16
    142640     4052.56
    142680     4054.03
    142720     4054.99
    142760      4056.2
    142800     4057.44
    142840     4058.69
    142880     4059.61
    142920     4060.81
    142960     4062.38
    143000     4062.79
    143040     4064.29
    143080     4065.04
    143120     4066.61
    143160     4067.62
    143200     4068.69
    143240     4069.37
    143280     4071.02
    143320     4072.09
    143360     4073.18
    143400     4073.89
    143440      4075.3
    143480     4076.77
    143520     4077.73
    143560     4078.95
    143600     4080.19
    143640     4081.43
    143680     4082.34
    143720     4083.55
    143760     4085.13
    143800     4085.54
    143840     4087.03
    143880     4087.79
    143920     4089.35
    143960     4090.35
    144000     4091.43
    144040      4092.1
    144080     4093.77
    144120     4094.84
    144160     4095.92
    144200     4096.64
    144240     4098.05
    144280      4099.5
    144320     4100.47
    144360     4101.69
    144400     4102.92
    144440     4104.17
    144480     4105.06
    144520     4106.28
    144560     4107.86
    144600     4108.28
    144640     4109.77
    144680     4110.52
    144720     4112.08
    144760     4113.09
    144800     4114.17
    144840     4114.82
    144880     4116.51
    144920     4117.56
    144960     4118.65
    145000     4119.36
    145040     4120.77
    145080     4122.24
    145120      4123.2
    145160     4124.41
    145200     4125.65
    145240      4126.9
    145280     4127.79
    145320        4129
    145360     4130.59
    145400        4131
    145440     4132.51
    145480     4133.24
    145520     4134.82
    145560     4135.81
    145600      4136.9
    145640     4137.54
    145680     4139.23
    145720     4140.27
    145760     4141.37
    145800     4142.08
    145840     4143.49
    145880     4144.96
    145920     4145.92
    145960     4147.13
    146000     4148.39
    146040     4149.62
    146080     4150.52
    146120     4151.73
    146160     4153.31
    146200     4153.72
    146240     4155.23
    146280     4155.95
    146320     4157.55
    146360     4158.53
    146400     4159.61
    146440     4160.25
    146480     4161.96
    146520     4162.99
    146560     4164.09
    146600      4164.8
    146640     4166.22
    146680     4167.69
    146720     4168.65
    146760     4169.87
    146800     4171.11
    146840     4172.35
    146880     4173.25
    146920     4174.47
    146960     4176.05
    147000     4176.45
    147040     4177.96
    147080     4178.69
    147120      4180.3
    147160     4181.27
    147200     4182.35
    147240     4182.98
    147280     4184.69
    147320     4185.72
    147360     4186.83
    147400     4187.53
    147440     4188.96
    147480     4190.42
    147520     4191.38
    147560     4192.59
    147600     4193.85
    147640     4195.09
    147680     4195.99
    147720     4197.21
    147760      4198.8
    147800      4199.2
    147840     4200.71
    147880     4201.44
    147920     4203.04
    147960     4204.01
    148000      4205.1
    148040     4205.72
    148080     4207.44
    148120     4208.47
    148160     4209.58
    148200     4210.28
    148240      4211.7
    148280     4213.18
    148320     4214.14
    148360     4215.33
    148400      4216.6
    148440     4217.84
    148480     4218.74
    148520     4219.95
    148560     4221.55
    148600     4221.94
    148640     4223.47
    148680     4224.21
    148720     4225.79
    148760     4226.77
    148800     4227.85
    148840     4228.47
    148880     4230.19
    148920     4231.23
    148960     4232.33
    149000     4233.04
    149040     4234.45
    149080     4235.94
    149120      4236.9
    149160     4238.08
    149200     4239.36
    149240      4240.6
    149280      4241.5
    149320     4242.71
    149360     4244.31
    149400      4244.7
    149440     4246.23
    149480     4246.96
    149520     4248.55
    149560     4249.52
    149600     4250.59
    149640     4251.22
    149680     4252.95
    149720     4253.97
    149760     4255.08
    149800     4255.78
    149840      4257.2
    149880     4258.69
    149920     4259.65
    149960     4260.84
    150000     4262.11
    150040     4263.35
    150080     4264.25
    150120     4265.46
    150160     4267.06
    150200     4267.44
    150240     4268.98
    150280      4269.7
    150320      4271.3
    150360     4272.28
    150400     4273.34
    150440     4273.97
    150480      4275.7
    150520     4276.72
    150560     4277.83
    150600     4278.52
    150640     4279.94
    150680     4281.45
    150720     4282.41
    150760     4283.59
    150800     4284.87
    150840     4286.11
    150880     4287.01
    150920     4288.22
    150960     4289.81
    151000      4290.2
    151040     4291.73
    151080     4292.46
    151120     4294.05
    151160     4295.04
    151200      4296.1
    151240     4296.72
    151280     4298.44
    151320     4299.47
    151360     4300.58
    151400     4301.26
    151440      4302.7
    151480     4304.21
    151520     4305.17
    151560     4306.34
    151600     4307.64
    151640     4308.87
    151680     4309.75
    151720     4310.98
    151760     4312.56
    151800     4312.95
    151840     4314.49
    151880     4315.21
    151920     4316.81
    151960      4317.8
    152000     4318.85
    152040     4319.47
    152080     4321.19
    152120     4322.24
    152160     4323.33
    152200     4324.01
    152240     4325.45
    152280     4326.95
    152320     4327.92
    152360     4329.09
    152400     4330.39
    152440     4331.61
    152480     4332.51
    152520     4333.74
    152560     4335.32
    152600      4335.7
    152640     4337.25
    152680     4337.97
    152720     4339.59
    152760     4340.55
    152800     4341.61
    152840     4342.23
    152880     4343.95
    152920        4345
    152960     4346.08
    153000     4346.76
    153040      4348.2
    153080     4349.72
    153120     4350.68
    153160     4351.85
    153200     4353.14
    153240     4354.38
    153280     4355.26
    153320      4356.5
    153360     4358.08
    153400     4358.45
    153440        4360
    153480     4360.72
    153520     4362.34
    153560     4363.31
    153600     4364.36
    153640     4364.95
    153680     4366.69
    153720     4367.73
    153760     4368.82
    153800     4369.47
    153840     4370.92
    153880     4372.45
    153920     4373.41
    153960     4374.58
    154000     4375.88
    154040      4377.1
    154080     4377.98
    154120     4379.23
    154160     4380.81
    154200     4381.17
    154240     4382.73
    154280     4383.43
    154320     4385.04
    154360     4386.02
    154400     4387.08
    154440     4387.66
    154480      4389.4
    154520     4390.45
    154560     4391.52
    154600     4392.19
    154640     4393.64
    154680     4395.17
    154720     4396.14
    154760     4397.29
    154800     4398.59
    154840     4399.82
    154880     4400.71
    154920     4401.95
    154960     4403.54
    155000     4403.89
    155040     4405.45
    155080     4406.15
    155120     4407.75
    155160     4408.72
    155200      4409.8
    155240     4410.37
    155280     4412.13
    155320     4413.18
    155360     4414.25
    155400     4414.91
    155440     4416.36
    155480      4417.9
    155520     4418.85
    155560     4420.01
    155600     4421.31
    155640     4422.53
    155680      4423.4
    155720     4424.65
    155760     4426.24
    155800     4426.58
    155840     4428.16
    155880     4428.85
    155920     4430.46
    155960     4431.43
    156000     4432.51
    156040     4433.08
    156080     4434.85
    156120      4435.9
    156160     4436.97
    156200     4437.62
    156240     4439.07
    156280      4440.6
    156320     4441.55
    156360     4442.71
    156400     4444.01
    156440     4445.24
    156480     4446.12
    156520     4447.36
    156560     4448.96
    156600     4449.29
    156640     4450.86
    156680     4451.56
    156720     4453.15
    156760     4454.13
    156800     4455.22
    156840      4455.8
    156880     4457.56
    156920     4458.62
    156960     4459.69
    157000     4460.33
    157040     4461.77
    157080     4463.31
    157120     4464.27
    157160     4465.41
    157200     4466.73
    157240     4467.96
    157280     4468.82
    157320     4470.06
    157360     4471.67
    157400        4472
    157440     4473.58
    157480     4474.26
    157520     4475.86
    157560     4476.84
    157600     4477.91
    157640     4478.48
    157680     4480.24
    157720     4481.31
    157760     4482.38
    157800     4483.02
    157840     4484.46
    157880     4486.01
    157920     4486.96
    157960      4488.1
    158000     4489.42
    158040     4490.65
    158080     4491.52
    158120     4492.75
    158160     4494.37
    158200      4494.7
    158240     4496.29
    158280     4496.96
    158320     4498.57
    158360     4499.54
    158400     4500.61
    158440     4501.17
    158480     4502.94
    158520     4504.01
    158560     4505.08
    158600     4505.72
    158640     4507.15
    158680      4508.7
    158720     4509.65
    158760      4510.8
    158800     4512.11
    158840     4513.35
    158880      4514.2
    158920     4515.43
    158960     4517.06
    159000     4517.39
    159040     4518.99
    159080     4519.64
    159120     4521.25
    159160     4522.23
    159200     4523.28
    159240     4523.82
    159280      4525.6
    159320     4526.67
    159360     4527.73
    159400     4528.37
    159440     4529.82
    159480     4531.35
    159520     4532.31
    159560     4533.46
    159600     4534.77
    159640     4536.02
    159680     4536.86
    159720     4538.08
    159760     4539.72
    159800     4540.06
    159840     4541.64
    159880     4542.29
    159920      4543.9
    159960     4544.87
    160000     4545.94
    160040     4546.48
    160080     4548.25
    160120     4549.32
    160160     4550.38
    160200     4551.03
    160240     4552.47
    160280     4554.01
    160320     4554.98
    160360     4556.11
    160400     4557.43
    160440     4558.67
    160480     4559.52
    160520     4560.75
    160560     4562.38
    160600     4562.72
    160640     4564.29
    160680     4564.95
    160720     4566.56
    160760     4567.54
    160800     4568.59
    160840     4569.13
    160880     4570.89
    160920     4571.97
    160960     4573.02
    161000     4573.67
    161040      4575.1
    161080     4576.64
    161120     4577.62
    161160     4578.75
    161200     4580.06
    161240     4581.32
    161280     4582.15
    161320     4583.38
    161360     4585.01
    161400     4585.36
    161440     4586.92
    161480     4587.58
    161520      4589.2
    161560     4590.18
    161600     4591.23
    161640     4591.79
    161680     4593.55
    161720     4594.62
    161760     4595.66
    161800     4596.32
    161840     4597.75
    161880      4599.3
    161920     4600.27
    161960     4601.41
    162000     4602.71
    162040     4603.99
    162080      4604.8
    162120     4606.04
    162160     4607.67
    162200     4608.01
    162240     4609.58
    162280     4610.23
    162320     4611.85
    162360     4612.83
    162400     4613.89
    162440     4614.44
    162480      4616.2
    162520     4617.28
    162560     4618.31
    162600     4618.96
    162640     4620.39
    162680     4621.94
    162720     4622.92
    162760     4624.04
    162800     4625.35
    162840     4626.63
    162880     4627.45
    162920     4628.68
    162960     4630.31
    163000     4630.65
    163040     4632.22
    163080     4632.88
    163120      4634.5
    163160     4635.48
    163200     4636.54
    163240     4637.08
    163280     4638.85
    163320     4639.92
    163360     4640.95
    163400      4641.6
    163440     4643.04
    163480     4644.59
    163520     4645.57
    163560     4646.68
    163600     4648.01
    163640     4649.27
    163680      4650.1
    163720     4651.34
    163760     4652.96
    163800      4653.3
    163840     4654.88
    163880     4655.54
    163920     4657.15
    163960     4658.13
    164000     4659.18
    164040     4659.73
    164080      4661.5
    164120     4662.56
    164160      4663.6
    164200     4664.26
    164240     4665.68
    164280     4667.23
    164320     4668.21
    164360     4669.33
    164400     4670.65
    164440     4671.91
    164480     4672.73
    164520     4673.99
    164560     4675.62
    164600     4675.94
    164640     4677.52
    164680     4678.17
    164720     4679.79
    164760     4680.77
    164800     4681.81
    164840     4682.35
    164880     4684.13
    164920      4685.2
    164960     4686.22
    165000     4686.88
    165040      4688.3
    165080     4689.86
    165120     4690.83
    165160     4691.95
    165200     4693.28
    165240     4694.55
    165280     4695.35
    165320     4696.62
    165360     4698.24
    165400     4698.56
    165440     4700.13
    165480      4700.8
    165520      4702.4
    165560     4703.39
    165600     4704.44
    165640     4704.97
    165680     4706.76
    165720     4707.83
    165760     4708.85
    165800     4709.51
    165840     4710.92
    165880     4712.49
    165920     4713.45
    165960     4714.56
    166000     4715.89
    166040     4717.17
    166080     4717.97
    166120     4719.24
    166160     4720.86
    166200     4721.17
    166240     4722.74
    166280     4723.42
    166320     4725.01
    166360     4726.01
    166400     4727.06
    166440     4727.56
    166480     4729.35
    166520     4730.42
    166560     4731.45
    166600     4732.11
    166640     4733.53
    166680     4735.09
    166720     4736.05
    166760     4737.18
    166800     4738.51
    166840     4739.77
    166880     4740.59
    166920     4741.85
    166960     4743.48
    167000     4743.77
    167040     4745.35
    167080     4746.04
    167120     4747.62
    167160     4748.63
    167200     4749.68
    167240     4750.18
    167280     4751.98
    167320     4753.04
    167360     4754.04
    167400     4754.72
    167440     4756.16
    167480     4757.69
    167520     4758.66
    167560     4759.79
    167600     4761.12
    167640     4762.38
    167680      4763.2
    167720     4764.45
    167760     4766.09
    167800     4766.38
    167840     4767.95
    167880     4768.64
    167920     4770.23
    167960     4771.22
    168000      4772.3
    168040     4772.78
    168080     4774.58
    168120     4775.63
    168160     4776.65
    168200     4777.31
    168240     4778.76
    168280     4780.29
    168320     4781.26
    168360     4782.38
    168400     4783.71
    168440     4784.98
    168480     4785.79
    168520     4787.05
    168560     4788.69
    168600     4788.97
    168640     4790.55
    168680     4791.25
    168720     4792.84
    168760     4793.83
    168800      4794.9
    168840     4795.39
    168880     4797.18
    168920     4798.24
    168960     4799.26
    169000     4799.94
    169040     4801.36
    169080     4802.89
    169120     4803.87
    169160        4805
    169200     4806.33
    169240      4807.6
    169280      4808.4
    169320     4809.68
    169360     4811.33
    169400      4811.6
    169440     4813.17
    169480     4813.89
    169520     4815.47
    169560     4816.46
    169600     4817.52
    169640     4818.01
    169680     4819.83
    169720     4820.89
    169760      4821.9
    169800     4822.58
    169840        4824
    169880     4825.53
    169920     4826.51
    169960     4827.64
    170000     4828.97
    170040     4830.26
    170080     4831.05
    170120     4832.31
    170160     4833.97
    170200     4834.25
    170240     4835.82
    170280     4836.54
    170320     4838.13
    170360      4839.1
    170400     4840.17
    170440     4840.64
    170480     4842.47
    170520     4843.54
    170560     4844.52
    170600     4845.21
    170640     4846.63
    170680     4848.17
    170720     4849.15
    170760     4850.26
    170800      4851.6
    170840     4852.89
    170880     4853.68
    170920     4854.95
    170960      4856.6
    171000     4856.86
    171040     4858.45
    171080     4859.16
    171120     4860.75
    171160     4861.73
    171200     4862.79
    171240     4863.27
    171280     4865.09
    171320     4866.15
    171360     4867.15
    171400     4867.82
    171440     4869.25
    171480      4870.8
    171520     4871.77
    171560     4872.87
    171600     4874.23
    171640      4875.5
    171680     4876.31
    171720     4877.56
    171760     4879.22
    171800     4879.48
    171840     4881.06
    171880     4881.79
    171920     4883.37
    171960     4884.35
    172000     4885.41
    172040     4885.87
    172080     4887.71
    172120     4888.76
    172160     4889.77
    172200     4890.42
    172240     4891.86
    172280     4893.42
    172320     4894.39
    172360     4895.51
    172400     4896.84
    172440      4898.1
    172480     4898.92
    172520     4900.17
    172560     4901.84
    172600     4902.09
    172640     4903.67
    172680     4904.41
    172720     4905.98
    172760     4906.96
    172800     4908.02
    172840     4908.49
    172880     4910.33
    172920     4911.37
    172960     4912.39
    173000     4913.04
    173040     4914.48
    173080     4916.04
    173120     4917.01
    173160     4918.12
    173200     4919.46
    173240     4920.72
    173280     4921.54
    173320     4922.81
    173360     4924.46
    173400      4924.7
    173440     4926.29
    173480     4927.02
    173520      4928.6
    173560     4929.58
    173600     4930.64
    173640     4931.11
    173680     4932.94
    173720     4933.98
    173760     4934.99
    173800     4935.65
    173840     4937.08
    173880     4938.64
    173920     4939.63
    173960     4940.75
    174000     4942.07
    174040     4943.31
    174080     4944.15
    174120     4945.43
    174160     4947.07
    174200     4947.31
    174240      4948.9
    174280     4949.64
    174320     4951.23
    174360      4952.2
    174400     4953.29
    174440     4953.73
    174480     4955.56
    174520     4956.59
    174560      4957.6
    174600     4958.27
    174640     4959.69
    174680     4961.25
    174720     4962.24
    174760     4963.36
    174800     4964.69
    174840     4965.94
    174880     4966.77
    174920     4968.06
    174960      4969.7
    175000     4969.93
    175040     4971.52
    175080     4972.25
    175120     4973.84
    175160     4974.81
    175200     4975.91
    175240     4976.35
    175280     4978.18
    175320     4979.22
    175360     4980.22
    175400      4980.9
    175440     4982.31
    175480     4983.89
    175520     4984.87
    175560     4985.99
    175600     4987.31
    175640     4988.55
    175680     4989.39
    175720     4990.68
    175760     4992.34
    175800     4992.56
    175840     4994.14
    175880     4994.88
    175920     4996.46
    175960     4997.45
    176000     4998.54
    176040     4998.96
    176080     5000.78
    176120     5001.83
    176160     5002.83
    176200     5003.51
    176240     5004.91
    176280     5006.49
    176320     5007.47
    176360     5008.59
    176400     5009.92
    176440     5011.16
    176480     5011.99
    176520      5013.3
    176560     5014.95
    176600     5015.17
    176640     5016.75
    176680     5017.48
    176720     5019.05
    176760     5020.05
    176800     5021.15
    176840     5021.57
    176880      5023.4
    176920     5024.46
    176960     5025.43
    177000     5026.13
    177040     5027.53
    177080     5029.11
    177120     5030.09
    177160     5031.21
    177200     5032.55
    177240     5033.78
    177280     5034.61
    177320     5035.92
    177360     5037.57
    177400     5037.79
    177440     5039.38
    177480      5040.1
    177520     5041.68
    177560     5042.67
    177600     5043.78
    177640     5044.19
    177680     5046.02
    177720     5047.09
    177760     5048.07
    177800     5048.75
    177840     5050.16
    177880     5051.74
    177920     5052.72
    177960     5053.87
    178000     5055.18
    178040     5056.41
    178080     5057.27
    178120     5058.57
    178160     5060.21
    178200     5060.44
    178240     5062.02
    178280     5062.74
    178320     5064.33
    178360     5065.31
    178400     5066.42
    178440     5066.83
    178480     5068.68
    178520     5069.74
    178560     5070.72
    178600     5071.38
    178640     5072.79
    178680     5074.37
    178720     5075.36
    178760     5076.49
    178800     5077.82
    178840     5079.05
    178880      5079.9
    178920     5081.18
    178960     5082.84
    179000     5083.06
    179040     5084.64
    179080     5085.36
    179120     5086.93
    179160     5087.93
    179200     5089.06
    179240     5089.45
    179280      5091.3
    179320     5092.37
    179360     5093.34
    179400     5094.01
    179440      5095.4
    179480     5096.99
    179520     5097.98
    179560     5099.11
    179600     5100.44
    179640     5101.67
    179680     5102.53
    179720     5103.82
    179760     5105.46
    179800     5105.68
    179840     5107.26
    179880        5108
    179920     5109.55
    179960     5110.57
    180000      5111.7
    180040      5112.1
    180080     5113.95
    180120        5115
    180160     5115.97
    180200     5116.63
    180240     5118.04
    180280     5119.63
    180320     5120.62
    180360     5121.74
    180400     5123.06
    180440      5124.3
    180480     5125.16
    180520     5126.45
    180560     5128.09
    180600     5128.32
    180640     5129.89
    180680     5130.62
    180720      5132.2
    180760      5133.2
    180800     5134.32
    180840     5134.73
    180880     5136.58
    180920     5137.63
    180960     5138.61
    181000     5139.26
    181040     5140.65
    181080     5142.25
    181120     5143.26
    181160     5144.35
    181200     5145.69
    181240     5146.94
    181280     5147.79
    181320     5149.08
    181360     5150.72
    181400     5150.95
    181440     5152.52
    181480     5153.22
    181520     5154.82
    181560     5155.81
    181600     5156.93
    181640     5157.32
    181680      5159.2
    181720     5160.23
    181760     5161.21
    181800     5161.88
    181840     5163.26
    181880     5164.85
    181920     5165.87
    181960     5166.96
    182000      5168.3
    182040     5169.55
    182080     5170.38
    182120     5171.68
    182160     5173.33
    182200     5173.54
    182240     5175.11
    182280     5175.82
    182320     5177.41
    182360     5178.41
    182400     5179.54
    182440     5179.92
    182480      5181.8
    182520     5182.85
    182560     5183.83
    182600      5184.5
    182640     5185.87
    182680     5187.47
    182720     5188.49
    182760     5189.58
    182800     5190.92
    182840     5192.17
    182880        5193
    182920     5194.29
    182960     5195.96
    183000     5196.16
    183040     5197.74
    183080     5198.44
    183120     5200.03
    183160     5201.02
    183200     5202.15
    183240     5202.55
    183280     5204.42
    183320     5205.47
    183360     5206.45
    183400     5207.12
    183440     5208.51
    183480      5210.1
    183520     5211.11
    183560     5212.22
    183600     5213.55
    183640     5214.79
    183680     5215.63
    183720     5216.91
    183760     5218.58
    183800     5218.78
    183840     5220.36
    183880     5221.06
    183920     5222.66
    183960     5223.64
    184000     5224.77
    184040     5225.15
    184080     5227.05
    184120     5228.09
    184160     5229.06
    184200     5229.74
    184240     5231.11
    184280     5232.71
    184320     5233.72
    184360     5234.84
    184400     5236.16
    184440     5237.41
    184480     5238.25
    184520     5239.54
    184560     5241.23
    184600     5241.42
    184640     5242.98
    184680      5243.7
    184720      5245.3
    184760     5246.28
    184800     5247.41
    184840     5247.79
    184880     5249.68
    184920     5250.71
    184960      5251.7
    185000     5252.38
    185040     5253.76
    185080     5255.36
    185120     5256.36
    185160     5257.48
    185200      5258.8
    185240     5260.04
    185280     5260.88
    185320     5262.18
    185360     5263.87
    185400     5264.06
    185440     5265.62
    185480     5266.33
    185520     5267.94
    185560     5268.92
    185600     5270.04
    185640     5270.44
    185680     5272.33
    185720     5273.35
    185760     5274.35
    185800     5275.02
    185840      5276.4
    185880        5278
    185920        5279
    185960     5280.11
    186000     5281.44
    186040     5282.67
    186080     5283.52
    186120      5284.8
    186160      5286.5
    186200      5286.7
    186240     5288.25
    186280     5288.96
    186320     5290.58
    186360     5291.55
    186400     5292.66
    186440     5293.08
    186480     5294.97
    186520        5296
    186560     5296.97
    186600     5297.66
    186640     5299.05
    186680     5300.64
    186720     5301.63
    186760     5302.76
    186800     5304.09
    186840     5305.31
    186880     5306.16
    186920     5307.45
    186960     5309.16
    187000     5309.33
    187040     5310.88
    187080      5311.6
    187120     5313.22
    187160      5314.2
    187200     5315.31
    187240     5315.73
    187280     5317.61
    187320     5318.64
    187360     5319.65
    187400      5320.3
    187440      5321.7
    187480     5323.27
    187520     5324.26
    187560      5325.4
    187600     5326.74
    187640     5327.96
    187680      5328.8
    187720     5330.09
    187760     5331.79
    187800     5331.97
    187840     5333.52
    187880     5334.24
    187920     5335.86
    187960     5336.85
    188000     5337.95
    188040     5338.37
    188080     5340.24
    188120     5341.28
    188160     5342.29
    188200     5342.94
    188240     5344.34
    188280     5345.93
    188320     5346.91
    188360     5348.05
    188400     5349.39
    188440     5350.63
    188480     5351.47
    188520     5352.75
    188560     5354.47
    188600     5354.64
    188640     5356.19
    188680     5356.91
    188720     5358.53
    188760     5359.52
    188800     5360.63
    188840     5361.04
    188880     5362.91
    188920     5363.95
    188960     5364.96
    189000      5365.6
    189040        5367
    189080      5368.6
    189120     5369.58
    189160     5370.72
    189200     5372.06
    189240     5373.29
    189280     5374.13
    189320     5375.41
    189360     5377.13
    189400     5377.29
    189440     5378.84
    189480     5379.55
    189520     5381.18
    189560     5382.18
    189600     5383.28
    189640     5383.69
    189680     5385.57
    189720     5386.61
    189760     5387.61
    189800     5388.27
    189840     5389.67
    189880     5391.26
    189920     5392.24
    189960     5393.38
    190000     5394.72
    190040     5395.94
    190080     5396.79
    190120     5398.09
    190160     5399.79
    190200     5399.97
    190240      5401.5
    190280      5402.2
    190320     5403.84
    190360     5404.85
    190400     5405.96
    190440     5406.35
    190480     5408.22
    190520     5409.29
    190560     5410.25
    190600     5410.92
    190640     5412.32
    190680     5413.93
    190720     5414.91
    190760     5416.04
    190800     5417.38
    190840     5418.61
    190880     5419.44
    190920     5420.76
    190960     5422.47
    191000     5422.62
    191040     5424.16
    191080     5424.87
    191120     5426.54
    191160     5427.53
    191200     5428.63
    191240     5429.01
    191280      5430.9
    191320     5431.94
    191360     5432.93
    191400     5433.58
    191440     5434.99
    191480     5436.59
    191520     5437.58
    191560     5438.73
    191600     5440.05
    191640     5441.27
    191680      5442.1
    191720     5443.42
    191760     5445.12
    191800     5445.29
    191840     5446.81
    191880     5447.52
    191920     5449.19
    191960     5450.17
    192000     5451.28
    192040     5451.68
    192080     5453.58
    192120     5454.62
    192160     5455.58
    192200     5456.25
    192240     5457.66
    192280     5459.25
    192320     5460.24
    192360      5461.4
    192400     5462.72
    192440     5463.94
    192480     5464.77
    192520     5466.11
    192560     5467.81
    192600     5467.98
    192640      5469.5
    192680     5470.21
    192720     5471.88
    192760     5472.84
    192800     5473.95
    192840     5474.35
    192880     5476.26
    192920     5477.28
    192960     5478.27
    193000     5478.93
    193040     5480.33
    193080     5481.94
    193120      5482.9
    193160     5484.09
    193200     5485.41
    193240     5486.62
    193280     5487.46
    193320     5488.81
    193360      5490.5
    193400     5490.66
    193440      5492.2
    193480     5492.91
    193520     5494.56
    193560     5495.53
    193600     5496.65
    193640     5497.01
    193680     5498.94
    193720     5499.97
    193760     5500.94
    193800      5501.6
    193840     5503.02
    193880     5504.62
    193920     5505.57
    193960     5506.75
    194000     5508.08
    194040     5509.28
    194080     5510.12
    194120     5511.47
    194160     5513.17
    194200     5513.33
    194240     5514.87
    194280     5515.58
    194320     5517.23
    194360      5518.2
    194400     5519.33
    194440      5519.7
    194480     5521.63
    194520     5522.66
    194560     5523.63
    194600     5524.28
    194640      5525.7
    194680     5527.32
    194720     5528.27
    194760     5529.44
    194800     5530.77
    194840     5531.98
    194880     5532.81
    194920     5534.17
    194960     5535.88
    195000     5536.03
    195040     5537.57
    195080     5538.28
    195120     5539.93
    195160     5540.91
    195200     5542.04
    195240      5542.4
    195280     5544.34
    195320     5545.36
    195360     5546.34
    195400     5546.97
    195440     5548.41
    195480     5550.02
    195520     5550.95
    195560     5552.14
    195600     5553.47
    195640     5554.68
    195680     5555.52
    195720     5556.87
    195760     5558.57
    195800     5558.74
    195840     5560.24
    195880     5560.97
    195920     5562.62
    195960     5563.59
    196000     5564.73
    196040     5565.06
    196080     5567.02
    196120     5568.04
    196160     5569.03
    196200     5569.64
    196240     5571.09
    196280     5572.69
    196320     5573.62
    196360      5574.8
    196400     5576.12
    196440     5577.36
    196480     5578.19
    196520     5579.54
    196560     5581.24
    196600     5581.41
    196640     5582.92
    196680     5583.65
    196720     5585.29
    196760     5586.27
    196800     5587.38
    196840     5587.73
    196880     5589.68
    196920     5590.71
    196960     5591.69
    197000     5592.31
    197040     5593.74
    197080     5595.38
    197120      5596.3
    197160     5597.46
    197200     5598.81
    197240     5600.04
    197280     5600.86
    197320     5602.22
    197360     5603.92
    197400     5604.08
    197440     5605.58
    197480     5606.32
    197520     5607.97
    197560     5608.95
    197600     5610.05
    197640     5610.42
    197680     5612.37
    197720     5613.39
    197760     5614.38
    197800        5615
    197840     5616.44
    197880     5618.05
    197920     5618.98
    197960     5620.16
    198000     5621.48
    198040     5622.73
    198080     5623.55
    198120     5624.89
    198160      5626.6
    198200     5626.75
    198240     5628.25
    198280        5629
    198320     5630.63
    198360     5631.62
    198400     5632.74
    198440      5633.1
    198480     5635.06
    198520     5636.07
    198560     5637.06
    198600     5637.67
    198640     5639.12
    198680     5640.73
    198720     5641.64
    198760     5642.82
    198800     5644.16
    198840     5645.38
    198880     5646.21
    198920     5647.56
    198960     5649.27
    199000     5649.42
    199040      5650.9
    199080     5651.67
    199120     5653.29
    199160      5654.3
    199200     5655.41
    199240     5655.76
    199280     5657.72
    199320     5658.73
    199360     5659.73
    199400     5660.33
    199440     5661.77
    199480      5663.4
    199520     5664.29
    199560     5665.49
    199600     5666.83
    199640     5668.02
    199680     5668.87
    199720     5670.22
    199760     5671.95
    199800     5672.07
    199840     5673.57
    199880     5674.33
    199920     5675.95
    199960     5676.97
    200000     5678.08
    200040     5678.42
    200080     5680.38
    200120     5681.41
    200160     5682.39
    200200     5682.99
    200240     5684.44
    200280     5686.05
    200320     5686.96
    200360     5688.16
    200400     5689.49
    200440     5690.68
    200480     5691.55
    200520     5692.88
    200560     5694.61
    200600     5694.75
    200640     5696.22
    200680     5696.98
    200720     5698.62
    200760     5699.62
    200800     5700.75
    200840     5701.09
    200880     5703.05
    200920     5704.09
    200960     5705.06
    201000     5705.67
    201040     5707.11
    201080     5708.73
    201120     5709.65
    201160     5710.83
    201200     5712.18
    201240     5713.36
    201280     5714.23
    201320     5715.56
    201360     5717.29
    201400     5717.43
    201440      5718.9
    201480     5719.66
    201520     5721.29
    201560     5722.31
    201600     5723.43
    201640     5723.76
    201680     5725.72
    201720     5726.76
    201760     5727.75
    201800     5728.34
    201840     5729.78
    201880      5731.4
    201920     5732.32
    201960     5733.52
    202000     5734.84
    202040     5736.03
    202080      5736.9
    202120     5738.24
    202160     5739.96
    202200      5740.1
    202240     5741.57
    202280     5742.34
    202320     5743.97
    202360     5744.98
    202400     5746.12
    202440     5746.43
    202480     5748.39
    202520     5749.41
    202560      5750.4
    202600     5751.01
    202640     5752.45
    202680     5754.06
    202720        5755
    202760     5756.18
    202800     5757.53
    202840      5758.7
    202880     5759.57
    202920     5760.92
    202960     5762.63
    203000     5762.78
    203040     5764.26
    203080     5765.03
    203120     5766.65
    203160     5767.67
    203200     5768.79
    203240      5769.1
    203280     5771.08
    203320      5772.1
    203360     5773.08
    203400     5773.69
    203440     5775.13
    203480     5776.76
    203520     5777.69
    203560     5778.88
    203600     5780.22
    203640      5781.4
    203680     5782.27
    203720     5783.61
    203760     5785.34
    203800     5785.46
    203840     5786.93
    203880      5787.7
    203920     5789.32
    203960     5790.33
    204000     5791.48
    204040     5791.78
    204080     5793.75
    204120     5794.79
    204160     5795.74
    204200     5796.35
    204240      5797.8
    204280     5799.45
    204320     5800.37
    204360     5801.57
    204400     5802.89
    204440     5804.08
    204480     5804.96
    204520     5806.31
    204560     5808.03
    204600     5808.15
    204640     5809.63
    204680      5810.4
    204720     5812.03
    204760     5813.02
    204800     5814.19
    204840     5814.47
    204880     5816.45
    204920     5817.48
    204960     5818.45
    205000     5819.04
    205040     5820.48
    205080     5822.16
    205120     5823.06
    205160     5824.26
    205200      5825.6
    205240     5826.75
    205280     5827.64
    205320     5828.99
    205360     5830.72
    205400     5830.84
    205440     5832.32
    205480     5833.06
    205520     5834.71
    205560     5835.69
    205600     5836.87
    205640     5837.14
    205680     5839.12
    205720     5840.15
    205760     5841.12
    205800     5841.71
    205840     5843.16
    205880     5844.82
    205920     5845.72
    205960     5846.94
    206000     5848.25
    206040     5849.42
    206080      5850.3
    206120     5851.65
    206160     5853.39
    206200     5853.51
    206240        5855
    206280     5855.74
    206320     5857.37
    206360     5858.38
    206400     5859.54
    206440     5859.81
    206480      5861.8
    206520     5862.81
    206560     5863.79
    206600     5864.38
    206640     5865.82
    206680     5867.51
    206720     5868.41
    206760     5869.61
    206800     5870.92
    206840     5872.09
    206880     5872.99
    206920     5874.32
    206960     5876.07
    207000     5876.18
    207040     5877.67
    207080     5878.41
    207120     5880.04
    207160     5881.06
    207200     5882.21
    207240     5882.49
    207280     5884.49
    207320     5885.48
    207360     5886.48
    207400     5887.06
    207440     5888.52
    207480      5890.2
    207520      5891.1
    207560     5892.29
    207600      5893.6
    207640     5894.78
    207680     5895.67
    207720     5897.01
    207760     5898.77
    207800     5898.87
    207840     5900.36
    207880      5901.1
    207920     5902.74
    207960     5903.74
    208000      5904.9
    208040     5905.15
    208080     5907.15
    208120     5908.16
    208160     5909.17
    208200     5909.71
    208240     5911.17
    208280     5912.88
    208320     5913.77
    208360     5914.98
    208400     5916.29
    208440     5917.47
    208480     5918.35
    208520     5919.71
    208560     5921.46
    208600     5921.55
    208640     5923.05
    208680     5923.78
    208720     5925.43
    208760     5926.43
    208800     5927.59
    208840     5927.83
    208880     5929.85
    208920     5930.85
    208960     5931.86
    209000      5932.4
    209040     5933.84
    209080     5935.56
    209120     5936.46
    209160     5937.66
    209200     5938.98
    209240     5940.16
    209280     5941.03
    209320     5942.38
    209360     5944.14
    209400     5944.23
    209440     5945.72
    209480     5946.46
    209520     5948.12
    209560     5949.12
    209600     5950.27
    209640     5950.52
    209680     5952.53
    209720     5953.53
    209760     5954.56
    209800      5955.1
    209840     5956.53
    209880     5958.25
    209920     5959.14
    209960     5960.36
    210000     5961.67
    210040     5962.86
    210080     5963.71
    210120     5965.07
    210160     5966.83
    210200     5966.92
    210240     5968.39
    210280     5969.14
    210320     5970.79
    210360     5971.81
    210400     5972.97
    210440     5973.21
    210480     5975.22
    210520     5976.21
    210560     5977.25
    210600     5977.77
    210640     5979.22
    210680     5980.93
    210720     5981.83
    210760     5983.05
    210800     5984.36
    210840     5985.56
    210880      5986.4
    210920     5987.76
    210960     5989.54
    211000     5989.61
    211040     5991.09
    211080     5991.83
    211120     5993.49
    211160      5994.5
    211200     5995.65
    211240      5995.9
    211280     5997.91
    211320     5998.91
    211360     5999.94
    211400     6000.47
    211440      6001.9
    211480     6003.64
    211520     6004.53
    211560     6005.75
    211600     6007.08
    211640     6008.27
    211680     6009.11
    211720     6010.49
    211760     6012.25
    211800     6012.32
    211840      6013.8
    211880     6014.56
    211920      6016.2
    211960      6017.2
    212000     6018.34
    212040     6018.61
    212080     6020.62
    212120     6021.63
    212160     6022.64
    212200     6023.18
    212240     6024.62
    212280     6026.38
    212320     6027.24
    212360     6028.45
    212400     6029.77
    212440     6030.97
    212480     6031.81
    212520     6033.21
    212560     6034.98
    212600     6035.04
    212640     6036.52
    212680     6037.27
    212720     6038.91
    212760     6039.91
    212800     6041.06
    212840     6041.33
    212880     6043.33
    212920     6044.35
    212960     6045.36
    213000     6045.89
    213040     6047.33
    213080     6049.09
    213120     6049.96
    213160     6051.17
    213200     6052.48
    213240     6053.69
    213280     6054.54
    213320     6055.93
    213360      6057.7
    213400     6057.74
    213440     6059.23
    213480     6059.99
    213520     6061.63
    213560     6062.65
    213600     6063.78
    213640     6064.03
    213680     6066.03
    213720     6067.05
    213760     6068.06
    213800     6068.59
    213840     6070.02
    213880     6071.81
    213920     6072.68
    213960     6073.89
    214000     6075.21
    214040     6076.41
    214080     6077.24
    214120     6078.64
    214160     6080.42
    214200     6080.46
    214240     6081.96
    214280     6082.71
    214320     6084.35
    214360     6085.34
    214400      6086.5
    214440     6086.76
    214480     6088.76
    214520     6089.78
    214560     6090.78
    214600     6091.32
    214640     6092.74
    214680     6094.53
    214720      6095.4
    214760     6096.59
    214800     6097.93
    214840     6099.13
    214880     6099.94
    214920     6101.36
    214960     6103.14
    215000     6103.18
    215040     6104.68
    215080     6105.43
    215120     6107.07
    215160     6108.08
    215200     6109.23
    215240     6109.47
    215280     6111.47
    215320     6112.49
    215360     6113.49
    215400     6114.05
    215440     6115.44
    215480     6117.26
    215520     6118.11
    215560     6119.32
    215600     6120.64
    215640     6121.85
    215680     6122.67
    215720     6124.09
    215760     6125.86
    215800     6125.89
    215840     6127.39
    215880     6128.15
    215920     6129.81
    215960     6130.81
    216000     6131.95
    216040     6132.17
    216080     6134.17
    216120      6135.2
    216160      6136.2
    216200     6136.78
    216240     6138.14
    216280     6139.97
    216320     6140.82
    216360     6142.03
    216400     6143.34
    216440     6144.57
    216480     6145.38
    216520     6146.81
    216560     6148.58
    216600      6148.6
    216640      6150.1
    216680     6150.84
    216720     6152.49
    216760      6153.5
    216800     6154.64
    216840     6154.88
    216880     6156.87
    216920     6157.91
    216960      6158.9
    217000     6159.49
    217040     6160.84
    217080     6162.67
    217120     6163.52
    217160     6164.74
    217200     6166.05
    217240     6167.27
    217280     6168.08
    217320     6169.53
    217360     6171.31
    217400     6171.33
    217440     6172.82
    217480     6173.55
    217520     6175.23
    217560     6176.23
    217600     6177.36
    217640     6177.58
    217680      6179.6
    217720     6180.63
    217760     6181.62
    217800      6182.2
    217840     6183.58
    217880     6185.41
    217920     6186.26
    217960     6187.46
    218000     6188.79
    218040        6190
    218080     6190.81
    218120     6192.26
    218160     6194.05
    218200     6194.06
    218240     6195.55
    218280      6196.3
    218320     6197.97
    218360     6198.97
    218400     6200.12
    218440     6200.32
    218480     6202.35
    218520     6203.38
    218560     6204.36
    218600     6204.95
    218640     6206.34
    218680     6208.15
    218720     6208.99
    218760     6210.21
    218800     6211.54
    218840     6212.76
    218880     6213.58
    218920     6215.02
    218960      6216.8
    219000     6216.82
    219040     6218.31
    219080     6219.05
    219120     6220.74
    219160     6221.74
    219200     6222.89
    219240     6223.12
    219280     6225.12
    219320     6226.16
    219360     6227.14
    219400     6227.72
    219440     6229.12
    219480     6230.95
    219520     6231.77
    219560        6233
    219600     6234.34
    219640     6235.55
    219680     6236.37
    219720     6237.81
    219760      6239.6
    219800      6239.6
    219840     6241.07
    219880     6241.85
    219920     6243.54
    219960     6244.52
    220000     6245.67
    220040     6245.91
    220080     6247.91
    220120     6248.95
    220160     6249.91
    220200     6250.51
    220240     6251.89
    220280     6253.73
    220320     6254.55
    220360     6255.79
    220400     6257.12
    220440     6258.33
    220480     6259.16
    220520      6260.6
    220560      6262.4
    220600     6262.39
    220640     6263.87
    220680     6264.65
    220720     6266.33
    220760     6267.33
    220800     6268.48
    220840      6268.7
    220880     6270.73
    220920     6271.73
    220960      6272.7
    221000     6273.31
    221040     6274.69
    221080     6276.52
    221120     6277.37
    221160      6278.6
    221200     6279.91
    221240     6281.14
    221280     6281.95
    221320     6283.39
    221360      6285.2
    221400     6285.19
    221440     6286.65
    221480     6287.45
    221520     6289.12
    221560     6290.14
    221600      6291.3
    221640      6291.5
    221680     6293.51
    221720     6294.54
    221760     6295.49
    221800     6296.12
    221840     6297.48
    221880     6299.31
    221920     6300.17
    221960     6301.38
    222000     6302.71
    222040     6303.92
    222080     6304.73
    222120     6306.19
    222160     6307.99
    222200     6307.97
    222240     6309.43
    222280     6310.23
    222320     6311.92
    222360     6312.95
    222400     6314.07
    222440     6314.28
    222480      6316.3
    222520     6317.32
    222560     6318.27
    222600      6318.9
    222640     6320.27
    222680      6322.1
    222720     6322.92
    222760     6324.16
    222800     6325.49
    222840     6326.68
    222880     6327.51
    222920     6328.98
    222960     6330.76
    223000     6330.75
    223040     6332.21
    223080     6333.02
    223120     6334.71
    223160     6335.75
    223200     6336.86
    223240     6337.07
    223280     6339.11
    223320     6340.12
    223360     6341.05
    223400     6341.69
    223440     6343.04
    223480     6344.89
    223520     6345.71
    223560     6346.94
    223600     6348.28
    223640     6349.48
    223680     6350.29
    223720     6351.78
    223760     6353.56
    223800     6353.56
    223840     6355.01
    223880     6355.81
    223920     6357.49
    223960     6358.53
    224000     6359.64
    224040     6359.84
    224080     6361.92
    224120      6362.9
    224160     6363.83
    224200     6364.48
    224240     6365.82
    224280     6367.68
    224320     6368.49
    224360     6369.74
    224400     6371.08
    224440     6372.24
    224480     6373.07
    224520     6374.57
    224560     6376.32
    224600     6376.34
    224640     6377.76
    224680     6378.58
    224720     6380.27
    224760     6381.29
    224800      6382.4
    224840     6382.63
    224880     6384.71
    224920     6385.69
    224960     6386.62
    225000     6387.27
    225040      6388.6
    225080     6390.47
    225120     6391.27
    225160     6392.52
    225200     6393.88
    225240     6395.02
    225280     6395.86
    225320     6397.36
    225360     6399.12
    225400     6399.12
    225440     6400.53
    225480     6401.36
    225520     6403.03
    225560     6404.05
    225600     6405.18
    225640     6405.39
    225680      6407.5
    225720     6408.45
    225760     6409.39
    225800     6410.03
    225840     6411.38
    225880     6413.23
    225920     6414.05
    225960     6415.28
    226000     6416.64
    226040     6417.76
    226080     6418.61
    226120     6420.12
    226160     6421.89
    226200     6421.88
    226240     6423.29
    226280     6424.11
    226320     6425.79
    226360      6426.8
    226400     6427.94
    226440     6428.16
    226480     6430.24
    226520     6431.21
    226560     6432.14
    226600     6432.79
    226640     6434.12
    226680     6435.98
    226720     6436.83
    226760     6438.06
    226800     6439.42
    226840     6440.53
    226880     6441.36
    226920     6442.89
    226960     6444.65
    227000     6444.64
    227040     6446.06
    227080     6446.88
    227120     6448.56
    227160     6449.56
    227200     6450.71
    227240     6450.92
    227280     6452.99
    227320     6453.97
    227360     6454.88
    227400     6455.55
    227440     6456.89
    227480     6458.72
    227520     6459.59
    227560     6460.81
    227600     6462.19
    227640     6463.29
    227680     6464.12
    227720     6465.66
    227760     6467.42
    227800      6467.4
    227840      6468.8
    227880     6469.63
    227920     6471.33
    227960     6472.33
    228000     6473.47
    228040     6473.67
    228080     6475.74
    228120      6476.7
    228160     6477.63
    228200     6478.27
    228240     6479.63
    228280     6481.45
    228320     6482.34
    228360     6483.57
    228400     6484.91
    228440     6486.04
    228480     6486.85
    228520      6488.4
    228560     6490.18
    228600     6490.15
    228640     6491.54
    228680     6492.37
    228720     6494.07
    228760     6495.08
    228800     6496.22
    228840     6496.41
    228880     6498.49
    228920     6499.44
    228960     6500.38
    229000        6501
    229040     6502.35
    229080     6504.21
    229120     6505.07
    229160     6506.31
    229200     6507.65
    229240     6508.77
    229280     6509.58
    229320     6511.14
    229360     6512.92
    229400     6512.89
    229440     6514.27
    229480     6515.11
    229520     6516.81
    229560     6517.81
    229600     6518.95
    229640     6519.15
    229680     6521.24
    229720      6522.2
    229760     6523.11
    229800     6523.74
    229840     6525.09
    229880     6526.94
    229920      6527.8
    229960     6529.05
    230000     6530.39
    230040     6531.53
    230080     6532.32
    230120     6533.88
    230160     6535.65
    230200     6535.63
    230240        6537
    230280     6537.85
    230320     6539.55
    230360     6540.55
    230400     6541.68
    230440     6541.86
    230480     6543.97
    230520     6544.95
    230560     6545.85
    230600     6546.49
    230640     6547.81
    230680     6549.68
    230720     6550.51
    230760      6551.8
    230800     6553.12
    230840     6554.25
    230880     6555.07
    230920     6556.63
    230960     6558.35
    231000     6558.37
    231040     6559.73
    231080     6560.57
    231120     6562.28
    231160     6563.28
    231200     6564.42
    231240     6564.57
    231280     6566.67
    231320     6567.64
    231360     6568.55
    231400     6569.21
    231440     6570.51
    231480      6572.4
    231520     6573.24
    231560     6574.54
    231600     6575.84
    231640     6576.97
    231680     6577.79
    231720     6579.35
    231760     6581.09
    231800     6581.08
    231840     6582.42
    231880     6583.25
    231920     6584.99
    231960     6585.98
    232000     6587.14
    232040     6587.25
    232080     6589.38
    232120     6590.35
    232160     6591.23
    232200     6591.91
    232240     6593.23
    232280      6595.1
    232320     6595.92
    232360     6597.24
    232400     6598.53
    232440     6599.68
    232480     6600.47
    232520     6602.06
    232560      6603.8
    232600      6603.8
    232640      6605.1
    232680     6605.96
    232720      6607.7
    232760     6608.66
    232800     6609.82
    232840     6609.98
    232880     6612.08
    232920     6613.05
    232960     6613.96
    233000     6614.63
    233040     6615.92
    233080      6617.8
    233120     6618.62
    233160     6619.95
    233200     6621.24
    233240     6622.38
    233280     6623.16
    233320     6624.76
    233360     6626.49
    233400     6626.49
    233440     6627.81
    233480     6628.65
    233520     6630.39
    233560     6631.39
    233600     6632.54
    233640     6632.67
    233680     6634.78
    233720     6635.75
    233760     6636.68
    233800     6637.33
    233840     6638.64
    233880     6640.51
    233920     6641.33
    233960     6642.65
    234000     6643.95
    234040     6645.07
    234080     6645.85
    234120     6647.47
    234160      6649.2
    234200     6649.21
    234240      6650.5
    234280     6651.38
    234320     6653.13
    234360     6654.11
    234400     6655.26
    234440      6655.4
    234480      6657.5
    234520     6658.48
    234560     6659.41
    234600     6660.06
    234640     6661.34
    234680     6663.24
    234720     6664.06
    234760     6665.38
    234800     6666.68
    234840     6667.79
    234880     6668.59
    234920     6670.19
    234960     6671.91
    235000     6671.94
    235040     6673.24
    235080     6674.09
    235120     6675.84
    235160     6676.81
    235200        6678
    235240     6678.11
    235280     6680.22
    235320     6681.21
    235360     6682.14
    235400     6682.79
    235440     6684.08
    235480     6685.97
    235520     6686.78
    235560      6688.1
    235600      6689.4
    235640     6690.51
    235680     6691.31
    235720      6692.9
    235760     6694.62
    235800     6694.65
    235840     6695.96
    235880     6696.82
    235920     6698.55
    235960     6699.54
    236000     6700.72
    236040     6700.82
    236080     6702.96
    236120     6703.93
    236160     6704.86
    236200     6705.52
    236240     6706.78
    236280     6708.69
    236320     6709.48
    236360     6710.82
    236400     6712.13
    236440     6713.24
    236480     6714.05
    236520     6715.63
    236560     6717.34
    236600     6717.37
    236640     6718.68
    236680     6719.54
    236720     6721.28
    236760     6722.26
    236800     6723.44
    236840     6723.53
    236880      6725.7
    236920     6726.63
    236960     6727.59
    237000     6728.25
    237040      6729.5
    237080      6731.4
    237120     6732.19
    237160     6733.54
    237200     6734.85
    237240     6735.97
    237280     6736.77
    237320     6738.34
    237360     6740.07
    237400     6740.08
    237440     6741.39
    237480     6742.26
    237520        6744
    237560     6744.96
    237600     6746.16
    237640     6746.24
    237680     6748.39
    237720     6749.36
    237760      6750.3
    237800     6750.97
    237840      6752.2
    237880      6754.1
    237920     6754.91
    237960     6756.27
    238000     6757.55
    238040     6758.69
    238080     6759.49
    238120     6761.06
    238160     6762.77
    238200      6762.8
    238240     6764.11
    238280     6764.99
    238320     6766.73
    238360     6767.68
    238400     6768.88
    238440     6768.97
    238480     6771.14
    238520      6772.1
    238560     6773.03
    238600     6773.69
    238640     6774.91
    238680     6776.82
    238720     6777.65
    238760     6778.98
    238800     6780.28
    238840     6781.42
    238880     6782.21
    238920     6783.79
    238960     6785.49
    239000     6785.49
    239040     6786.81
    239080     6787.69
    239120     6789.44
    239160      6790.4
    239200     6791.58
    239240     6791.67
    239280     6793.84
    239320      6794.8
    239360     6795.73
    239400     6796.38
    239440     6797.63
    239480     6799.52
    239520     6800.34
    239560     6801.68
    239600     6802.96
    239640      6804.1
    239680     6804.91
    239720     6806.49
    239760     6808.19
    239800     6808.19
    239840     6809.51
    239880     6810.41
    239920     6812.15
    239960     6813.11
    240000     6814.28
    240040     6814.39
    240080     6816.55
    240120     6817.51
    240160     6818.43
    240200      6819.1
    240240     6820.34
    240280     6822.23
    240320     6823.05
    240360     6824.39
    240400      6825.7
    240440     6826.81
    240480     6827.62
    240520     6829.23
    240560     6830.91
    240600     6830.91
    240640     6832.21
    240680     6833.13
    240720     6834.87
    240760     6835.83
    240800        6837
    240840     6837.12
    240880     6839.29
    240920     6840.25
    240960     6841.16
    241000     6841.81
    241040     6843.08
    241080     6844.94
    241120     6845.76
    241160     6847.13
    241200     6848.42
    241240     6849.55
    241280     6850.34
    241320     6851.97
    241360     6853.64
    241400     6853.65
    241440     6854.95
    241480     6855.86
    241520     6857.59
    241560     6858.55
    241600     6859.75
    241640     6859.85
    241680     6862.01
    241720        6863
    241760      6863.9
    241800     6864.57
    241840     6865.81
    241880     6867.68
    241920     6868.52
    241960     6869.85
    242000     6871.15
    242040     6872.29
    242080     6873.07
    242120     6874.74
    242160     6876.38
    242200     6876.38
    242240     6877.67
    242280      6878.6
    242320     6880.33
    242360     6881.29
    242400     6882.49
    242440     6882.59
    242480     6884.76
    242520     6885.72
    242560     6886.63
    242600      6887.3
    242640     6888.55
    242680     6890.41
    242720     6891.25
    242760     6892.59
    242800     6893.87
    242840     6895.03
    242880     6895.81
    242920     6897.47
    242960     6899.12
    243000     6899.13
    243040      6900.4
    243080     6901.34
    243120      6903.1
    243160     6904.06
    243200     6905.22
    243240     6905.34
    243280     6907.52
    243320     6908.46
    243360     6909.39
    243400     6910.04
    243440     6911.31
    243480     6913.14
    243520     6913.99
    243560     6915.34
    243600     6916.62
    243640     6917.77
    243680     6918.56
    243720     6920.22
    243760     6921.87
    243800     6921.85
    243840     6923.14
    243880     6924.08
    243920     6925.84
    243960     6926.79
    244000     6927.96
    244040     6928.08
    244080     6930.26
    244120     6931.21
    244160     6932.13
    244200     6932.78
    244240     6934.06
    244280      6935.9
    244320     6936.74
    244360     6938.08
    244400     6939.36
    244440     6940.52
    244480     6941.31
    244520     6942.98
    244560     6944.62
    244600     6944.59
    244640     6945.85
    244680     6946.82
    244720     6948.58
    244760     6949.53
    244800     6950.69
    244840     6950.81
    244880     6952.97
    244920     6953.92
    244960     6954.86
    245000     6955.49
    245040     6956.79
    245080     6958.59
    245120     6959.46
    245160     6960.79
    245200     6962.07
    245240     6963.24
    245280     6964.05
    245320     6965.71
    245360     6967.34
    245400     6967.32
    245440     6968.56
    245480     6969.54
    245520     6971.32
    245560     6972.23
    245600     6973.39
    245640     6973.54
    245680      6975.7
    245720     6976.67
    245760     6977.59
    245800     6978.21
    245840     6979.55
    245880     6981.33
    245920     6982.21
    245960     6983.53
    246000     6984.81
    246040     6985.97
    246080     6986.79
    246120     6988.43
    246160     6990.08
    246200     6990.07
    246240     6991.31
    246280     6992.27
    246320     6994.06
    246360     6994.96
    246400     6996.13
    246440     6996.24
    246480     6998.42
    246520     6999.37
    246560     7000.32
    246600     7000.95
    246640     7002.29
    246680     7004.06
    246720     7004.95
    246760     7006.28
    246800     7007.52
    246840      7008.7
    246880     7009.54
    246920     7011.16
    246960     7012.83
    247000      7012.8
    247040     7014.02
    247080     7015.01
    247120     7016.79
    247160     7017.68
    247200     7018.89
    247240     7018.99
    247280     7021.16
    247320     7022.11
    247360     7023.05
    247400     7023.71
    247440     7025.03
    247480     7026.78
    247520     7027.68
    247560     7029.01
    247600     7030.26
    247640     7031.43
    247680     7032.26
    247720     7033.89
    247760     7035.56
    247800     7035.55
    247840     7036.74
    247880     7037.74
    247920     7039.52
    247960     7040.41
    248000     7041.61
    248040     7041.73
    248080      7043.9
    248120     7044.85
    248160     7045.79
    248200     7046.43
    248240     7047.75
    248280      7049.5
    248320      7050.4
    248360     7051.73
    248400     7052.99
    248440     7054.14
    248480     7054.99
    248520     7056.61
    248560     7058.28
    248600     7058.28
    248640     7059.45
    248680     7060.44
    248720     7062.26
    248760     7063.11
    248800     7064.31
    248840     7064.45
    248880     7066.63
    248920     7067.58
    248960     7068.52
    249000     7069.14
    249040     7070.47
    249080      7072.2
    249120     7073.12
    249160     7074.46
    249200     7075.72
    249240     7076.86
    249280     7077.72
    249320     7079.33
    249360     7081.02
    249400     7081.01
    249440     7082.17
    249480     7083.18
    249520     7084.96
    249560     7085.86
    249600     7087.05
    249640      7087.2
    249680     7089.39
    249720     7090.33
    249760     7091.27
    249800      7091.9
    249840     7093.24
    249880     7094.97
    249920     7095.88
    249960      7097.2
    250000     7098.47
    250040      7099.6
    250080     7100.48
    250120      7102.1
    250160     7103.75
    250200     7103.75
    250240     7104.93
    250280     7105.93
    250320     7107.73
    250360     7108.59
    250400     7109.79
    250440     7109.93
    250480     7112.13
    250520     7113.06
    250560     7114.01
    250600     7114.64
    250640     7115.97
    250680     7117.69
    250720     7118.61
    250760     7119.93
    250800     7121.18
    250840     7122.35
    250880      7123.2
    250920      7124.8
    250960     7126.48
    251000     7126.49
    251040     7127.66
    251080     7128.65
    251120     7130.44
    251160      7131.3
    251200     7132.54
    251240     7132.65
    251280     7134.88
    251320     7135.81
    251360     7136.73
    251400     7137.38
    251440     7138.71
    251480     7140.43
    251520     7141.34
    251560     7142.67
    251600     7143.93
    251640      7145.1
    251680     7145.96
    251720     7147.56
    251760     7149.22
    251800     7149.23
    251840      7150.4
    251880     7151.38
    251920     7153.18
    251960     7154.06
    252000     7155.27
    252040     7155.39
    252080     7157.64
    252120     7158.58
    252160     7159.48
    252200     7160.13
    252240     7161.45
    252280     7163.19
    252320     7164.11
    252360     7165.43
    252400      7166.7
    252440     7167.86
    252480     7168.73
    252520     7170.33
    252560        7172
    252600     7172.01
    252640     7173.17
    252680     7174.12
    252720     7175.97
    252760     7176.83
    252800     7178.03
    252840     7178.15
    252880      7180.4
    252920     7181.34
    252960     7182.25
    253000      7182.9
    253040     7184.18
    253080     7185.97
    253120     7186.86
    253160      7188.2
    253200     7189.44
    253240      7190.6
    253280     7191.49
    253320      7193.1
    253360     7194.75
    253400     7194.78
    253440     7195.93
    253480     7196.88
    253520     7198.72
    253560     7199.58
    253600      7200.8
    253640     7200.92
    253680     7203.16
    253720     7204.12
    253760     7205.02
    253800     7205.67
    253840     7206.97
    253880     7208.75
    253920     7209.63
    253960     7210.96
    254000     7212.21
    254040     7213.35
    254080     7214.26
    254120     7215.86
    254160     7217.53
    254200     7217.54
    254240     7218.69
    254280     7219.65
    254320     7221.48
    254360     7222.36
    254400     7223.55
    254440     7223.65
    254480     7225.91
    254520     7226.86
    254560     7227.75
    254600      7228.4
    254640     7229.72
    254680     7231.48
    254720     7232.35
    254760     7233.68
    254800     7234.94
    254840     7236.08
    254880        7237
    254920     7238.61
    254960     7240.26
    255000     7240.25
    255040     7241.41
    255080     7242.38
    255120      7244.2
    255160     7245.07
    255200     7246.26
    255240     7246.37
    255280     7248.63
    255320     7249.58
    255360     7250.45
    255400     7251.12
    255440     7252.46
    255480      7254.2
    255520     7255.08
    255560     7256.44
    255600     7257.67
    255640     7258.81
    255680     7259.75
    255720     7261.36
    255760     7263.01
    255800     7262.98
    255840      7264.1
    255880     7265.11
    255920     7266.93
    255960      7267.8
    256000     7268.99
    256040     7269.07
    256080     7271.34
    256120     7272.29
    256160     7273.13
    256200     7273.83
    256240     7275.16
    256280     7276.91
    256320      7277.8
    256360     7279.14
    256400     7280.39
    256440     7281.52
    256480     7282.44
    256520     7284.07
    256560     7285.72
    256600     7285.69
    256640     7286.83
    256680     7287.83
    256720     7289.63
    256760     7290.52
    256800     7291.71
    256840     7291.76
    256880     7294.03
    256920     7294.99
    256960     7295.86
    257000     7296.54
    257040     7297.86
    257080     7299.65
    257120     7300.51
    257160     7301.85
    257200      7303.1
    257240     7304.24
    257280     7305.17
    257320     7306.78
    257360     7308.44
    257400      7308.4
    257440     7309.54
    257480     7310.55
    257520     7312.33
    257560     7313.21
    257600     7314.43
    257640     7314.48
    257680     7316.72
    257720      7317.7
    257760     7318.56
    257800     7319.22
    257840     7320.54
    257880     7322.36
    257920     7323.21
    257960     7324.55
    258000      7325.8
    258040     7326.96
    258080     7327.85
    258120     7329.49
    258160     7331.16
    258200     7331.09
    258240     7332.21
    258280     7333.24
    258320     7335.06
    258360     7335.91
    258400     7337.14
    258440     7337.17
    258480     7339.41
    258520     7340.35
    258560     7341.25
    258600     7341.91
    258640     7343.22
    258680     7345.05
    258720     7345.89
    258760     7347.26
    258800     7348.49
    258840     7349.64
    258880     7350.54
    258920     7352.16
    258960     7353.86
    259000     7353.78
    259040     7354.88
    259080     7355.92
    259120     7357.73
    259160      7358.6
    259200     7359.82
    259240     7359.83
    259280     7362.08
    259320     7363.03
    259360     7363.91
    259400     7364.57
    259440     7365.89
    259480     7367.69
    259520     7368.54
    259560     7369.94
    259600     7371.15
    259640     7372.28
    259680     7373.18
    259720     7374.81
    259760     7376.53
    259800     7376.44
    259840     7377.53
    259880     7378.59
    259920     7380.37
    259960     7381.26
    260000     7382.48
    260040     7382.49
    260080     7384.73
    260120     7385.67
    260160     7386.57
    260200      7387.2
    260240     7388.55
    260280     7390.34
    260320     7391.17
    260360     7392.58
    260400      7393.8
    260440     7394.92
    260480     7395.84
    260520     7397.46
    260560     7399.17
    260600     7399.11
    260640     7400.18
    260680     7401.22
    260720     7403.03
    260760     7403.92
    260800     7405.11
    260840     7405.11
    260880     7407.39
    260920     7408.31
    260960     7409.24
    261000     7409.84
    261040     7411.17
    261080     7412.98
    261120     7413.86
    261160     7415.24
    261200     7416.45
    261240     7417.56
    261280      7418.5
    261320      7420.1
    261360     7421.82
    261400     7421.75
    261440     7422.82
    261480     7423.87
    261520     7425.68
    261560      7426.6
    261600     7427.78
    261640     7427.77
    261680     7430.04
    261720     7430.98
    261760      7431.9
    261800     7432.53
    261840     7433.84
    261880     7435.64
    261920     7436.51
    261960     7437.93
    262000     7439.12
    262040     7440.22
    262080     7441.16
    262120     7442.76
    262160     7444.47
    262200     7444.39
    262240     7445.48
    262280     7446.54
    262320     7448.33
    262360     7449.24
    262400     7450.44
    262440     7450.44
    262480     7452.73
    262520     7453.62
    262560     7454.56
    262600     7455.19
    262640     7456.52
    262680     7458.31
    262720     7459.16
    262760      7460.6
    262800     7461.79
    262840      7462.9
    262880     7463.83
    262920     7465.42
    262960     7467.12
    263000     7467.06
    263040     7468.14
    263080     7469.21
    263120     7471.01
    263160     7471.91
    263200     7473.11
    263240      7473.1
    263280     7475.38
    263320     7476.29
    263360     7477.21
    263400     7477.85
    263440     7479.19
    263480     7480.97
    263520      7481.8
    263560     7483.27
    263600     7484.46
    263640     7485.58
    263680      7486.5
    263720     7488.07
    263760     7489.81
    263800     7489.73
    263840     7490.81
    263880     7491.88
    263920     7493.65
    263960     7494.59
    264000     7495.78
    264040     7495.77
    264080     7498.06
    264120     7498.96
    264160     7499.91
    264200     7500.55
    264240     7501.89
    264280     7503.66
    264320     7504.48
    264360     7505.96
    264400     7507.13
    264440     7508.27
    264480      7509.2
    264520     7510.76
    264560      7512.5
    264600     7512.42
    264640     7513.51
    264680     7514.57
    264720     7516.34
    264760     7517.28
    264800     7518.47
    264840     7518.47
    264880     7520.71
    264920     7521.64
    264960     7522.58
    265000      7523.2
    265040     7524.55
    265080     7526.34
    265120     7527.16
    265160     7528.63
    265200     7529.79
    265240     7530.95
    265280     7531.88
    265320     7533.43
    265360     7535.16
    265400     7535.07
    265440     7536.17
    265480     7537.22
    265520        7539
    265560     7539.96
    265600     7541.13
    265640     7541.14
    265680     7543.38
    265720     7544.31
    265760     7545.25
    265800      7545.9
    265840     7547.24
    265880     7549.05
    265920     7549.82
    265960      7551.3
    266000      7552.5
    266040     7553.62
    266080     7554.56
    266120     7556.09
    266160     7557.87
    266200     7557.76
    266240     7558.84
    266280      7559.9
    266320     7561.68
    266360     7562.63
    266400     7563.81
    266440     7563.81
    266480     7566.07
    266520     7567.02
    266560     7567.94
    266600      7568.6
    266640     7569.95
    266680     7571.76
    266720     7572.53
    266760        7574
    266800     7575.18
    266840     7576.33
    266880     7577.27
    266920      7578.8
    266960     7580.58
    267000     7580.47
    267040     7581.52
    267080     7582.61
    267120     7584.38
    267160     7585.37
    267200     7586.53
    267240     7586.52
    267280     7588.75
    267320     7589.73
    267360     7590.64
    267400      7591.3
    267440     7592.65
    267480     7594.44
    267520     7595.24
    267560      7596.7
    267600     7597.88
    267640     7599.02
    267680     7599.97
    267720     7601.51
    267760     7603.29
    267800     7603.17
    267840     7604.25
    267880     7605.34
    267920     7607.09
    267960     7608.07
    268000     7609.23
    268040     7609.22
    268080     7611.48
    268120     7612.42
    268160     7613.34
    268200     7614.02
    268240     7615.38
    268280     7617.16
    268320     7617.95
    268360     7619.42
    268400     7620.58
    268440     7621.74
    268480      7622.7
    268520     7624.21
    268560     7626.01
    268600     7625.86
    268640     7626.97
    268680     7628.03
    268720     7629.81
    268760     7630.77
    268800     7631.92
    268840     7631.94
    268880     7634.22
    268920     7635.15
    268960     7636.07
    269000     7636.71
    269040     7638.09
    269080     7639.88
    269120     7640.67
    269160     7642.13
    269200      7643.3
    269240     7644.46
    269280     7645.42
    269320     7646.93
    269360     7648.74
    269400     7648.61
    269440     7649.72
    269480     7650.76
    269520     7652.55
    269560      7653.5
    269600     7654.68
    269640     7654.67
    269680     7656.96
    269720     7657.89
    269760     7658.81
    269800     7659.44
    269840     7660.83
    269880     7662.61
    269920     7663.41
    269960     7664.88
    270000     7666.04
    270040     7667.19
    270080     7668.17
    270120     7669.65
    270160     7671.49
    270200     7671.36
    270240     7672.45
    270280     7673.46
    270320     7675.29
    270360     7676.24
    270400     7677.42
    270440      7677.4
    270480      7679.7
    270520     7680.61
    270560     7681.54
    270600     7682.17
    270640     7683.58
    270680     7685.34
    270720     7686.16
    270760     7687.61
    270800     7688.76
    270840     7689.91
    270880     7690.89
    270920     7692.39
    270960     7694.22
    271000      7694.1
    271040     7695.18
    271080     7696.18
    271120        7698
    271160     7698.98
    271200     7700.12
    271240     7700.12
    271280     7702.42
    271320     7703.36
    271360     7704.29
    271400     7704.87
    271440     7706.31
    271480     7708.08
    271520     7708.89
    271560     7710.34
    271600      7711.5
    271640     7712.63
    271680     7713.61
    271720      7715.1
    271760     7716.95
    271800     7716.82
    271840     7717.91
    271880     7718.91
    271920     7720.73
    271960     7721.68
    272000     7722.86
    272040     7722.83
    272080     7725.14
    272120     7726.05
    272160     7726.99
    272200     7727.58
    272240     7729.01
    272280     7730.79
    272320     7731.58
    272360     7733.03
    272400     7734.17
    272440     7735.32
    272480     7736.31
    272520      7737.8
    272560     7739.67
    272600     7739.54
    272640     7740.58
    272680      7741.6
    272720     7743.44
    272760     7744.37
    272800     7745.56
    272840      7745.5
    272880     7747.83
    272920     7748.73
    272960     7749.67
    273000     7750.25
    273040     7751.66
    273080     7753.48
    273120     7754.25
    273160     7755.72
    273200     7756.85
    273240     7757.98
    273280     7758.99
    273320     7760.48
    273360     7762.35
    273400     7762.24
    273440     7763.28
    273480     7764.27
    273520     7766.13
    273560     7767.07
    273600     7768.23
    273640     7768.21
    273680     7770.53
    273720     7771.44
    273760     7772.36
    273800     7772.95
    273840     7774.35
    273880     7776.19
    273920     7776.95
    273960     7778.44
    274000     7779.56
    274040     7780.69
    274080     7781.69
    274120     7783.19
    274160     7785.06
    274200     7784.96
    274240        7786
    274280     7786.97
    274320     7788.84
    274360     7789.79
    274400     7790.94
    274440     7790.89
    274480     7793.23
    274520     7794.12
    274560     7795.06
    274600     7795.65
    274640     7797.06
    274680     7798.88
    274720     7799.68
    274760     7801.15
    274800     7802.26
    274840     7803.39
    274880     7804.39
    274920     7805.88
    274960     7807.76
    275000     7807.65
    275040      7808.7
    275080     7809.67
    275120     7811.55
    275160     7812.46
    275200     7813.64
    275240     7813.57
    275280     7815.92
    275320     7816.81
    275360     7817.72
    275400     7818.35
    275440     7819.74
    275480     7821.57
    275520     7822.36
    275560     7823.81
    275600     7824.93
    275640     7826.06
    275680     7827.05
    275720     7828.56
    275760     7830.43
    275800     7830.32
    275840     7831.39
    275880     7832.38
    275920     7834.26
    275960     7835.15
    276000     7836.32
    276040     7836.23
    276080     7838.57
    276120     7839.46
    276160     7840.37
    276200     7840.98
    276240     7842.39
    276280     7844.24
    276320     7845.02
    276360     7846.46
    276400      7847.6
    276440     7848.72
    276480     7849.72
    276520     7851.22
    276560     7853.07
    276600     7852.98
    276640     7854.07
    276680     7855.04
    276720     7856.94
    276760     7857.83
    276800     7858.98
    276840     7858.87
    276880     7861.24
    276920     7862.11
    276960     7863.02
    277000     7863.67
    277040     7865.06
    277080     7866.93
    277120     7867.69
    277160     7869.14
    277200     7870.28
    277240      7871.4
    277280     7872.43
    277320     7873.92
    277360     7875.75
    277400     7875.66
    277440     7876.75
    277480     7877.72
    277520     7879.62
    277560     7880.52
    277600     7881.67
    277640     7881.53
    277680     7883.93
    277720     7884.78
    277760     7885.72
    277800     7886.35
    277840     7887.74
    277880     7889.62
    277920     7890.37
    277960     7891.83
    278000     7892.94
    278040     7894.07
    278080     7895.11
    278120      7896.6
    278160     7898.44
    278200     7898.33
    278240      7899.4
    278280     7900.39
    278320      7902.3
    278360      7903.2
    278400     7904.35
    278440      7904.2
    278480     7906.59
    278520     7907.45
    278560     7908.36
    278600     7909.02
    278640     7910.42
    278680     7912.29
    278720     7913.03
    278760     7914.49
    278800     7915.59
    278840     7916.73
    278880     7917.79
    278920     7919.27
    278960     7921.11
    279000     7920.98
    279040     7922.05
    279080     7923.05
    279120     7924.97
    279160     7925.87
    279200        7927
    279240     7926.85
    279280     7929.22
    279320     7930.11
    279360        7931
    279400     7931.66
    279440     7933.08
    279480     7934.95
    279520      7935.7
    279560     7937.19
    279600     7938.26
    279640      7939.4
    279680     7940.45
    279720     7941.92
    279760     7943.77
    279800     7943.64
    279840     7944.71
    279880      7945.7
    279920     7947.63
    279960     7948.53
    280000     7949.65
    280040     7949.49
    280080     7951.86
    280120     7952.74
    280160     7953.62
    280200     7954.27
    280240     7955.71
    280280     7957.58
    280320     7958.32
    280360     7959.81
    280400     7960.88
    280440     7962.01
    280480     7963.06
    280520     7964.54
    280560      7966.4
    280600     7966.28
    280640     7967.33
    280680     7968.32
    280720     7970.26
    280760     7971.13
    280800     7972.29
    280840     7972.13
    280880     7974.47
    280920     7975.37
    280960     7976.26
    281000      7976.9
    281040     7978.34
    281080     7980.21
    281120     7980.96
    281160     7982.42
    281200      7983.5
    281240     7984.62
    281280     7985.67
    281320     7987.18
    281360        7989
    281400     7988.88
    281440     7989.95
    281480     7990.93
    281520     7992.87
    281560     7993.75
    281600     7994.91
    281640     7994.75
    281680     7997.09
    281720     7997.96
    281760      7998.9
    281800     7999.53
    281840     8000.93
    281880     8002.83
    281920     8003.58
    281960     8005.05
    282000      8006.1
    282040     8007.21
    282080     8008.26
    282120     8009.78
    282160     8011.62
    282200     8011.48
    282240     8012.56
    282280     8013.55
    282320     8015.49
    282360     8016.36
    282400     8017.53
    282440     8017.38
    282480     8019.73
    282520     8020.61
    282560      8021.5
    282600     8022.15
    282640     8023.56
    282680     8025.46
    282720     8026.21
    282760     8027.67
    282800     8028.73
    282840     8029.84
    282880      8030.9
    282920     8032.43
    282960     8034.26
    283000     8034.11
    283040     8035.21
    283080     8036.17
    283120     8038.11
    283160     8038.99
    283200     8040.15
    283240        8040
    283280     8042.35
    283320     8043.22
    283360     8044.12
    283400     8044.73
    283440     8046.16
    283480     8048.08
    283520     8048.81
    283560     8050.29
    283600     8051.33
    283640     8052.45
    283680     8053.52
    283720     8055.02
    283760     8056.89
    283800     8056.74
    283840     8057.82
    283880      8058.8
    283920     8060.74
    283960     8061.59
    284000     8062.77
    284040      8062.6
    284080     8064.96
    284120      8065.8
    284160     8066.73
    284200     8067.33
    284240     8068.74
    284280     8070.66
    284320     8071.41
    284360     8072.84
    284400     8073.94
    284440     8075.06
    284480      8076.1
    284520     8077.63
    284560      8079.5
    284600     8079.33
    284640      8080.4
    284680     8081.37
    284720     8083.32
    284760     8084.16
    284800     8085.34
    284840     8085.19
    284880     8087.54
    284920     8088.38
    284960      8089.3
    285000     8089.85
    285040     8091.29
    285080     8093.22
    285120     8093.97
    285160     8095.41
    285200      8096.5
    285240     8097.64
    285280     8098.66
    285320     8100.17
    285360     8102.06
    285400     8101.88
    285440     8102.98
    285480     8103.93
    285520      8105.9
    285560     8106.75
    285600     8107.92
    285640     8107.76
    285680     8110.13
    285720     8110.94
    285760     8111.86
    285800     8112.43
    285840     8113.89
    285880     8115.79
    285920     8116.53
    285960     8117.97
    286000     8119.09
    286040     8120.24
    286080     8121.25
    286120     8122.76
    286160     8124.65
    286200     8124.45
    286240     8125.57
    286280     8126.51
    286320     8128.49
    286360     8129.34
    286400     8130.53
    286440     8130.33
    286480     8132.75
    286520     8133.56
    286560     8134.46
    286600     8135.03
    286640      8136.5
    286680      8138.4
    286720     8139.11
    286760     8140.57
    286800     8141.69
    286840     8142.83
    286880     8143.86
    286920     8145.36
    286960     8147.28
    287000     8147.04
    287040     8148.19
    287080     8149.13
    287120     8151.08
    287160     8151.94
    287200     8153.12
    287240     8152.98
    287280      8155.4
    287320     8156.19
    287360     8157.07
    287400     8157.63
    287440     8159.13
    287480     8161.02
    287520     8161.71
    287560      8163.2
    287600     8164.32
    287640     8165.46
    287680     8166.48
    287720     8167.99
    287760     8169.91
    287800     8169.64
    287840     8170.81
    287880     8171.77
    287920     8173.71
    287960     8174.58
    288000     8175.73
    288040     8175.58
    288080     8178.02
    288120     8178.81
    288160     8179.66
    288200     8180.25
    288240     8181.75
    288280     8183.65
    288320     8184.33
    288360     8185.83
    288400     8186.94
    288440     8188.05
    288480     8189.09
    288520      8190.6
    288560     8192.51
    288600     8192.23
    288640     8193.43
    288680     8194.37
    288720     8196.32
    288760     8197.18
    288800     8198.33
    288840     8198.17
    288880      8200.6
    288920     8201.39
    288960     8202.26
    289000     8202.86
    289040     8204.35
    289080     8206.23
    289120     8206.93
    289160     8208.45
    289200     8209.53
    289240     8210.65
    289280      8211.7
    289320     8213.18
    289360     8215.09
    289400     8214.83
    289440     8216.03
    289480     8216.95
    289520     8218.89
    289560     8219.74
    289600     8220.91
    289640     8220.75
    289680     8223.21
    289720     8223.96
    289760     8224.84
    289800     8225.45
    289840     8226.92
    289880     8228.81
    289920      8229.5
    289960     8231.04
    290000      8232.1
    290040     8233.25
    290080     8234.29
    290120     8235.75
    290160      8237.7
    290200     8237.42
    290240     8238.59
    290280     8239.56
    290320     8241.46
    290360     8242.32
    290400     8243.53
    290440      8243.3
    290480      8245.8
    290520      8246.6
    290560     8247.46
    290600     8248.04
    290640     8249.51
    290680     8251.42
    290720     8252.11
    290760     8253.64
    290800     8254.72
    290840     8255.88
    290880     8256.89
    290920      8258.4
    290960      8260.3
    291000     8260.07
    291040     8261.24
    291080     8262.16
    291120     8264.08
    291160     8264.95
    291200     8266.16
    291240     8265.95
    291280     8268.45
    291320     8269.24
    291360      8270.1
    291400     8270.68
    291440     8272.14
    291480     8274.05
    291520     8274.76
    291560     8276.29
    291600     8277.41
    291640     8278.53
    291680     8279.53
    291720     8281.04
    291760     8282.96
    291800     8282.69
    291840     8283.86
    291880     8284.78
    291920     8286.72
    291960     8287.57
    292000     8288.79
    292040     8288.55
    292080     8291.06
    292120     8291.84
    292160     8292.72
    292200     8293.29
    292240     8294.77
    292280     8296.68
    292320     8297.39
    292360     8298.87
    292400     8300.02
    292440     8301.17
    292480     8302.15
    292520     8303.66
    292560     8305.57
    292600     8305.28
    292640     8306.49
    292680      8307.4
    292720     8309.33
    292760     8310.19
    292800     8311.41
    292840     8311.16
    292880     8313.68
    292920     8314.45
    292960     8315.31
    293000     8315.88
    293040     8317.38
    293080     8319.28
    293120     8319.98
    293160     8321.46
    293200     8322.63
    293240      8323.8
    293280     8324.75
    293320     8326.27
    293360     8328.17
    293400     8327.91
    293440     8329.11
    293480     8329.99
    293520     8331.96
    293560     8332.79
    293600     8334.01
    293640     8333.74
    293680     8336.28
    293720     8337.05
    293760     8337.93
    293800      8338.5
    293840     8340.01
    293880     8341.91
    293920     8342.61
    293960     8344.12
    294000     8345.29
    294040     8346.42
    294080     8347.36
    294120     8348.88
    294160      8350.8
    294200     8350.55
    294240     8351.71
    294280     8352.61
    294320      8354.6
    294360     8355.42
    294400     8356.64
    294440     8356.36
    294480     8358.91
    294520     8359.68
    294560     8360.56
    294600     8361.11
    294640     8362.64
    294680     8364.51
    294720     8365.22
    294760     8366.75
    294800     8367.91
    294840     8369.03
    294880     8369.97
    294920     8371.49
    294960     8373.42
    295000     8373.18
    295040     8374.32
    295080     8375.24
    295120     8377.22
    295160     8378.03
    295200     8379.26
    295240     8379.03
    295280     8381.56
    295320     8382.31
    295360     8383.21
    295400     8383.79
    295440     8385.27
    295480     8387.17
    295520     8387.87
    295560     8389.41
    295600     8390.58
    295640     8391.65
    295680     8392.58
    295720     8394.12
    295760     8396.09
    295800     8395.83
    295840     8396.97
    295880      8397.9
    295920      8399.9
    295960      8400.7
    296000     8401.94
    296040     8401.68
    296080     8404.23
    296120     8404.97
    296160     8405.89
    296200     8406.46
    296240     8407.92
    296280     8409.84
    296320     8410.55
    296360     8412.07
    296400     8413.23
    296440      8414.3
    296480     8415.24
    296520     8416.78
    296560     8418.73
    296600      8418.5
    296640     8419.63
    296680     8420.57
    296720     8422.56
    296760     8423.36
    296800     8424.63
    296840     8424.36
    296880     8426.89
    296920     8427.63
    296960     8428.54
    297000     8429.14
    297040      8430.6
    297080     8432.52
    297120     8433.23
    297160     8434.75
    297200     8435.91
    297240     8436.98
    297280      8437.9
    297320     8439.43
    297360     8441.42
    297400     8441.16
    297440     8442.33
    297480     8443.24
    297520     8445.26
    297560     8446.04
    297600      8447.3
    297640     8447.02
    297680     8449.54
    297720     8450.31
    297760     8451.23
    297800     8451.77
    297840     8453.26
    297880     8455.18
    297920     8455.91
    297960     8457.41
    298000     8458.59
    298040     8459.67
    298080     8460.58
    298120     8462.12
    298160     8464.11
    298200     8463.81
    298240     8464.99
    298280     8465.91
    298320     8467.95
    298360     8468.74
    298400     8469.96
    298440     8469.66
    298480     8472.21
    298520     8472.98
    298560     8473.89
    298600     8474.43
    298640     8475.91
    298680     8477.85
    298720     8478.56
    298760     8480.08
    298800     8481.25
    298840     8482.37
    298880     8483.24
    298920      8484.8
    298960     8486.77
    299000     8486.45
    299040     8487.68
    299080     8488.58
    299120     8490.62
    299160     8491.39
    299200     8492.63
    299240     8492.31
    299280     8494.85
    299320     8495.64
    299360     8496.55
    299400      8497.1
    299440     8498.59
    299480     8500.52
    299520     8501.25
    299560     8502.75
    299600      8503.9
    299640        8505
    299680     8505.91
    299720     8507.44
    299760      8509.4
    299800     8509.11
    299840     8510.31
    299880     8511.25
    299920     8513.25
    299960     8514.05
    300000     8515.26
    300040     8514.96
    300080     8517.49
    300120     8518.25
    300160     8519.18
    300200     8519.72
    300240     8521.22
    300280     8523.15
    300320     8523.89
    300360     8525.39
    300400     8526.54
    300440     8527.65
    300480     8528.54
    300520     8530.07
    300560     8532.04
    300600     8531.74
    300640     8532.93
    300680     8533.88
    300720     8535.88
    300760     8536.68
    300800     8537.88
    300840     8537.59
    300880     8540.11
    300920     8540.89
    300960     8541.84
    301000     8542.35
    301040     8543.87
    301080     8545.81
    301120     8546.54
    301160     8548.03
    301200      8549.2
    301240     8550.29
    301280     8551.19
    301320     8552.73
    301360     8554.66
    301400      8554.4
    301440     8555.58
    301480     8556.55
    301520     8558.54
    301560     8559.32
    301600     8560.53
    301640     8560.24
    301680     8562.77
    301720     8563.54
    301760     8564.49
    301800     8564.94
    301840     8566.53
    301880     8568.45
    301920     8569.21
    301960      8570.7
    302000     8571.85
    302040     8572.94
    302080     8573.85
    302120     8575.38
    302160      8577.3
    302200     8577.06
    302240     8578.26
    302280     8579.19
    302320     8581.21
    302360     8581.99
    302400     8583.19
    302440      8582.9
    302480      8585.4
    302520     8586.18
    302560     8587.14
    302600     8587.59
    302640     8589.15
    302680      8591.1
    302720     8591.84
    302760     8593.33
    302800     8594.48
    302840     8595.55
    302880      8596.5
    302920     8598.01
    302960     8599.97
    303000     8599.71
    303040     8600.91
    303080     8601.86
    303120     8603.83
    303160     8604.62
    303200     8605.81
    303240     8605.56
    303280     8608.03
    303320     8608.86
    303360     8609.79
    303400     8610.21
    303440      8611.8
    303480     8613.75
    303520     8614.49
    303560     8615.97
    303600     8617.13
    303640     8618.21
    303680     8619.13
    303720     8620.65
    303760     8622.62
    303800     8622.33
    303840     8623.57
    303880      8624.5
    303920     8626.45
    303960     8627.26
    304000     8628.44
    304040     8628.21
    304080     8630.69
    304120     8631.53
    304160     8632.46
    304200     8632.86
    304240     8634.47
    304280     8636.41
    304320     8637.13
    304360      8638.6
    304400      8639.8
    304440     8640.87
    304480     8641.81
    304520     8643.31
    304560     8645.28
    304600     8644.95
    304640     8646.21
    304680     8647.16
    304720     8649.11
    304760     8649.92
    304800     8651.12
    304840     8650.89
    304880     8653.38
    304920      8654.2
    304960     8655.09
    305000     8655.52
    305040     8657.13
    305080     8659.07
    305120     8659.78
    305160     8661.25
    305200     8662.47
    305240     8663.53
    305280     8664.46
    305320     8665.92
    305360     8667.91
    305400     8667.61
    305440     8668.85
    305480      8669.8
    305520     8671.74
    305560     8672.58
    305600     8673.76
    305640     8673.51
    305680     8676.04
    305720     8676.84
    305760     8677.74
    305800     8678.18
    305840     8679.81
    305880     8681.72
    305920     8682.44
    305960     8683.91
    306000     8685.11
    306040     8686.19
    306080     8687.13
    306120     8688.57
    306160     8690.57
    306200     8690.25
    306240     8691.51
    306280     8692.46
    306320     8694.42
    306360     8695.23
    306400     8696.43
    306440     8696.18
    306480     8698.71
    306520     8699.49
    306560     8700.42
    306600     8700.86
    306640     8702.48
    306680      8704.4
    306720     8705.11
    306760     8706.58
    306800     8707.79
    306840     8708.86
    306880      8709.8
    306920     8711.25
    306960     8713.24
    307000     8712.91
    307040     8714.18
    307080     8715.13
    307120     8717.04
    307160     8717.91
    307200     8719.07
    307240     8718.83
    307280     8721.37
    307320     8722.14
    307360     8723.05
    307400      8723.5
    307440     8725.16
    307480     8727.05
    307520     8727.75
    307560     8729.22
    307600     8730.48
    307640     8731.52
    307680     8732.45
    307720      8733.9
    307760     8735.89
    307800     8735.55
    307840     8736.82
    307880     8737.78
    307920     8739.69
    307960     8740.58
    308000     8741.71
    308040     8741.48
    308080     8743.99
    308120     8744.79
    308160      8745.7
    308200     8746.16
    308240     8747.82
    308280     8749.73
    308320     8750.42
    308360     8751.89
    308400     8753.13
    308440     8754.19
    308480     8755.15
    308520     8756.56
    308560     8758.58
    308600     8758.27
    308640     8759.49
    308680     8760.45
    308720     8762.38
    308760     8763.29
    308800      8764.4
    308840     8764.12
    308880     8766.65
    308920     8767.47
    308960     8768.36
    309000     8768.82
    309040     8770.51
    309080     8772.41
    309120     8773.11
    309160     8774.55
    309200     8775.78
    309240     8776.88
    309280     8777.83
    309320     8779.23
    309360     8781.25
    309400     8780.92
    309440     8782.15
    309480     8783.13
    309520     8785.03
    309560     8785.95
    309600     8787.08
    309640     8786.82
    309680     8789.28
    309720     8790.13
    309760        8791
    309800     8791.48
    309840     8793.19
    309880     8795.06
    309920     8795.77
    309960     8797.24
    310000     8798.48
    310040     8799.55
    310080     8800.51
    310120     8801.91
    310160     8803.92
    310200     8803.58
    310240     8804.81
    310280     8805.77
    310320     8807.69
    310360     8808.64
    310400     8809.76
    310440     8809.45
    310480     8811.94
    310520     8812.78
    310560     8813.62
    310600     8814.14
    310640     8815.83
    310680     8817.74
    310720     8818.41
    310760     8819.89
    310800     8821.14
    310840      8822.2
    310880     8823.17
    310920     8824.58
    310960     8826.57
    311000     8826.26
    311040     8827.46
    311080     8828.42
    311120     8830.34
    311160      8831.3
    311200     8832.44
    311240     8832.08
    311280     8834.58
    311320      8835.4
    311360     8836.27
    311400     8836.76
    311440     8838.49
    311480     8840.39
    311520     8841.06
    311560     8842.54
    311600     8843.79
    311640     8844.85
    311680     8845.84
    311720     8847.25
    311760     8849.24
    311800     8848.93
    311840     8850.13
    311880     8851.08
    311920     8852.98
    311960     8853.96
    312000     8855.12
    312040     8854.74
    312080     8857.22
    312120     8858.06
    312160     8858.92
    312200      8859.4
    312240     8861.13
    312280     8863.07
    312320     8863.73
    312360      8865.2
    312400     8866.43
    312440     8867.51
    312480     8868.49
    312520      8869.9
    312560      8871.9
    312600     8871.62
    312640     8872.83
    312680     8873.76
    312720     8875.67
    312760     8876.64
    312800     8877.81
    312840     8877.41
    312880     8879.89
    312920     8880.72
    312960     8881.62
    313000     8882.05
    313040     8883.77
    313080     8885.76
    313120      8886.4
    313160     8887.89
    313200     8889.11
    313240     8890.17
    313280     8891.17
    313320     8892.57
    313360     8894.55
    313400      8894.3
    313440     8895.49
    313480     8896.43
    313520     8898.33
    313560      8899.3
    313600     8900.45
    313640     8900.05
    313680     8902.55
    313720     8903.35
    313760     8904.25
    313800      8904.7
    313840      8906.4
    313880     8908.38
    313920     8909.04
    313960     8910.55
    314000     8911.77
    314040     8912.83
    314080     8913.83
    314120     8915.24
    314160     8917.21
    314200     8916.96
    314240     8918.14
    314280     8919.09
    314320     8920.98
    314360     8921.94
    314400     8923.08
    314440      8922.7
    314480     8925.21
    314520     8926.01
    314560      8926.9
    314600     8927.34
    314640     8929.06
    314680     8931.04
    314720      8931.7
    314760     8933.18
    314800     8934.41
    314840      8935.5
    314880     8936.46
    314920     8937.85
    314960     8939.86
    315000     8939.58
    315040     8940.78
    315080     8941.73
    315120     8943.62
    315160     8944.61
    315200     8945.73
    315240     8945.33
    315280     8947.84
    315320     8948.66
    315360     8949.53
    315400     8950.01
    315440     8951.69
    315480     8953.68
    315520     8954.31
    315560     8955.81
    315600     8957.04
    315640     8958.14
    315680     8959.07
    315720     8960.47
    315760     8962.49
    315800     8962.22
    315840     8963.43
    315880     8964.38
    315920     8966.25
    315960     8967.25
    316000     8968.36
    316040     8967.93
    316080     8970.49
    316120     8971.28
    316160     8972.16
    316200     8972.61
    316240     8974.31
    316280     8976.28
    316320     8976.92
    316360     8978.42
    316400     8979.66
    316440     8980.78
    316480      8981.7
    316520     8983.11
    316560      8985.1
    316600     8984.85
    316640     8986.08
    316680        8987
    316720     8988.88
    316760     8989.87
    316800     8991.03
    316840     8990.55
    316880     8993.12
    316920     8993.87
    316960     8994.74
    317000     8995.21
    317040     8996.95
    317080     8998.91
    317120     8999.55
    317160     9001.06
    317200      9002.3
    317240     9003.43
    317280     9004.34
    317320     9005.75
    317360     9007.75
    317400     9007.45
    317440     9008.72
    317480     9009.63
    317520     9011.53
    317560     9012.53
    317600     9013.69
    317640      9013.2
    317680      9015.8
    317720     9016.53
    317760      9017.4
    317800     9017.89
    317840     9019.61
    317880     9021.56
    317920     9022.23
    317960     9023.72
    318000     9024.93
    318040     9026.07
    318080        9027
    318120     9028.39
    318160     9030.41
    318200     9030.13
    318240     9031.38
    318280     9032.31
    318320     9034.19
    318360     9035.19
    318400     9036.36
    318440     9035.89
    318480     9038.47
    318520     9039.18
    318560     9040.08
    318600     9040.51
    318640     9042.27
    318680     9044.24
    318720     9044.89
    318760      9046.4
    318800     9047.57
    318840     9048.75
    318880     9049.69
    318920     9051.05
    318960      9053.1
    319000     9052.81
    319040     9054.08
    319080     9054.96
    319120     9056.83
    319160     9057.85
    319200     9059.04
    319240     9058.54
    319280     9061.13
    319320     9061.84
    319360     9062.76
    319400     9063.15
    319440     9064.92
    319480     9066.93
    319520     9067.53
    319560     9069.08
    319600     9070.24
    319640     9071.41
    319680     9072.37
    319720     9073.72
    319760     9075.76
    319800      9075.5
    319840     9076.74
    319880     9077.68
    319920     9079.48
    319960     9080.52
    320000     9081.69
    320040     9081.21
    320080     9083.79
    320120     9084.52
    320160     9085.43
    320200      9085.8
    320240     9087.59
    320280      9089.6
    320320     9090.22
    320360     9091.74
    320400     9092.92
    320440     9094.09
    320480     9095.02
    320520     9096.37
    320560     9098.44
    320600     9098.16
    320640      9099.4
    320680     9100.31
    320720     9102.14
    320760     9103.17
    320800     9104.38
    320840     9103.86
    320880     9106.41
    320920     9107.16
    320960     9108.06
    321000     9108.44
    321040     9110.22
    321080     9112.23
    321120     9112.87
    321160     9114.42
    321200     9115.58
    321240      9116.7
    321280     9117.68
    321320     9119.04
    321360     9121.11
    321400      9120.8
    321440     9122.08
    321480     9122.99
    321520      9124.8
    321560     9125.84
    321600     9127.05
    321640     9126.52
    321680     9129.09
    321720     9129.83
    321760     9130.75
    321800     9131.11
    321840     9132.89
    321880      9134.9
    321920     9135.55
    321960     9137.08
    322000     9138.25
    322040     9139.35
    322080     9140.33
    322120      9141.7
    322160     9143.76
    322200     9143.45
    322240     9144.71
    322280     9145.66
    322320     9147.45
    322360     9148.51
    322400     9149.68
    322440     9149.15
    322480     9151.74
    322520     9152.47
    322560     9153.39
    322600     9153.74
    322640     9155.54
    322680     9157.57
    322720      9158.2
    322760     9159.72
    322800     9160.89
    322840     9162.02
    322880     9162.97
    322920     9164.35
    322960     9166.42
    323000      9166.1
    323040     9167.36
    323080      9168.3
    323120     9170.14
    323160     9171.17
    323200     9172.32
    323240      9171.8
    323280     9174.39
    323320     9175.09
    323360     9176.07
    323400     9176.42
    323440     9178.19
    323480     9180.25
    323520     9180.87
    323560     9182.36
    323600     9183.56
    323640     9184.69
    323680     9185.66
    323720     9186.99
    323760      9189.1
    323800     9188.75
    323840     9190.01
    323880     9190.96
    323920     9192.78
    323960     9193.87
    324000     9194.99
    324040     9194.43
    324080        9197
    324120     9197.77
    324160     9198.68
    324200     9199.05
    324240     9200.85
    324280     9202.89
    324320      9203.5
    324360     9205.02
    324400     9206.18
    324440     9207.33
    324480      9208.3
    324520     9209.64
    324560     9211.73
    324600     9211.44
    324640     9212.65
    324680     9213.61
    324720     9215.42
    324760     9216.52
    324800      9217.6
    324840     9217.07
    324880     9219.65
    324920     9220.43
    324960     9221.34
    325000     9221.69
    325040      9223.5
    325080     9225.52
    325120     9226.16
    325160     9227.64
    325200     9228.84
    325240        9230
    325280     9230.99
    325320     9232.28
    325360     9234.38
    325400     9234.08
    325440      9235.3
    325480     9236.25
    325520     9238.08
    325560     9239.15
    325600     9240.22
    325640     9239.72
    325680     9242.27
    325720      9243.1
    325760     9244.04
    325800     9244.32
    325840     9246.15
    325880     9248.16
    325920     9248.81
    325960     9250.29
    326000     9251.51
    326040     9252.66
    326080     9253.63
    326120     9254.94
    326160     9257.05
    326200     9256.72
    326240     9257.91
    326280     9258.87
    326320     9260.75
    326360      9261.8
    326400     9262.86
    326440     9262.39
    326480     9264.93
    326520     9265.78
    326560     9266.67
    326600     9266.97
    326640     9268.82
    326680     9270.81
    326720     9271.47
    326760     9272.91
    326800     9274.17
    326840     9275.33
    326880     9276.34
    326920     9277.59
    326960     9279.73
    327000     9279.38
    327040     9280.57
    327080     9281.52
    327120     9283.41
    327160     9284.44
    327200     9285.53
    327240     9285.04
    327280     9287.58
    327320     9288.45
    327360     9289.34
    327400     9289.63
    327440     9291.48
    327480     9293.46
    327520     9294.12
    327560     9295.57
    327600     9296.84
    327640     9297.96
    327680        9299
    327720     9300.23
    327760      9302.4
    327800     9302.06
    327840     9303.25
    327880     9304.15
    327920     9306.07
    327960     9307.07
    328000     9308.13
    328040     9307.68
    328080     9310.24
    328120     9311.12
    328160     9311.98
    328200     9312.28
    328240     9314.15
    328280     9316.12
    328320     9316.77
    328360     9318.22
    328400     9319.51
    328440     9320.63
    328480     9321.64
    328520     9322.91
    328560     9325.04
    328600     9324.71
    328640      9325.9
    328680     9326.82
    328720     9328.72
    328760     9329.75
    328800     9330.79
    328840     9330.37
    328880     9332.91
    328920      9333.8
    328960     9334.65
    329000     9334.96
    329040     9336.86
    329080     9338.74
    329120     9339.44
    329160     9340.91
    329200     9342.18
    329240     9343.33
    329280      9344.3
    329320     9345.56
    329360      9347.7
    329400      9347.4
    329440     9348.56
    329480     9349.46
    329520     9351.39
    329560     9352.47
    329600     9353.46
    329640     9353.06
    329680     9355.58
    329720     9356.49
    329760     9357.33
    329800     9357.65
    329840     9359.52
    329880     9361.44
    329920     9362.11
    329960     9363.55
    330000     9364.87
    330040     9365.99
    330080        9367
    330120     9368.25
    330160     9370.35
    330200     9370.07
    330240     9371.21
    330280     9372.11
    330320     9374.04
    330360     9375.14
    330400     9376.13
    330440     9375.71
    330480     9378.24
    330520     9379.15
    330560     9380.01
    330600      9380.3
    330640      9382.2
    330680     9384.09
    330720     9384.79
    330760     9386.21
    330800     9387.54
    330840     9388.65
    330880     9389.65
    330920     9390.93
    330960     9393.01
    331000     9392.72
    331040     9393.88
    331080     9394.77
    331120     9396.72
    331160      9397.8
    331200     9398.79
    331240     9398.38
    331280     9400.89
    331320     9401.81
    331360     9402.69
    331400     9402.95
    331440     9404.84
    331480     9406.76
    331520     9407.48
    331560     9408.86
    331600      9410.2
    331640     9411.33
    331680     9412.33
    331720     9413.62
    331760     9415.71
    331800     9415.41
    331840     9416.57
    331880     9417.45
    331920     9419.41
    331960     9420.46
    332000     9421.48
    332040     9421.07
    332080     9423.59
    332120     9424.49
    332160     9425.43
    332200     9425.62
    332240     9427.51
    332280     9429.44
    332320     9430.17
    332360     9431.53
    332400     9432.88
    332440     9434.03
    332480     9435.03
    332520      9436.3
    332560     9438.39
    332600     9438.12
    332640     9439.25
    332680     9440.16
    332720     9442.11
    332760     9443.13
    332800     9444.17
    332840     9443.74
    332880      9446.3
    332920      9447.2
    332960     9448.12
    333000     9448.28
    333040     9450.18
    333080     9452.13
    333120     9452.87
    333160     9454.21
    333200     9455.59
    333240     9456.72
    333280     9457.71
    333320     9458.97
    333360     9461.07
    333400      9460.8
    333440     9461.94
    333480     9462.83
    333520     9464.81
    333560     9465.84
    333600     9466.86
    333640      9466.4
    333680     9468.98
    333720     9469.91
    333760     9470.79
    333800     9470.96
    333840     9472.86
    333880     9474.82
    333920     9475.57
    333960     9476.89
    334000     9478.26
    334040     9479.39
    334080     9480.38
    334120     9481.63
    334160     9483.73
    334200     9483.48
    334240     9484.63
    334280     9485.52
    334320     9487.49
    334360     9488.52
    334400     9489.52
    334440     9489.09
    334480     9491.67
    334520      9492.6
    334560     9493.46
    334600     9493.63
    334640     9495.55
    334680     9497.51
    334720     9498.24
    334760     9499.55
    334800     9500.96
    334840     9502.06
    334880     9503.06
    334920      9504.3
    334960     9506.39
    335000     9506.16
    335040     9507.32
    335080     9508.15
    335120     9510.15
    335160      9511.2
    335200     9512.23
    335240     9511.79
    335280     9514.34
    335320     9515.28
    335360     9516.12
    335400      9516.3
    335440     9518.26
    335480     9520.19
    335520     9520.91
    335560     9522.22
    335600     9523.62
    335640     9524.74
    335680     9525.73
    335720     9526.96
    335760     9529.07
    335800     9528.86
    335840     9529.99
    335880     9530.81
    335920     9532.82
    335960     9533.88
    336000     9534.89
    336040     9534.49
    336080     9537.03
    336120     9537.97
    336160     9538.82
    336200     9538.99
    336240     9540.95
    336280      9542.9
    336320      9543.6
    336360     9544.89
    336400     9546.32
    336440     9547.46
    336480     9548.41
    336520     9549.66
    336560     9551.76
    336600     9551.56
    336640      9552.7
    336680     9553.47
    336720     9555.52
    336760     9556.58
    336800     9557.61
    336840      9557.2
    336880     9559.74
    336920     9560.66
    336960     9561.51
    337000     9561.71
    337040     9563.65
    337080     9565.61
    337120     9566.29
    337160     9567.57
    337200     9569.02
    337240     9570.13
    337280     9571.08
    337320     9572.33
    337360     9574.43
    337400     9574.25
    337440     9575.36
    337480     9576.16
    337520      9578.2
    337560     9579.29
    337600     9580.31
    337640     9579.84
    337680     9582.39
    337720     9583.34
    337760     9584.18
    337800     9584.37
    337840     9586.31
    337880     9588.26
    337920     9588.96
    337960     9590.23
    338000     9591.68
    338040      9592.8
    338080     9593.77
    338120     9594.98
    338160     9597.11
    338200     9596.86
    338240     9598.03
    338280     9598.81
    338320     9600.83
    338360     9601.93
    338400     9602.96
    338440     9602.51
    338480     9605.05
    338520     9606.01
    338560     9606.81
    338600     9607.05
    338640        9609
    338680     9610.93
    338720     9611.67
    338760     9612.92
    338800     9614.35
    338840     9615.45
    338880     9616.46
    338920     9617.63
    338960     9619.79
    339000     9619.55
    339040     9620.72
    339080     9621.49
    339120     9623.54
    339160     9624.62
    339200     9625.61
    339240     9625.18
    339280     9627.71
    339320     9628.66
    339360     9629.49
    339400     9629.72
    339440     9631.67
    339480      9633.6
    339520     9634.33
    339560     9635.57
    339600        9637
    339640     9638.12
    339680     9639.13
    339720     9640.28
    339760     9642.48
    339800     9642.24
    339840     9643.39
    339880     9644.16
    339920     9646.25
    339960     9647.29
    340000     9648.31
    340040     9647.89
    340080     9650.42
    340120     9651.37
    340160     9652.19
    340200     9652.41
    340240     9654.41
    340280     9656.33
    340320     9657.02
    340360     9658.31
    340400     9659.71
    340440     9660.83
    340480     9661.85
    340520     9662.97
    340560     9665.21
    340600     9664.95
    340640     9666.15
    340680     9666.87
    340720     9668.95
    340760     9670.02
    340800     9671.02
    340840     9670.63
    340880     9673.11
    340920     9674.12
    340960     9674.89
    341000     9675.11
    341040      9677.1
    341080     9679.05
    341120     9679.73
    341160        9681
    341200     9682.42
    341240     9683.54
    341280     9684.54
    341320     9685.68
    341360     9687.94
    341400     9687.66
    341440     9688.84
    341480      9689.6
    341520     9691.68
    341560     9692.69
    341600     9693.73
    341640     9693.32
    341680     9695.82
    341720     9696.83
    341760     9697.63
    341800      9697.8
    341840     9699.81
    341880     9701.76
    341920     9702.43
    341960     9703.74
    342000     9705.15
    342040     9706.25
    342080     9707.28
    342120     9708.39
    342160     9710.65
    342200     9710.36
    342240     9711.58
    342280      9712.3
    342320     9714.38
    342360      9715.4
    342400     9716.44
    342440        9716
    342480     9718.53
    342520     9719.51
    342560     9720.32
    342600     9720.49
    342640     9722.48
    342680     9724.45
    342720     9725.12
    342760     9726.42
    342800     9727.83
    342840     9728.94
    342880     9729.97
    342920     9731.09
    342960     9733.31
    343000     9733.06
    343040     9734.26
    343080     9734.99
    343120     9737.06
    343160     9738.09
    343200     9739.13
    343240     9738.67
    343280      9741.2
    343320     9742.21
    343360     9743.04
    343400     9743.16
    343440     9745.19
    343480     9747.14
    343520     9747.83
    343560     9749.11
    343600     9750.54
    343640     9751.61
    343680     9752.69
    343720     9753.79
    343760     9756.01
    343800     9755.78
    343840     9756.93
    343880     9757.72
    343920     9759.76
    343960     9760.78
    344000      9761.8
    344040     9761.38
    344080     9763.94
    344120     9764.94
    344160     9765.76
    344200     9765.86
    344240     9767.92
    344280     9769.85
    344320     9770.52
    344360     9771.82
    344400     9773.26
    344440     9774.36
    344480     9775.38
    344520     9776.51
    344560     9778.71
    344600     9778.48
    344640     9779.66
    344680     9780.41
    344720     9782.48
    344760      9783.5
    344800     9784.51
    344840     9784.09
    344880     9786.64
    344920     9787.67
    344960     9788.47
    345000     9788.57
    345040      9790.6
    345080     9792.57
    345120     9793.26
    345160     9794.49
    345200     9795.95
    345240     9797.09
    345280     9798.06
    345320      9799.2
    345360     9801.43
    345400      9801.2
    345440     9802.38
    345480     9803.15
    345520     9805.17
    345560      9806.2
    345600     9807.23
    345640     9806.79
    345680     9809.34
    345720     9810.37
    345760     9811.15
    345800     9811.28
    345840     9813.29
    345880     9815.28
    345920     9815.97
    345960     9817.19
    346000     9818.67
    346040     9819.82
    346080      9820.8
    346120     9821.93
    346160     9824.15
    346200     9823.91
    346240     9825.11
    346280     9825.86
    346320     9827.86
    346360     9828.93
    346400     9829.93
    346440      9829.5
    346480     9832.05
    346520     9833.11
    346560      9833.9
    346600     9834.02
    346640     9835.97
    346680        9838
    346720     9838.69
    346760      9839.9
    346800     9841.38
    346840     9842.54
    346880     9843.53
    346920     9844.64
    346960     9846.85
    347000     9846.59
    347040     9847.81
    347080     9848.57
    347120     9850.56
    347160     9851.67
    347200     9852.63
    347240     9852.17
    347280     9854.76
    347320      9855.8
    347360     9856.59
    347400     9856.72
    347440      9858.7
    347480     9860.68
    347520     9861.37
    347560     9862.58
    347600      9864.1
    347640     9865.25
    347680     9866.23
    347720     9867.33
    347760     9869.56
    347800     9869.36
    347840     9870.52
    347880     9871.28
    347920     9873.27
    347960     9874.36
    348000     9875.36
    348040     9874.89
    348080     9877.51
    348120     9878.52
    348160      9879.3
    348200     9879.43
    348240     9881.45
    348280     9883.45
    348320     9884.13
    348360     9885.33
    348400      9886.8
    348440     9887.95
    348480     9888.94
    348520     9890.07
    348560     9892.28
    348600     9892.11
    348640     9893.27
    348680     9894.01
    348720     9895.97
    348760      9897.1
    348800     9898.07
    348840     9897.63
    348880     9900.27
    348920     9901.26
    348960     9902.03
    349000     9902.19
    349040     9904.16
    349080      9906.2
    349120     9906.92
    349160     9908.09
    349200     9909.58
    349240     9910.75
    349280     9911.71
    349320     9912.84
    349360     9915.05
    349400     9914.88
    349440     9916.02
    349480     9916.79
    349520     9918.74
    349560     9919.86
    349600     9920.83
    349640     9920.41
    349680     9923.03
    349720     9924.05
    349760     9924.81
    349800     9924.98
    349840     9926.97
    349880     9928.96
    349920     9929.69
    349960     9930.87
    350000     9932.35
    350040     9933.53
    350080     9934.49
    350120     9935.63
    350160     9937.83
    350200     9937.63
    350240     9938.79
    350280     9939.54
    350320      9941.5
    350360     9942.65
    350400      9943.6
    350440     9943.19
    350480     9945.84
    350520     9946.83
    350560      9947.6
    350600     9947.77
    350640     9949.74
    350680     9951.73
    350720     9952.48
    350760     9953.67
    350800     9955.15
    350840     9956.31
    350880     9957.28
    350920     9958.42
    350960     9960.62
    351000      9960.4
    351040     9961.59
    351080     9962.35
    351120     9964.27
    351160     9965.42
    351200     9966.37
    351240     9965.94
    351280      9968.6
    351320     9969.62
    351360     9970.38
    351400     9970.55
    351440     9972.52
    351480     9974.52
    351520     9975.26
    351560     9976.43
    351600     9977.91
    351640     9979.07
    351680     9980.03
    351720     9981.21
    351760     9983.39
    351800     9983.19
    351840     9984.37
    351880     9985.12
    351920     9987.06
    351960      9988.2
    352000     9989.12
    352040     9988.71
    352080     9991.39
    352120     9992.39
    352160     9993.19
    352200     9993.38
    352240     9995.29
    352280     9997.29
    352320     9998.03
    352360     9999.18
    352400     10000.7
    352440     10001.9
    352480     10002.8
    352520       10004
    352560     10006.2
    352600       10006
    352640     10007.2
    352680     10007.9
    352720     10009.9
    352760       10011
    352800     10011.9
    352840     10011.5
    352880     10014.2
    352920     10015.2
    352960       10016
    353000     10016.2
    353040     10018.1
    353080     10020.1
    353120     10020.8
    353160       10022
    353200     10023.5
    353240     10024.7
    353280     10025.6
    353320     10026.8
    353360       10029
    353400     10028.8
    353440       10030
    353480     10030.7
    353520     10032.7
    353560     10033.8
    353600     10034.8
    353640     10034.3
    353680       10037
    353720       10038
    353760     10038.8
    353800       10039
    353840     10040.9
    353880     10042.9
    353920     10043.6
    353960     10044.8
    354000     10046.3
    354040     10047.5
    354080     10048.4
    354120     10049.6
    354160     10051.8
    354200     10051.6
    354240     10052.7
    354280     10053.6
    354320     10055.5
    354360     10056.5
    354400     10057.6
    354440     10057.1
    354480     10059.7
    354520     10060.8
    354560     10061.6
    354600     10061.7
    354640     10063.7
    354680     10065.7
    354720     10066.4
    354760     10067.6
    354800       10069
    354840     10070.2
    354880     10071.2
    354920     10072.4
    354960     10074.6
    355000     10074.3
    355040     10075.5
    355080     10076.3
    355120     10078.2
    355160     10079.3
    355200     10080.3
    355240     10079.9
    355280     10082.5
    355320     10083.6
    355360     10084.4
    355400     10084.5
    355440     10086.4
    355480     10088.4
    355520     10089.2
    355560     10090.4
    355600     10091.8
    355640       10093
    355680       10094
    355720     10095.2
    355760     10097.4
    355800     10097.1
    355840     10098.3
    355880     10099.1
    355920       10101
    355960     10102.1
    356000     10103.1
    356040     10102.7
    356080     10105.3
    356120     10106.4
    356160     10107.2
    356200     10107.3
    356240     10109.3
    356280     10111.3
    356320       10112
    356360     10113.2
    356400     10114.7
    356440     10115.9
    356480     10116.8
    356520       10118
    356560     10120.2
    356600     10119.9
    356640     10121.2
    356680       10122
    356720     10123.8
    356760     10124.9
    356800     10125.9
    356840     10125.5
    356880     10128.1
    356920     10129.2
    356960       10130
    357000     10130.1
    357040     10132.1
    357080     10134.1
    357120     10134.9
    357160       10136
    357200     10137.5
    357240     10138.7
    357280     10139.7
    357320     10140.9
    357360       10143
    357400     10142.8
    357440       10144
    357480     10144.8
    357520     10146.7
    357560     10147.7
    357600     10148.8
    357640     10148.3
    357680       10151
    357720       10152
    357760     10152.8
    357800       10153
    357840     10154.9
    357880     10156.9
    357920     10157.7
    357960     10158.8
    358000     10160.3
    358040     10161.5
    358080     10162.5
    358120     10163.7
    358160     10165.8
    358200     10165.6
    358240     10166.7
    358280     10167.6
    358320     10169.5
    358360     10170.6
    358400     10171.6
    358440     10171.1
    358480     10173.8
    358520     10174.8
    358560     10175.6
    358600     10175.8
    358640     10177.8
    358680     10179.7
    358720     10180.5
    358760     10181.7
    358800     10183.1
    358840     10184.4
    358880     10185.3
    358920     10186.5
    358960     10188.6
    359000     10188.4
    359040     10189.5
    359080     10190.5
    359120     10192.3
    359160     10193.4
    359200     10194.4
    359240     10193.9
    359280     10196.6
    359320     10197.6
    359360     10198.4
    359400     10198.6
    359440     10200.6
    359480     10202.5
    359520     10203.3
    359560     10204.5
    359600     10205.9
    359640     10207.2
    359680     10208.1
    359720     10209.3
    359760     10211.4
    359800     10211.2
    359840     10212.3
    359880     10213.3
    359920     10215.1
    359960     10216.2
    360000     10217.2
    360040     10216.7
    360080     10219.4
    360120     10220.5
    360160     10221.2
    360200     10221.4
    360240     10223.5
    360280     10225.3
    360320     10226.2
    360360     10227.3
    360400     10228.7
    360440       10230
    360480     10230.9
    360520     10232.2
    360560     10234.2
    360600       10234
    360640     10235.1
    360680     10236.1
    360720       10238
    360760       10239
    360800       10240
    360840     10239.6
    360880     10242.2
    360920     10243.3
    360960       10244
    361000     10244.2
    361040     10246.3
    361080     10248.1
    361120       10249
    361160     10250.1
    361200     10251.6
    361240     10252.8
    361280     10253.8
    361320     10254.9
    361360       10257
    361400     10256.8
    361440     10257.9
    361480       10259
    361520     10260.7
    361560     10261.9
    361600     10262.9
    361640     10262.4
    361680     10265.1
    361720     10266.1
    361760     10266.9
    361800       10267
    361840     10269.1
    361880     10270.9
    361920     10271.8
    361960     10272.9
    362000     10274.4
    362040     10275.6
    362080     10276.6
    362120     10277.8
    362160     10279.8
    362200     10279.7
    362240     10280.7
    362280     10281.8
    362320     10283.6
    362360     10284.7
    362400     10285.7
    362440     10285.2
    362480     10287.9
    362520     10288.9
    362560     10289.7
    362600     10289.8
    362640     10291.9
    362680     10293.7
    362720     10294.6
    362760     10295.7
    362800     10297.2
    362840     10298.4
    362880     10299.4
    362920     10300.6
    362960     10302.7
    363000     10302.5
    363040     10303.6
    363080     10304.6
    363120     10306.4
    363160     10307.5
    363200     10308.5
    363240       10308
    363280     10310.7
    363320     10311.7
    363360     10312.5
    363400     10312.6
    363440     10314.7
    363480     10316.5
    363520     10317.4
    363560     10318.5
    363600     10319.9
    363640     10321.2
    363680     10322.2
    363720     10323.3
    363760     10325.5
    363800     10325.3
    363840     10326.3
    363880     10327.3
    363920     10329.2
    363960     10330.3
    364000     10331.3
    364040     10330.8
    364080     10333.5
    364120     10334.5
    364160     10335.3
    364200     10335.4
    364240     10337.5
    364280     10339.3
    364320     10340.2
    364360     10341.2
    364400     10342.7
    364440       10344
    364480       10345
    364520     10346.1
    364560     10348.3
    364600     10348.1
    364640     10349.1
    364680     10350.1
    364720       10352
    364760     10353.1
    364800       10354
    364840     10353.5
    364880     10356.3
    364920     10357.3
    364960       10358
    365000     10358.2
    365040     10360.3
    365080     10362.1
    365120       10363
    365160       10364
    365200     10365.5
    365240     10366.8
    365280     10367.7
    365320     10368.9
    365360     10371.1
    365400     10370.9
    365440     10371.9
    365480     10372.9
    365520     10374.7
    365560     10375.9
    365600     10376.8
    365640     10376.3
    365680     10379.1
    365720     10380.1
    365760     10380.8
    365800     10380.9
    365840       10383
    365880     10384.9
    365920     10385.8
    365960     10386.8
    366000     10388.3
    366040     10389.5
    366080     10390.5
    366120     10391.7
    366160     10393.8
    366200     10393.6
    366240     10394.7
    366280     10395.7
    366320     10397.5
    366360     10398.7
    366400     10399.6
    366440       10399
    366480     10401.8
    366520     10402.8
    366560     10403.5
    366600     10403.7
    366640     10405.8
    366680     10407.7
    366720     10408.5
    366760     10409.5
    366800       10411
    366840     10412.3
    366880     10413.3
    366920     10414.4
    366960     10416.5
    367000     10416.3
    367040     10417.5
    367080     10418.4
    367120     10420.3
    367160     10421.4
    367200     10422.3
    367240     10421.8
    367280     10424.6
    367320     10425.5
    367360     10426.3
    367400     10426.4
    367440     10428.5
    367480     10430.4
    367520     10431.3
    367560     10432.2
    367600     10433.7
    367640       10435
    367680       10436
    367720     10437.1
    367760     10439.2
    367800       10439
    367840     10440.2
    367880     10441.1
    367920       10443
    367960     10444.2
    368000       10445
    368040     10444.5
    368080     10447.3
    368120     10448.2
    368160       10449
    368200     10449.1
    368240     10451.3
    368280     10453.1
    368320       10454
    368360       10455
    368400     10456.5
    368440     10457.7
    368480     10458.7
    368520     10459.9
    368560       10462
    368600     10461.8
    368640       10463
    368680     10463.8
    368720     10465.8
    368760     10466.9
    368800     10467.8
    368840     10467.2
    368880     10470.1
    368920       10471
    368960     10471.8
    369000     10471.9
    369040       10474
    369080     10475.8
    369120     10476.7
    369160     10477.7
    369200     10479.2
    369240     10480.5
    369280     10481.4
    369320     10482.7
    369360     10484.7
    369400     10484.5
    369440     10485.7
    369480     10486.6
    369520     10488.5
    369560     10489.6
    369600     10490.5
    369640       10490
    369680     10492.8
    369720     10493.7
    369760     10494.5
    369800     10494.6
    369840     10496.8
    369880     10498.6
    369920     10499.5
    369960     10500.4
    370000     10501.9
    370040     10503.2
    370080     10504.2
    370120     10505.4
    370160     10507.5
    370200     10507.2
    370240     10508.4
    370280     10509.3
    370320     10511.2
    370360     10512.4
    370400     10513.2
    370440     10512.7
    370480     10515.6
    370520     10516.5
    370560     10517.3
    370600     10517.3
    370640     10519.5
    370680     10521.3
    370720     10522.2
    370760     10523.1
    370800     10524.6
    370840       10526
    370880     10526.9
    370920     10528.2
    370960     10530.2
    371000       10530
    371040     10531.2
    371080       10532
    371120       10534
    371160     10535.1
    371200       10536
    371240     10535.4
    371280     10538.3
    371320     10539.2
    371360       10540
    371400     10540.1
    371440     10542.3
    371480     10544.1
    371520       10545
    371560     10545.8
    371600     10547.4
    371640     10548.7
    371680     10549.7
    371720     10550.9
    371760     10552.9
    371800     10552.7
    371840       10554
    371880     10554.8
    371920     10556.7
    371960     10557.9
    372000     10558.7
    372040     10558.2
    372080     10561.1
    372120     10561.9
    372160     10562.8
    372200     10562.8
    372240       10565
    372280     10566.9
    372320     10567.7
    372360     10568.6
    372400     10570.2
    372440     10571.4
    372480     10572.5
    372520     10573.6
    372560     10575.7
    372600     10575.5
    372640     10576.7
    372680     10577.5
    372720     10579.5
    372760     10580.7
    372800     10581.5
    372840     10580.9
    372880     10583.8
    372920     10584.7
    372960     10585.5
    373000     10585.5
    373040     10587.8
    373080     10589.6
    373120     10590.5
    373160     10591.3
    373200     10592.9
    373240     10594.2
    373280     10595.2
    373320     10596.4
    373360     10598.4
    373400     10598.2
    373440     10599.5
    373480     10600.3
    373520     10602.2
    373560     10603.4
    373600     10604.2
    373640     10603.6
    373680     10606.6
    373720     10607.4
    373760     10608.3
    373800     10608.3
    373840     10610.5
    373880     10612.4
    373920     10613.2
    373960     10614.1
    374000     10615.7
    374040       10617
    374080       10618
    374120     10619.2
    374160     10621.2
    374200       10621
    374240     10622.2
    374280     10623.1
    374320       10625
    374360     10626.2
    374400       10627
    374440     10626.4
    374480     10629.4
    374520     10630.2
    374560     10631.1
    374600     10631.1
    374640     10633.3
    374680     10635.1
    374720       10636
    374760     10636.9
    374800     10638.5
    374840     10639.8
    374880     10640.8
    374920       10642
    374960       10644
    375000     10643.8
    375040       10645
    375080     10645.8
    375120     10647.7
    375160       10649
    375200     10649.8
    375240     10649.2
    375280     10652.1
    375320       10653
    375360     10653.9
    375400     10653.8
    375440     10656.1
    375480     10657.9
    375520     10658.8
    375560     10659.7
    375600     10661.3
    375640     10662.5
    375680     10663.6
    375720     10664.7
    375760     10666.7
    375800     10666.6
    375840     10667.8
    375880     10668.6
    375920     10670.5
    375960     10671.7
    376000     10672.6
    376040       10672
    376080     10674.9
    376120     10675.8
    376160     10676.6
    376200     10676.6
    376240     10678.9
    376280     10680.7
    376320     10681.5
    376360     10682.5
    376400     10684.1
    376440     10685.3
    376480     10686.4
    376520     10687.5
    376560     10689.6
    376600     10689.3
    376640     10690.6
    376680     10691.4
    376720     10693.3
    376760     10694.5
    376800     10695.4
    376840     10694.8
    376880     10697.7
    376920     10698.6
    376960     10699.4
    377000     10699.4
    377040     10701.7
    377080     10703.4
    377120     10704.3
    377160     10705.3
    377200     10706.9
    377240     10708.1
    377280     10709.1
    377320     10710.3
    377360     10712.4
    377400     10712.1
    377440     10713.3
    377480     10714.2
    377520       10716
    377560     10717.3
    377600     10718.2
    377640     10717.5
    377680     10720.4
    377720     10721.4
    377760     10722.2
    377800     10722.1
    377840     10724.5
    377880     10726.2
    377920     10727.1
    377960       10728
    378000     10729.6
    378040     10730.9
    378080     10731.9
    378120     10733.1
    378160     10735.1
    378200     10734.9
    378240     10736.1
    378280       10737
    378320     10738.8
    378360     10740.1
    378400       10741
    378440     10740.3
    378480     10743.2
    378520     10744.2
    378560       10745
    378600     10744.9
    378640     10747.3
    378680       10749
    378720     10749.8
    378760     10750.8
    378800     10752.4
    378840     10753.6
    378880     10754.7
    378920     10755.9
    378960     10757.9
    379000     10757.7
    379040     10758.9
    379080     10759.8
    379120     10761.6
    379160     10762.8
    379200     10763.8
    379240     10763.1
    379280       10766
    379320       10767
    379360     10767.7
    379400     10767.7
    379440     10770.1
    379480     10771.8
    379520     10772.7
    379560     10773.6
    379600     10775.2
    379640     10776.5
    379680     10777.6
    379720     10778.7
    379760     10780.7
    379800     10780.5
    379840     10781.7
    379880     10782.6
    379920     10784.4
    379960     10785.7
    380000     10786.6
    380040     10785.9
    380080     10788.8
    380120     10789.8
    380160     10790.6
    380200     10790.5
    380240     10792.9
    380280     10794.6
    380320     10795.5
    380360     10796.5
    380400       10798
    380440     10799.3
    380480     10800.4
    380520     10801.5
    380560     10803.6
    380600     10803.3
    380640     10804.6
    380680     10805.4
    380720     10807.2
    380760     10808.5
    380800     10809.4
    380840     10808.7
    380880     10811.7
    380920     10812.6
    380960     10813.4
    381000     10813.4
    381040     10815.7
    381080     10817.4
    381120     10818.3
    381160     10819.3
    381200     10820.8
    381240     10822.1
    381280     10823.2
    381320     10824.3
    381360     10826.4
    381400     10826.1
    381440     10827.4
    381480     10828.3
    381520     10830.1
    381560     10831.3
    381600     10832.2
    381640     10831.5
    381680     10834.5
    381720     10835.4
    381760     10836.2
    381800     10836.2
    381840     10838.5
    381880     10840.2
    381920     10841.1
    381960     10842.1
    382000     10843.7
    382040     10844.9
    382080       10846
    382120     10847.2
    382160     10849.2
    382200     10848.9
    382240     10850.2
    382280     10851.1
    382320     10852.9
    382360     10854.1
    382400       10855
    382440     10854.3
    382480     10857.3
    382520     10858.3
    382560       10859
    382600     10859.1
    382640     10861.3
    382680     10863.1
    382720     10863.9
    382760     10864.9
    382800     10866.5
    382840     10867.8
    382880     10868.8
    382920       10870
    382960       10872
    383000     10871.7
    383040     10873.1
    383080     10873.9
    383120     10875.7
    383160     10876.9
    383200     10877.8
    383240     10877.2
    383280     10880.2
    383320     10881.1
    383360     10881.9
    383400     10881.9
    383440     10884.1
    383480     10885.9
    383520     10886.7
    383560     10887.7
    383600     10889.4
    383640     10890.6
    383680     10891.7
    383720     10892.8
    383760     10894.8
    383800     10894.5
    383840     10895.9
    383880     10896.8
    383920     10898.5
    383960     10899.7
    384000     10900.7
    384040       10900
    384080       10903
    384120       10904
    384160     10904.7
    384200     10904.7
    384240       10907
    384280     10908.7
    384320     10909.6
    384360     10910.6
    384400     10912.2
    384440     10913.4
    384480     10914.5
    384520     10915.7
    384560     10917.7
    384600     10917.3
    384640     10918.8
    384680     10919.6
    384720     10921.3
    384760     10922.6
    384800     10923.6
    384840     10922.8
    384880     10925.8
    384920     10926.8
    384960     10927.5
    385000     10927.5
    385040     10929.8
    385080     10931.6
    385120     10932.4
    385160     10933.4
    385200       10935
    385240     10936.3
    385280     10937.4
    385320     10938.5
    385360     10940.5
    385400     10940.2
    385440     10941.6
    385480     10942.5
    385520     10944.1
    385560     10945.4
    385600     10946.4
    385640     10945.7
    385680     10948.7
    385720     10949.6
    385760     10950.4
    385800     10950.4
    385840     10952.6
    385880     10954.4
    385920     10955.2
    385960     10956.3
    386000     10957.9
    386040     10959.2
    386080     10960.2
    386120     10961.3
    386160     10963.3
    386200       10963
    386240     10964.5
    386280     10965.4
    386320       10967
    386360     10968.2
    386400     10969.3
    386440     10968.5
    386480     10971.5
    386520     10972.5
    386560     10973.3
    386600     10973.3
    386640     10975.5
    386680     10977.3
    386720     10978.1
    386760     10979.2
    386800     10980.8
    386840       10982
    386880       10983
    386920     10984.2
    386960     10986.2
    387000     10985.9
    387040     10987.4
    387080     10988.3
    387120     10989.9
    387160     10991.1
    387200     10992.2
    387240     10991.4
    387280     10994.4
    387320     10995.4
    387360     10996.2
    387400     10996.2
    387440     10998.4
    387480     11000.1
    387520       11001
    387560       11002
    387600     11003.6
    387640     11004.9
    387680     11005.9
    387720     11007.1
    387760     11009.1
    387800     11008.8
    387840     11010.2
    387880     11011.2
    387920     11012.8
    387960       11014
    388000     11015.1
    388040     11014.3
    388080     11017.3
    388120     11018.2
    388160       11019
    388200     11019.1
    388240     11021.3
    388280       11023
    388320     11023.9
    388360       11025
    388400     11026.5
    388440     11027.8
    388480     11028.8
    388520       11030
    388560       11032
    388600     11031.7
    388640     11033.1
    388680     11034.1
    388720     11035.7
    388760     11036.9
    388800       11038
    388840     11037.2
    388880     11040.2
    388920     11041.2
    388960       11042
    389000       11042
    389040     11044.2
    389080     11045.9
    389120     11046.8
    389160     11047.9
    389200     11049.4
    389240     11050.7
    389280     11051.7
    389320       11053
    389360     11054.8
    389400     11054.6
    389440       11056
    389480       11057
    389520     11058.5
    389560     11059.8
    389600     11060.9
    389640     11060.1
    389680     11063.1
    389720       11064
    389760     11064.9
    389800     11064.8
    389840     11067.1
    389880     11068.8
    389920     11069.7
    389960     11070.8
    390000     11072.3
    390040     11073.6
    390080     11074.6
    390120     11075.8
    390160     11077.7
    390200     11077.5
    390240       11079
    390280     11079.8
    390320     11081.4
    390360     11082.7
    390400     11083.8
    390440       11083
    390480       11086
    390520     11086.9
    390560     11087.8
    390600     11087.8
    390640       11090
    390680     11091.7
    390720     11092.6
    390760     11093.7
    390800     11095.2
    390840     11096.5
    390880     11097.4
    390920     11098.7
    390960     11100.6
    391000     11100.4
    391040     11101.8
    391080     11102.7
    391120     11104.3
    391160     11105.6
    391200     11106.7
    391240     11105.9
    391280     11108.9
    391320     11109.9
    391360     11110.6
    391400     11110.7
    391440     11112.9
    391480     11114.6
    391520     11115.5
    391560     11116.5
    391600     11118.1
    391640     11119.4
    391680     11120.3
    391720     11121.6
    391760     11123.5
    391800     11123.3
    391840     11124.7
    391880     11125.6
    391920     11127.2
    391960     11128.5
    392000     11129.5
    392040     11128.8
    392080     11131.7
    392120     11132.7
    392160     11133.5
    392200     11133.6
    392240     11135.8
    392280     11137.5
    392320     11138.4
    392360     11139.4
    392400       11141
    392440     11142.3
    392480     11143.2
    392520     11144.5
    392560     11146.3
    392600     11146.1
    392640     11147.6
    392680     11148.4
    392720     11150.1
    392760     11151.4
    392800     11152.4
    392840     11151.6
    392880     11154.6
    392920     11155.6
    392960     11156.4
    393000     11156.5
    393040     11158.6
    393080     11160.3
    393120     11161.3
    393160     11162.3
    393200     11163.8
    393240     11165.1
    393280     11166.1
    393320     11167.4
    393360     11169.2
    393400       11169
    393440     11170.5
    393480     11171.3
    393520       11173
    393560     11174.2
    393600     11175.3
    393640     11174.5
    393680     11177.4
    393720     11178.5
    393760     11179.3
    393800     11179.3
    393840     11181.5
    393880     11183.1
    393920     11184.2
    393960     11185.1
    394000     11186.7
    394040       11188
    394080     11188.9
    394120     11190.3
    394160       11192
    394200     11191.9
    394240     11193.3
    394280     11194.1
    394320     11195.8
    394360     11197.1
    394400     11198.2
    394440     11197.3
    394480     11200.3
    394520     11201.3
    394560     11202.2
    394600     11202.2
    394640     11204.4
    394680       11206
    394720     11207.1
    394760       11208
    394800     11209.6
    394840     11210.9
    394880     11211.8
    394920     11213.2
    394960     11214.9
    395000     11214.8
    395040     11216.2
    395080       11217
    395120     11218.7
    395160       11220
    395200       11221
    395240     11220.2
    395280     11223.2
    395320     11224.2
    395360       11225
    395400     11225.1
    395440     11227.3
    395480     11228.8
    395520     11229.9
    395560     11230.8
    395600     11232.5
    395640     11233.7
    395680     11234.6
    395720       11236
    395760     11237.8
    395800     11237.6
    395840       11239
    395880     11239.8
    395920     11241.6
    395960     11242.9
    396000     11243.8
    396040       11243
    396080       11246
    396120       11247
    396160     11247.9
    396200     11247.9
    396240     11250.1
    396280     11251.7
    396320     11252.7
    396360     11253.7
    396400     11255.4
    396440     11256.6
    396480     11257.5
    396520     11258.8
    396560     11260.6
    396600     11260.5
    396640     11261.8
    396680     11262.6
    396720     11264.4
    396760     11265.7
    396800     11266.7
    396840     11265.9
    396880     11268.9
    396920     11269.9
    396960     11270.7
    397000     11270.8
    397040     11272.9
    397080     11274.6
    397120     11275.6
    397160     11276.6
    397200     11278.2
    397240     11279.4
    397280     11280.4
    397320     11281.7
    397360     11283.5
    397400     11283.3
    397440     11284.6
    397480     11285.5
    397520     11287.3
    397560     11288.6
    397600     11289.5
    397640     11288.7
    397680     11291.8
    397720     11292.8
    397760     11293.6
    397800     11293.6
    397840     11295.8
    397880     11297.4
    397920     11298.5
    397960     11299.4
    398000     11301.1
    398040     11302.3
    398080     11303.2
    398120     11304.6
    398160     11306.3
    398200     11306.2
    398240     11307.6
    398280     11308.4
    398320     11310.2
    398360     11311.5
    398400     11312.4
    398440     11311.6
    398480     11314.7
    398520     11315.7
    398560     11316.4
    398600     11316.5
    398640     11318.6
    398680     11320.3
    398720     11321.4
    398760     11322.3
    398800       11324
    398840     11325.2
    398880     11326.1
    398920     11327.5
    398960     11329.2
    399000     11329.1
    399040     11330.4
    399080     11331.2
    399120       11333
    399160     11334.3
    399200     11335.2
    399240     11334.5
    399280     11337.5
    399320     11338.5
    399360     11339.3
    399400     11339.3
    399440     11341.5
    399480     11343.1
    399520     11344.2
    399560     11345.2
    399600     11346.8
    399640       11348
    399680       11349
    399720     11350.3
    399760     11352.1
    399800       11352
    399840     11353.2
    399880       11354
    399920     11355.9
    399960     11357.2
    400000     11358.1
    400040     11357.3
    400080     11360.4
    400120     11361.4
    400160     11362.2
    400200     11362.1
    400240     11364.3
    400280       11366
    400320     11367.1
    400360       11368
    400400     11369.7
    400440     11370.8
    400480     11371.8
    400520     11373.2
    400560     11374.9
    400600     11374.8
    400640     11376.1
    400680     11376.9
    400720     11378.7
    400760       11380
    400800     11380.9
    400840     11380.2
    400880     11383.2
    400920     11384.3
    400960       11385
    401000       11385
    401040     11387.2
    401080     11388.8
    401120     11389.9
    401160     11390.9
    401200     11392.6
    401240     11393.7
    401280     11394.7
    401320       11396
    401360     11397.8
    401400     11397.7
    401440     11398.9
    401480     11399.7
    401520     11401.6
    401560     11402.8
    401600     11403.8
    401640       11403
    401680     11406.1
    401720     11407.2
    401760     11407.8
    401800     11407.8
    401840       11410
    401880     11411.7
    401920     11412.8
    401960     11413.7
    402000     11415.4
    402040     11416.5
    402080     11417.5
    402120     11418.9
    402160     11420.6
    402200     11420.5
    402240     11421.7
    402280     11422.6
    402320     11424.4
    402360     11425.6
    402400     11426.6
    402440     11425.9
    402480     11428.9
    402520       11430
    402560     11430.7
    402600     11430.6
    402640     11432.9
    402680     11434.5
    402720     11435.6
    402760     11436.5
    402800     11438.3
    402840     11439.4
    402880     11440.4
    402920     11441.7
    402960     11443.5
    403000     11443.4
    403040     11444.6
    403080     11445.4
    403120     11447.2
    403160     11448.5
    403200     11449.4
    403240     11448.7
    403280     11451.8
    403320     11452.9
    403360     11453.5
    403400     11453.5
    403440     11455.7
    403480     11457.4
    403520     11458.4
    403560     11459.4
    403600     11461.1
    403640     11462.2
    403680     11463.2
    403720     11464.6
    403760     11466.3
    403800     11466.2
    403840     11467.5
    403880     11468.2
    403920     11470.1
    403960     11471.3
    404000     11472.3
    404040     11471.6
    404080     11474.6
    404120     11475.8
    404160     11476.3
    404200     11476.3
    404240     11478.6
    404280     11480.2
    404320     11481.2
    404360     11482.2
    404400     11483.9
    404440     11485.1
    404480       11486
    404520     11487.4
    404560     11489.2
    404600     11488.9
    404640     11490.3
    404680     11491.1
    404720     11492.9
    404760     11494.2
    404800     11495.1
    404840     11494.4
    404880     11497.5
    404920     11498.6
    404960     11499.2
    405000     11499.1
    405040     11501.4
    405080     11503.1
    405120     11504.1
    405160     11505.1
    405200     11506.8
    405240     11507.9
    405280     11508.9
    405320     11510.2
    405360     11512.1
    405400     11511.8
    405440     11513.2
    405480     11513.9
    405520     11515.8
    405560       11517
    405600       11518
    405640     11517.3
    405680     11520.3
    405720     11521.5
    405760     11522.1
    405800       11522
    405840     11524.3
    405880     11525.9
    405920       11527
    405960     11527.9
    406000     11529.6
    406040     11530.8
    406080     11531.8
    406120     11533.1
    406160     11534.9
    406200     11534.7
    406240       11536
    406280     11536.8
    406320     11538.6
    406360     11539.9
    406400     11540.9
    406440     11540.1
    406480     11543.1
    406520     11544.3
    406560     11544.9
    406600     11544.8
    406640     11547.1
    406680     11548.8
    406720     11549.8
    406760     11550.8
    406800     11552.4
    406840     11553.6
    406880     11554.6
    406920     11555.9
    406960     11557.8
    407000     11557.6
    407040     11558.9
    407080     11559.6
    407120     11561.5
    407160     11562.7
    407200     11563.7
    407240     11562.9
    407280     11565.9
    407320       11567
    407360     11567.7
    407400     11567.6
    407440     11569.9
    407480     11571.6
    407520     11572.6
    407560     11573.5
    407600     11575.2
    407640     11576.4
    407680     11577.4
    407720     11578.7
    407760     11580.5
    407800     11580.4
    407840     11581.6
    407880     11582.3
    407920     11584.3
    407960     11585.5
    408000     11586.5
    408040     11585.6
    408080     11588.7
    408120     11589.8
    408160     11590.5
    408200     11590.4
    408240     11592.7
    408280     11594.4
    408320     11595.4
    408360     11596.3
    408400       11598
    408440     11599.2
    408480     11600.2
    408520     11601.4
    408560     11603.3
    408600     11603.2
    408640     11604.4
    408680     11605.1
    408720       11607
    408760     11608.3
    408800     11609.3
    408840     11608.4
    408880     11611.5
    408920     11612.6
    408960     11613.2
    409000     11613.2
    409040     11615.4
    409080     11617.1
    409120     11618.1
    409160       11619
    409200     11620.7
    409240     11621.9
    409280     11622.9
    409320     11624.2
    409360     11626.1
    409400     11625.9
    409440     11627.1
    409480     11627.9
    409520     11629.8
    409560     11631.1
    409600       11632
    409640     11631.1
    409680     11634.3
    409720     11635.3
    409760       11636
    409800     11635.9
    409840     11638.1
    409880     11639.9
    409920     11640.9
    409960     11641.8
    410000     11643.4
    410040     11644.7
    410080     11645.7
    410120       11647
    410160     11648.9
    410200     11648.7
    410240     11649.9
    410280     11650.7
    410320     11652.5
    410360     11653.8
    410400     11654.8
    410440       11654
    410480     11657.1
    410520     11658.2
    410560     11658.8
    410600     11658.7
    410640     11660.9
    410680     11662.6
    410720     11663.6
    410760     11664.6
    410800     11666.2
    410840     11667.5
    410880     11668.5
    410920     11669.7
    410960     11671.7
    411000     11671.4
    411040     11672.7
    411080     11673.5
    411120     11675.3
    411160     11676.6
    411200     11677.6
    411240     11676.7
    411280     11679.8
    411320     11680.9
    411360     11681.6
    411400     11681.4
    411440     11683.7
    411480     11685.4
    411520     11686.4
    411560     11687.4
    411600       11689
    411640     11690.3
    411680     11691.3
    411720     11692.5
    411760     11694.4
    411800     11694.2
    411840     11695.5
    411880     11696.3
    411920       11698
    411960     11699.4
    412000     11700.4
    412040     11699.4
    412080     11702.6
    412120     11703.6
    412160     11704.3
    412200     11704.2
    412240     11706.4
    412280     11708.1
    412320     11709.2
    412360     11710.1
    412400     11711.7
    412440       11713
    412480       11714
    412520     11715.2
    412560     11717.1
    412600     11716.9
    412640     11718.2
    412680       11719
    412720     11720.8
    412760     11722.1
    412800     11723.1
    412840     11722.2
    412880     11725.3
    412920     11726.4
    412960     11727.1
    413000     11726.9
    413040     11729.2
    413080     11730.9
    413120       11732
    413160     11732.9
    413200     11734.5
    413240     11735.8
    413280     11736.8
    413320     11737.9
    413360     11739.9
    413400     11739.7
    413440     11740.9
    413480     11741.8
    413520     11743.6
    413560     11744.9
    413600     11745.9
    413640       11745
    413680     11748.1
    413720     11749.1
    413760     11749.9
    413800     11749.7
    413840       11752
    413880     11753.7
    413920     11754.7
    413960     11755.6
    414000     11757.2
    414040     11758.6
    414080     11759.6
    414120     11760.7
    414160     11762.6
    414200     11762.5
    414240     11763.7
    414280     11764.5
    414320     11766.3
    414360     11767.7
    414400     11768.7
    414440     11767.7
    414480     11770.9
    414520     11771.9
    414560     11772.6
    414600     11772.4
    414640     11774.7
    414680     11776.4
    414720     11777.5
    414760     11778.3
    414800     11779.9
    414840     11781.3
    414880     11782.2
    414920     11783.4
    414960     11785.3
    415000     11785.2
    415040     11786.5
    415080     11787.3
    415120     11789.1
    415160     11790.4
    415200     11791.4
    415240     11790.5
    415280     11793.6
    415320     11794.7
    415360     11795.4
    415400     11795.1
    415440     11797.5
    415480     11799.1
    415520     11800.3
    415560     11801.1
    415600     11802.6
    415640     11804.1
    415680       11805
    415720     11806.2
    415760     11808.1
    415800       11808
    415840     11809.2
    415880       11810
    415920     11811.8
    415960     11813.2
    416000     11814.1
    416040     11813.3
    416080     11816.4
    416120     11817.4
    416160     11818.1
    416200     11817.8
    416240     11820.2
    416280     11821.9
    416320     11823.1
    416360     11823.8
    416400     11825.4
    416440     11826.8
    416480     11827.7
    416520       11829
    416560     11830.9
    416600     11830.8
    416640       11832
    416680     11832.8
    416720     11834.6
    416760     11835.9
    416800     11836.9
    416840       11836
    416880     11839.2
    416920     11840.1
    416960     11840.9
    417000     11840.6
    417040       11843
    417080     11844.6
    417120     11845.8
    417160     11846.6
    417200     11848.1
    417240     11849.6
    417280     11850.4
    417320     11851.7
    417360     11853.6
    417400     11853.5
    417440     11854.7
    417480     11855.5
    417520     11857.3
    417560     11858.7
    417600     11859.6
    417640     11858.8
    417680     11861.9
    417720     11862.9
    417760     11863.7
    417800     11863.3
    417840     11865.7
    417880     11867.4
    417920     11868.6
    417960     11869.4
    418000     11870.9
    418040     11872.4
    418080     11873.2
    418120     11874.5
    418160     11876.4
    418200     11876.2
    418240     11877.4
    418280     11878.2
    418320       11880
    418360     11881.4
    418400     11882.3
    418440     11881.6
    418480     11884.7
    418520     11885.7
    418560     11886.5
    418600     11886.1
    418640     11888.5
    418680     11890.2
    418720     11891.4
    418760     11892.2
    418800     11893.7
    418840     11895.2
    418880       11896
    418920     11897.3
    418960     11899.2
    419000       11899
    419040     11900.2
    419080       11901
    419120     11902.8
    419160     11904.2
    419200     11905.1
    419240     11904.3
    419280     11907.5
    419320     11908.5
    419360     11909.2
    419400     11908.9
    419440     11911.3
    419480     11912.9
    419520     11914.2
    419560       11915
    419600     11916.5
    419640       11918
    419680     11918.8
    419720       11920
    419760       11922
    419800     11921.8
    419840       11923
    419880     11923.8
    419920     11925.6
    419960     11926.9
    420000     11927.9
    420040     11927.1
    420080     11930.3
    420120     11931.2
    420160       11932
    420200     11931.6
    420240     11934.1
    420280     11935.7
    420320     11936.9
    420360     11937.7
    420400     11939.2
    420440     11940.7
    420480     11941.6
    420520     11942.8
    420560     11944.7
    420600     11944.5
    420640     11945.8
    420680     11946.6
    420720     11948.4
    420760     11949.7
    420800     11950.6
    420840     11949.8
    420880       11953
    420920       11954
    420960     11954.8
    421000     11954.4
    421040     11956.8
    421080     11958.4
    421120     11959.7
    421160     11960.4
    421200       11962
    421240     11963.5
    421280     11964.4
    421320     11965.6
    421360     11967.5
    421400     11967.3
    421440     11968.5
    421480     11969.4
    421520     11971.1
    421560     11972.5
    421600     11973.3
    421640     11972.6
    421680     11975.7
    421720     11976.7
    421760     11977.5
    421800     11977.1
    421840     11979.6
    421880     11981.2
    421920     11982.4
    421960     11983.2
    422000     11984.6
    422040     11986.2
    422080     11987.1
    422120     11988.3
    422160     11990.2
    422200       11990
    422240     11991.2
    422280     11992.1
    422320     11993.9
    422360     11995.2
    422400       11996
    422440     11995.3
    422480     11998.4
    422520     11999.4
    422560     12000.2
    422600     11999.8
    422640     12002.3
    422680     12003.9
    422720     12005.2
    422760     12005.9
    422800     12007.4
    422840       12009
    422880     12009.8
    422920       12011
    422960     12012.9
    423000     12012.7
    423040     12013.9
    423080     12014.9
    423120     12016.7
    423160     12017.9
    423200     12018.8
    423240       12018
    423280     12021.2
    423320     12022.1
    423360     12022.9
    423400     12022.5
    423440       12025
    423480     12026.6
    423520     12027.9
    423560     12028.7
    423600     12030.1
    423640     12031.6
    423680     12032.6
    423720     12033.8
    423760     12035.6
    423800     12035.4
    423840     12036.6
    423880     12037.6
    423920     12039.4
    423960     12040.6
    424000     12041.5
    424040     12040.6
    424080     12043.9
    424120     12044.9
    424160     12045.6
    424200     12045.2
    424240     12047.7
    424280     12049.2
    424320     12050.6
    424360     12051.4
    424400     12052.8
    424440     12054.3
    424480     12055.3
    424520     12056.5
    424560     12058.3
    424600     12058.1
    424640     12059.3
    424680     12060.3
    424720     12062.1
    424760     12063.3
    424800     12064.3
    424840     12063.3
    424880     12066.6
    424920     12067.6
    424960     12068.3
    425000     12067.9
    425040     12070.4
    425080     12071.9
    425120     12073.3
    425160     12074.1
    425200     12075.5
    425240       12077
    425280       12078
    425320     12079.2
    425360       12081
    425400     12080.8
    425440       12082
    425480       12083
    425520     12084.8
    425560       12086
    425600       12087
    425640       12086
    425680     12089.4
    425720     12090.3
    425760       12091
    425800     12090.6
    425840     12093.1
    425880     12094.6
    425920       12096
    425960     12096.7
    426000     12098.2
    426040     12099.6
    426080     12100.6
    426120     12101.8
    426160     12103.7
    426200     12103.5
    426240     12104.7
    426280     12105.7
    426320     12107.5
    426360     12108.7
    426400     12109.6
    426440     12108.7
    426480     12112.1
    426520       12113
    426560     12113.7
    426600     12113.3
    426640     12115.8
    426680     12117.3
    426720     12118.7
    426760     12119.4
    426800     12120.9
    426840     12122.3
    426880     12123.3
    426920     12124.5
    426960     12126.4
    427000     12126.2
    427040     12127.4
    427080     12128.4
    427120     12130.2
    427160     12131.4
    427200     12132.4
    427240     12131.4
    427280     12134.8
    427320     12135.7
    427360     12136.4
    427400       12136
    427440     12138.5
    427480     12140.1
    427520     12141.4
    427560     12142.2
    427600     12143.7
    427640     12145.1
    427680       12146
    427720     12147.2
    427760     12149.1
    427800     12148.9
    427840     12150.1
    427880     12151.1
    427920     12152.9
    427960     12154.1
    428000     12155.1
    428040     12154.2
    428080     12157.5
    428120     12158.4
    428160     12159.2
    428200     12158.7
    428240     12161.2
    428280     12162.8
    428320     12164.2
    428360     12164.9
    428400     12166.4
    428440     12167.8
    428480     12168.7
    428520     12169.9
    428560     12171.9
    428600     12171.7
    428640     12172.8
    428680     12173.9
    428720     12175.6
    428760     12176.9
    428800     12177.9
    428840       12177
    428880     12180.3
    428920     12181.2
    428960       12182
    429000     12181.5
    429040       12184
    429080     12185.6
    429120       12187
    429160     12187.7
    429200     12189.2
    429240     12190.6
    429280     12191.4
    429320     12192.7
    429360     12194.7
    429400     12194.4
    429440     12195.6
    429480     12196.6
    429520     12198.4
    429560     12199.6
    429600     12200.6
    429640     12199.7
    429680     12203.1
    429720     12203.9
    429760     12204.7
    429800     12204.2
    429840     12206.7
    429880     12208.3
    429920     12209.7
    429960     12210.4
    430000     12211.9
    430040     12213.2
    430080     12214.1
    430120     12215.4
    430160     12217.4
    430200     12217.1
    430240     12218.4
    430280     12219.4
    430320     12221.1
    430360     12222.4
    430400     12223.4
    430440     12222.5
    430480     12225.8
    430520     12226.6
    430560     12227.5
    430600       12227
    430640     12229.5
    430680       12231
    430720     12232.4
    430760     12233.2
    430800     12234.6
    430840       12236
    430880     12236.9
    430920     12238.2
    430960     12240.2
    431000     12239.9
    431040     12241.2
    431080     12242.1
    431120     12243.8
    431160     12245.2
    431200     12246.2
    431240     12245.2
    431280     12248.5
    431320     12249.4
    431360     12250.3
    431400     12249.7
    431440     12252.3
    431480     12253.8
    431520     12255.2
    431560       12256
    431600     12257.4
    431640     12258.8
    431680     12259.7
    431720     12260.9
    431760       12263
    431800     12262.7
    431840     12263.9
    431880     12264.9
    431920     12266.6
    431960       12268
    432000       12269
    432040       12268
    432080     12271.3
    432120     12272.2
    432160     12273.1
    432200     12272.5
    432240     12275.1
    432280     12276.6
    432320       12278
    432360     12278.8
    432400     12280.3
    432440     12281.6
    432480     12282.5
    432520     12283.7
    432560     12285.8
    432600     12285.6
    432640     12286.8
    432680     12287.7
    432720     12289.5
    432760     12290.8
    432800     12291.8
    432840     12290.9
    432880     12294.2
    432920       12295
    432960     12295.9
    433000     12295.3
    433040     12297.9
    433080     12299.3
    433120     12300.8
    433160     12301.6
    433200     12303.1
    433240     12304.5
    433280     12305.3
    433320     12306.6
    433360     12308.7
    433400     12308.4
    433440     12309.6
    433480     12310.5
    433520     12312.3
    433560     12313.6
    433600     12314.6
    433640     12313.7
    433680       12317
    433720     12317.8
    433760     12318.7
    433800     12318.1
    433840     12320.6
    433880     12322.1
    433920     12323.6
    433960     12324.4
    434000     12325.9
    434040     12327.3
    434080     12328.1
    434120     12329.4
    434160     12331.5
    434200     12331.2
    434240     12332.4
    434280     12333.3
    434320     12335.1
    434360     12336.4
    434400     12337.4
    434440     12336.4
    434480     12339.8
    434520     12340.7
    434560     12341.5
    434600     12340.8
    434640     12343.5
    434680     12344.9
    434720     12346.4
    434760     12347.2
    434800     12348.7
    434840     12350.1
    434880     12350.9
    434920     12352.1
    434960     12354.3
    435000       12354
    435040     12355.2
    435080     12356.1
    435120     12357.9
    435160     12359.2
    435200     12360.1
    435240     12359.2
    435280     12362.6
    435320     12363.4
    435360     12364.3
    435400     12363.6
    435440     12366.2
    435480     12367.8
    435520     12369.2
    435560     12369.9
    435600     12371.5
    435640     12372.9
    435680     12373.7
    435720     12374.9
    435760     12377.1
    435800     12376.8
    435840       12378
    435880     12378.9
    435920     12380.6
    435960       12382
    436000     12382.9
    436040       12382
    436080     12385.3
    436120     12386.1
    436160     12387.1
    436200     12386.4
    436240       12389
    436280     12390.5
    436320       12392
    436360     12392.7
    436400     12394.2
    436440     12395.6
    436480     12396.4
    436520     12397.7
    436560     12399.8
    436600     12399.5
    436640     12400.8
    436680     12401.7
    436720     12403.4
    436760     12404.8
    436800     12405.7
    436840     12404.8
    436880     12408.1
    436920     12408.9
    436960     12409.8
    437000     12409.2
    437040     12411.8
    437080     12413.3
    437120     12414.8
    437160     12415.5
    437200       12417
    437240     12418.4
    437280     12419.2
    437320     12420.5
    437360     12422.6
    437400     12422.3
    437440     12423.6
    437480     12424.5
    437520     12426.2
    437560     12427.6
    437600     12428.6
    437640     12427.6
    437680       12431
    437720     12431.8
    437760     12432.6
    437800       12432
    437840     12434.6
    437880     12436.1
    437920     12437.6
    437960     12438.3
    438000     12439.8
    438040     12441.3
    438080       12442
    438120     12443.4
    438160     12445.4
    438200     12445.1
    438240     12446.4
    438280     12447.4
    438320       12449
    438360     12450.4
    438400     12451.4
    438440     12450.5
    438480     12453.8
    438520     12454.6
    438560     12455.5
    438600     12454.8
    438640     12457.4
    438680       12459
    438720     12460.5
    438760     12461.1
    438800     12462.6
    438840     12464.1
    438880     12464.8
    438920     12466.2
    438960     12468.3
    439000     12467.9
    439040     12469.3
    439080     12470.2
    439120     12471.9
    439160     12473.3
    439200     12474.3
    439240     12473.3
    439280     12476.6
    439320     12477.4
    439360     12478.3
    439400     12477.6
    439440     12480.2
    439480     12481.8
    439520     12483.4
    439560       12484
    439600     12485.4
    439640     12486.9
    439680     12487.6
    439720     12489.1
    439760     12491.1
    439800     12490.8
    439840     12492.1
    439880       12493
    439920     12494.7
    439960     12496.1
    440000       12497
    440040     12496.1
    440080     12499.5
    440120     12500.3
    440160     12501.2
    440200     12500.4
    440240       12503
    440280     12504.6
    440320     12506.2
    440360     12506.8
    440400     12508.3
    440440     12509.7
    440480     12510.5
    440520       12512
    440560       12514
    440600     12513.6
    440640       12515
    440680     12515.9
    440720     12517.6
    440760     12518.9
    440800     12519.9
    440840       12519
    440880     12522.3
    440920     12523.1
    440960       12524
    441000     12523.2
    441040     12525.9
    441080     12527.4
    441120     12529.1
    441160     12529.6
    441200     12531.1
    441240     12532.6
    441280     12533.3
    441320     12534.7
    441360     12536.8
    441400     12536.4
    441440     12537.8
    441480     12538.7
    441520     12540.4
    441560     12541.7
    441600     12542.7
    441640     12541.8
    441680     12545.1
    441720       12546
    441760     12546.8
    441800       12546
    441840     12548.6
    441880     12550.2
    441920     12551.9
    441960     12552.4
    442000     12553.9
    442040     12555.4
    442080     12556.2
    442120     12557.5
    442160     12559.6
    442200     12559.3
    442240     12560.6
    442280     12561.5
    442320     12563.2
    442360     12564.5
    442400     12565.5
    442440     12564.6
    442480     12567.9
    442520     12568.8
    442560     12569.6
    442600     12568.8
    442640     12571.5
    442680       12573
    442720     12574.6
    442760     12575.2
    442800     12576.7
    442840     12578.2
    442880       12579
    442920     12580.3
    442960     12582.4
    443000     12582.1
    443040     12583.4
    443080     12584.3
    443120       12586
    443160     12587.3
    443200     12588.3
    443240     12587.4
    443280     12590.6
    443320     12591.6
    443360     12592.4
    443400     12591.6
    443440     12594.2
    443480     12595.7
    443520     12597.4
    443560     12597.9
    443600     12599.5
    443640     12600.9
    443680     12601.8
    443720     12603.1
    443760     12605.2
    443800     12604.8
    443840     12606.2
    443880     12607.1
    443920     12608.8
    443960     12610.1
    444000     12611.1
    444040     12610.2
    444080     12613.5
    444120     12614.4
    444160     12615.2
    444200     12614.4
    444240       12617
    444280     12618.6
    444320     12620.2
    444360     12620.7
    444400     12622.2
    444440     12623.7
    444480     12624.6
    444520     12625.9
    444560       12628
    444600     12627.6
    444640     12628.9
    444680     12629.8
    444720     12631.6
    444760     12632.9
    444800     12633.8
    444840     12632.9
    444880     12636.2
    444920     12637.1
    444960     12637.9
    445000     12637.2
    445040     12639.8
    445080     12641.3
    445120       12643
    445160     12643.5
    445200       12645
    445240     12646.5
    445280     12647.3
    445320     12648.6
    445360     12650.7
    445400     12650.3
    445440     12651.7
    445480     12652.6
    445520     12654.3
    445560     12655.6
    445600     12656.6
    445640     12655.7
    445680     12659.1
    445720     12659.8
    445760     12660.7
    445800       12660
    445840     12662.6
    445880     12664.1
    445920     12665.8
    445960     12666.2
    446000     12667.8
    446040     12669.3
    446080     12670.1
    446120     12671.4
    446160     12673.5
    446200     12673.1
    446240     12674.4
    446280     12675.4
    446320     12677.1
    446360     12678.4
    446400     12679.4
    446440     12678.5
    446480     12681.9
    446520     12682.6
    446560     12683.5
    446600     12682.8
    446640     12685.4
    446680     12686.8
    446720     12688.6
    446760     12689.1
    446800     12690.5
    446840     12692.1
    446880     12692.9
    446920     12694.2
    446960     12696.3
    447000     12695.8
    447040     12697.2
    447080     12698.1
    447120     12699.9
    447160     12701.2
    447200     12702.1
    447240     12701.3
    447280     12704.7
    447320     12705.5
    447360     12706.4
    447400     12705.6
    447440     12708.2
    447480     12709.7
    447520     12711.4
    447560     12711.9
    447600     12713.4
    447640     12714.8
    447680     12715.7
    447720       12717
    447760     12719.1
    447800     12718.6
    447840       12720
    447880       12721
    447920     12722.7
    447960       12724
    448000     12724.9
    448040     12724.1
    448080     12727.4
    448120     12728.3
    448160     12729.2
    448200     12728.4
    448240     12731.1
    448280     12732.4
    448320     12734.2
    448360     12734.6
    448400     12736.2
    448440     12737.7
    448480     12738.4
    448520     12739.8
    448560     12741.9
    448600     12741.4
    448640     12742.8
    448680     12743.8
    448720     12745.5
    448760     12746.9
    448800     12747.7
    448840       12747
    448880     12750.2
    448920       12751
    448960       12752
    449000     12751.2
    449040     12753.9
    449080     12755.2
    449120       12757
    449160     12757.4
    449200       12759
    449240     12760.4
    449280     12761.2
    449320     12762.6
    449360     12764.7
    449400     12764.2
    449440     12765.5
    449480     12766.5
    449520     12768.4
    449560     12769.7
    449600     12770.4
    449640     12769.8
    449680       12773
    449720     12773.8
    449760     12774.8
    449800       12774
    449840     12776.7
    449880       12778
    449920     12779.8
    449960     12780.2
    450000     12781.8
    450040     12783.2
    450080       12784
    450120     12785.4
    450160     12787.5
    450200       12787
    450240     12788.3
    450280     12789.4
    450320     12791.2
    450360     12792.5
    450400     12793.2
    450440     12792.5
    450480     12795.8
    450520     12796.5
    450560     12797.5
    450600     12796.7
    450640     12799.5
    450680     12800.8
    450720     12802.5
    450760       12803
    450800     12804.5
    450840       12806
    450880     12806.7
    450920     12808.2
    450960     12810.3
    451000     12809.7
    451040     12811.1
    451080     12812.1
    451120     12813.9
    451160     12815.2
    451200       12816
    451240     12815.3
    451280     12818.5
    451320     12819.3
    451360     12820.3
    451400     12819.4
    451440     12822.2
    451480     12823.6
    451520     12825.3
    451560     12825.7
    451600     12827.3
    451640     12828.8
    451680     12829.5
    451720     12830.9
    451760       12833
    451800     12832.5
    451840     12833.9
    451880     12834.8
    451920     12836.7
    451960       12838
    452000     12838.7
    452040       12838
    452080     12841.2
    452120     12841.9
    452160       12843
    452200     12842.1
    452240     12844.9
    452280     12846.3
    452320     12847.9
    452360     12848.4
    452400       12850
    452440     12851.5
    452480     12852.2
    452520     12853.6
    452560     12855.7
    452600     12855.2
    452640     12856.6
    452680     12857.5
    452720     12859.4
    452760     12860.7
    452800     12861.4
    452840     12860.7
    452880     12863.9
    452920     12864.7
    452960     12865.8
    453000     12864.9
    453040     12867.6
    453080       12869
    453120     12870.6
    453160     12871.2
    453200     12872.7
    453240     12874.2
    453280     12874.8
    453320     12876.4
    453360     12878.5
    453400       12878
    453440     12879.3
    453480     12880.2
    453520     12882.1
    453560     12883.4
    453600     12884.1
    453640     12883.4
    453680     12886.6
    453720     12887.3
    453760     12888.4
    453800     12887.6
    453840     12890.3
    453880     12891.7
    453920     12893.3
    453960     12893.9
    454000     12895.4
    454040     12896.9
    454080     12897.6
    454120     12899.1
    454160     12901.2
    454200     12900.7
    454240       12902
    454280     12902.9
    454320     12904.8
    454360     12906.1
    454400     12906.8
    454440     12906.1
    454480     12909.3
    454520       12910
    454560     12911.1
    454600     12910.2
    454640     12913.1
    454680     12914.4
    454720       12916
    454760     12916.5
    454800       12918
    454840     12919.6
    454880     12920.3
    454920     12921.7
    454960     12923.9
    455000     12923.4
    455040     12924.7
    455080     12925.6
    455120     12927.5
    455160     12928.8
    455200     12929.5
    455240     12928.8
    455280       12932
    455320     12932.6
    455360     12933.7
    455400     12932.8
    455440     12935.7
    455480       12937
    455520     12938.7
    455560     12939.3
    455600     12940.7
    455640     12942.3
    455680     12942.9
    455720     12944.4
    455760     12946.6
    455800     12946.1
    455840     12947.4
    455880     12948.2
    455920     12950.1
    455960     12951.5
    456000     12952.2
    456040     12951.5
    456080     12954.7
    456120     12955.3
    456160     12956.4
    456200     12955.5
    456240     12958.4
    456280     12959.7
    456320     12961.4
    456360     12961.9
    456400     12963.4
    456440     12964.9
    456480     12965.6
    456520     12967.1
    456560     12969.2
    456600     12968.8
    456640     12970.1
    456680     12970.9
    456720     12972.9
    456760     12974.2
    456800     12974.9
    456840     12974.2
    456880     12977.4
    456920       12978
    456960     12979.1
    457000     12978.2
    457040     12981.1
    457080     12982.5
    457120     12984.1
    457160     12984.7
    457200     12986.2
    457240     12987.7
    457280     12988.3
    457320     12989.9
    457360       12992
    457400     12991.5
    457440     12992.8
    457480     12993.7
    457520     12995.6
    457560       12997
    457600     12997.6
    457640       12997
    457680     13000.2
    457720     13000.7
    457760     13001.9
    457800       13001
    457840     13003.9
    457880     13005.3
    457920     13006.9
    457960     13007.5
    458000     13008.9
    458040     13010.4
    458080     13011.1
    458120     13012.7
    458160     13014.7
    458200     13014.2
    458240     13015.6
    458280     13016.5
    458320     13018.4
    458360     13019.7
    458400     13020.3
    458440     13019.7
    458480     13022.9
    458520     13023.5
    458560     13024.6
    458600     13023.7
    458640     13026.7
    458680       13028
    458720     13029.7
    458760     13030.2
    458800     13031.7
    458840     13033.1
    458880     13033.8
    458920     13035.4
    458960     13037.5
    459000       13037
    459040     13038.4
    459080     13039.3
    459120     13041.1
    459160     13042.4
    459200     13043.1
    459240     13042.4
    459280     13045.6
    459320     13046.2
    459360     13047.3
    459400     13046.5
    459440     13049.4
    459480     13050.8
    459520     13052.4
    459560     13052.8
    459600     13054.4
    459640     13055.9
    459680     13056.5
    459720     13058.2
    459760     13060.2
    459800     13059.7
    459840     13061.1
    459880       13062
    459920     13063.8
    459960     13065.1
    460000     13065.8
    460040     13065.1
    460080     13068.3
    460120     13068.9
    460160       13070
    460200     13069.2
    460240     13072.1
    460280     13073.5
    460320     13075.1
    460360     13075.5
    460400     13077.1
    460440     13078.6
    460480     13079.2
    460520     13080.8
    460560     13082.8
    460600     13082.4
    460640     13083.8
    460680     13084.7
    460720     13086.5
    460760     13087.9
    460800     13088.4
    460840     13087.8
    460880     13091.1
    460920     13091.6
    460960     13092.8
    461000     13091.8
    461040     13094.8
    461080     13096.2
    461120     13097.8
    461160     13098.2
    461200     13099.9
    461240     13101.3
    461280     13101.9
    461320     13103.5
    461360     13105.5
    461400     13105.1
    461440     13106.5
    461480     13107.5
    461520     13109.3
    461560     13110.6
    461600     13111.2
    461640     13110.6
    461680     13113.8
    461720     13114.3
    461760     13115.6
    461800     13114.6
    461840     13117.5
    461880       13119
    461920     13120.5
    461960       13121
    462000     13122.6
    462040       13124
    462080     13124.7
    462120     13126.3
    462160     13128.3
    462200     13127.8
    462240     13129.3
    462280     13130.2
    462320       13132
    462360     13133.4
    462400       13134
    462440     13133.3
    462480     13136.5
    462520     13137.1
    462560     13138.3
    462600     13137.3
    462640     13140.3
    462680     13141.7
    462720     13143.2
    462760     13143.7
    462800     13145.4
    462840     13146.8
    462880     13147.4
    462920     13149.1
    462960       13151
    463000     13150.6
    463040       13152
    463080     13152.9
    463120     13154.7
    463160     13156.1
    463200     13156.7
    463240     13156.1
    463280     13159.3
    463320     13159.8
    463360       13161
    463400       13160
    463440       13163
    463480     13164.5
    463520       13166
    463560     13166.5
    463600     13168.1
    463640     13169.5
    463680     13170.1
    463720     13171.8
    463760     13173.7
    463800     13173.4
    463840     13174.7
    463880     13175.6
    463920     13177.5
    463960     13178.8
    464000     13179.4
    464040     13178.8
    464080       13182
    464120     13182.6
    464160     13183.7
    464200     13182.6
    464240     13185.7
    464280     13187.1
    464320     13188.7
    464360     13189.2
    464400     13190.9
    464440     13192.3
    464480     13192.9
    464520     13194.5
    464560     13196.5
    464600       13196
    464640     13197.5
    464680     13198.4
    464720     13200.2
    464760     13201.5
    464800     13202.1
    464840     13201.5
    464880     13204.7
    464920     13205.3
    464960     13206.5
    465000     13205.4
    465040     13208.4
    465080     13209.9
    465120     13211.5
    465160     13211.9
    465200     13213.6
    465240       13215
    465280     13215.6
    465320     13217.2
    465360     13219.2
    465400     13218.8
    465440     13220.2
    465480     13221.1
    465520     13222.9
    465560     13224.3
    465600     13224.8
    465640     13224.2
    465680     13227.4
    465720       13228
    465760     13229.1
    465800     13228.1
    465840     13231.1
    465880     13232.6
    465920     13234.2
    465960     13234.6
    466000     13236.3
    466040     13237.7
    466080     13238.4
    466120     13239.9
    466160     13241.8
    466200     13241.5
    466240     13242.9
    466280     13243.8
    466320     13245.7
    466360       13247
    466400     13247.5
    466440       13247
    466480     13250.2
    466520     13250.7
    466560     13251.9
    466600     13250.8
    466640     13253.9
    466680     13255.3
    466720     13256.9
    466760     13257.4
    466800     13259.1
    466840     13260.4
    466880     13261.1
    466920     13262.7
    466960     13264.6
    467000     13264.2
    467040     13265.6
    467080     13266.5
    467120     13268.4
    467160     13269.7
    467200     13270.2
    467240     13269.7
    467280     13272.8
    467320     13273.4
    467360     13274.5
    467400     13273.4
    467440     13276.7
    467480       13278
    467520     13279.7
    467560       13280
    467600     13281.7
    467640     13283.1
    467680     13283.8
    467720     13285.4
    467760     13287.3
    467800     13286.9
    467840     13288.3
    467880     13289.2
    467920     13291.1
    467960     13292.4
    468000     13292.9
    468040     13292.4
    468080     13295.5
    468120     13296.1
    468160     13297.2
    468200     13296.1
    468240     13299.5
    468280     13300.7
    468320     13302.4
    468360     13302.7
    468400     13304.5
    468440     13305.7
    468480     13306.5
    468520       13308
    468560     13309.9
    468600     13309.6
    468640       13311
    468680     13311.9
    468720     13313.8
    468760     13315.1
    468800     13315.6
    468840     13315.1
    468880     13318.2
    468920     13318.9
    468960     13319.9
    469000     13318.8
    469040     13322.1
    469080     13323.4
    469120     13325.1
    469160     13325.4
    469200     13327.1
    469240     13328.5
    469280     13329.1
    469320     13330.7
    469360     13332.6
    469400     13332.3
    469440     13333.7
    469480     13334.6
    469520     13336.5
    469560     13337.8
    469600     13338.3
    469640     13337.8
    469680     13340.9
    469720     13341.6
    469760     13342.6
    469800     13341.5
    469840     13344.8
    469880     13346.1
    469920     13347.8
    469960     13348.1
    470000     13349.8
    470040     13351.1
    470080     13351.8
    470120     13353.4
    470160     13355.3
    470200       13355
    470240     13356.4
    470280     13357.3
    470320     13359.3
    470360     13360.5
    470400       13361
    470440     13360.5
    470480     13363.6
    470520     13364.3
    470560     13365.4
    470600     13364.3
    470640     13367.6
    470680     13368.9
    470720     13370.5
    470760     13370.8
    470800     13372.5
    470840     13373.9
    470880     13374.5
    470920     13376.1
    470960     13378.1
    471000     13377.7
    471040     13379.1
    471080       13380
    471120       13382
    471160     13383.2
    471200     13383.8
    471240     13383.2
    471280     13386.4
    471320       13387
    471360     13388.1
    471400       13387
    471440     13390.3
    471480     13391.6
    471520     13393.3
    471560     13393.5
    471600     13395.3
    471640     13396.6
    471680     13397.2
    471720     13398.8
    471760     13400.8
    471800     13400.5
    471840     13401.9
    471880     13402.7
    471920     13404.7
    471960       13406
    472000     13406.5
    472040     13405.9
    472080     13409.1
    472120     13409.6
    472160     13410.8
    472200     13409.7
    472240       13413
    472280     13414.2
    472320       13416
    472360     13416.2
    472400     13418.1
    472440     13419.4
    472480     13419.9
    472520     13421.6
    472560     13423.6
    472600     13423.1
    472640     13424.6
    472680     13425.5
    472720     13427.4
    472760     13428.7
    472800     13429.2
    472840     13428.6
    472880     13431.9
    472920     13432.4
    472960     13433.6
    473000     13432.4
    473040     13435.7
    473080       13437
    473120     13438.8
    473160     13438.9
    473200     13440.8
    473240     13442.1
    473280     13442.7
    473320     13444.3
    473360     13446.2
    473400     13445.9
    473440     13447.2
    473480     13448.2
    473520     13450.2
    473560     13451.4
    473600     13451.9
    473640     13451.3
    473680     13454.6
    473720     13455.2
    473760     13456.3
    473800     13455.2
    473840     13458.6
    473880     13459.7
    473920     13461.5
    473960     13461.7
    474000     13463.6
    474040     13464.8
    474080     13465.4
    474120     13467.1
    474160       13469
    474200     13468.6
    474240     13470.1
    474280       13471
    474320     13472.9
    474360     13474.2
    474400     13474.7
    474440       13474
    474480     13477.3
    474520     13477.9
    474560     13479.1
    474600     13477.9
    474640     13481.3
    474680     13482.4
    474720     13484.2
    474760     13484.4
    474800     13486.4
    474840     13487.6
    474880     13488.2
    474920     13489.8
    474960     13491.8
    475000     13491.4
    475040     13492.8
    475080     13493.8
    475120     13495.6
    475160     13496.9
    475200     13497.4
    475240     13496.7
    475280     13500.1
    475320     13500.6
    475360     13501.9
    475400     13500.7
    475440       13504
    475480     13505.1
    475520     13506.9
    475560     13507.1
    475600     13509.1
    475640     13510.3
    475680     13510.9
    475720     13512.5
    475760     13514.5
    475800     13514.1
    475840     13515.5
    475880     13516.4
    475920     13518.4
    475960     13519.7
    476000     13520.1
    476040     13519.4
    476080     13522.7
    476120     13523.3
    476160     13524.6
    476200     13523.3
    476240     13526.7
    476280     13527.8
    476320     13529.6
    476360     13529.9
    476400     13531.7
    476440       13533
    476480     13533.6
    476520     13535.1
    476560     13537.2
    476600     13536.8
    476640     13538.2
    476680     13539.1
    476720       13541
    476760     13542.3
    476800     13542.8
    476840     13542.1
    476880     13545.4
    476920       13546
    476960     13547.3
    477000       13546
    477040     13549.4
    477080     13550.5
    477120     13552.3
    477160     13552.5
    477200     13554.5
    477240     13555.7
    477280     13556.2
    477320     13557.9
    477360       13560
    477400     13559.5
    477440       13561
    477480     13561.8
    477520     13563.7
    477560     13565.1
    477600     13565.5
    477640     13564.7
    477680     13568.1
    477720     13568.7
    477760     13569.9
    477800     13568.7
    477840       13572
    477880     13573.1
    477920     13575.1
    477960     13575.2
    478000     13577.1
    478040     13578.4
    478080     13578.9
    478120     13580.5
    478160     13582.6
    478200     13582.1
    478240     13583.6
    478280     13584.5
    478320     13586.3
    478360     13587.8
    478400     13588.2
    478440     13587.4
    478480     13590.8
    478520     13591.4
    478560     13592.6
    478600     13591.3
    478640     13594.7
    478680     13595.8
    478720     13597.7
    478760     13597.9
    478800     13599.8
    478840     13601.1
    478880     13601.6
    478920     13603.2
    478960     13605.3
    479000     13604.7
    479040     13606.3
    479080     13607.2
    479120       13609
    479160     13610.4
    479200     13610.9
    479240     13610.1
    479280     13613.4
    479320     13614.1
    479360     13615.3
    479400     13613.9
    479440     13617.3
    479480     13618.5
    479520     13620.4
    479560     13620.5
    479600     13622.5
    479640     13623.8
    479680     13624.3
    479720     13625.9
    479760     13627.9
    479800     13627.3
    479840     13628.9
    479880     13629.9
    479920     13631.7
    479960     13633.1
    480000     13633.5
    480040     13632.7
    480080     13636.1
    480120     13636.8
    480160     13637.9
    480200     13636.6
    480240       13640
    480280     13641.1
    480320     13643.1
    480360     13643.1
    480400     13645.1
    480440     13646.4
    480480       13647
    480520     13648.5
    480560     13650.6
    480600       13650
    480640     13651.6
    480680     13652.5
    480720     13654.4
    480760     13655.8
    480800     13656.2
    480840     13655.4
    480880     13658.8
    480920     13659.4
    480960     13660.6
    481000     13659.3
    481040     13662.6
    481080     13663.8
    481120     13665.7
    481160     13665.8
    481200     13667.7
    481240     13669.1
    481280     13669.6
    481320     13671.2
    481360     13673.3
    481400     13672.7
    481440     13674.2
    481480     13675.2
    481520       13677
    481560     13678.4
    481600     13678.8
    481640     13678.1
    481680     13681.4
    481720       13682
    481760     13683.3
    481800     13681.9
    481840     13685.3
    481880     13686.5
    481920     13688.4
    481960     13688.5
    482000     13690.4
    482040     13691.8
    482080     13692.3
    482120     13693.9
    482160       13696
    482200     13695.4
    482240     13696.8
    482280     13697.9
    482320     13699.8
    482360     13701.1
    482400     13701.5
    482440     13700.7
    482480     13704.1
    482520     13704.7
    482560     13705.9
    482600     13704.6
    482640       13708
    482680     13709.1
    482720     13711.1
    482760     13711.2
    482800     13713.1
    482840     13714.5
    482880     13714.9
    482920     13716.5
    482960     13718.7
    483000     13718.1
    483040     13719.5
    483080     13720.6
    483120     13722.5
    483160     13723.8
    483200     13724.2
    483240     13723.3
    483280     13726.8
    483320     13727.3
    483360     13728.6
    483400     13727.3
    483440     13730.7
    483480     13731.9
    483520     13733.8
    483560     13733.8
    483600     13735.7
    483640     13737.2
    483680     13737.6
    483720     13739.2
    483760     13741.4
    483800     13740.8
    483840     13742.2
    483880     13743.4
    483920     13745.2
    483960     13746.5
    484000     13746.8
    484040     13746.1
    484080     13749.5
    484120     13750.1
    484160     13751.3
    484200       13750
    484240     13753.4
    484280     13754.6
    484320     13756.5
    484360     13756.5
    484400     13758.5
    484440     13759.9
    484480     13760.4
    484520       13762
    484560     13764.1
    484600     13763.5
    484640     13764.9
    484680     13766.1
    484720     13767.9
    484760     13769.2
    484800     13769.6
    484840     13768.7
    484880     13772.2
    484920     13772.8
    484960       13774
    485000     13772.7
    485040     13776.1
    485080     13777.3
    485120     13779.2
    485160     13779.2
    485200     13781.2
    485240     13782.7
    485280     13783.1
    485320     13784.7
    485360     13786.8
    485400     13786.2
    485440     13787.7
    485480     13788.8
    485520     13790.6
    485560     13791.9
    485600     13792.3
    485640     13791.5
    485680       13795
    485720     13795.6
    485760     13796.7
    485800     13795.4
    485840     13798.9
    485880     13800.1
    485920     13801.9
    485960     13801.9
    486000       13804
    486040     13805.4
    486080     13805.9
    486120     13807.5
    486160     13809.6
    486200     13808.9
    486240     13810.4
    486280     13811.6
    486320     13813.4
    486360     13814.7
    486400       13815
    486440     13814.2
    486480     13817.7
    486520     13818.3
    486560     13819.5
    486600     13818.2
    486640     13821.6
    486680     13822.9
    486720     13824.7
    486760     13824.7
    486800     13826.7
    486840     13828.2
    486880     13828.7
    486920     13830.2
    486960     13832.4
    487000     13831.6
    487040     13833.1
    487080     13834.3
    487120     13836.2
    487160     13837.4
    487200     13837.8
    487240     13836.9
    487280     13840.4
    487320     13841.1
    487360     13842.2
    487400     13840.9
    487440     13844.3
    487480     13845.7
    487520     13847.4
    487560     13847.5
    487600     13849.5
    487640     13850.9
    487680     13851.4
    487720       13853
    487760     13855.1
    487800     13854.4
    487840     13855.9
    487880       13857
    487920     13858.9
    487960     13860.1
    488000     13860.5
    488040     13859.7
    488080     13863.2
    488120     13863.8
    488160       13865
    488200     13863.6
    488240     13867.1
    488280     13868.4
    488320     13870.2
    488360     13870.2
    488400     13872.2
    488440     13873.6
    488480     13874.1
    488520     13875.8
    488560     13877.8
    488600     13877.1
    488640     13878.7
    488680     13879.7
    488720     13881.6
    488760     13882.9
    488800     13883.1
    488840     13882.5
    488880       13886
    488920     13886.6
    488960     13887.8
    489000     13886.4
    489040     13889.9
    489080     13891.2
    489120       13893
    489160     13892.9
    489200       13895
    489240     13896.3
    489280     13896.9
    489320     13898.6
    489360     13900.6
    489400     13899.9
    489440     13901.5
    489480     13902.5
    489520     13904.4
    489560     13905.6
    489600     13905.9
    489640     13905.3
    489680     13908.9
    489720     13909.4
    489760     13910.6
    489800     13909.2
    489840     13912.7
    489880       13914
    489920     13915.7
    489960     13915.8
    490000     13917.8
    490040     13919.1
    490080     13919.7
    490120     13921.4
    490160     13923.4
    490200     13922.8
    490240     13924.3
    490280     13925.3
    490320     13927.3
    490360     13928.5
    490400     13928.7
    490440     13928.2
    490480     13931.7
    490520     13932.2
    490560     13933.4
    490600       13932
    490640     13935.6
    490680     13936.8
    490720     13938.6
    490760     13938.6
    490800     13940.6
    490840     13941.9
    490880     13942.5
    490920     13944.2
    490960     13946.2
    491000     13945.6
    491040     13947.1
    491080     13948.1
    491120     13950.1
    491160     13951.3
    491200     13951.6
    491240       13951
    491280     13954.5
    491320       13955
    491360     13956.3
    491400     13954.7
    491440     13958.4
    491480     13959.7
    491520     13961.4
    491560     13961.4
    491600     13963.4
    491640     13964.7
    491680     13965.3
    491720       13967
    491760     13968.9
    491800     13968.4
    491840     13969.9
    491880       13971
    491920     13972.9
    491960       13974
    492000     13974.4
    492040     13973.8
    492080     13977.2
    492120     13977.8
    492160     13979.1
    492200     13977.5
    492240     13981.2
    492280     13982.5
    492320     13984.2
    492360     13984.2
    492400     13986.2
    492440     13987.5
    492480     13988.1
    492520     13989.8
    492560     13991.8
    492600     13991.3
    492640     13992.8
    492680     13993.8
    492720     13995.8
    492760     13996.9
    492800     13997.3
    492840     13996.6
    492880     14000.1
    492920     14000.6
    492960     14001.9
    493000     14000.3
    493040       14004
    493080     14005.3
    493120     14007.1
    493160       14007
    493200       14009
    493240     14010.4
    493280       14011
    493320     14012.7
    493360     14014.6
    493400     14014.1
    493440     14015.6
    493480     14016.7
    493520     14018.6
    493560     14019.8
    493600     14020.2
    493640     14019.5
    493680       14023
    493720     14023.5
    493760     14024.7
    493800     14023.2
    493840     14026.8
    493880     14028.2
    493920       14030
    493960     14029.9
    494000     14031.9
    494040     14033.3
    494080     14033.8
    494120     14035.6
    494160     14037.5
    494200       14037
    494240     14038.6
    494280     14039.7
    494320     14041.6
    494360     14042.7
    494400     14043.2
    494440     14042.4
    494480     14045.9
    494520     14046.4
    494560     14047.6
    494600     14046.2
    494640     14049.8
    494680     14051.1
    494720     14052.9
    494760     14052.8
    494800     14054.8
    494840     14056.2
    494880     14056.7
    494920     14058.5
    494960     14060.4
    495000     14059.9
    495040     14061.5
    495080     14062.6
    495120     14064.4
    495160     14065.6
    495200     14066.1
    495240     14065.3
    495280     14068.8
    495320     14069.3
    495360     14070.5
    495400     14069.1
    495440     14072.7
    495480       14074
    495520     14075.8
    495560     14075.7
    495600     14077.7
    495640     14079.1
    495680     14079.7
    495720     14081.4
    495760     14083.3
    495800     14082.9
    495840     14084.4
    495880     14085.5
    495920     14087.4
    495960     14088.6
    496000       14089
    496040     14088.2
    496080     14091.7
    496120     14092.2
    496160     14093.4
    496200     14091.9
    496240     14095.5
    496280     14096.9
    496320     14098.7
    496360     14098.5
    496400     14100.6
    496440       14102
    496480     14102.6
    496520     14104.3
    496560     14106.3
    496600     14105.8
    496640     14107.3
    496680     14108.3
    496720     14110.3
    496760     14111.5
    496800     14111.8
    496840       14111
    496880     14114.6
    496920       14115
    496960     14116.3
    497000     14114.9
    497040     14118.4
    497080     14119.8
    497120     14121.5
    497160     14121.4
    497200     14123.5
    497240     14124.9
    497280     14125.5
    497320     14127.2
    497360     14129.2
    497400     14128.7
    497440     14130.2
    497480     14131.2
    497520     14133.2
    497560     14134.4
    497600     14134.7
    497640     14133.9
    497680     14137.5
    497720     14137.9
    497760     14139.1
    497800     14137.8
    497840     14141.3
    497880     14142.6
    497920     14144.4
    497960     14144.3
    498000     14146.5
    498040     14147.9
    498080     14148.4
    498120     14150.1
    498160     14152.1
    498200     14151.5
    498240     14153.1
    498280     14154.1
    498320     14156.1
    498360     14157.3
    498400     14157.7
    498440     14156.7
    498480     14160.4
    498520     14160.8
    498560       14162
    498600     14160.6
    498640     14164.1
    498680     14165.5
    498720     14167.3
    498760     14167.1
    498800     14169.3
    498840     14170.8
    498880     14171.2
    498920       14173
    498960     14174.9
    499000     14174.4
    499040       14176
    499080     14176.9
    499120     14178.9
    499160     14180.1
    499200     14180.6
    499240     14179.5
    499280     14183.2
    499320     14183.7
    499360     14184.9
    499400     14183.5
    499440       14187
    499480     14188.3
    499520     14190.1
    499560       14190
    499600     14192.2
    499640     14193.6
    499680     14194.1
    499720     14195.8
    499760     14197.8
    499800     14197.3
    499840     14198.9
    499880     14199.7
    499920     14201.7
    499960       14203
    500000     14203.5
    500040     14202.4
    500080     14206.1
    500120     14206.5
    500160     14207.7
    500200     14206.3
    500240     14209.8
    500280     14211.1
    500320       14213
    500360     14212.9
    500400       14215
    500440     14216.4
    500480     14216.9
    500520     14218.7
    500560     14220.6
    500600     14220.1
    500640     14221.8
    500680     14222.5
    500720     14224.5
    500760     14225.9
    500800     14226.3
    500840     14225.2
    500880     14228.9
    500920     14229.3
    500960     14230.6
    501000     14229.1
    501040     14232.7
    501080       14234
    501120     14235.9
    501160     14235.7
    501200     14237.8
    501240     14239.3
    501280     14239.9
    501320     14241.5
    501360     14243.5
    501400     14242.9
    501440     14244.6
    501480     14245.4
    501520     14247.4
    501560     14248.7
    501600     14249.2
    501640       14248
    501680     14251.7
    501720     14252.1
    501760     14253.4
    501800     14251.9
    501840     14255.5
    501880     14256.8
    501920     14258.8
    501960     14258.5
    502000     14260.6
    502040     14262.2
    502080     14262.7
    502120     14264.4
    502160     14266.4
    502200     14265.7
    502240     14267.4
    502280     14268.2
    502320     14270.2
    502360     14271.5
    502400       14272
    502440     14270.8
    502480     14274.6
    502520     14274.9
    502560     14276.2
    502600     14274.7
    502640     14278.3
    502680     14279.6
    502720     14281.6
    502760     14281.3
    502800     14283.5
    502840       14285
    502880     14285.6
    502920     14287.2
    502960     14289.2
    503000     14288.6
    503040     14290.2
    503080     14290.9
    503120     14293.1
    503160     14294.3
    503200     14294.8
    503240     14293.7
    503280     14297.4
    503320     14297.8
    503360     14299.1
    503400     14297.6
    503440     14301.2
    503480     14302.4
    503520     14304.4
    503560     14304.1
    503600     14306.3
    503640     14307.9
    503680     14308.4
    503720     14310.1
    503760       14312
    503800     14311.5
    503840     14313.1
    503880     14313.8
    503920     14315.9
    503960     14317.2
    504000     14317.7
    504040     14316.5
    504080     14320.3
    504120     14320.7
    504160       14322
    504200     14320.4
    504240       14324
    504280     14325.2
    504320     14327.3
    504360       14327
    504400     14329.2
    504440     14330.7
    504480     14331.3
    504520     14332.9
    504560     14334.9
    504600     14334.3
    504640       14336
    504680     14336.6
    504720     14338.8
    504760       14340
    504800     14340.4
    504840     14339.4
    504880     14343.1
    504920     14343.5
    504960     14344.9
    505000     14343.2
    505040     14346.8
    505080       14348
    505120     14350.1
    505160     14349.8
    505200     14352.1
    505240     14353.6
    505280     14354.2
    505320     14355.7
    505360     14357.7
    505400     14357.2
    505440     14358.8
    505480     14359.4
    505520     14361.6
    505560     14362.9
    505600     14363.3
    505640     14362.2
    505680     14365.9
    505720     14366.3
    505760     14367.7
    505800       14366
    505840     14369.7
    505880     14370.8
    505920     14372.9
    505960     14372.6
    506000     14374.9
    506040     14376.4
    506080       14377
    506120     14378.5
    506160     14380.5
    506200       14380
    506240     14381.6
    506280     14382.2
    506320     14384.3
    506360     14385.6
    506400     14386.1
    506440     14384.9
    506480     14388.6
    506520     14389.1
    506560     14390.5
    506600     14388.8
    506640     14392.5
    506680     14393.5
    506720     14395.7
    506760     14395.5
    506800     14397.7
    506840     14399.2
    506880     14399.8
    506920     14401.3
    506960     14403.3
    507000     14402.7
    507040     14404.4
    507080       14405
    507120     14407.2
    507160     14408.4
    507200     14408.9
    507240     14407.7
    507280     14411.5
    507320       14412
    507360     14413.3
    507400     14411.6
    507440     14415.3
    507480     14416.4
    507520     14418.4
    507560     14418.3
    507600     14420.5
    507640     14422.1
    507680     14422.6
    507720     14424.1
    507760     14426.2
    507800     14425.5
    507840     14427.1
    507880     14427.8
    507920     14430.1
    507960     14431.2
    508000     14431.7
    508040     14430.5
    508080     14434.3
    508120     14434.8
    508160     14436.2
    508200     14434.4
    508240     14438.1
    508280     14439.2
    508320     14441.3
    508360     14441.1
    508400     14443.3
    508440     14444.9
    508480     14445.5
    508520     14446.9
    508560       14449
    508600     14448.3
    508640     14449.9
    508680     14450.6
    508720     14452.9
    508760       14454
    508800     14454.6
    508840     14453.4
    508880     14457.2
    508920     14457.6
    508960       14459
    509000     14457.3
    509040     14460.9
    509080     14462.1
    509120     14464.1
    509160     14463.9
    509200     14466.2
    509240     14467.8
    509280     14468.3
    509320     14469.8
    509360     14471.8
    509400     14471.2
    509440     14472.7
    509480     14473.4
    509520     14475.7
    509560     14476.8
    509600     14477.4
    509640     14476.2
    509680     14480.1
    509720     14480.5
    509760     14481.8
    509800     14480.1
    509840     14483.8
    509880     14484.9
    509920       14487
    509960     14486.8
    510000       14489
    510040     14490.7
    510080     14491.2
    510120     14492.7
    510160     14494.7
    510200     14494.1
    510240     14495.7
    510280     14496.3
    510320     14498.6
    510360     14499.7
    510400     14500.3
    510440     14499.2
    510480       14503
    510520     14503.4
    510560     14504.6
    510600       14503
    510640     14506.7
    510680     14507.8
    510720     14509.9
    510760     14509.7
    510800     14511.9
    510840     14513.6
    510880       14514
    510920     14515.5
    510960     14517.6
    511000     14516.9
    511040     14518.6
    511080     14519.1
    511120     14521.4
    511160     14522.7
    511200     14523.3
    511240     14522.1
    511280     14525.9
    511320     14526.3
    511360     14527.5
    511400     14525.9
    511440     14529.6
    511480     14530.7
    511520     14532.8
    511560     14532.6
    511600     14534.9
    511640     14536.5
    511680     14536.9
    511720     14538.4
    511760     14540.5
    511800     14539.9
    511840     14541.5
    511880       14542
    511920     14544.4
    511960     14545.5
    512000     14546.2
    512040       14545
    512080     14548.8
    512120     14549.2
    512160     14550.5
    512200     14548.9
    512240     14552.5
    512280     14553.7
    512320     14555.7
    512360     14555.6
    512400     14557.8
    512440     14559.4
    512480     14559.9
    512520     14561.4
    512560     14563.5
    512600     14562.8
    512640     14564.5
    512680       14565
    512720     14567.4
    512760     14568.5
    512800     14569.1
    512840       14568
    512880     14571.7
    512920     14572.2
    512960     14573.6
    513000     14571.8
    513040     14575.6
    513080     14576.7
    513120     14578.7
    513160     14578.6
    513200     14580.9
    513240     14582.3
    513280     14582.9
    513320     14584.4
    513360     14586.4
    513400     14585.8
    513440     14587.5
    513480       14588
    513520     14590.4
    513560     14591.4
    513600     14592.1
    513640     14590.9
    513680     14594.7
    513720     14595.2
    513760     14596.5
    513800     14594.8
    513840     14598.5
    513880     14599.6
    513920     14601.6
    513960     14601.5
    514000     14603.8
    514040     14605.2
    514080     14605.9
    514120     14607.4
    514160     14609.4
    514200     14608.9
    514240     14610.6
    514280       14611
    514320     14613.3
    514360     14614.4
    514400     14615.1
    514440     14613.9
    514480     14617.6
    514520     14618.2
    514560     14619.5
    514600     14617.7
    514640     14621.5
    514680     14622.6
    514720     14624.6
    514760     14624.5
    514800     14626.8
    514840     14628.3
    514880     14628.9
    514920     14630.4
    514960     14632.4
    515000     14631.8
    515040     14633.6
    515080     14633.9
    515120     14636.3
    515160     14637.4
    515200     14638.1
    515240     14636.9
    515280     14640.6
    515320     14641.1
    515360     14642.4
    515400     14640.7
    515440     14644.4
    515480     14645.6
    515520     14647.6
    515560     14647.5
    515600     14649.7
    515640     14651.2
    515680     14651.9
    515720     14653.3
    515760     14655.3
    515800     14654.8
    515840     14656.5
    515880     14656.8
    515920     14659.3
    515960     14660.3
    516000       14661
    516040     14659.9
    516080     14663.5
    516120     14664.1
    516160     14665.4
    516200     14663.6
    516240     14667.4
    516280     14668.6
    516320     14670.6
    516360     14670.4
    516400     14672.8
    516440     14674.1
    516480     14674.8
    516520     14676.3
    516560     14678.3
    516600     14677.8
    516640     14679.5
    516680     14679.7
    516720     14682.2
    516760     14683.2
    516800       14684
    516840     14682.8
    516880     14686.4
    516920       14687
    516960     14688.4
    517000     14686.6
    517040     14690.3
    517080     14691.5
    517120     14693.5
    517160     14693.3
    517200     14695.8
    517240     14697.1
    517280     14697.8
    517320     14699.2
    517360     14701.3
    517400     14700.8
    517440     14702.5
    517480     14702.8
    517520     14705.2
    517560     14706.1
    517600       14707
    517640     14705.9
    517680     14709.4
    517720     14710.1
    517760     14711.4
    517800     14709.6
    517840     14713.3
    517880     14714.6
    517920     14716.5
    517960     14716.4
    518000     14718.8
    518040     14720.1
    518080     14720.8
    518120     14722.2
    518160     14724.4
    518200     14723.8
    518240     14725.5
    518280     14725.8
    518320     14728.2
    518360     14729.2
    518400     14730.1
    518440     14728.9
    518480     14732.4
    518520     14733.1
    518560     14734.4
    518600     14732.7
    518640     14736.3
    518680     14737.6
    518720     14739.5
    518760     14739.3
    518800     14741.8
    518840     14743.2
    518880     14743.8
    518920     14745.3
    518960     14747.4
    519000     14746.9
    519040     14748.5
    519080     14748.8
    519120     14751.2
    519160     14752.2
    519200     14753.1
    519240     14751.9
    519280     14755.6
    519320     14756.2
    519360     14757.5
    519400     14755.7
    519440     14759.4
    519480     14760.7
    519520     14762.6
    519560     14762.4
    519600     14764.8
    519640     14766.2
    519680     14766.9
    519720     14768.3
    519760     14770.5
    519800     14769.9
    519840     14771.6
    519880     14771.8
    519920     14774.2
    519960     14775.3
    520000     14776.2
    520040       14775
    520080     14778.5
    520120     14779.1
    520160     14780.5
    520200     14778.7
    520240     14782.4
    520280     14783.7
    520320     14785.7
    520360     14785.4
    520400     14787.8
    520440     14789.3
    520480     14789.9
    520520     14791.3
    520560     14793.5
    520600     14792.9
    520640     14794.6
    520680     14794.8
    520720     14797.2
    520760     14798.3
    520800     14799.2
    520840     14797.9
    520880     14801.5
    520920     14802.1
    520960     14803.5
    521000     14801.7
    521040     14805.3
    521080     14806.7
    521120     14808.6
    521160     14808.4
    521200     14810.8
    521240     14812.3
    521280     14812.9
    521320     14814.3
    521360     14816.4
    521400     14815.9
    521440     14817.5
    521480     14817.9
    521520     14820.2
    521560     14821.3
    521600     14822.1
    521640     14820.9
    521680     14824.4
    521720       14825
    521760     14826.4
    521800     14824.7
    521840     14828.1
    521880     14829.7
    521920     14831.5
    521960     14831.4
    522000     14833.8
    522040     14835.2
    522080     14835.9
    522120     14837.3
    522160     14839.4
    522200     14838.8
    522240     14840.5
    522280     14840.8
    522320     14843.1
    522360     14844.2
    522400     14845.1
    522440     14843.9
    522480     14847.4
    522520       14848
    522560     14849.4
    522600     14847.7
    522640       14851
    522680     14852.6
    522720     14854.5
    522760     14854.3
    522800     14856.7
    522840     14858.1
    522880     14858.8
    522920     14860.3
    522960     14862.3
    523000     14861.8
    523040     14863.4
    523080     14863.7
    523120     14866.1
    523160     14867.2
    523200     14868.1
    523240     14866.9
    523280     14870.4
    523320     14870.9
    523360     14872.3
    523400     14870.6
    523440       14874
    523480     14875.6
    523520     14877.5
    523560     14877.3
    523600     14879.7
    523640       14881
    523680     14881.8
    523720     14883.2
    523760     14885.2
    523800     14884.8
    523840     14886.4
    523880     14886.7
    523920     14889.1
    523960     14890.2
    524000       14891
    524040     14889.9
    524080     14893.4
    524120     14893.9
    524160     14895.3
    524200     14893.5
    524240     14896.9
    524280     14898.6
    524320     14900.4
    524360     14900.2
    524400     14902.7
    524440       14904
    524480     14904.7
    524520     14906.2
    524560     14908.1
    524600     14907.7
    524640     14909.4
    524680     14909.6
    524720       14912
    524760     14913.1
    524800       14914
    524840     14912.9
    524880     14916.3
    524920     14916.8
    524960     14918.2
    525000     14916.5
    525040     14919.9
    525080     14921.5
    525120     14923.4
    525160     14923.1
    525200     14925.7
    525240       14927
    525280     14927.7
    525320     14929.1
    525360     14931.1
    525400     14930.7
    525440     14932.4
    525480     14932.5
    525520     14934.9
    525560     14936.1
    525600     14936.8
    525640     14935.8
    525680     14939.2
    525720     14939.7
    525760     14941.2
    525800     14939.4
    525840     14942.8
    525880     14944.4
    525920     14946.4
    525960     14946.1
    526000     14948.6
    526040       14950
    526080     14950.6
    526120       14952
    526160       14954
    526200     14953.7
    526240     14955.4
    526280     14955.5
    526320     14957.9
    526360     14959.1
    526400     14959.8
    526440     14958.7
    526480     14962.2
    526520     14962.8
    526560     14964.1
    526600     14962.4
    526640     14965.7
    526680     14967.4
    526720     14969.3
    526760     14969.1
    526800     14971.6
    526840     14972.9
    526880     14973.7
    526920     14975.1
    526960       14977
    527000     14976.7
    527040     14978.3
    527080     14978.5
    527120     14980.9
    527160       14982
    527200     14982.9
    527240     14981.7
    527280     14985.2
    527320     14985.7
    527360     14987.1
    527400     14985.4
    527440     14988.6
    527480     14990.4
    527520     14992.3
    527560     14992.1
    527600     14994.6
    527640     14995.9
    527680     14996.7
    527720     14998.1
    527760       15000
    527800     14999.7
    527840     15001.3
    527880     15001.5
    527920     15003.9
    527960       15005
    528000     15005.8
    528040     15004.6
    528080     15008.1
    528120     15008.7
    528160       15010
    528200     15008.3
    528240     15011.6
    528280     15013.3
    528320     15015.3
    528360     15015.1
    528400     15017.6
    528440     15018.8
    528480     15019.6
    528520     15021.1
    528560       15023
    528600     15022.7
    528640     15024.3
    528680     15024.5
    528720     15026.8
    528760     15027.9
    528800     15028.8
    528840     15027.6
    528880     15031.1
    528920     15031.7
    528960       15033
    529000     15031.2
    529040     15034.6
    529080     15036.3
    529120     15038.2
    529160       15038
    529200     15040.6
    529240     15041.8
    529280     15042.6
    529320     15044.1
    529360       15046
    529400     15045.7
    529440     15047.3
    529480     15047.3
    529520     15049.8
    529560     15050.9
    529600     15051.7
    529640     15050.6
    529680     15054.1
    529720     15054.6
    529760       15056
    529800     15054.2
    529840     15057.7
    529880     15059.3
    529920     15061.2
    529960       15061
    530000     15063.6
    530040     15064.8
    530080     15065.6
    530120     15067.1
    530160       15069
    530200     15068.6
    530240     15070.3
    530280     15070.3
    530320     15072.8
    530360     15073.9
    530400     15074.8
    530440     15073.6
    530480     15077.2
    530520     15077.6
    530560     15079.1
    530600     15077.3
    530640     15080.7
    530680     15082.3
    530720     15084.2
    530760       15084
    530800     15086.7
    530840     15087.8
    530880     15088.7
    530920     15090.1
    530960     15092.1
    531000     15091.7
    531040     15093.3
    531080     15093.3
    531120     15095.9
    531160     15096.9
    531200     15097.8
    531240     15096.6
    531280     15100.1
    531320     15100.6
    531360       15102
    531400     15100.3
    531440     15103.7
    531480     15105.4
    531520     15107.3
    531560     15107.1
    531600     15109.8
    531640     15110.8
    531680     15111.7
    531720     15113.2
    531760       15115
    531800     15114.7
    531840     15116.3
    531880     15116.3
    531920     15118.9
    531960     15120.1
    532000     15120.8
    532040     15119.6
    532080     15123.1
    532120     15123.6
    532160       15125
    532200     15123.3
    532240     15126.7
    532280     15128.5
    532320     15130.3
    532360     15130.1
    532400     15132.7
    532440     15133.8
    532480     15134.8
    532520     15136.2
    532560     15138.1
    532600     15137.8
    532640     15139.4
    532680     15139.3
    532720       15142
    532760     15143.1
    532800     15143.8
    532840     15142.6
    532880     15146.1
    532920     15146.6
    532960       15148
    533000     15146.3
    533040     15149.7
    533080     15151.5
    533120     15153.3
    533160     15153.1
    533200     15155.8
    533240     15156.8
    533280     15157.8
    533320     15159.2
    533360       15161
    533400     15160.7
    533440     15162.4
    533480     15162.4
    533520     15164.9
    533560     15166.2
    533600     15166.9
    533640     15165.6
    533680       15169
    533720     15169.6
    533760     15170.9
    533800     15169.3
    533840     15172.7
    533880     15174.5
    533920     15176.3
    533960     15176.2
    534000     15178.8
    534040     15179.8
    534080     15180.7
    534120     15182.2
    534160     15184.1
    534200     15183.7
    534240     15185.4
    534280     15185.3
    534320     15187.8
    534360     15189.1
    534400     15189.9
    534440     15188.6
    534480       15192
    534520     15192.6
    534560       15194
    534600     15192.2
    534640     15195.6
    534680     15197.5
    534720     15199.4
    534760     15199.1
    534800     15201.8
    534840     15202.8
    534880     15203.7
    534920     15205.2
    534960       15207
    535000     15206.7
    535040     15208.4
    535080     15208.3
    535120     15210.8
    535160     15212.1
    535200     15212.8
    535240     15211.5
    535280       15215
    535320     15215.6
    535360       15217
    535400     15215.2
    535440     15218.6
    535480     15220.5
    535520     15222.3
    535560     15222.1
    535600     15224.7
    535640     15225.7
    535680     15226.7
    535720     15228.2
    535760       15230
    535800     15229.7
    535840     15231.3
    535880     15231.2
    535920     15233.7
    535960       15235
    536000     15235.8
    536040     15234.5
    536080       15238
    536120     15238.5
    536160       15240
    536200     15238.1
    536240     15241.5
    536280     15243.5
    536320     15245.3
    536360     15245.1
    536400     15247.7
    536440     15248.6
    536480     15249.7
    536520     15251.1
    536560     15252.9
    536600     15252.7
    536640     15254.2
    536680     15254.2
    536720     15256.7
    536760     15257.9
    536800     15258.7
    536840     15257.5
    536880     15260.9
    536920     15261.4
    536960     15262.9
    537000     15261.1
    537040     15264.5
    537080     15266.4
    537120     15268.2
    537160     15268.1
    537200     15270.6
    537240     15271.5
    537280     15272.6
    537320       15274
    537360     15275.9
    537400     15275.6
    537440     15277.2
    537480       15277
    537520     15279.6
    537560     15280.9
    537600     15281.6
    537640     15280.4
    537680     15283.9
    537720     15284.4
    537760     15285.8
    537800       15284
    537840     15287.3
    537880     15289.4
    537920     15291.2
    537960       15291
    538000     15293.6
    538040     15294.4
    538080     15295.5
    538120       15297
    538160     15298.8
    538200     15298.5
    538240     15300.2
    538280     15299.9
    538320     15302.6
    538360     15303.8
    538400     15304.6
    538440     15303.4
    538480     15306.8
    538520     15307.4
    538560     15308.8
    538600       15307
    538640     15310.4
    538680     15312.4
    538720     15314.2
    538760     15313.9
    538800     15316.5
    538840     15317.3
    538880     15318.5
    538920       15320
    538960     15321.8
    539000     15321.4
    539040     15323.2
    539080     15322.9
    539120     15325.6
    539160     15326.9
    539200     15327.5
    539240     15326.4
    539280     15329.7
    539320     15330.3
    539360     15331.8
    539400     15330.1
    539440     15333.4
    539480     15335.3
    539520     15337.2
    539560       15337
    539600     15339.5
    539640     15340.4
    539680     15341.5
    539720     15342.9
    539760     15344.8
    539800     15344.5
    539840     15346.1
    539880     15345.9
    539920     15348.6
    539960     15349.9
    540000     15350.4
    540040     15349.3
    540080     15352.6
    540120     15353.3
    540160     15354.7
    540200       15353
    540240     15356.4
    540280     15358.2
    540320     15360.1
    540360       15360
    540400     15362.5
    540440     15363.4
    540480     15364.5
    540520     15365.9
    540560     15367.8
    540600     15367.5
    540640     15369.1
    540680     15368.8
    540720     15371.6
    540760     15372.9
    540800     15373.4
    540840     15372.3
    540880     15375.6
    540920     15376.2
    540960     15377.7
    541000       15376
    541040     15379.3
    541080     15381.2
    541120     15383.1
    541160     15382.9
    541200     15385.5
    541240     15386.3
    541280     15387.4
    541320     15388.9
    541360     15390.7
    541400     15390.4
    541440     15392.1
    541480     15391.8
    541520     15394.5
    541560     15395.8
    541600     15396.3
    541640     15395.2
    541680     15398.5
    541720     15399.1
    541760     15400.6
    541800       15399
    541840     15402.3
    541880     15404.1
    541920       15406
    541960     15405.8
    542000     15408.4
    542040     15409.3
    542080     15410.3
    542120     15411.8
    542160     15413.6
    542200     15413.4
    542240     15414.9
    542280     15414.6
    542320     15417.4
    542360     15418.7
    542400     15419.2
    542440     15418.2
    542480     15421.4
    542520     15421.9
    542560     15423.6
    542600     15421.9
    542640     15425.3
    542680       15427
    542720     15428.9
    542760     15428.7
    542800     15431.3
    542840     15432.2
    542880     15433.2
    542920     15434.7
    542960     15436.5
    543000     15436.3
    543040     15437.8
    543080     15437.6
    543120     15440.4
    543160     15441.6
    543200     15442.2
    543240     15441.2
    543280     15444.3
    543320     15444.8
    543360     15446.5
    543400     15444.9
    543440     15448.1
    543480     15449.9
    543520     15451.8
    543560     15451.6
    543600     15454.2
    543640     15455.1
    543680     15456.1
    543720     15457.7
    543760     15459.4
    543800     15459.2
    543840     15460.8
    543880     15460.4
    543920     15463.3
    543960     15464.5
    544000     15465.1
    544040     15464.1
    544080     15467.2
    544120     15467.7
    544160     15469.4
    544200     15467.8
    544240       15471
    544280     15472.7
    544320     15474.7
    544360     15474.6
    544400     15477.1
    544440       15478
    544480       15479
    544520     15480.5
    544560     15482.3
    544600     15482.1
    544640     15483.6
    544680     15483.3
    544720     15486.2
    544760     15487.5
    544800       15488
    544840     15487.1
    544880     15490.1
    544920     15490.6
    544960     15492.4
    545000     15490.7
    545040     15493.9
    545080     15495.6
    545120     15497.7
    545160     15497.5
    545200     15500.1
    545240     15500.9
    545280     15501.9
    545320     15503.4
    545360     15505.3
    545400     15505.1
    545440     15506.4
    545480     15506.2
    545520     15509.1
    545560     15510.4
    545600     15510.9
    545640       15510
    545680       15513
    545720     15513.6
    545760     15515.3
    545800     15513.7
    545840     15516.8
    545880     15518.5
    545920     15520.7
    545960     15520.4
    546000       15523
    546040     15523.8
    546080     15524.9
    546120     15526.3
    546160     15528.3
    546200       15528
    546240     15529.3
    546280     15529.2
    546320       15532
    546360     15533.3
    546400     15533.9
    546440     15532.9
    546480     15535.9
    546520     15536.5
    546560     15538.2
    546600     15536.6
    546640     15539.7
    546680     15541.5
    546720     15543.7
    546760     15543.4
    546800     15545.9
    546840     15546.8
    546880     15547.8
    546920     15549.2
    546960     15551.2
    547000       15551
    547040     15552.3
    547080     15552.1
    547120       15555
    547160     15556.3
    547200     15556.8
    547240     15555.9
    547280     15558.9
    547320     15559.4
    547360     15561.1
    547400     15559.5
    547440     15562.7
    547480     15564.5
    547520     15566.6
    547560     15566.3
    547600     15568.9
    547640     15569.7
    547680     15570.7
    547720     15572.2
    547760     15574.1
    547800       15574
    547840     15575.2
    547880     15575.1
    547920     15577.9
    547960     15579.2
    548000     15579.7
    548040     15578.8
    548080     15581.8
    548120     15582.3
    548160       15584
    548200     15582.4
    548240     15585.6
    548280     15587.3
    548320     15589.4
    548360     15589.2
    548400     15591.8
    548440     15592.6
    548480     15593.7
    548520       15595
    548560     15597.1
    548600     15596.9
    548640       15598
    548680       15598
    548720     15600.8
    548760     15602.1
    548800     15602.6
    548840     15601.7
    548880     15604.7
    548920     15605.2
    548960     15606.9
    549000     15605.3
    549040     15608.5
    549080     15610.2
    549120     15612.3
    549160     15612.2
    549200     15614.7
    549240     15615.5
    549280     15616.6
    549320       15618
    549360       15620
    549400     15619.8
    549440       15621
    549480     15620.9
    549520     15623.8
    549560     15624.9
    549600     15625.5
    549640     15624.6
    549680     15627.6
    549720     15628.2
    549760     15629.8
    549800     15628.3
    549840     15631.4
    549880     15633.2
    549920     15635.3
    549960     15635.1
    550000     15637.6
    550040     15638.4
    550080     15639.5
    550120     15640.9
    550160     15642.9
    550200     15642.8
    550240     15643.9
    550280     15643.9
    550320     15646.8
    550360     15647.9
    550400     15648.4
    550440     15647.4
    550480     15650.6
    550520     15651.1
    550560     15652.8
    550600     15651.2
    550640     15654.3
    550680     15656.1
    550720     15658.3
    550760       15658
    550800     15660.6
    550840     15661.3
    550880     15662.4
    550920     15663.9
    550960     15665.8
    551000     15665.6
    551040     15666.9
    551080     15666.8
    551120     15669.7
    551160     15670.8
    551200     15671.3
    551240     15670.4
    551280     15673.5
    551320     15674.1
    551360     15675.7
    551400     15674.1
    551440     15677.2
    551480     15679.1
    551520     15681.2
    551560       15681
    551600     15683.5
    551640     15684.3
    551680     15685.4
    551720     15686.8
    551760     15688.8
    551800     15688.7
    551840     15689.8
    551880     15689.8
    551920     15692.6
    551960     15693.8
    552000     15694.2
    552040     15693.3
    552080     15696.4
    552120       15697
    552160     15698.6
    552200       15697
    552240     15700.2
    552280       15702
    552320     15704.1
    552360     15703.9
    552400     15706.4
    552440     15707.2
    552480     15708.3
    552520     15709.8
    552560     15711.7
    552600     15711.6
    552640     15712.7
    552680     15712.7
    552720     15715.5
    552760     15716.7
    552800     15717.1
    552840     15716.2
    552880     15719.3
    552920     15719.9
    552960     15721.5
    553000     15719.9
    553040     15723.1
    553080       15725
    553120       15727
    553160     15726.8
    553200     15729.2
    553240     15730.2
    553280     15731.2
    553320     15732.7
    553360     15734.6
    553400     15734.5
    553440     15735.7
    553480     15735.6
    553520     15738.5
    553560     15739.5
    553600       15740
    553640     15739.1
    553680     15742.2
    553720     15742.8
    553760     15744.4
    553800     15742.8
    553840     15746.1
    553880     15747.9
    553920       15750
    553960     15749.8
    554000     15752.1
    554040     15753.1
    554080     15754.1
    554120     15755.6
    554160     15757.5
    554200     15757.4
    554240     15758.6
    554280     15758.5
    554320     15761.4
    554360     15762.4
    554400     15762.9
    554440       15762
    554480     15765.1
    554520     15765.7
    554560     15767.4
    554600     15765.7
    554640     15768.9
    554680     15770.8
    554720     15772.9
    554760     15772.7
    554800     15775.1
    554840       15776
    554880       15777
    554920     15778.5
    554960     15780.5
    555000     15780.3
    555040     15781.6
    555080     15781.4
    555120     15784.3
    555160     15785.4
    555200     15785.8
    555240     15784.9
    555280       15788
    555320     15788.6
    555360     15790.3
    555400     15788.7
    555440     15791.9
    555480     15793.7
    555520     15795.9
    555560     15795.6
    555600     15797.9
    555640     15798.9
    555680     15799.9
    555720     15801.5
    555760     15803.4
    555800     15803.2
    555840     15804.5
    555880     15804.4
    555920     15807.2
    555960     15808.3
    556000     15808.8
    556040     15807.9
    556080     15810.9
    556120     15811.5
    556160     15813.3
    556200     15811.6
    556240     15814.8
    556280     15816.6
    556320     15818.8
    556360     15818.5
    556400     15820.8
    556440     15821.8
    556480     15822.8
    556520     15824.4
    556560     15826.3
    556600     15826.2
    556640     15827.4
    556680     15827.3
    556720     15830.1
    556760     15831.2
    556800     15831.7
    556840     15830.7
    556880     15833.8
    556920     15834.4
    556960     15836.2
    557000     15834.4
    557040     15837.7
    557080     15839.5
    557120     15841.6
    557160     15841.4
    557200     15843.8
    557240     15844.6
    557280     15845.7
    557320     15847.3
    557360     15849.3
    557400     15849.1
    557440     15850.3
    557480     15850.2
    557520       15853
    557560     15854.1
    557600     15854.6
    557640     15853.6
    557680     15856.7
    557720     15857.3
    557760       15859
    557800     15857.3
    557840     15860.6
    557880     15862.3
    557920     15864.5
    557960     15864.4
    558000     15866.7
    558040     15867.5
    558080     15868.6
    558120     15870.2
    558160     15872.1
    558200       15872
    558240     15873.1
    558280       15873
    558320     15875.9
    558360     15876.9
    558400     15877.6
    558440     15876.5
    558480     15879.6
    558520     15880.1
    558560     15881.9
    558600     15880.1
    558640     15883.5
    558680     15885.2
    558720     15887.4
    558760     15887.3
    558800     15889.6
    558840     15890.4
    558880     15891.5
    558920     15893.1
    558960     15895.1
    559000     15894.9
    559040       15896
    559080     15895.8
    559120     15898.8
    559160     15899.8
    559200     15900.5
    559240     15899.4
    559280     15902.5
    559320       15903
    559360     15904.9
    559400       15903
    559440     15906.4
    559480       15908
    559520     15910.3
    559560     15910.1
    559600     15912.4
    559640     15913.2
    559680     15914.4
    559720     15915.9
    559760     15917.9
    559800     15917.8
    559840       15919
    559880     15918.7
    559920     15921.7
    559960     15922.7
    560000     15923.3
    560040     15922.3
    560080     15925.3
    560120     15925.9
    560160     15927.8
    560200     15925.9
    560240     15929.3
    560280     15930.9
    560320     15933.1
    560360     15932.9
    560400     15935.3
    560440       15936
    560480     15937.2
    560520     15938.8
    560560     15940.7
    560600     15940.6
    560640     15941.8
    560680     15941.4
    560720     15944.6
    560760     15945.5
    560800     15946.1
    560840       15945
    560880     15948.1
    560920     15948.8
    560960     15950.5
    561000     15948.7
    561040     15952.1
    561080     15953.8
    561120     15955.9
    561160     15955.7
    561200     15958.1
    561240     15958.9
    561280     15960.1
    561320     15961.5
    561360     15963.6
    561400     15963.4
    561440     15964.7
    561480     15964.2
    561520     15967.3
    561560     15968.3
    561600     15968.9
    561640     15967.9
    561680     15970.9
    561720     15971.6
    561760     15973.2
    561800     15971.6
    561840       15975
    561880     15976.6
    561920     15978.7
    561960     15978.5
    562000     15980.9
    562040     15981.7
    562080     15982.9
    562120     15984.4
    562160     15986.4
    562200     15986.2
    562240     15987.5
    562280       15987
    562320     15990.1
    562360     15991.1
    562400     15991.8
    562440     15990.6
    562480     15993.6
    562520     15994.3
    562560       15996
    562600     15994.3
    562640     15997.7
    562680     15999.3
    562720     16001.4
    562760     16001.2
    562800     16003.7
    562840     16004.5
    562880     16005.7
    562920     16007.1
    562960     16009.2
    563000       16009
    563040     16010.2
    563080     16009.8
    563120     16012.8
    563160     16013.9
    563200     16014.5
    563240     16013.4
    563280     16016.4
    563320       16017
    563360     16018.7
    563400     16017.1
    563440     16020.4
    563480       16022
    563520     16024.1
    563560       16024
    563600     16026.4
    563640     16027.3
    563680     16028.4
    563720     16029.9
    563760       16032
    563800     16031.7
    563840       16033
    563880     16032.5
    563920     16035.6
    563960     16036.6
    564000     16037.2
    564040     16036.2
    564080     16039.1
    564120     16039.8
    564160     16041.4
    564200     16039.9
    564240     16043.1
    564280     16044.8
    564320     16046.8
    564360     16046.8
    564400     16049.2
    564440     16050.2
    564480     16051.1
    564520     16052.6
    564560     16054.7
    564600     16054.4
    564640     16055.7
    564680     16055.2
    564720     16058.4
    564760     16059.4
    564800       16060
    564840     16058.9
    564880     16061.8
    564920     16062.4
    564960     16064.1
    565000     16062.6
    565040     16065.8
    565080     16067.5
    565120     16069.5
    565160     16069.5
    565200     16071.9
    565240     16072.9
    565280     16073.8
    565320     16075.3
    565360     16077.4
    565400       16077
    565440     16078.4
    565480       16078
    565520     16081.1
    565560     16082.1
    565600     16082.7
    565640     16081.6
    565680     16084.4
    565720     16085.1
    565760     16086.9
    565800     16085.3
    565840     16088.4
    565880     16090.2
    565920     16092.2
    565960     16092.2
    566000     16094.6
    566040     16095.6
    566080     16096.5
    566120       16098
    566160     16100.1
    566200     16099.7
    566240       16101
    566280     16100.6
    566320     16103.9
    566360     16104.8
    566400     16105.4
    566440     16104.3
    566480     16107.1
    566520     16107.7
    566560     16109.6
    566600       16108
    566640     16111.1
    566680     16112.8
    566720     16114.9
    566760     16114.9
    566800     16117.2
    566840     16118.3
    566880     16119.1
    566920     16120.7
    566960     16122.8
    567000     16122.4
    567040     16123.7
    567080     16123.4
    567120     16126.5
    567160     16127.4
    567200     16128.2
    567240     16126.9
    567280     16129.8
    567320     16130.4
    567360     16132.3
    567400     16130.6
    567440     16133.8
    567480     16135.4
    567520     16137.5
    567560     16137.5
    567600     16139.8
    567640       16141
    567680     16141.8
    567720     16143.3
    567760     16145.4
    567800       16145
    567840     16146.3
    567880       16146
    567920     16149.1
    567960       16150
    568000     16150.8
    568040     16149.5
    568080     16152.4
    568120       16153
    568160     16154.9
    568200     16153.2
    568240     16156.4
    568280       16158
    568320     16160.1
    568360     16160.1
    568400     16162.6
    568440     16163.7
    568480     16164.4
    568520     16165.9
    568560       16168
    568600     16167.6
    568640     16168.9
    568680     16168.6
    568720     16171.8
    568760     16172.7
    568800     16173.5
    568840     16172.2
    568880     16175.1
    568920     16175.6
    568960     16177.6
    569000       16176
    569040     16179.1
    569080     16180.6
    569120     16182.8
    569160     16182.8
    569200     16185.2
    569240     16186.5
    569280     16187.1
    569320     16188.7
    569360     16190.6
    569400     16190.4
    569440     16191.7
    569480     16191.3
    569520     16194.5
    569560     16195.3
    569600     16196.2
    569640     16194.9
    569680     16197.8
    569720     16198.3
    569760     16200.3
    569800     16198.7
    569840     16201.8
    569880     16203.3
    569920     16205.5
    569960     16205.6
    570000     16207.9
    570040     16209.2
    570080     16209.8
    570120     16211.4
    570160     16213.3
    570200       16213
    570240     16214.4
    570280     16214.1
    570320     16217.1
    570360     16218.1
    570400     16218.9
    570440     16217.6
    570480     16220.5
    570520       16221
    570560       16223
    570600     16221.5
    570640     16224.6
    570680     16225.9
    570720     16228.1
    570760     16228.3
    570800     16230.6
    570840     16231.9
    570880     16232.5
    570920     16234.1
    570960       16236
    571000     16235.7
    571040     16237.1
    571080     16236.8
    571120     16239.8
    571160     16240.8
    571200     16241.6
    571240     16240.2
    571280     16243.2
    571320     16243.7
    571360     16245.8
    571400     16244.1
    571440     16247.2
    571480     16248.6
    571520     16250.8
    571560       16251
    571600     16253.2
    571640     16254.6
    571680     16255.2
    571720     16256.7
    571760     16258.6
    571800     16258.4
    571840     16259.8
    571880     16259.4
    571920     16262.5
    571960     16263.4
    572000     16264.4
    572040     16262.9
    572080     16265.9
    572120     16266.4
    572160     16268.4
    572200     16266.8
    572240     16269.9
    572280     16271.3
    572320     16273.5
    572360     16273.7
    572400     16275.9
    572440     16277.3
    572480     16277.9
    572520     16279.4
    572560     16281.3
    572600     16281.1
    572640     16282.5
    572680     16282.1
    572720     16285.2
    572760     16286.1
    572800     16287.1
    572840     16285.6
    572880     16288.5
    572920       16289
    572960     16291.1
    573000     16289.4
    573040     16292.6
    573080     16293.9
    573120       16296
    573160     16296.3
    573200     16298.6
    573240       16300
    573280     16300.4
    573320       16302
    573360       16304
    573400     16303.8
    573440     16305.2
    573480     16304.8
    573520     16307.7
    573560     16308.7
    573600     16309.8
    573640     16308.1
    573680     16311.2
    573720     16311.6
    573760     16313.8
    573800       16312
    573840     16315.2
    573880     16316.5
    573920     16318.7
    573960       16319
    574000     16321.2
    574040     16322.6
    574080     16323.2
    574120     16324.6
    574160     16326.6
    574200     16326.4
    574240     16327.9
    574280     16327.4
    574320     16330.4
    574360     16331.4
    574400     16332.3
    574440     16330.7
    574480     16333.8
    574520     16334.2
    574560     16336.5
    574600     16334.8
    574640     16337.8
    574680     16339.2
    574720     16341.3
    574760     16341.7
    574800       16344
    574840     16345.4
    574880     16345.8
    574920     16347.3
    574960     16349.3
    575000     16349.1
    575040     16350.6
    575080     16350.1
    575120     16353.1
    575160     16354.1
    575200       16355
    575240     16353.4
    575280     16356.5
    575320     16356.9
    575360     16359.1
    575400     16357.4
    575440     16360.5
    575480     16361.9
    575520       16364
    575560     16364.3
    575600     16366.7
    575640     16368.1
    575680     16368.4
    575720       16370
    575760       16372
    575800     16371.8
    575840     16373.3
    575880     16372.7
    575920     16375.7
    575960     16376.8
    576000     16377.7
    576040     16376.1
    576080     16379.2
    576120     16379.6
    576160     16381.8
    576200       16380
    576240     16383.1
    576280     16384.6
    576320     16386.7
    576360       16387
    576400     16389.3
    576440     16390.8
    576480     16391.1
    576520     16392.8
    576560     16394.7
    576600     16394.5
    576640       16396
    576680     16395.4
    576720     16398.3
    576760     16399.5
    576800     16400.4
    576840     16398.8
    576880     16401.8
    576920     16402.3
    576960     16404.5
    577000     16402.7
    577040     16405.8
    577080     16407.2
    577120     16409.3
    577160     16409.7
    577200       16412
    577240     16413.6
    577280     16413.8
    577320     16415.4
    577360     16417.3
    577400     16417.1
    577440     16418.7
    577480     16418.1
    577520       16421
    577560     16422.1
    577600     16423.1
    577640     16421.5
    577680     16424.5
    577720     16424.9
    577760     16427.2
    577800     16425.3
    577840     16428.5
    577880     16429.8
    577920       16432
    577960     16432.3
    578000     16434.7
    578040     16436.1
    578080     16436.4
    578120     16438.1
    578160       16440
    578200     16439.8
    578240     16441.4
    578280     16440.7
    578320     16443.6
    578360     16444.8
    578400     16445.8
    578440     16444.2
    578480     16447.1
    578520     16447.6
    578560     16449.8
    578600       16448
    578640     16451.1
    578680     16452.5
    578720     16454.6
    578760     16454.9
    578800     16457.4
    578840     16458.7
    578880       16459
    578920     16460.7
    578960     16462.6
    579000     16462.5
    579040       16464
    579080     16463.3
    579120     16466.2
    579160     16467.5
    579200     16468.5
    579240     16466.9
    579280     16469.8
    579320     16470.4
    579360     16472.4
    579400     16470.7
    579440     16473.8
    579480     16475.2
    579520     16477.3
    579560     16477.6
    579600     16480.1
    579640     16481.3
    579680     16481.7
    579720     16483.3
    579760     16485.3
    579800     16485.1
    579840     16486.7
    579880       16486
    579920     16488.9
    579960     16490.2
    580000     16491.2
    580040     16489.5
    580080     16492.4
    580120     16493.1
    580160     16495.1
    580200     16493.3
    580240     16496.5
    580280     16497.9
    580320       16500
    580360     16500.3
    580400     16502.8
    580440       16504
    580480     16504.3
    580520       16506
    580560       16508
    580600     16507.9
    580640     16509.3
    580680     16508.7
    580720     16511.5
    580760     16512.8
    580800     16513.8
    580840     16512.2
    580880     16515.1
    580920     16515.8
    580960     16517.8
    581000     16515.9
    581040     16519.1
    581080     16520.5
    581120     16522.7
    581160       16523
    581200     16525.5
    581240     16526.7
    581280       16527
    581320     16528.7
    581360     16530.7
    581400     16530.5
    581440     16532.1
    581480     16531.3
    581520     16534.2
    581560     16535.4
    581600     16536.5
    581640     16534.9
    581680     16537.7
    581720     16538.5
    581760     16540.4
    581800     16538.7
    581840     16541.8
    581880     16543.2
    581920     16545.4
    581960     16545.7
    582000     16548.2
    582040     16549.4
    582080     16549.8
    582120     16551.4
    582160     16553.5
    582200     16553.3
    582240     16554.9
    582280     16554.1
    582320     16556.9
    582360     16558.1
    582400     16559.2
    582440     16557.5
    582480     16560.4
    582520     16561.2
    582560     16563.1
    582600     16561.3
    582640     16564.5
    582680     16565.9
    582720     16568.1
    582760     16568.4
    582800     16570.9
    582840     16572.1
    582880     16572.5
    582920     16574.3
    582960     16576.2
    583000       16576
    583040     16577.5
    583080     16576.8
    583120     16579.7
    583160     16580.9
    583200       16582
    583240     16580.3
    583280     16583.1
    583320     16583.9
    583360     16585.9
    583400     16584.1
    583440     16587.2
    583480     16588.7
    583520     16590.9
    583560     16591.2
    583600     16593.7
    583640     16594.9
    583680     16595.3
    583720       16597
    583760     16598.9
    583800     16598.9
    583840     16600.3
    583880     16599.6
    583920     16602.4
    583960     16603.7
    584000     16604.8
    584040     16603.1
    584080     16605.9
    584120     16606.7
    584160     16608.6
    584200     16606.9
    584240     16609.9
    584280     16611.5
    584320     16613.6
    584360       16614
    584400     16616.5
    584440     16617.6
    584480     16618.1
    584520     16619.8
    584560     16621.6
    584600     16621.7
    584640     16623.1
    584680     16622.4
    584720     16625.1
    584760     16626.5
    584800     16627.6
    584840     16625.8
    584880     16628.7
    584920     16629.4
    584960     16631.4
    585000     16629.6
    585040     16632.6
    585080     16634.2
    585120     16636.2
    585160     16636.6
    585200     16639.3
    585240     16640.3
    585280     16640.8
    585320     16642.6
    585360     16644.4
    585400     16644.4
    585440     16645.8
    585480     16645.1
    585520     16647.9
    585560     16649.2
    585600     16650.4
    585640     16648.6
    585680     16651.4
    585720     16652.1
    585760     16654.1
    585800     16652.3
    585840     16655.3
    585880       16657
    585920       16659
    585960     16659.3
    586000       16662
    586040       16663
    586080     16663.5
    586120     16665.3
    586160       16667
    586200     16667.2
    586240     16668.6
    586280     16667.9
    586320     16670.6
    586360       16672
    586400     16673.1
    586440     16671.4
    586480     16674.1
    586520     16674.9
    586560     16676.9
    586600     16675.1
    586640     16678.1
    586680     16679.7
    586720     16681.7
    586760     16682.1
    586800     16684.8
    586840     16685.8
    586880     16686.1
    586920     16688.2
    586960     16689.8
    587000     16689.9
    587040     16691.3
    587080     16690.6
    587120     16693.4
    587160     16694.8
    587200     16695.9
    587240     16694.1
    587280     16696.8
    587320     16697.7
    587360     16699.7
    587400     16697.9
    587440     16700.9
    587480     16702.4
    587520     16704.4
    587560     16704.9
    587600     16707.5
    587640     16708.6
    587680     16708.9
    587720       16711
    587760     16712.5
    587800     16712.7
    587840       16714
    587880     16713.4
    587920     16716.1
    587960     16717.5
    588000     16718.6
    588040       16717
    588080     16719.6
    588120     16720.5
    588160     16722.4
    588200     16720.6
    588240     16723.6
    588280     16725.2
    588320     16727.2
    588360     16727.6
    588400     16730.2
    588440     16731.4
    588480     16731.6
    588520     16733.7
    588560     16735.3
    588600     16735.4
    588640     16736.8
    588680     16736.1
    588720     16738.9
    588760     16740.3
    588800     16741.4
    588840     16739.8
    588880     16742.4
    588920     16743.3
    588960     16745.3
    589000     16743.5
    589040     16746.4
    589080       16748
    589120     16749.9
    589160     16750.4
    589200       16753
    589240     16754.2
    589280     16754.4
    589320     16756.6
    589360     16758.2
    589400       16758
    589440     16759.6
    589480     16758.9
    589520     16761.7
    589560     16763.1
    589600     16764.2
    589640     16762.6
    589680     16765.2
    589720     16766.1
    589760     16768.1
    589800     16766.3
    589840     16769.2
    589880     16770.8
    589920     16772.7
    589960     16773.2
    590000     16775.8
    590040     16776.9
    590080     16777.2
    590120     16779.4
    590160       16781
    590200     16780.9
    590240     16782.5
    590280     16781.7
    590320     16784.5
    590360       16786
    590400       16787
    590440     16785.3
    590480       16788
    590520     16788.8
    590560       16791
    590600       16789
    590640     16791.9
    590680     16793.6
    590720     16795.4
    590760       16796
    590800     16798.6
    590840     16799.7
    590880     16799.9
    590920     16802.2
    590960     16803.8
    591000     16803.7
    591040     16805.3
    591080     16804.5
    591120     16807.3
    591160     16808.7
    591200     16809.8
    591240     16808.1
    591280     16810.8
    591320     16811.7
    591360     16813.8
    591400     16811.8
    591440     16814.6
    591480     16816.3
    591520     16818.3
    591560     16818.8
    591600     16821.3
    591640     16822.5
    591680     16822.7
    591720       16825
    591760     16826.6
    591800     16826.5
    591840     16828.2
    591880     16827.4
    591920     16830.1
    591960     16831.5
    592000     16832.6
    592040       16831
    592080     16833.6
    592120     16834.5
    592160     16836.6
    592200     16834.6
    592240     16837.4
    592280     16839.1
    592320       16841
    592360     16841.6
    592400     16844.2
    592440     16845.3
    592480     16845.5
    592520     16847.8
    592560     16849.4
    592600     16849.4
    592640       16851
    592680     16850.2
    592720       16853
    592760     16854.3
    592800     16855.4
    592840     16853.8
    592880     16856.5
    592920     16857.3
    592960     16859.4
    593000     16857.4
    593040     16860.1
    593080     16861.8
    593120     16863.7
    593160     16864.4
    593200       16867
    593240     16868.1
    593280     16868.2
    593320     16870.7
    593360     16872.2
    593400     16872.1
    593440     16873.8
    593480     16872.9
    593520     16875.7
    593560     16877.1
    593600     16878.2
    593640     16876.5
    593680     16879.3
    593720     16880.1
    593760     16882.2
    593800     16880.2
    593840     16882.9
    593880     16884.8
    593920     16886.5
    593960     16887.2
    594000     16889.8
    594040     16890.8
    594080     16891.1
    594120     16893.4
    594160     16894.9
    594200     16894.9
    594240     16896.6
    594280     16895.7
    594320     16898.5
    594360     16899.8
    594400       16901
    594440     16899.3
    594480     16902.1
    594520     16902.8
    594560       16905
    594600       16903
    594640     16905.6
    594680     16907.6
    594720     16909.3
    594760     16910.1
    594800     16912.6
    594840     16913.6
    594880     16913.9
    594920     16916.2
    594960     16917.7
    595000     16917.6
    595040     16919.4
    595080     16918.4
    595120     16921.4
    595160     16922.7
    595200     16923.8
    595240     16922.1
    595280     16924.9
    595320     16925.6
    595360     16927.8
    595400     16925.8
    595440     16928.5
    595480     16930.5
    595520     16932.1
    595560       16933
    595600     16935.4
    595640     16936.4
    595680     16936.7
    595720     16939.1
    595760     16940.6
    595800     16940.4
    595840     16942.2
    595880     16941.3
    595920     16944.2
    595960     16945.5
    596000     16946.6
    596040     16944.8
    596080     16947.7
    596120     16948.4
    596160     16950.6
    596200     16948.7
    596240     16951.3
    596280     16953.4
    596320       16955
    596360     16955.8
    596400     16958.2
    596440     16959.2
    596480     16959.5
    596520     16961.8
    596560     16963.4
    596600     16963.3
    596640     16965.1
    596680     16964.2
    596720     16967.1
    596760     16968.3
    596800     16969.4
    596840     16967.6
    596880     16970.6
    596920     16971.2
    596960     16973.5
    597000     16971.4
    597040     16974.2
    597080     16976.3
    597120     16977.8
    597160     16978.7
    597200     16981.1
    597240     16982.1
    597280     16982.3
    597320     16984.7
    597360     16986.3
    597400     16986.1
    597440     16987.9
    597480       16987
    597520     16989.9
    597560     16991.2
    597600     16992.3
    597640     16990.5
    597680     16993.5
    597720       16994
    597760     16996.4
    597800     16994.3
    597840       16997
    597880     16999.1
    597920     17000.7
    597960     17001.6
    598000     17003.9
    598040     17004.9
    598080     17005.2
    598120     17007.5
    598160     17009.2
    598200       17009
    598240     17010.8
    598280     17009.9
    598320     17012.6
    598360     17014.1
    598400     17015.1
    598440     17013.3
    598480     17016.4
    598520       17017
    598560     17019.2
    598600     17017.2
    598640       17020
    598680       17022
    598720     17023.6
    598760     17024.5
    598800     17026.8
    598840     17027.8
    598880     17028.2
    598920     17030.4
    598960       17032
    599000       17032
    599040     17033.7
    599080     17032.7
    599120     17035.5
    599160     17036.9
    599200       17038
    599240     17036.1
    599280     17039.2
    599320     17039.8
    599360     17042.1
    599400     17040.1
    599440     17042.8
    599480     17044.9
    599520     17046.4
    599560     17047.4
    599600     17049.6
    599640     17050.7
    599680       17051
    599720     17053.1
    599760     17054.9
    599800     17054.9
    599840     17056.5
    599880     17055.5
    599920     17058.3
    599960     17059.8
    600000     17060.8
    600040     17058.9
    600080     17062.1
    600120     17062.6
    600160     17064.9
    600200     17062.9
    600240     17065.6
    600280     17067.7
    600320     17069.2
    600360     17070.2
    600400     17072.3
    600440     17073.5
    600480     17073.8
    600520     17075.9
    600560     17077.6
    600600     17077.8
    600640     17079.4
    600680     17078.4
    600720     17081.2
    600760     17082.6
    600800     17083.5
    600840     17081.7
    600880     17084.9
    600920     17085.5
    600960     17087.6
    601000     17085.7
    601040     17088.4
    601080     17090.5
    601120       17092
    601160     17093.1
    601200     17095.1
    601240     17096.3
    601280     17096.6
    601320     17098.7
    601360     17100.5
    601400     17100.6
    601440     17102.1
    601480     17101.3
    601520     17104.1
    601560     17105.4
    601600     17106.4
    601640     17104.5
    601680     17107.7
    601720     17108.2
    601760     17110.4
    601800     17108.5
    601840     17111.1
    601880     17113.3
    601920     17114.8
    601960     17115.8
    602000     17117.8
    602040     17119.1
    602080     17119.3
    602120     17121.4
    602160     17123.3
    602200     17123.5
    602240       17125
    602280     17124.1
    602320     17126.7
    602360     17128.2
    602400     17129.2
    602440     17127.3
    602480     17130.5
    602520       17131
    602560     17133.1
    602600     17131.4
    602640     17133.9
    602680     17136.1
    602720     17137.5
    602760     17138.6
    602800     17140.6
    602840     17141.8
    602880     17142.1
    602920     17144.2
    602960     17146.1
    603000     17146.3
    603040     17147.7
    603080     17146.9
    603120     17149.5
    603160     17151.1
    603200       17152
    603240     17150.1
    603280     17153.3
    603320     17153.8
    603360     17155.9
    603400     17154.2
    603440     17156.6
    603480     17158.8
    603520     17160.4
    603560     17161.4
    603600     17163.4
    603640     17164.7
    603680     17164.8
    603720     17166.9
    603760       17169
    603800       17169
    603840     17170.5
    603880     17169.6
    603920     17172.2
    603960     17173.8
    604000     17174.7
    604040     17172.9
    604080       17176
    604120     17176.5
    604160     17178.7
    604200     17176.9
    604240     17179.3
    604280     17181.5
    604320     17183.2
    604360     17184.3
    604400     17186.2
    604440     17187.4
    604480     17187.5
    604520     17189.8
    604560     17191.9
    604600     17191.8
    604640     17193.3
    604680     17192.5
    604720       17195
    604760     17196.6
    604800     17197.6
    604840     17195.7
    604880     17198.8
    604920     17199.3
    604960     17201.5
    605000     17199.6
    605040     17202.2
    605080     17204.2
    605120       17206
    605160     17207.1
    605200       17209
    605240     17210.1
    605280     17210.3
    605320     17212.6
    605360     17214.6
    605400     17214.5
    605440       17216
    605480     17215.3
    605520     17217.8
    605560     17219.5
    605600     17220.3
    605640     17218.3
    605680     17221.5
    605720       17222
    605760     17224.2
    605800     17222.3
    605840     17224.9
    605880       17227
    605920     17228.7
    605960     17229.7
    606000     17231.7
    606040     17232.8
    606080     17232.9
    606120     17235.3
    606160     17237.4
    606200     17237.2
    606240     17238.7
    606280     17237.9
    606320     17240.6
    606360     17242.1
    606400       17243
    606440       17241
    606480     17244.2
    606520     17244.7
    606560     17246.9
    606600       17245
    606640     17247.6
    606680     17249.9
    606720     17251.4
    606760     17252.5
    606800     17254.5
    606840     17255.6
    606880     17255.6
    606920     17258.1
    606960     17260.1
    607000     17259.9
    607040     17261.3
    607080     17260.7
    607120     17263.4
    607160     17264.9
    607200     17265.8
    607240     17263.7
    607280       17267
    607320     17267.4
    607360     17269.7
    607400     17267.8
    607440     17270.4
    607480     17272.6
    607520     17274.2
    607560     17275.3
    607600     17277.3
    607640     17278.4
    607680     17278.3
    607720     17280.9
    607760     17282.8
    607800     17282.6
    607840       17284
    607880     17283.5
    607920     17286.1
    607960     17287.6
    608000     17288.5
    608040     17286.5
    608080     17289.8
    608120     17290.1
    608160     17292.5
    608200     17290.5
    608240     17293.1
    608280     17295.2
    608320       17297
    608360     17298.1
    608400     17300.1
    608440     17301.1
    608480       17301
    608520     17303.6
    608560     17305.5
    608600     17305.4
    608640     17306.7
    608680     17306.2
    608720     17308.8
    608760     17310.4
    608800     17311.3
    608840     17309.1
    608880     17312.6
    608920     17312.8
    608960     17315.2
    609000     17313.2
    609040     17315.9
    609080     17317.9
    609120     17319.7
    609160     17320.8
    609200     17322.8
    609240     17323.8
    609280     17323.7
    609320     17326.3
    609360     17328.2
    609400       17328
    609440     17329.5
    609480       17329
    609520     17331.7
    609560     17333.1
    609600       17334
    609640     17331.7
    609680     17335.2
    609720     17335.4
    609760       17338
    609800     17335.8
    609840     17338.6
    609880     17340.6
    609920     17342.3
    609960     17343.4
    610000     17345.5
    610040     17346.4
    610080     17346.4
    610120       17349
    610160     17350.8
    610200     17350.7
    610240     17352.1
    610280     17351.6
    610320     17354.3
    610360     17355.9
    610400     17356.7
    610440     17354.4
    610480     17357.8
    610520       17358
    610560     17360.6
    610600     17358.3
    610640     17361.2
    610680     17363.2
    610720     17364.9
    610760     17366.1
    610800     17368.1
    610840       17369
    610880       17369
    610920     17371.7
    610960     17373.4
    611000     17373.4
    611040     17374.8
    611080     17374.2
    611120       17377
    611160     17378.5
    611200     17379.3
    611240     17377.1
    611280     17380.4
    611320     17380.6
    611360     17383.3
    611400     17380.9
    611440     17383.8
    611480     17385.9
    611520     17387.5
    611560     17388.7
    611600     17390.7
    611640     17391.6
    611680     17391.8
    611720     17394.4
    611760     17396.1
    611800       17396
    611840     17397.5
    611880     17396.9
    611920     17399.6
    611960     17401.1
    612000       17402
    612040     17399.7
    612080     17403.1
    612120     17403.3
    612160     17405.9
    612200     17403.5
    612240     17406.4
    612280     17408.6
    612320     17410.2
    612360     17411.5
    612400     17413.5
    612440     17414.4
    612480     17414.5
    612520     17417.1
    612560     17418.7
    612600     17418.6
    612640     17420.1
    612680     17419.6
    612720     17422.3
    612760     17423.8
    612800     17424.6
    612840     17422.3
    612880     17425.7
    612920     17425.9
    612960     17428.6
    613000     17426.2
    613040       17429
    613080     17431.2
    613120     17432.8
    613160     17434.1
    613200     17436.1
    613240       17437
    613280     17437.1
    613320     17439.7
    613360     17441.4
    613400     17441.4
    613440     17442.8
    613480     17442.2
    613520       17445
    613560     17446.5
    613600     17447.3
    613640     17444.9
    613680     17448.3
    613720     17448.5
    613760     17451.2
    613800     17448.9
    613840     17451.6
    613880     17453.8
    613920     17455.4
    613960     17456.7
    614000     17458.7
    614040     17459.6
    614080     17459.7
    614120     17462.3
    614160       17464
    614200       17464
    614240     17465.4
    614280     17464.8
    614320     17467.6
    614360     17469.1
    614400     17469.8
    614440     17467.5
    614480     17470.8
    614520       17471
    614560     17473.7
    614600     17471.4
    614640     17474.1
    614680     17476.4
    614720       17478
    614760     17479.3
    614800     17481.2
    614840     17482.3
    614880     17482.3
    614920     17484.9
    614960     17486.6
    615000     17486.5
    615040     17487.9
    615080     17487.3
    615120     17490.2
    615160     17491.6
    615200     17492.3
    615240     17490.1
    615280     17493.5
    615320     17493.7
    615360     17496.3
    615400       17494
    615440     17496.7
    615480     17499.1
    615520     17500.7
    615560       17502
    615600     17503.8
    615640       17505
    615680     17504.9
    615720     17507.5
    615760     17509.3
    615800       17509
    615840     17510.6
    615880       17510
    615920     17512.8
    615960     17514.2
    616000       17515
    616040     17512.8
    616080     17516.1
    616120     17516.4
    616160     17519.1
    616200     17516.7
    616240     17519.4
    616280     17521.8
    616320     17523.3
    616360     17524.7
    616400     17526.4
    616440     17527.6
    616480     17527.5
    616520     17530.1
    616560     17531.9
    616600     17531.6
    616640     17533.2
    616680     17532.5
    616720     17535.5
    616760     17536.9
    616800     17537.6
    616840     17535.4
    616880     17538.8
    616920     17539.1
    616960     17541.9
    617000     17539.3
    617040     17542.1
    617080     17544.4
    617120     17545.8
    617160     17547.3
    617200     17549.1
    617240     17550.3
    617280     17550.2
    617320     17552.9
    617360     17554.6
    617400     17554.2
    617440     17555.8
    617480     17555.2
    617520     17558.1
    617560     17559.6
    617600     17560.2
    617640     17558.1
    617680     17561.4
    617720     17561.7
    617760     17564.5
    617800     17561.8
    617840     17564.7
    617880       17567
    617920     17568.5
    617960     17569.9
    618000     17571.7
    618040     17572.9
    618080     17572.8
    618120     17575.5
    618160     17577.2
    618200     17576.8
    618240     17578.3
    618280     17577.8
    618320     17580.6
    618360     17582.2
    618400     17582.8
    618440     17580.6
    618480       17584
    618520     17584.3
    618560     17587.1
    618600     17584.4
    618640     17587.3
    618680     17589.7
    618720     17591.1
    618760     17592.5
    618800     17594.3
    618840     17595.4
    618880     17595.4
    618920     17598.1
    618960     17599.8
    619000     17599.4
    619040     17600.9
    619080     17600.4
    619120     17603.2
    619160     17604.9
    619200     17605.3
    619240     17603.2
    619280     17606.6
    619320     17606.9
    619360     17609.7
    619400       17607
    619440       17610
    619480     17612.2
    619520     17613.7
    619560     17615.2
    619600       17617
    619640       17618
    619680       17618
    619720     17620.7
    619760     17622.5
    619800     17621.9
    619840     17623.5
    619880       17623
    619920     17625.8
    619960     17627.5
    620000     17627.8
    620040     17625.8
    620080     17629.1
    620120     17629.5
    620160     17632.2
    620200     17629.6
    620240     17632.6
    620280     17634.8
    620320     17636.2
    620360     17637.9
    620400     17639.6
    620440     17640.6
    620480     17640.7
    620520     17643.3
    620560     17645.1
    620600     17644.5
    620640     17646.2
    620680     17645.7
    620720     17648.5
    620760       17650
    620800     17650.5
    620840     17648.4
    620880     17651.7
    620920     17652.1
    620960     17654.7
    621000     17652.2
    621040     17655.3
    621080     17657.5
    621120     17658.8
    621160     17660.4
    621200     17662.3
    621240     17663.2
    621280     17663.3
    621320     17665.8
    621360     17667.8
    621400     17667.1
    621440     17668.8
    621480     17668.2
    621520       17671
    621560     17672.6
    621600     17673.1
    621640     17671.1
    621680     17674.4
    621720     17674.7
    621760     17677.4
    621800     17674.8
    621840     17677.8
    621880       17680
    621920     17681.4
    621960       17683
    622000       17685
    622040     17685.8
    622080     17685.9
    622120     17688.6
    622160     17690.6
    622200     17689.8
    622240     17691.3
    622280     17690.9
    622320     17693.8
    622360     17695.3
    622400     17695.9
    622440     17693.8
    622480     17697.1
    622520     17697.3
    622560     17700.1
    622600     17697.4
    622640     17700.5
    622680     17702.8
    622720     17704.1
    622760     17705.6
    622800     17707.6
    622840     17708.4
    622880     17708.6
    622920     17711.2
    622960     17713.3
    623000     17712.5
    623040     17713.9
    623080     17713.5
    623120     17716.4
    623160     17717.9
    623200     17718.6
    623240     17716.4
    623280     17719.7
    623320       17720
    623360     17722.8
    623400     17720.1
    623440     17723.1
    623480     17725.4
    623520     17726.8
    623560     17728.3
    623600     17730.2
    623640     17731.1
    623680     17731.3
    623720     17733.8
    623760     17735.9
    623800     17735.3
    623840     17736.6
    623880     17736.2
    623920     17739.1
    623960     17740.6
    624000     17741.3
    624040       17739
    624080     17742.3
    624120     17742.7
    624160     17745.4
    624200     17742.7
    624240     17745.7
    624280     17748.1
    624320     17749.6
    624360       17751
    624400     17752.9
    624440     17753.7
    624480       17754
    624520     17756.5
    624560     17758.6
    624600     17757.9
    624640     17759.3
    624680     17758.9
    624720     17761.7
    624760     17763.3
    624800     17763.9
    624840     17761.7
    624880     17765.1
    624920     17765.4
    624960     17768.2
    625000     17765.4
    625040     17768.4
    625080     17770.8
    625120     17772.2
    625160     17773.7
    625200     17775.6
    625240     17776.4
    625280     17776.7
    625320     17779.1
    625360     17781.3
    625400     17780.5
    625440     17781.9
    625480     17781.6
    625520     17784.4
    625560     17785.9
    625600     17786.6
    625640     17784.4
    625680     17787.6
    625720       17788
    625760     17790.7
    625800       17788
    625840     17791.1
    625880     17793.4
    625920     17794.7
    625960     17796.2
    626000     17798.1
    626040     17799.1
    626080     17799.4
    626120     17801.8
    626160       17804
    626200     17803.1
    626240     17804.5
    626280     17804.3
    626320       17807
    626360     17808.4
    626400     17809.3
    626440       17807
    626480     17810.2
    626520     17810.4
    626560     17813.3
    626600     17810.5
    626640     17813.7
    626680       17816
    626720     17817.3
    626760     17818.8
    626800     17820.7
    626840     17821.7
    626880       17822
    626920     17824.3
    626960     17826.6
    627000     17825.8
    627040     17827.2
    627080     17826.9
    627120     17829.7
    627160     17831.1
    627200     17831.9
    627240     17829.5
    627280     17832.8
    627320       17833
    627360     17835.9
    627400     17833.2
    627440     17836.1
    627480     17838.5
    627520     17839.8
    627560     17841.3
    627600     17843.2
    627640     17844.4
    627680     17844.5
    627720     17846.8
    627760     17849.1
    627800     17848.4
    627840     17849.7
    627880     17849.4
    627920     17852.3
    627960     17853.5
    628000     17854.4
    628040       17852
    628080     17855.3
    628120     17855.6
    628160     17858.4
    628200     17855.7
    628240     17858.7
    628280     17861.1
    628320     17862.3
    628360     17863.8
    628400     17865.7
    628440     17866.9
    628480       17867
    628520     17869.4
    628560     17871.6
    628600       17871
    628640     17872.3
    628680     17871.9
    628720     17874.8
    628760       17876
    628800     17876.9
    628840     17874.6
    628880     17877.8
    628920       17878
    628960     17880.8
    629000     17878.2
    629040     17881.2
    629080     17883.7
    629120     17884.8
    629160     17886.2
    629200     17888.3
    629240     17889.5
    629280     17889.5
    629320     17891.9
    629360     17894.1
    629400     17893.4
    629440     17894.8
    629480     17894.4
    629520     17897.4
    629560     17898.5
    629600     17899.4
    629640       17897
    629680     17900.3
    629720     17900.5
    629760     17903.4
    629800     17900.7
    629840     17903.6
    629880     17906.2
    629920     17907.3
    629960     17908.8
    630000     17910.8
    630040       17912
    630080       17912
    630120     17914.5
    630160     17916.7
    630200       17916
    630240     17917.3
    630280       17917
    630320       17920
    630360     17921.1
    630400     17921.9
    630440     17919.4
    630480     17922.9
    630520     17923.1
    630560       17926
    630600     17923.2
    630640     17926.1
    630680     17928.8
    630720     17929.8
    630760     17931.4
    630800     17933.4
    630840     17934.6
    630880     17934.6
    630920     17937.1
    630960     17939.3
    631000     17938.5
    631040     17939.8
    631080     17939.5
    631120     17942.4
    631160     17943.7
    631200     17944.4
    631240     17942.1
    631280     17945.4
    631320     17945.8
    631360     17948.6
    631400     17945.8
    631440     17948.8
    631480     17951.3
    631520     17952.5
    631560     17954.1
    631600     17956.1
    631640     17957.2
    631680     17957.3
    631720     17959.8
    631760     17961.9
    631800     17961.2
    631840     17962.4
    631880     17962.2
    631920       17965
    631960     17966.3
    632000     17966.9
    632040     17964.7
    632080     17967.9
    632120     17968.3
    632160     17971.2
    632200     17968.5
    632240     17971.4
    632280     17973.8
    632320       17975
    632360     17976.7
    632400     17978.6
    632440     17979.8
    632480     17979.8
    632520     17982.5
    632560     17984.5
    632600     17983.8
    632640       17985
    632680     17984.7
    632720     17987.6
    632760     17988.8
    632800     17989.4
    632840     17987.2
    632880     17990.3
    632920     17990.7
    632960     17993.7
    633000     17990.9
    633040     17993.9
    633080     17996.2
    633120     17997.5
    633160     17999.2
    633200     18001.1
    633240     18002.3
    633280     18002.2
    633320     18004.9
    633360       18007
    633400     18006.3
    633440     18007.6
    633480     18007.1
    633520     18010.1
    633560     18011.4
    633600       18012
    633640     18009.7
    633680     18012.8
    633720     18013.1
    633760     18016.2
    633800     18013.4
    633840     18016.5
    633880     18018.7
    633920       18020
    633960     18021.6
    634000     18023.5
    634040     18024.7
    634080     18024.7
    634120     18027.4
    634160     18029.5
    634200     18028.7
    634240     18030.1
    634280     18029.6
    634320     18032.5
    634360     18033.9
    634400     18034.4
    634440     18032.2
    634480     18035.3
    634520     18035.6
    634560     18038.8
    634600     18035.8
    634640       18039
    634680     18041.1
    634720     18042.4
    634760     18044.2
    634800       18046
    634840     18047.3
    634880     18047.2
    634920     18049.9
    634960       18052
    635000     18051.2
    635040     18052.6
    635080       18052
    635120       18055
    635160     18056.5
    635200       18057
    635240     18054.6
    635280     18057.9
    635320     18058.1
    635360     18061.3
    635400     18058.3
    635440     18061.5
    635480     18063.7
    635520     18064.9
    635560     18066.7
    635600     18068.6
    635640     18069.7
    635680     18069.7
    635720     18072.4
    635760     18074.4
    635800     18073.8
    635840     18075.3
    635880     18074.5
    635920     18077.5
    635960       18079
    636000     18079.5
    636040     18077.1
    636080     18080.4
    636120     18080.6
    636160     18083.8
    636200     18080.8
    636240       18084
    636280       18086
    636320     18087.3
    636360     18089.2
    636400       18091
    636440     18092.2
    636480     18092.2
    636520     18094.8
    636560     18096.8
    636600     18096.3
    636640     18097.8
    636680       18097
    636720     18099.9
    636760     18101.5
    636800       18102
    636840     18099.6
    636880     18102.9
    636920       18103
    636960     18106.3
    637000     18103.4
    637040     18106.5
    637080     18108.7
    637120     18109.9
    637160     18111.7
    637200     18113.6
    637240     18114.8
    637280     18114.9
    637320     18117.3
    637360     18119.4
    637400     18118.8
    637440     18120.3
    637480     18119.5
    637520     18122.5
    637560     18124.1
    637600     18124.5
    637640     18122.1
    637680     18125.4
    637720     18125.5
    637760     18128.9
    637800       18126
    637840       18129
    637880     18131.2
    637920     18132.4
    637960     18134.2
    638000     18136.2
    638040     18137.5
    638080     18137.3
    638120     18139.8
    638160     18141.9
    638200     18141.4
    638240     18142.8
    638280       18142
    638320       18145
    638360     18146.7
    638400     18147.1
    638440     18144.6
    638480     18147.9
    638520       18148
    638560     18151.4
    638600     18148.4
    638640     18151.4
    638680     18153.7
    638720     18154.9
    638760     18156.7
    638800     18158.7
    638840     18159.9
    638880     18159.8
    638920     18162.2
    638960     18164.4
    639000     18163.9
    639040     18165.3
    639080     18164.6
    639120     18167.5
    639160     18169.2
    639200     18169.5
    639240     18167.1
    639280     18170.3
    639320     18170.4
    639360     18173.8
    639400       18171
    639440     18173.8
    639480     18176.2
    639520     18177.4
    639560     18179.2
    639600     18181.1
    639640     18182.4
    639680     18182.4
    639720     18184.6
    639760     18186.8
    639800     18186.2
    639840     18187.8
    639880     18187.1
    639920       18190
    639960     18191.6
    640000     18191.9
    640040     18189.5
    640080     18192.8
    640120     18192.9
    640160     18196.3
    640200     18193.4
    640240     18196.2
    640280     18198.6
    640320     18199.9
    640360     18201.6
    640400     18203.5
    640440       18205
    640480     18204.7
    640520     18207.1
    640560     18209.3
    640600     18208.7
    640640     18210.1
    640680     18209.5
    640720     18212.5
    640760       18214
    640800     18214.4
    640840     18211.8
    640880     18215.2
    640920     18215.4
    640960     18218.7
    641000     18215.8
    641040     18218.7
    641080     18221.1
    641120     18222.3
    641160     18223.9
    641200       18226
    641240     18227.3
    641280     18227.2
    641320     18229.5
    641360     18231.7
    641400     18231.1
    641440     18232.5
    641480       18232
    641520       18235
    641560     18236.4
    641600     18236.9
    641640     18234.1
    641680     18237.6
    641720     18237.7
    641760     18241.2
    641800     18238.3
    641840     18241.1
    641880     18243.5
    641920     18244.8
    641960     18246.3
    642000     18248.4
    642040     18249.8
    642080     18249.6
    642120     18251.9
    642160     18254.1
    642200     18253.5
    642240     18254.9
    642280     18254.4
    642320     18257.4
    642360     18258.7
    642400     18259.4
    642440     18256.5
    642480       18260
    642520     18260.1
    642560     18263.6
    642600     18260.7
    642640     18263.5
    642680     18265.9
    642720     18267.1
    642760     18268.6
    642800     18270.8
    642840     18272.2
    642880     18271.9
    642920     18274.3
    642960     18276.5
    643000     18275.9
    643040     18277.1
    643080     18276.8
    643120     18279.7
    643160     18281.1
    643200     18281.7
    643240     18278.8
    643280     18282.5
    643320     18282.4
    643360     18286.1
    643400       18283
    643440     18285.9
    643480     18288.3
    643520     18289.4
    643560     18290.9
    643600     18293.2
    643640     18294.5
    643680     18294.3
    643720     18296.8
    643760     18298.9
    643800     18298.2
    643840     18299.5
    643880     18299.2
    643920       18302
    643960     18303.4
    644000       18304
    644040     18301.1
    644080     18304.7
    644120     18304.7
    644160     18308.4
    644200     18305.4
    644240     18308.4
    644280     18310.8
    644320     18311.7
    644360     18313.1
    644400     18315.5
    644440     18316.8
    644480     18316.6
    644520     18319.1
    644560     18321.2
    644600     18320.5
    644640     18321.7
    644680     18321.6
    644720     18324.2
    644760     18325.9
    644800     18326.3
    644840     18323.3
    644880       18327
    644920       18327
    644960     18330.7
    645000     18327.7
    645040     18330.7
    645080       18333
    645120     18334.1
    645160     18335.5
    645200     18337.9
    645240     18339.1
    645280     18338.9
    645320     18341.5
    645360     18343.5
    645400     18342.8
    645440       18344
    645480     18343.9
    645520     18346.5
    645560     18348.2
    645600     18348.7
    645640     18345.7
    645680     18349.3
    645720     18349.5
    645760     18353.1
    645800     18350.1
    645840     18353.1
    645880     18355.3
    645920     18356.5
    645960     18357.8
    646000     18360.2
    646040     18361.4
    646080     18361.3
    646120     18363.7
    646160     18365.9
    646200     18365.2
    646240     18366.4
    646280     18366.2
    646320     18368.9
    646360     18370.7
    646400     18371.1
    646440       18368
    646480     18371.7
    646520     18371.9
    646560     18375.4
    646600     18372.6
    646640     18375.4
    646680     18377.8
    646720     18378.9
    646760     18380.2
    646800     18382.6
    646840     18383.7
    646880     18383.7
    646920     18386.2
    646960     18388.1
    647000     18387.5
    647040     18388.8
    647080     18388.6
    647120     18391.3
    647160     18393.1
    647200     18393.4
    647240     18390.4
    647280     18394.1
    647320     18394.2
    647360     18397.8
    647400       18395
    647440     18397.8
    647480     18400.2
    647520     18401.2
    647560     18402.5
    647600       18405
    647640       18406
    647680     18406.1
    647720     18408.6
    647760     18410.5
    647800     18409.8
    647840     18411.1
    647880     18411.1
    647920     18413.6
    647960     18415.4
    648000     18415.7
    648040     18412.8
    648080     18416.5
    648120     18416.7
    648160     18420.2
    648200     18417.4
    648240     18420.3
    648280     18422.6
    648320     18423.6
    648360       18425
    648400     18427.4
    648440     18428.4
    648480     18428.5
    648520       18431
    648560     18432.9
    648600     18432.3
    648640     18433.5
    648680     18433.6
    648720       18436
    648760     18437.8
    648800     18438.1
    648840     18435.4
    648880       18439
    648920     18439.3
    648960     18442.7
    649000     18439.9
    649040     18442.8
    649080     18445.1
    649120       18446
    649160     18447.5
    649200     18449.9
    649240     18450.9
    649280     18450.9
    649320     18453.5
    649360     18455.4
    649400     18454.7
    649440     18456.1
    649480     18456.1
    649520     18458.4
    649560     18460.3
    649600     18460.6
    649640       18458
    649680     18461.4
    649720     18461.8
    649760     18465.3
    649800     18462.3
    649840     18465.3
    649880     18467.7
    649920     18468.6
    649960     18470.1
    650000     18472.6
    650040     18473.3
    650080     18473.5
    650120     18476.1
    650160     18477.9
    650200     18477.3
    650240     18478.6
    650280     18478.6
    650320       18481
    650360     18482.8
    650400     18483.2
    650440     18480.4
    650480     18483.9
    650520     18484.3
    650560     18487.8
    650600     18484.8
    650640     18487.8
    650680     18490.1
    650720     18490.9
    650760     18492.6
    650800       18495
    650840     18495.9
    650880       18496
    650920     18498.5
    650960     18500.4
    651000     18499.8
    651040     18501.2
    651080     18501.1
    651120     18503.4
    651160     18505.3
    651200     18505.7
    651240     18502.9
    651280     18506.3
    651320     18506.7
    651360     18510.2
    651400     18507.2
    651440     18510.2
    651480     18512.7
    651520     18513.4
    651560       18515
    651600     18517.3
    651640     18518.3
    651680     18518.4
    651720     18520.9
    651760     18522.8
    651800     18522.3
    651840     18523.6
    651880     18523.6
    651920     18525.8
    651960     18527.7
    652000     18528.2
    652040     18525.4
    652080     18528.8
    652120     18529.2
    652160     18532.6
    652200     18529.9
    652240     18532.8
    652280     18535.3
    652320     18535.9
    652360     18537.5
    652400     18539.9
    652440     18540.8
    652480     18540.9
    652520     18543.4
    652560     18545.4
    652600     18544.8
    652640     18546.2
    652680     18546.2
    652720     18548.4
    652760     18550.2
    652800     18550.8
    652840     18548.1
    652880     18551.5
    652920     18551.8
    652960     18555.2
    653000     18552.5
    653040     18555.3
    653080       18558
    653120     18558.5
    653160     18560.1
    653200     18562.6
    653240     18563.5
    653280     18563.6
    653320       18566
    653360       18568
    653400     18567.5
    653440     18568.8
    653480     18568.9
    653520     18571.2
    653560       18573
    653600     18573.5
    653640     18570.8
    653680     18574.2
    653720     18574.6
    653760       18578
    653800     18575.3
    653840     18578.1
    653880     18580.7
    653920     18581.3
    653960     18582.8
    654000     18585.3
    654040     18586.2
    654080     18586.3
    654120     18588.6
    654160     18590.7
    654200     18590.1
    654240     18591.5
    654280     18591.6
    654320     18593.9
    654360     18595.6
    654400     18596.3
    654440     18593.4
    654480     18596.9
    654520     18597.2
    654560     18600.6
    654600     18598.1
    654640     18600.7
    654680     18603.3
    654720     18603.9
    654760     18605.5
    654800     18608.1
    654840     18608.8
    654880       18609
    654920     18611.3
    654960     18613.4
    655000     18612.9
    655040     18614.3
    655080     18614.4
    655120     18616.6
    655160     18618.2
    655200     18618.9
    655240     18616.2
    655280     18619.7
    655320       18620
    655360     18623.3
    655400     18620.8
    655440     18623.5
    655480       18626
    655520     18626.6
    655560     18628.3
    655600     18630.8
    655640     18631.7
    655680     18631.7
    655720     18634.2
    655760     18636.1
    655800     18635.7
    655840     18637.2
    655880     18637.1
    655920     18639.5
    655960     18641.1
    656000     18641.6
    656040       18639
    656080     18642.4
    656120     18642.6
    656160     18646.1
    656200     18643.5
    656240     18646.3
    656280     18648.7
    656320     18649.2
    656360       18651
    656400     18653.4
    656440     18654.2
    656480     18654.4
    656520     18656.8
    656560     18658.8
    656600     18658.4
    656640     18659.9
    656680     18659.8
    656720     18662.1
    656760     18663.8
    656800     18664.3
    656840     18661.7
    656880     18665.1
    656920     18665.3
    656960     18668.8
    657000     18666.3
    657040     18669.1
    657080     18671.4
    657120       18672
    657160     18673.8
    657200     18676.3
    657240       18677
    657280     18677.2
    657320     18679.5
    657360     18681.5
    657400     18681.1
    657440     18682.7
    657480     18682.6
    657520     18684.9
    657560     18686.5
    657600     18687.1
    657640     18684.5
    657680     18687.8
    657720     18688.1
    657760     18691.6
    657800     18689.1
    657840     18691.8
    657880     18694.2
    657920     18694.8
    657960     18696.5
    658000       18699
    658040     18699.9
    658080     18699.9
    658120     18702.3
    658160     18704.2
    658200     18703.9
    658240     18705.4
    658280     18705.3
    658320     18707.7
    658360     18709.3
    658400     18709.8
    658440     18707.3
    658480     18710.5
    658520       18711
    658560     18714.3
    658600     18711.9
    658640     18714.6
    658680     18716.9
    658720     18717.6
    658760     18719.2
    658800     18721.8
    658840     18722.7
    658880     18722.7
    658920     18725.2
    658960       18727
    659000     18726.8
    659040     18728.1
    659080     18728.1
    659120     18730.4
    659160     18732.2
    659200     18732.7
    659240       18730
    659280     18733.3
    659320     18733.9
    659360     18737.1
    659400     18734.7
    659440     18737.4
    659480     18739.7
    659520     18740.4
    659560       18742
    659600     18744.5
    659640     18745.6
    659680     18745.5
    659720       18748
    659760     18749.7
    659800     18749.7
    659840     18750.8
    659880     18750.8
    659920     18753.2
    659960     18754.9
    660000     18755.4
    660040     18752.7
    660080     18756.1
    660120     18756.6
    660160       18760
    660200     18757.5
    660240     18760.1
    660280     18762.6
    660320     18763.1
    660360     18764.7
    660400     18767.3
    660440     18768.3
    660480     18768.3
    660520     18770.8
    660560     18772.6
    660600     18772.5
    660640     18773.8
    660680     18773.6
    660720       18776
    660760     18777.8
    660800     18778.2
    660840     18775.4
    660880       18779
    660920     18779.4
    660960     18782.8
    661000     18780.3
    661040     18782.9
    661080     18785.5
    661120     18785.8
    661160     18787.6
    661200     18790.1
    661240     18791.1
    661280     18791.2
    661320     18793.5
    661360     18795.4
    661400     18795.2
    661440     18796.6
    661480     18796.5
    661520     18798.9
    661560     18800.6
    661600       18801
    661640     18798.1
    661680     18801.8
    661720       18802
    661760     18805.6
    661800       18803
    661840     18805.7
    661880     18808.2
    661920     18808.5
    661960     18810.3
    662000       18813
    662040     18813.8
    662080     18813.9
    662120     18816.2
    662160     18818.2
    662200       18818
    662240     18819.5
    662280     18819.3
    662320     18821.7
    662360     18823.3
    662400     18823.8
    662440     18820.8
    662480     18824.4
    662520     18824.6
    662560     18828.3
    662600     18825.7
    662640     18828.4
    662680     18830.9
    662720     18831.3
    662760     18833.1
    662800     18835.7
    662840     18836.6
    662880     18836.6
    662920     18838.8
    662960     18840.8
    663000     18840.7
    663040     18842.3
    663080     18841.9
    663120     18844.4
    663160       18846
    663200     18846.4
    663240     18843.6
    663280     18847.1
    663320     18847.4
    663360       18851
    663400     18848.3
    663440     18851.2
    663480     18853.8
    663520       18854
    663560     18855.8
    663600     18858.5
    663640     18859.4
    663680     18859.3
    663720     18861.6
    663760     18863.6
    663800     18863.5
    663840       18865
    663880     18864.8
    663920     18867.1
    663960     18868.6
    664000     18869.2
    664040     18866.3
    664080     18869.8
    664120     18870.2
    664160     18873.7
    664200     18871.1
    664240       18874
    664280     18876.5
    664320     18876.6
    664360     18878.5
    664400     18881.3
    664440     18882.1
    664480     18882.1
    664520     18884.3
    664560     18886.4
    664600     18886.2
    664640     18887.8
    664680     18887.6
    664720     18889.8
    664760     18891.4
    664800     18891.8
    664840     18889.2
    664880     18892.5
    664920     18892.9
    664960     18896.6
    665000     18893.8
    665040     18896.8
    665080     18899.3
    665120     18899.5
    665160     18901.4
    665200     18904.2
    665240       18905
    665280     18904.9
    665320     18907.2
    665360     18909.2
    665400       18909
    665440     18910.6
    665480     18910.5
    665520     18912.6
    665560     18914.2
    665600     18914.7
    665640       18912
    665680     18915.4
    665720     18915.7
    665760     18919.4
    665800     18916.7
    665840     18919.7
    665880     18922.1
    665920     18922.3
    665960     18924.2
    666000     18926.9
    666040     18927.8
    666080     18927.8
    666120       18930
    666160     18931.9
    666200     18931.8
    666240     18933.3
    666280     18933.3
    666320     18935.4
    666360       18937
    666400     18937.5
    666440     18934.7
    666480     18938.2
    666520     18938.4
    666560     18942.2
    666600     18939.5
    666640     18942.3
    666680     18944.8
    666720     18945.2
    666760       18947
    666800     18949.6
    666840     18950.5
    666880     18950.6
    666920     18952.8
    666960     18954.7
    667000     18954.5
    667040     18956.2
    667080       18956
    667120     18958.1
    667160     18959.7
    667200     18960.3
    667240     18957.4
    667280     18960.9
    667320     18961.3
    667360       18965
    667400     18962.3
    667440       18965
    667480     18967.6
    667520     18967.9
    667560     18969.6
    667600     18972.3
    667640     18973.2
    667680     18973.2
    667720     18975.5
    667760     18977.4
    667800     18977.3
    667840     18978.8
    667880     18978.7
    667920     18980.9
    667960     18982.4
    668000       18983
    668040     18980.1
    668080     18983.7
    668120       18984
    668160     18987.8
    668200     18985.1
    668240     18987.8
    668280     18990.4
    668320     18990.6
    668360     18992.4
    668400     18995.1
    668440     18995.9
    668480       18996
    668520     18998.3
    668560     19000.1
    668600     19000.2
    668640     19001.5
    668680     19001.4
    668720     19003.7
    668760     19005.1
    668800     19005.7
    668840     19002.8
    668880     19006.5
    668920     19006.8
    668960     19010.6
    669000     19007.8
    669040     19010.5
    669080     19013.2
    669120     19013.4
    669160     19015.2
    669200     19017.8
    669240     19018.8
    669280     19018.7
    669320       19021
    669360     19022.9
    669400     19022.8
    669440     19024.3
    669480     19024.2
    669520     19026.5
    669560     19027.9
    669600     19028.5
    669640     19025.5
    669680     19029.3
    669720     19029.6
    669760     19033.3
    669800     19030.6
    669840     19033.3
    669880     19035.9
    669920     19036.2
    669960     19037.9
    670000     19040.4
    670040     19041.4
    670080     19041.3
    670120     19043.8
    670160     19045.7
    670200     19045.6
    670240     19046.9
    670280     19046.9
    670320     19049.2
    670360     19050.6
    670400     19051.3
    670440     19048.3
    670480       19052
    670520     19052.2
    670560     19056.2
    670600     19053.3
    670640     19056.1
    670680     19058.8
    670720     19058.9
    670760     19060.6
    670800       19063
    670840     19064.2
    670880     19064.1
    670920     19066.5
    670960     19068.4
    671000     19068.3
    671040     19069.6
    671080     19069.7
    671120       19072
    671160     19073.4
    671200       19074
    671240       19071
    671280     19074.7
    671320     19074.9
    671360     19078.9
    671400       19076
    671440     19078.8
    671480     19081.5
    671520     19081.7
    671560     19083.3
    671600     19085.7
    671640     19086.8
    671680     19086.9
    671720     19089.4
    671760     19091.2
    671800       19091
    671840     19092.4
    671880     19092.5
    671920     19094.8
    671960     19096.2
    672000     19096.7
    672040     19093.7
    672080     19097.4
    672120     19097.7
    672160     19101.6
    672200     19098.8
    672240     19101.5
    672280     19104.3
    672320     19104.4
    672360       19106
    672400     19108.6
    672440     19109.6
    672480     19109.7
    672520       19112
    672560       19114
    672600     19113.7
    672640     19115.1
    672680     19115.2
    672720     19117.5
    672760     19118.9
    672800     19119.5
    672840     19116.5
    672880     19120.1
    672920     19120.4
    672960     19124.3
    673000     19121.5
    673040     19124.2
    673080       19127
    673120     19127.1
    673160     19128.7
    673200     19131.3
    673240     19132.4
    673280     19132.4
    673320     19134.7
    673360     19136.7
    673400     19136.5
    673440     19137.8
    673480     19137.9
    673520     19140.4
    673560     19141.6
    673600     19142.2
    673640     19139.3
    673680     19142.8
    673720     19143.1
    673760     19147.1
    673800     19144.3
    673840     19146.9
    673880     19149.8
    673920     19149.7
    673960     19151.4
    674000     19153.9
    674040     19155.1
    674080     19155.1
    674120     19157.4
    674160     19159.5
    674200     19159.2
    674240     19160.6
    674280     19160.6
    674320     19163.2
    674360     19164.3
    674400     19164.9
    674440       19162
    674480     19165.5
    674520     19165.8
    674560     19169.8
    674600     19166.9
    674640     19169.5
    674680     19172.5
    674720     19172.4
    674760     19174.1
    674800     19176.7
    674840     19177.9
    674880     19177.8
    674920       19180
    674960     19182.2
    675000     19181.6
    675040     19183.3
    675080     19183.3
    675120     19185.9
    675160       19187
    675200     19187.6
    675240     19184.8
    675280     19188.3
    675320     19188.5
    675360     19192.6
    675400     19189.7
    675440     19192.2
    675480     19195.1
    675520     19195.1
    675560     19196.9
    675600     19199.4
    675640     19200.6
    675680     19200.5
    675720     19202.8
    675760     19204.9
    675800     19204.5
    675840     19206.1
    675880       19206
    675920     19208.6
    675960     19209.7
    676000     19210.4
    676040     19207.5
    676080       19211
    676120     19211.2
    676160     19215.4
    676200     19212.4
    676240       19215
    676280       19218
    676320     19217.9
    676360     19219.7
    676400     19222.1
    676440     19223.3
    676480     19223.3
    676520     19225.5
    676560     19227.7
    676600     19227.4
    676640     19228.8
    676680     19228.9
    676720     19231.2
    676760     19232.6
    676800       19233
    676840     19230.3
    676880     19233.7
    676920     19233.9
    676960     19238.1
    677000     19235.2
    677040     19237.8
    677080     19240.8
    677120     19240.8
    677160     19242.6
    677200     19244.9
    677240     19246.2
    677280     19245.9
    677320     19248.3
    677360     19250.4
    677400     19250.2
    677440     19251.7
    677480     19251.8
    677520     19254.2
    677560     19255.4
    677600     19255.9
    677640     19253.1
    677680     19256.7
    677720     19256.9
    677760     19260.9
    677800     19258.1
    677840     19260.6
    677880     19263.8
    677920     19263.6
    677960     19265.5
    678000     19267.8
    678040     19269.3
    678080     19268.8
    678120     19271.2
    678160     19273.4
    678200     19272.9
    678240     19274.6
    678280     19274.7
    678320       19277
    678360     19278.1
    678400     19278.8
    678440       19276
    678480     19279.6
    678520     19279.9
    678560     19283.9
    678600     19281.1
    678640     19283.5
    678680     19286.7
    678720     19286.5
    678760     19288.4
    678800     19290.7
    678840     19292.1
    678880     19291.7
    678920     19294.1
    678960     19296.2
    679000     19295.8
    679040     19297.5
    679080     19297.4
    679120     19299.9
    679160       19301
    679200     19301.7
    679240       19299
    679280     19302.6
    679320     19302.9
    679360     19306.9
    679400       19304
    679440     19306.5
    679480     19309.6
    679520     19309.5
    679560     19311.4
    679600     19313.7
    679640       19315
    679680     19314.6
    679720     19317.1
    679760     19319.3
    679800     19318.7
    679840     19320.4
    679880     19320.5
    679920     19322.9
    679960     19323.9
    680000     19324.7
    680040     19321.9
    680080     19325.6
    680120       19326
    680160     19329.9
    680200     19326.9
    680240     19329.4
    680280     19332.5
    680320     19332.3
    680360     19334.4
    680400     19336.6
    680440       19338
    680480     19337.5
    680520       19340
    680560     19342.2
    680600     19341.7
    680640     19343.5
    680680     19343.5
    680720     19345.9
    680760     19346.7
    680800     19347.6
    680840       19345
    680880     19348.6
    680920     19348.9
    680960     19352.9
    681000     19349.8
    681040     19352.3
    681080     19355.5
    681120     19355.4
    681160     19357.5
    681200     19359.7
    681240     19360.9
    681280     19360.5
    681320       19363
    681360     19365.2
    681400     19364.8
    681440     19366.6
    681480     19366.4
    681520     19368.9
    681560     19369.7
    681600     19370.6
    681640       19368
    681680     19371.7
    681720     19371.9
    681760       19376
    681800     19372.8
    681840     19375.3
    681880     19378.6
    681920     19378.4
    681960     19380.5
    682000     19382.7
    682040     19383.9
    682080     19383.6
    682120     19386.1
    682160     19388.1
    682200     19387.8
    682240     19389.6
    682280     19389.5
    682320     19391.9
    682360     19392.8
    682400     19393.7
    682440       19391
    682480     19394.7
    682520     19394.9
    682560     19398.9
    682600     19395.8
    682640     19398.4
    682680     19401.5
    682720     19401.4
    682760     19403.5
    682800     19405.6
    682840     19406.9
    682880     19406.7
    682920       19409
    682960     19411.1
    683000     19410.6
    683040     19412.6
    683080     19412.6
    683120       19415
    683160     19415.8
    683200     19416.6
    683240       19414
    683280     19417.7
    683320     19417.9
    683360       19422
    683400     19418.7
    683440     19421.3
    683480     19424.4
    683520     19424.4
    683560     19426.5
    683600     19428.7
    683640     19429.9
    683680     19429.7
    683720       19432
    683760       19434
    683800     19433.6
    683840     19435.6
    683880     19435.5
    683920       19438
    683960     19438.8
    684000     19439.5
    684040       19437
    684080     19440.6
    684120     19440.9
    684160       19445
    684200     19441.8
    684240     19444.3
    684280     19447.3
    684320     19447.6
    684360     19449.6
    684400     19451.6
    684440     19452.9
    684480     19452.7
    684520       19455
    684560       19457
    684600     19456.5
    684640     19458.6
    684680     19458.6
    684720     19460.9
    684760     19461.8
    684800     19462.6
    684840       19460
    684880     19463.6
    684920       19464
    684960       19468
    685000     19464.9
    685040     19467.3
    685080     19470.4
    685120     19470.8
    685160     19472.6
    685200     19474.7
    685240       19476
    685280     19475.9
    685320       19478
    685360     19480.2
    685400     19479.5
    685440     19481.8
    685480     19481.8
    685520       19484
    685560       19485
    685600     19485.6
    685640       19483
    685680     19486.7
    685720     19487.1
    685760     19491.1
    685800       19488
    685840     19490.6
    685880     19493.4
    685920     19493.7
    685960     19495.5
    686000     19497.8
    686040     19499.1
    686080       19499
    686120     19501.1
    686160     19503.4
    686200     19502.7
    686240     19504.9
    686280     19504.8
    686320     19507.1
    686360       19508
    686400     19508.6
    686440     19506.1
    686480     19509.9
    686520     19510.2
    686560     19514.3
    686600     19511.2
    686640     19513.8
    686680     19516.6
    686720     19516.8
    686760     19518.7
    686800     19521.1
    686840     19522.2
    686880     19522.3
    686920     19524.3
    686960     19526.5
    687000     19525.8
    687040       19528
    687080       19528
    687120     19530.2
    687160     19531.1
    687200     19531.7
    687240     19529.4
    687280     19533.2
    687320     19533.3
    687360     19537.5
    687400     19534.3
    687440     19536.9
    687480     19539.8
    687520       19540
    687560     19541.9
    687600     19544.3
    687640     19545.2
    687680     19545.5
    687720     19547.3
    687760     19549.6
    687800       19549
    687840     19551.1
    687880     19551.2
    687920     19553.4
    687960     19554.2
    688000     19554.8
    688040     19552.5
    688080     19556.4
    688120     19556.5
    688160     19560.7
    688200     19557.5
    688240     19560.2
    688280     19562.9
    688320     19563.2
    688360     19565.2
    688400     19567.6
    688440     19568.4
    688480     19568.7
    688520     19570.4
    688560     19572.8
    688600     19572.2
    688640     19574.3
    688680     19574.4
    688720     19576.6
    688760     19577.5
    688800       19578
    688840     19575.7
    688880     19579.7
    688920     19579.9
    688960       19584
    689000     19580.9
    689040     19583.4
    689080     19586.1
    689120     19586.4
    689160     19588.4
    689200     19590.8
    689240     19591.6
    689280     19591.8
    689320     19593.7
    689360     19596.1
    689400     19595.5
    689440     19597.4
    689480     19597.6
    689520     19599.8
    689560     19600.8
    689600     19601.2
    689640       19599
    689680       19603
    689720     19603.1
    689760     19607.2
    689800     19604.1
    689840     19606.6
    689880     19609.6
    689920     19609.6
    689960     19611.6
    690000       19614
    690040     19614.8
    690080       19615
    690120     19616.9
    690160     19619.4
    690200     19618.7
    690240     19620.6
    690280     19620.9
    690320     19623.1
    690360     19624.2
    690400     19624.6
    690440     19622.2
    690480     19626.2
    690520     19626.2
    690560     19630.4
    690600     19627.3
    690640     19629.9
    690680     19632.7
    690720     19632.7
    690760     19634.8
    690800     19637.1
    690840     19637.9
    690880     19638.1
    690920     19640.2
    690960     19642.6
    691000     19641.8
    691040     19643.8
    691080       19644
    691120     19646.2
    691160     19647.4
    691200     19647.7
    691240     19645.4
    691280     19649.4
    691320     19649.5
    691360     19653.8
    691400     19650.6
    691440     19653.2
    691480     19655.9
    691520     19656.1
    691560       19658
    691600     19660.3
    691640     19661.2
    691680     19661.2
    691720     19663.5
    691760     19665.8
    691800     19665.2
    691840     19667.3
    691880     19667.3
    691920     19669.5
    691960     19670.6
    692000       19671
    692040     19668.7
    692080     19672.7
    692120     19672.7
    692160       19677
    692200     19673.9
    692240     19676.3
    692280     19679.1
    692320     19679.4
    692360     19681.3
    692400     19683.5
    692440     19684.4
    692480     19684.5
    692520     19686.7
    692560       19689
    692600     19688.4
    692640     19690.6
    692680     19690.6
    692720     19692.8
    692760       19694
    692800     19694.3
    692840       19692
    692880       19696
    692920     19695.9
    692960     19700.3
    693000     19697.2
    693040     19699.7
    693080     19702.5
    693120     19702.8
    693160     19704.6
    693200     19706.8
    693240     19707.6
    693280     19707.8
    693320     19710.1
    693360     19712.4
    693400     19711.6
    693440     19713.8
    693480     19713.9
    693520     19716.2
    693560     19717.4
    693600     19717.6
    693640     19715.3
    693680     19719.3
    693720     19719.2
    693760     19723.5
    693800     19720.5
    693840       19723
    693880     19725.7
    693920     19726.1
[truncated: 175,997 more chars]
