# Supplementary material for: Comment on 'Valid molecular dynamics simulations of human hemoglobin require a surprisingly large box size'
Source: eLife. 2019 Jun 20;8:e44718. doi: 10.7554/eLife.44718 (PMC6586461; doi:10.7554/eLife.44718)
Supplement: Figure 2—source data 1. — The zip archive contains a README file describing which source files correspond to the different panels. [file elife-44718-fig2-data1.zip › figure2/panel_A/90a/h/rdf_rdf.xvg]

# This file was created Thu Mar 28 20:20:45 2019
# Created by:
#             :-) GROMACS - gmx rdf, 2018.5-dev-20181129-d5972f7 (-:
# 
# Executable:   /usr/local/gromacs/2018/2018.4-impi2017-fftw337-gcc640-cuda91/bin/gmx
# Data prefix:  /usr/local/gromacs/2018/2018.4-impi2017-fftw337-gcc640-cuda91
# Working dir:  /home/vgapsys/project/hemoglobin/hemoglobin/Meuwly/90a-elife/eqh/cutout
# Command line:
#   gmx rdf -s ../topol.tpr -f ../trj_skip100.xtc -o rdf_rdf.xvg -norm rdf -n index_rdf.ndx
# gmx rdf is part of G R O M A C S:
#
# Great Red Owns Many ACres of Sand 
#
@    title "Radial distribution"
@    xaxis  label "r (nm)"
@    yaxis  label "g(r)"
@TYPE xy
@ subtitle "reference Protein"
@ view 0.15, 0.15, 0.75, 0.85
@ legend on
@ legend box on
@ legend loctype view
@ legend 0.78, 0.8
@ legend length 2
@ s0 legend "OW"
      0.000    0.000
      0.002    0.000
      0.004    0.000
      0.006    0.000
      0.008    0.000
      0.010    0.000
      0.012    0.000
      0.014    0.000
      0.016    0.000
      0.018    0.000
      0.020    0.000
      0.022    0.000
      0.024    0.000
      0.026    0.000
      0.028    0.000
      0.030    0.000
      0.032    0.000
      0.034    0.000
      0.036    0.000
      0.038    0.000
      0.040    0.000
      0.042    0.000
      0.044    0.000
      0.046    0.000
      0.048    0.000
      0.050    0.000
      0.052    0.000
      0.054    0.000
      0.056    0.000
      0.058    0.000
      0.060    0.000
      0.062    0.000
      0.064    0.000
      0.066    0.000
      0.068    0.000
      0.070    0.000
      0.072    0.000
      0.074    0.000
      0.076    0.000
      0.078    0.000
      0.080    0.000
      0.082    0.000
      0.084    0.000
      0.086    0.000
      0.088    0.000
      0.090    0.000
      0.092    0.000
      0.094    0.000
      0.096    0.000
      0.098    0.000
      0.100    0.000
      0.102    0.000
      0.104    0.000
      0.106    0.000
      0.108    0.000
      0.110    0.000
      0.112    0.000
      0.114    0.000
      0.116    0.000
      0.118    0.000
      0.120    0.000
      0.122    0.000
      0.124    0.000
      0.126    0.000
      0.128    0.000
      0.130    0.000
      0.132    0.000
      0.134    0.000
      0.136    0.000
      0.138    0.000
      0.140    0.000
      0.142    0.000
      0.144    0.000
      0.146    0.000
      0.148    0.000
      0.150    0.000
      0.152    0.000
      0.154    0.001
      0.156    0.001
      0.158    0.002
      0.160    0.004
      0.162    0.007
      0.164    0.011
      0.166    0.018
      0.168    0.023
      0.170    0.030
      0.172    0.034
      0.174    0.039
      0.176    0.042
      0.178    0.046
      0.180    0.047
      0.182    0.049
      0.184    0.048
      0.186    0.048
      0.188    0.048
      0.190    0.044
      0.192    0.044
      0.194    0.041
      0.196    0.039
      0.198    0.036
      0.200    0.034
      0.202    0.034
      0.204    0.031
      0.206    0.030
      0.208    0.028
      0.210    0.026
      0.212    0.025
      0.214    0.024
      0.216    0.023
      0.218    0.021
      0.220    0.021
      0.222    0.021
      0.224    0.022
      0.226    0.023
      0.228    0.024
      0.230    0.025
      0.232    0.027
      0.234    0.032
      0.236    0.035
      0.238    0.040
      0.240    0.046
      0.242    0.050
      0.244    0.057
      0.246    0.067
      0.248    0.075
      0.250    0.085
      0.252    0.098
      0.254    0.111
      0.256    0.125
      0.258    0.140
      0.260    0.153
      0.262    0.168
      0.264    0.179
      0.266    0.190
      0.268    0.202
      0.270    0.211
      0.272    0.217
      0.274    0.220
      0.276    0.223
      0.278    0.224
      0.280    0.224
      0.282    0.226
      0.284    0.222
      0.286    0.217
      0.288    0.215
      0.290    0.215
      0.292    0.213
      0.294    0.210
      0.296    0.208
      0.298    0.205
      0.300    0.206
      0.302    0.206
      0.304    0.205
      0.306    0.205
      0.308    0.206
      0.310    0.209
      0.312    0.210
      0.314    0.212
      0.316    0.215
      0.318    0.218
      0.320    0.222
      0.322    0.226
      0.324    0.231
      0.326    0.235
      0.328    0.239
      0.330    0.242
      0.332    0.245
      0.334    0.250
      0.336    0.253
      0.338    0.258
      0.340    0.262
      0.342    0.264
      0.344    0.268
      0.346    0.272
      0.348    0.275
      0.350    0.277
      0.352    0.280
      0.354    0.283
      0.356    0.285
      0.358    0.287
      0.360    0.287
      0.362    0.291
      0.364    0.290
      0.366    0.291
      0.368    0.292
      0.370    0.294
      0.372    0.292
      0.374    0.294
      0.376    0.292
      0.378    0.292
      0.380    0.290
      0.382    0.291
      0.384    0.290
      0.386    0.288
      0.388    0.289
      0.390    0.286
      0.392    0.287
      0.394    0.284
      0.396    0.284
      0.398    0.282
      0.400    0.283
      0.402    0.280
      0.404    0.282
      0.406    0.282
      0.408    0.282
      0.410    0.280
      0.412    0.281
      0.414    0.281
      0.416    0.281
      0.418    0.282
      0.420    0.282
      0.422    0.284
      0.424    0.285
      0.426    0.284
      0.428    0.287
      0.430    0.289
      0.432    0.290
      0.434    0.290
      0.436    0.291
      0.438    0.292
      0.440    0.292
      0.442    0.293
      0.444    0.296
      0.446    0.298
      0.448    0.299
      0.450    0.303
      0.452    0.303
      0.454    0.303
      0.456    0.305
      0.458    0.306
      0.460    0.307
      0.462    0.308
      0.464    0.310
      0.466    0.312
      0.468    0.313
      0.470    0.314
      0.472    0.316
      0.474    0.317
      0.476    0.317
      0.478    0.320
      0.480    0.320
      0.482    0.321
      0.484    0.321
      0.486    0.321
      0.488    0.324
      0.490    0.324
      0.492    0.324
      0.494    0.324
      0.496    0.326
      0.498    0.326
      0.500    0.325
      0.502    0.326
      0.504    0.327
      0.506    0.326
      0.508    0.327
      0.510    0.327
      0.512    0.327
      0.514    0.328
      0.516    0.328
      0.518    0.329
      0.520    0.328
      0.522    0.329
      0.524    0.329
      0.526    0.331
      0.528    0.332
      0.530    0.333
      0.532    0.334
      0.534    0.334
      0.536    0.334
      0.538    0.335
      0.540    0.334
      0.542    0.336
      0.544    0.336
      0.546    0.338
      0.548    0.336
      0.550    0.337
      0.552    0.339
      0.554    0.339
      0.556    0.340
      0.558    0.338
      0.560    0.341
      0.562    0.341
      0.564    0.341
      0.566    0.342
      0.568    0.343
      0.570    0.344
      0.572    0.344
      0.574    0.342
      0.576    0.345
      0.578    0.344
      0.580    0.345
      0.582    0.345
      0.584    0.345
      0.586    0.348
      0.588    0.346
      0.590    0.348
      0.592    0.347
      0.594    0.349
      0.596    0.350
      0.598    0.349
      0.600    0.350
      0.602    0.349
      0.604    0.350
      0.606    0.352
      0.608    0.353
      0.610    0.353
      0.612    0.353
      0.614    0.352
      0.616    0.354
      0.618    0.356
      0.620    0.355
      0.622    0.355
      0.624    0.358
      0.626    0.358
      0.628    0.358
      0.630    0.358
      0.632    0.358
      0.634    0.358
      0.636    0.359
      0.638    0.360
      0.640    0.362
      0.642    0.362
      0.644    0.362
      0.646    0.363
      0.648    0.362
      0.650    0.364
      0.652    0.363
      0.654    0.366
      0.656    0.366
      0.658    0.367
      0.660    0.367
      0.662    0.369
      0.664    0.369
      0.666    0.371
      0.668    0.370
      0.670    0.373
      0.672    0.372
      0.674    0.374
      0.676    0.375
      0.678    0.375
      0.680    0.377
      0.682    0.375
      0.684    0.378
      0.686    0.379
      0.688    0.380
      0.690    0.381
      0.692    0.382
      0.694    0.382
      0.696    0.382
      0.698    0.383
      0.700    0.385
      0.702    0.384
      0.704    0.387
      0.706    0.387
      0.708    0.389
      0.710    0.389
      0.712    0.389
      0.714    0.390
      0.716    0.391
      0.718    0.394
      0.720    0.394
      0.722    0.393
      0.724    0.395
      0.726    0.397
      0.728    0.395
      0.730    0.398
      0.732    0.398
      0.734    0.398
      0.736    0.399
      0.738    0.401
      0.740    0.401
      0.742    0.403
      0.744    0.403
      0.746    0.403
      0.748    0.405
      0.750    0.405
      0.752    0.407
      0.754    0.408
      0.756    0.408
      0.758    0.409
      0.760    0.409
      0.762    0.411
      0.764    0.411
      0.766    0.412
      0.768    0.413
      0.770    0.413
      0.772    0.415
      0.774    0.414
      0.776    0.416
      0.778    0.416
      0.780    0.417
      0.782    0.417
      0.784    0.417
      0.786    0.419
      0.788    0.420
      0.790    0.420
      0.792    0.421
      0.794    0.422
      0.796    0.422
      0.798    0.423
      0.800    0.425
      0.802    0.426
      0.804    0.426
      0.806    0.427
      0.808    0.427
      0.810    0.429
      0.812    0.429
      0.814    0.429
      0.816    0.430
      0.818    0.432
      0.820    0.432
      0.822    0.432
      0.824    0.433
      0.826    0.434
      0.828    0.435
      0.830    0.436
      0.832    0.436
      0.834    0.437
      0.836    0.437
      0.838    0.437
      0.840    0.439
      0.842    0.439
      0.844    0.440
      0.846    0.440
      0.848    0.440
      0.850    0.440
      0.852    0.441
      0.854    0.443
      0.856    0.445
      0.858    0.444
      0.860    0.445
      0.862    0.445
      0.864    0.446
      0.866    0.446
      0.868    0.448
      0.870    0.447
      0.872    0.449
      0.874    0.449
      0.876    0.449
      0.878    0.450
      0.880    0.449
      0.882    0.452
      0.884    0.451
      0.886    0.452
      0.888    0.453
      0.890    0.453
      0.892    0.453
      0.894    0.455
      0.896    0.454
      0.898    0.455
      0.900    0.457
      0.902    0.457
      0.904    0.458
      0.906    0.458
      0.908    0.458
      0.910    0.459
      0.912    0.461
      0.914    0.462
      0.916    0.461
      0.918    0.462
      0.920    0.462
      0.922    0.463
      0.924    0.463
      0.926    0.464
      0.928    0.464
      0.930    0.464
      0.932    0.465
      0.934    0.466
      0.936    0.466
      0.938    0.467
      0.940    0.467
      0.942    0.468
      0.944    0.469
      0.946    0.469
      0.948    0.469
      0.950    0.470
      0.952    0.472
      0.954    0.471
      0.956    0.471
      0.958    0.471
      0.960    0.472
      0.962    0.474
      0.964    0.474
      0.966    0.474
      0.968    0.474
      0.970    0.476
      0.972    0.475
      0.974    0.476
      0.976    0.477
      0.978    0.476
      0.980    0.478
      0.982    0.479
      0.984    0.478
      0.986    0.479
      0.988    0.480
      0.990    0.480
      0.992    0.482
      0.994    0.482
      0.996    0.483
      0.998    0.483
      1.000    0.483
      1.002    0.485
      1.004    0.484
      1.006    0.485
      1.008    0.486
      1.010    0.487
      1.012    0.487
      1.014    0.488
      1.016    0.488
      1.018    0.488
      1.020    0.488
      1.022    0.490
      1.024    0.490
      1.026    0.491
      1.028    0.491
      1.030    0.493
      1.032    0.492
      1.034    0.494
      1.036    0.493
      1.038    0.494
      1.040    0.494
      1.042    0.495
      1.044    0.496
      1.046    0.495
      1.048    0.497
      1.050    0.498
      1.052    0.496
      1.054    0.498
      1.056    0.499
      1.058    0.499
      1.060    0.500
      1.062    0.501
      1.064    0.501
      1.066    0.501
      1.068    0.502
      1.070    0.501
      1.072    0.504
      1.074    0.503
      1.076    0.504
      1.078    0.504
      1.080    0.505
      1.082    0.505
      1.084    0.505
      1.086    0.506
      1.088    0.506
      1.090    0.507
      1.092    0.508
      1.094    0.509
      1.096    0.508
      1.098    0.509
      1.100    0.510
      1.102    0.511
      1.104    0.512
      1.106    0.511
      1.108    0.513
      1.110    0.512
      1.112    0.513
      1.114    0.513
      1.116    0.514
      1.118    0.514
      1.120    0.516
      1.122    0.516
      1.124    0.518
      1.126    0.517
      1.128    0.517
      1.130    0.518
      1.132    0.518
      1.134    0.519
      1.136    0.520
      1.138    0.520
      1.140    0.520
      1.142    0.521
      1.144    0.520
      1.146    0.522
      1.148    0.522
      1.150    0.522
      1.152    0.524
      1.154    0.524
      1.156    0.524
      1.158    0.524
      1.160    0.525
      1.162    0.526
      1.164    0.526
      1.166    0.527
      1.168    0.527
      1.170    0.528
      1.172    0.529
      1.174    0.528
      1.176    0.529
      1.178    0.530
      1.180    0.531
      1.182    0.530
      1.184    0.531
      1.186    0.533
      1.188    0.533
      1.190    0.533
      1.192    0.534
      1.194    0.534
      1.196    0.535
      1.198    0.535
      1.200    0.536
      1.202    0.537
      1.204    0.537
      1.206    0.537
      1.208    0.538
      1.210    0.539
      1.212    0.539
      1.214    0.539
      1.216    0.539
      1.218    0.541
      1.220    0.541
      1.222    0.542
      1.224    0.541
      1.226    0.543
      1.228    0.543
      1.230    0.544
      1.232    0.544
      1.234    0.545
      1.236    0.547
      1.238    0.546
      1.240    0.546
      1.242    0.548
      1.244    0.548
      1.246    0.548
      1.248    0.549
      1.250    0.549
      1.252    0.550
      1.254    0.551
      1.256    0.551
      1.258    0.552
      1.260    0.552
      1.262    0.553
      1.264    0.553
      1.266    0.553
      1.268    0.555
      1.270    0.554
      1.272    0.556
      1.274    0.555
      1.276    0.555
      1.278    0.556
      1.280    0.557
      1.282    0.557
      1.284    0.557
      1.286    0.559
      1.288    0.559
      1.290    0.560
      1.292    0.560
      1.294    0.560
      1.296    0.560
      1.298    0.562
      1.300    0.562
      1.302    0.563
      1.304    0.563
      1.306    0.564
      1.308    0.565
      1.310    0.565
      1.312    0.564
      1.314    0.567
      1.316    0.566
      1.318    0.567
      1.320    0.567
      1.322    0.568
      1.324    0.568
      1.326    0.568
      1.328    0.569
      1.330    0.569
      1.332    0.570
      1.334    0.570
      1.336    0.572
      1.338    0.571
      1.340    0.573
      1.342    0.572
      1.344    0.574
      1.346    0.573
      1.348    0.574
      1.350    0.575
      1.352    0.576
      1.354    0.576
      1.356    0.576
      1.358    0.577
      1.360    0.577
      1.362    0.577
      1.364    0.579
      1.366    0.579
      1.368    0.578
      1.370    0.580
      1.372    0.580
      1.374    0.581
      1.376    0.581
      1.378    0.582
      1.380    0.583
      1.382    0.584
      1.384    0.583
      1.386    0.584
      1.388    0.584
      1.390    0.585
      1.392    0.585
      1.394    0.587
      1.396    0.587
      1.398    0.587
      1.400    0.588
      1.402    0.588
      1.404    0.588
      1.406    0.589
      1.408    0.589
      1.410    0.590
      1.412    0.590
      1.414    0.591
      1.416    0.592
      1.418    0.591
      1.420    0.592
      1.422    0.593
      1.424    0.594
      1.426    0.594
      1.428    0.595
      1.430    0.596
      1.432    0.596
      1.434    0.596
      1.436    0.596
      1.438    0.597
      1.440    0.598
      1.442    0.598
      1.444    0.598
      1.446    0.598
      1.448    0.599
      1.450    0.599
      1.452    0.600
      1.454    0.601
      1.456    0.601
      1.458    0.602
      1.460    0.602
      1.462    0.602
      1.464    0.603
      1.466    0.603
      1.468    0.604
      1.470    0.603
      1.472    0.605
      1.474    0.605
      1.476    0.607
      1.478    0.606
      1.480    0.607
      1.482    0.608
      1.484    0.608
      1.486    0.609
      1.488    0.609
      1.490    0.610
      1.492    0.610
      1.494    0.611
      1.496    0.612
      1.498    0.611
      1.500    0.612
      1.502    0.613
      1.504    0.612
      1.506    0.613
      1.508    0.614
      1.510    0.614
      1.512    0.615
      1.514    0.615
      1.516    0.616
      1.518    0.617
      1.520    0.617
      1.522    0.617
      1.524    0.618
      1.526    0.618
      1.528    0.618
      1.530    0.620
      1.532    0.619
      1.534    0.620
      1.536    0.620
      1.538    0.621
      1.540    0.621
      1.542    0.622
      1.544    0.622
      1.546    0.623
      1.548    0.622
      1.550    0.624
      1.552    0.624
      1.554    0.625
      1.556    0.625
      1.558    0.625
      1.560    0.626
      1.562    0.626
      1.564    0.627
      1.566    0.627
      1.568    0.629
      1.570    0.628
      1.572    0.629
      1.574    0.629
      1.576    0.631
      1.578    0.630
      1.580    0.630
      1.582    0.631
      1.584    0.631
      1.586    0.633
      1.588    0.633
      1.590    0.633
      1.592    0.633
      1.594    0.634
      1.596    0.635
      1.598    0.635
      1.600    0.636
      1.602    0.636
      1.604    0.636
      1.606    0.637
      1.608    0.637
      1.610    0.638
      1.612    0.638
      1.614    0.638
      1.616    0.639
      1.618    0.639
      1.620    0.640
      1.622    0.640
      1.624    0.641
      1.626    0.642
      1.628    0.642
      1.630    0.642
      1.632    0.643
      1.634    0.643
      1.636    0.644
      1.638    0.643
      1.640    0.645
      1.642    0.646
      1.644    0.646
      1.646    0.646
      1.648    0.647
      1.650    0.647
      1.652    0.648
      1.654    0.648
      1.656    0.648
      1.658    0.650
      1.660    0.649
      1.662    0.650
      1.664    0.651
      1.666    0.650
      1.668    0.651
      1.670    0.652
      1.672    0.652
      1.674    0.652
      1.676    0.653
      1.678    0.653
      1.680    0.654
      1.682    0.654
      1.684    0.655
      1.686    0.656
      1.688    0.656
      1.690    0.656
      1.692    0.656
      1.694    0.657
      1.696    0.657
      1.698    0.659
      1.700    0.659
      1.702    0.660
      1.704    0.660
      1.706    0.661
      1.708    0.661
      1.710    0.661
      1.712    0.661
      1.714    0.662
      1.716    0.662
      1.718    0.663
      1.720    0.663
      1.722    0.663
      1.724    0.665
      1.726    0.664
      1.728    0.665
      1.730    0.665
      1.732    0.666
      1.734    0.666
      1.736    0.667
      1.738    0.668
      1.740    0.668
      1.742    0.669
      1.744    0.669
      1.746    0.669
      1.748    0.670
      1.750    0.670
      1.752    0.671
      1.754    0.671
      1.756    0.672
      1.758    0.672
      1.760    0.672
      1.762    0.672
      1.764    0.673
      1.766    0.673
      1.768    0.674
      1.770    0.674
      1.772    0.675
      1.774    0.675
      1.776    0.676
      1.778    0.676
      1.780    0.677
      1.782    0.678
      1.784    0.678
      1.786    0.677
      1.788    0.678
      1.790    0.679
      1.792    0.678
      1.794    0.680
      1.796    0.680
      1.798    0.680
      1.800    0.681
      1.802    0.681
      1.804    0.682
      1.806    0.682
      1.808    0.683
      1.810    0.682
      1.812    0.684
      1.814    0.684
      1.816    0.684
      1.818    0.685
      1.820    0.685
      1.822    0.686
      1.824    0.686
      1.826    0.687
      1.828    0.687
      1.830    0.688
      1.832    0.688
      1.834    0.688
      1.836    0.689
      1.838    0.689
      1.840    0.690
      1.842    0.690
      1.844    0.691
      1.846    0.690
      1.848    0.691
      1.850    0.691
      1.852    0.692
      1.854    0.692
      1.856    0.693
      1.858    0.693
      1.860    0.694
      1.862    0.694
      1.864    0.695
      1.866    0.695
      1.868    0.696
      1.870    0.696
      1.872    0.696
      1.874    0.697
      1.876    0.697
      1.878    0.697
      1.880    0.698
      1.882    0.699
      1.884    0.698
      1.886    0.700
      1.888    0.699
      1.890    0.700
      1.892    0.700
      1.894    0.701
      1.896    0.701
      1.898    0.702
      1.900    0.702
      1.902    0.703
      1.904    0.703
      1.906    0.703
      1.908    0.704
      1.910    0.704
      1.912    0.705
      1.914    0.705
      1.916    0.705
      1.918    0.705
      1.920    0.706
      1.922    0.707
      1.924    0.706
      1.926    0.708
      1.928    0.708
      1.930    0.708
      1.932    0.709
      1.934    0.709
      1.936    0.710
      1.938    0.710
      1.940    0.710
      1.942    0.710
      1.944    0.711
      1.946    0.712
      1.948    0.712
      1.950    0.712
      1.952    0.713
      1.954    0.713
      1.956    0.713
      1.958    0.714
      1.960    0.714
      1.962    0.715
      1.964    0.714
      1.966    0.715
      1.968    0.716
      1.970    0.716
      1.972    0.716
      1.974    0.717
      1.976    0.718
      1.978    0.718
      1.980    0.717
      1.982    0.718
      1.984    0.719
      1.986    0.719
      1.988    0.719
      1.990    0.721
      1.992    0.720
      1.994    0.721
      1.996    0.720
      1.998    0.721
      2.000    0.721
      2.002    0.723
      2.004    0.723
      2.006    0.723
      2.008    0.723
      2.010    0.724
      2.012    0.724
      2.014    0.725
      2.016    0.725
      2.018    0.726
      2.020    0.726
      2.022    0.726
      2.024    0.726
      2.026    0.727
      2.028    0.728
      2.030    0.728
      2.032    0.728
      2.034    0.729
      2.036    0.729
      2.038    0.730
      2.040    0.729
      2.042    0.730
      2.044    0.731
      2.046    0.731
      2.048    0.732
      2.050    0.732
      2.052    0.732
      2.054    0.732
      2.056    0.733
      2.058    0.733
      2.060    0.733
      2.062    0.734
      2.064    0.734
      2.066    0.735
      2.068    0.735
      2.070    0.735
      2.072    0.736
      2.074    0.736
      2.076    0.738
      2.078    0.737
      2.080    0.737
      2.082    0.738
      2.084    0.738
      2.086    0.738
      2.088    0.739
      2.090    0.739
      2.092    0.740
      2.094    0.741
      2.096    0.741
      2.098    0.741
      2.100    0.741
      2.102    0.742
      2.104    0.742
      2.106    0.743
      2.108    0.742
      2.110    0.743
      2.112    0.743
      2.114    0.744
      2.116    0.745
      2.118    0.744
      2.120    0.745
      2.122    0.746
      2.124    0.746
      2.126    0.746
      2.128    0.747
      2.130    0.747
      2.132    0.748
      2.134    0.748
      2.136    0.748
      2.138    0.749
      2.140    0.749
      2.142    0.749
      2.144    0.750
      2.146    0.750
      2.148    0.750
      2.150    0.750
      2.152    0.751
      2.154    0.752
      2.156    0.752
      2.158    0.752
      2.160    0.752
      2.162    0.753
      2.164    0.753
      2.166    0.754
      2.168    0.754
      2.170    0.754
      2.172    0.755
      2.174    0.756
      2.176    0.756
      2.178    0.756
      2.180    0.756
      2.182    0.757
      2.184    0.757
      2.186    0.757
      2.188    0.758
      2.190    0.758
      2.192    0.759
      2.194    0.759
      2.196    0.759
      2.198    0.760
      2.200    0.760
      2.202    0.760
      2.204    0.761
      2.206    0.761
      2.208    0.761
      2.210    0.762
      2.212    0.762
      2.214    0.763
      2.216    0.763
      2.218    0.763
      2.220    0.764
      2.222    0.764
      2.224    0.764
      2.226    0.765
      2.228    0.765
      2.230    0.766
      2.232    0.766
      2.234    0.766
      2.236    0.767
      2.238    0.767
      2.240    0.768
      2.242    0.768
      2.244    0.769
      2.246    0.768
      2.248    0.768
      2.250    0.769
      2.252    0.770
      2.254    0.770
      2.256    0.770
      2.258    0.770
      2.260    0.771
      2.262    0.771
      2.264    0.772
      2.266    0.772
      2.268    0.772
      2.270    0.773
      2.272    0.773
      2.274    0.774
      2.276    0.774
      2.278    0.774
      2.280    0.774
      2.282    0.775
      2.284    0.775
      2.286    0.775
      2.288    0.776
      2.290    0.777
      2.292    0.777
      2.294    0.777
      2.296    0.778
      2.298    0.778
      2.300    0.778
      2.302    0.779
      2.304    0.778
      2.306    0.779
      2.308    0.780
      2.310    0.780
      2.312    0.781
      2.314    0.781
      2.316    0.781
      2.318    0.782
      2.320    0.782
      2.322    0.782
      2.324    0.783
      2.326    0.783
      2.328    0.784
      2.330    0.784
      2.332    0.784
      2.334    0.784
      2.336    0.786
      2.338    0.785
      2.340    0.785
      2.342    0.786
      2.344    0.787
      2.346    0.786
      2.348    0.787
      2.350    0.787
      2.352    0.788
      2.354    0.788
      2.356    0.788
      2.358    0.788
      2.360    0.789
      2.362    0.790
      2.364    0.790
      2.366    0.790
      2.368    0.790
      2.370    0.791
      2.372    0.791
      2.374    0.792
      2.376    0.792
      2.378    0.792
      2.380    0.792
      2.382    0.793
      2.384    0.794
      2.386    0.794
      2.388    0.794
      2.390    0.794
      2.392    0.794
      2.394    0.795
      2.396    0.795
      2.398    0.796
      2.400    0.796
      2.402    0.796
      2.404    0.797
      2.406    0.797
      2.408    0.797
      2.410    0.797
      2.412    0.798
      2.414    0.799
      2.416    0.798
      2.418    0.799
      2.420    0.799
      2.422    0.799
      2.424    0.800
      2.426    0.800
      2.428    0.801
      2.430    0.801
      2.432    0.801
      2.434    0.802
      2.436    0.802
      2.438    0.803
      2.440    0.803
      2.442    0.803
      2.444    0.803
      2.446    0.804
      2.448    0.804
      2.450    0.804
      2.452    0.805
      2.454    0.805
      2.456    0.805
      2.458    0.806
      2.460    0.806
      2.462    0.806
      2.464    0.807
      2.466    0.807
      2.468    0.808
      2.470    0.808
      2.472    0.808
      2.474    0.809
      2.476    0.808
      2.478    0.809
      2.480    0.810
      2.482    0.809
      2.484    0.810
      2.486    0.810
      2.488    0.810
      2.490    0.812
      2.492    0.811
      2.494    0.812
      2.496    0.812
      2.498    0.813
      2.500    0.813
      2.502    0.813
      2.504    0.814
      2.506    0.814
      2.508    0.814
      2.510    0.815
      2.512    0.815
      2.514    0.816
      2.516    0.816
      2.518    0.816
      2.520    0.816
      2.522    0.817
      2.524    0.817
      2.526    0.817
      2.528    0.817
      2.530    0.818
      2.532    0.819
      2.534    0.818
      2.536    0.819
      2.538    0.819
      2.540    0.820
      2.542    0.819
      2.544    0.820
      2.546    0.820
      2.548    0.821
      2.550    0.821
      2.552    0.822
      2.554    0.822
      2.556    0.822
      2.558    0.822
      2.560    0.823
      2.562    0.823
      2.564    0.823
      2.566    0.824
      2.568    0.825
      2.570    0.824
      2.572    0.825
      2.574    0.825
      2.576    0.826
      2.578    0.826
      2.580    0.826
      2.582    0.827
      2.584    0.827
      2.586    0.827
      2.588    0.827
      2.590    0.828
      2.592    0.828
      2.594    0.829
      2.596    0.828
      2.598    0.829
      2.600    0.829
      2.602    0.830
      2.604    0.830
      2.606    0.831
      2.608    0.831
      2.610    0.832
      2.612    0.831
      2.614    0.832
      2.616    0.831
      2.618    0.832
      2.620    0.832
      2.622    0.833
      2.624    0.833
      2.626    0.833
      2.628    0.834
      2.630    0.834
      2.632    0.834
      2.634    0.834
      2.636    0.835
      2.638    0.835
      2.640    0.836
      2.642    0.836
      2.644    0.836
      2.646    0.836
      2.648    0.837
      2.650    0.837
      2.652    0.838
      2.654    0.838
      2.656    0.838
      2.658    0.838
      2.660    0.839
      2.662    0.839
      2.664    0.839
      2.666    0.840
      2.668    0.840
      2.670    0.840
      2.672    0.840
      2.674    0.841
      2.676    0.841
      2.678    0.842
      2.680    0.842
      2.682    0.842
      2.684    0.842
      2.686    0.842
      2.688    0.843
      2.690    0.844
      2.692    0.844
      2.694    0.845
      2.696    0.844
      2.698    0.845
      2.700    0.845
      2.702    0.845
      2.704    0.845
      2.706    0.846
      2.708    0.846
      2.710    0.846
      2.712    0.847
      2.714    0.847
      2.716    0.847
      2.718    0.847
      2.720    0.849
      2.722    0.848
      2.724    0.848
      2.726    0.849
      2.728    0.849
      2.730    0.850
      2.732    0.850
      2.734    0.850
      2.736    0.851
      2.738    0.851
      2.740    0.851
      2.742    0.852
      2.744    0.852
      2.746    0.852
      2.748    0.852
      2.750    0.853
      2.752    0.853
      2.754    0.853
      2.756    0.854
      2.758    0.854
      2.760    0.854
      2.762    0.854
      2.764    0.855
      2.766    0.856
      2.768    0.855
      2.770    0.856
      2.772    0.856
      2.774    0.856
      2.776    0.857
      2.778    0.857
      2.780    0.857
      2.782    0.858
      2.784    0.858
      2.786    0.858
      2.788    0.859
      2.790    0.859
      2.792    0.859
      2.794    0.859
      2.796    0.860
      2.798    0.860
      2.800    0.860
      2.802    0.861
      2.804    0.861
      2.806    0.861
      2.808    0.862
      2.810    0.862
      2.812    0.862
      2.814    0.862
      2.816    0.863
      2.818    0.864
      2.820    0.863
      2.822    0.864
      2.824    0.864
      2.826    0.864
      2.828    0.864
      2.830    0.865
      2.832    0.865
      2.834    0.865
      2.836    0.866
      2.838    0.866
      2.840    0.866
      2.842    0.867
      2.844    0.867
      2.846    0.867
      2.848    0.867
      2.850    0.868
      2.852    0.868
      2.854    0.868
      2.856    0.868
      2.858    0.869
      2.860    0.869
      2.862    0.870
      2.864    0.870
      2.866    0.870
      2.868    0.870
      2.870    0.871
      2.872    0.871
      2.874    0.871
      2.876    0.871
      2.878    0.872
      2.880    0.872
      2.882    0.873
      2.884    0.872
      2.886    0.873
      2.888    0.873
      2.890    0.874
      2.892    0.874
      2.894    0.874
      2.896    0.874
      2.898    0.874
      2.900    0.875
      2.902    0.876
      2.904    0.876
      2.906    0.876
      2.908    0.877
      2.910    0.876
      2.912    0.877
      2.914    0.877
      2.916    0.878
      2.918    0.878
      2.920    0.878
      2.922    0.878
      2.924    0.879
      2.926    0.878
      2.928    0.879
      2.930    0.879
      2.932    0.879
      2.934    0.880
      2.936    0.880
      2.938    0.881
      2.940    0.881
      2.942    0.881
      2.944    0.882
      2.946    0.882
      2.948    0.882
      2.950    0.882
      2.952    0.883
      2.954    0.883
      2.956    0.883
      2.958    0.883
      2.960    0.884
      2.962    0.884
      2.964    0.884
      2.966    0.885
      2.968    0.885
      2.970    0.885
      2.972    0.885
      2.974    0.885
      2.976    0.886
      2.978    0.886
      2.980    0.887
      2.982    0.887
      2.984    0.887
      2.986    0.887
      2.988    0.887
      2.990    0.888
      2.992    0.888
      2.994    0.889
      2.996    0.889
      2.998    0.889
      3.000    0.889
      3.002    0.890
      3.004    0.889
      3.006    0.890
      3.008    0.890
      3.010    0.891
      3.012    0.891
      3.014    0.891
      3.016    0.891
      3.018    0.892
      3.020    0.892
      3.022    0.892
      3.024    0.893
      3.026    0.893
      3.028    0.893
      3.030    0.894
      3.032    0.894
      3.034    0.894
      3.036    0.894
      3.038    0.894
      3.040    0.895
      3.042    0.895
      3.044    0.895
      3.046    0.896
      3.048    0.896
      3.050    0.896
      3.052    0.896
      3.054    0.897
      3.056    0.898
      3.058    0.897
      3.060    0.897
      3.062    0.898
      3.064    0.898
      3.066    0.898
      3.068    0.898
      3.070    0.899
      3.072    0.899
      3.074    0.900
      3.076    0.899
      3.078    0.900
      3.080    0.901
      3.082    0.901
      3.084    0.901
      3.086    0.901
      3.088    0.901
      3.090    0.901
      3.092    0.902
      3.094    0.902
      3.096    0.902
      3.098    0.903
      3.100    0.903
      3.102    0.903
      3.104    0.903
      3.106    0.904
      3.108    0.905
      3.110    0.904
      3.112    0.905
      3.114    0.905
      3.116    0.905
      3.118    0.905
      3.120    0.906
      3.122    0.906
      3.124    0.906
      3.126    0.906
      3.128    0.907
      3.130    0.907
      3.132    0.907
      3.134    0.908
      3.136    0.907
      3.138    0.908
      3.140    0.909
      3.142    0.909
      3.144    0.909
      3.146    0.909
      3.148    0.910
      3.150    0.910
      3.152    0.910
      3.154    0.910
      3.156    0.910
      3.158    0.911
      3.160    0.912
      3.162    0.911
      3.164    0.912
      3.166    0.912
      3.168    0.912
      3.170    0.913
      3.172    0.913
      3.174    0.913
      3.176    0.913
      3.178    0.913
      3.180    0.914
      3.182    0.913
      3.184    0.914
      3.186    0.914
      3.188    0.915
      3.190    0.915
      3.192    0.915
      3.194    0.916
      3.196    0.916
      3.198    0.916
      3.200    0.916
      3.202    0.916
      3.204    0.917
      3.206    0.917
      3.208    0.917
      3.210    0.918
      3.212    0.918
      3.214    0.918
      3.216    0.918
      3.218    0.919
      3.220    0.919
      3.222    0.920
      3.224    0.919
      3.226    0.920
      3.228    0.920
      3.230    0.920
      3.232    0.921
      3.234    0.921
      3.236    0.921
      3.238    0.921
      3.240    0.922
      3.242    0.922
      3.244    0.922
      3.246    0.922
      3.248    0.922
      3.250    0.923
      3.252    0.923
      3.254    0.923
      3.256    0.923
      3.258    0.924
      3.260    0.924
      3.262    0.924
      3.264    0.925
      3.266    0.925
      3.268    0.925
      3.270    0.925
      3.272    0.926
      3.274    0.925
      3.276    0.926
      3.278    0.927
      3.280    0.926
      3.282    0.927
      3.284    0.927
      3.286    0.928
      3.288    0.928
      3.290    0.928
      3.292    0.928
      3.294    0.928
      3.296    0.928
      3.298    0.929
      3.300    0.929
      3.302    0.929
      3.304    0.930
      3.306    0.930
      3.308    0.930
      3.310    0.930
      3.312    0.931
      3.314    0.931
      3.316    0.931
      3.318    0.931
      3.320    0.931
      3.322    0.932
      3.324    0.932
      3.326    0.932
      3.328    0.932
      3.330    0.933
      3.332    0.933
      3.334    0.933
      3.336    0.933
      3.338    0.934
      3.340    0.934
      3.342    0.934
      3.344    0.934
      3.346    0.935
      3.348    0.935
      3.350    0.935
      3.352    0.936
      3.354    0.936
      3.356    0.936
      3.358    0.936
      3.360    0.936
      3.362    0.937
      3.364    0.937
      3.366    0.937
      3.368    0.938
      3.370    0.938
      3.372    0.938
      3.374    0.938
      3.376    0.939
      3.378    0.939
      3.380    0.939
      3.382    0.939
      3.384    0.940
      3.386    0.940
      3.388    0.940
      3.390    0.940
      3.392    0.940
      3.394    0.941
      3.396    0.941
      3.398    0.941
      3.400    0.941
      3.402    0.942
      3.404    0.942
      3.406    0.942
      3.408    0.942
      3.410    0.942
      3.412    0.943
      3.414    0.943
      3.416    0.944
      3.418    0.944
      3.420    0.944
      3.422    0.944
      3.424    0.944
      3.426    0.944
      3.428    0.945
      3.430    0.944
      3.432    0.945
      3.434    0.946
      3.436    0.946
      3.438    0.946
      3.440    0.946
      3.442    0.947
      3.444    0.947
      3.446    0.947
      3.448    0.948
      3.450    0.947
      3.452    0.948
      3.454    0.948
      3.456    0.948
      3.458    0.948
      3.460    0.949
      3.462    0.949
      3.464    0.949
      3.466    0.949
      3.468    0.950
      3.470    0.950
      3.472    0.950
      3.474    0.950
      3.476    0.951
      3.478    0.950
      3.480    0.951
      3.482    0.951
      3.484    0.951
      3.486    0.952
      3.488    0.952
      3.490    0.952
      3.492    0.952
      3.494    0.952
      3.496    0.953
      3.498    0.953
      3.500    0.954
      3.502    0.954
      3.504    0.953
      3.506    0.954
      3.508    0.954
      3.510    0.954
      3.512    0.954
      3.514    0.955
      3.516    0.956
      3.518    0.955
      3.520    0.956
      3.522    0.956
      3.524    0.956
      3.526    0.956
      3.528    0.956
      3.530    0.957
      3.532    0.956
      3.534    0.957
      3.536    0.957
      3.538    0.958
      3.540    0.958
      3.542    0.958
      3.544    0.958
      3.546    0.959
      3.548    0.959
      3.550    0.958
      3.552    0.959
      3.554    0.959
      3.556    0.960
      3.558    0.960
      3.560    0.960
      3.562    0.960
      3.564    0.961
      3.566    0.961
      3.568    0.962
      3.570    0.961
      3.572    0.961
      3.574    0.962
      3.576    0.962
      3.578    0.962
      3.580    0.963
      3.582    0.962
      3.584    0.962
      3.586    0.963
      3.588    0.963
      3.590    0.964
      3.592    0.964
      3.594    0.964
      3.596    0.964
      3.598    0.964
      3.600    0.965
      3.602    0.965
      3.604    0.965
      3.606    0.965
      3.608    0.966
      3.610    0.966
      3.612    0.966
      3.614    0.966
      3.616    0.966
      3.618    0.967
      3.620    0.967
      3.622    0.967
      3.624    0.967
      3.626    0.967
      3.628    0.968
      3.630    0.968
      3.632    0.968
      3.634    0.968
      3.636    0.969
      3.638    0.968
      3.640    0.969
      3.642    0.969
      3.644    0.970
      3.646    0.970
      3.648    0.970
      3.650    0.970
      3.652    0.970
      3.654    0.971
      3.656    0.970
      3.658    0.971
      3.660    0.971
      3.662    0.971
      3.664    0.972
      3.666    0.972
      3.668    0.972
      3.670    0.972
      3.672    0.972
      3.674    0.973
      3.676    0.973
      3.678    0.973
      3.680    0.973
      3.682    0.974
      3.684    0.974
      3.686    0.974
      3.688    0.974
      3.690    0.974
      3.692    0.974
      3.694    0.975
      3.696    0.975
      3.698    0.975
      3.700    0.975
      3.702    0.976
      3.704    0.976
      3.706    0.976
      3.708    0.976
      3.710    0.976
      3.712    0.977
      3.714    0.977
      3.716    0.977
      3.718    0.977
      3.720    0.977
      3.722    0.978
      3.724    0.978
      3.726    0.978
      3.728    0.978
      3.730    0.978
      3.732    0.979
      3.734    0.979
      3.736    0.979
      3.738    0.980
      3.740    0.979
      3.742    0.980
      3.744    0.980
      3.746    0.980
      3.748    0.980
      3.750    0.981
      3.752    0.981
      3.754    0.981
      3.756    0.981
      3.758    0.981
      3.760    0.982
      3.762    0.982
      3.764    0.982
      3.766    0.982
      3.768    0.983
      3.770    0.982
      3.772    0.983
      3.774    0.983
      3.776    0.983
      3.778    0.984
      3.780    0.984
      3.782    0.984
      3.784    0.984
      3.786    0.984
      3.788    0.984
      3.790    0.984
      3.792    0.985
      3.794    0.985
      3.796    0.985
      3.798    0.985
      3.800    0.985
      3.802    0.986
      3.804    0.986
      3.806    0.986
      3.808    0.986
      3.810    0.987
      3.812    0.987
      3.814    0.987
      3.816    0.987
      3.818    0.987
      3.820    0.987
      3.822    0.988
      3.824    0.988
      3.826    0.989
      3.828    0.989
      3.830    0.989
      3.832    0.989
      3.834    0.989
      3.836    0.989
      3.838    0.989
      3.840    0.990
      3.842    0.990
      3.844    0.990
      3.846    0.990
      3.848    0.990
      3.850    0.990
      3.852    0.991
      3.854    0.991
      3.856    0.991
      3.858    0.991
      3.860    0.992
      3.862    0.992
      3.864    0.992
      3.866    0.992
      3.868    0.992
      3.870    0.992
      3.872    0.993
      3.874    0.993
      3.876    0.993
      3.878    0.994
      3.880    0.993
      3.882    0.993
      3.884    0.994
      3.886    0.994
      3.888    0.994
      3.890    0.994
      3.892    0.994
      3.894    0.995
      3.896    0.995
      3.898    0.995
      3.900    0.995
      3.902    0.996
      3.904    0.996
      3.906    0.996
      3.908    0.996
      3.910    0.996
      3.912    0.997
      3.914    0.997
      3.916    0.997
      3.918    0.997
      3.920    0.997
      3.922    0.998
      3.924    0.998
      3.926    0.998
      3.928    0.998
      3.930    0.999
      3.932    0.998
      3.934    0.999
      3.936    0.999
      3.938    0.999
      3.940    0.999
      3.942    0.999
      3.944    0.999
      3.946    1.000
      3.948    1.000
      3.950    1.000
      3.952    1.001
      3.954    1.001
      3.956    1.000
      3.958    1.001
      3.960    1.001
      3.962    1.001
      3.964    1.001
      3.966    1.002
      3.968    1.002
      3.970    1.002
      3.972    1.002
      3.974    1.003
      3.976    1.002
      3.978    1.003
      3.980    1.003
      3.982    1.003
      3.984    1.004
      3.986    1.003
      3.988    1.003
      3.990    1.004
      3.992    1.004
      3.994    1.004
      3.996    1.004
      3.998    1.004
      4.000    1.005
      4.002    1.005
      4.004    1.005
      4.006    1.005
      4.008    1.006
      4.010    1.006
      4.012    1.006
      4.014    1.006
      4.016    1.006
      4.018    1.007
      4.020    1.006
      4.022    1.007
      4.024    1.007
      4.026    1.007
      4.028    1.007
      4.030    1.007
      4.032    1.008
      4.034    1.008
      4.036    1.007
      4.038    1.008
      4.040    1.008
      4.042    1.008
      4.044    1.009
      4.046    1.009
      4.048    1.009
      4.050    1.009
      4.052    1.009
      4.054    1.010
      4.056    1.009
      4.058    1.010
      4.060    1.010
      4.062    1.010
      4.064    1.011
      4.066    1.010
      4.068    1.011
      4.070    1.011
      4.072    1.011
      4.074    1.011
      4.076    1.011
      4.078    1.012
      4.080    1.012
      4.082    1.012
      4.084    1.013
      4.086    1.012
      4.088    1.012
      4.090    1.013
      4.092    1.013
      4.094    1.013
      4.096    1.013
      4.098    1.014
      4.100    1.013
      4.102    1.014
      4.104    1.014
      4.106    1.014
      4.108    1.014
      4.110    1.014
      4.112    1.015
      4.114    1.015
      4.116    1.015
      4.118    1.016
      4.120    1.015
      4.122    1.015
      4.124    1.016
      4.126    1.016
      4.128    1.015
      4.130    1.016
      4.132    1.017
      4.134    1.016
      4.136    1.016
      4.138    1.017
      4.140    1.017
      4.142    1.017
      4.144    1.018
      4.146    1.017
      4.148    1.017
      4.150    1.017
      4.152    1.018
      4.154    1.018
      4.156    1.018
      4.158    1.019
      4.160    1.019
      4.162    1.019
      4.164    1.019
      4.166    1.019
      4.168    1.019
      4.170    1.019
      4.172    1.019
      4.174    1.020
      4.176    1.020
      4.178    1.020
      4.180    1.020
      4.182    1.020
      4.184    1.021
      4.186    1.021
      4.188    1.021
      4.190    1.021
      4.192    1.021
      4.194    1.021
      4.196    1.021
      4.198    1.022
      4.200    1.021
      4.202    1.022
      4.204    1.022
      4.206    1.022
      4.208    1.022
      4.210    1.022
      4.212    1.023
      4.214    1.022
      4.216    1.024
      4.218    1.023
      4.220    1.023
      4.222    1.023
      4.224    1.024
      4.226    1.024
      4.228    1.024
      4.230    1.024
      4.232    1.024
      4.234    1.024
      4.236    1.025
      4.238    1.025
      4.240    1.025
      4.242    1.025
      4.244    1.025
      4.246    1.025
      4.248    1.025
      4.250    1.026
      4.252    1.026
      4.254    1.026
      4.256    1.026
      4.258    1.026
      4.260    1.027
      4.262    1.027
      4.264    1.027
      4.266    1.027
      4.268    1.027
      4.270    1.028
      4.272    1.027
      4.274    1.027
      4.276    1.028
      4.278    1.028
      4.280    1.028
      4.282    1.028
      4.284    1.028
      4.286    1.028
      4.288    1.029
      4.290    1.029
      4.292    1.028
      4.294    1.029
      4.296    1.030
      4.298    1.029
      4.300    1.029
      4.302    1.030
      4.304    1.030
      4.306    1.030
      4.308    1.030
      4.310    1.030
      4.312    1.030
      4.314    1.030
      4.316    1.031
      4.318    1.031
      4.320    1.031
      4.322    1.031
      4.324    1.031
      4.326    1.031
      4.328    1.032
      4.330    1.032
      4.332    1.032
      4.334    1.032
      4.336    1.032
      4.338    1.033
      4.340    1.033
      4.342    1.033
      4.344    1.033
      4.346    1.032
      4.348    1.033
      4.350    1.033
      4.352    1.033
      4.354    1.034
      4.356    1.034
      4.358    1.033
      4.360    1.034
      4.362    1.034
      4.364    1.034
      4.366    1.034
      4.368    1.035
      4.370    1.035
      4.372    1.035
      4.374    1.036
      4.376    1.035
      4.378    1.035
      4.380    1.035
      4.382    1.036
      4.384    1.035
      4.386    1.036
      4.388    1.036
      4.390    1.036
