# Supplementary material for: Comment on 'Valid molecular dynamics simulations of human hemoglobin require a surprisingly large box size'
Source: eLife. 2019 Jun 20;8:e44718. doi: 10.7554/eLife.44718 (PMC6586461; doi:10.7554/eLife.44718)
Supplement: Figure 2—source data 1. — The zip archive contains a README file describing which source files correspond to the different panels. [file elife-44718-fig2-data1.zip › figure2/panel_C/150A/watnum_03nm_9.dat]

1344
1319
1318
1321
1282
1328
1289
1361
1312
1289
1298
1303
1291
1307
1296
1290
1314
1306
1279
1307
1287
1277
1295
1286
1256
1273
1291
1313
1283
1292
1288
1313
1311
1282
1312
1331
1280
1309
1284
1290
1301
1323
1292
1312
1294
1285
1306
1324
1289
1310
1301
1278
1289
1308
1284
1305
1319
1296
1318
1356
1308
1313
1346
1279
1285
1264
1367
1350
1335
1317
1318
1359
1319
1303
1328
1271
1296
1309
1277
1285
1252
1237
1294
1316
1292
1319
1256
1283
1312
1263
1285
1302
1258
1313
1264
1280
1306
1297
1289
1270
1272
1279
1276
1272
1286
1268
1301
1329
1349
1271
1286
1288
1291
1295
1331
1334
1336
1316
1320
1281
1311
1363
1352
1319
1335
1308
1305
1258
1272
1324
1333
1310
1303
1316
1288
1290
1276
1295
1287
1288
1302
1268
1271
1277
1315
1324
1279
1312
1269
1279
1297
1320
1281
1254
1315
1267
1265
1295
1264
1307
1291
1283
1277
1274
1302
1302
1294
1274
1312
1261
1224
1294
1305
1298
1330
1342
1311
1322
1272
1308
1290
1303
1284
1323
1309
1255
1287
1291
1269
1269
1271
1276
1256
1301
1277
1283
1274
1282
1334
1324
1338
1348
1287
1340
1275
1313
1294
1291
1305
1334
1314
1285
1334
1330
1338
1299
1321
1308
1324
1271
1268
1299
1316
1281
1314
1307
1270
1272
1310
1253
1286
1310
1313
1336
1310
1292
1282
1313
1310
1285
1321
1297
1306
1321
1316
1291
1262
1305
1275
1255
1277
