# Supplementary material for: Comment on 'Valid molecular dynamics simulations of human hemoglobin require a surprisingly large box size'
Source: eLife. 2019 Jun 20;8:e44718. doi: 10.7554/eLife.44718 (PMC6586461; doi:10.7554/eLife.44718)
Supplement: Figure 2—source data 1. — The zip archive contains a README file describing which source files correspond to the different panels. [file elife-44718-fig2-data1.zip › figure2/panel_C/150A/watnum_03nm_8.dat]

1344
1336
1343
1337
1337
1371
1297
1314
1307
1300
1283
1317
1290
1315
1327
1332
1311
1295
1325
1307
1322
1291
1314
1294
1305
1325
1313
1320
1289
1307
1320
1314
1313
1340
1337
1316
1350
1359
1299
1333
1319
1320
1326
1295
1299
1298
1298
1266
1309
1332
1328
1338
1282
1337
1337
1347
1321
1324
1335
1302
1321
1284
1297
1282
1273
1284
1308
1289
1308
1304
1280
1305
1275
1277
1310
1277
1302
1286
1317
1286
1301
1304
1298
1288
1311
1325
1280
1327
1287
1344
1304
1295
1263
1290
1328
1309
1280
1292
1280
1303
1294
1297
1319
1271
1301
1295
1359
1331
1301
1285
1287
1287
1273
1309
1295
1308
1297
1282
1282
1285
1305
1242
1324
1301
1302
1286
1340
1321
1308
1283
1241
1298
1323
1330
1334
1339
1283
1330
1296
1296
1277
1294
1332
1342
1270
1322
1321
1319
1302
1325
1315
1295
1337
1271
1322
1314
1311
1304
1297
1285
1265
1292
1287
1306
1298
1297
1296
1324
1323
1323
1296
1322
1319
1278
1296
1303
1303
1292
1306
1325
1308
1267
1276
1275
1309
1297
1288
1295
1321
1304
1300
1305
1272
1287
1298
1289
1306
1290
1288
1284
1310
1318
1300
1242
1242
1282
1289
1287
1275
1301
1287
1318
1281
1309
1311
1293
1288
1292
1318
1304
1290
1235
1233
1281
1289
1297
1279
1264
1337
1298
1304
1293
1299
1311
1288
1291
1285
1276
1298
1333
1314
1257
1297
1279
1287
1278
1306
1274
1303
1293
1284
