# Supplementary material for: Comment on 'Valid molecular dynamics simulations of human hemoglobin require a surprisingly large box size'
Source: eLife. 2019 Jun 20;8:e44718. doi: 10.7554/eLife.44718 (PMC6586461; doi:10.7554/eLife.44718)
Supplement: Figure 2—source data 1. — The zip archive contains a README file describing which source files correspond to the different panels. [file elife-44718-fig2-data1.zip › figure2/panel_C/150A/watnum_03nm_2.dat]

1344
1313
1305
1289
1283
1332
1336
1323
1313
1338
1304
1304
1336
1300
1291
1320
1314
1292
1310
1291
1333
1293
1294
1298
1283
1297
1300
1295
1291
1348
1335
1335
1297
1313
1324
1300
1322
1282
1342
1351
1279
1344
1321
1329
1327
1292
1296
1279
1306
1292
1338
1320
1315
1265
1320
1308
1335
1314
1299
1311
1316
1337
1323
1338
1279
1309
1308
1321
1294
1281
1336
1367
1314
1308
1338
1310
1284
1345
1313
1345
1301
1282
1320
1292
1290
1312
1327
1310
1334
1283
1329
1280
1299
1299
1279
1294
1274
1309
1244
1311
1284
1289
1305
1309
1274
1280
1289
1301
1304
1262
1310
1287
1290
1311
1315
1328
1321
1329
1299
1355
1331
1314
1338
1305
1310
1328
1338
1324
1300
1317
1349
1327
1350
1373
1367
1329
1348
1345
1321
1349
1333
1327
1361
1373
1351
1368
1329
1350
1364
1342
1321
1332
1344
1332
1361
1327
1313
1331
1328
1311
1296
1374
1367
1309
1331
1339
1368
1363
1366
1391
1388
1345
1332
1390
1358
1372
1364
1346
1330
1310
1385
1374
1399
1394
1361
1385
1381
1376
1355
1373
1371
1380
1374
1394
1391
1399
1420
1391
1367
1356
1406
1391
1426
1359
1373
1372
1371
1379
1432
1348
1359
1356
1382
1386
1375
1394
1370
1372
1374
1419
1413
1399
1376
1408
1412
1370
1401
1416
1388
1376
1418
1433
1388
1392
1424
1426
1400
1414
1412
1417
1400
1406
1410
1371
1431
1341
1404
1374
1381
1391
1372
