# Supplementary material for: Comment on 'Valid molecular dynamics simulations of human hemoglobin require a surprisingly large box size'
Source: eLife. 2019 Jun 20;8:e44718. doi: 10.7554/eLife.44718 (PMC6586461; doi:10.7554/eLife.44718)
Supplement: Figure 2—source data 1. — The zip archive contains a README file describing which source files correspond to the different panels. [file elife-44718-fig2-data1.zip › figure2/panel_C/150A/hbnum_09nm_5.dat]

8170
7292
7262
7135
7276
7249
7126
7114
7164
7218
7283
7187
7184
7224
7283
7319
7137
7334
7281
7191
7233
7009
7209
7314
7213
7199
7191
7176
7256
7233
7193
7239
7306
7241
7219
7195
7250
7284
7299
7417
7304
7331
7313
7300
7302
7266
7286
7439
7341
7321
7347
7218
7284
7383
7364
7217
7305
7429
7209
7244
7137
7228
7329
7225
7178
7203
7162
7286
7254
7212
7252
7296
7329
7313
7194
7458
7253
7199
7337
7503
7385
7239
7256
7172
7299
7369
7384
7162
7240
7230
7239
7527
7288
7082
7057
7242
7300
7116
7183
7113
7403
7249
7216
7242
7120
7141
7186
7289
7346
7195
7311
7244
7265
7215
7184
7360
7248
7328
7189
7198
7338
7283
7225
7204
7305
7224
7211
7213
7356
7238
7401
7193
7190
7257
7268
7157
7230
7269
7129
7117
7300
7170
7231
7317
7240
7308
7239
7401
7409
7251
7360
7386
7276
7344
7425
7257
7333
7388
7136
7347
7249
7353
7223
7257
7282
7363
7379
7306
7398
7223
7282
7305
7142
7291
7330
7274
7177
7260
7227
7423
7296
7442
7281
7325
7270
7349
7299
7352
7271
7257
7244
7293
7172
7319
7240
7266
7147
7314
7128
7063
7164
7190
7229
7348
7226
7283
7245
7363
7341
7104
7229
7287
7247
7203
7299
7381
7406
7234
7348
7292
7132
6991
7276
7161
7240
7359
7489
7303
7357
7208
7359
7269
7295
7310
7203
7277
7349
7167
7117
7234
7229
7235
7283
7278
7319
7394
7564
7455
7316
7497
7308
