# Supplementary material for: Comment on 'Valid molecular dynamics simulations of human hemoglobin require a surprisingly large box size'
Source: eLife. 2019 Jun 20;8:e44718. doi: 10.7554/eLife.44718 (PMC6586461; doi:10.7554/eLife.44718)
Supplement: Figure 2—source data 1. — The zip archive contains a README file describing which source files correspond to the different panels. [file elife-44718-fig2-data1.zip › figure2/panel_C/150A/watnum_09nm_9.dat]

5457
5475
5445
5407
5427
5459
5381
5452
5437
5430
5370
5430
5420
5420
5443
5413
5425
5472
5454
5459
5396
5453
5343
5390
5395
5410
5395
5426
5412
5523
5520
5446
5382
5346
5526
5535
5433
5468
5355
5412
5481
5530
5405
5484
5399
5449
5399
5463
5395
5439
5501
5365
5412
5501
5450
5447
5513
5437
5482
5487
5492
5459
5468
5460
5393
5440
5500
5464
5508
5391
5440
5551
5444
5411
5461
5361
5393
5356
5368
5371
5260
5339
5414
5429
5365
5427
5295
5337
5410
5332
5390
5394
5366
5335
5440
5361
5415
5436
5438
5419
5419
5443
5427
5419
5300
5398
5366
5384
5493
5366
5354
5298
5440
5452
5444
5498
5497
5527
5504
5397
5499
5589
5535
5505
5444
5442
5380
5378
5343
5459
5458
5384
5360
5439
5434
5390
5357
5413
5435
5476
5384
5305
5328
5315
5349
5382
5328
5379
5278
5371
5334
5345
5285
5317
5443
5366
5348
5336
5366
5475
5426
5472
5471
5339
5440
5343
5418
5325
5399
5370
5312
5350
5454
5421
5440
5404
5400
5552
5385
5442
5418
5403
5376
5413
5427
5338
5382
5371
5301
5291
5327
5328
5354
5411
5354
5391
5374
5400
5453
5447
5516
5429
5437
5446
5432
5479
5453
5400
5457
5529
5529
5443
5515
5426
5464
5427
5395
5426
5510
5359
5296
5452
5426
5400
5401
5454
5368
5336
5369
5345
5381
5430
5321
5437
5410
5405
5331
5344
5440
5333
5389
5378
5477
5404
5449
5486
5399
5433
5409
5310
5387
