# Supplementary material for: Comment on 'Valid molecular dynamics simulations of human hemoglobin require a surprisingly large box size'
Source: eLife. 2019 Jun 20;8:e44718. doi: 10.7554/eLife.44718 (PMC6586461; doi:10.7554/eLife.44718)
Supplement: Figure 2—source data 1. — The zip archive contains a README file describing which source files correspond to the different panels. [file elife-44718-fig2-data1.zip › figure2/panel_C/150A/watnum_06nm_9.dat]

3363
3395
3362
3326
3321
3355
3315
3366
3360
3329
3308
3306
3332
3327
3291
3328
3377
3368
3330
3361
3299
3322
3307
3292
3331
3329
3328
3351
3335
3393
3389
3392
3293
3260
3358
3422
3307
3348
3273
3299
3346
3380
3316
3358
3318
3332
3319
3382
3303
3355
3377
3272
3352
3396
3366
3343
3387
3342
3400
3416
3353
3360
3393
3329
3325
3319
3384
3394
3387
3289
3356
3371
3320
3315
3326
3293
3314
3293
3240
3253
3250
3246
3304
3321
3253
3319
3237
3268
3309
3244
3295
3282
3273
3256
3312
3268
3265
3316
3324
3314
3298
3317
3302
3299
3241
3295
3295
3316
3390
3275
3281
3249
3315
3348
3322
3361
3346
3366
3375
3310
3348
3427
3409
3385
3298
3317
3318
3297
3238
3346
3334
3306
3272
3338
3238
3258
3254
3315
3320
3318
3276
3219
3252
3225
3263
3268
3251
3280
3211
3272
3282
3290
3259
3222
3340
3256
3270
3293
3302
3341
3317
3365
3316
3265
3327
3247
3276
3281
3309
3267
3240
3276
3330
3315
3344
3301
3272
3374
3268
3339
3310
3285
3272
3276
3326
3245
3277
3303
3243
3225
3264
3283
3243
3293
3277
3305
3289
3323
3337
3328
3340
3347
3295
3334
3301
3337
3312
3319
3312
3377
3373
3326
3383
3292
3338
3292
3281
3290
3379
3276
3288
3307
3320
3318
3304
3369
3276
3259
3304
3253
3309
3327
3256
3314
3289
3285
3278
3279
3332
3248
3291
3286
3387
3279
3347
3341
3277
3340
3244
3253
3280
