# Supplementary material for: Comment on 'Valid molecular dynamics simulations of human hemoglobin require a surprisingly large box size'
Source: eLife. 2019 Jun 20;8:e44718. doi: 10.7554/eLife.44718 (PMC6586461; doi:10.7554/eLife.44718)
Supplement: Figure 2—source data 1. — The zip archive contains a README file describing which source files correspond to the different panels. [file elife-44718-fig2-data1.zip › figure2/panel_C/150A/hbnum_03nm_3.dat]

916
773
799
815
798
808
843
810
760
833
835
831
788
793
839
772
766
781
743
777
801
765
832
787
801
795
827
822
790
797
786
789
831
734
787
760
822
791
839
795
794
821
787
821
777
827
780
797
803
788
804
800
799
796
818
757
820
810
741
789
784
768
778
771
824
776
782
774
865
783
799
771
819
729
786
797
785
804
793
787
799
749
822
756
737
768
890
819
772
773
829
825
741
774
755
762
828
766
820
827
826
784
774
764
810
827
825
882
814
879
782
770
792
806
798
821
784
819
808
816
803
768
786
849
817
747
789
841
781
787
759
791
796
881
818
770
783
807
758
829
780
824
821
795
798
786
848
750
796
795
829
796
797
826
793
796
798
862
836
820
803
779
743
751
810
788
777
793
765
808
804
847
765
816
847
774
797
738
810
814
860
880
835
814
803
795
892
846
773
752
816
811
853
799
860
845
795
838
854
888
819
782
780
797
866
779
827
798
748
795
832
829
772
789
785
833
854
783
822
774
853
783
828
815
814
816
817
816
833
811
787
785
823
830
809
809
819
819
759
828
828
811
818
828
791
758
767
818
787
829
804
