# Supplementary material for: Comment on 'Valid molecular dynamics simulations of human hemoglobin require a surprisingly large box size'
Source: eLife. 2019 Jun 20;8:e44718. doi: 10.7554/eLife.44718 (PMC6586461; doi:10.7554/eLife.44718)
Supplement: Figure 2—source data 1. — The zip archive contains a README file describing which source files correspond to the different panels. [file elife-44718-fig2-data1.zip › figure2/panel_C/150A/watnum_06nm_7.dat]

3363
3467
3300
3358
3344
3295
3347
3283
3370
3316
3374
3338
3328
3366
3378
3400
3397
3383
3339
3315
3382
3344
3334
3395
3342
3390
3298
3384
3310
3293
3277
3333
3337
3347
3267
3380
3382
3340
3340
3369
3299
3344
3308
3314
3367
3295
3321
3361
3341
3318
3298
3361
3312
3297
3316
3377
3333
3323
3352
3361
3331
3282
3319
3382
3346
3352
3318
3328
3341
3330
3398
3343
3333
3354
3367
3315
3332
3299
3367
3335
3353
3301
3303
3364
3358
3297
3312
3323
3324
3261
3320
3344
3356
3251
3314
3353
3314
3300
3351
3324
3251
3411
3288
3315
3274
3340
3270
3289
3343
3301
3355
3392
3293
3272
3312
3348
3378
3374
3323
3310
3355
3355
3318
3374
3383
3344
3314
3308
3396
3391
3370
3384
3410
3364
3288
3350
3392
3325
3377
3369
3396
3313
3400
3365
3349
3399
3345
3352
3375
3383
3413
3376
3396
3308
3360
3293
3296
3432
3345
3381
3383
3312
3380
3383
3318
3313
3351
3383
3371
3355
3402
3361
3395
3358
3380
3329
3353
3377
3331
3313
3362
3311
3379
3366
3325
3343
3393
3384
3366
3426
3363
3404
3341
3326
3264
3310
3240
3287
3344
3285
3254
3270
3276
3338
3271
3284
3319
3288
3232
3295
3273
3248
3241
3282
3190
3247
3237
3250
3267
3264
3283
3282
3275
3239
3248
3282
3189
3265
3296
3331
3226
3287
3312
3345
3259
3290
3319
3282
3264
3283
3274
3288
3226
3308
3256
3346
3264
3285
3330
3193
3217
