# Supplementary material for: Comment on 'Valid molecular dynamics simulations of human hemoglobin require a surprisingly large box size'
Source: eLife. 2019 Jun 20;8:e44718. doi: 10.7554/eLife.44718 (PMC6586461; doi:10.7554/eLife.44718)
Supplement: Figure 2—source data 1. — The zip archive contains a README file describing which source files correspond to the different panels. [file elife-44718-fig2-data1.zip › figure2/panel_C/150A/hbnum_06nm_4.dat]

4513
4031
3949
4062
3929
4075
4105
4031
4019
3886
3984
3907
4019
4015
3971
3937
4039
3948
3994
4063
4023
4156
3926
3963
3929
4025
3978
4083
4053
3977
4120
4153
4122
4115
4106
4088
4166
3947
4024
4017
3994
3938
4100
4203
4143
4061
4014
4002
4162
4072
4175
4038
4024
4054
4135
4046
4077
4042
4101
4127
3971
3929
4080
4025
4111
4075
3949
4139
4072
3898
4079
3994
4134
4029
3973
4025
4040
4061
4054
4011
3967
4122
4035
4002
4116
4073
4070
4114
4090
4058
3997
4108
3976
4124
3957
3968
4041
4038
3980
4017
3980
4031
4014
4028
4053
3951
4067
4010
3964
3951
4077
3935
4085
4057
4038
4173
4077
4023
4005
3949
3926
3994
4049
4214
4045
3947
3866
4078
4014
3989
3964
4043
4077
4079
4166
4018
3988
3943
3941
4072
4053
4087
4075
4038
3993
4017
3970
4057
3940
4115
3948
3957
3982
4060
3992
3930
4079
3973
3949
3979
3947
4003
3915
4002
4026
3995
3953
4017
4018
4082
4029
4025
4026
4007
4030
3980
4008
4059
3915
3954
4000
3914
3944
3884
3922
4019
3969
3982
3990
3903
3917
3985
4027
3981
4015
3843
4074
4012
4000
3865
4055
3960
3917
3991
3982
3983
3993
3980
3937
3877
3917
3996
3851
3983
3999
3913
3924
3972
4071
4010
4044
3908
3930
4060
4083
4070
4000
3978
4057
4075
4072
4046
4046
4064
4063
3921
4131
4110
3913
4072
4083
4064
4049
4080
4062
4044
3945
3900
3941
3907
3963
