# Supplementary material for: Comment on 'Valid molecular dynamics simulations of human hemoglobin require a surprisingly large box size'
Source: eLife. 2019 Jun 20;8:e44718. doi: 10.7554/eLife.44718 (PMC6586461; doi:10.7554/eLife.44718)
Supplement: Figure 2—source data 1. — The zip archive contains a README file describing which source files correspond to the different panels. [file elife-44718-fig2-data1.zip › figure2/panel_C/150A/watnum_09nm_10.dat]

5457
5417
5496
5496
5458
5358
5411
5333
5440
5383
5443
5437
5456
5479
5427
5380
5364
5416
5447
5517
5486
5386
5436
5526
5482
5487
5471
5544
5444
5507
5464
5432
5515
5458
5529
5554
5527
5509
5516
5519
5493
5574
5549
5540
5433
5478
5497
5585
5400
5498
5424
5399
5457
5531
5320
5409
5470
5395
5446
5406
5485
5479
5611
5438
5554
5594
5441
5460
5533
5532
5558
5508
5531
5458
5447
5493
5558
5585
5529
5452
5472
5420
5463
5456
5398
5457
5483
5505
5567
5506
5538
5430
5542
5562
5528
5463
5495
5542
5511
5573
5638
5515
5528
5584
5539
5516
5577
5590
5495
5498
5544
5527
5528
5583
5571
5703
5605
5720
5711
5624
5547
5596
5566
5611
5572
5567
5622
5603
5592
5563
5510
5583
5468
5494
5599
5608
5581
5571
5552
5548
5492
5508
5509
5532
5540
5550
5515
5579
5532
5571
5477
5496
5599
5492
5510
5510
5568
5488
5592
5480
5619
5553
5550
5502
5593
5478
5537
5504
5469
5548
5603
5682
5535
5577
5586
5400
5441
5478
5488
5513
5515
5494
5578
5502
5538
5542
5489
5586
5537
5533
5491
5444
5354
5459
5500
5466
5488
5516
5494
5508
5518
5511
5495
5478
5543
5511
5565
5460
5480
5495
5501
5511
5502
5483
5528
5412
5498
5431
5555
5515
5427
5538
5520
5459
5528
5420
5441
5447
5495
5489
5442
5454
5522
5400
5474
5485
5440
5487
5558
5462
5560
5538
5489
5530
5511
5533
5559
5567
5606
5480
5618
