# Supplementary material for: Comment on 'Valid molecular dynamics simulations of human hemoglobin require a surprisingly large box size'
Source: eLife. 2019 Jun 20;8:e44718. doi: 10.7554/eLife.44718 (PMC6586461; doi:10.7554/eLife.44718)
Supplement: Figure 2—source data 1. — The zip archive contains a README file describing which source files correspond to the different panels. [file elife-44718-fig2-data1.zip › figure2/panel_C/150A/hbnum_03nm_8.dat]

916
832
821
793
811
866
784
787
767
776
759
758
757
760
771
779
783
775
786
771
806
745
793
758
791
787
786
768
781
774
803
814
797
818
835
797
820
828
790
836
812
804
798
779
736
748
789
704
751
806
798
815
757
805
798
867
826
839
808
799
781
761
822
777
746
781
766
767
828
801
727
769
772
788
805
729
812
750
811
803
753
800
837
780
760
804
747
790
780
829
795
796
744
742
810
779
744
779
741
808
804
800
784
754
771
782
831
842
795
722
768
781
740
807
802
778
787
760
786
812
826
722
838
769
795
754
803
797
800
806
724
798
810
785
824
855
762
842
772
808
791
825
782
849
733
816
795
814
798
790
827
770
833
791
845
802
824
814
788
766
745
801
784
784
792
785
788
839
794
832
774
818
803
783
792
799
779
781
806
829
825
771
798
774
808
783
769
794
813
768
793
794
750
781
788
774
813
797
791
779
822
769
789
751
744
754
803
749
725
792
775
809
751
799
825
740
776
787
842
799
771
717
718
751
785
785
793
733
863
764
732
795
780
780
801
777
752
783
797
850
826
769
834
763
780
781
773
781
813
790
788
