# Supplementary material for: Comment on 'Valid molecular dynamics simulations of human hemoglobin require a surprisingly large box size'
Source: eLife. 2019 Jun 20;8:e44718. doi: 10.7554/eLife.44718 (PMC6586461; doi:10.7554/eLife.44718)
Supplement: Figure 2—source data 1. — The zip archive contains a README file describing which source files correspond to the different panels. [file elife-44718-fig2-data1.zip › figure2/panel_C/150A/watnum_03nm_10.dat]

1344
1295
1343
1325
1314
1313
1299
1322
1325
1305
1321
1308
1313
1341
1318
1275
1278
1280
1299
1314
1291
1287
1324
1333
1330
1316
1306
1306
1282
1279
1306
1281
1292
1309
1314
1321
1334
1349
1329
1303
1296
1320
1299
1313
1322
1296
1357
1338
1323
1332
1349
1302
1297
1294
1275
1332
1325
1340
1339
1287
1352
1346
1380
1341
1353
1343
1335
1351
1329
1304
1354
1349
1327
1365
1316
1335
1363
1362
1353
1329
1323
1306
1320
1318
1312
1297
1332
1344
1348
1333
1329
1305
1350
1345
1326
1324
1327
1352
1344
1333
1363
1340
1354
1364
1331
1388
1350
1356
1359
1318
1335
1321
1320
1343
1336
1365
1338
1362
1320
1374
1380
1347
1361
1362
1296
1347
1377
1331
1328
1337
1348
1386
1328
1317
1376
1344
1381
1333
1324
1315
1303
1331
1336
1343
1357
1314
1340
1347
1323
1291
1304
1287
1357
1299
1336
1335
1324
1337
1376
1361
1354
1317
1322
1309
1358
1337
1380
1311
1308
1330
1301
1388
1323
1354
1333
1296
1297
1301
1325
1279
1323
1334
1310
1291
1350
1344
1315
1336
1351
1304
1312
1332
1314
1322
1310
1346
1303
1341
1338
1319
1305
1315
1334
1319
1338
1357
1319
1325
1310
1283
1359
1346
1329
1314
1351
1319
1322
1319
1361
1366
1327
1308
1334
1314
1346
1295
1330
1319
1269
1327
1345
1337
1337
1318
1321
1322
1354
1337
1349
1329
1359
1340
1333
1312
1381
1355
1333
1311
1330
1341
1344
