# Supplementary material for: Comment on 'Valid molecular dynamics simulations of human hemoglobin require a surprisingly large box size'
Source: eLife. 2019 Jun 20;8:e44718. doi: 10.7554/eLife.44718 (PMC6586461; doi:10.7554/eLife.44718)
Supplement: Figure 2—source data 1. — The zip archive contains a README file describing which source files correspond to the different panels. [file elife-44718-fig2-data1.zip › figure2/panel_C/150A/watnum_09nm_4.dat]

5457
5450
5436
5499
5410
5480
5521
5491
5464
5362
5446
5328
5427
5384
5398
5447
5477
5384
5396
5457
5475
5523
5378
5498
5439
5507
5439
5468
5488
5506
5548
5525
5560
5553
5535
5507
5542
5364
5485
5426
5379
5344
5573
5569
5466
5492
5461
5457
5519
5455
5491
5509
5509
5453
5506
5405
5526
5486
5506
5560
5477
5420
5521
5501
5517
5513
5510
5568
5506
5302
5554
5520
5473
5555
5529
5494
5501
5555
5467
5560
5575
5512
5530
5458
5485
5541
5532
5533
5517
5455
5461
5530
5491
5525
5458
5469
5508
5486
5461
5490
5424
5528
5495
5530
5454
5427
5492
5475
5431
5437
5516
5444
5476
5500
5513
5579
5545
5554
5434
5417
5431
5456
5554
5593
5505
5448
5438
5476
5459
5497
5454
5505
5497
5509
5590
5443
5455
5419
5427
5519
5481
5541
5496
5545
5493
5382
5415
5452
5378
5534
5414
5460
5475
5573
5432
5429
5539
5428
5430
5470
5393
5476
5434
5474
5472
5444
5436
5453
5517
5473
5509
5485
5444
5494
5406
5536
5413
5419
5422
5482
5509
5408
5434
5378
5427
5450
5479
5462
5440
5385
5414
5455
5514
5515
5412
5401
5493
5480
5461
5383
5527
5485
5386
5386
5399
5390
5425
5442
5449
5420
5477
5519
5408
5461
5428
5423
5384
5432
5474
5486
5452
5382
5452
5522
5548
5533
5478
5481
5528
5465
5471
5515
5539
5557
5587
5399
5538
5515
5428
5476
5576
5499
5558
5498
5529
5465
5488
5383
5458
5494
5460
