# Supplementary material for: Comment on 'Valid molecular dynamics simulations of human hemoglobin require a surprisingly large box size'
Source: eLife. 2019 Jun 20;8:e44718. doi: 10.7554/eLife.44718 (PMC6586461; doi:10.7554/eLife.44718)
Supplement: Figure 2—source data 1. — The zip archive contains a README file describing which source files correspond to the different panels. [file elife-44718-fig2-data1.zip › figure2/panel_C/150A/hbnum_03nm_1.dat]

916
817
779
797
794
750
775
806
795
843
780
795
768
758
762
758
856
747
755
757
734
754
800
770
733
805
797
803
801
833
758
764
708
770
846
778
776
805
841
799
797
781
760
758
800
797
815
812
759
772
796
815
783
740
730
760
795
812
791
793
730
816
810
830
740
797
751
787
785
835
870
863
740
805
791
843
800
825
793
803
783
772
824
788
789
807
843
757
811
818
816
794
763
788
820
770
847
814
802
746
786
816
785
810
782
834
784
774
848
770
818
778
798
817
821
852
796
827
776
806
762
804
828
798
801
813
799
790
800
789
759
802
873
774
784
739
796
794
771
779
804
818
791
759
791
779
792
772
767
809
844
844
838
779
772
801
807
788
826
817
813
773
751
784
757
767
820
837
816
805
781
850
777
821
821
796
783
812
816
776
800
850
824
749
810
767
804
817
819
759
771
851
763
795
797
780
792
792
816
796
776
795
798
773
791
798
794
818
808
769
740
833
784
840
822
825
766
737
822
820
795
835
786
797
846
781
842
745
804
858
829
789
798
779
801
769
784
857
783
832
794
814
741
776
805
846
802
757
799
771
844
