# Supplementary material for: Comment on 'Valid molecular dynamics simulations of human hemoglobin require a surprisingly large box size'
Source: eLife. 2019 Jun 20;8:e44718. doi: 10.7554/eLife.44718 (PMC6586461; doi:10.7554/eLife.44718)
Supplement: Figure 2—source data 1. — The zip archive contains a README file describing which source files correspond to the different panels. [file elife-44718-fig2-data1.zip › figure2/panel_C/150A/hbnum_06nm_1.dat]

4513
3966
4069
4160
4011
3959
3999
4051
4006
3971
4070
4117
3993
3988
4034
3933
4108
4057
3952
4123
3975
3973
4016
4044
4008
4028
4115
4082
4012
4087
4011
3965
4027
4010
4005
4045
4071
4074
4072
4058
4037
4075
3892
4068
4068
4027
3984
4085
3939
4049
3951
3937
3923
3968
4050
4007
4058
3999
4028
3994
4039
4078
3968
4092
4031
4002
3986
4094
3928
4014
4051
4043
4072
4049
4046
4078
4017
3990
4147
4075
3946
3968
3978
3988
4037
3969
4080
4018
4058
4054
4014
3960
3969
4052
4104
3950
4056
4040
4040
3919
4080
4037
3997
3998
3991
4103
4106
4089
4148
3946
4054
4016
4059
4012
3998
4122
3999
4117
3956
4042
4094
4140
4090
3933
4054
4042
4015
4041
4070
4075
3978
4055
3989
4017
4033
4048
3928
3951
3982
3947
4002
4054
3972
4053
4041
4062
4012
4016
4037
3959
4102
4063
4122
4004
3993
3984
4084
4011
3982
4056
4081
4108
4013
4095
3847
3978
4032
4095
4184
4090
3870
4034
3937
4011
3999
4112
4020
4029
4013
4074
4085
4115
4139
4030
4103
4017
4023
4038
4062
4023
4130
4158
3990
4131
4089
4041
4087
4049
4102
4043
4076
4043
3999
4073
4054
4023
4066
4016
4039
4093
3950
4096
4047
4072
4175
4166
4091
3962
4140
4083
4019
4005
3900
4071
4075
4007
4063
4041
4027
3980
4030
4073
4075
4135
4093
3977
4065
4109
3982
4013
4058
3997
4027
4007
4060
4095
4005
4002
4059
3973
4079
