# Supplementary material for: Comment on 'Valid molecular dynamics simulations of human hemoglobin require a surprisingly large box size'
Source: eLife. 2019 Jun 20;8:e44718. doi: 10.7554/eLife.44718 (PMC6586461; doi:10.7554/eLife.44718)
Supplement: Figure 2—source data 1. — The zip archive contains a README file describing which source files correspond to the different panels. [file elife-44718-fig2-data1.zip › figure2/panel_C/150A/hbnum_03nm_7.dat]

916
802
778
797
761
793
805
788
803
778
773
794
775
803
779
795
799
865
763
809
781
742
717
822
845
831
734
722
823
740
736
781
775
817
795
791
763
743
778
831
799
834
821
779
817
810
743
777
768
770
804
741
777
768
745
814
792
815
801
782
732
821
743
783
784
801
798
795
782
753
789
756
795
764
811
743
816
748
823
754
844
756
727
807
782
788
773
798
798
721
771
794
805
746
736
788
766
737
798
758
811
776
732
807
716
841
727
751
791
790
775
817
762
724
808
775
772
783
796
764
776
837
797
782
774
753
763
766
800
784
811
802
816
798
720
797
748
802
732
757
872
783
841
839
760
808
818
797
807
806
793
798
807
795
769
768
802
779
748
783
773
839
773
823
770
778
782
793
834
927
823
826
810
802
800
777
784
832
779
835
794
734
847
837
765
831
729
847
785
822
758
832
777
792
837
773
786
839
794
749
808
793
760
799
799
781
734
742
777
792
775
795
741
845
719
758
755
772
816
743
772
762
753
731
787
862
734
763
788
740
789
750
785
783
772
805
776
769
760
822
784
736
790
808
795
782
760
773
790
800
734
