# Supplementary material for: Comment on 'Valid molecular dynamics simulations of human hemoglobin require a surprisingly large box size'
Source: eLife. 2019 Jun 20;8:e44718. doi: 10.7554/eLife.44718 (PMC6586461; doi:10.7554/eLife.44718)
Supplement: Figure 2—source data 1. — The zip archive contains a README file describing which source files correspond to the different panels. [file elife-44718-fig2-data1.zip › figure2/panel_C/150A/hbnum_03nm_9.dat]

916
786
773
796
734
812
764
859
791
772
786
782
758
809
780
796
806
802
756
800
762
735
784
777
742
757
795
819
760
739
736
792
815
746
802
835
809
792
747
771
766
803
773
792
773
753
800
815
790
784
773
754
753
762
778
775
808
781
794
847
803
778
869
762
742
699
832
858
819
827
808
860
805
783
840
752
764
818
766
811
740
710
764
808
776
844
736
778
841
778
787
804
731
833
734
762
789
774
801
769
761
759
772
781
780
744
794
836
811
770
785
796
752
762
820
845
838
767
806
777
765
832
854
803
831
799
797
744
777
822
816
808
823
793
778
818
786
777
819
748
805
800
755
792
817
831
742
797
740
736
808
842
767
724
818
770
759
782
713
760
803
759
755
732
794
777
794
762
796
749
733
806
814
780
810
870
777
800
758
785
766
736
781
822
804
735
742
772
731
760
805
763
752
816
780
775
791
765
803
832
859
865
750
817
757
841
772
756
798
837
797
784
811
838
833
792
866
791
795
758
759
779
815
789
807
825
770
714
786
730
770
835
862
848
818
805
775
793
792
718
844
792
781
774
825
778
768
793
753
740
756
