# Supplementary material for: Comment on 'Valid molecular dynamics simulations of human hemoglobin require a surprisingly large box size'
Source: eLife. 2019 Jun 20;8:e44718. doi: 10.7554/eLife.44718 (PMC6586461; doi:10.7554/eLife.44718)
Supplement: Figure 2—source data 1. — The zip archive contains a README file describing which source files correspond to the different panels. [file elife-44718-fig2-data1.zip › figure2/panel_C/150A/hbnum_06nm_5.dat]

4513
4019
3989
3963
4020
4016
3896
3942
3950
3993
4072
4046
3984
4028
4003
4013
3956
4079
4048
3985
4032
3829
3960
4070
4025
4085
4028
3996
4015
3991
4021
4038
4083
4002
4018
3926
4011
4032
4063
4069
4005
4018
4111
4103
4019
3942
4088
4171
4089
4098
4072
3923
4014
4017
4090
4059
4128
4104
3975
4051
3973
4046
3982
3950
3972
3937
3964
3977
4005
3972
4019
4052
4118
4016
3953
4078
4016
3949
4000
4113
4098
4023
4009
3933
4037
4137
4088
3956
4027
3963
4048
4068
4002
3909
3954
3953
4086
3930
3949
3896
4057
3970
4005
4009
3992
3986
3984
4064
4103
3950
3977
4020
4061
4038
4035
4121
4113
4040
4000
3964
4057
4047
4044
3946
4083
3947
4035
3996
4100
4048
4093
4069
3995
4024
4054
3927
4059
4016
3970
3882
4054
3964
4075
3996
3997
4020
3990
4098
4112
3997
4095
4059
3989
4060
4076
4086
3990
4140
3960
4021
3996
4091
3946
4000
4093
4101
4043
4008
4044
4041
3979
4053
3916
4033
4010
4094
4006
3993
3970
4129
4060
4166
4047
3975
4071
4034
4038
4051
4061
4003
4038
4092
3945
3987
4047
4091
3994
3989
3986
3918
3972
3981
3981
4146
4041
4059
4002
4056
4101
3942
3931
4029
4020
3955
4012
4088
4142
3978
4142
3957
3988
3925
4035
3957
4039
4094
4085
4080
4049
4009
4081
4029
4123
4085
3937
4034
4101
3946
3905
3973
4008
3976
4032
4017
4022
4101
4166
4067
4129
4115
4032
