# Supplementary material for: Comment on 'Valid molecular dynamics simulations of human hemoglobin require a surprisingly large box size'
Source: eLife. 2019 Jun 20;8:e44718. doi: 10.7554/eLife.44718 (PMC6586461; doi:10.7554/eLife.44718)
Supplement: Figure 2—source data 1. — The zip archive contains a README file describing which source files correspond to the different panels. [file elife-44718-fig2-data1.zip › figure2/panel_C/150A/watnum_03nm_7.dat]

1344
1359
1298
1308
1301
1296
1309
1307
1317
1294
1323
1325
1298
1295
1316
1311
1318
1336
1297
1293
1316
1292
1271
1330
1353
1346
1265
1276
1305
1286
1276
1288
1278
1321
1282
1293
1312
1291
1308
1332
1284
1311
1312
1309
1318
1314
1313
1307
1305
1287
1324
1283
1282
1301
1270
1337
1288
1314
1313
1316
1273
1285
1259
1313
1296
1298
1293
1311
1309
1294
1310
1269
1302
1293
1335
1311
1312
1268
1313
1292
1345
1246
1273
1321
1321
1281
1271
1297
1303
1247
1276
1300
1318
1260
1255
1315
1284
1263
1309
1292
1307
1316
1272
1320
1251
1342
1257
1292
1306
1291
1298
1316
1283
1246
1310
1289
1300
1296
1313
1278
1308
1341
1300
1278
1312
1296
1278
1272
1341
1307
1320
1332
1339
1306
1247
1316
1310
1330
1267
1305
1366
1288
1353
1350
1297
1320
1324
1307
1334
1315
1326
1330
1308
1292
1295
1283
1281
1317
1286
1301
1301
1334
1307
1341
1288
1322
1314
1326
1344
1391
1341
1335
1329
1315
1330
1301
1310
1343
1315
1335
1329
1296
1342
1337
1297
1335
1300
1330
1313
1329
1298
1355
1311
1302
1306
1295
1283
1323
1333
1288
1284
1287
1269
1316
1304
1296
1271
1250
1285
1313
1285
1273
1273
1313
1226
1264
1259
1284
1285
1254
1284
1296
1287
1274
1275
1324
1251
1280
1288
1277
1288
1288
1313
1301
1280
1298
1291
1272
1273
1332
1310
1265
1265
1308
1290
1318
1272
1280
1320
1262
1255
