# Supplementary material for: Comment on 'Valid molecular dynamics simulations of human hemoglobin require a surprisingly large box size'
Source: eLife. 2019 Jun 20;8:e44718. doi: 10.7554/eLife.44718 (PMC6586461; doi:10.7554/eLife.44718)
Supplement: Figure 2—source data 1. — The zip archive contains a README file describing which source files correspond to the different panels. [file elife-44718-fig2-data1.zip › figure2/panel_C/150A/hbnum_09nm_7.dat]

8170
7442
7195
7210
7335
7253
7279
7098
7322
7068
7258
7244
7253
7277
7247
7346
7303
7412
7302
7187
7255
7240
7224
7276
7231
7285
7179
7356
7256
7153
7147
7095
7238
7191
7101
7281
7393
7218
7186
7238
7202
7294
7174
7131
7301
7122
7189
7284
7182
7168
7122
7198
7154
7151
7272
7225
7236
7152
7294
7282
7264
7169
7259
7243
7336
7319
7236
7223
7235
7253
7308
7297
7351
7236
7275
7263
7272
7148
7327
7225
7310
7235
7139
7341
7271
7205
7151
7209
7155
7048
7201
7224
7241
7169
7248
7158
7282
7210
7245
7199
7178
7366
7015
7196
7138
7197
7136
7123
7232
7181
7210
7388
7110
7143
7164
7271
7342
7292
7162
7121
7174
7264
7150
7309
7215
7260
7251
7222
7405
7376
7315
7396
7351
7261
7140
7295
7231
7219
7328
7224
7336
7120
7348
7383
7299
7345
7285
7199
7231
7359
7366
7330
7328
7180
7240
7240
7145
7324
7306
7358
7258
7266
7367
7238
7112
7292
7314
7365
7309
7201
7347
7273
7410
7276
7295
7260
7260
7262
7239
7216
7334
7137
7242
7333
7153
7203
7221
7343
7289
7463
7229
7265
7250
7295
7132
7147
7178
7125
7232
7120
7086
7067
7160
7174
7083
7128
7127
7096
7110
7139
7080
7129
6970
7177
7030
7006
6992
7023
7087
7254
7124
7132
7128
6993
6967
7125
6976
7175
7129
7175
7045
7105
7115
7295
7110
7146
7175
7059
7149
7037
7027
7152
6982
7142
7092
7258
7112
7174
7188
6960
6896
