# Supplementary material for: Comment on 'Valid molecular dynamics simulations of human hemoglobin require a surprisingly large box size'
Source: eLife. 2019 Jun 20;8:e44718. doi: 10.7554/eLife.44718 (PMC6586461; doi:10.7554/eLife.44718)
Supplement: Figure 2—source data 1. — The zip archive contains a README file describing which source files correspond to the different panels. [file elife-44718-fig2-data1.zip › figure2/panel_C/150A/watnum_06nm_1.dat]

3363
3320
3376
3386
3319
3328
3364
3394
3354
3321
3325
3371
3339
3318
3350
3299
3414
3350
3339
3378
3316
3343
3354
3335
3342
3326
3359
3369
3379
3394
3366
3344
3370
3333
3306
3394
3427
3387
3359
3389
3363
3366
3302
3397
3390
3374
3350
3404
3337
3403
3327
3279
3313
3331
3384
3327
3384
3329
3369
3335
3368
3364
3333
3373
3362
3327
3337
3369
3317
3312
3370
3363
3418
3331
3340
3366
3328
3354
3403
3382
3303
3320
3374
3347
3406
3339
3358
3411
3392
3364
3342
3330
3314
3357
3390
3336
3366
3411
3366
3298
3380
3341
3363
3329
3322
3392
3336
3370
3425
3305
3374
3365
3381
3389
3349
3446
3353
3401
3331
3368
3400
3422
3374
3328
3386
3386
3347
3390
3426
3422
3370
3361
3359
3377
3383
3367
3298
3300
3369
3326
3366
3402
3349
3362
3369
3395
3346
3359
3377
3339
3370
3381
3445
3352
3361
3348
3366
3359
3348
3382
3353
3387
3365
3384
3262
3360
3307
3407
3387
3394
3296
3345
3295
3390
3353
3405
3374
3368
3385
3402
3386
3381
3426
3388
3403
3367
3374
3389
3361
3367
3406
3399
3378
3434
3390
3369
3371
3403
3413
3384
3428
3421
3365
3373
3385
3389
3384
3359
3374
3391
3317
3417
3358
3394
3459
3426
3419
3343
3395
3378
3348
3326
3271
3392
3368
3341
3383
3388
3383
3347
3382
3386
3374
3426
3407
3316
3377
3380
3344
3377
3397
3352
3337
3335
3374
3386
3343
3322
3364
3331
3362
