# Supplementary material for: Comment on 'Valid molecular dynamics simulations of human hemoglobin require a surprisingly large box size'
Source: eLife. 2019 Jun 20;8:e44718. doi: 10.7554/eLife.44718 (PMC6586461; doi:10.7554/eLife.44718)
Supplement: Figure 2—source data 1. — The zip archive contains a README file describing which source files correspond to the different panels. [file elife-44718-fig2-data1.zip › figure2/panel_C/150A/watnum_09nm_3.dat]

5457
5493
5499
5400
5569
5531
5515
5560
5441
5456
5520
5502
5426
5538
5593
5595
5524
5592
5429
5527
5536
5504
5539
5577
5564
5490
5415
5456
5355
5457
5420
5447
5441
5448
5476
5509
5561
5467
5561
5485
5399
5532
5414
5451
5446
5532
5415
5468
5395
5509
5485
5504
5494
5469
5519
5436
5472
5477
5414
5428
5448
5379
5547
5470
5462
5409
5441
5443
5427
5416
5342
5416
5434
5389
5403
5383
5443
5410
5472
5414
5436
5465
5408
5486
5452
5480
5507
5436
5446
5406
5473
5453
5377
5370
5370
5388
5368
5419
5422
5513
5376
5504
5458
5461
5478
5473
5510
5516
5511
5558
5531
5475
5474
5595
5517
5493
5457
5551
5549
5542
5532
5484
5479
5486
5544
5419
5562
5498
5523
5517
5472
5422
5463
5468
5465
5558
5550
5595
5558
5525
5471
5469
5525
5464
5506
5546
5506
5451
5537
5500
5474
5462
5412
5422
5427
5430
5477
5509
5521
5496
5477
5365
5331
5426
5340
5349
5356
5408
5357
5390
5442
5444
5329
5461
5482
5401
5395
5355
5335
5383
5405
5481
5499
5388
5473
5457
5593
5540
5551
5449
5465
5561
5513
5427
5423
5466
5512
5547
5567
5579
5448
5334
5494
5478
5501
5380
5583
5453
5546
5504
5516
5476
5489
5440
5418
5485
5540
5484
5534
5480
5584
5391
5543
5381
5518
5524
5447
5503
5520
5472
5573
5583
5522
5470
5460
5491
5457
5525
5414
5522
5444
5554
5350
5444
5485
5503
5412
5516
5625
5549
5578
