# Supplementary material for: Comment on 'Valid molecular dynamics simulations of human hemoglobin require a surprisingly large box size'
Source: eLife. 2019 Jun 20;8:e44718. doi: 10.7554/eLife.44718 (PMC6586461; doi:10.7554/eLife.44718)
Supplement: Figure 2—source data 1. — The zip archive contains a README file describing which source files correspond to the different panels. [file elife-44718-fig2-data1.zip › figure2/panel_C/150A/hbnum_03nm_4.dat]

916
804
839
794
774
801
786
760
802
795
756
791
747
776
725
787
808
751
765
829
790
793
778
775
817
777
796
759
794
802
812
819
791
814
855
791
818
773
752
774
793
713
796
817
805
771
799
809
733
810
815
770
775
788
794
794
825
818
805
815
779
768
775
807
807
845
739
879
796
815
781
818
815
834
781
785
789
819
776
767
818
763
790
807
836
789
797
852
819
773
816
819
811
801
794
794
799
770
832
789
754
744
824
810
807
775
795
750
773
814
838
807
777
853
791
880
777
810
855
740
772
830
735
805
793
782
790
792
842
813
770
774
790
773
853
773
762
779
761
831
805
792
822
803
807
800
783
795
797
827
800
831
809
819
813
774
811
866
816
806
824
848
804
776
775
792
817
828
820
814
780
798
843
835
790
782
757
793
771
820
773
773
789
775
748
795
810
783
755
759
765
758
815
782
803
776
821
803
789
744
756
795
768
776
818
823
810
819
786
804
844
797
829
812
735
688
875
815
787
852
832
730
759
809
831
785
829
788
829
828
862
826
877
826
795
787
833
850
757
821
806
843
851
816
816
785
773
720
786
747
814
