# Supplementary material for: Comment on 'Valid molecular dynamics simulations of human hemoglobin require a surprisingly large box size'
Source: eLife. 2019 Jun 20;8:e44718. doi: 10.7554/eLife.44718 (PMC6586461; doi:10.7554/eLife.44718)
Supplement: Figure 2—source data 1. — The zip archive contains a README file describing which source files correspond to the different panels. [file elife-44718-fig2-data1.zip › figure2/panel_C/150A/hbnum_03nm_10.dat]

916
758
851
798
783
842
825
783
796
804
777
794
809
838
796
753
743
757
767
793
760
740
811
776
826
806
770
755
730
742
773
762
779
816
780
784
789
817
812
778
779
752
747
770
766
752
854
812
841
804
838
795
793
780
773
820
836
842
842
786
849
839
899
836
825
815
799
851
804
742
836
827
813
883
808
803
845
822
851
818
822
804
813
796
802
796
827
807
834
822
826
819
828
834
814
791
768
860
811
776
838
808
819
830
820
868
801
824
816
817
829
779
787
821
805
845
809
854
772
867
844
848
826
834
773
823
849
796
781
796
853
892
799
815
882
814
849
790
812
780
788
810
815
839
845
816
838
830
783
772
781
785
861
755
845
787
769
789
825
840
838
802
790
790
864
845
869
799
813
804
786
868
816
841
777
788
786
762
807
754
803
803
773
765
870
829
822
798
820
801
799
839
864
794
781
852
772
800
827
793
775
810
821
782
838
854
797
765
778
745
823
816
824
801
835
810
790
834
868
850
835
761
771
774
810
789
814
826
731
816
861
850
823
783
790
798
866
811
803
817
845
788
809
789
900
819
815
779
811
843
787
