# Supplementary material for: Comment on 'Valid molecular dynamics simulations of human hemoglobin require a surprisingly large box size'
Source: eLife. 2019 Jun 20;8:e44718. doi: 10.7554/eLife.44718 (PMC6586461; doi:10.7554/eLife.44718)
Supplement: Figure 2—source data 1. — The zip archive contains a README file describing which source files correspond to the different panels. [file elife-44718-fig2-data1.zip › figure2/panel_C/150A/hbnum_06nm_6.dat]

4513
4045
4032
3968
3973
4062
4053
4064
4038
4011
3996
4019
4114
4074
4050
4084
4061
4093
4018
4043
3929
4010
4058
4111
4098
4104
4018
4019
4084
4115
4053
4099
4150
4039
4049
4033
3996
4045
4105
4139
4143
4035
4168
4191
4040
4039
3966
3998
3933
3959
4003
3934
4010
3936
4021
3900
3967
3931
3964
3984
3882
3989
3971
4045
3879
3901
3987
3978
4043
3971
4036
4100
3986
3989
4003
4023
4024
4029
3883
4060
4060
4017
4082
3936
3977
4002
3998
4000
3946
3900
4033
4040
4075
3994
3913
3906
4061
4020
4114
4083
4036
4095
3996
3995
3941
4023
4017
3984
3975
4083
4041
3946
3985
4137
4042
4064
4196
4064
4193
4026
4159
4147
4109
3998
4088
4008
3935
3908
3896
3979
4013
3928
4067
4051
4039
3925
3996
4086
4069
4066
4071
3976
4016
3971
4013
4023
4078
3991
4016
3925
3996
3984
4040
3966
4066
3973
4060
3905
3942
3922
3948
3951
4024
4003
4028
4052
4058
4044
4001
4012
4038
3929
3881
3971
3996
4023
4001
4083
3962
4003
3985
3973
4121
4056
4013
4047
4053
4145
4057
3961
4119
3890
3995
4049
3962
4073
4054
4026
4010
4089
4116
4069
4074
4092
4029
4040
4188
4068
3977
4030
4113
4014
4030
4036
4010
4097
4097
4010
4098
4081
4075
4077
4068
4021
4013
3981
4141
4102
3957
4021
4044
4120
4112
4029
4076
4083
4055
4081
4045
4064
4072
4081
4080
4070
3971
3978
4080
3979
4081
3978
4026
