# Supplementary material for: Comment on 'Valid molecular dynamics simulations of human hemoglobin require a surprisingly large box size'
Source: eLife. 2019 Jun 20;8:e44718. doi: 10.7554/eLife.44718 (PMC6586461; doi:10.7554/eLife.44718)
Supplement: Figure 2—source data 1. — The zip archive contains a README file describing which source files correspond to the different panels. [file elife-44718-fig2-data1.zip › figure2/panel_C/150A/watnum_09nm_6.dat]

5457
5527
5435
5412
5441
5517
5495
5451
5458
5469
5503
5463
5460
5566
5502
5545
5503
5563
5382
5475
5442
5429
5446
5551
5549
5540
5518
5444
5535
5500
5510
5564
5583
5502
5554
5521
5479
5477
5529
5576
5621
5506
5572
5573
5452
5440
5376
5454
5369
5425
5446
5404
5367
5382
5434
5362
5376
5403
5482
5374
5414
5346
5435
5368
5418
5395
5417
5458
5432
5495
5490
5512
5395
5392
5405
5515
5518
5442
5351
5536
5508
5381
5492
5373
5464
5420
5429
5443
5382
5407
5442
5445
5445
5409
5378
5382
5526
5447
5503
5503
5468
5545
5487
5543
5406
5437
5487
5439
5432
5535
5531
5424
5482
5526
5410
5518
5599
5544
5654
5571
5621
5651
5533
5488
5548
5417
5459
5449
5429
5456
5438
5457
5533
5505
5417
5429
5495
5485
5501
5504
5514
5469
5481
5445
5503
5512
5554
5486
5401
5392
5498
5432
5440
5464
5413
5444
5455
5376
5450
5375
5433
5380
5555
5399
5417
5436
5495
5513
5454
5467
5542
5424
5464
5411
5473
5480
5471
5535
5507
5430
5438
5516
5558
5535
5474
5527
5544
5627
5518
5450
5493
5406
5493
5468
5433
5535
5513
5535
5500
5545
5620
5555
5514
5551
5583
5497
5558
5614
5514
5453
5532
5496
5514
5434
5503
5560
5561
5479
5476
5525
5540
5517
5550
5510
5550
5505
5567
5599
5447
5458
5470
5515
5524
5440
5494
5515
5506
5434
5551
5531
5514
5496
5611
5484
5448
5534
5517
5506
5548
5486
5501
