# Supplementary material for: Comment on 'Valid molecular dynamics simulations of human hemoglobin require a surprisingly large box size'
Source: eLife. 2019 Jun 20;8:e44718. doi: 10.7554/eLife.44718 (PMC6586461; doi:10.7554/eLife.44718)
Supplement: Figure 2—source data 1. — The zip archive contains a README file describing which source files correspond to the different panels. [file elife-44718-fig2-data1.zip › figure2/panel_C/150A/hbnum_09nm_3.dat]

8170
7252
7306
7223
7357
7378
7386
7414
7218
7241
7335
7388
7248
7316
7400
7456
7321
7407
7236
7368
7358
7351
7413
7408
7447
7411
7164
7264
7112
7274
7200
7316
7232
7259
7239
7273
7441
7289
7327
7210
7204
7404
7213
7306
7184
7340
7160
7289
7213
7388
7235
7356
7355
7304
7376
7269
7322
7229
7212
7230
7239
7164
7438
7243
7297
7182
7236
7230
7288
7192
7130
7163
7194
7194
7113
7107
7191
7188
7324
7271
7198
7225
7268
7312
7249
7257
7283
7190
7211
7178
7255
7306
7194
7122
7107
7127
7155
7179
7159
7368
7123
7378
7223
7327
7225
7279
7261
7349
7273
7412
7390
7207
7274
7522
7318
7382
7234
7423
7326
7362
7392
7303
7310
7287
7428
7210
7372
7301
7326
7383
7339
7178
7249
7287
7179
7512
7342
7442
7340
7346
7235
7268
7332
7236
7301
7323
7343
7307
7335
7353
7253
7233
7150
7248
7286
7297
7251
7331
7365
7327
7291
7092
7098
7242
7124
7080
7144
7212
7071
7149
7157
7290
7029
7223
7340
7165
7187
7121
7099
7193
7205
7384
7271
7126
7309
7233
7493
7410
7323
7182
7233
7427
7377
7189
7182
7331
7313
7371
7416
7467
7250
7032
7266
7272
7329
7160
7387
7267
7395
7322
7357
7231
7272
7216
7183
7330
7363
7338
7386
7360
7389
7145
7374
7033
7271
7364
7201
7387
7340
7240
7309
7417
7268
7323
7312
7228
7227
7402
7166
7341
7217
7473
7046
7268
7223
7273
7146
7239
7446
7461
7418
