# Supplementary material for: Comment on 'Valid molecular dynamics simulations of human hemoglobin require a surprisingly large box size'
Source: eLife. 2019 Jun 20;8:e44718. doi: 10.7554/eLife.44718 (PMC6586461; doi:10.7554/eLife.44718)
Supplement: Figure 2—source data 1. — The zip archive contains a README file describing which source files correspond to the different panels. [file elife-44718-fig2-data1.zip › figure2/panel_C/150A/watnum_09nm_1.dat]

5457
5440
5491
5492
5427
5452
5463
5513
5503
5438
5442
5474
5414
5383
5443
5444
5520
5434
5443
5474
5417
5463
5451
5419
5456
5373
5473
5470
5502
5466
5466
5472
5433
5428
5388
5504
5549
5473
5393
5500
5462
5457
5361
5511
5554
5491
5474
5524
5352
5528
5459
5372
5466
5428
5509
5443
5482
5412
5507
5432
5451
5458
5438
5444
5465
5449
5439
5465
5408
5393
5476
5473
5531
5443
5401
5466
5431
5529
5514
5488
5390
5439
5485
5425
5486
5458
5431
5531
5532
5456
5435
5435
5407
5403
5435
5437
5428
5510
5460
5412
5447
5382
5458
5469
5417
5466
5367
5484
5556
5334
5433
5457
5530
5473
5433
5517
5421
5489
5434
5466
5497
5584
5456
5421
5440
5528
5440
5431
5582
5535
5501
5440
5498
5421
5476
5428
5361
5396
5478
5421
5444
5542
5453
5419
5489
5484
5442
5423
5494
5415
5479
5497
5546
5449
5449
5424
5469
5500
5443
5491
5452
5456
5461
5487
5364
5431
5412
5471
5471
5475
5403
5417
5351
5466
5439
5511
5502
5470
5490
5562
5496
5462
5534
5480
5509
5502
5437
5482
5453
5504
5493
5498
5500
5543
5442
5442
5450
5471
5508
5460
5544
5544
5479
5444
5491
5498
5450
5459
5483
5436
5433
5481
5412
5494
5555
5509
5506
5438
5515
5489
5464
5421
5363
5518
5500
5452
5448
5478
5480
5448
5430
5465
5483
5541
5548
5429
5502
5473
5469
5432
5525
5405
5409
5411
5434
5454
5441
5421
5438
5414
5444
