# Supplementary material for: Comment on 'Valid molecular dynamics simulations of human hemoglobin require a surprisingly large box size'
Source: eLife. 2019 Jun 20;8:e44718. doi: 10.7554/eLife.44718 (PMC6586461; doi:10.7554/eLife.44718)
Supplement: Figure 2—source data 1. — The zip archive contains a README file describing which source files correspond to the different panels. [file elife-44718-fig2-data1.zip › figure2/panel_C/150A/watnum_06nm_5.dat]

3363
3343
3333
3282
3367
3326
3300
3283
3348
3334
3351
3353
3351
3369
3323
3350
3300
3423
3377
3309
3334
3280
3315
3395
3350
3413
3347
3378
3351
3303
3353
3331
3363
3359
3367
3323
3353
3370
3386
3378
3353
3367
3375
3376
3357
3311
3427
3450
3410
3388
3395
3325
3390
3388
3386
3375
3430
3395
3326
3396
3337
3377
3347
3327
3350
3320
3316
3326
3330
3324
3386
3344
3405
3396
3331
3398
3351
3357
3343
3446
3405
3370
3393
3313
3332
3410
3382
3317
3355
3336
3358
3397
3348
3303
3317
3357
3347
3335
3347
3284
3401
3330
3345
3350
3318
3298
3345
3358
3405
3329
3340
3358
3366
3352
3338
3387
3379
3342
3334
3377
3386
3342
3371
3315
3400
3332
3383
3322
3386
3356
3443
3338
3346
3364
3377
3301
3378
3364
3312
3312
3384
3328
3373
3357
3386
3397
3341
3388
3433
3390
3440
3404
3390
3407
3426
3383
3362
3458
3338
3386
3376
3416
3328
3370
3402
3393
3388
3385
3385
3393
3333
3373
3348
3367
3402
3371
3380
3359
3364
3450
3371
3397
3377
3354
3405
3430
3375
3348
3406
3340
3407
3355
3317
3301
3361
3385
3350
3361
3330
3295
3317
3350
3345
3401
3359
3355
3341
3377
3394
3352
3303
3345
3353
3346
3301
3399
3380
3350
3400
3350
3316
3293
3356
3317
3345
3394
3440
3414
3388
3373
3397
3348
3416
3413
3319
3355
3438
3333
3337
3349
3304
3339
3353
3358
3372
3446
3448
3430
3438
3444
3360
