# Supplementary material for: Comment on 'Valid molecular dynamics simulations of human hemoglobin require a surprisingly large box size'
Source: eLife. 2019 Jun 20;8:e44718. doi: 10.7554/eLife.44718 (PMC6586461; doi:10.7554/eLife.44718)
Supplement: Figure 2—source data 1. — The zip archive contains a README file describing which source files correspond to the different panels. [file elife-44718-fig2-data1.zip › figure2/panel_C/150A/hbnum_09nm_10.dat]

8170
7189
7393
7297
7306
7145
7204
7045
7206
7166
7221
7254
7265
7313
7182
7155
7070
7246
7275
7456
7241
7124
7187
7370
7299
7340
7282
7291
7231
7342
7295
7233
7361
7267
7339
7375
7336
7293
7341
7404
7310
7405
7409
7367
7254
7288
7326
7417
7049
7244
7203
7196
7232
7403
7068
7120
7270
7146
7254
7191
7320
7357
7542
7248
7415
7511
7198
7250
7432
7394
7326
7290
7376
7271
7281
7331
7393
7433
7369
7246
7248
7188
7276
7275
7266
7278
7326
7378
7371
7374
7357
7221
7428
7481
7361
7212
7316
7393
7339
7347
7466
7350
7383
7391
7405
7308
7416
7465
7239
7324
7327
7354
7360
7403
7375
7640
7448
7696
7595
7553
7341
7525
7399
7463
7378
7417
7563
7459
7438
7312
7314
7437
7263
7296
7459
7482
7444
7456
7455
7444
7312
7325
7381
7333
7380
7451
7314
7417
7242
7430
7223
7336
7506
7340
7336
7330
7420
7222
7363
7226
7547
7354
7382
7348
7528
7311
7349
7309
7242
7440
7507
7556
7402
7366
7352
7132
7280
7308
7258
7303
7372
7303
7471
7371
7313
7363
7316
7418
7369
7362
7295
7242
7086
7220
7310
7272
7304
7317
7315
7325
7249
7371
7287
7241
7433
7353
7478
7238
7325
7303
7389
7348
7345
7315
7372
7156
7356
7293
7377
7362
7223
7295
7380
7264
7395
7192
7160
7272
7210
7333
7262
7279
7349
7155
7279
7335
7299
7235
7360
7307
7360
7385
7251
7323
7414
7314
7362
7392
7479
7216
7505
