# Supplementary material for: Comment on 'Valid molecular dynamics simulations of human hemoglobin require a surprisingly large box size'
Source: eLife. 2019 Jun 20;8:e44718. doi: 10.7554/eLife.44718 (PMC6586461; doi:10.7554/eLife.44718)
Supplement: Figure 2—source data 1. — The zip archive contains a README file describing which source files correspond to the different panels. [file elife-44718-fig2-data1.zip › figure2/panel_C/150A/hbnum_06nm_10.dat]

4513
3983
4068
4092
3990
3946
3994
3944
3970
3965
3978
4023
4059
4077
3976
4006
3930
4032
4066
4160
4063
3986
3981
4066
4038
4045
4056
3976
3989
4046
4012
4047
4016
4069
4077
4036
4132
4097
4127
4081
4096
4072
4112
4041
3930
4027
4122
4078
3881
3966
4050
3950
3975
4103
3852
3963
4012
3955
4052
3975
4015
4086
4158
3991
4099
4181
4000
4072
4153
4101
4044
4074
4102
4068
4071
4011
4073
4111
4076
3990
4005
3995
4078
3961
3983
3955
4022
4087
4082
4143
4097
4030
4056
4088
4024
3874
4000
4107
4069
4040
4180
4092
4078
4035
4168
4097
4079
4144
4057
4044
4069
4098
4009
4076
4043
4195
4104
4261
4080
4237
4071
4190
4153
4132
4079
4165
4124
4112
4102
4034
4047
4187
3917
4000
4171
4115
4081
4124
4149
4033
3945
4040
4064
4078
4149
4017
4066
4047
3963
4008
3997
4052
4101
4030
4061
4066
4068
3963
4070
3979
4164
4064
3997
4033
4160
3996
4068
3997
4018
4065
4103
4183
4117
4012
4011
3929
4001
4047
4054
4032
4018
4075
4146
4046
4062
4034
4051
4158
4033
4040
4025
3946
3883
3948
4020
4038
3978
4066
4099
4090
4032
4064
3989
4005
4072
4055
4151
3969
4025
4034
4093
4067
3983
4012
4046
3962
4068
4098
4156
3994
3957
3993
4079
3962
4124
3945
3985
4041
3893
4067
4038
4027
4062
3946
4047
4049
3997
4016
4043
3993
4064
4101
4021
4075
4156
4148
4107
4060
4113
4038
4072
