# Supplementary material for: Comment on 'Valid molecular dynamics simulations of human hemoglobin require a surprisingly large box size'
Source: eLife. 2019 Jun 20;8:e44718. doi: 10.7554/eLife.44718 (PMC6586461; doi:10.7554/eLife.44718)
Supplement: Figure 2—source data 1. — The zip archive contains a README file describing which source files correspond to the different panels. [file elife-44718-fig2-data1.zip › figure2/panel_C/150A/watnum_03nm_3.dat]

1344
1319
1342
1312
1341
1346
1326
1327
1312
1326
1368
1349
1321
1335
1359
1327
1322
1358
1294
1334
1347
1270
1347
1321
1342
1328
1345
1309
1303
1323
1302
1303
1327
1281
1320
1301
1344
1314
1357
1315
1299
1335
1318
1312
1317
1359
1303
1326
1326
1323
1314
1349
1325
1320
1331
1285
1315
1332
1273
1301
1309
1301
1311
1306
1329
1288
1315
1295
1329
1292
1306
1293
1317
1273
1303
1304
1311
1297
1310
1314
1312
1297
1337
1307
1287
1302
1371
1316
1291
1302
1318
1333
1270
1285
1290
1288
1295
1296
1310
1344
1334
1316
1299
1284
1307
1329
1332
1372
1331
1361
1312
1315
1327
1339
1323
1325
1299
1360
1344
1349
1328
1318
1310
1355
1320
1304
1323
1368
1322
1324
1280
1301
1336
1379
1341
1315
1309
1349
1325
1347
1312
1340
1360
1324
1309
1322
1355
1279
1317
1325
1317
1316
1333
1333
1297
1318
1291
1372
1356
1325
1358
1276
1255
1256
1316
1301
1285
1298
1297
1301
1335
1336
1281
1321
1325
1300
1310
1271
1310
1298
1352
1370
1380
1331
1331
1341
1376
1372
1316
1302
1329
1319
1332
1313
1359
1329
1310
1341
1370
1376
1317
1295
1343
1319
1359
1275
1352
1312
1318
1329
1337
1351
1306
1305
1305
1317
1355
1302
1347
1296
1361
1312
1369
1321
1337
1322
1324
1324
1335
1331
1348
1332
1352
1315
1332
1314
1330
1341
1297
1342
1337
1347
1330
1321
1323
1303
1312
1351
1342
1346
1330
