# Supplementary material for: Comment on 'Valid molecular dynamics simulations of human hemoglobin require a surprisingly large box size'
Source: eLife. 2019 Jun 20;8:e44718. doi: 10.7554/eLife.44718 (PMC6586461; doi:10.7554/eLife.44718)
Supplement: Figure 2—source data 1. — The zip archive contains a README file describing which source files correspond to the different panels. [file elife-44718-fig2-data1.zip › figure2/panel_C/150A/hbnum_03nm_5.dat]

916
818
796
836
809
747
768
737
785
796
742
855
775
812
790
847
746
840
802
777
777
714
779
816
795
815
797
817
841
747
784
762
818
823
749
709
786
815
773
858
802
754
811
812
799
752
770
810
770
784
800
786
793
847
779
786
873
830
768
804
823
784
751
852
831
761
761
831
787
840
801
812
830
795
825
788
823
763
844
841
839
735
773
771
801
815
853
824
856
812
843
786
808
793
732
768
820
774
808
787
822
834
791
796
843
801
804
804
863
758
780
793
794
829
804
830
864
826
802
818
819
797
803
806
866
884
796
773
812
826
819
827
741
802
768
875
866
783
835
784
823
805
837
768
799
855
775
791
873
809
826
824
865
804
810
849
782
775
853
896
806
812
781
862
862
853
817
866
832
830
792
832
819
807
832
812
798
816
835
851
845
884
846
752
840
800
899
819
809
833
778
828
787
827
862
829
827
814
762
794
768
790
830
843
840
817
815
788
821
765
791
818
768
744
810
796
865
771
804
820
810
781
856
806
808
821
855
812
826
813
829
781
840
796
808
843
829
815
838
821
824
786
821
806
785
861
821
832
844
860
841
