# Supplementary material for: Comment on 'Valid molecular dynamics simulations of human hemoglobin require a surprisingly large box size'
Source: eLife. 2019 Jun 20;8:e44718. doi: 10.7554/eLife.44718 (PMC6586461; doi:10.7554/eLife.44718)
Supplement: Figure 2—source data 1. — The zip archive contains a README file describing which source files correspond to the different panels. [file elife-44718-fig2-data1.zip › figure2/panel_C/150A/hbnum_09nm_6.dat]

8170
7320
7225
7144
7230
7366
7311
7250
7330
7275
7274
7237
7242
7336
7302
7361
7309
7406
7147
7337
7161
7219
7256
7438
7306
7367
7325
7250
7404
7300
7318
7387
7483
7228
7401
7370
7231
7283
7335
7362
7472
7315
7470
7529
7318
7177
7132
7269
7130
7224
7222
7199
7177
7141
7220
7129
7200
7194
7278
7111
7179
7153
7274
7202
7159
7162
7140
7278
7206
7298
7297
7379
7137
7152
7124
7321
7305
7162
7087
7410
7357
7200
7373
7138
7177
7237
7209
7214
7090
7107
7253
7272
7240
7243
7164
7100
7324
7226
7318
7359
7268
7392
7321
7312
7105
7158
7312
7151
7246
7307
7315
7172
7307
7379
7212
7358
7504
7382
7530
7403
7484
7555
7366
7215
7343
7236
7280
7173
7137
7163
7257
7208
7415
7340
7170
7133
7345
7315
7391
7397
7324
7297
7293
7227
7361
7341
7347
7248
7193
7172
7328
7171
7285
7239
7199
7173
7220
7171
7120
7075
7151
7125
7383
7189
7234
7196
7310
7282
7185
7272
7396
7170
7224
7197
7209
7299
7300
7408
7288
7244
7219
7287
7471
7358
7272
7298
7365
7519
7264
7200
7329
7109
7212
7308
7237
7403
7335
7293
7275
7466
7464
7450
7384
7420
7427
7280
7464
7458
7238
7316
7373
7261
7306
7219
7317
7369
7453
7253
7325
7302
7374
7346
7415
7254
7328
7236
7431
7456
7223
7231
7370
7416
7371
7240
7346
7391
7304
7310
7366
7388
7303
7252
7412
7314
7196
7318
7374
7280
7369
7302
7316
