# Supplementary material for: Comment on 'Valid molecular dynamics simulations of human hemoglobin require a surprisingly large box size'
Source: eLife. 2019 Jun 20;8:e44718. doi: 10.7554/eLife.44718 (PMC6586461; doi:10.7554/eLife.44718)
Supplement: Figure 2—source data 1. — The zip archive contains a README file describing which source files correspond to the different panels. [file elife-44718-fig2-data1.zip › figure2/panel_C/150A/hbnum_06nm_8.dat]

4513
4090
4168
4044
3982
4150
4011
3983
4015
4012
4045
4052
4018
4032
4079
4076
4071
4059
4030
4142
4110
3976
3965
3965
3955
3937
4025
4131
4029
4057
4082
4110
3986
4003
4034
4080
4061
4073
3993
4073
3980
3998
4018
4135
3925
3978
4055
3990
4080
4031
3986
4100
4067
4131
4065
4008
4011
3970
4058
4022
4013
3910
3845
3846
3943
3879
3977
3881
3958
3888
3842
3928
3967
3912
3950
3907
3854
3775
4010
3914
3992
3988
3945
3910
4030
4064
3925
3834
3881
4025
3897
3892
4020
3974
4048
3984
3901
3954
3894
4036
3985
3921
3954
3935
3911
3932
4047
3973
4081
3916
3923
3850
3892
4009
3933
4033
4013
3890
3884
3905
3923
3835
3946
3869
3974
3917
4085
3947
3886
3993
3878
3874
3850
3984
3984
3900
3922
3967
3948
3948
3848
3960
3961
3987
3837
4057
3992
3960
3916
4051
3991
4010
3968
3922
3906
3965
3849
3872
3855
3929
3837
3890
3927
3896
3900
3906
3859
3941
3962
3927
3960
3926
4034
3967
3876
3878
3892
3860
3889
3924
3972
3859
3945
3849
3905
3841
3865
3864
4012
3917
3872
3980
3910
3852
3949
3880
3815
3921
3912
3896
3876
3869
3844
3911
3872
3857
3880
3898
3843
3817
3881
3945
3910
3934
4000
3895
3838
3968
3882
3836
3935
3910
3802
3900
3905
3892
3962
3827
4000
4042
4046
3983
3922
3932
3918
3920
3885
3895
3880
3993
3899
3829
3867
3868
3887
3893
3979
3845
3909
3915
3854
