# Supplementary material for: Comment on 'Valid molecular dynamics simulations of human hemoglobin require a surprisingly large box size'
Source: eLife. 2019 Jun 20;8:e44718. doi: 10.7554/eLife.44718 (PMC6586461; doi:10.7554/eLife.44718)
Supplement: Figure 2—source data 1. — The zip archive contains a README file describing which source files correspond to the different panels. [file elife-44718-fig2-data1.zip › figure2/panel_C/150A/hbnum_09nm_8.dat]

8170
7343
7435
7304
7220
7369
7215
7241
7223
7247
7260
7300
7234
7257
7391
7348
7251
7258
7396
7426
7291
7174
7278
7233
7233
7295
7328
7378
7308
7384
7355
7342
7194
7224
7260
7425
7359
7289
7283
7264
7203
7227
7260
7362
7131
7099
7300
7284
7335
7207
7158
7362
7278
7350
7360
7294
7167
7290
7328
7212
7262
7041
7068
7149
7186
7032
7288
7083
7311
7039
7132
7156
7116
7032
7159
7071
7004
7051
7238
7131
7218
7185
7267
7170
7255
7252
7135
7055
7108
7295
7195
7124
7280
7267
7311
7390
7077
7206
7123
7254
7192
7184
7137
7143
7056
7235
7271
7302
7425
7164
7233
7086
7150
7322
7280
7386
7300
7090
7191
7118
7171
7172
7096
7061
7300
7196
7317
7195
7104
7246
7072
7079
7071
7261
7268
7170
7221
7194
7168
7130
7087
7284
7189
7140
7146
7342
7252
7229
7140
7223
7221
7203
7138
7145
7090
7205
7068
7120
7118
7056
6988
7100
7133
7027
7132
7029
7045
7258
7181
7061
7145
7134
7244
7239
7052
6980
7144
7061
7080
7114
7101
7054
7214
7071
7108
7028
7082
7158
7233
7253
7064
7315
7076
7199
7134
7155
7085
7152
7038
7112
7003
7149
7087
7218
7195
7107
7020
7135
7044
7011
7144
7224
7016
7128
7245
7264
7074
7183
7064
7055
7100
7084
7009
7098
7175
7135
7226
7015
7202
7341
7340
7206
7184
7197
7128
7169
7128
7094
7111
7203
7126
7072
7059
7059
7125
7122
7200
7100
7120
7128
7051
