# Supplementary material for: Comment on 'Valid molecular dynamics simulations of human hemoglobin require a surprisingly large box size'
Source: eLife. 2019 Jun 20;8:e44718. doi: 10.7554/eLife.44718 (PMC6586461; doi:10.7554/eLife.44718)
Supplement: Figure 2—source data 1. — The zip archive contains a README file describing which source files correspond to the different panels. [file elife-44718-fig2-data1.zip › figure2/panel_C/150A/hbnum_09nm_4.dat]

8170
7183
7196
7378
7151
7238
7334
7289
7267
7118
7227
7015
7267
7237
7144
7227
7302
7097
7197
7309
7285
7345
7099
7214
7109
7333
7212
7298
7278
7241
7417
7453
7396
7381
7417
7344
7391
7089
7264
7219
7220
7109
7442
7431
7310
7306
7222
7212
7333
7215
7379
7327
7283
7283
7402
7181
7329
7295
7342
7395
7236
7134
7396
7334
7385
7321
7270
7428
7337
7141
7426
7282
7362
7366
7319
7304
7395
7333
7253
7379
7344
7342
7301
7242
7275
7393
7405
7414
7352
7258
7281
7409
7267
7407
7195
7289
7342
7255
7257
7270
7277
7362
7276
7334
7216
7158
7392
7278
7223
7214
7300
7279
7347
7303
7359
7419
7328
7349
7230
7244
7219
7227
7413
7568
7291
7236
7192
7319
7280
7277
7239
7306
7350
7273
7513
7280
7249
7241
7149
7318
7283
7374
7280
7422
7252
7169
7162
7300
7185
7444
7221
7210
7254
7390
7209
7161
7369
7202
7234
7268
7155
7291
7154
7266
7379
7240
7281
7207
7317
7249
7332
7270
7328
7320
7210
7321
7198
7313
7052
7312
7299
7136
7204
7096
7258
7204
7212
7191
7238
7142
7152
7241
7375
7262
7233
7118
7354
7338
7315
7117
7363
7248
7108
7217
7182
7141
7217
7243
7252
7181
7306
7256
7140
7230
7198
7153
7088
7278
7196
7243
7283
7102
7257
7317
7409
7368
7258
7290
7313
7336
7262
7433
7352
7373
7431
7150
7406
7332
7173
7302
7456
7280
7394
7340
7373
7259
7314
7162
7226
7237
7294
