# Supplementary material for: Comment on 'Valid molecular dynamics simulations of human hemoglobin require a surprisingly large box size'
Source: eLife. 2019 Jun 20;8:e44718. doi: 10.7554/eLife.44718 (PMC6586461; doi:10.7554/eLife.44718)
Supplement: Figure 2—source data 1. — The zip archive contains a README file describing which source files correspond to the different panels. [file elife-44718-fig2-data1.zip › figure2/panel_C/150A/hbnum_03nm_2.dat]

916
781
816
739
776
807
820
794
787
818
791
739
843
793
763
814
815
763
773
759
828
794
777
765
795
772
784
794
729
866
812
809
779
772
837
738
780
724
832
859
738
804
818
831
780
774
740
757
785
760
861
838
785
704
750
765
791
788
723
779
788
812
771
815
739
788
738
783
767
744
799
877
761
782
803
790
780
810
757
836
802
767
783
759
803
829
839
803
845
780
803
779
798
759
757
809
752
797
721
823
744
766
795
781
741
740
767
785
798
752
790
743
792
834
793
812
806
817
782
847
829
793
822
778
801
783
822
778
788
809
834
830
840
872
838
810
829
796
793
846
806
787
809
819
792
846
840
843
878
830
854
798
826
823
843
803
799
799
806
783
771
817
837
780
779
837
832
859
830
867
856
794
824
847
845
853
817
823
796
777
856
838
856
853
854
876
876
847
801
864
833
848
837
840
843
824
850
857
850
829
893
864
916
852
884
833
870
872
878
802
784
809
827
845
854
826
818
857
836
906
911
860
830
872
853
854
889
867
860
798
881
899
839
859
861
901
869
844
894
870
867
879
864
847
916
789
872
863
812
862
858
