# Supplementary material for: Comment on 'Valid molecular dynamics simulations of human hemoglobin require a surprisingly large box size'
Source: eLife. 2019 Jun 20;8:e44718. doi: 10.7554/eLife.44718 (PMC6586461; doi:10.7554/eLife.44718)
Supplement: Figure 2—source data 1. — The zip archive contains a README file describing which source files correspond to the different panels. [file elife-44718-fig2-data1.zip › figure2/panel_C/150A/watnum_06nm_6.dat]

3363
3411
3353
3347
3309
3375
3388
3363
3336
3332
3365
3390
3387
3424
3402
3413
3392
3432
3318
3366
3316
3331
3362
3405
3439
3438
3397
3345
3387
3412
3364
3428
3426
3392
3395
3382
3373
3375
3403
3436
3461
3376
3439
3435
3353
3381
3284
3361
3294
3305
3349
3289
3310
3303
3347
3275
3281
3292
3318
3312
3288
3296
3325
3323
3295
3321
3338
3356
3368
3347
3372
3405
3342
3331
3324
3373
3375
3375
3277
3381
3380
3314
3373
3296
3341
3331
3355
3347
3323
3320
3357
3348
3364
3312
3302
3313
3404
3352
3432
3394
3356
3370
3356
3392
3331
3383
3376
3328
3323
3418
3401
3311
3350
3414
3362
3420
3467
3423
3501
3402
3461
3460
3429
3366
3418
3344
3319
3329
3307
3347
3349
3307
3389
3380
3349
3324
3320
3375
3363
3374
3392
3327
3369
3324
3358
3379
3421
3375
3339
3305
3371
3342
3352
3351
3361
3365
3369
3278
3333
3324
3332
3309
3392
3328
3340
3376
3373
3367
3379
3350
3391
3326
3311
3329
3371
3357
3354
3410
3355
3346
3327
3359
3409
3395
3372
3386
3396
3456
3410
3341
3416
3299
3382
3351
3313
3400
3396
3400
3389
3391
3450
3381
3392
3387
3408
3399
3427
3430
3379
3375
3425
3371
3380
3347
3365
3434
3419
3376
3388
3409
3435
3407
3398
3387
3391
3366
3425
3419
3359
3379
3355
3399
3397
3350
3366
3388
3381
3342
3394
3394
3391
3403
3451
3373
3354
3383
3397
3364
3422
3355
3385
