# Supplementary material for: Comment on 'Valid molecular dynamics simulations of human hemoglobin require a surprisingly large box size'
Source: eLife. 2019 Jun 20;8:e44718. doi: 10.7554/eLife.44718 (PMC6586461; doi:10.7554/eLife.44718)
Supplement: Figure 2—source data 1. — The zip archive contains a README file describing which source files correspond to the different panels. [file elife-44718-fig2-data1.zip › figure2/panel_C/150A/watnum_03nm_6.dat]

1344
1387
1300
1314
1304
1355
1367
1330
1326
1312
1311
1350
1309
1344
1334
1338
1318
1337
1339
1316
1286
1299
1346
1316
1316
1361
1314
1316
1319
1331
1302
1363
1350
1366
1335
1328
1328
1348
1312
1371
1349
1312
1354
1322
1303
1323
1276
1319
1258
1323
1333
1292
1331
1334
1298
1317
1299
1289
1342
1303
1313
1310
1329
1320
1313
1307
1321
1330
1322
1327
1365
1355
1365
1300
1288
1346
1349
1333
1339
1355
1362
1311
1333
1292
1347
1340
1327
1342
1325
1326
1330
1308
1350
1323
1329
1307
1337
1352
1391
1390
1333
1364
1322
1348
1318
1360
1342
1323
1327
1377
1366
1339
1337
1355
1295
1350
1346
1360
1394
1376
1379
1365
1349
1355
1347
1305
1329
1294
1298
1325
1358
1311
1352
1330
1323
1304
1288
1329
1318
1331
1341
1323
1350
1358
1349
1356
1355
1330
1275
1290
1326
1345
1299
1329
1340
1375
1323
1309
1336
1292
1353
1327
1330
1335
1311
1334
1325
1331
1344
1374
1329
1312
1313
1303
1313
1320
1339
1390
1348
1305
1340
1340
1362
1342
1344
1342
1361
1398
1350
1354
1328
1292
1388
1283
1299
1347
1337
1357
1349
1357
1358
1374
1346
1328
1353
1366
1337
1371
1361
1339
1342
1333
1346
1333
1335
1383
1356
1311
1314
1345
1361
1363
1370
1342
1310
1322
1359
1326
1300
1334
1343
1343
1353
1340
1343
1323
1341
1327
1300
1303
1324
1369
1343
1292
1312
1333
1329
1330
1322
1327
1338
