# Supplementary material for: Comment on 'Valid molecular dynamics simulations of human hemoglobin require a surprisingly large box size'
Source: eLife. 2019 Jun 20;8:e44718. doi: 10.7554/eLife.44718 (PMC6586461; doi:10.7554/eLife.44718)
Supplement: Figure 2—source data 1. — The zip archive contains a README file describing which source files correspond to the different panels. [file elife-44718-fig2-data1.zip › figure2/panel_C/150A/watnum_06nm_3.dat]

3363
3380
3396
3298
3407
3394
3369
3439
3357
3360
3403
3392
3351
3390
3435
3436
3376
3416
3333
3376
3416
3377
3427
3414
3418
3414
3349
3383
3283
3340
3320
3364
3321
3381
3349
3375
3411
3365
3390
3364
3322
3416
3356
3392
3326
3427
3314
3376
3354
3392
3370
3395
3395
3385
3433
3339
3334
3389
3308
3314
3382
3321
3374
3367
3331
3342
3356
3342
3325
3316
3307
3349
3312
3298
3296
3305
3357
3305
3351
3337
3357
3347
3357
3368
3357
3352
3443
3333
3323
3310
3358
3368
3325
3281
3264
3299
3303
3335
3313
3379
3316
3351
3309
3330
3362
3374
3368
3391
3372
3396
3391
3364
3400
3446
3353
3379
3344
3418
3395
3420
3388
3369
3364
3376
3390
3345
3376
3370
3388
3343
3356
3313
3370
3374
3368
3427
3411
3462
3401
3392
3370
3391
3406
3340
3353
3399
3391
3287
3382
3398
3344
3350
3322
3343
3314
3366
3359
3388
3427
3380
3380
3278
3258
3294
3273
3242
3287
3312
3301
3285
3337
3342
3273
3352
3356
3299
3318
3244
3277
3292
3318
3355
3401
3338
3346
3376
3420
3411
3410
3348
3366
3411
3379
3361
3360
3350
3374
3409
3421
3438
3372
3293
3390
3337
3386
3262
3398
3359
3420
3377
3375
3356
3354
3316
3306
3388
3377
3385
3392
3357
3443
3311
3392
3326
3334
3383
3323
3352
3373
3344
3434
3425
3397
3345
3349
3360
3381
3379
3318
3378
3340
3419
3286
3336
3367
3377
3322
3362
3474
3401
3403
