# Supplementary material for: Comment on 'Valid molecular dynamics simulations of human hemoglobin require a surprisingly large box size'
Source: eLife. 2019 Jun 20;8:e44718. doi: 10.7554/eLife.44718 (PMC6586461; doi:10.7554/eLife.44718)
Supplement: Figure 2—source data 1. — The zip archive contains a README file describing which source files correspond to the different panels. [file elife-44718-fig2-data1.zip › figure2/panel_C/150A/hbnum_06nm_2.dat]

4513
4065
4008
3978
3926
4075
3931
4004
4036
4126
3976
4031
4073
4109
4088
3982
4093
3932
4000
4022
4059
3924
3989
4037
3975
3915
4063
4090
3909
4050
4098
4129
3995
4029
3984
3900
3995
4040
4080
4132
3906
3977
3997
4035
4051
4025
3908
3992
4070
4007
4024
4002
4126
4079
4051
4003
4135
4040
4044
4128
4130
4042
4204
4169
3937
4060
4028
4134
4126
4112
4003
4186
4187
3927
4023
4020
3929
3986
3962
4021
3986
3908
4010
3955
3922
4093
3972
4008
4006
3869
4035
3879
3991
3979
3832
3941
3926
3964
3873
3936
3910
3937
3794
3996
3844
3927
3978
3884
4015
4019
3904
3887
3872
3993
3968
3888
3967
3973
3925
3987
4019
4025
4009
4033
3961
3988
4005
3918
4114
4070
4054
4020
4030
4134
4127
4111
4095
4160
4111
4099
4020
4081
4108
4079
4076
4113
4070
4137
4167
4020
4035
4129
3990
3997
4089
4062
4097
4006
4053
4008
4059
4222
4088
4070
4062
4127
4103
4087
4224
4184
4106
4196
4086
4112
4188
4159
4282
4214
4093
4104
4341
4295
4208
4222
4251
4229
4119
4177
4145
4141
4124
4196
4152
4329
4190
4309
4292
4189
4227
4141
4182
4220
4248
4121
4176
4001
4130
4191
4192
4204
4102
4152
4199
4169
4241
4269
4231
4239
4179
4276
4258
4160
4197
4243
4273
4252
4299
4236
4178
4218
4355
4263
4369
4333
4307
4301
4272
4382
4237
4226
4269
4232
4226
4145
4334
4252
4341
4265
4239
4331
4295
