# Supplementary material for: Comment on 'Valid molecular dynamics simulations of human hemoglobin require a surprisingly large box size'
Source: eLife. 2019 Jun 20;8:e44718. doi: 10.7554/eLife.44718 (PMC6586461; doi:10.7554/eLife.44718)
Supplement: Figure 2—source data 1. — The zip archive contains a README file describing which source files correspond to the different panels. [file elife-44718-fig2-data1.zip › figure2/panel_C/150A/watnum_09nm_7.dat]

5457
5575
5377
5479
5459
5435
5461
5364
5459
5357
5483
5429
5451
5492
5458
5496
5496
5527
5470
5397
5472
5469
5462
5486
5433
5451
5399
5497
5423
5404
5365
5395
5399
5418
5347
5440
5529
5435
5431
5472
5376
5422
5397
5414
5486
5403
5434
5484
5439
5405
5355
5435
5405
5408
5463
5465
5460
5425
5453
5440
5449
5353
5420
5438
5469
5458
5433
5427
5435
5461
5504
5469
5474
5428
5481
5460
5473
5386
5444
5400
5480
5414
5405
5501
5480
5396
5373
5426
5412
5332
5398
5439
5465
5375
5438
5418
5492
5397
5423
5400
5321
5502
5331
5428
5335
5449
5372
5369
5476
5388
5435
5505
5393
5364
5409
5467
5518
5502
5392
5407
5476
5428
5358
5483
5471
5460
5446
5431
5563
5478
5482
5512
5529
5440
5383
5451
5485
5438
5499
5450
5508
5407
5516
5508
5451
5491
5451
5408
5483
5510
5511
5521
5496
5372
5447
5445
5354
5521
5493
5499
5445
5432
5511
5479
5392
5444
5471
5495
5480
5424
5501
5490
5542
5477
5506
5441
5464
5508
5463
5410
5490
5420
5471
5484
5448
5468
5499
5488
5465
5587
5488
5503
5462
5479
5384
5402
5352
5367
5456
5377
5359
5348
5379
5434
5316
5382
5386
5354
5343
5401
5326
5312
5280
5338
5264
5326
5287
5313
5352
5366
5344
5411
5406
5312
5295
5378
5266
5388
5372
5397
5267
5324
5370
5463
5332
5385
5402
5337
5376
5335
5360
5407
5297
5388
5352
5494
5359
5397
5395
5239
5228
