# Supplementary material for: Comment on 'Valid molecular dynamics simulations of human hemoglobin require a surprisingly large box size'
Source: eLife. 2019 Jun 20;8:e44718. doi: 10.7554/eLife.44718 (PMC6586461; doi:10.7554/eLife.44718)
Supplement: Figure 2—source data 1. — The zip archive contains a README file describing which source files correspond to the different panels. [file elife-44718-fig2-data1.zip › figure2/panel_C/150A/watnum_09nm_5.dat]

5457
5490
5452
5344
5477
5444
5392
5352
5445
5406
5450
5399
5425
5447
5432
5480
5384
5520
5473
5382
5406
5367
5401
5505
5412
5497
5423
5482
5454
5413
5398
5416
5471
5450
5478
5428
5464
5465
5495
5546
5462
5513
5463
5447
5458
5449
5507
5570
5542
5486
5516
5465
5479
5549
5492
5435
5520
5546
5441
5476
5399
5423
5486
5436
5418
5412
5395
5446
5449
5473
5486
5466
5497
5519
5421
5567
5459
5466
5523
5592
5520
5465
5517
5412
5436
5493
5508
5387
5433
5433
5450
5582
5437
5388
5368
5453
5455
5417
5431
5376
5555
5439
5438
5425
5349
5353
5401
5428
5500
5421
5476
5477
5463
5464
5391
5508
5431
5457
5395
5472
5488
5440
5475
5404
5486
5454
5459
5433
5506
5426
5602
5375
5411
5455
5469
5377
5435
5478
5400
5375
5503
5422
5446
5490
5487
5526
5450
5509
5584
5505
5559
5582
5504
5544
5573
5463
5518
5565
5420
5525
5477
5552
5456
5481
5483
5500
5539
5527
5524
5457
5469
5468
5429
5475
5524
5426
5478
5474
5489
5610
5460
5514
5474
5482
5497
5570
5492
5475
5487
5473
5494
5435
5402
5421
5458
5456
5417
5499
5378
5376
5404
5421
5406
5507
5450
5447
5462
5510
5512
5420
5420
5443
5445
5462
5401
5541
5506
5459
5503
5507
5385
5328
5435
5416
5423
5499
5611
5521
5521
5465
5527
5435
5515
5530
5436
5468
5550
5439
5414
5436
5371
5466
5470
5480
5532
5592
5612
5606
5524
5614
5503
