# Supplementary material for: Comment on 'Valid molecular dynamics simulations of human hemoglobin require a surprisingly large box size'
Source: eLife. 2019 Jun 20;8:e44718. doi: 10.7554/eLife.44718 (PMC6586461; doi:10.7554/eLife.44718)
Supplement: Figure 2—source data 1. — The zip archive contains a README file describing which source files correspond to the different panels. [file elife-44718-fig2-data1.zip › figure2/panel_C/150A/hbnum_09nm_2.dat]

8170
7275
7213
7188
7143
7298
7141
7262
7273
7273
7158
7112
7331
7300
7308
7171
7307
7145
7249
7210
7313
7067
7192
7262
7092
7139
7323
7257
7132
7287
7316
7338
7181
7260
7195
7076
7220
7344
7380
7312
7258
7178
7183
7190
7215
7321
7124
7227
7310
7216
7238
7289
7409
7263
7347
7258
7480
7351
7235
7428
7447
7380
7505
7490
7150
7406
7327
7448
7388
7426
7281
7509
7446
7182
7278
7259
7169
7204
7202
7136
7164
7066
7322
7227
7141
7335
7233
7302
7322
7001
7399
7037
7272
7334
7059
7118
7232
7241
7036
7093
7210
7197
7056
7311
7138
7266
7185
7080
7288
7268
7179
7173
7066
7206
7216
7202
7189
7213
7185
7207
7341
7246
7276
7184
7209
7330
7261
7209
7383
7380
7391
7259
7325
7403
7366
7412
7419
7432
7380
7312
7294
7344
7380
7411
7374
7413
7392
7422
7404
7286
7269
7370
7229
7224
7455
7258
7388
7333
7319
7321
7353
7505
7310
7392
7301
7474
7402
7397
7544
7539
7482
7541
7429
7418
7546
7531
7550
7535
7408
7427
7832
7777
7591
7610
7618
7596
7380
7568
7551
7460
7414
7509
7452
7721
7541
7775
7795
7587
7528
7522
7526
7474
7578
7453
7386
7335
7352
7461
7547
7537
7430
7506
7558
7466
7482
7637
7618
7590
7482
7723
7599
7458
7512
7655
7634
7587
7713
7630
7561
7654
7747
7563
7663
7676
7633
7714
7693
7774
7587
7654
7703
7582
7621
7382
7726
7676
7683
7606
7550
7578
7563
