# Supplementary material for: Comment on 'Valid molecular dynamics simulations of human hemoglobin require a surprisingly large box size'
Source: eLife. 2019 Jun 20;8:e44718. doi: 10.7554/eLife.44718 (PMC6586461; doi:10.7554/eLife.44718)
Supplement: Figure 2—source data 1. — The zip archive contains a README file describing which source files correspond to the different panels. [file elife-44718-fig2-data1.zip › figure2/panel_C/150A/hbnum_09nm_9.dat]

8170
7304
7234
7120
7169
7319
7206
7224
7216
7273
7146
7246
7218
7242
7243
7159
7303
7220
7271
7313
7146
7239
7047
7120
7223
7233
7133
7216
7220
7394
7271
7315
7161
7041
7357
7372
7242
7300
7084
7198
7305
7371
7164
7228
7238
7240
7199
7272
7131
7319
7380
7160
7218
7308
7297
7206
7396
7245
7308
7271
7386
7235
7352
7286
7175
7187
7299
7240
7310
7160
7258
7447
7207
7158
7207
7092
7105
7108
7195
7093
6882
7102
7170
7240
7153
7273
7044
7030
7270
7073
7173
7100
7117
7090
7301
7095
7163
7195
7249
7206
7270
7288
7205
7253
6993
7129
7119
7166
7282
7100
7083
7010
7252
7334
7249
7325
7334
7345
7282
7167
7267
7425
7385
7285
7218
7188
7196
7075
7138
7190
7220
7207
7134
7178
7112
7154
7159
7191
7203
7314
7065
7053
7061
7062
7128
7171
6990
7089
6996
7073
7069
7030
6996
7056
7259
7104
7110
7070
7104
7185
7186
7291
7251
6989
7245
7057
7189
7057
7187
7103
7032
7074
7213
7180
7195
7261
7096
7354
7073
7199
7145
7179
7112
7204
7186
7125
7052
7167
7034
7023
7095
7061
7061
7155
7181
7147
7186
7172
7249
7291
7341
7196
7196
7202
7159
7235
7204
7160
7285
7415
7346
7269
7298
7242
7356
7282
7206
7222
7389
7071
7067
7270
7199
7151
7147
7220
7136
7033
7089
7113
7101
7238
7121
7224
7170
7277
7086
7092
7313
7071
7115
7178
7321
7203
7343
7313
7170
7268
7138
7083
7185
