# Supplementary material for: Comment on 'Valid molecular dynamics simulations of human hemoglobin require a surprisingly large box size'
Source: eLife. 2019 Jun 20;8:e44718. doi: 10.7554/eLife.44718 (PMC6586461; doi:10.7554/eLife.44718)
Supplement: Figure 2—source data 1. — The zip archive contains a README file describing which source files correspond to the different panels. [file elife-44718-fig2-data1.zip › figure2/panel_C/150A/watnum_09nm_8.dat]

5457
5507
5584
5465
5467
5525
5418
5435
5420
5453
5437
5542
5412
5484
5572
5562
5435
5467
5516
5541
5462
5423
5452
5423
5469
5479
5514
5529
5468
5543
5473
5538
5381
5478
5478
5567
5499
5475
5483
5463
5428
5445
5438
5461
5391
5355
5476
5454
5514
5419
5439
5496
5448
5533
5495
5467
5408
5411
5488
5447
5438
5346
5360
5376
5407
5361
5479
5378
5450
5339
5395
5422
5396
5318
5385
5387
5282
5322
5442
5344
5403
5423
5436
5404
5464
5453
5391
5382
5345
5455
5384
5391
5445
5457
5471
5524
5367
5378
5403
5450
5376
5380
5380
5400
5350
5420
5483
5471
5534
5409
5453
5360
5416
5507
5524
5569
5480
5353
5419
5361
5370
5375
5364
5383
5502
5406
5490
5393
5401
5386
5308
5391
5363
5481
5463
5424
5442
5392
5363
5357
5327
5408
5469
5404
5382
5502
5495
5422
5408
5427
5426
5397
5400
5372
5354
5391
5328
5350
5356
5349
5317
5332
5366
5362
5357
5361
5324
5463
5471
5379
5367
5361
5414
5392
5325
5289
5433
5335
5337
5374
5359
5285
5391
5317
5391
5332
5374
5358
5467
5419
5327
5499
5374
5407
5376
5415
5380
5333
5295
5382
5317
5420
5327
5385
5353
5309
5311
5347
5331
5311
5392
5411
5296
5357
5438
5493
5325
5397
5317
5379
5364
5336
5251
5344
5357
5387
5418
5327
5422
5494
5555
5402
5412
5456
5361
5403
5386
5364
5357
5407
5337
5347
5310
5342
5341
5347
5364
5315
5355
5361
5325
