# Supplementary material for: Comment on 'Valid molecular dynamics simulations of human hemoglobin require a surprisingly large box size'
Source: eLife. 2019 Jun 20;8:e44718. doi: 10.7554/eLife.44718 (PMC6586461; doi:10.7554/eLife.44718)
Supplement: Figure 2—source data 1. — The zip archive contains a README file describing which source files correspond to the different panels. [file elife-44718-fig2-data1.zip › figure2/panel_C/150A/watnum_09nm_2.dat]

5457
5470
5420
5383
5389
5457
5409
5482
5441
5455
5404
5398
5486
5457
5453
5383
5485
5390
5447
5435
5488
5324
5423
5459
5356
5385
5447
5441
5420
5479
5467
5471
5409
5451
5405
5389
5422
5510
5543
5500
5456
5428
5405
5379
5436
5484
5425
5441
5466
5434
5388
5469
5520
5501
5535
5514
5577
5466
5500
5504
5557
5568
5603
5549
5411
5518
5509
5543
5531
5571
5501
5587
5573
5413
5500
5495
5407
5404
5459
5408
5464
5334
5491
5401
5390
5485
5419
5448
5475
5319
5538
5350
5438
5502
5328
5346
5442
5440
5308
5362
5423
5385
5350
5461
5371
5475
5410
5367
5455
5408
5414
5414
5391
5431
5468
5453
5408
5434
5430
5508
5500
5423
5474
5414
5402
5487
5461
5445
5489
5505
5565
5480
5528
5573
5539
5575
5587
5566
5498
5501
5512
5527
5565
5607
5605
5549
5538
5572
5542
5499
5464
5561
5473
5429
5606
5463
5542
5483
5498
5510
5517
5660
5549
5546
5526
5596
5563
5556
5639
5658
5632
5659
5570
5614
5660
5651
5655
5611
5568
5560
5810
5778
5689
5700
5715
5694
5546
5687
5650
5604
5583
5624
5626
5785
5701
5822
5830
5701
5655
5628
5687
5580
5646
5587
5529
5560
5593
5611
5706
5675
5576
5618
5678
5617
5618
5714
5693
5677
5627
5742
5690
5650
5661
5715
5739
5670
5742
5730
5691
5743
5774
5704
5784
5732
5747
5762
5772
5810
5693
5726
5768
5677
5711
5556
5723
5749
5710
5658
5675
5678
5703
