# Supplementary material for: Comment on 'Valid molecular dynamics simulations of human hemoglobin require a surprisingly large box size'
Source: eLife. 2019 Jun 20;8:e44718. doi: 10.7554/eLife.44718 (PMC6586461; doi:10.7554/eLife.44718)
Supplement: Figure 2—source data 1. — The zip archive contains a README file describing which source files correspond to the different panels. [file elife-44718-fig2-data1.zip › figure2/panel_C/150A/hbnum_09nm_1.dat]

8170
7200
7339
7366
7271
7203
7224
7364
7287
7246
7342
7374
7200
7186
7235
7266
7360
7262
7207
7353
7193
7179
7218
7285
7195
7121
7347
7318
7267
7257
7271
7290
7247
7225
7175
7267
7329
7261
7215
7319
7236
7225
7082
7347
7450
7291
7299
7321
7013
7319
7205
7175
7219
7213
7302
7257
7297
7184
7273
7215
7253
7343
7193
7287
7278
7259
7233
7321
7094
7254
7287
7308
7319
7319
7178
7327
7205
7313
7391
7281
7182
7251
7288
7223
7306
7267
7284
7243
7362
7301
7226
7208
7189
7221
7244
7112
7215
7297
7212
7154
7252
7174
7230
7281
7214
7275
7211
7350
7415
7118
7244
7197
7326
7258
7190
7319
7113
7320
7185
7256
7321
7512
7299
7138
7226
7344
7259
7163
7409
7303
7234
7273
7307
7149
7278
7241
7121
7163
7186
7182
7220
7385
7238
7239
7284
7320
7268
7226
7300
7095
7347
7354
7348
7225
7220
7238
7312
7338
7259
7327
7304
7269
7292
7308
7049
7188
7259
7282
7410
7256
7141
7272
7085
7157
7173
7372
7298
7237
7208
7399
7316
7279
7442
7273
7294
7318
7234
7293
7259
7311
7337
7364
7261
7397
7249
7234
7223
7258
7341
7183
7357
7331
7226
7262
7260
7325
7212
7293
7305
7253
7215
7296
7230
7312
7426
7384
7329
7220
7380
7303
7280
7257
7109
7325
7351
7245
7235
7291
7324
7217
7136
7290
7266
7319
7405
7222
7297
7312
7248
7194
7335
7129
7260
7240
7257
7187
7236
7181
7256
7136
7278
