# Supplementary material for: Comment on 'Valid molecular dynamics simulations of human hemoglobin require a surprisingly large box size'
Source: eLife. 2019 Jun 20;8:e44718. doi: 10.7554/eLife.44718 (PMC6586461; doi:10.7554/eLife.44718)
Supplement: Figure 2—source data 1. — The zip archive contains a README file describing which source files correspond to the different panels. [file elife-44718-fig2-data1.zip › figure2/panel_C/150A/hbnum_06nm_3.dat]

4513
4019
4093
3955
4038
4102
4052
4142
3998
4059
4085
4107
4075
4050
4110
4131
4028
4058
3993
4070
4070
4066
4155
4097
4114
4130
3980
4080
3886
4013
3956
4063
3971
4077
4023
4009
4149
4065
4035
3947
3987
4137
4035
4139
3922
4081
3933
4079
4025
4112
4001
4108
4104
4080
4148
4040
3983
3992
3991
3982
4044
4028
4071
3999
4027
4026
4089
3990
4061
3981
4009
3993
3944
3934
3917
3974
3983
3970
4045
4054
4060
4001
4105
4001
3990
4021
4140
4037
3954
3937
4005
4097
3992
3920
3818
3927
3963
3989
3928
4058
3980
4001
3921
3972
4010
4057
3960
4082
4029
4033
4088
3976
4089
4190
4004
4070
3962
4136
4049
4102
4059
4035
4078
4033
4088
4021
3998
3995
4015
3995
4052
3918
4028
4048
4023
4161
4088
4169
4057
4047
4005
4063
4069
3983
4025
4040
4066
3924
4047
4089
3997
3986
3982
4015
3970
4052
3973
4029
4113
4098
4034
3918
3878
3950
3896
3837
3948
3975
3949
3895
3949
4045
3871
4035
4052
3916
3974
3793
3926
3909
3986
4065
4040
3968
3983
4023
4115
4084
4021
3987
4009
4117
4089
4000
3991
3999
4047
4072
4127
4171
4040
3917
4035
3940
4084
3874
3995
4002
4062
4074
4051
4038
4003
3986
3953
4125
4053
4093
4094
3992
4100
3918
4052
3915
3908
4058
4001
4080
4056
3950
4062
4065
4008
4051
4039
3985
4027
4065
3950
4041
3963
4140
3919
3992
3990
3991
3944
3948
4159
4093
4057
