# Supplementary material for: Comment on 'Valid molecular dynamics simulations of human hemoglobin require a surprisingly large box size'
Source: eLife. 2019 Jun 20;8:e44718. doi: 10.7554/eLife.44718 (PMC6586461; doi:10.7554/eLife.44718)
Supplement: Figure 2—source data 1. — The zip archive contains a README file describing which source files correspond to the different panels. [file elife-44718-fig2-data1.zip › figure2/panel_C/150A/watnum_03nm_1.dat]

1344
1331
1302
1324
1305
1312
1311
1324
1336
1337
1273
1328
1313
1299
1276
1284
1355
1303
1294
1295
1279
1299
1314
1280
1276
1296
1309
1328
1325
1335
1296
1316
1259
1292
1324
1310
1306
1313
1319
1321
1320
1321
1285
1314
1314
1330
1331
1335
1267
1305
1311
1302
1302
1275
1287
1276
1325
1338
1339
1313
1278
1324
1317
1322
1286
1296
1275
1334
1310
1309
1365
1363
1308
1304
1289
1353
1314
1336
1313
1319
1306
1293
1318
1320
1328
1301
1329
1315
1339
1326
1318
1294
1316
1305
1332
1304
1337
1345
1312
1274
1315
1333
1312
1320
1289
1348
1305
1298
1358
1286
1334
1317
1331
1354
1338
1359
1347
1354
1318
1315
1312
1318
1321
1316
1336
1343
1311
1328
1349
1333
1312
1303
1355
1320
1323
1277
1312
1304
1311
1305
1311
1331
1295
1304
1287
1306
1318
1302
1314
1315
1324
1357
1349
1283
1318
1324
1323
1307
1330
1322
1305
1317
1289
1319
1274
1312
1321
1338
1322
1332
1308
1332
1298
1354
1346
1310
1309
1330
1345
1332
1318
1324
1338
1305
1334
1305
1327
1326
1312
1295
1294
1336
1306
1333
1327
1298
1305
1326
1344
1331
1321
1344
1345
1303
1331
1324
1317
1330
1326
1325
1279
1347
1318
1361
1340
1341
1314
1282
1313
1332
1305
1330
1283
1317
1346
1315
1354
1296
1351
1352
1342
1302
1325
1317
1324
1292
1296
1353
1298
1338
1302
1327
1269
1319
1338
1361
1314
1299
1317
1299
1329
