# Supplementary material for: Comment on 'Valid molecular dynamics simulations of human hemoglobin require a surprisingly large box size'
Source: eLife. 2019 Jun 20;8:e44718. doi: 10.7554/eLife.44718 (PMC6586461; doi:10.7554/eLife.44718)
Supplement: Figure 2—source data 1. — The zip archive contains a README file describing which source files correspond to the different panels. [file elife-44718-fig2-data1.zip › figure2/panel_C/150A/watnum_06nm_10.dat]

3363
3341
3381
3399
3320
3307
3320
3289
3340
3300
3350
3333
3367
3380
3341
3316
3296
3355
3368
3410
3372
3347
3348
3383
3376
3371
3376
3365
3323
3374
3350
3336
3342
3356
3408
3386
3430
3406
3379
3351
3380
3421
3404
3390
3326
3374
3404
3414
3302
3348
3366
3284
3332
3405
3242
3336
3346
3292
3374
3320
3358
3381
3455
3343
3429
3445
3356
3377
3397
3400
3408
3399
3405
3390
3381
3375
3431
3429
3375
3334
3366
3321
3361
3331
3298
3323
3347
3394
3425
3407
3407
3359
3397
3380
3369
3313
3374
3387
3382
3399
3479
3417
3416
3396
3434
3398
3436
3455
3411
3359
3400
3407
3363
3430
3450
3478
3423
3508
3455
3479
3426
3449
3451
3431
3415
3446
3454
3416
3421
3411
3401
3457
3337
3365
3456
3445
3433
3405
3429
3372
3340
3372
3391
3410
3414
3362
3391
3412
3359
3354
3367
3392
3429
3389
3365
3393
3415
3372
3442
3362
3458
3401
3388
3361
3411
3343
3405
3337
3368
3391
3415
3475
3403
3407
3406
3298
3312
3365
3381
3378
3378
3359
3404
3345
3426
3393
3359
3473
3384
3372
3358
3322
3283
3321
3364
3365
3325
3405
3394
3399
3393
3367
3362
3357
3391
3379
3417
3339
3361
3366
3407
3389
3359
3344
3395
3329
3403
3370
3433
3379
3319
3372
3387
3338
3416
3309
3348
3366
3333
3387
3351
3333
3368
3332
3371
3386
3335
3373
3416
3353
3410
3410
3395
3401
3423
3453
3420
3414
3409
3390
3421
