# Supplementary material for: Comment on 'Valid molecular dynamics simulations of human hemoglobin require a surprisingly large box size'
Source: eLife. 2019 Jun 20;8:e44718. doi: 10.7554/eLife.44718 (PMC6586461; doi:10.7554/eLife.44718)
Supplement: Figure 2—source data 1. — The zip archive contains a README file describing which source files correspond to the different panels. [file elife-44718-fig2-data1.zip › figure2/panel_C/150A/watnum_06nm_2.dat]

3363
3379
3350
3312
3305
3366
3307
3382
3347
3384
3341
3359
3377
3372
3372
3313
3389
3297
3344
3354
3366
3277
3337
3362
3318
3299
3346
3378
3323
3350
3384
3393
3336
3367
3333
3309
3340
3394
3407
3416
3329
3346
3322
3329
3372
3355
3317
3333
3388
3332
3316
3350
3390
3375
3418
3385
3432
3360
3405
3402
3414
3412
3465
3402
3310
3371
3349
3407
3402
3394
3371
3443
3468
3295
3364
3377
3313
3334
3353
3355
3360
3264
3353
3297
3297
3379
3312
3341
3344
3270
3366
3269
3321
3340
3235
3289
3286
3313
3235
3290
3299
3288
3254
3342
3252
3307
3324
3290
3323
3301
3304
3301
3286
3315
3342
3308
3319
3340
3320
3387
3356
3351
3371
3328
3289
3349
3345
3307
3382
3379
3410
3382
3404
3455
3435
3418
3423
3441
3386
3390
3390
3398
3451
3452
3462
3420
3389
3424
3429
3380
3368
3433
3371
3337
3413
3381
3421
3357
3404
3368
3390
3500
3439
3393
3408
3439
3420
3435
3493
3498
3458
3499
3405
3465
3476
3464
3505
3458
3404
3393
3552
3545
3507
3521
3540
3513
3413
3514
3461
3445
3464
3480
3463
3595
3532
3582
3598
3507
3487
3460
3484
3490
3505
3427
3453
3409
3467
3475
3541
3499
3434
3448
3517
3482
3491
3542
3502
3498
3510
3535
3515
3499
3495
3516
3570
3494
3531
3524
3511
3526
3571
3563
3601
3559
3591
3560
3558
3613
3533
3539
3549
3517
3529
3454
3552
3534
3552
3498
3528
3569
3551
