# Supplementary material for: Comment on 'Valid molecular dynamics simulations of human hemoglobin require a surprisingly large box size'
Source: eLife. 2019 Jun 20;8:e44718. doi: 10.7554/eLife.44718 (PMC6586461; doi:10.7554/eLife.44718)
Supplement: Figure 2—source data 1. — The zip archive contains a README file describing which source files correspond to the different panels. [file elife-44718-fig2-data1.zip › figure2/panel_C/150A/watnum_03nm_4.dat]

1344
1336
1339
1343
1294
1352
1320
1315
1326
1277
1278
1289
1276
1280
1277
1301
1328
1293
1289
1313
1320
1337
1304
1326
1330
1324
1320
1292
1334
1329
1336
1355
1338
1349
1362
1318
1359
1320
1297
1325
1292
1257
1331
1315
1313
1308
1336
1326
1331
1346
1334
1314
1332
1305
1333
1311
1364
1347
1335
1343
1320
1316
1311
1321
1330
1341
1296
1385
1314
1285
1319
1332
1321
1327
1310
1306
1291
1357
1287
1306
1333
1303
1309
1331
1357
1342
1308
1368
1339
1293
1336
1329
1329
1312
1323
1313
1326
1301
1326
1327
1276
1294
1312
1323
1318
1302
1322
1288
1309
1311
1326
1303
1300
1370
1325
1393
1337
1340
1341
1283
1290
1329
1296
1346
1326
1307
1319
1293
1331
1345
1294
1324
1319
1325
1373
1321
1299
1295
1317
1369
1339
1344
1334
1327
1327
1329
1304
1325
1315
1324
1300
1327
1325
1333
1324
1306
1339
1362
1336
1326
1288
1337
1321
1288
1304
1315
1326
1328
1343
1323
1306
1306
1310
1335
1302
1335
1282
1311
1322
1330
1305
1299
1307
1303
1279
1315
1318
1312
1287
1292
1286
1302
1335
1308
1304
1313
1327
1331
1314
1283
1306
1311
1313
1289
1301
1322
1323
1335
1304
1321
1349
1320
1322
1317
1280
1272
1373
1321
1312
1382
1336
1266
1296
1332
1332
1331
1313
1319
1351
1343
1353
1340
1368
1348
1331
1317
1344
1349
1300
1332
1337
1380
1374
1325
1336
1301
1294
1266
1307
1297
1324
