# Supplementary material for: Comment on 'Valid molecular dynamics simulations of human hemoglobin require a surprisingly large box size'
Source: eLife. 2019 Jun 20;8:e44718. doi: 10.7554/eLife.44718 (PMC6586461; doi:10.7554/eLife.44718)
Supplement: Figure 2—source data 1. — The zip archive contains a README file describing which source files correspond to the different panels. [file elife-44718-fig2-data1.zip › figure2/panel_C/150A/watnum_06nm_8.dat]

3363
3396
3464
3362
3352
3432
3341
3335
3340
3350
3337
3420
3340
3383
3436
3427
3387
3367
3372
3410
3375
3338
3342
3330
3352
3346
3387
3440
3363
3405
3356
3427
3314
3374
3371
3405
3390
3404
3365
3372
3329
3344
3337
3389
3303
3307
3361
3330
3397
3372
3339
3391
3362
3433
3384
3359
3335
3296
3347
3361
3353
3281
3276
3258
3298
3290
3360
3270
3322
3276
3262
3320
3309
3259
3318
3309
3237
3234
3350
3263
3322
3330
3300
3304
3353
3385
3280
3294
3259
3355
3293
3268
3333
3332
3336
3351
3301
3287
3298
3352
3303
3307
3325
3313
3287
3292
3381
3340
3403
3307
3306
3258
3293
3370
3332
3374
3345
3257
3289
3267
3264
3216
3290
3272
3362
3297
3391
3304
3306
3299
3242
3302
3265
3365
3341
3294
3287
3318
3292
3268
3238
3295
3361
3362
3236
3377
3359
3319
3312
3365
3319
3332
3313
3280
3286
3315
3242
3241
3246
3301
3248
3256
3269
3290
3266
3290
3257
3313
3354
3307
3300
3294
3332
3320
3236
3241
3290
3252
3277
3280
3300
3231
3301
3240
3307
3270
3276
3255
3358
3292
3252
3344
3292
3279
3327
3275
3250
3255
3262
3284
3257
3319
3244
3277
3246
3239
3266
3261
3253
3244
3297
3314
3273
3302
3306
3345
3226
3315
3233
3267
3287
3269
3173
3273
3259
3276
3309
3228
3344
3360
3404
3307
3306
3346
3280
3308
3290
3252
3281
3319
3269
3242
3235
3257
3260
3263
3305
3235
3273
3275
3248
