# Supplementary material for: Comment on 'Valid molecular dynamics simulations of human hemoglobin require a surprisingly large box size'
Source: eLife. 2019 Jun 20;8:e44718. doi: 10.7554/eLife.44718 (PMC6586461; doi:10.7554/eLife.44718)
Supplement: Figure 2—source data 1. — The zip archive contains a README file describing which source files correspond to the different panels. [file elife-44718-fig2-data1.zip › figure2/panel_C/150A/watnum_06nm_4.dat]

3363
3381
3332
3387
3312
3390
3395
3372
3357
3283
3343
3285
3349
3313
3326
3313
3376
3321
3308
3357
3367
3427
3293
3372
3342
3362
3328
3378
3375
3367
3412
3408
3448
3420
3402
3391
3460
3310
3365
3370
3304
3271
3433
3451
3400
3378
3362
3361
3448
3376
3408
3379
3403
3374
3412
3333
3434
3382
3399
3427
3346
3332
3390
3376
3422
3406
3333
3451
3385
3236
3408
3356
3380
3380
3350
3381
3345
3393
3372
3375
3382
3402
3385
3341
3415
3398
3397
3398
3406
3361
3362
3388
3363
3402
3341
3334
3382
3383
3350
3371
3300
3372
3357
3374
3355
3335
3361
3373
3323
3312
3397
3304
3359
3405
3388
3435
3434
3388
3338
3302
3296
3343
3389
3447
3377
3327
3301
3371
3347
3361
3330
3379
3376
3424
3436
3358
3338
3309
3351
3423
3366
3400
3390
3384
3382
3326
3338
3367
3299
3392
3324
3340
3356
3420
3327
3312
3426
3337
3307
3316
3308
3347
3327
3340
3341
3328
3308
3357
3384
3381
3357
3354
3324
3380
3334
3368
3329
3346
3323
3344
3364
3287
3323
3279
3302
3357
3355
3332
3349
3279
3311
3346
3370
3357
3317
3279
3372
3358
3343
3278
3392
3359
3318
3313
3301
3327
3339
3342
3319
3304
3327
3364
3293
3341
3339
3310
3328
3319
3386
3391
3368
3277
3315
3390
3386
3403
3368
3340
3396
3371
3399
3372
3404
3419
3422
3298
3408
3403
3326
3359
3405
3412
3394
3377
3392
3373
3320
3284
3331
3318
3338
