# Supplementary material for: Comment on 'Valid molecular dynamics simulations of human hemoglobin require a surprisingly large box size'
Source: eLife. 2019 Jun 20;8:e44718. doi: 10.7554/eLife.44718 (PMC6586461; doi:10.7554/eLife.44718)
Supplement: Figure 2—source data 1. — The zip archive contains a README file describing which source files correspond to the different panels. [file elife-44718-fig2-data1.zip › figure2/panel_C/150A/hbnum_03nm_6.dat]

916
820
764
788
789
859
895
808
833
815
763
809
772
794
812
826
788
814
842
801
745
813
834
774
774
871
791
806
798
823
774
841
835
869
807
805
779
842
797
844
841
808
840
817
792
803
769
779
758
841
834
787
815
838
767
798
793
803
825
816
790
821
829
829
795
785
828
805
836
792
839
862
880
795
787
810
848
782
831
868
841
833
839
795
840
843
823
816
776
808
805
771
881
830
824
815
778
846
880
908
794
861
796
840
795
865
777
817
796
868
827
803
856
845
761
838
825
825
875
867
868
845
846
834
845
790
810
784
802
784
848
798
868
800
806
796
767
827
820
826
823
842
836
871
818
814
860
824
748
766
773
839
808
786
840
877
825
770
830
799
867
843
813
837
819
827
790
833
828
886
804
822
780
788
773
789
827
794
850
797
859
799
881
838
830
815
836
883
847
834
837
762
858
746
773
810
804
851
814
824
836
892
831
839
855
851
816
866
822
829
819
829
816
832
789
840
890
792
806
851
850
854
857
827
773
784
836
792
812
803
859
856
836
845
848
814
814
873
756
761
816
881
801
745
767
806
837
812
790
785
807
