# Supplementary material for: Comment on 'Valid molecular dynamics simulations of human hemoglobin require a surprisingly large box size'
Source: eLife. 2019 Jun 20;8:e44718. doi: 10.7554/eLife.44718 (PMC6586461; doi:10.7554/eLife.44718)
Supplement: Figure 2—source data 1. — The zip archive contains a README file describing which source files correspond to the different panels. [file elife-44718-fig2-data1.zip › figure2/panel_C/150A/hbnum_06nm_9.dat]

4513
4082
4023
3925
3959
4040
4009
4036
4017
4050
3956
3973
3997
4011
3934
3975
4140
4014
3970
4042
3936
3966
3937
3951
4040
4022
3953
4046
3997
4051
4020
4143
3935
3851
4038
4120
4004
4046
3886
3971
3972
4025
3958
3990
3986
3992
3947
4105
3928
4078
4078
3920
4030
4086
4035
4018
4096
4001
4053
4135
4094
4052
4162
3939
3962
3922
4066
4068
4021
3928
4026
4062
3929
3941
3939
3940
3938
3896
3899
3866
3833
3854
3952
4000
3872
4020
3857
3884
4003
3869
3968
3878
3878
3853
4004
3885
3886
3970
3986
3973
3962
4001
3956
3995
3842
3938
3914
3979
4005
3901
3917
3842
3982
4039
3969
4009
3993
4004
4004
3944
3985
4098
4070
4005
3899
3929
3949
3831
3889
3914
3950
3995
3899
3987
3748
3874
3927
3962
4016
3972
3875
3864
3843
3822
3885
3908
3793
3885
3812
3857
3923
3881
3853
3826
3999
3832
3927
3932
3953
3946
3936
3990
3931
3801
3980
3831
3907
3930
3945
3857
3857
3903
4016
3951
3979
3978
3809
4003
3888
4003
3903
3893
3902
3919
3950
3872
3858
3914
3875
3832
3920
3907
3821
3868
3965
3957
3953
3984
3963
3955
3968
4000
3880
3936
3935
3939
3925
3939
3967
4025
4056
4007
4088
3921
4016
3953
3903
3945
4042
3898
3995
3956
3956
3957
3928
4026
3903
3830
3913
3879
3976
3990
3910
3949
3918
3936
3908
3905
4030
3858
3895
3952
4077
3913
4023
4022
3897
4006
3790
3863
3889
