# Supplementary material for: Comment on 'Valid molecular dynamics simulations of human hemoglobin require a surprisingly large box size'
Source: eLife. 2019 Jun 20;8:e44718. doi: 10.7554/eLife.44718 (PMC6586461; doi:10.7554/eLife.44718)
Supplement: Figure 2—source data 1. — The zip archive contains a README file describing which source files correspond to the different panels. [file elife-44718-fig2-data1.zip › figure2/panel_C/150A/watnum_03nm_5.dat]

1344
1328
1328
1341
1316
1282
1318
1266
1320
1303
1281
1351
1289
1330
1300
1330
1246
1362
1332
1311
1299
1262
1293
1343
1318
1326
1301
1331
1326
1275
1309
1291
1341
1303
1307
1264
1323
1331
1324
1349
1310
1303
1314
1324
1325
1266
1318
1337
1325
1331
1364
1328
1319
1352
1316
1314
1378
1342
1297
1340
1307
1321
1303
1337
1322
1294
1271
1341
1303
1332
1320
1316
1350
1336
1313
1316
1313
1305
1325
1368
1343
1276
1329
1306
1317
1328
1368
1310
1337
1320
1310
1312
1340
1310
1274
1320
1333
1322
1328
1324
1356
1334
1340
1307
1339
1308
1314
1319
1355
1309
1312
1335
1314
1333
1319
1336
1357
1343
1324
1332
1316
1305
1322
1316
1367
1365
1345
1303
1304
1319
1354
1324
1314
1334
1323
1358
1358
1335
1335
1309
1347
1336
1361
1314
1327
1365
1296
1318
1374
1349
1358
1342
1348
1344
1351
1354
1317
1331
1355
1412
1317
1349
1316
1343
1356
1357
1360
1366
1364
1335
1320
1336
1332
1337
1355
1315
1343
1325
1336
1358
1361
1360
1347
1301
1351
1348
1391
1320
1348
1351
1338
1333
1316
1317
1355
1349
1344
1325
1287
1301
1287
1325
1342
1339
1339
1343
1310
1303
1312
1296
1294
1328
1326
1300
1308
1343
1342
1305
1335
1336
1304
1304
1362
1323
1339
1328
1351
1350
1333
1344
1360
1319
1364
1332
1324
1331
1349
1342
1340
1354
1315
1307
1348
1328
1320
1395
1353
1354
1350
1378
1348
