# Supplementary material for: Comment on 'Valid molecular dynamics simulations of human hemoglobin require a surprisingly large box size'
Source: eLife. 2019 Jun 20;8:e44718. doi: 10.7554/eLife.44718 (PMC6586461; doi:10.7554/eLife.44718)
Supplement: Figure 2—source data 1. — The zip archive contains a README file describing which source files correspond to the different panels. [file elife-44718-fig2-data1.zip › figure2/panel_C/150A/hbnum_06nm_7.dat]

4513
4184
3934
3967
4001
3963
3976
3903
4084
3967
3995
4005
4034
4014
4080
4107
4062
4108
4056
3999
4061
3991
3922
4041
4021
4061
3914
4051
4002
3903
3896
4008
4052
4013
3946
4126
4063
4002
4017
3997
3995
4055
3981
3915
4069
3884
3926
4002
3943
3949
3946
4011
3942
3871
3967
4078
3971
3963
4058
4081
3998
3958
4033
4072
4067
4049
4003
4034
3977
3949
4069
4025
4039
4011
4012
3985
3960
3953
4128
4043
4023
3962
3912
4004
4020
3935
3982
3993
3975
3866
4013
4052
4037
3874
4048
3975
3977
3950
4044
3988
3918
4103
3878
3975
3921
4009
3930
3936
3990
3971
4024
4091
3923
3900
3945
3971
4026
3994
3945
3932
3962
4066
4007
4048
4094
3981
3982
3947
4095
4122
4097
4067
4099
4070
3946
4028
4048
3966
4050
4005
4072
3968
4104
4018
4036
4084
4002
4012
3979
4063
4112
4063
4092
3983
4056
3941
3950
4086
4006
4062
4102
4003
4106
4043
3954
3991
4036
4071
4078
4002
4099
4012
4099
4019
4047
4002
4002
4019
3979
3971
4056
3895
4040
4033
3922
3947
3971
4087
4060
4177
4053
4046
3966
3996
3882
3959
3883
3939
3977
3918
3854
3863
3875
3941
3909
3932
3953
3943
3830
3890
3897
3907
3863
3967
3849
3849
3886
3873
3913
3958
3945
3865
3854
3829
3825
3905
3770
3917
3938
3983
3872
3923
3934
4011
3902
3904
3984
3893
3875
3894
3864
3883
3813
3936
3862
3960
3878
3970
4003
3831
3849
