# Supplementary material for: Comment on 'Valid molecular dynamics simulations of human hemoglobin require a surprisingly large box size'
Source: eLife. 2019 Jun 20;8:e44718. doi: 10.7554/eLife.44718 (PMC6586461; doi:10.7554/eLife.44718)
Supplement: Figure 2—source data 1. — The zip archive contains a README file describing which source files correspond to the different panels. [file elife-44718-fig2-data1.zip › figure2/panel_C/120A/watnum_03nm_9.dat]

1339
1344
1310
1308
1256
1315
1347
1287
1305
1317
1281
1316
1316
1331
1279
1296
1286
1325
1335
1287
1281
1375
1287
1299
1340
1325
1281
1312
1286
1308
1294
1308
1295
1305
1319
1301
1324
1325
1334
1321
1324
1295
1320
1308
1317
1313
1262
1325
1304
1292
1295
1346
1291
1260
1289
1337
1307
1288
1295
1284
1309
1334
1318
1333
1317
1308
1259
1278
1339
1329
1316
1314
1321
1278
1309
1345
1327
1297
1309
1309
1312
1308
1320
1293
1289
1351
1320
1330
1342
1311
1284
1303
1286
1293
1287
1343
1298
1309
1288
1315
1297
1281
1283
1272
1356
1299
1291
1295
1325
1271
1284
1313
1311
1296
1319
1329
1309
1291
1299
1295
1344
1284
1273
1315
1309
1287
1293
1338
1342
1287
1324
1335
1348
1341
1287
1315
1362
1335
1313
1334
1310
1366
1308
1311
1268
1329
1340
1338
1299
1338
1368
1323
1345
1346
1348
1347
1364
1281
1292
1343
1316
1301
1311
1322
1302
1362
1295
1360
1343
1335
1334
1326
1353
1356
1336
1332
1274
1368
1338
1328
1361
1310
1344
1322
1368
1340
1353
1356
1384
1362
1334
1305
1312
1317
1339
1340
1391
1333
1353
1311
1337
1329
1335
1319
1355
1318
1324
1315
1322
1283
1350
1326
1343
1397
1327
1356
1390
1303
1344
1354
1350
1343
1358
1349
1343
1360
1338
1332
1322
1338
1330
1297
1346
1331
1332
1325
1308
1336
1324
1382
1339
1357
1316
1352
1378
1329
1359
1309
1322
1308
1310
