# Supplementary material for: Comment on 'Valid molecular dynamics simulations of human hemoglobin require a surprisingly large box size'
Source: eLife. 2019 Jun 20;8:e44718. doi: 10.7554/eLife.44718 (PMC6586461; doi:10.7554/eLife.44718)
Supplement: Figure 2—source data 1. — The zip archive contains a README file describing which source files correspond to the different panels. [file elife-44718-fig2-data1.zip › figure2/panel_C/120A/watnum_03nm_8.dat]

1339
1382
1335
1329
1321
1312
1343
1319
1336
1326
1337
1315
1348
1343
1370
1325
1302
1315
1322
1302
1312
1280
1317
1391
1344
1356
1360
1326
1353
1374
1373
1358
1375
1357
1369
1342
1346
1355
1379
1365
1313
1326
1343
1356
1354
1329
1337
1353
1314
1307
1306
1348
1356
1328
1345
1320
1329
1354
1357
1385
1382
1363
1380
1348
1341
1366
1353
1336
1369
1312
1328
1342
1352
1324
1335
1316
1350
1354
1349
1316
1332
1311
1310
1307
1344
1341
1356
1356
1294
1349
1327
1371
1356
1384
1371
1357
1299
1297
1361
1338
1322
1347
1313
1352
1375
1381
1333
1344
1326
1324
1329
1337
1364
1328
1287
1377
1330
1325
1349
1345
1357
1346
1352
1338
1389
1365
1358
1391
1387
1322
1340
1341
1343
1354
1357
1339
1355
1357
1367
1370
1339
1350
1319
1371
1328
1350
1346
1358
1356
1364
1370
1317
1361
1355
1353
1345
1315
1340
1346
1353
1355
1319
1370
1335
1375
1378
1401
1374
1389
1381
1420
1344
1362
1369
1369
1355
1372
1384
1389
1374
1384
1385
1316
1356
1367
1364
1341
1329
1371
1343
1361
1318
1349
1355
1380
1347
1341
1358
1296
1330
1332
1316
1314
1344
1321
1336
1310
1363
1361
1382
1346
1336
1373
1351
1343
1373
1372
1348
1346
1362
1353
1349
1371
1367
1377
1333
1375
1324
1392
1371
1319
1336
1341
1353
1345
1303
1371
1348
1357
1330
1318
1373
1326
1316
1308
1343
1309
1305
1375
1314
1300
