# Supplementary material for: Comment on 'Valid molecular dynamics simulations of human hemoglobin require a surprisingly large box size'
Source: eLife. 2019 Jun 20;8:e44718. doi: 10.7554/eLife.44718 (PMC6586461; doi:10.7554/eLife.44718)
Supplement: Figure 2—source data 1. — The zip archive contains a README file describing which source files correspond to the different panels. [file elife-44718-fig2-data1.zip › figure2/panel_C/120A/watnum_03nm_2.dat]

1339
1350
1315
1310
1316
1368
1323
1286
1325
1283
1306
1325
1305
1298
1346
1324
1337
1328
1309
1363
1320
1319
1328
1323
1313
1340
1332
1352
1322
1368
1346
1343
1328
1337
1372
1327
1358
1346
1387
1349
1356
1327
1339
1398
1366
1371
1419
1357
1372
1391
1371
1379
1399
1420
1403
1404
1399
1401
1360
1378
1378
1325
1397
1370
1401
1394
1394
1411
1399
1388
1425
1385
1347
1377
1376
1355
1415
1326
1316
1365
1345
1371
1354
1393
1343
1338
1365
1390
1415
1353
1412
1382
1402
1390
1369
1435
1360
1331
1351
1365
1368
1373
1382
1355
1413
1392
1393
1378
1360
1385
1408
1405
1376
1382
1333
1378
1357
1388
1384
1372
1398
1363
1364
1364
1383
1410
1411
1382
1402
1418
1378
1353
1396
1369
1396
1406
1369
1438
1402
1387
1393
1417
1381
1384
1428
1389
1356
1357
1361
1392
1381
1406
1384
1413
1415
1346
1371
1338
1361
1395
1354
1352
1413
1409
1350
1383
1386
1376
1369
1383
1376
1384
1390
1376
1374
1379
1370
1414
1425
1421
1384
1380
1414
1415
1373
1382
1376
1331
1411
1400
1398
1337
1384
1387
1425
1363
1376
1404
1340
1375
1372
1393
1412
1378
1337
1384
1395
1402
1377
1406
1390
1366
1442
1394
1362
1394
1394
1438
1389
1415
1377
1396
1381
1383
1420
1414
1407
1370
1351
1392
1389
1387
1344
1386
1386
1388
1404
1428
1394
1341
1369
1425
1352
1365
1335
1353
1390
1374
1393
1375
1351
