# Supplementary material for: Comment on 'Valid molecular dynamics simulations of human hemoglobin require a surprisingly large box size'
Source: eLife. 2019 Jun 20;8:e44718. doi: 10.7554/eLife.44718 (PMC6586461; doi:10.7554/eLife.44718)
Supplement: Figure 2—source data 1. — The zip archive contains a README file describing which source files correspond to the different panels. [file elife-44718-fig2-data1.zip › figure2/panel_C/120A/hbnum_09nm_5.dat]

7203
7317
7481
7312
7227
7250
7244
7235
7346
7272
7421
7308
7183
7235
7289
7316
7163
7292
7295
7312
7203
7157
7294
7192
7268
7302
7344
7311
7261
7330
7237
7190
7262
7392
7368
7335
7343
7332
7420
7341
7429
7317
7437
7335
7364
7379
7480
7300
7264
7300
7217
7240
7361
7430
7447
7337
7122
7138
7296
7138
7166
7257
7113
7214
7223
7310
7124
7356
7156
7155
7193
7082
7241
7327
7151
7061
7149
7255
7198
7221
7062
7080
7012
7225
7044
7300
7208
7273
7215
7238
7146
7202
7218
7187
7097
7133
7064
7010
7120
7260
7285
7021
7182
7087
7162
7006
7206
7065
7167
7071
7208
7172
7170
7184
7116
7153
7206
7185
7154
7103
7154
7119
7026
7228
7197
7151
7164
7074
7190
7149
7218
7182
7036
7238
7208
7127
7180
7253
7169
7099
7155
7144
7045
7134
7117
7172
7004
7159
7126
7206
7284
7431
7190
7216
7074
7110
7065
7155
7172
7203
7242
7147
7106
7048
7147
7283
7156
7112
7023
7228
7215
7307
7182
7278
7223
7297
7235
7135
7127
7198
7138
7251
7042
7114
7150
7110
7166
7130
7044
7318
7046
7070
7260
6952
7166
7165
7283
7231
7011
7200
7272
7191
7225
7175
7189
6963
7245
7252
7207
7126
7154
7182
7187
7354
7184
7254
7152
7210
7183
7354
7237
7273
7149
7223
7164
7128
7261
6964
7105
7246
7107
7328
7064
7184
7149
7216
7204
7266
7179
7226
7206
7192
6982
7084
7122
7113
7135
6967
7271
7021
7136
