# Supplementary material for: Comment on 'Valid molecular dynamics simulations of human hemoglobin require a surprisingly large box size'
Source: eLife. 2019 Jun 20;8:e44718. doi: 10.7554/eLife.44718 (PMC6586461; doi:10.7554/eLife.44718)
Supplement: Figure 2—source data 1. — The zip archive contains a README file describing which source files correspond to the different panels. [file elife-44718-fig2-data1.zip › figure2/panel_C/120A/watnum_09nm_9.dat]

5442
5578
5451
5470
5430
5451
5551
5435
5444
5463
5394
5407
5470
5465
5398
5376
5414
5481
5519
5464
5454
5519
5524
5457
5398
5409
5495
5432
5468
5432
5416
5388
5425
5464
5421
5488
5388
5393
5471
5445
5467
5465
5530
5481
5509
5495
5385
5457
5524
5494
5471
5586
5373
5445
5444
5428
5404
5414
5477
5472
5373
5466
5453
5485
5522
5436
5427
5405
5497
5467
5475
5518
5410
5420
5471
5506
5438
5441
5393
5528
5414
5456
5485
5406
5437
5531
5477
5531
5519
5425
5467
5455
5394
5458
5402
5467
5374
5437
5458
5418
5423
5490
5445
5457
5480
5487
5549
5464
5377
5392
5465
5559
5448
5454
5426
5535
5438
5430
5489
5456
5471
5428
5457
5412
5458
5417
5335
5497
5502
5441
5444
5479
5473
5515
5434
5516
5476
5541
5503
5460
5463
5573
5422
5533
5414
5542
5448
5540
5560
5557
5555
5424
5490
5486
5480
5484
5527
5378
5402
5574
5497
5401
5336
5463
5496
5436
5412
5470
5414
5560
5573
5443
5451
5500
5476
5449
5439
5497
5449
5550
5532
5438
5578
5467
5551
5385
5437
5505
5637
5479
5440
5492
5509
5429
5455
5489
5566
5464
5490
5440
5548
5527
5455
5483
5504
5524
5517
5406
5466
5481
5479
5452
5517
5574
5486
5536
5579
5592
5566
5539
5549
5494
5576
5453
5482
5539
5515
5528
5561
5465
5471
5469
5478
5486
5461
5458
5419
5450
5493
5573
5449
5571
5471
5429
5598
5465
5583
5449
5420
5420
5488
