# Supplementary material for: Comment on 'Valid molecular dynamics simulations of human hemoglobin require a surprisingly large box size'
Source: eLife. 2019 Jun 20;8:e44718. doi: 10.7554/eLife.44718 (PMC6586461; doi:10.7554/eLife.44718)
Supplement: Figure 2—source data 1. — The zip archive contains a README file describing which source files correspond to the different panels. [file elife-44718-fig2-data1.zip › figure2/panel_C/120A/watnum_06nm_9.dat]

3335
3451
3351
3343
3348
3339
3418
3317
3319
3368
3320
3361
3380
3371
3280
3305
3353
3364
3396
3358
3350
3388
3389
3357
3354
3330
3363
3351
3342
3329
3339
3312
3338
3338
3328
3369
3348
3334
3396
3341
3362
3352
3401
3366
3415
3370
3295
3362
3410
3365
3376
3433
3353
3342
3338
3352
3313
3302
3347
3373
3334
3384
3356
3412
3409
3367
3340
3303
3395
3367
3371
3392
3345
3331
3384
3404
3338
3343
3315
3403
3343
3343
3351
3307
3320
3396
3390
3392
3429
3322
3382
3317
3304
3338
3311
3326
3293
3338
3325
3335
3350
3372
3352
3337
3379
3368
3379
3327
3284
3304
3360
3390
3334
3341
3340
3385
3364
3323
3392
3368
3372
3341
3352
3309
3340
3318
3280
3378
3391
3331
3385
3381
3365
3401
3331
3386
3388
3428
3388
3347
3392
3447
3335
3374
3355
3420
3373
3460
3398
3417
3420
3338
3369
3382
3382
3369
3393
3302
3331
3442
3376
3332
3250
3359
3388
3381
3339
3378
3345
3428
3439
3342
3383
3341
3365
3352
3274
3397
3384
3367
3406
3329
3455
3349
3432
3336
3349
3389
3473
3393
3346
3381
3386
3376
3359
3385
3461
3377
3395
3375
3457
3430
3408
3400
3382
3427
3389
3320
3333
3315
3369
3353
3423
3423
3384
3390
3453
3407
3396
3405
3425
3385
3452
3366
3377
3412
3399
3396
3403
3355
3342
3354
3394
3364
3394
3381
3314
3341
3357
3467
3320
3445
3358
3367
3475
3338
3435
3356
3353
3315
3404
