# Supplementary material for: Comment on 'Valid molecular dynamics simulations of human hemoglobin require a surprisingly large box size'
Source: eLife. 2019 Jun 20;8:e44718. doi: 10.7554/eLife.44718 (PMC6586461; doi:10.7554/eLife.44718)
Supplement: Figure 2—source data 1. — The zip archive contains a README file describing which source files correspond to the different panels. [file elife-44718-fig2-data1.zip › figure2/panel_C/120A/hbnum_03nm_3.dat]

804
805
778
824
771
783
802
729
777
771
815
792
785
728
759
783
819
811
753
760
756
751
756
765
787
797
741
777
847
806
794
790
782
821
763
772
764
726
749
758
777
753
765
853
832
747
792
807
783
811
832
775
798
784
794
833
837
745
833
792
829
785
828
832
826
794
868
832
834
834
817
762
786
768
818
776
837
770
779
786
787
803
809
798
817
795
779
829
780
749
789
786
791
821
810
756
793
801
759
783
791
802
788
816
821
802
799
836
837
801
761
814
759
796
755
801
742
799
758
784
722
812
842
776
764
788
757
788
778
768
772
754
785
729
789
729
796
806
764
827
773
822
815
784
790
778
792
817
809
763
816
834
783
839
789
781
871
821
827
814
835
763
781
817
796
788
788
845
809
827
790
819
818
819
881
789
781
838
774
797
829
815
869
778
788
831
760
799
839
778
770
796
795
788
816
794
774
822
832
870
818
812
830
770
817
838
802
854
838
861
848
802
868
872
875
838
883
936
833
887
930
851
822
856
827
828
856
877
841
842
865
865
877
825
858
786
861
779
854
825
817
842
831
776
827
830
874
846
820
841
805
