# Supplementary material for: Comment on 'Valid molecular dynamics simulations of human hemoglobin require a surprisingly large box size'
Source: eLife. 2019 Jun 20;8:e44718. doi: 10.7554/eLife.44718 (PMC6586461; doi:10.7554/eLife.44718)
Supplement: Figure 2—source data 1. — The zip archive contains a README file describing which source files correspond to the different panels. [file elife-44718-fig2-data1.zip › figure2/panel_C/120A/watnum_06nm_7.dat]

3335
3389
3368
3337
3373
3378
3314
3364
3391
3389
3359
3437
3303
3376
3353
3398
3356
3321
3352
3305
3351
3334
3359
3391
3361
3381
3384
3374
3353
3301
3364
3369
3289
3354
3384
3407
3327
3315
3380
3372
3417
3330
3324
3392
3404
3320
3372
3331
3342
3321
3367
3321
3299
3392
3334
3314
3256
3282
3299
3346
3387
3290
3350
3408
3298
3373
3352
3353
3382
3332
3332
3394
3365
3282
3380
3334
3312
3349
3332
3345
3332
3320
3298
3359
3353
3336
3322
3341
3275
3344
3326
3339
3307
3334
3391
3389
3354
3320
3333
3364
3340
3335
3402
3362
3412
3385
3335
3380
3365
3387
3300
3372
3371
3438
3381
3354
3452
3379
3304
3367
3425
3361
3348
3327
3350
3344
3343
3406
3359
3313
3299
3347
3311
3339
3395
3361
3363
3390
3402
3397
3367
3342
3358
3373
3359
3379
3390
3342
3370
3379
3312
3338
3344
3377
3440
3394
3426
3427
3452
3439
3418
3480
3375
3443
3340
3464
3366
3322
3387
3395
3341
3323
3401
3358
3341
3356
3295
3355
3310
3378
3388
3358
3327
3448
3422
3402
3416
3409
3477
3453
3446
3396
3416
3336
3475
3376
3455
3444
3389
3410
3427
3341
3392
3318
3384
3426
3390
3335
3393
3417
3400
3422
3366
3417
3439
3413
3374
3435
3418
3389
3387
3403
3411
3426
3452
3374
3441
3389
3446
3409
3400
3395
3458
3439
3414
3396
3405
3459
3514
3474
3409
3506
3457
3445
3492
3487
3454
3487
3435
3443
3426
