# Supplementary material for: Comment on 'Valid molecular dynamics simulations of human hemoglobin require a surprisingly large box size'
Source: eLife. 2019 Jun 20;8:e44718. doi: 10.7554/eLife.44718 (PMC6586461; doi:10.7554/eLife.44718)
Supplement: Figure 2—source data 1. — The zip archive contains a README file describing which source files correspond to the different panels. [file elife-44718-fig2-data1.zip › figure2/panel_C/120A/hbnum_06nm_4.dat]

3933
4068
4155
3991
4047
4055
4069
4085
4088
4051
3974
3958
3989
3951
4107
3997
4026
3998
4052
4110
4129
3973
4036
3969
3979
4032
3962
3994
4130
3979
3902
3981
4015
4036
4061
4012
3992
4148
3870
3984
3942
4025
4006
4013
3966
4112
4027
4031
4066
4042
4007
3909
4035
3969
4069
4101
3990
4063
4080
3929
4068
4082
4091
4019
4023
4025
3970
3987
4049
3999
4029
4143
3987
3857
3972
3957
4030
4052
4095
3918
4050
4119
4030
4091
4059
4106
4005
3985
4098
4105
4074
3956
4032
4026
4013
3984
3995
4062
3964
4007
3896
3931
4130
4088
4056
4014
3970
3902
3998
3954
3940
3939
4101
4103
3976
3905
3928
3952
3987
4019
3900
3940
4026
3996
3993
4032
4046
4009
4083
3933
4059
3911
3997
3946
3981
4011
3931
3943
3990
3899
4062
4039
3999
3939
3971
4005
4024
3975
4025
4068
3988
4056
4064
4137
4083
3970
4024
3955
4062
3976
4107
4018
4000
4037
4034
4031
3898
3996
4015
3985
4081
4048
4062
4147
3992
4088
4091
4084
4006
4070
4057
4038
4065
4033
4058
3944
4012
4013
4056
4128
4015
3912
4075
4052
4045
3979
4085
3996
4065
4006
3993
4015
3955
4128
3995
4110
4057
4026
4087
3963
4039
3965
4062
3964
4087
4110
3945
3903
4048
4056
3980
4014
4050
4135
4047
4124
4162
4042
3960
3843
4047
4041
4049
3936
4008
3962
4086
3987
4078
4037
4079
4100
4148
4063
4091
4068
4073
3897
3921
4043
4047
