# Supplementary material for: Comment on 'Valid molecular dynamics simulations of human hemoglobin require a surprisingly large box size'
Source: eLife. 2019 Jun 20;8:e44718. doi: 10.7554/eLife.44718 (PMC6586461; doi:10.7554/eLife.44718)
Supplement: Figure 2—source data 1. — The zip archive contains a README file describing which source files correspond to the different panels. [file elife-44718-fig2-data1.zip › figure2/panel_C/120A/watnum_09nm_10.dat]

5442
5475
5482
5480
5492
5459
5461
5384
5374
5409
5409
5389
5366
5441
5424
5492
5473
5484
5407
5412
5458
5519
5452
5402
5459
5542
5487
5530
5431
5417
5534
5481
5490
5500
5435
5510
5536
5506
5520
5565
5565
5555
5506
5470
5552
5502
5473
5476
5659
5620
5520
5436
5486
5450
5482
5438
5458
5565
5429
5507
5494
5428
5489
5498
5511
5479
5493
5546
5526
5517
5514
5458
5516
5479
5456
5489
5492
5446
5543
5537
5430
5509
5500
5554
5562
5536
5426
5476
5440
5481
5429
5557
5456
5412
5479
5411
5559
5450
5492
5582
5485
5510
5580
5519
5510
5444
5503
5479
5432
5457
5417
5472
5474
5515
5496
5477
5440
5554
5487
5515
5522
5515
5489
5528
5518
5529
5425
5521
5444
5508
5504
5547
5566
5516
5537
5441
5564
5610
5525
5477
5455
5568
5583
5476
5558
5615
5481
5481
5427
5465
5567
5626
5483
5526
5495
5455
5445
5491
5381
5450
5471
5391
5481
5361
5435
5378
5444
5384
5416
5345
5470
5385
5323
5409
5336
5386
5409
5383
5459
5497
5445
5442
5425
5354
5409
5452
5568
5525
5455
5523
5480
5620
5519
5479
5530
5559
5595
5461
5526
5520
5453
5407
5521
5553
5528
5434
5503
5502
5425
5578
5560
5551
5479
5468
5443
5429
5477
5421
5401
5406
5604
5516
5516
5402
5388
5414
5398
5459
5394
5410
5397
5461
5409
5387
5406
5427
5495
5421
5482
5451
5455
5374
5521
5422
5398
5465
5451
5405
5489
5494
5412
