# Supplementary material for: Comment on 'Valid molecular dynamics simulations of human hemoglobin require a surprisingly large box size'
Source: eLife. 2019 Jun 20;8:e44718. doi: 10.7554/eLife.44718 (PMC6586461; doi:10.7554/eLife.44718)
Supplement: Figure 2—source data 1. — The zip archive contains a README file describing which source files correspond to the different panels. [file elife-44718-fig2-data1.zip › figure2/panel_C/120A/hbnum_03nm_8.dat]

804
875
808
826
819
797
786
818
787
820
799
816
846
792
847
789
745
823
799
770
786
753
800
846
817
818
790
766
885
829
832
781
859
831
807
812
815
840
858
842
796
785
842
868
809
809
838
826
811
754
795
806
863
801
821
835
797
820
843
859
846
805
819
863
812
813
831
756
817
768
832
811
848
831
822
798
846
788
800
783
816
831
809
807
838
786
831
814
783
805
785
827
843
844
835
849
730
749
825
805
772
838
767
816
853
876
810
823
801
794
792
796
833
814
760
870
840
782
846
820
846
835
848
806
909
851
865
910
866
831
809
818
813
833
808
786
840
804
846
847
813
821
785
856
803
854
814
836
818
826
859
819
823
895
830
821
809
834
801
837
849
778
843
832
885
838
903
872
889
845
891
810
785
856
873
857
836
891
915
862
861
874
798
801
860
820
865
827
863
881
812
823
832
805
854
806
818
875
771
773
805
795
797
840
816
799
785
861
856
883
802
817
884
864
809
879
876
831
784
843
849
839
868
849
827
788
842
786
865
866
763
829
831
854
822
775
884
845
841
803
778
899
846
832
803
834
788
823
865
795
775
