# Supplementary material for: Comment on 'Valid molecular dynamics simulations of human hemoglobin require a surprisingly large box size'
Source: eLife. 2019 Jun 20;8:e44718. doi: 10.7554/eLife.44718 (PMC6586461; doi:10.7554/eLife.44718)
Supplement: Figure 2—source data 1. — The zip archive contains a README file describing which source files correspond to the different panels. [file elife-44718-fig2-data1.zip › figure2/panel_C/120A/watnum_03nm_10.dat]

1339
1349
1346
1345
1342
1359
1323
1306
1349
1333
1306
1293
1297
1307
1303
1352
1349
1316
1297
1309
1349
1298
1311
1326
1301
1350
1299
1346
1309
1312
1343
1307
1333
1349
1327
1327
1366
1310
1340
1359
1361
1358
1344
1315
1336
1332
1320
1289
1349
1355
1322
1310
1296
1315
1334
1312
1326
1323
1302
1326
1332
1329
1336
1327
1295
1296
1301
1360
1355
1324
1326
1318
1350
1307
1310
1337
1315
1281
1330
1358
1301
1312
1344
1336
1311
1299
1310
1339
1284
1349
1321
1309
1331
1318
1335
1288
1367
1300
1312
1355
1329
1324
1329
1312
1324
1337
1311
1332
1299
1334
1304
1304
1292
1321
1334
1276
1285
1322
1306
1317
1334
1318
1328
1320
1334
1350
1280
1340
1330
1291
1307
1332
1346
1306
1340
1307
1297
1344
1316
1315
1327
1353
1345
1313
1340
1360
1331
1335
1309
1344
1352
1377
1303
1321
1334
1316
1310
1302
1314
1312
1313
1298
1324
1311
1307
1332
1343
1298
1302
1303
1322
1279
1256
1305
1296
1281
1321
1299
1338
1321
1324
1302
1299
1296
1298
1317
1344
1272
1306
1290
1309
1359
1294
1306
1328
1325
1325
1286
1346
1302
1309
1306
1322
1348
1303
1272
1337
1293
1288
1339
1318
1306
1349
1304
1324
1277
1318
1295
1287
1292
1363
1326
1338
1319
1318
1297
1327
1317
1276
1270
1327
1303
1328
1299
1267
1317
1309
1326
1333
1321
1315
1268
1308
1337
1279
1312
1338
1263
1324
1329
1304
