# Supplementary material for: Comment on 'Valid molecular dynamics simulations of human hemoglobin require a surprisingly large box size'
Source: eLife. 2019 Jun 20;8:e44718. doi: 10.7554/eLife.44718 (PMC6586461; doi:10.7554/eLife.44718)
Supplement: Figure 2—source data 1. — The zip archive contains a README file describing which source files correspond to the different panels. [file elife-44718-fig2-data1.zip › figure2/panel_C/120A/watnum_09nm_4.dat]

5442
5525
5518
5466
5502
5521
5437
5510
5487
5493
5434
5395
5446
5378
5451
5447
5421
5479
5431
5512
5501
5437
5509
5407
5451
5408
5470
5308
5483
5401
5347
5432
5429
5428
5498
5473
5466
5519
5383
5362
5420
5465
5440
5503
5397
5492
5418
5418
5455
5465
5462
5348
5436
5425
5480
5513
5414
5470
5472
5377
5479
5511
5520
5474
5500
5476
5444
5500
5504
5404
5495
5462
5467
5363
5404
5433
5444
5517
5477
5412
5461
5530
5456
5453
5491
5524
5468
5418
5509
5541
5469
5384
5404
5421
5379
5399
5384
5509
5399
5431
5398
5468
5487
5516
5465
5478
5430
5417
5449
5373
5410
5415
5517
5495
5401
5357
5367
5357
5394
5441
5316
5426
5441
5443
5440
5390
5362
5413
5508
5407
5422
5315
5453
5309
5393
5437
5403
5335
5445
5384
5417
5476
5421
5358
5376
5400
5454
5359
5451
5480
5387
5486
5477
5559
5505
5429
5465
5381
5508
5397
5540
5427
5422
5482
5452
5415
5358
5445
5513
5401
5478
5477
5439
5560
5374
5451
5543
5516
5443
5407
5430
5548
5490
5536
5494
5416
5434
5398
5474
5508
5404
5373
5498
5422
5483
5484
5440
5476
5449
5384
5409
5502
5418
5498
5422
5484
5440
5414
5423
5390
5443
5422
5471
5414
5497
5483
5392
5331
5441
5461
5414
5457
5479
5493
5464
5531
5562
5478
5419
5317
5467
5465
5395
5360
5452
5499
5488
5465
5532
5485
5477
5440
5517
5503
5522
5538
5487
5389
5401
5461
5467
