# Supplementary material for: Comment on 'Valid molecular dynamics simulations of human hemoglobin require a surprisingly large box size'
Source: eLife. 2019 Jun 20;8:e44718. doi: 10.7554/eLife.44718 (PMC6586461; doi:10.7554/eLife.44718)
Supplement: Figure 2—source data 1. — The zip archive contains a README file describing which source files correspond to the different panels. [file elife-44718-fig2-data1.zip › figure2/panel_C/120A/hbnum_03nm_1.dat]

804
808
814
850
742
749
749
823
815
747
750
754
796
793
783
795
832
794
778
811
772
787
812
767
780
766
787
858
825
812
763
783
739
813
829
768
747
775
806
816
778
784
866
818
804
837
719
729
745
792
759
784
805
828
792
801
764
763
787
799
803
794
772
791
820
805
838
803
794
755
867
829
830
804
793
826
764
816
750
798
754
797
789
786
748
776
780
806
854
807
794
833
766
821
799
819
798
847
782
890
796
840
783
774
789
874
863
813
809
769
789
775
814
840
816
823
767
849
866
834
783
826
726
801
775
764
810
846
797
789
841
807
837
817
813
782
818
798
769
730
793
813
761
750
729
814
766
825
865
757
841
902
777
816
789
886
817
777
827
821
839
828
731
811
773
774
775
857
814
814
766
804
824
867
755
839
842
766
864
802
791
762
815
783
756
877
809
806
807
779
815
799
777
849
788
841
800
784
740
824
858
791
813
854
817
761
779
816
781
806
762
809
806
809
795
825
836
787
782
812
845
845
771
779
801
835
844
796
846
811
814
757
766
865
772
795
787
817
781
768
836
815
856
845
765
832
787
771
746
747
820
