# Supplementary material for: Comment on 'Valid molecular dynamics simulations of human hemoglobin require a surprisingly large box size'
Source: eLife. 2019 Jun 20;8:e44718. doi: 10.7554/eLife.44718 (PMC6586461; doi:10.7554/eLife.44718)
Supplement: Figure 2—source data 1. — The zip archive contains a README file describing which source files correspond to the different panels. [file elife-44718-fig2-data1.zip › figure2/panel_C/120A/hbnum_06nm_1.dat]

3933
4110
4041
4160
4037
4010
3993
4040
4104
4014
3928
4023
4066
4059
3952
4012
4026
4050
4014
4039
4050
4075
4117
4032
3986
4043
4080
4093
4100
4094
4163
4130
4018
4004
4160
4066
4116
4022
4064
4027
4005
4078
4106
4044
4047
4079
4100
4085
4078
3979
4076
4078
4123
4121
4132
4109
4053
4032
4030
4037
4117
4052
3989
3966
3993
3998
4085
3966
3983
3972
4096
4074
4081
3964
4055
3975
4023
4051
3964
4085
3936
3995
3945
4066
4013
3993
4047
3918
4106
3954
3987
4101
3949
4067
3962
3939
4045
4066
3920
4050
4022
4033
4058
3893
3984
4049
4035
4022
3960
4006
3972
3899
4015
4016
3983
3965
3964
3972
4034
4015
4009
4118
3902
4032
3902
3876
3935
4018
3948
4076
4112
3963
3976
4015
4021
4001
3970
3994
3996
3954
3916
4068
3919
3985
4006
3915
3997
3938
3951
4023
4036
4107
3953
3998
3990
4028
4019
4001
4027
4025
4002
3941
3946
4013
4018
4078
4076
4069
3988
4098
3943
4014
4242
4049
4026
3969
3997
3960
3996
3944
4041
4058
3961
3940
4022
4090
3960
4037
4049
4013
4010
4021
4045
4072
4006
4044
4047
4146
3928
4113
4096
4001
4017
4060
4072
3929
3960
4013
4045
3955
3959
4056
4100
4106
3971
4035
4074
3989
4076
3986
4122
4063
4108
3984
4041
3948
4009
3995
3939
4007
3955
3958
3958
4057
3957
3980
3872
3980
4006
3945
4043
3964
3943
3928
3961
4030
3989
3950
3931
4006
4001
