# Supplementary material for: Comment on 'Valid molecular dynamics simulations of human hemoglobin require a surprisingly large box size'
Source: eLife. 2019 Jun 20;8:e44718. doi: 10.7554/eLife.44718 (PMC6586461; doi:10.7554/eLife.44718)
Supplement: Figure 2—source data 1. — The zip archive contains a README file describing which source files correspond to the different panels. [file elife-44718-fig2-data1.zip › figure2/panel_C/120A/hbnum_03nm_7.dat]

804
768
814
777
865
818
789
794
761
745
772
799
815
819
779
774
791
796
787
781
770
851
794
837
832
783
766
804
765
800
855
775
749
795
753
791
840
812
774
795
821
788
832
765
810
792
821
755
774
779
764
840
781
789
805
784
835
760
799
831
803
765
803
738
787
802
822
857
723
808
763
760
795
825
820
724
847
808
786
830
807
760
792
751
756
775
792
765
783
842
794
751
810
784
842
785
815
814
832
837
776
773
755
825
852
864
738
762
790
809
792
799
819
800
832
819
765
764
790
795
863
773
763
813
802
791
806
829
803
797
757
754
798
805
797
791
848
750
835
821
791
823
842
766
822
768
812
806
800
834
766
787
806
754
821
799
850
834
816
754
763
815
778
802
805
858
788
803
802
800
850
789
877
839
826
839
769
805
802
844
831
813
782
837
803
796
846
827
863
873
888
773
780
831
868
879
806
815
824
848
848
816
806
751
801
866
815
853
849
846
812
789
747
780
829
839
807
825
800
857
859
828
793
803
835
783
822
833
833
756
805
790
807
839
863
875
869
810
863
841
815
841
841
816
817
813
798
809
787
838
821
