# Supplementary material for: Comment on 'Valid molecular dynamics simulations of human hemoglobin require a surprisingly large box size'
Source: eLife. 2019 Jun 20;8:e44718. doi: 10.7554/eLife.44718 (PMC6586461; doi:10.7554/eLife.44718)
Supplement: Figure 2—source data 1. — The zip archive contains a README file describing which source files correspond to the different panels. [file elife-44718-fig2-data1.zip › figure2/panel_C/120A/hbnum_03nm_9.dat]

804
801
775
790
706
784
830
768
750
769
740
782
785
815
757
755
771
818
861
766
768
863
717
779
816
814
751
775
777
788
796
807
778
788
827
786
832
795
813
808
777
765
785
802
809
810
766
804
755
760
766
808
795
720
794
851
770
788
769
724
821
801
772
818
789
785
736
721
815
811
814
757
818
762
812
875
808
771
826
780
761
772
751
794
783
840
789
759
826
787
705
758
766
779
743
837
758
804
716
831
757
750
748
767
841
744
784
773
829
767
706
753
764
790
815
769
792
740
804
766
841
777
768
820
794
781
826
841
833
725
800
838
825
853
756
779
856
821
792
823
779
820
786
785
751
793
838
794
770
818
872
823
815
799
858
836
873
783
778
816
779
764
808
813
743
865
771
873
825
806
800
821
804
860
816
830
752
883
775
806
840
775
805
797
859
856
825
846
866
856
817
780
785
816
831
799
865
807
835
764
792
794
814
787
855
787
794
784
797
756
837
784
803
885
797
818
872
777
820
803
791
843
825
827
835
801
788
824
812
830
835
785
799
808
819
802
798
833
792
823
844
843
814
827
842
786
858
805
792
790
750
