# Supplementary material for: Comment on 'Valid molecular dynamics simulations of human hemoglobin require a surprisingly large box size'
Source: eLife. 2019 Jun 20;8:e44718. doi: 10.7554/eLife.44718 (PMC6586461; doi:10.7554/eLife.44718)
Supplement: Figure 2—source data 1. — The zip archive contains a README file describing which source files correspond to the different panels. [file elife-44718-fig2-data1.zip › figure2/panel_C/120A/hbnum_06nm_5.dat]

3933
4055
4073
4038
3965
4006
4072
3933
4074
4063
4195
4018
3973
3970
4055
4102
4003
4051
4024
4047
4033
3993
4034
4008
4006
3998
4093
4165
4019
4149
3999
3960
3991
4157
4034
4032
4081
4050
4107
3983
4104
4134
4093
4066
4023
4098
4111
4056
4078
4036
4010
3994
4130
4090
4038
4071
3954
3903
3987
3914
3951
4017
3944
3980
3984
3946
3947
4040
3974
3992
3968
3906
4015
4052
3988
3847
3920
3951
3936
3979
3855
3891
3849
3972
3896
4021
3955
4011
3980
4040
3964
3969
3972
3927
3843
3922
3913
3931
3836
4023
4027
3892
3862
3871
3946
3836
3966
3898
3926
3929
4030
3997
3988
3928
3909
3954
3965
3952
3962
3883
3993
3961
3886
3982
3894
3944
3905
3918
3964
3902
3983
3961
3839
3967
3954
3931
3986
3931
3941
3899
3986
3925
3850
3936
3894
3913
3851
3933
3868
3957
3989
3995
3954
3986
3868
3907
3871
3916
3911
3938
3904
3952
3915
3838
3952
3984
3965
3896
3883
3995
3962
4002
3880
3965
3989
3960
3984
3865
3960
3920
3870
3968
3897
3906
3927
3943
3934
3928
3849
3972
3893
3892
3986
3780
3961
3904
3987
3962
3906
3996
4003
3942
3942
3973
3959
3815
3926
3941
3952
3910
3866
3934
3923
4049
3933
3880
3858
3934
3881
3999
3913
4009
3867
4004
3945
3881
3959
3807
3916
3944
3907
3982
3844
3930
3892
4015
3959
4017
3960
4061
3990
3944
3806
3882
3908
3949
3904
3860
4000
3834
3924
