# Supplementary material for: Comment on 'Valid molecular dynamics simulations of human hemoglobin require a surprisingly large box size'
Source: eLife. 2019 Jun 20;8:e44718. doi: 10.7554/eLife.44718 (PMC6586461; doi:10.7554/eLife.44718)
Supplement: Figure 2—source data 1. — The zip archive contains a README file describing which source files correspond to the different panels. [file elife-44718-fig2-data1.zip › figure2/panel_C/120A/watnum_03nm_7.dat]

1339
1348
1342
1289
1367
1329
1306
1323
1308
1275
1318
1324
1314
1340
1310
1305
1305
1319
1308
1292
1282
1359
1300
1347
1339
1310
1297
1324
1294
1316
1341
1305
1266
1300
1283
1327
1330
1303
1304
1314
1347
1291
1335
1304
1337
1313
1311
1277
1295
1301
1305
1342
1300
1335
1299
1276
1317
1289
1283
1331
1314
1288
1325
1295
1309
1319
1330
1331
1284
1318
1289
1301
1313
1321
1322
1283
1329
1325
1312
1328
1294
1291
1284
1298
1299
1300
1326
1305
1292
1350
1308
1292
1305
1312
1345
1302
1335
1324
1342
1342
1308
1308
1321
1324
1363
1362
1284
1308
1348
1340
1302
1316
1341
1353
1340
1342
1341
1327
1333
1323
1347
1286
1297
1319
1347
1319
1313
1334
1331
1302
1285
1281
1312
1303
1330
1311
1351
1296
1342
1338
1305
1330
1335
1284
1342
1323
1349
1316
1326
1350
1298
1299
1322
1292
1358
1335
1372
1338
1363
1300
1338
1346
1294
1332
1294
1357
1309
1303
1343
1324
1336
1312
1372
1333
1333
1349
1290
1335
1316
1353
1334
1312
1316
1357
1339
1328
1350
1341
1367
1372
1397
1316
1329
1324
1397
1365
1342
1349
1321
1352
1364
1342
1324
1293
1353
1372
1345
1343
1376
1355
1346
1330
1306
1300
1350
1348
1323
1363
1334
1349
1368
1351
1356
1348
1368
1318
1340
1353
1348
1321
1336
1323
1340
1356
1368
1371
1365
1338
1380
1363
1361
1369
1354
1362
1367
1365
1329
1346
1330
1361
1341
