# Supplementary material for: Comment on 'Valid molecular dynamics simulations of human hemoglobin require a surprisingly large box size'
Source: eLife. 2019 Jun 20;8:e44718. doi: 10.7554/eLife.44718 (PMC6586461; doi:10.7554/eLife.44718)
Supplement: Figure 2—source data 1. — The zip archive contains a README file describing which source files correspond to the different panels. [file elife-44718-fig2-data1.zip › figure2/panel_C/120A/hbnum_09nm_7.dat]

7203
7249
7187
7329
7272
7201
7180
7278
7359
7330
7274
7341
7099
7181
7206
7346
7152
7129
7238
7244
7336
7288
7327
7301
7236
7370
7239
7269
7192
7252
7287
7284
7138
7361
7321
7444
7252
7206
7390
7153
7369
7285
7254
7324
7366
7135
7299
7225
7258
7221
7257
7180
7135
7348
7175
7227
7131
7161
7234
7240
7285
7127
7227
7307
7182
7413
7215
7303
7286
7248
7122
7351
7330
7055
7403
7222
7150
7257
7226
7320
7265
7109
7149
7182
7201
7226
7220
7288
7152
7240
7213
7159
7125
7299
7250
7324
7274
7245
7315
7244
7251
7142
7348
7324
7429
7313
7330
7313
7154
7352
7177
7210
7279
7393
7364
7295
7423
7336
7174
7317
7428
7347
7269
7205
7269
7278
7226
7350
7323
7247
7101
7144
7196
7293
7287
7211
7211
7353
7390
7378
7431
7183
7270
7346
7309
7337
7320
7358
7395
7341
7206
7176
7234
7388
7482
7428
7519
7431
7543
7415
7305
7457
7366
7393
7275
7470
7255
7282
7341
7260
7388
7250
7378
7226
7204
7321
7179
7233
7277
7266
7253
7342
7194
7547
7422
7420
7409
7431
7506
7509
7487
7382
7383
7294
7493
7429
7548
7375
7324
7476
7513
7306
7470
7199
7378
7298
7391
7290
7361
7509
7351
7404
7222
7408
7375
7379
7381
7406
7336
7322
7321
7336
7258
7339
7463
7294
7339
7409
7435
7297
7253
7296
7462
7449
7329
7355
7352
7533
7606
7431
7449
7523
7467
7451
7506
7551
7441
7503
7448
7470
7453
