# Supplementary material for: Comment on 'Valid molecular dynamics simulations of human hemoglobin require a surprisingly large box size'
Source: eLife. 2019 Jun 20;8:e44718. doi: 10.7554/eLife.44718 (PMC6586461; doi:10.7554/eLife.44718)
Supplement: Figure 2—source data 1. — The zip archive contains a README file describing which source files correspond to the different panels. [file elife-44718-fig2-data1.zip › figure2/panel_C/120A/watnum_06nm_1.dat]

3335
3460
3373
3441
3356
3390
3346
3366
3411
3358
3339
3389
3398
3387
3335
3339
3359
3363
3372
3343
3386
3397
3405
3371
3320
3368
3410
3403
3395
3373
3435
3443
3356
3337
3421
3413
3423
3358
3358
3367
3350
3405
3399
3333
3345
3401
3361
3390
3382
3341
3395
3380
3440
3463
3415
3432
3396
3357
3353
3368
3400
3359
3358
3333
3356
3367
3425
3337
3327
3334
3364
3380
3367
3325
3385
3326
3365
3387
3342
3367
3332
3349
3304
3412
3377
3341
3363
3306
3388
3310
3346
3376
3301
3363
3319
3326
3386
3402
3345
3348
3332
3347
3355
3292
3344
3330
3351
3351
3343
3355
3313
3285
3335
3345
3317
3308
3305
3339
3355
3376
3344
3429
3324
3338
3281
3274
3290
3351
3327
3405
3392
3302
3352
3349
3357
3316
3366
3323
3298
3324
3303
3336
3299
3321
3320
3294
3326
3301
3296
3353
3376
3401
3316
3344
3347
3373
3369
3340
3353
3381
3339
3309
3321
3381
3373
3369
3373
3372
3357
3372
3307
3372
3469
3362
3335
3347
3333
3338
3360
3327
3334
3367
3340
3338
3364
3368
3349
3398
3416
3346
3345
3358
3407
3378
3363
3386
3393
3413
3304
3423
3385
3373
3376
3394
3399
3344
3306
3360
3361
3318
3344
3331
3394
3408
3323
3377
3409
3343
3376
3356
3375
3371
3402
3320
3382
3342
3354
3374
3311
3327
3357
3340
3342
3391
3332
3314
3265
3329
3329
3300
3352
3320
3336
3315
3290
3388
3323
3305
3270
3405
3335
