# Supplementary material for: Comment on 'Valid molecular dynamics simulations of human hemoglobin require a surprisingly large box size'
Source: eLife. 2019 Jun 20;8:e44718. doi: 10.7554/eLife.44718 (PMC6586461; doi:10.7554/eLife.44718)
Supplement: Figure 2—source data 1. — The zip archive contains a README file describing which source files correspond to the different panels. [file elife-44718-fig2-data1.zip › figure2/panel_C/120A/watnum_09nm_3.dat]

5442
5523
5406
5421
5480
5390
5404
5433
5401
5492
5446
5459
5528
5432
5418
5448
5488
5459
5400
5509
5391
5462
5353
5354
5416
5400
5400
5423
5424
5355
5365
5421
5376
5443
5350
5392
5405
5392
5373
5404
5427
5357
5416
5405
5470
5363
5412
5391
5464
5413
5496
5439
5410
5491
5432
5496
5371
5442
5412
5468
5549
5401
5354
5489
5405
5430
5511
5437
5497
5439
5409
5494
5438
5377
5443
5477
5373
5470
5451
5365
5427
5496
5432
5514
5413
5422
5454
5516
5514
5411
5493
5487
5445
5523
5428
5466
5528
5439
5355
5543
5500
5481
5475
5392
5438
5428
5523
5440
5475
5371
5473
5449
5453
5482
5493
5404
5461
5457
5388
5429
5456
5384
5488
5470
5515
5407
5412
5430
5465
5460
5442
5542
5354
5435
5450
5411
5418
5628
5443
5480
5463
5547
5576
5468
5537
5471
5540
5526
5517
5529
5506
5417
5497
5538
5572
5566
5473
5559
5483
5532
5517
5436
5539
5453
5517
5468
5456
5430
5450
5509
5455
5465
5461
5498
5477
5465
5495
5532
5351
5410
5489
5486
5481
5426
5495
5454
5417
5470
5466
5394
5417
5538
5502
5477
5474
5497
5523
5437
5505
5563
5492
5491
5485
5509
5518
5545
5447
5510
5584
5595
5536
5636
5632
5644
5684
5797
5731
5797
5822
5663
5765
5761
5692
5746
5704
5711
5703
5713
5641
5760
5603
5582
5634
5594
5668
5692
5552
5623
5653
5586
5584
5596
5597
5487
5638
5565
5602
5566
5657
5610
5631
