# Supplementary material for: Comment on 'Valid molecular dynamics simulations of human hemoglobin require a surprisingly large box size'
Source: eLife. 2019 Jun 20;8:e44718. doi: 10.7554/eLife.44718 (PMC6586461; doi:10.7554/eLife.44718)
Supplement: Figure 2—source data 1. — The zip archive contains a README file describing which source files correspond to the different panels. [file elife-44718-fig2-data1.zip › figure2/panel_C/120A/hbnum_03nm_4.dat]

804
771
788
767
772
790
859
819
758
803
793
792
785
776
791
773
792
747
748
798
821
750
741
756
803
774
802
765
841
739
818
801
734
743
808
811
784
782
771
798
772
829
768
792
784
802
848
729
806
744
805
750
812
758
812
779
756
826
820
771
805
780
786
831
758
810
798
791
815
760
750
804
786
749
818
748
771
845
726
763
768
780
799
808
738
794
790
741
804
796
783
736
808
811
747
780
785
826
746
767
783
805
834
768
828
759
774
775
738
752
772
784
812
843
818
770
796
770
754
747
792
786
826
783
828
792
841
771
797
792
778
771
765
800
787
759
790
772
829
725
800
764
768
795
767
740
835
801
820
744
787
821
797
781
791
767
818
789
793
826
828
790
759
789
810
794
751
782
809
774
774
771
780
788
816
809
802
758
791
745
767
742
805
810
841
775
770
788
828
831
803
741
813
794
788
738
812
797
758
757
808
784
780
783
730
781
771
769
804
774
813
795
815
779
720
833
771
735
842
784
806
740
846
820
770
793
844
794
793
722
790
879
791
806
767
821
807
749
832
786
799
736
823
804
800
740
830
781
783
788
737
