# Supplementary material for: Comment on 'Valid molecular dynamics simulations of human hemoglobin require a surprisingly large box size'
Source: eLife. 2019 Jun 20;8:e44718. doi: 10.7554/eLife.44718 (PMC6586461; doi:10.7554/eLife.44718)
Supplement: Figure 2—source data 1. — The zip archive contains a README file describing which source files correspond to the different panels. [file elife-44718-fig2-data1.zip › figure2/panel_C/120A/hbnum_03nm_10.dat]

804
800
812
805
794
819
811
781
839
817
804
755
749
780
769
808
840
785
779
801
848
775
773
810
786
826
737
828
811
815
790
759
832
846
817
776
874
777
778
851
841
849
838
795
789
844
839
755
773
827
762
802
771
836
812
781
796
781
770
782
810
825
786
821
732
761
773
853
851
781
767
809
827
785
786
819
777
742
795
858
747
785
817
793
769
744
779
859
740
841
810
799
813
784
842
755
828
767
802
836
814
762
810
780
791
825
790
838
808
814
788
752
736
809
809
714
767
784
758
798
822
786
784
780
785
842
763
846
827
733
791
810
812
775
806
783
743
812
792
795
825
835
823
771
801
805
807
811
786
829
828
863
797
825
826
785
752
782
812
764
785
751
817
779
773
859
832
775
772
806
777
755
749
770
818
798
803
783
843
779
808
774
802
805
793
797
847
737
808
728
769
828
770
768
795
810
798
774
842
793
790
784
805
837
815
743
809
761
765
804
780
764
841
795
808
743
804
803
774
767
854
797
818
820
819
777
835
831
784
779
814
776
831
794
735
787
773
826
807
801
796
775
774
831
752
805
839
754
794
805
828
