# Supplementary material for: Comment on 'Valid molecular dynamics simulations of human hemoglobin require a surprisingly large box size'
Source: eLife. 2019 Jun 20;8:e44718. doi: 10.7554/eLife.44718 (PMC6586461; doi:10.7554/eLife.44718)
Supplement: Figure 2—source data 1. — The zip archive contains a README file describing which source files correspond to the different panels. [file elife-44718-fig2-data1.zip › figure2/panel_C/120A/hbnum_06nm_6.dat]

3933
4068
3959
4101
4111
4016
3920
4027
3982
3891
4045
3985
4052
3965
3937
4004
3978
4033
4009
4099
3985
4092
3986
4045
4007
4086
3991
3995
4093
4038
4103
3978
4046
3980
3953
4027
4056
4096
4001
4047
4021
4113
4069
4016
4100
3998
4098
4074
4124
4069
3992
3986
4021
4028
3973
4016
4065
4000
4171
4017
4017
4016
4013
4167
4061
3949
4082
3945
4015
3944
3954
3966
4070
4140
4156
4063
3959
3964
4106
4038
4068
3994
3911
3945
4064
3954
4119
4060
4050
4038
3983
4061
4034
4127
3996
4060
4077
4033
4092
4148
4075
4034
4029
4030
3956
4050
3946
4076
4018
4109
4088
3879
3984
4006
4058
3995
3892
3992
3944
4065
4062
4088
3885
4031
3932
4021
3974
3987
4021
4006
4054
4068
4005
4026
4014
3919
4014
4030
4007
4022
3947
4102
4053
4046
4050
4079
4057
4072
4033
3994
4036
4052
4052
4037
3927
3913
4047
3859
3965
4021
4014
3995
3943
3892
4012
4022
4060
4053
4014
4038
4093
4071
4047
4059
3864
4042
4034
4004
4090
4064
4052
4077
4012
4012
4016
4042
4076
4063
4077
4086
4175
4087
4040
4066
4037
4092
3954
4004
4077
4022
4167
4002
4055
3924
4044
3988
4040
4103
4042
3952
4039
4044
4020
4061
4054
3985
4114
4075
4006
3955
3933
4025
3976
4093
4199
4028
3948
3965
3916
3936
4017
4013
4018
4002
3895
3927
3931
4053
4009
4048
4114
4099
4062
4064
4075
4085
4090
4031
4064
4012
4125
