# Supplementary material for: Comment on 'Valid molecular dynamics simulations of human hemoglobin require a surprisingly large box size'
Source: eLife. 2019 Jun 20;8:e44718. doi: 10.7554/eLife.44718 (PMC6586461; doi:10.7554/eLife.44718)
Supplement: Figure 2—source data 1. — The zip archive contains a README file describing which source files correspond to the different panels. [file elife-44718-fig2-data1.zip › figure2/panel_C/120A/watnum_09nm_6.dat]

5442
5496
5422
5478
5524
5436
5399
5507
5403
5357
5465
5432
5440
5358
5336
5404
5448
5464
5386
5518
5433
5498
5447
5496
5476
5419
5474
5470
5478
5430
5453
5418
5460
5370
5380
5461
5515
5481
5426
5403
5444
5448
5485
5478
5472
5452
5514
5529
5550
5447
5485
5427
5493
5461
5424
5406
5519
5536
5603
5506
5506
5464
5466
5608
5447
5418
5494
5437
5454
5361
5420
5414
5486
5578
5506
5481
5431
5427
5507
5478
5476
5455
5354
5414
5469
5457
5482
5479
5424
5450
5436
5471
5492
5526
5480
5418
5479
5411
5465
5495
5455
5422
5447
5466
5449
5444
5412
5469
5402
5562
5542
5435
5406
5423
5477
5403
5389
5398
5407
5480
5466
5505
5412
5458
5385
5514
5437
5444
5481
5507
5496
5500
5433
5482
5426
5409
5484
5461
5436
5444
5445
5514
5473
5477
5448
5466
5502
5479
5416
5410
5485
5522
5543
5570
5359
5400
5494
5368
5366
5449
5392
5502
5369
5384
5475
5436
5496
5500
5484
5465
5527
5554
5490
5479
5471
5469
5457
5471
5558
5587
5477
5509
5543
5517
5565
5468
5540
5495
5526
5545
5577
5474
5464
5538
5521
5535
5478
5475
5472
5500
5603
5534
5539
5443
5497
5449
5459
5500
5473
5458
5504
5509
5462
5486
5475
5498
5523
5507
5499
5373
5371
5474
5473
5522
5581
5470
5429
5416
5343
5381
5468
5469
5470
5427
5385
5402
5370
5448
5434
5451
5487
5487
5493
5480
5513
5542
5461
5463
5517
5501
5547
