# Supplementary material for: Comment on 'Valid molecular dynamics simulations of human hemoglobin require a surprisingly large box size'
Source: eLife. 2019 Jun 20;8:e44718. doi: 10.7554/eLife.44718 (PMC6586461; doi:10.7554/eLife.44718)
Supplement: Figure 2—source data 1. — The zip archive contains a README file describing which source files correspond to the different panels. [file elife-44718-fig2-data1.zip › figure2/panel_C/120A/hbnum_09nm_3.dat]

7203
7248
7199
7133
7264
7173
7210
7280
7218
7325
7230
7268
7435
7235
7202
7218
7311
7332
7214
7334
7202
7329
7122
7150
7161
7172
7152
7200
7284
7100
7157
7209
7102
7274
7113
7056
7232
7069
7149
7243
7242
7064
7240
7207
7274
7153
7139
7148
7213
7231
7333
7201
7256
7288
7258
7375
7145
7293
7280
7296
7380
7109
7083
7309
7139
7246
7393
7278
7355
7267
7260
7358
7240
7179
7243
7304
7136
7285
7290
7078
7185
7249
7199
7358
7221
7227
7241
7441
7383
7187
7294
7347
7198
7321
7180
7258
7295
7220
7083
7399
7378
7287
7270
7210
7241
7181
7368
7187
7431
7144
7309
7252
7218
7345
7386
7258
7290
7316
7199
7149
7218
7191
7316
7300
7320
7209
7191
7355
7338
7241
7197
7388
7089
7228
7317
7214
7215
7466
7223
7322
7184
7416
7487
7268
7429
7286
7406
7384
7370
7382
7289
7138
7313
7385
7430
7422
7239
7466
7242
7405
7325
7217
7353
7304
7383
7239
7196
7236
7298
7365
7277
7307
7273
7323
7348
7265
7265
7360
7095
7223
7282
7344
7306
7254
7327
7324
7208
7294
7238
7170
7235
7327
7300
7320
7242
7334
7270
7126
7357
7508
7278
7268
7280
7337
7360
7368
7213
7373
7521
7394
7349
7540
7496
7490
7513
7705
7617
7753
7785
7478
7737
7662
7610
7635
7615
7608
7595
7628
7572
7576
7523
7450
7474
7471
7631
7602
7375
7414
7547
7420
7402
7535
7442
7314
7444
7472
7490
7427
7564
7489
7455
