# Supplementary material for: Comment on 'Valid molecular dynamics simulations of human hemoglobin require a surprisingly large box size'
Source: eLife. 2019 Jun 20;8:e44718. doi: 10.7554/eLife.44718 (PMC6586461; doi:10.7554/eLife.44718)
Supplement: Figure 2—source data 1. — The zip archive contains a README file describing which source files correspond to the different panels. [file elife-44718-fig2-data1.zip › figure2/panel_C/120A/watnum_09nm_1.dat]

5442
5570
5459
5575
5455
5465
5409
5443
5504
5467
5482
5486
5504
5519
5450
5422
5490
5461
5478
5424
5496
5487
5520
5451
5386
5437
5549
5515
5528
5460
5527
5543
5435
5463
5519
5556
5512
5417
5468
5442
5468
5509
5478
5436
5474
5487
5454
5523
5464
5497
5538
5473
5541
5654
5563
5524
5567
5445
5477
5490
5529
5488
5461
5441
5460
5463
5554
5411
5449
5400
5452
5491
5439
5421
5475
5402
5494
5491
5478
5475
5434
5496
5386
5549
5510
5457
5471
5384
5479
5394
5397
5460
5411
5452
5372
5485
5480
5584
5512
5441
5442
5453
5415
5377
5435
5397
5434
5399
5422
5435
5409
5353
5399
5448
5403
5408
5415
5430
5401
5487
5463
5581
5440
5469
5407
5401
5421
5421
5439
5607
5487
5394
5476
5442
5521
5398
5483
5460
5400
5454
5451
5392
5402
5450
5444
5397
5418
5381
5386
5470
5525
5464
5432
5460
5453
5497
5492
5472
5495
5456
5438
5405
5454
5552
5538
5490
5564
5479
5461
5480
5401
5504
5626
5499
5440
5458
5471
5461
5448
5430
5466
5482
5508
5452
5482
5533
5415
5513
5576
5464
5450
5505
5530
5509
5506
5464
5510
5517
5466
5581
5536
5509
5450
5497
5497
5494
5392
5465
5431
5459
5457
5467
5514
5513
5429
5525
5525
5520
5482
5475
5500
5490
5535
5443
5548
5499
5431
5499
5425
5424
5484
5463
5503
5540
5444
5427
5398
5482
5479
5446
5447
5438
5480
5401
5439
5540
5457
5414
5392
5517
5429
