# Supplementary material for: Comment on 'Valid molecular dynamics simulations of human hemoglobin require a surprisingly large box size'
Source: eLife. 2019 Jun 20;8:e44718. doi: 10.7554/eLife.44718 (PMC6586461; doi:10.7554/eLife.44718)
Supplement: Figure 2—source data 1. — The zip archive contains a README file describing which source files correspond to the different panels. [file elife-44718-fig2-data1.zip › figure2/panel_C/120A/watnum_06nm_5.dat]

3335
3408
3445
3378
3333
3341
3366
3313
3366
3354
3440
3371
3373
3359
3379
3413
3373
3353
3412
3397
3356
3358
3355
3318
3376
3345
3354
3417
3334
3398
3320
3318
3358
3433
3387
3384
3388
3384
3423
3339
3452
3413
3409
3401
3353
3411
3446
3390
3386
3366
3383
3374
3442
3429
3399
3406
3325
3261
3306
3309
3310
3330
3283
3334
3326
3325
3302
3350
3320
3293
3345
3333
3345
3356
3330
3292
3286
3297
3304
3314
3270
3288
3235
3304
3287
3345
3292
3344
3309
3342
3321
3276
3319
3291
3256
3274
3259
3264
3245
3283
3295
3217
3278
3266
3273
3251
3283
3279
3298
3284
3324
3304
3310
3307
3275
3287
3334
3301
3288
3290
3309
3317
3280
3328
3261
3340
3295
3274
3329
3265
3307
3287
3277
3318
3332
3297
3310
3270
3317
3261
3330
3274
3254
3300
3264
3293
3249
3292
3259
3337
3312
3371
3320
3327
3293
3316
3279
3318
3299
3293
3284
3302
3294
3241
3307
3312
3297
3264
3275
3337
3326
3329
3295
3317
3341
3318
3309
3286
3315
3290
3272
3340
3273
3276
3306
3334
3289
3310
3256
3321
3290
3276
3336
3229
3299
3291
3284
3323
3290
3317
3330
3302
3304
3319
3321
3245
3306
3309
3321
3290
3271
3317
3292
3328
3294
3278
3276
3273
3315
3338
3285
3340
3305
3330
3274
3279
3313
3258
3304
3314
3296
3335
3255
3311
3306
3305
3299
3329
3327
3384
3301
3302
3222
3290
3276
3304
3260
3227
3319
3242
3310
