# Supplementary material for: Comment on 'Valid molecular dynamics simulations of human hemoglobin require a surprisingly large box size'
Source: eLife. 2019 Jun 20;8:e44718. doi: 10.7554/eLife.44718 (PMC6586461; doi:10.7554/eLife.44718)
Supplement: Figure 2—source data 1. — The zip archive contains a README file describing which source files correspond to the different panels. [file elife-44718-fig2-data1.zip › figure2/panel_C/120A/hbnum_09nm_10.dat]

7203
7266
7274
7213
7291
7222
7221
7178
7171
7184
7178
7098
7104
7213
7262
7275
7295
7309
7163
7332
7286
7389
7084
7215
7270
7385
7261
7456
7164
7205
7374
7336
7286
7227
7294
7277
7469
7316
7324
7439
7427
7416
7343
7252
7385
7316
7250
7308
7575
7471
7364
7222
7316
7265
7355
7296
7175
7335
7170
7352
7330
7217
7256
7357
7317
7301
7334
7380
7395
7372
7327
7266
7259
7218
7202
7264
7300
7252
7376
7328
7171
7370
7386
7342
7460
7361
7213
7321
7209
7303
7229
7499
7248
7149
7327
7180
7383
7194
7303
7466
7292
7361
7452
7371
7337
7222
7324
7322
7175
7198
7141
7230
7209
7297
7337
7306
7184
7384
7277
7376
7337
7352
7313
7392
7318
7444
7233
7378
7218
7290
7318
7374
7368
7403
7392
7301
7377
7481
7431
7238
7273
7438
7395
7350
7383
7514
7250
7309
7196
7209
7441
7577
7271
7405
7322
7295
7227
7305
7165
7207
7258
7130
7290
7052
7169
7175
7176
7161
7193
7131
7222
7148
7059
7201
7119
7199
7151
7128
7241
7295
7239
7186
7190
7126
7188
7209
7381
7285
7205
7272
7228
7499
7256
7280
7375
7410
7425
7285
7406
7352
7237
7169
7321
7352
7350
7179
7255
7308
7137
7417
7434
7419
7311
7270
7273
7185
7310
7165
7159
7197
7402
7270
7357
7117
7040
7246
7181
7242
7179
7236
7137
7197
7182
7167
7172
7229
7228
7178
7323
7255
7248
7204
7305
7260
7152
7257
7324
7234
7297
7280
7127
