# Supplementary material for: Comment on 'Valid molecular dynamics simulations of human hemoglobin require a surprisingly large box size'
Source: eLife. 2019 Jun 20;8:e44718. doi: 10.7554/eLife.44718 (PMC6586461; doi:10.7554/eLife.44718)
Supplement: Figure 2—source data 1. — The zip archive contains a README file describing which source files correspond to the different panels. [file elife-44718-fig2-data1.zip › figure2/panel_C/120A/hbnum_06nm_10.dat]

3933
4066
4027
3959
4046
4094
3974
3949
4013
3923
3964
3921
3923
3968
4036
4066
4095
4070
3974
4056
4044
4123
3955
4031
3963
4166
4007
4112
3984
4018
4087
4082
4055
4035
4077
4099
4163
4093
4113
4119
4118
4131
4053
4007
4031
4088
4066
3971
4207
4128
4094
4042
4033
4029
4130
4127
4050
4063
3908
4069
4024
4031
4045
4053
4067
4095
4011
4140
4054
4047
4068
4011
4059
3970
4002
4026
4101
3964
4072
4122
3961
4047
4116
4054
4041
4080
4029
4016
3984
4100
4008
4183
4044
4002
4066
3916
4110
3979
4024
4158
4001
4017
4134
4115
4079
4058
4013
4070
4010
4054
3950
3960
3934
4065
4099
4050
3951
4080
3953
4130
4057
4044
4078
4090
4033
4109
4004
4135
3998
4009
4046
4090
4103
4022
4081
4115
4111
4144
4092
4026
4052
4197
4142
4055
4079
4129
4045
4120
4016
3980
4186
4218
4018
4104
4005
4063
4052
4006
3956
4014
3976
3949
4040
3941
3926
3937
3917
3969
3926
3924
3977
3932
3910
3990
3942
3958
3954
3942
4010
3979
3969
3970
3998
3868
3926
3999
4051
3949
3870
3979
3898
4091
4016
4015
4021
4056
4051
3941
4108
3942
3958
3930
4069
4105
4011
3938
4014
3948
3943
4095
4092
4090
4021
4039
3994
3958
3984
3947
3953
3960
4085
4005
3947
3954
3797
4027
3869
3928
3943
3887
3878
3912
3944
3927
3864
4050
4046
3957
4063
4002
3979
3919
4047
4027
3879
3967
3968
3969
3997
3967
3917
