# Supplementary material for: Comment on 'Valid molecular dynamics simulations of human hemoglobin require a surprisingly large box size'
Source: eLife. 2019 Jun 20;8:e44718. doi: 10.7554/eLife.44718 (PMC6586461; doi:10.7554/eLife.44718)
Supplement: Figure 2—source data 1. — The zip archive contains a README file describing which source files correspond to the different panels. [file elife-44718-fig2-data1.zip › figure2/panel_C/120A/watnum_03nm_3.dat]

1339
1357
1297
1328
1304
1314
1288
1269
1292
1298
1315
1292
1317
1282
1288
1299
1335
1304
1283
1315
1279
1283
1270
1273
1304
1297
1282
1295
1318
1316
1300
1323
1305
1342
1292
1299
1289
1290
1263
1300
1317
1283
1293
1347
1319
1291
1297
1310
1310
1311
1334
1290
1301
1315
1304
1328
1314
1275
1328
1332
1339
1303
1325
1353
1323
1310
1366
1323
1352
1320
1309
1304
1322
1283
1318
1297
1327
1300
1309
1311
1288
1321
1307
1309
1318
1317
1290
1328
1320
1288
1327
1312
1317
1331
1321
1309
1343
1303
1257
1329
1297
1318
1309
1317
1308
1322
1305
1343
1342
1291
1304
1336
1303
1334
1286
1303
1276
1323
1288
1311
1287
1307
1340
1284
1304
1304
1289
1301
1293
1303
1317
1305
1291
1272
1306
1267
1298
1354
1328
1335
1337
1336
1325
1330
1324
1313
1325
1326
1334
1317
1338
1347
1326
1366
1336
1298
1343
1367
1330
1327
1356
1325
1323
1324
1319
1326
1300
1329
1312
1347
1312
1307
1330
1312
1362
1315
1308
1330
1285
1298
1347
1342
1370
1281
1296
1342
1281
1306
1348
1301
1288
1323
1306
1328
1340
1314
1310
1333
1342
1370
1335
1324
1351
1310
1344
1370
1321
1359
1342
1388
1352
1352
1390
1384
1402
1378
1422
1432
1399
1410
1438
1401
1334
1388
1382
1383
1388
1414
1359
1400
1366
1371
1399
1354
1382
1331
1375
1343
1379
1352
1362
1357
1343
1322
1361
1346
1384
1373
1351
1364
1357
