# Supplementary material for: Comment on 'Valid molecular dynamics simulations of human hemoglobin require a surprisingly large box size'
Source: eLife. 2019 Jun 20;8:e44718. doi: 10.7554/eLife.44718 (PMC6586461; doi:10.7554/eLife.44718)
Supplement: Figure 2—source data 1. — The zip archive contains a README file describing which source files correspond to the different panels. [file elife-44718-fig2-data1.zip › figure2/panel_C/120A/hbnum_03nm_5.dat]

804
818
747
809
794
806
846
785
830
786
792
789
858
819
846
815
823
758
809
756
808
802
786
820
850
762
779
800
776
769
768
798
780
816
855
824
814
755
842
785
840
834
834
844
821
867
847
802
872
808
759
781
792
827
787
786
798
771
789
779
799
805
771
829
799
717
758
793
767
785
748
747
785
771
827
722
841
762
810
759
812
763
729
758
792
811
763
844
742
827
772
807
836
806
766
802
722
761
773
815
830
796
777
821
771
735
785
795
783
792
773
808
812
756
799
805
780
812
764
739
780
832
820
789
706
778
737
738
830
806
853
769
789
757
787
770
753
769
821
756
769
752
790
840
777
784
811
830
733
770
824
835
787
834
748
774
744
781
820
723
694
758
750
727
817
778
784
794
779
800
832
767
797
775
811
760
757
795
795
731
744
761
755
728
792
776
776
786
780
720
761
760
764
786
753
816
832
721
850
827
811
789
775
809
773
738
859
827
822
785
756
700
708
758
790
762
782
739
810
785
793
768
769
785
822
789
810
740
762
807
787
844
715
738
733
833
798
847
836
901
749
846
746
769
809
802
836
743
787
734
827
