# Supplementary material for: Comment on 'Valid molecular dynamics simulations of human hemoglobin require a surprisingly large box size'
Source: eLife. 2019 Jun 20;8:e44718. doi: 10.7554/eLife.44718 (PMC6586461; doi:10.7554/eLife.44718)
Supplement: Figure 2—source data 1. — The zip archive contains a README file describing which source files correspond to the different panels. [file elife-44718-fig2-data1.zip › figure2/panel_C/120A/hbnum_09nm_6.dat]

7203
7279
7197
7344
7351
7235
7172
7329
7183
7067
7209
7205
7257
7108
7089
7222
7160
7296
7223
7330
7222
7314
7186
7286
7273
7292
7245
7316
7313
7302
7307
7165
7338
7138
7118
7289
7409
7351
7263
7111
7247
7268
7364
7295
7313
7235
7329
7396
7421
7300
7275
7277
7367
7315
7255
7127
7374
7310
7509
7265
7358
7274
7298
7481
7261
7207
7318
7168
7288
7108
7153
7164
7326
7473
7419
7287
7217
7216
7294
7300
7276
7200
7152
7175
7322
7243
7348
7307
7233
7231
7244
7324
7291
7415
7302
7220
7352
7227
7304
7376
7304
7206
7175
7235
7203
7262
7123
7309
7237
7411
7357
7178
7197
7202
7315
7258
7168
7121
7157
7283
7242
7396
7117
7270
7129
7311
7233
7233
7322
7286
7326
7380
7237
7301
7246
7122
7262
7273
7189
7246
7223
7276
7329
7261
7265
7258
7321
7318
7185
7127
7321
7255
7312
7422
7141
7160
7290
7050
7145
7220
7177
7191
7120
7080
7206
7173
7346
7343
7355
7227
7362
7389
7280
7355
7205
7326
7304
7268
7414
7383
7283
7317
7307
7317
7378
7232
7320
7369
7410
7407
7436
7263
7281
7376
7337
7375
7158
7285
7256
7343
7494
7325
7388
7175
7340
7288
7251
7376
7250
7257
7289
7331
7320
7328
7318
7301
7425
7377
7276
7146
7059
7352
7265
7421
7437
7257
7245
7166
7067
7140
7266
7342
7297
7215
7127
7188
7161
7251
7196
7320
7296
7345
7383
7294
7346
7375
7309
7304
7380
7334
7374
