# Supplementary material for: Comment on 'Valid molecular dynamics simulations of human hemoglobin require a surprisingly large box size'
Source: eLife. 2019 Jun 20;8:e44718. doi: 10.7554/eLife.44718 (PMC6586461; doi:10.7554/eLife.44718)
Supplement: Figure 2—source data 1. — The zip archive contains a README file describing which source files correspond to the different panels. [file elife-44718-fig2-data1.zip › figure2/panel_C/120A/hbnum_06nm_8.dat]

3933
4136
4075
3997
4032
4078
4013
4006
3957
3997
4130
3988
4125
4082
4134
4122
3945
4057
4062
4004
4003
4081
4111
4103
4101
4047
4132
4095
4057
4117
4214
4176
4243
4154
4085
4055
4058
4095
4104
4146
4080
4031
4080
3926
4111
3975
4058
4000
4054
3977
3933
4079
4111
3942
4076
3952
4028
4078
4120
4280
4196
4177
4155
4144
4168
4122
4104
4143
4116
4130
4077
4119
4112
4143
4035
3985
4083
4060
4021
3984
4050
4027
3974
3980
4053
4017
4080
4061
4073
4116
4087
4104
4126
4109
4043
4136
3948
3987
4106
4054
4050
4117
3984
4123
4192
4114
4050
4030
4050
3938
4101
4129
4126
3993
3907
4151
4094
4086
4080
4072
4178
4062
3978
4184
4181
4108
3979
4141
4143
4024
4045
4021
4039
4076
4104
3961
4058
4132
4057
4114
3978
4127
4098
4122
4091
4086
4076
4174
4088
4119
4118
4082
4075
4063
4140
4040
3961
4102
4088
4073
4121
4018
4148
4000
4176
4023
4082
4123
4164
4064
4216
3995
4266
4128
4050
3951
4112
4123
4078
4236
4132
4010
4033
4045
4172
4123
4047
4061
4175
4120
4081
4126
4005
4096
4121
4157
4142
4107
4018
4074
4011
3997
4035
4033
4036
4135
4056
4049
4170
4115
4007
4017
4173
4138
4145
4110
4155
4051
4032
4232
4149
4117
4075
4133
4073
4088
4136
4081
4100
4173
4123
4108
4019
4067
4071
3912
4030
4036
4003
4070
4023
4063
3950
4166
4005
4021
3994
3938
4050
4020
3992
