# Supplementary material for: Comment on 'Valid molecular dynamics simulations of human hemoglobin require a surprisingly large box size'
Source: eLife. 2019 Jun 20;8:e44718. doi: 10.7554/eLife.44718 (PMC6586461; doi:10.7554/eLife.44718)
Supplement: Figure 2—source data 1. — The zip archive contains a README file describing which source files correspond to the different panels. [file elife-44718-fig2-data1.zip › figure2/panel_C/120A/hbnum_09nm_8.dat]

7203
7298
7316
7205
7256
7266
7299
7240
7133
7262
7432
7144
7458
7308
7438
7319
7135
7227
7271
7236
7144
7331
7388
7307
7389
7348
7423
7431
7212
7394
7566
7584
7596
7480
7411
7259
7354
7344
7404
7443
7301
7297
7420
7188
7380
7130
7248
7266
7252
7239
7207
7382
7351
7135
7305
7234
7339
7323
7483
7744
7642
7594
7478
7529
7530
7482
7280
7576
7513
7452
7371
7410
7442
7498
7407
7254
7343
7405
7325
7282
7262
7296
7221
7270
7351
7284
7444
7326
7308
7452
7498
7464
7533
7403
7383
7403
7304
7256
7453
7409
7299
7446
7235
7420
7499
7417
7339
7352
7378
7313
7373
7393
7403
7211
7208
7475
7354
7442
7508
7419
7492
7254
7191
7458
7562
7420
7371
7476
7537
7342
7380
7485
7378
7434
7364
7391
7404
7493
7320
7545
7377
7412
7370
7523
7355
7393
7370
7394
7388
7335
7330
7397
7329
7355
7313
7465
7301
7413
7412
7344
7452
7384
7581
7338
7557
7402
7437
7381
7476
7401
7640
7274
7649
7441
7393
7079
7365
7406
7370
7513
7470
7296
7330
7450
7448
7432
7312
7254
7506
7326
7367
7435
7293
7450
7503
7563
7423
7497
7325
7424
7304
7352
7297
7346
7394
7430
7380
7321
7445
7505
7276
7278
7518
7453
7486
7391
7477
7441
7374
7646
7452
7368
7378
7388
7398
7414
7573
7222
7448
7496
7436
7386
7365
7280
7371
7198
7233
7194
7249
7195
7198
7310
7113
7359
7147
7283
7274
7113
7299
7285
7302
