# Supplementary material for: Comment on 'Valid molecular dynamics simulations of human hemoglobin require a surprisingly large box size'
Source: eLife. 2019 Jun 20;8:e44718. doi: 10.7554/eLife.44718 (PMC6586461; doi:10.7554/eLife.44718)
Supplement: Figure 2—source data 1. — The zip archive contains a README file describing which source files correspond to the different panels. [file elife-44718-fig2-data1.zip › figure2/panel_C/120A/hbnum_09nm_4.dat]

7203
7372
7358
7232
7308
7324
7271
7318
7256
7353
7249
7105
7158
7157
7264
7253
7239
7269
7283
7359
7294
7205
7289
7115
7181
7229
7307
7055
7299
7208
7114
7210
7272
7197
7327
7252
7265
7382
7114
7162
7213
7214
7253
7253
7151
7369
7191
7214
7311
7212
7222
7074
7276
7185
7331
7355
7205
7309
7305
7103
7399
7338
7351
7255
7261
7258
7218
7292
7342
7167
7286
7330
7277
7045
7202
7241
7261
7379
7285
7213
7346
7353
7249
7305
7274
7348
7338
7237
7368
7382
7342
7148
7242
7171
7163
7199
7216
7377
7184
7176
7195
7204
7311
7346
7366
7337
7205
7167
7229
7104
7230
7173
7325
7303
7219
7110
7129
7134
7200
7249
7025
7246
7180
7231
7285
7125
7177
7280
7358
7175
7298
7046
7229
7046
7192
7243
7141
7117
7232
7069
7231
7288
7190
7134
7132
7246
7224
7141
7283
7321
7196
7381
7297
7447
7362
7178
7297
7107
7299
7244
7428
7223
7273
7303
7245
7201
7100
7217
7355
7170
7332
7235
7277
7405
7143
7325
7402
7326
7207
7260
7293
7392
7321
7351
7387
7134
7263
7192
7348
7346
7150
7129
7322
7246
7304
7298
7318
7297
7282
7180
7168
7275
7202
7341
7161
7275
7269
7207
7327
7132
7252
7209
7303
7212
7329
7323
7131
7031
7297
7260
7257
7227
7314
7314
7265
7441
7423
7257
7131
7056
7259
7283
7184
7143
7284
7281
7338
7302
7349
7307
7254
7241
7418
7362
7421
7381
7323
7145
7107
7266
7261
