# Supplementary material for: Comment on 'Valid molecular dynamics simulations of human hemoglobin require a surprisingly large box size'
Source: eLife. 2019 Jun 20;8:e44718. doi: 10.7554/eLife.44718 (PMC6586461; doi:10.7554/eLife.44718)
Supplement: Figure 2—source data 1. — The zip archive contains a README file describing which source files correspond to the different panels. [file elife-44718-fig2-data1.zip › figure2/panel_C/120A/hbnum_03nm_2.dat]

804
810
785
804
821
864
804
758
817
758
776
799
737
768
827
835
801
776
777
846
780
791
772
787
777
809
819
833
829
831
809
805
800
816
842
821
853
832
870
811
857
797
812
873
819
833
849
827
840
858
832
829
867
892
852
878
862
874
813
879
867
775
865
845
873
866
851
866
855
873
913
816
832
847
842
810
888
813
760
849
807
851
798
860
777
788
810
848
912
807
892
824
875
816
852
874
800
798
868
830
846
850
850
813
864
849
866
873
837
877
862
846
860
813
807
824
789
871
841
838
905
857
835
856
893
917
852
869
871
876
866
810
883
837
852
884
830
948
864
855
841
845
817
867
884
868
854
813
856
897
876
897
822
894
917
839
820
771
802
859
806
829
890
905
820
883
890
851
826
821
839
814
874
831
840
826
846
859
887
850
829
845
873
921
831
838
833
780
900
881
864
788
856
860
907
795
836
871
790
843
829
840
899
840
804
869
850
896
840
839
888
819
886
874
805
883
844
936
852
859
841
818
842
862
900
884
874
821
846
886
869
836
788
845
862
812
913
949
900
809
830
922
795
835
787
834
822
855
841
840
777
