# Supplementary material for: Comment on 'Valid molecular dynamics simulations of human hemoglobin require a surprisingly large box size'
Source: eLife. 2019 Jun 20;8:e44718. doi: 10.7554/eLife.44718 (PMC6586461; doi:10.7554/eLife.44718)
Supplement: Figure 2—source data 1. — The zip archive contains a README file describing which source files correspond to the different panels. [file elife-44718-fig2-data1.zip › figure2/panel_C/120A/watnum_06nm_6.dat]

3335
3386
3346
3379
3408
3342
3296
3345
3324
3294
3367
3328
3332
3308
3280
3330
3363
3387
3325
3425
3350
3399
3348
3388
3349
3357
3343
3327
3370
3345
3378
3326
3348
3316
3311
3336
3372
3393
3318
3344
3358
3378
3371
3346
3389
3351
3401
3401
3412
3358
3352
3319
3374
3348
3313
3341
3390
3376
3441
3379
3383
3349
3372
3451
3334
3325
3387
3350
3371
3303
3318
3325
3380
3423
3396
3382
3315
3327
3393
3369
3379
3372
3274
3331
3374
3324
3391
3364
3350
3370
3334
3350
3370
3402
3343
3366
3382
3366
3384
3398
3356
3351
3377
3332
3346
3366
3329
3393
3312
3411
3419
3306
3326
3342
3371
3322
3254
3322
3332
3370
3367
3376
3302
3337
3304
3354
3322
3345
3354
3384
3385
3408
3350
3361
3338
3281
3366
3368
3376
3334
3322
3437
3389
3391
3360
3385
3377
3403
3348
3327
3348
3421
3403
3397
3288
3288
3391
3285
3308
3368
3338
3392
3314
3292
3376
3343
3376
3392
3342
3363
3405
3414
3398
3353
3318
3363
3347
3366
3414
3412
3385
3379
3381
3369
3392
3373
3424
3354
3380
3406
3476
3382
3379
3397
3392
3390
3361
3347
3383
3371
3430
3387
3383
3322
3367
3314
3360
3380
3381
3344
3379
3385
3335
3396
3368
3337
3405
3371
3348
3295
3301
3341
3347
3392
3469
3381
3309
3331
3297
3290
3354
3334
3339
3335
3294
3296
3286
3365
3367
3345
3394
3368
3394
3385
3401
3421
3375
3372
3368
3368
3410
