# Supplementary material for: Comment on 'Valid molecular dynamics simulations of human hemoglobin require a surprisingly large box size'
Source: eLife. 2019 Jun 20;8:e44718. doi: 10.7554/eLife.44718 (PMC6586461; doi:10.7554/eLife.44718)
Supplement: Figure 2—figure supplement 1—source data 1. — The zip archive contains a README file describing which source files correspond to the different panels. [file elife-44718-fig2-figsupp1-data1.zip]

Archive with 251 entries (121 files):
- figure2_SI/
- figure2_SI/README
- figure2_SI/panel_B/
- figure2_SI/panel_B/box1/
- figure2_SI/panel_B/box1/17/
- figure2_SI/panel_B/box1/17/rdf_rdf.xvg
- figure2_SI/panel_B/box1/13/
- figure2_SI/panel_B/box1/13/rdf_rdf.xvg
- figure2_SI/panel_B/box1/5/
- figure2_SI/panel_B/box1/5/rdf_rdf.xvg
- figure2_SI/panel_B/box1/14/
- figure2_SI/panel_B/box1/14/rdf_rdf.xvg
- figure2_SI/panel_B/box1/10/
- figure2_SI/panel_B/box1/10/rdf_rdf.xvg
- figure2_SI/panel_B/box1/7/
- figure2_SI/panel_B/box1/7/rdf_rdf.xvg
- figure2_SI/panel_B/box1/15/
- figure2_SI/panel_B/box1/15/rdf_rdf.xvg
- figure2_SI/panel_B/box1/2/
- figure2_SI/panel_B/box1/2/rdf_rdf.xvg
- figure2_SI/panel_B/box1/18/
- figure2_SI/panel_B/box1/18/rdf_rdf.xvg
- figure2_SI/panel_B/box1/9/
- figure2_SI/panel_B/box1/9/rdf_rdf.xvg
- figure2_SI/panel_B/box1/16/
- figure2_SI/panel_B/box1/16/rdf_rdf.xvg
- figure2_SI/panel_B/box1/8/
- figure2_SI/panel_B/box1/8/rdf_rdf.xvg
- figure2_SI/panel_B/box1/3/
- figure2_SI/panel_B/box1/3/rdf_rdf.xvg
- figure2_SI/panel_B/box1/4/
- figure2_SI/panel_B/box1/4/rdf_rdf.xvg
- figure2_SI/panel_B/box1/19/
- figure2_SI/panel_B/box1/19/rdf_rdf.xvg
- figure2_SI/panel_B/box1/1/
- figure2_SI/panel_B/box1/1/rdf_rdf.xvg
- figure2_SI/panel_B/box1/6/
- figure2_SI/panel_B/box1/6/rdf_rdf.xvg
- figure2_SI/panel_B/box1/12/
- figure2_SI/panel_B/box1/12/rdf_rdf.xvg
- figure2_SI/panel_B/box1/20/
- figure2_SI/panel_B/box1/20/rdf_rdf.xvg
- figure2_SI/panel_B/box1/11/
- figure2_SI/panel_B/box1/11/rdf_rdf.xvg
- figure2_SI/panel_B/box2/
- figure2_SI/panel_B/box2/17/
- figure2_SI/panel_B/box2/17/rdf_rdf.xvg
- figure2_SI/panel_B/box2/13/
- figure2_SI/panel_B/box2/13/rdf_rdf.xvg
- figure2_SI/panel_B/box2/5/
- figure2_SI/panel_B/box2/5/rdf_rdf.xvg
- figure2_SI/panel_B/box2/14/
- figure2_SI/panel_B/box2/14/rdf_rdf.xvg
- figure2_SI/panel_B/box2/10/
- figure2_SI/panel_B/box2/10/rdf_rdf.xvg
- figure2_SI/panel_B/box2/7/
- figure2_SI/panel_B/box2/7/rdf_rdf.xvg
- figure2_SI/panel_B/box2/15/
- figure2_SI/panel_B/box2/15/rdf_rdf.xvg
- figure2_SI/panel_B/box2/2/
- figure2_SI/panel_B/box2/2/rdf_rdf.xvg
- figure2_SI/panel_B/box2/18/
- figure2_SI/panel_B/box2/18/rdf_rdf.xvg
- figure2_SI/panel_B/box2/9/
- figure2_SI/panel_B/box2/9/rdf_rdf.xvg
- figure2_SI/panel_B/box2/16/
- figure2_SI/panel_B/box2/16/rdf_rdf.xvg
- figure2_SI/panel_B/box2/8/
- figure2_SI/panel_B/box2/8/rdf_rdf.xvg
- figure2_SI/panel_B/box2/3/
- figure2_SI/panel_B/box2/3/rdf_rdf.xvg
- figure2_SI/panel_B/box2/4/
- figure2_SI/panel_B/box2/4/rdf_rdf.xvg
- figure2_SI/panel_B/box2/19/
- figure2_SI/panel_B/box2/19/rdf_rdf.xvg
- figure2_SI/panel_B/box2/1/
- figure2_SI/panel_B/box2/1/rdf_rdf.xvg
- figure2_SI/panel_B/box2/6/
- figure2_SI/panel_B/box2/6/rdf_rdf.xvg
- figure2_SI/panel_B/box2/12/
- figure2_SI/panel_B/box2/12/rdf_rdf.xvg
- figure2_SI/panel_B/box2/20/
- figure2_SI/panel_B/box2/20/rdf_rdf.xvg
- figure2_SI/panel_B/box2/11/
- figure2_SI/panel_B/box2/11/rdf_rdf.xvg
- figure2_SI/panel_A/
- figure2_SI/panel_A/box1/
- figure2_SI/panel_A/box1/17/
- figure2_SI/panel_A/box1/17/rdf_rdf.xvg
- figure2_SI/panel_A/box1/13/
- figure2_SI/panel_A/box1/13/rdf_rdf.xvg
- figure2_SI/panel_A/box1/5/
- figure2_SI/panel_A/box1/5/rdf_rdf.xvg
- figure2_SI/panel_A/box1/14/
- figure2_SI/panel_A/box1/14/rdf_rdf.xvg
- figure2_SI/panel_A/box1/10/
- figure2_SI/panel_A/box1/10/rdf_rdf.xvg
- figure2_SI/panel_A/box1/7/
- figure2_SI/panel_A/box1/7/rdf_rdf.xvg
- figure2_SI/panel_A/box1/15/
- figure2_SI/panel_A/box1/15/rdf_rdf.xvg
- figure2_SI/panel_A/box1/2/
- figure2_SI/panel_A/box1/2/rdf_rdf.xvg
- figure2_SI/panel_A/box1/18/
- figure2_SI/panel_A/box1/18/rdf_rdf.xvg
- figure2_SI/panel_A/box1/9/
- figure2_SI/panel_A/box1/9/rdf_rdf.xvg
- figure2_SI/panel_A/box1/16/
- figure2_SI/panel_A/box1/16/rdf_rdf.xvg
- figure2_SI/panel_A/box1/8/
- figure2_SI/panel_A/box1/8/rdf_rdf.xvg
- figure2_SI/panel_A/box1/3/
- figure2_SI/panel_A/box1/3/rdf_rdf.xvg
- figure2_SI/panel_A/box1/4/
- figure2_SI/panel_A/box1/4/rdf_rdf.xvg
- figure2_SI/panel_A/box1/19/
- figure2_SI/panel_A/box1/19/rdf_rdf.xvg
- figure2_SI/panel_A/box1/1/
- figure2_SI/panel_A/box1/1/rdf_rdf.xvg
- figure2_SI/panel_A/box1/6/
- figure2_SI/panel_A/box1/6/rdf_rdf.xvg
- figure2_SI/panel_A/box1/12/
- figure2_SI/panel_A/box1/12/rdf_rdf.xvg
- figure2_SI/panel_A/box1/20/
- figure2_SI/panel_A/box1/20/rdf_rdf.xvg
- figure2_SI/panel_A/box1/11/
- figure2_SI/panel_A/box1/11/rdf_rdf.xvg
- figure2_SI/panel_A/box2/
- figure2_SI/panel_A/box2/17/
- figure2_SI/panel_A/box2/17/rdf_rdf.xvg
- figure2_SI/panel_A/box2/13/
- figure2_SI/panel_A/box2/13/rdf_rdf.xvg
- figure2_SI/panel_A/box2/5/
- figure2_SI/panel_A/box2/5/rdf_rdf.xvg
- figure2_SI/panel_A/box2/14/
- figure2_SI/panel_A/box2/14/rdf_rdf.xvg
- figure2_SI/panel_A/box2/10/
- figure2_SI/panel_A/box2/10/rdf_rdf.xvg
- figure2_SI/panel_A/box2/7/
- figure2_SI/panel_A/box2/7/rdf_rdf.xvg
- figure2_SI/panel_A/box2/15/
- figure2_SI/panel_A/box2/15/rdf_rdf.xvg
- figure2_SI/panel_A/box2/2/
- figure2_SI/panel_A/box2/2/rdf_rdf.xvg
- figure2_SI/panel_A/box2/18/
- figure2_SI/panel_A/box2/18/rdf_rdf.xvg
- figure2_SI/panel_A/box2/9/
- figure2_SI/panel_A/box2/9/rdf_rdf.xvg
- figure2_SI/panel_A/box2/16/
- figure2_SI/panel_A/box2/16/rdf_rdf.xvg
- figure2_SI/panel_A/box2/8/
- figure2_SI/panel_A/box2/8/rdf_rdf.xvg
- figure2_SI/panel_A/box2/3/
- figure2_SI/panel_A/box2/3/rdf_rdf.xvg
- figure2_SI/panel_A/box2/4/
- figure2_SI/panel_A/box2/4/rdf_rdf.xvg
- figure2_SI/panel_A/box2/19/
- figure2_SI/panel_A/box2/19/rdf_rdf.xvg
- figure2_SI/panel_A/box2/1/
- figure2_SI/panel_A/box2/1/rdf_rdf.xvg
- figure2_SI/panel_A/box2/6/
- figure2_SI/panel_A/box2/6/rdf_rdf.xvg
- figure2_SI/panel_A/box2/12/
- figure2_SI/panel_A/box2/12/rdf_rdf.xvg
- figure2_SI/panel_A/box2/20/
- figure2_SI/panel_A/box2/20/rdf_rdf.xvg
- figure2_SI/panel_A/box2/11/
- figure2_SI/panel_A/box2/11/rdf_rdf.xvg
- figure2_SI/panel_C/
- figure2_SI/panel_C/box1/
- figure2_SI/panel_C/box1/17/
- figure2_SI/panel_C/box1/17/msd.xvg
- figure2_SI/panel_C/box1/13/
- figure2_SI/panel_C/box1/13/msd.xvg
- figure2_SI/panel_C/box1/5/
- figure2_SI/panel_C/box1/5/msd.xvg
- figure2_SI/panel_C/box1/14/
- figure2_SI/panel_C/box1/14/msd.xvg
- figure2_SI/panel_C/box1/10/
- figure2_SI/panel_C/box1/10/msd.xvg
- figure2_SI/panel_C/box1/7/
- figure2_SI/panel_C/box1/7/msd.xvg
- figure2_SI/panel_C/box1/15/
- figure2_SI/panel_C/box1/15/msd.xvg
- figure2_SI/panel_C/box1/2/
- figure2_SI/panel_C/box1/2/msd.xvg
- figure2_SI/panel_C/box1/18/
- figure2_SI/panel_C/box1/18/msd.xvg
- figure2_SI/panel_C/box1/9/
- figure2_SI/panel_C/box1/9/msd.xvg
- figure2_SI/panel_C/box1/16/
- figure2_SI/panel_C/box1/16/msd.xvg
- figure2_SI/panel_C/box1/8/
- figure2_SI/panel_C/box1/8/msd.xvg
- figure2_SI/panel_C/box1/3/
- figure2_SI/panel_C/box1/3/msd.xvg
- figure2_SI/panel_C/box1/4/
- figure2_SI/panel_C/box1/4/msd.xvg
- figure2_SI/panel_C/box1/19/
- figure2_SI/panel_C/box1/19/msd.xvg
- figure2_SI/panel_C/box1/1/
- figure2_SI/panel_C/box1/1/msd.xvg
- figure2_SI/panel_C/box1/6/
- figure2_SI/panel_C/box1/6/msd.xvg
- figure2_SI/panel_C/box1/12/
- figure2_SI/panel_C/box1/12/msd.xvg
- figure2_SI/panel_C/box1/20/
- figure2_SI/panel_C/box1/20/msd.xvg
- figure2_SI/panel_C/box1/11/
- figure2_SI/panel_C/box1/11/msd.xvg
- figure2_SI/panel_C/box2/
- figure2_SI/panel_C/box2/17/
- figure2_SI/panel_C/box2/17/msd.xvg
- figure2_SI/panel_C/box2/13/
- figure2_SI/panel_C/box2/13/msd.xvg
- figure2_SI/panel_C/box2/5/
- figure2_SI/panel_C/box2/5/msd.xvg
- figure2_SI/panel_C/box2/14/
- figure2_SI/panel_C/box2/14/msd.xvg
- figure2_SI/panel_C/box2/10/
- figure2_SI/panel_C/box2/10/msd.xvg
- figure2_SI/panel_C/box2/7/
- figure2_SI/panel_C/box2/7/msd.xvg
- figure2_SI/panel_C/box2/15/
- figure2_SI/panel_C/box2/15/msd.xvg
- figure2_SI/panel_C/box2/2/
- figure2_SI/panel_C/box2/2/msd.xvg
- figure2_SI/panel_C/box2/18/
- figure2_SI/panel_C/box2/18/msd.xvg
- figure2_SI/panel_C/box2/9/
- figure2_SI/panel_C/box2/9/msd.xvg
- figure2_SI/panel_C/box2/16/
- figure2_SI/panel_C/box2/16/msd.xvg
- figure2_SI/panel_C/box2/8/
- figure2_SI/panel_C/box2/8/msd.xvg
- figure2_SI/panel_C/box2/3/
- figure2_SI/panel_C/box2/3/msd.xvg
- figure2_SI/panel_C/box2/4/
- figure2_SI/panel_C/box2/4/msd.xvg
- figure2_SI/panel_C/box2/19/
- figure2_SI/panel_C/box2/19/msd.xvg
- figure2_SI/panel_C/box2/1/
- figure2_SI/panel_C/box2/1/msd.xvg
- figure2_SI/panel_C/box2/6/
- figure2_SI/panel_C/box2/6/msd.xvg
- figure2_SI/panel_C/box2/12/
- figure2_SI/panel_C/box2/12/msd.xvg
- figure2_SI/panel_C/box2/20/
- figure2_SI/panel_C/box2/20/msd.xvg
- figure2_SI/panel_C/box2/11/
- figure2_SI/panel_C/box2/11/msd.xvg
