# Supplementary material for: Comment on 'Valid molecular dynamics simulations of human hemoglobin require a surprisingly large box size'
Source: eLife. 2019 Jun 20;8:e44718. doi: 10.7554/eLife.44718 (PMC6586461; doi:10.7554/eLife.44718)
Supplement: Figure 2—figure supplement 1—source data 1. — The zip archive contains a README file describing which source files correspond to the different panels. [file elife-44718-fig2-figsupp1-data1.zip › figure2_SI/README]

panel_A: water radial distribution functions normalized using the box volume from ubiquitin simulations with Charmm36m force field in 60A and 85A boxes
panel_B: consistently normalized water radial distribution functions from ubiquitin simulations with Charmm36m force field in 60A and 85A boxes
panel_C: mean squared displacement values of water molecules for ubiquitin simulations in 60A and 85A boxes
