# Supplementary material for: Comment on 'Valid molecular dynamics simulations of human hemoglobin require a surprisingly large box size'
Source: eLife. 2019 Jun 20;8:e44718. doi: 10.7554/eLife.44718 (PMC6586461; doi:10.7554/eLife.44718)
Supplement: Figure 2—figure supplement 1—source data 1. — The zip archive contains a README file describing which source files correspond to the different panels. [file elife-44718-fig2-figsupp1-data1.zip › figure2_SI/panel_B/box2/15/rdf_rdf.xvg]

# This file was created Fri Mar 29 11:25:18 2019
# Created by:
#             :-) GROMACS - gmx rdf, 2018.5-dev-20181129-d5972f7 (-:
# 
# Executable:   /usr/local/gromacs/2018/2018.4-impi2017-fftw337-gcc640-cuda91/bin/gmx
# Data prefix:  /usr/local/gromacs/2018/2018.4-impi2017-fftw337-gcc640-cuda91
# Working dir:  /home/vgapsys/project/hemoglobin/ubq/closed_cube/box2/eq5/cutout
# Command line:
#   gmx rdf -s init.gro -f cutout.xtc -o rdf_rdf.xvg -norm rdf -n index_rdf.ndx
# gmx rdf is part of G R O M A C S:
#
# Guyana Rwanda Oman Macau Angola Cameroon Senegal
#
@    title "Radial distribution"
@    xaxis  label "r (nm)"
@    yaxis  label "g(r)"
@TYPE xy
@ subtitle "reference Protein"
@ view 0.15, 0.15, 0.75, 0.85
@ legend on
@ legend box on
@ legend loctype view
@ legend 0.78, 0.8
@ legend length 2
@ s0 legend "OW"
      0.000    0.000
      0.002    0.000
      0.004    0.000
      0.006    0.000
      0.008    0.000
      0.010    0.000
      0.012    0.000
      0.014    0.000
      0.016    0.000
      0.018    0.000
      0.020    0.000
      0.022    0.000
      0.024    0.000
      0.026    0.000
      0.028    0.000
      0.030    0.000
      0.032    0.000
      0.034    0.000
      0.036    0.000
      0.038    0.000
      0.040    0.000
      0.042    0.000
      0.044    0.000
      0.046    0.000
      0.048    0.000
      0.050    0.000
      0.052    0.000
      0.054    0.000
      0.056    0.000
      0.058    0.000
      0.060    0.000
      0.062    0.000
      0.064    0.000
      0.066    0.001
      0.068    0.000
      0.070    0.000
      0.072    0.000
      0.074    0.001
      0.076    0.000
      0.078    0.000
      0.080    0.000
      0.082    0.001
      0.084    0.000
      0.086    0.000
      0.088    0.000
      0.090    0.000
      0.092    0.000
      0.094    0.000
      0.096    0.000
      0.098    0.000
      0.100    0.000
      0.102    0.000
      0.104    0.000
      0.106    0.000
      0.108    0.000
      0.110    0.000
      0.112    0.000
      0.114    0.001
      0.116    0.001
      0.118    0.000
      0.120    0.000
      0.122    0.000
      0.124    0.001
      0.126    0.000
      0.128    0.000
      0.130    0.000
      0.132    0.000
      0.134    0.000
      0.136    0.001
      0.138    0.000
      0.140    0.000
      0.142    0.001
      0.144    0.000
      0.146    0.000
      0.148    0.000
      0.150    0.001
      0.152    0.001
      0.154    0.001
      0.156    0.001
      0.158    0.003
      0.160    0.004
      0.162    0.009
      0.164    0.015
      0.166    0.026
      0.168    0.033
      0.170    0.044
      0.172    0.052
      0.174    0.057
      0.176    0.068
      0.178    0.075
      0.180    0.078
      0.182    0.076
      0.184    0.082
      0.186    0.085
      0.188    0.081
      0.190    0.080
      0.192    0.073
      0.194    0.074
      0.196    0.072
      0.198    0.064
      0.200    0.065
      0.202    0.053
      0.204    0.055
      0.206    0.051
      0.208    0.048
      0.210    0.042
      0.212    0.043
      0.214    0.044
      0.216    0.039
      0.218    0.033
      0.220    0.033
      0.222    0.030
      0.224    0.030
      0.226    0.031
      0.228    0.034
      0.230    0.037
      0.232    0.036
      0.234    0.042
      0.236    0.045
      0.238    0.050
      0.240    0.058
      0.242    0.061
      0.244    0.070
      0.246    0.079
      0.248    0.088
      0.250    0.105
      0.252    0.118
      0.254    0.138
      0.256    0.166
      0.258    0.176
      0.260    0.199
      0.262    0.214
      0.264    0.240
      0.266    0.258
      0.268    0.270
      0.270    0.270
      0.272    0.286
      0.274    0.283
      0.276    0.290
      0.278    0.288
      0.280    0.292
      0.282    0.288
      0.284    0.284
      0.286    0.275
      0.288    0.276
      0.290    0.268
      0.292    0.267
      0.294    0.267
      0.296    0.259
      0.298    0.256
      0.300    0.249
      0.302    0.253
      0.304    0.244
      0.306    0.253
      0.308    0.249
      0.310    0.255
      0.312    0.266
      0.314    0.260
      0.316    0.266
      0.318    0.267
      0.320    0.272
      0.322    0.273
      0.324    0.280
      0.326    0.281
      0.328    0.290
      0.330    0.300
      0.332    0.306
      0.334    0.305
      0.336    0.311
      0.338    0.312
      0.340    0.321
      0.342    0.324
      0.344    0.334
      0.346    0.327
      0.348    0.339
      0.350    0.350
      0.352    0.342
      0.354    0.350
      0.356    0.357
      0.358    0.353
      0.360    0.352
      0.362    0.359
      0.364    0.368
      0.366    0.365
      0.368    0.363
      0.370    0.365
      0.372    0.370
      0.374    0.367
      0.376    0.361
      0.378    0.363
      0.380    0.369
      0.382    0.363
      0.384    0.363
      0.386    0.366
      0.388    0.362
      0.390    0.364
      0.392    0.357
      0.394    0.359
      0.396    0.359
      0.398    0.356
      0.400    0.355
      0.402    0.355
      0.404    0.352
      0.406    0.347
      0.408    0.349
      0.410    0.352
      0.412    0.349
      0.414    0.349
      0.416    0.348
      0.418    0.348
      0.420    0.356
      0.422    0.358
      0.424    0.353
      0.426    0.357
      0.428    0.359
      0.430    0.358
      0.432    0.362
      0.434    0.359
      0.436    0.367
      0.438    0.372
      0.440    0.370
      0.442    0.366
      0.444    0.368
      0.446    0.377
      0.448    0.377
      0.450    0.379
      0.452    0.381
      0.454    0.377
      0.456    0.383
      0.458    0.386
      0.460    0.390
      0.462    0.390
      0.464    0.398
      0.466    0.395
      0.468    0.399
      0.470    0.401
      0.472    0.398
      0.474    0.404
      0.476    0.402
      0.478    0.406
      0.480    0.408
      0.482    0.411
      0.484    0.413
      0.486    0.415
      0.488    0.409
      0.490    0.411
      0.492    0.408
      0.494    0.413
      0.496    0.414
      0.498    0.412
      0.500    0.410
      0.502    0.416
      0.504    0.417
      0.506    0.419
      0.508    0.415
      0.510    0.418
      0.512    0.418
      0.514    0.413
      0.516    0.417
      0.518    0.415
      0.520    0.420
      0.522    0.419
      0.524    0.421
      0.526    0.420
      0.528    0.421
      0.530    0.421
      0.532    0.422
      0.534    0.422
      0.536    0.423
      0.538    0.426
      0.540    0.423
      0.542    0.429
      0.544    0.432
      0.546    0.431
      0.548    0.427
      0.550    0.423
      0.552    0.427
      0.554    0.431
      0.556    0.426
      0.558    0.432
      0.560    0.430
      0.562    0.427
      0.564    0.433
      0.566    0.432
      0.568    0.430
      0.570    0.435
      0.572    0.433
      0.574    0.437
      0.576    0.433
      0.578    0.437
      0.580    0.437
      0.582    0.439
      0.584    0.434
      0.586    0.434
      0.588    0.437
      0.590    0.434
      0.592    0.440
      0.594    0.438
      0.596    0.436
      0.598    0.439
      0.600    0.440
      0.602    0.440
      0.604    0.445
      0.606    0.438
      0.608    0.443
      0.610    0.443
      0.612    0.444
      0.614    0.444
      0.616    0.445
      0.618    0.442
      0.620    0.448
      0.622    0.451
      0.624    0.446
      0.626    0.443
      0.628    0.449
      0.630    0.450
      0.632    0.451
      0.634    0.454
      0.636    0.453
      0.638    0.455
      0.640    0.456
      0.642    0.453
      0.644    0.455
      0.646    0.454
      0.648    0.457
      0.650    0.456
      0.652    0.459
      0.654    0.458
      0.656    0.456
      0.658    0.462
      0.660    0.461
      0.662    0.464
      0.664    0.465
      0.666    0.462
      0.668    0.466
      0.670    0.465
      0.672    0.474
      0.674    0.468
      0.676    0.472
      0.678    0.475
      0.680    0.472
      0.682    0.473
      0.684    0.479
      0.686    0.475
      0.688    0.474
      0.690    0.476
      0.692    0.482
      0.694    0.482
      0.696    0.481
      0.698    0.484
      0.700    0.485
      0.702    0.483
      0.704    0.486
      0.706    0.486
      0.708    0.489
      0.710    0.491
      0.712    0.488
      0.714    0.493
      0.716    0.495
      0.718    0.494
      0.720    0.496
      0.722    0.497
      0.724    0.498
      0.726    0.500
      0.728    0.499
      0.730    0.500
      0.732    0.501
      0.734    0.501
      0.736    0.503
      0.738    0.506
      0.740    0.507
      0.742    0.510
      0.744    0.509
      0.746    0.509
      0.748    0.511
      0.750    0.513
      0.752    0.514
      0.754    0.514
      0.756    0.517
      0.758    0.520
      0.760    0.516
      0.762    0.518
      0.764    0.517
      0.766    0.518
      0.768    0.522
      0.770    0.522
      0.772    0.523
      0.774    0.520
      0.776    0.527
      0.778    0.523
      0.780    0.529
      0.782    0.528
      0.784    0.529
      0.786    0.526
      0.788    0.534
      0.790    0.527
      0.792    0.533
      0.794    0.536
      0.796    0.530
      0.798    0.534
      0.800    0.536
      0.802    0.539
      0.804    0.537
      0.806    0.539
      0.808    0.539
      0.810    0.542
      0.812    0.543
      0.814    0.545
      0.816    0.546
      0.818    0.544
      0.820    0.549
      0.822    0.549
      0.824    0.550
      0.826    0.551
      0.828    0.551
      0.830    0.556
      0.832    0.549
      0.834    0.552
      0.836    0.552
      0.838    0.557
      0.840    0.559
      0.842    0.557
      0.844    0.560
      0.846    0.558
      0.848    0.561
      0.850    0.561
      0.852    0.563
      0.854    0.563
      0.856    0.563
      0.858    0.567
      0.860    0.565
      0.862    0.564
      0.864    0.568
      0.866    0.567
      0.868    0.568
      0.870    0.570
      0.872    0.572
      0.874    0.574
      0.876    0.573
      0.878    0.572
      0.880    0.574
      0.882    0.576
      0.884    0.577
      0.886    0.579
      0.888    0.582
      0.890    0.579
      0.892    0.577
      0.894    0.580
      0.896    0.584
      0.898    0.580
      0.900    0.583
      0.902    0.584
      0.904    0.583
      0.906    0.586
      0.908    0.587
      0.910    0.589
      0.912    0.588
      0.914    0.591
      0.916    0.589
      0.918    0.591
      0.920    0.594
      0.922    0.591
      0.924    0.595
      0.926    0.594
      0.928    0.594
      0.930    0.596
      0.932    0.600
      0.934    0.600
      0.936    0.596
      0.938    0.599
      0.940    0.601
      0.942    0.602
      0.944    0.603
      0.946    0.601
      0.948    0.601
      0.950    0.606
      0.952    0.606
      0.954    0.607
      0.956    0.607
      0.958    0.606
      0.960    0.609
      0.962    0.611
      0.964    0.610
      0.966    0.609
      0.968    0.611
      0.970    0.613
      0.972    0.613
      0.974    0.612
      0.976    0.617
      0.978    0.614
      0.980    0.617
      0.982    0.619
      0.984    0.619
      0.986    0.618
      0.988    0.618
      0.990    0.620
      0.992    0.622
      0.994    0.623
      0.996    0.622
      0.998    0.622
      1.000    0.621
      1.002    0.626
      1.004    0.626
      1.006    0.631
      1.008    0.625
      1.010    0.630
      1.012    0.630
      1.014    0.631
      1.016    0.629
      1.018    0.633
      1.020    0.631
      1.022    0.629
      1.024    0.633
      1.026    0.633
      1.028    0.637
      1.030    0.638
      1.032    0.638
      1.034    0.637
      1.036    0.639
      1.038    0.639
      1.040    0.641
      1.042    0.645
      1.044    0.640
      1.046    0.644
      1.048    0.643
      1.050    0.644
      1.052    0.647
      1.054    0.643
      1.056    0.644
      1.058    0.647
      1.060    0.649
      1.062    0.648
      1.064    0.648
      1.066    0.650
      1.068    0.652
      1.070    0.649
      1.072    0.653
      1.074    0.651
      1.076    0.654
      1.078    0.655
      1.080    0.657
      1.082    0.658
      1.084    0.657
      1.086    0.657
      1.088    0.659
      1.090    0.661
      1.092    0.658
      1.094    0.662
      1.096    0.663
      1.098    0.662
      1.100    0.666
      1.102    0.662
      1.104    0.663
      1.106    0.668
      1.108    0.666
      1.110    0.665
      1.112    0.667
      1.114    0.666
      1.116    0.671
      1.118    0.669
      1.120    0.671
      1.122    0.670
      1.124    0.673
      1.126    0.672
      1.128    0.676
      1.130    0.677
      1.132    0.677
      1.134    0.675
      1.136    0.679
      1.138    0.680
      1.140    0.680
      1.142    0.680
      1.144    0.683
      1.146    0.678
      1.148    0.679
      1.150    0.683
      1.152    0.683
      1.154    0.682
      1.156    0.684
      1.158    0.687
      1.160    0.686
      1.162    0.689
      1.164    0.687
      1.166    0.690
      1.168    0.690
      1.170    0.689
      1.172    0.693
      1.174    0.691
      1.176    0.694
      1.178    0.692
      1.180    0.692
      1.182    0.695
      1.184    0.693
      1.186    0.697
      1.188    0.698
      1.190    0.700
      1.192    0.698
      1.194    0.699
      1.196    0.700
      1.198    0.699
      1.200    0.702
      1.202    0.702
      1.204    0.702
      1.206    0.704
      1.208    0.705
      1.210    0.706
      1.212    0.704
      1.214    0.705
      1.216    0.709
      1.218    0.707
      1.220    0.711
      1.222    0.710
      1.224    0.710
      1.226    0.711
      1.228    0.713
      1.230    0.712
      1.232    0.710
      1.234    0.713
      1.236    0.714
      1.238    0.716
      1.240    0.716
      1.242    0.717
      1.244    0.718
      1.246    0.719
      1.248    0.719
      1.250    0.721
      1.252    0.723
      1.254    0.723
      1.256    0.721
      1.258    0.724
      1.260    0.726
      1.262    0.725
      1.264    0.727
      1.266    0.729
      1.268    0.725
      1.270    0.727
      1.272    0.727
      1.274    0.730
      1.276    0.731
      1.278    0.727
      1.280    0.731
      1.282    0.732
      1.284    0.733
      1.286    0.734
      1.288    0.734
      1.290    0.739
      1.292    0.737
      1.294    0.736
      1.296    0.737
      1.298    0.738
      1.300    0.740
      1.302    0.742
      1.304    0.740
      1.306    0.740
      1.308    0.741
      1.310    0.742
      1.312    0.743
      1.314    0.742
      1.316    0.746
      1.318    0.746
      1.320    0.746
      1.322    0.746
      1.324    0.750
      1.326    0.751
      1.328    0.750
      1.330    0.752
      1.332    0.751
      1.334    0.751
      1.336    0.752
      1.338    0.751
      1.340    0.755
      1.342    0.755
      1.344    0.756
      1.346    0.757
      1.348    0.761
      1.350    0.759
      1.352    0.758
      1.354    0.757
      1.356    0.760
      1.358    0.759
      1.360    0.761
      1.362    0.762
      1.364    0.762
      1.366    0.762
      1.368    0.765
      1.370    0.767
      1.372    0.766
      1.374    0.766
      1.376    0.767
      1.378    0.767
      1.380    0.768
      1.382    0.770
      1.384    0.769
      1.386    0.769
      1.388    0.773
      1.390    0.773
      1.392    0.773
      1.394    0.775
      1.396    0.772
      1.398    0.776
      1.400    0.776
      1.402    0.775
      1.404    0.775
      1.406    0.778
      1.408    0.780
      1.410    0.776
      1.412    0.780
      1.414    0.780
      1.416    0.782
      1.418    0.782
      1.420    0.781
      1.422    0.784
      1.424    0.783
      1.426    0.785
      1.428    0.787
      1.430    0.784
      1.432    0.787
      1.434    0.785
      1.436    0.788
      1.438    0.789
      1.440    0.789
      1.442    0.789
      1.444    0.791
      1.446    0.792
      1.448    0.791
      1.450    0.792
      1.452    0.792
      1.454    0.795
      1.456    0.793
      1.458    0.795
      1.460    0.796
      1.462    0.796
      1.464    0.796
      1.466    0.797
      1.468    0.799
      1.470    0.797
      1.472    0.800
      1.474    0.800
      1.476    0.802
      1.478    0.800
      1.480    0.804
      1.482    0.801
      1.484    0.803
      1.486    0.804
      1.488    0.803
      1.490    0.805
      1.492    0.807
      1.494    0.805
      1.496    0.809
      1.498    0.807
      1.500    0.809
      1.502    0.808
      1.504    0.811
      1.506    0.809
      1.508    0.809
      1.510    0.811
      1.512    0.813
      1.514    0.811
      1.516    0.812
      1.518    0.814
      1.520    0.815
      1.522    0.813
      1.524    0.817
      1.526    0.816
      1.528    0.817
      1.530    0.818
      1.532    0.817
      1.534    0.820
      1.536    0.819
      1.538    0.821
      1.540    0.823
      1.542    0.821
      1.544    0.821
      1.546    0.823
      1.548    0.824
      1.550    0.825
      1.552    0.826
      1.554    0.827
      1.556    0.827
      1.558    0.826
      1.560    0.827
      1.562    0.827
      1.564    0.830
      1.566    0.829
      1.568    0.829
      1.570    0.830
      1.572    0.830
      1.574    0.832
      1.576    0.830
      1.578    0.831
      1.580    0.835
      1.582    0.832
      1.584    0.835
      1.586    0.835
      1.588    0.836
      1.590    0.837
      1.592    0.838
      1.594    0.838
      1.596    0.837
      1.598    0.840
      1.600    0.841
      1.602    0.839
      1.604    0.840
      1.606    0.842
      1.608    0.843
      1.610    0.843
      1.612    0.843
      1.614    0.844
      1.616    0.844
      1.618    0.845
      1.620    0.847
      1.622    0.848
      1.624    0.845
      1.626    0.848
      1.628    0.847
      1.630    0.849
      1.632    0.850
      1.634    0.850
      1.636    0.851
      1.638    0.851
      1.640    0.853
      1.642    0.851
      1.644    0.853
      1.646    0.854
      1.648    0.854
      1.650    0.855
      1.652    0.856
      1.654    0.857
      1.656    0.855
      1.658    0.858
      1.660    0.856
      1.662    0.860
      1.664    0.859
      1.666    0.859
      1.668    0.861
      1.670    0.861
      1.672    0.861
      1.674    0.861
      1.676    0.862
      1.678    0.863
      1.680    0.862
      1.682    0.864
      1.684    0.866
      1.686    0.863
      1.688    0.867
      1.690    0.867
      1.692    0.867
      1.694    0.867
      1.696    0.869
      1.698    0.869
      1.700    0.868
      1.702    0.870
      1.704    0.871
      1.706    0.872
      1.708    0.873
      1.710    0.872
      1.712    0.873
      1.714    0.874
      1.716    0.872
      1.718    0.875
      1.720    0.877
      1.722    0.876
      1.724    0.876
      1.726    0.877
      1.728    0.877
      1.730    0.876
      1.732    0.878
      1.734    0.879
      1.736    0.880
      1.738    0.879
      1.740    0.882
      1.742    0.882
      1.744    0.883
      1.746    0.885
      1.748    0.884
      1.750    0.882
      1.752    0.884
      1.754    0.886
      1.756    0.885
      1.758    0.885
      1.760    0.885
      1.762    0.887
      1.764    0.887
      1.766    0.886
      1.768    0.887
      1.770    0.890
      1.772    0.889
      1.774    0.889
      1.776    0.893
      1.778    0.892
      1.780    0.891
      1.782    0.892
      1.784    0.891
      1.786    0.894
      1.788    0.894
      1.790    0.896
      1.792    0.895
      1.794    0.896
      1.796    0.896
      1.798    0.897
      1.800    0.897
      1.802    0.899
      1.804    0.899
      1.806    0.899
      1.808    0.899
      1.810    0.901
      1.812    0.901
      1.814    0.902
      1.816    0.901
      1.818    0.902
      1.820    0.904
      1.822    0.902
      1.824    0.904
      1.826    0.904
      1.828    0.906
      1.830    0.906
      1.832    0.906
      1.834    0.906
      1.836    0.907
      1.838    0.909
      1.840    0.910
      1.842    0.906
      1.844    0.909
      1.846    0.910
      1.848    0.910
      1.850    0.911
      1.852    0.909
      1.854    0.912
      1.856    0.912
      1.858    0.911
      1.860    0.912
      1.862    0.913
      1.864    0.913
      1.866    0.914
      1.868    0.915
      1.870    0.915
      1.872    0.915
      1.874    0.916
      1.876    0.917
      1.878    0.916
      1.880    0.920
      1.882    0.919
      1.884    0.920
      1.886    0.921
      1.888    0.920
      1.890    0.920
      1.892    0.921
      1.894    0.922
      1.896    0.923
      1.898    0.922
      1.900    0.923
      1.902    0.923
      1.904    0.922
      1.906    0.924
      1.908    0.925
      1.910    0.926
      1.912    0.925
      1.914    0.925
      1.916    0.926
      1.918    0.926
      1.920    0.927
      1.922    0.928
      1.924    0.929
      1.926    0.928
      1.928    0.929
      1.930    0.931
      1.932    0.930
      1.934    0.929
      1.936    0.931
      1.938    0.932
      1.940    0.933
      1.942    0.931
      1.944    0.932
      1.946    0.933
      1.948    0.935
      1.950    0.935
      1.952    0.936
      1.954    0.936
      1.956    0.936
      1.958    0.936
      1.960    0.936
      1.962    0.937
      1.964    0.936
      1.966    0.936
      1.968    0.939
      1.970    0.938
      1.972    0.941
      1.974    0.938
      1.976    0.940
      1.978    0.939
      1.980    0.940
      1.982    0.941
      1.984    0.941
      1.986    0.943
      1.988    0.942
      1.990    0.943
      1.992    0.945
      1.994    0.943
      1.996    0.943
      1.998    0.944
      2.000    0.945
      2.002    0.945
      2.004    0.945
      2.006    0.946
      2.008    0.946
      2.010    0.949
      2.012    0.948
      2.014    0.949
      2.016    0.949
      2.018    0.947
      2.020    0.950
      2.022    0.950
      2.024    0.950
      2.026    0.951
      2.028    0.950
      2.030    0.950
      2.032    0.950
      2.034    0.952
      2.036    0.952
      2.038    0.952
      2.040    0.953
      2.042    0.956
      2.044    0.953
      2.046    0.955
      2.048    0.955
      2.050    0.954
      2.052    0.956
      2.054    0.957
      2.056    0.956
      2.058    0.957
      2.060    0.956
      2.062    0.957
      2.064    0.957
      2.066    0.961
      2.068    0.957
      2.070    0.960
      2.072    0.960
      2.074    0.959
      2.076    0.961
      2.078    0.960
      2.080    0.960
      2.082    0.959
      2.084    0.960
      2.086    0.963
      2.088    0.961
      2.090    0.965
      2.092    0.963
      2.094    0.963
      2.096    0.963
      2.098    0.964
      2.100    0.966
      2.102    0.966
      2.104    0.963
      2.106    0.966
      2.108    0.967
      2.110    0.968
      2.112    0.965
      2.114    0.968
      2.116    0.968
      2.118    0.967
      2.120    0.968
      2.122    0.968
      2.124    0.969
      2.126    0.969
      2.128    0.970
      2.130    0.970
      2.132    0.971
      2.134    0.973
      2.136    0.971
      2.138    0.971
      2.140    0.974
      2.142    0.973
      2.144    0.973
      2.146    0.973
      2.148    0.973
      2.150    0.973
      2.152    0.975
      2.154    0.973
      2.156    0.975
      2.158    0.976
      2.160    0.976
      2.162    0.977
      2.164    0.978
      2.166    0.976
      2.168    0.976
      2.170    0.977
      2.172    0.976
      2.174    0.979
      2.176    0.979
      2.178    0.980
      2.180    0.979
      2.182    0.979
      2.184    0.982
      2.186    0.979
      2.188    0.980
      2.190    0.980
      2.192    0.980
      2.194    0.980
      2.196    0.982
      2.198    0.981
      2.200    0.980
      2.202    0.984
      2.204    0.982
      2.206    0.982
      2.208    0.985
      2.210    0.983
      2.212    0.983
      2.214    0.984
      2.216    0.984
      2.218    0.985
      2.220    0.985
      2.222    0.984
      2.224    0.986
      2.226    0.986
      2.228    0.987
      2.230    0.986
      2.232    0.988
      2.234    0.988
      2.236    0.987
      2.238    0.988
      2.240    0.989
      2.242    0.986
      2.244    0.989
      2.246    0.990
      2.248    0.989
      2.250    0.991
      2.252    0.989
      2.254    0.990
      2.256    0.991
      2.258    0.991
      2.260    0.990
      2.262    0.992
      2.264    0.990
      2.266    0.993
      2.268    0.992
      2.270    0.992
      2.272    0.994
      2.274    0.993
      2.276    0.993
      2.278    0.993
      2.280    0.993
      2.282    0.995
      2.284    0.995
      2.286    0.995
      2.288    0.995
      2.290    0.995
      2.292    0.995
      2.294    0.997
      2.296    0.997
      2.298    0.995
      2.300    0.996
      2.302    0.997
      2.304    0.998
      2.306    0.997
      2.308    0.997
      2.310    0.996
      2.312    0.999
      2.314    0.998
      2.316    1.000
      2.318    1.001
      2.320    0.999
      2.322    1.000
      2.324    0.998
      2.326    0.999
      2.328    1.000
      2.330    1.001
      2.332    1.002
      2.334    1.001
      2.336    1.002
      2.338    1.002
      2.340    1.000
      2.342    1.002
      2.344    1.003
      2.346    1.002
      2.348    1.002
      2.350    1.003
      2.352    1.003
      2.354    1.004
      2.356    1.003
      2.358    1.004
      2.360    1.003
      2.362    1.006
      2.364    1.005
      2.366    1.005
      2.368    1.005
      2.370    1.006
      2.372    1.006
      2.374    1.008
      2.376    1.008
      2.378    1.006
      2.380    1.007
      2.382    1.009
      2.384    1.007
      2.386    1.008
      2.388    1.007
      2.390    1.006
      2.392    1.008
      2.394    1.007
      2.396    1.009
      2.398    1.009
      2.400    1.009
      2.402    1.011
      2.404    1.010
      2.406    1.009
      2.408    1.010
      2.410    1.011
      2.412    1.013
      2.414    1.012
      2.416    1.010
      2.418    1.012
      2.420    1.013
      2.422    1.011
      2.424    1.011
      2.426    1.010
      2.428    1.012
      2.430    1.012
      2.432    1.014
      2.434    1.012
      2.436    1.013
      2.438    1.014
      2.440    1.011
      2.442    1.014
      2.444    1.014
      2.446    1.014
      2.448    1.015
      2.450    1.015
      2.452    1.014
      2.454    1.015
      2.456    1.015
      2.458    1.016
      2.460    1.015
      2.462    1.015
      2.464    1.017
      2.466    1.016
      2.468    1.017
      2.470    1.017
      2.472    1.015
      2.474    1.017
      2.476    1.018
      2.478    1.017
      2.480    1.018
      2.482    1.018
      2.484    1.019
      2.486    1.018
      2.488    1.018
      2.490    1.018
      2.492    1.018
      2.494    1.019
      2.496    1.018
      2.498    1.019
      2.500    1.018
      2.502    1.019
      2.504    1.020
      2.506    1.019
      2.508    1.020
      2.510    1.020
      2.512    1.021
      2.514    1.019
      2.516    1.020
      2.518    1.021
      2.520    1.021
      2.522    1.022
      2.524    1.021
      2.526    1.022
      2.528    1.023
      2.530    1.023
      2.532    1.023
      2.534    1.023
      2.536    1.022
      2.538    1.022
      2.540    1.022
      2.542    1.023
      2.544    1.020
      2.546    1.024
      2.548    1.023
      2.550    1.023
      2.552    1.024
      2.554    1.024
      2.556    1.024
      2.558    1.024
      2.560    1.025
      2.562    1.026
      2.564    1.024
      2.566    1.025
      2.568    1.025
      2.570    1.025
      2.572    1.025
      2.574    1.026
      2.576    1.026
      2.578    1.025
      2.580    1.026
      2.582    1.026
      2.584    1.027
      2.586    1.027
      2.588    1.027
      2.590    1.026
      2.592    1.027
      2.594    1.027
      2.596    1.027
      2.598    1.027
      2.600    1.028
      2.602    1.028
      2.604    1.027
      2.606    1.028
      2.608    1.028
      2.610    1.028
      2.612    1.028
      2.614    1.029
      2.616    1.028
      2.618    1.030
      2.620    1.027
      2.622    1.031
      2.624    1.029
      2.626    1.030
      2.628    1.031
      2.630    1.028
      2.632    1.030
      2.634    1.030
      2.636    1.030
      2.638    1.029
      2.640    1.031
      2.642    1.029
      2.644    1.031
      2.646    1.031
      2.648    1.031
      2.650    1.031
      2.652    1.031
      2.654    1.032
      2.656    1.031
      2.658    1.032
      2.660    1.031
      2.662    1.031
      2.664    1.031
      2.666    1.032
      2.668    1.033
      2.670    1.031
      2.672    1.032
      2.674    1.033
      2.676    1.031
      2.678    1.032
      2.680    1.033
      2.682    1.032
      2.684    1.033
      2.686    1.034
      2.688    1.034
      2.690    1.032
      2.692    1.033
      2.694    1.034
      2.696    1.032
      2.698    1.033
      2.700    1.034
      2.702    1.035
      2.704    1.036
      2.706    1.034
      2.708    1.035
      2.710    1.035
      2.712    1.033
      2.714    1.034
      2.716    1.034
      2.718    1.035
      2.720    1.036
      2.722    1.037
      2.724    1.035
      2.726    1.036
      2.728    1.034
      2.730    1.037
      2.732    1.035
      2.734    1.036
      2.736    1.035
      2.738    1.037
      2.740    1.035
      2.742    1.036
      2.744    1.036
      2.746    1.035
      2.748    1.037
      2.750    1.036
      2.752    1.038
      2.754    1.037
      2.756    1.037
      2.758    1.037
      2.760    1.035
      2.762    1.038
      2.764    1.037
      2.766    1.039
      2.768    1.037
      2.770    1.038
      2.772    1.037
      2.774    1.038
      2.776    1.038
      2.778    1.037
      2.780    1.038
      2.782    1.036
      2.784    1.039
      2.786    1.037
      2.788    1.037
      2.790    1.037
      2.792    1.039
      2.794    1.038
      2.796    1.039
      2.798    1.039
      2.800    1.039
      2.802    1.038
      2.804    1.038
      2.806    1.040
      2.808    1.039
      2.810    1.039
      2.812    1.040
      2.814    1.039
      2.816    1.041
      2.818    1.040
      2.820    1.039
      2.822    1.041
      2.824    1.039
      2.826    1.041
      2.828    1.040
      2.830    1.040
      2.832    1.040
      2.834    1.040
      2.836    1.041
      2.838    1.039
      2.840    1.041
      2.842    1.041
      2.844    1.040
      2.846    1.040
      2.848    1.042
      2.850    1.041
      2.852    1.040
      2.854    1.041
      2.856    1.041
      2.858    1.042
      2.860    1.041
      2.862    1.042
      2.864    1.041
      2.866    1.042
      2.868    1.041
      2.870    1.042
      2.872    1.042
      2.874    1.042
      2.876    1.042
      2.878    1.042
      2.880    1.042
      2.882    1.043
      2.884    1.042
      2.886    1.042
      2.888    1.042
      2.890    1.042
      2.892    1.043
      2.894    1.043
      2.896    1.042
      2.898    1.044
      2.900    1.042
      2.902    1.042
      2.904    1.044
      2.906    1.043
      2.908    1.043
      2.910    1.042
      2.912    1.044
      2.914    1.042
      2.916    1.043
      2.918    1.043
      2.920    1.044
      2.922    1.043
      2.924    1.044
      2.926    1.045
      2.928    1.045
      2.930    1.044
      2.932    1.045
      2.934    1.044
      2.936    1.043
      2.938    1.044
      2.940    1.044
      2.942    1.044
      2.944    1.044
      2.946    1.044
      2.948    1.045
      2.950    1.045
      2.952    1.044
      2.954    1.045
      2.956    1.043
      2.958    1.044
      2.960    1.044
      2.962    1.045
      2.964    1.045
      2.966    1.045
      2.968    1.045
