# Supplementary material for: Comment on 'Valid molecular dynamics simulations of human hemoglobin require a surprisingly large box size'
Source: eLife. 2019 Jun 20;8:e44718. doi: 10.7554/eLife.44718 (PMC6586461; doi:10.7554/eLife.44718)
Supplement: Figure 2—figure supplement 1—source data 1. — The zip archive contains a README file describing which source files correspond to the different panels. [file elife-44718-fig2-figsupp1-data1.zip › figure2_SI/panel_A/box2/16/rdf_rdf.xvg]

# This file was created Fri Mar 29 08:54:00 2019
# Created by:
#             :-) GROMACS - gmx rdf, 2018.5-dev-20181129-d5972f7 (-:
# 
# Executable:   /usr/local/gromacs/2018/2018.4-impi2017-fftw337-gcc640-cuda91/bin/gmx
# Data prefix:  /usr/local/gromacs/2018/2018.4-impi2017-fftw337-gcc640-cuda91
# Working dir:  /home/vgapsys/project/hemoglobin/ubq/closed_cube/box2/eq6/rdf
# Command line:
#   gmx rdf -s ../init.gro -f ../center_skip100.xtc -o rdf_rdf.xvg -norm rdf -n index_rdf.ndx
# gmx rdf is part of G R O M A C S:
#
# Gromacs Runs On Most of All Computer Systems
#
@    title "Radial distribution"
@    xaxis  label "r (nm)"
@    yaxis  label "g(r)"
@TYPE xy
@ subtitle "reference Protein"
@ view 0.15, 0.15, 0.75, 0.85
@ legend on
@ legend box on
@ legend loctype view
@ legend 0.78, 0.8
@ legend length 2
@ s0 legend "OW"
      0.000    0.000
      0.002    0.000
      0.004    0.000
      0.006    0.000
      0.008    0.000
      0.010    0.000
      0.012    0.000
      0.014    0.000
      0.016    0.000
      0.018    0.000
      0.020    0.000
      0.022    0.000
      0.024    0.000
      0.026    0.000
      0.028    0.000
      0.030    0.000
      0.032    0.000
      0.034    0.000
      0.036    0.000
      0.038    0.000
      0.040    0.000
      0.042    0.000
      0.044    0.000
      0.046    0.000
      0.048    0.000
      0.050    0.000
      0.052    0.000
      0.054    0.000
      0.056    0.000
      0.058    0.000
      0.060    0.000
      0.062    0.000
      0.064    0.000
      0.066    0.000
      0.068    0.000
      0.070    0.000
      0.072    0.000
      0.074    0.000
      0.076    0.000
      0.078    0.000
      0.080    0.000
      0.082    0.000
      0.084    0.000
      0.086    0.000
      0.088    0.000
      0.090    0.000
      0.092    0.000
      0.094    0.000
      0.096    0.000
      0.098    0.000
      0.100    0.000
      0.102    0.000
      0.104    0.000
      0.106    0.000
      0.108    0.000
      0.110    0.000
      0.112    0.000
      0.114    0.000
      0.116    0.000
      0.118    0.000
      0.120    0.000
      0.122    0.000
      0.124    0.000
      0.126    0.000
      0.128    0.000
      0.130    0.000
      0.132    0.000
      0.134    0.000
      0.136    0.000
      0.138    0.000
      0.140    0.000
      0.142    0.000
      0.144    0.000
      0.146    0.000
      0.148    0.000
      0.150    0.000
      0.152    0.000
      0.154    0.000
      0.156    0.002
      0.158    0.002
      0.160    0.006
      0.162    0.010
      0.164    0.016
      0.166    0.024
      0.168    0.033
      0.170    0.043
      0.172    0.049
      0.174    0.055
      0.176    0.066
      0.178    0.073
      0.180    0.076
      0.182    0.081
      0.184    0.077
      0.186    0.082
      0.188    0.078
      0.190    0.069
      0.192    0.072
      0.194    0.065
      0.196    0.064
      0.198    0.062
      0.200    0.060
      0.202    0.054
      0.204    0.052
      0.206    0.048
      0.208    0.048
      0.210    0.040
      0.212    0.040
      0.214    0.035
      0.216    0.034
      0.218    0.034
      0.220    0.029
      0.222    0.030
      0.224    0.031
      0.226    0.030
      0.228    0.030
      0.230    0.031
      0.232    0.033
      0.234    0.037
      0.236    0.042
      0.238    0.044
      0.240    0.052
      0.242    0.056
      0.244    0.065
      0.246    0.071
      0.248    0.080
      0.250    0.094
      0.252    0.111
      0.254    0.133
      0.256    0.148
      0.258    0.161
      0.260    0.188
      0.262    0.202
      0.264    0.219
      0.266    0.234
      0.268    0.242
      0.270    0.259
      0.272    0.257
      0.274    0.272
      0.276    0.267
      0.278    0.267
      0.280    0.264
      0.282    0.261
      0.284    0.263
      0.286    0.262
      0.288    0.257
      0.290    0.249
      0.292    0.240
      0.294    0.242
      0.296    0.237
      0.298    0.234
      0.300    0.233
      0.302    0.230
      0.304    0.229
      0.306    0.230
      0.308    0.235
      0.310    0.230
      0.312    0.241
      0.314    0.243
      0.316    0.241
      0.318    0.251
      0.320    0.252
      0.322    0.255
      0.324    0.260
      0.326    0.266
      0.328    0.271
      0.330    0.270
      0.332    0.284
      0.334    0.295
      0.336    0.286
      0.338    0.303
      0.340    0.297
      0.342    0.309
      0.344    0.310
      0.346    0.311
      0.348    0.308
      0.350    0.323
      0.352    0.322
      0.354    0.323
      0.356    0.329
      0.358    0.333
      0.360    0.330
      0.362    0.335
      0.364    0.335
      0.366    0.337
      0.368    0.334
      0.370    0.341
      0.372    0.336
      0.374    0.340
      0.376    0.342
      0.378    0.335
      0.380    0.339
      0.382    0.334
      0.384    0.336
      0.386    0.339
      0.388    0.334
      0.390    0.330
      0.392    0.335
      0.394    0.331
      0.396    0.325
      0.398    0.329
      0.400    0.329
      0.402    0.328
      0.404    0.326
      0.406    0.323
      0.408    0.321
      0.410    0.322
      0.412    0.327
      0.414    0.324
      0.416    0.326
      0.418    0.325
      0.420    0.327
      0.422    0.332
      0.424    0.328
      0.426    0.327
      0.428    0.325
      0.430    0.333
      0.432    0.331
      0.434    0.333
      0.436    0.338
      0.438    0.342
      0.440    0.339
      0.442    0.341
      0.444    0.345
      0.446    0.349
      0.448    0.347
      0.450    0.350
      0.452    0.353
      0.454    0.353
      0.456    0.361
      0.458    0.358
      0.460    0.357
      0.462    0.367
      0.464    0.360
      0.466    0.367
      0.468    0.368
      0.470    0.370
      0.472    0.372
      0.474    0.375
      0.476    0.373
      0.478    0.373
      0.480    0.376
      0.482    0.374
      0.484    0.377
      0.486    0.380
      0.488    0.383
      0.490    0.379
      0.492    0.376
      0.494    0.382
      0.496    0.379
      0.498    0.382
      0.500    0.381
      0.502    0.381
      0.504    0.382
      0.506    0.385
      0.508    0.386
      0.510    0.386
      0.512    0.388
      0.514    0.383
      0.516    0.390
      0.518    0.384
      0.520    0.386
      0.522    0.387
      0.524    0.387
      0.526    0.386
      0.528    0.388
      0.530    0.390
      0.532    0.390
      0.534    0.392
      0.536    0.392
      0.538    0.393
      0.540    0.390
      0.542    0.393
      0.544    0.391
      0.546    0.398
      0.548    0.393
      0.550    0.394
      0.552    0.398
      0.554    0.399
      0.556    0.398
      0.558    0.400
      0.560    0.402
      0.562    0.402
      0.564    0.401
      0.566    0.403
      0.568    0.407
      0.570    0.403
      0.572    0.404
      0.574    0.404
      0.576    0.400
      0.578    0.402
      0.580    0.404
      0.582    0.407
      0.584    0.403
      0.586    0.407
      0.588    0.405
      0.590    0.408
      0.592    0.405
      0.594    0.407
      0.596    0.410
      0.598    0.411
      0.600    0.411
      0.602    0.409
      0.604    0.414
      0.606    0.412
      0.608    0.415
      0.610    0.413
      0.612    0.412
      0.614    0.414
      0.616    0.415
      0.618    0.416
      0.620    0.417
      0.622    0.418
      0.624    0.417
      0.626    0.417
      0.628    0.421
      0.630    0.421
      0.632    0.419
      0.634    0.421
      0.636    0.419
      0.638    0.418
      0.640    0.426
      0.642    0.422
      0.644    0.425
      0.646    0.425
      0.648    0.424
      0.650    0.424
      0.652    0.428
      0.654    0.430
      0.656    0.430
      0.658    0.433
      0.660    0.434
      0.662    0.434
      0.664    0.434
      0.666    0.439
      0.668    0.437
      0.670    0.436
      0.672    0.441
      0.674    0.441
      0.676    0.440
      0.678    0.442
      0.680    0.444
      0.682    0.443
      0.684    0.447
      0.686    0.446
      0.688    0.446
      0.690    0.447
      0.692    0.454
      0.694    0.450
      0.696    0.451
      0.698    0.454
      0.700    0.454
      0.702    0.459
      0.704    0.462
      0.706    0.458
      0.708    0.460
      0.710    0.462
      0.712    0.461
      0.714    0.460
      0.716    0.463
      0.718    0.464
      0.720    0.468
      0.722    0.472
      0.724    0.466
      0.726    0.470
      0.728    0.473
      0.730    0.471
      0.732    0.472
      0.734    0.473
      0.736    0.478
      0.738    0.475
      0.740    0.476
      0.742    0.482
      0.744    0.478
      0.746    0.480
      0.748    0.479
      0.750    0.479
      0.752    0.482
      0.754    0.482
      0.756    0.484
      0.758    0.485
      0.760    0.485
      0.762    0.487
      0.764    0.493
      0.766    0.486
      0.768    0.492
      0.770    0.497
      0.772    0.495
      0.774    0.495
      0.776    0.495
      0.778    0.497
      0.780    0.500
      0.782    0.498
      0.784    0.501
      0.786    0.498
      0.788    0.499
      0.790    0.502
      0.792    0.503
      0.794    0.502
      0.796    0.506
      0.798    0.509
      0.800    0.509
      0.802    0.510
      0.804    0.510
      0.806    0.509
      0.808    0.511
      0.810    0.512
      0.812    0.513
      0.814    0.513
      0.816    0.518
      0.818    0.516
      0.820    0.518
      0.822    0.521
      0.824    0.520
      0.826    0.521
      0.828    0.521
      0.830    0.522
      0.832    0.524
      0.834    0.525
      0.836    0.526
      0.838    0.523
      0.840    0.528
      0.842    0.529
      0.844    0.527
      0.846    0.530
      0.848    0.531
      0.850    0.531
      0.852    0.533
      0.854    0.531
      0.856    0.537
      0.858    0.537
      0.860    0.533
      0.862    0.536
      0.864    0.532
      0.866    0.538
      0.868    0.538
      0.870    0.539
      0.872    0.542
      0.874    0.543
      0.876    0.545
      0.878    0.543
      0.880    0.546
      0.882    0.547
      0.884    0.548
      0.886    0.547
      0.888    0.547
      0.890    0.552
      0.892    0.551
      0.894    0.553
      0.896    0.552
      0.898    0.553
      0.900    0.550
      0.902    0.553
      0.904    0.558
      0.906    0.558
      0.908    0.557
      0.910    0.558
      0.912    0.560
      0.914    0.560
      0.916    0.561
      0.918    0.565
      0.920    0.564
      0.922    0.567
      0.924    0.565
      0.926    0.566
      0.928    0.565
      0.930    0.569
      0.932    0.568
      0.934    0.569
      0.936    0.571
      0.938    0.568
      0.940    0.576
      0.942    0.570
      0.944    0.573
      0.946    0.573
      0.948    0.574
      0.950    0.578
      0.952    0.575
      0.954    0.578
      0.956    0.580
      0.958    0.578
      0.960    0.579
      0.962    0.578
      0.964    0.582
      0.966    0.582
      0.968    0.584
      0.970    0.584
      0.972    0.585
      0.974    0.583
      0.976    0.586
      0.978    0.586
      0.980    0.589
      0.982    0.589
      0.984    0.585
      0.986    0.588
      0.988    0.593
      0.990    0.591
      0.992    0.587
      0.994    0.591
      0.996    0.594
      0.998    0.596
      1.000    0.598
      1.002    0.595
      1.004    0.598
      1.006    0.596
      1.008    0.600
      1.010    0.598
      1.012    0.602
      1.014    0.600
      1.016    0.601
      1.018    0.602
      1.020    0.601
      1.022    0.601
      1.024    0.604
      1.026    0.603
      1.028    0.607
      1.030    0.611
      1.032    0.605
      1.034    0.608
      1.036    0.606
      1.038    0.610
      1.040    0.611
      1.042    0.610
      1.044    0.615
      1.046    0.611
      1.048    0.615
      1.050    0.615
      1.052    0.614
      1.054    0.616
      1.056    0.618
      1.058    0.618
      1.060    0.620
      1.062    0.620
      1.064    0.618
      1.066    0.621
      1.068    0.620
      1.070    0.622
      1.072    0.624
      1.074    0.620
      1.076    0.622
      1.078    0.624
      1.080    0.627
      1.082    0.628
      1.084    0.629
      1.086    0.626
      1.088    0.626
      1.090    0.628
      1.092    0.630
      1.094    0.631
      1.096    0.633
      1.098    0.632
      1.100    0.634
      1.102    0.635
      1.104    0.634
      1.106    0.636
      1.108    0.638
      1.110    0.638
      1.112    0.640
      1.114    0.637
      1.116    0.641
      1.118    0.643
      1.120    0.641
      1.122    0.642
      1.124    0.644
      1.126    0.643
      1.128    0.644
      1.130    0.646
      1.132    0.648
      1.134    0.648
      1.136    0.649
      1.138    0.649
      1.140    0.651
      1.142    0.649
      1.144    0.650
      1.146    0.652
      1.148    0.654
      1.150    0.654
      1.152    0.654
      1.154    0.656
      1.156    0.655
      1.158    0.656
      1.160    0.656
      1.162    0.657
      1.164    0.658
      1.166    0.660
      1.168    0.660
      1.170    0.661
      1.172    0.662
      1.174    0.662
      1.176    0.663
      1.178    0.665
      1.180    0.662
      1.182    0.661
      1.184    0.663
      1.186    0.665
      1.188    0.665
      1.190    0.668
      1.192    0.667
      1.194    0.666
      1.196    0.666
      1.198    0.670
      1.200    0.671
      1.202    0.672
      1.204    0.673
      1.206    0.670
      1.208    0.675
      1.210    0.673
      1.212    0.676
      1.214    0.676
      1.216    0.676
      1.218    0.676
      1.220    0.677
      1.222    0.679
      1.224    0.680
      1.226    0.681
      1.228    0.681
      1.230    0.682
      1.232    0.681
      1.234    0.684
      1.236    0.685
      1.238    0.683
      1.240    0.685
      1.242    0.686
      1.244    0.689
      1.246    0.689
      1.248    0.689
      1.250    0.691
      1.252    0.691
      1.254    0.691
      1.256    0.693
      1.258    0.692
      1.260    0.694
      1.262    0.695
      1.264    0.694
      1.266    0.697
      1.268    0.695
      1.270    0.696
      1.272    0.699
      1.274    0.700
      1.276    0.700
      1.278    0.700
      1.280    0.704
      1.282    0.704
      1.284    0.703
      1.286    0.706
      1.288    0.703
      1.290    0.703
      1.292    0.705
      1.294    0.707
      1.296    0.707
      1.298    0.707
      1.300    0.710
      1.302    0.710
      1.304    0.711
      1.306    0.711
      1.308    0.713
      1.310    0.715
      1.312    0.713
      1.314    0.715
      1.316    0.712
      1.318    0.717
      1.320    0.715
      1.322    0.718
      1.324    0.718
      1.326    0.719
      1.328    0.719
      1.330    0.723
      1.332    0.723
      1.334    0.721
      1.336    0.722
      1.338    0.721
      1.340    0.726
      1.342    0.723
      1.344    0.726
      1.346    0.726
      1.348    0.731
      1.350    0.726
      1.352    0.727
      1.354    0.732
      1.356    0.729
      1.358    0.730
      1.360    0.731
      1.362    0.732
      1.364    0.732
      1.366    0.732
      1.368    0.735
      1.370    0.736
      1.372    0.736
      1.374    0.736
      1.376    0.738
      1.378    0.739
      1.380    0.738
      1.382    0.741
      1.384    0.741
      1.386    0.739
      1.388    0.740
      1.390    0.742
      1.392    0.741
      1.394    0.744
      1.396    0.743
      1.398    0.745
      1.400    0.745
      1.402    0.747
      1.404    0.746
      1.406    0.749
      1.408    0.748
      1.410    0.748
      1.412    0.750
      1.414    0.749
      1.416    0.749
      1.418    0.751
      1.420    0.753
      1.422    0.752
      1.424    0.755
      1.426    0.753
      1.428    0.756
      1.430    0.755
      1.432    0.757
      1.434    0.756
      1.436    0.755
      1.438    0.759
      1.440    0.759
      1.442    0.757
      1.444    0.761
      1.446    0.763
      1.448    0.761
      1.450    0.762
      1.452    0.762
      1.454    0.763
      1.456    0.764
      1.458    0.764
      1.460    0.767
      1.462    0.765
      1.464    0.767
      1.466    0.769
      1.468    0.769
      1.470    0.768
      1.472    0.769
      1.474    0.770
      1.476    0.772
      1.478    0.771
      1.480    0.769
      1.482    0.774
      1.484    0.774
      1.486    0.775
      1.488    0.775
      1.490    0.773
      1.492    0.775
      1.494    0.776
      1.496    0.775
      1.498    0.778
      1.500    0.779
      1.502    0.780
      1.504    0.781
      1.506    0.781
      1.508    0.781
      1.510    0.780
      1.512    0.781
      1.514    0.782
      1.516    0.785
      1.518    0.784
      1.520    0.787
      1.522    0.787
      1.524    0.785
      1.526    0.787
      1.528    0.788
      1.530    0.789
      1.532    0.788
      1.534    0.788
      1.536    0.789
      1.538    0.791
      1.540    0.794
      1.542    0.793
      1.544    0.793
      1.546    0.794
      1.548    0.794
      1.550    0.793
      1.552    0.793
      1.554    0.795
      1.556    0.796
      1.558    0.798
      1.560    0.798
      1.562    0.797
      1.564    0.798
      1.566    0.801
      1.568    0.802
      1.570    0.801
      1.572    0.803
      1.574    0.802
      1.576    0.803
      1.578    0.803
      1.580    0.805
      1.582    0.804
      1.584    0.805
      1.586    0.807
      1.588    0.807
      1.590    0.807
      1.592    0.808
      1.594    0.808
      1.596    0.807
      1.598    0.808
      1.600    0.812
      1.602    0.811
      1.604    0.809
      1.606    0.811
      1.608    0.813
      1.610    0.811
      1.612    0.813
      1.614    0.811
      1.616    0.816
      1.618    0.815
      1.620    0.815
      1.622    0.814
      1.624    0.815
      1.626    0.819
      1.628    0.818
      1.630    0.819
      1.632    0.819
      1.634    0.820
      1.636    0.823
      1.638    0.822
      1.640    0.822
      1.642    0.822
      1.644    0.824
      1.646    0.825
      1.648    0.824
      1.650    0.824
      1.652    0.825
      1.654    0.824
      1.656    0.827
      1.658    0.826
      1.660    0.827
      1.662    0.829
      1.664    0.831
      1.666    0.830
      1.668    0.830
      1.670    0.832
      1.672    0.831
      1.674    0.833
      1.676    0.831
      1.678    0.833
      1.680    0.832
      1.682    0.833
      1.684    0.837
      1.686    0.836
      1.688    0.836
      1.690    0.837
      1.692    0.837
      1.694    0.837
      1.696    0.839
      1.698    0.841
      1.700    0.840
      1.702    0.841
      1.704    0.842
      1.706    0.841
      1.708    0.843
      1.710    0.843
      1.712    0.843
      1.714    0.843
      1.716    0.846
      1.718    0.844
      1.720    0.845
      1.722    0.845
      1.724    0.848
      1.726    0.848
      1.728    0.849
      1.730    0.849
      1.732    0.849
      1.734    0.851
      1.736    0.850
      1.738    0.851
      1.740    0.851
      1.742    0.853
      1.744    0.853
      1.746    0.855
      1.748    0.855
      1.750    0.855
      1.752    0.855
      1.754    0.855
      1.756    0.855
      1.758    0.856
      1.760    0.856
      1.762    0.859
      1.764    0.859
      1.766    0.858
      1.768    0.858
      1.770    0.861
      1.772    0.862
      1.774    0.861
      1.776    0.864
      1.778    0.863
      1.780    0.862
      1.782    0.865
      1.784    0.865
      1.786    0.863
      1.788    0.866
      1.790    0.865
      1.792    0.867
      1.794    0.866
      1.796    0.867
      1.798    0.869
      1.800    0.870
      1.802    0.870
      1.804    0.871
      1.806    0.870
      1.808    0.872
      1.810    0.872
      1.812    0.874
      1.814    0.874
      1.816    0.873
      1.818    0.872
      1.820    0.875
      1.822    0.874
      1.824    0.875
      1.826    0.877
      1.828    0.876
      1.830    0.877
      1.832    0.876
      1.834    0.877
      1.836    0.876
      1.838    0.880
      1.840    0.877
      1.842    0.879
      1.844    0.882
      1.846    0.880
      1.848    0.881
      1.850    0.882
      1.852    0.882
      1.854    0.884
      1.856    0.883
      1.858    0.884
      1.860    0.885
      1.862    0.884
      1.864    0.885
      1.866    0.887
      1.868    0.886
      1.870    0.888
      1.872    0.888
      1.874    0.887
      1.876    0.887
      1.878    0.889
      1.880    0.891
      1.882    0.892
      1.884    0.892
      1.886    0.892
      1.888    0.893
      1.890    0.892
      1.892    0.891
      1.894    0.894
      1.896    0.891
      1.898    0.895
      1.900    0.892
      1.902    0.895
      1.904    0.896
      1.906    0.897
      1.908    0.896
      1.910    0.896
      1.912    0.898
      1.914    0.898
      1.916    0.899
      1.918    0.899
      1.920    0.901
      1.922    0.898
      1.924    0.900
      1.926    0.901
      1.928    0.901
      1.930    0.899
      1.932    0.902
      1.934    0.903
      1.936    0.903
      1.938    0.904
      1.940    0.903
      1.942    0.906
      1.944    0.905
      1.946    0.905
      1.948    0.904
      1.950    0.908
      1.952    0.906
      1.954    0.908
      1.956    0.908
      1.958    0.908
      1.960    0.908
      1.962    0.908
      1.964    0.910
      1.966    0.910
      1.968    0.910
      1.970    0.912
      1.972    0.912
      1.974    0.911
      1.976    0.913
      1.978    0.911
      1.980    0.913
      1.982    0.915
      1.984    0.915
      1.986    0.912
      1.988    0.915
      1.990    0.915
      1.992    0.915
      1.994    0.919
      1.996    0.918
      1.998    0.915
      2.000    0.918
      2.002    0.919
      2.004    0.918
      2.006    0.918
      2.008    0.919
      2.010    0.919
      2.012    0.920
      2.014    0.919
      2.016    0.920
      2.018    0.921
      2.020    0.921
      2.022    0.922
      2.024    0.922
      2.026    0.923
      2.028    0.922
      2.030    0.923
      2.032    0.924
      2.034    0.926
      2.036    0.926
      2.038    0.926
      2.040    0.927
      2.042    0.928
      2.044    0.928
      2.046    0.928
      2.048    0.927
      2.050    0.928
      2.052    0.929
      2.054    0.930
      2.056    0.930
      2.058    0.930
      2.060    0.930
      2.062    0.929
      2.064    0.931
      2.066    0.930
      2.068    0.930
      2.070    0.932
      2.072    0.933
      2.074    0.932
      2.076    0.931
      2.078    0.935
      2.080    0.934
      2.082    0.934
      2.084    0.935
      2.086    0.934
      2.088    0.933
      2.090    0.936
      2.092    0.936
      2.094    0.938
      2.096    0.938
      2.098    0.936
      2.100    0.938
      2.102    0.938
      2.104    0.939
      2.106    0.938
      2.108    0.938
      2.110    0.939
      2.112    0.942
      2.114    0.939
      2.116    0.941
      2.118    0.940
      2.120    0.942
      2.122    0.941
      2.124    0.941
      2.126    0.944
      2.128    0.942
      2.130    0.943
      2.132    0.943
      2.134    0.945
      2.136    0.943
      2.138    0.946
      2.140    0.945
      2.142    0.946
      2.144    0.946
      2.146    0.946
      2.148    0.947
      2.150    0.945
      2.152    0.947
      2.154    0.949
      2.156    0.949
      2.158    0.948
      2.160    0.949
      2.162    0.949
      2.164    0.950
      2.166    0.951
      2.168    0.951
      2.170    0.951
      2.172    0.949
      2.174    0.951
      2.176    0.952
      2.178    0.953
      2.180    0.951
      2.182    0.952
      2.184    0.953
      2.186    0.952
      2.188    0.953
      2.190    0.953
      2.192    0.955
      2.194    0.955
      2.196    0.955
      2.198    0.956
      2.200    0.955
      2.202    0.955
      2.204    0.956
      2.206    0.956
      2.208    0.958
      2.210    0.956
      2.212    0.957
      2.214    0.958
      2.216    0.959
      2.218    0.959
      2.220    0.961
      2.222    0.958
      2.224    0.959
      2.226    0.960
      2.228    0.960
      2.230    0.961
      2.232    0.959
      2.234    0.961
      2.236    0.961
      2.238    0.962
      2.240    0.963
      2.242    0.962
      2.244    0.963
      2.246    0.963
      2.248    0.962
      2.250    0.964
      2.252    0.963
      2.254    0.965
      2.256    0.964
      2.258    0.965
      2.260    0.965
      2.262    0.964
      2.264    0.966
      2.266    0.966
      2.268    0.967
      2.270    0.967
      2.272    0.968
      2.274    0.966
      2.276    0.969
      2.278    0.967
      2.280    0.970
      2.282    0.968
      2.284    0.968
      2.286    0.969
      2.288    0.968
      2.290    0.969
      2.292    0.968
      2.294    0.969
      2.296    0.967
      2.298    0.971
      2.300    0.971
      2.302    0.971
      2.304    0.970
      2.306    0.971
      2.308    0.971
      2.310    0.971
      2.312    0.972
      2.314    0.974
      2.316    0.973
      2.318    0.973
      2.320    0.972
      2.322    0.974
      2.324    0.973
      2.326    0.975
      2.328    0.973
      2.330    0.975
      2.332    0.974
      2.334    0.975
      2.336    0.976
      2.338    0.976
      2.340    0.976
      2.342    0.976
      2.344    0.975
      2.346    0.975
      2.348    0.976
      2.350    0.977
      2.352    0.978
      2.354    0.978
      2.356    0.977
      2.358    0.978
      2.360    0.978
      2.362    0.979
      2.364    0.978
      2.366    0.978
      2.368    0.980
      2.370    0.978
      2.372    0.979
      2.374    0.980
      2.376    0.980
      2.378    0.981
      2.380    0.980
      2.382    0.980
      2.384    0.980
      2.386    0.981
      2.388    0.980
      2.390    0.983
      2.392    0.983
      2.394    0.983
      2.396    0.981
      2.398    0.982
      2.400    0.983
      2.402    0.982
      2.404    0.985
      2.406    0.984
      2.408    0.983
      2.410    0.985
      2.412    0.984
      2.414    0.984
      2.416    0.984
      2.418    0.984
      2.420    0.985
      2.422    0.984
      2.424    0.986
      2.426    0.986
      2.428    0.987
      2.430    0.985
      2.432    0.986
      2.434    0.985
      2.436    0.986
      2.438    0.987
      2.440    0.986
      2.442    0.987
      2.444    0.988
      2.446    0.987
      2.448    0.988
      2.450    0.988
      2.452    0.988
      2.454    0.988
      2.456    0.987
      2.458    0.988
      2.460    0.988
      2.462    0.988
      2.464    0.988
      2.466    0.989
      2.468    0.990
      2.470    0.989
      2.472    0.988
      2.474    0.990
      2.476    0.990
      2.478    0.990
      2.480    0.991
      2.482    0.990
      2.484    0.990
      2.486    0.991
      2.488    0.991
      2.490    0.992
      2.492    0.991
      2.494    0.992
      2.496    0.992
      2.498    0.990
      2.500    0.990
      2.502    0.993
      2.504    0.994
      2.506    0.993
      2.508    0.993
      2.510    0.992
      2.512    0.994
      2.514    0.993
      2.516    0.994
      2.518    0.994
      2.520    0.994
      2.522    0.995
      2.524    0.995
      2.526    0.994
      2.528    0.994
      2.530    0.994
      2.532    0.995
      2.534    0.996
      2.536    0.993
      2.538    0.995
      2.540    0.996
      2.542    0.996
      2.544    0.995
      2.546    0.996
      2.548    0.995
      2.550    0.995
      2.552    0.996
      2.554    0.997
      2.556    0.994
      2.558    0.996
      2.560    0.997
      2.562    0.999
      2.564    0.998
      2.566    0.998
      2.568    0.998
      2.570    0.997
      2.572    0.997
      2.574    0.998
      2.576    0.998
      2.578    0.997
      2.580    0.997
      2.582    0.998
      2.584    0.998
      2.586    0.998
      2.588    0.998
      2.590    0.999
      2.592    0.999
      2.594    1.000
      2.596    0.999
      2.598    0.999
      2.600    0.999
      2.602    0.998
      2.604    1.001
      2.606    1.001
      2.608    1.000
      2.610    1.000
      2.612    1.001
      2.614    1.001
      2.616    1.001
      2.618    1.001
      2.620    1.002
      2.622    1.001
      2.624    1.000
      2.626    1.002
      2.628    1.002
      2.630    1.001
      2.632    1.002
      2.634    1.001
      2.636    1.002
      2.638    1.003
      2.640    1.003
      2.642    1.002
      2.644    1.003
      2.646    1.003
      2.648    1.002
      2.650    1.002
      2.652    1.003
      2.654    1.003
      2.656    1.003
      2.658    1.003
      2.660    1.004
      2.662    1.002
      2.664    1.003
      2.666    1.003
      2.668    1.004
      2.670    1.003
      2.672    1.002
      2.674    1.004
      2.676    1.005
      2.678    1.004
      2.680    1.003
      2.682    1.004
      2.684    1.005
      2.686    1.005
      2.688    1.004
      2.690    1.003
      2.692    1.004
      2.694    1.005
      2.696    1.004
      2.698    1.006
      2.700    1.006
      2.702    1.005
      2.704    1.005
      2.706    1.005
      2.708    1.005
      2.710    1.007
      2.712    1.005
      2.714    1.007
      2.716    1.006
      2.718    1.006
      2.720    1.006
      2.722    1.005
      2.724    1.007
      2.726    1.006
      2.728    1.006
      2.730    1.007
      2.732    1.008
      2.734    1.005
      2.736    1.007
      2.738    1.007
      2.740    1.007
      2.742    1.006
      2.744    1.005
      2.746    1.008
      2.748    1.007
      2.750    1.007
      2.752    1.008
      2.754    1.007
      2.756    1.008
      2.758    1.008
      2.760    1.007
      2.762    1.008
      2.764    1.007
      2.766    1.007
      2.768    1.009
      2.770    1.008
      2.772    1.008
      2.774    1.009
      2.776    1.008
      2.778    1.008
      2.780    1.008
      2.782    1.009
      2.784    1.009
      2.786    1.008
      2.788    1.009
      2.790    1.008
      2.792    1.009
      2.794    1.009
      2.796    1.010
      2.798    1.009
      2.800    1.010
      2.802    1.008
      2.804    1.009
      2.806    1.010
      2.808    1.009
      2.810    1.008
      2.812    1.009
      2.814    1.009
      2.816    1.009
      2.818    1.010
      2.820    1.010
      2.822    1.010
      2.824    1.009
      2.826    1.010
      2.828    1.010
      2.830    1.010
      2.832    1.010
      2.834    1.010
      2.836    1.011
      2.838    1.009
      2.840    1.011
      2.842    1.010
      2.844    1.011
      2.846    1.011
      2.848    1.011
      2.850    1.010
      2.852    1.011
      2.854    1.010
      2.856    1.011
      2.858    1.012
      2.860    1.010
      2.862    1.011
      2.864    1.011
      2.866    1.011
      2.868    1.012
      2.870    1.010
      2.872    1.010
      2.874    1.011
      2.876    1.012
      2.878    1.011
      2.880    1.011
      2.882    1.012
      2.884    1.011
      2.886    1.013
      2.888    1.013
      2.890    1.010
      2.892    1.012
      2.894    1.012
      2.896    1.011
      2.898    1.013
      2.900    1.012
      2.902    1.012
      2.904    1.011
      2.906    1.013
      2.908    1.012
      2.910    1.011
      2.912    1.013
      2.914    1.013
      2.916    1.012
      2.918    1.013
      2.920    1.013
      2.922    1.013
      2.924    1.012
      2.926    1.011
      2.928    1.013
      2.930    1.014
      2.932    1.011
      2.934    1.012
      2.936    1.014
      2.938    1.013
      2.940    1.014
      2.942    1.013
      2.944    1.014
      2.946    1.013
      2.948    1.011
      2.950    1.012
      2.952    1.012
      2.954    1.014
      2.956    1.012
      2.958    1.013
      2.960    1.014
      2.962    1.014
      2.964    1.013
      2.966    1.013
      2.968    1.013
      2.970    1.014
      2.972    1.012
      2.974    1.013
      2.976    1.014
      2.978    1.014
      2.980    1.014
      2.982    1.013
      2.984    1.013
      2.986    1.014
      2.988    1.013
      2.990    1.014
      2.992    1.014
      2.994    1.014
      2.996    1.014
      2.998    1.014
      3.000    1.013
      3.002    1.014
      3.004    1.014
      3.006    1.014
      3.008    1.015
      3.010    1.015
      3.012    1.014
      3.014    1.014
      3.016    1.014
      3.018    1.015
      3.020    1.015
      3.022    1.013
      3.024    1.015
      3.026    1.013
      3.028    1.014
      3.030    1.014
      3.032    1.015
      3.034    1.013
      3.036    1.014
      3.038    1.015
      3.040    1.015
      3.042    1.014
      3.044    1.015
      3.046    1.015
      3.048    1.014
      3.050    1.015
      3.052    1.015
      3.054    1.015
      3.056    1.014
      3.058    1.016
      3.060    1.015
      3.062    1.014
      3.064    1.016
      3.066    1.013
      3.068    1.015
      3.070    1.014
      3.072    1.015
      3.074    1.015
      3.076    1.015
      3.078    1.015
      3.080    1.014
      3.082    1.015
      3.084    1.016
      3.086    1.015
      3.088    1.016
      3.090    1.015
      3.092    1.014
      3.094    1.015
      3.096    1.016
      3.098    1.015
      3.100    1.014
      3.102    1.014
      3.104    1.014
      3.106    1.015
      3.108    1.016
      3.110    1.016
      3.112    1.015
      3.114    1.014
      3.116    1.015
      3.118    1.014
      3.120    1.015
      3.122    1.015
      3.124    1.015
      3.126    1.016
      3.128    1.016
      3.130    1.014
      3.132    1.015
      3.134    1.015
      3.136    1.016
      3.138    1.016
      3.140    1.015
      3.142    1.015
      3.144    1.017
      3.146    1.017
      3.148    1.015
      3.150    1.016
      3.152    1.015
      3.154    1.016
      3.156    1.016
      3.158    1.016
      3.160    1.016
      3.162    1.016
      3.164    1.016
      3.166    1.016
      3.168    1.016
      3.170    1.016
      3.172    1.016
      3.174    1.015
      3.176    1.016
      3.178    1.016
      3.180    1.016
      3.182    1.015
      3.184    1.015
      3.186    1.016
      3.188    1.015
      3.190    1.016
      3.192    1.015
      3.194    1.017
      3.196    1.015
      3.198    1.016
      3.200    1.016
      3.202    1.017
      3.204    1.017
      3.206    1.016
      3.208    1.016
      3.210    1.016
      3.212    1.016
      3.214    1.016
      3.216    1.017
      3.218    1.015
      3.220    1.016
      3.222    1.016
      3.224    1.015
      3.226    1.016
      3.228    1.016
      3.230    1.015
      3.232    1.017
      3.234    1.016
      3.236    1.017
      3.238    1.016
      3.240    1.017
      3.242    1.017
      3.244    1.016
      3.246    1.017
      3.248    1.017
      3.250    1.016
      3.252    1.016
      3.254    1.015
      3.256    1.017
      3.258    1.016
      3.260    1.016
      3.262    1.016
      3.264    1.017
      3.266    1.017
      3.268    1.017
      3.270    1.017
      3.272    1.017
      3.274    1.016
      3.276    1.016
      3.278    1.016
      3.280    1.016
      3.282    1.016
      3.284    1.017
      3.286    1.015
      3.288    1.016
      3.290    1.016
      3.292    1.015
      3.294    1.016
      3.296    1.016
      3.298    1.017
      3.300    1.017
      3.302    1.016
      3.304    1.016
      3.306    1.017
      3.308    1.016
      3.310    1.018
      3.312    1.017
      3.314    1.017
      3.316    1.016
      3.318    1.017
      3.320    1.016
      3.322    1.018
      3.324    1.015
      3.326    1.017
      3.328    1.016
      3.330    1.017
      3.332    1.017
      3.334    1.017
      3.336    1.016
      3.338    1.017
      3.340    1.017
      3.342    1.017
      3.344    1.017
      3.346    1.018
      3.348    1.017
      3.350    1.017
      3.352    1.017
      3.354    1.017
      3.356    1.015
      3.358    1.017
      3.360    1.018
      3.362    1.016
      3.364    1.016
      3.366    1.015
      3.368    1.017
      3.370    1.017
      3.372    1.017
      3.374    1.017
      3.376    1.018
      3.378    1.017
      3.380    1.017
      3.382    1.016
      3.384    1.017
      3.386    1.017
      3.388    1.018
      3.390    1.017
      3.392    1.017
      3.394    1.016
      3.396    1.017
      3.398    1.016
      3.400    1.018
      3.402    1.017
      3.404    1.018
      3.406    1.017
      3.408    1.019
      3.410    1.016
      3.412    1.017
      3.414    1.017
      3.416    1.017
      3.418    1.017
      3.420    1.017
      3.422    1.018
      3.424    1.017
      3.426    1.016
      3.428    1.017
      3.430    1.017
      3.432    1.018
      3.434    1.018
      3.436    1.017
      3.438    1.017
      3.440    1.017
      3.442    1.017
      3.444    1.017
      3.446    1.018
      3.448    1.016
      3.450    1.017
      3.452    1.018
      3.454    1.017
      3.456    1.017
      3.458    1.017
      3.460    1.017
      3.462    1.016
      3.464    1.018
      3.466    1.017
      3.468    1.018
      3.470    1.017
      3.472    1.017
      3.474    1.018
      3.476    1.017
      3.478    1.016
      3.480    1.018
      3.482    1.018
      3.484    1.018
      3.486    1.017
      3.488    1.018
      3.490    1.018
      3.492    1.017
      3.494    1.017
      3.496    1.018
      3.498    1.017
      3.500    1.017
      3.502    1.017
      3.504    1.016
      3.506    1.017
      3.508    1.018
      3.510    1.016
      3.512    1.017
      3.514    1.018
      3.516    1.018
      3.518    1.017
      3.520    1.017
      3.522    1.017
      3.524    1.017
      3.526    1.018
      3.528    1.017
      3.530    1.017
      3.532    1.017
      3.534    1.019
      3.536    1.018
      3.538    1.017
      3.540    1.018
      3.542    1.017
      3.544    1.017
      3.546    1.018
      3.548    1.018
      3.550    1.017
      3.552    1.018
      3.554    1.018
      3.556    1.017
      3.558    1.018
      3.560    1.018
      3.562    1.018
      3.564    1.016
      3.566    1.017
      3.568    1.017
      3.570    1.018
      3.572    1.017
      3.574    1.018
      3.576    1.017
      3.578    1.018
      3.580    1.018
      3.582    1.019
      3.584    1.017
      3.586    1.018
      3.588    1.017
      3.590    1.017
      3.592    1.018
      3.594    1.017
      3.596    1.017
      3.598    1.017
      3.600    1.018
      3.602    1.019
      3.604    1.017
      3.606    1.016
      3.608    1.017
      3.610    1.018
      3.612    1.018
      3.614    1.019
      3.616    1.018
      3.618    1.017
      3.620    1.018
      3.622    1.018
      3.624    1.018
      3.626    1.018
      3.628    1.018
      3.630    1.018
      3.632    1.018
      3.634    1.017
      3.636    1.018
      3.638    1.017
      3.640    1.017
      3.642    1.017
      3.644    1.017
      3.646    1.017
      3.648    1.018
      3.650    1.017
      3.652    1.017
      3.654    1.018
      3.656    1.017
      3.658    1.018
      3.660    1.017
      3.662    1.018
      3.664    1.018
      3.666    1.017
      3.668    1.019
      3.670    1.017
      3.672    1.017
      3.674    1.018
      3.676    1.018
      3.678    1.018
      3.680    1.018
      3.682    1.018
      3.684    1.018
      3.686    1.018
      3.688    1.017
      3.690    1.017
      3.692    1.017
      3.694    1.018
      3.696    1.017
      3.698    1.018
      3.700    1.017
      3.702    1.018
      3.704    1.018
      3.706    1.019
      3.708    1.017
      3.710    1.018
      3.712    1.018
      3.714    1.017
      3.716    1.017
      3.718    1.018
      3.720    1.018
      3.722    1.018
      3.724    1.017
      3.726    1.018
      3.728    1.018
      3.730    1.018
      3.732    1.018
      3.734    1.018
      3.736    1.018
      3.738    1.017
      3.740    1.018
      3.742    1.018
      3.744    1.018
      3.746    1.017
      3.748    1.018
      3.750    1.017
      3.752    1.017
      3.754    1.018
      3.756    1.018
      3.758    1.017
      3.760    1.018
      3.762    1.017
      3.764    1.017
      3.766    1.019
      3.768    1.019
      3.770    1.018
      3.772    1.017
      3.774    1.019
      3.776    1.018
      3.778    1.018
      3.780    1.018
      3.782    1.018
      3.784    1.018
      3.786    1.018
      3.788    1.018
      3.790    1.018
      3.792    1.017
      3.794    1.018
      3.796    1.018
      3.798    1.018
      3.800    1.018
      3.802    1.018
      3.804    1.018
      3.806    1.018
      3.808    1.017
      3.810    1.018
      3.812    1.019
      3.814    1.017
      3.816    1.018
      3.818    1.018
      3.820    1.018
      3.822    1.018
      3.824    1.018
      3.826    1.019
      3.828    1.017
      3.830    1.018
      3.832    1.018
      3.834    1.018
      3.836    1.018
      3.838    1.018
      3.840    1.018
      3.842    1.017
      3.844    1.017
      3.846    1.018
      3.848    1.018
      3.850    1.017
      3.852    1.018
      3.854    1.018
      3.856    1.018
      3.858    1.017
      3.860    1.018
      3.862    1.018
      3.864    1.018
      3.866    1.018
      3.868    1.018
      3.870    1.018
      3.872    1.018
      3.874    1.018
      3.876    1.017
      3.878    1.018
      3.880    1.018
      3.882    1.019
      3.884    1.017
      3.886    1.018
      3.888    1.018
      3.890    1.018
      3.892    1.018
      3.894    1.018
      3.896    1.018
      3.898    1.017
      3.900    1.018
      3.902    1.019
      3.904    1.018
      3.906    1.018
      3.908    1.019
      3.910    1.018
      3.912    1.018
      3.914    1.018
      3.916    1.018
      3.918    1.018
      3.920    1.019
      3.922    1.018
      3.924    1.018
      3.926    1.017
      3.928    1.017
      3.930    1.018
      3.932    1.019
      3.934    1.018
      3.936    1.018
      3.938    1.018
      3.940    1.017
      3.942    1.018
      3.944    1.017
      3.946    1.018
      3.948    1.018
      3.950    1.019
      3.952    1.018
      3.954    1.018
      3.956    1.019
      3.958    1.018
      3.960    1.018
      3.962    1.019
      3.964    1.018
      3.966    1.019
      3.968    1.017
      3.970    1.019
      3.972    1.018
      3.974    1.018
      3.976    1.019
      3.978    1.018
      3.980    1.018
      3.982    1.019
      3.984    1.017
      3.986    1.018
      3.988    1.018
      3.990    1.018
      3.992    1.019
      3.994    1.018
      3.996    1.017
      3.998    1.018
      4.000    1.018
      4.002    1.018
      4.004    1.018
      4.006    1.019
      4.008    1.018
      4.010    1.018
      4.012    1.017
      4.014    1.018
      4.016    1.018
      4.018    1.018
      4.020    1.018
      4.022    1.017
      4.024    1.018
      4.026    1.018
      4.028    1.017
      4.030    1.018
      4.032    1.018
      4.034    1.018
      4.036    1.018
      4.038    1.018
      4.040    1.017
      4.042    1.018
      4.044    1.018
      4.046    1.018
      4.048    1.018
      4.050    1.018
      4.052    1.018
      4.054    1.018
      4.056    1.018
      4.058    1.019
      4.060    1.017
      4.062    1.018
      4.064    1.018
      4.066    1.017
      4.068    1.018
      4.070    1.019
      4.072    1.019
      4.074    1.018
      4.076    1.017
      4.078    1.017
      4.080    1.018
      4.082    1.019
      4.084    1.018
      4.086    1.018
      4.088    1.018
      4.090    1.017
      4.092    1.019
      4.094    1.018
      4.096    1.018
      4.098    1.019
      4.100    1.018
      4.102    1.018
      4.104    1.018
      4.106    1.018
      4.108    1.018
      4.110    1.017
      4.112    1.017
      4.114    1.018
      4.116    1.018
      4.118    1.019
      4.120    1.018
      4.122    1.017
      4.124    1.019
      4.126    1.018
      4.128    1.017
      4.130    1.018
      4.132    1.018
      4.134    1.017
      4.136    1.018
      4.138    1.018
      4.140    1.018
      4.142    1.018
      4.144    1.018
      4.146    1.020
      4.148    1.018
      4.150    1.018
      4.152    1.018
      4.154    1.018
      4.156    1.018
      4.158    1.018
      4.160    1.018
      4.162    1.018
      4.164    1.018
      4.166    1.019
      4.168    1.018
      4.170    1.018
      4.172    1.018
      4.174    1.018
      4.176    1.019
      4.178    1.018
      4.180    1.018
      4.182    1.017
      4.184    1.018
      4.186    1.018
      4.188    1.018
