# Supplementary material for: Comment on 'Valid molecular dynamics simulations of human hemoglobin require a surprisingly large box size'
Source: eLife. 2019 Jun 20;8:e44718. doi: 10.7554/eLife.44718 (PMC6586461; doi:10.7554/eLife.44718)
Supplement: Figure 2—figure supplement 1—source data 1. — The zip archive contains a README file describing which source files correspond to the different panels. [file elife-44718-fig2-figsupp1-data1.zip › figure2_SI/panel_C/box1/17/msd.xvg]

# This file was created Thu Mar 28 20:05:18 2019
# Created by:
#             :-) GROMACS - gmx msd, 2018.3-dev-20180823-5d5eb38 (-:
# 
# Executable:   /usr/local/gromacs/2018/2018.3-impi2017-fftw337-gcc640-cuda91/bin/gmx
# Data prefix:  /usr/local/gromacs/2018/2018.3-impi2017-fftw337-gcc640-cuda91
# Working dir:  /home/vgapsys/project/hemoglobin/ubq/closed_cube/box1/eq7/diffusion
# Command line:
#   gmx msd -s ../tpr.tpr -f /netmount/energy/vgapsys/hemoglobin/ubq/closed_cube/box1/eq7/traj_comp.xtc -trestart 800 -n index.ndx -o msd.xvg
# gmx msd is part of G R O M A C S:
#
# Getting the Right Output Means no Artefacts in Calculating Stuff
#
@    title "Mean Square Displacement"
@    xaxis  label "Time (ps)"
@    yaxis  label "MSD (nm\S2\N)"
@TYPE xy
# MSD gathered over 1e+06 ps with 1251 restarts
# Diffusion constants fitted from time 100000 to 900000 ps
# D[  SOL_&_OW] = 5.3012 (+/- 0.0818) (1e-5 cm^2/s)
         0           0
        40     1.32724
        80       2.606
       120     3.87357
       160     5.14015
       200     6.40911
       240     7.66057
       280     8.92034
       320       10.18
       360     11.4341
       400     12.6901
       440     13.9459
       480     15.2008
       520     16.4559
       560     17.7107
       600     18.9592
       640     20.2169
       680     21.4692
       720     22.7204
       760     23.9631
       800     25.2271
       840      26.476
       880     27.7306
       920     28.9813
       960     30.2325
      1000     31.4963
      1040     32.7521
      1080     34.0034
      1120     35.2542
      1160     36.5056
      1200     37.7584
      1240     39.0133
      1280     40.2592
      1320     41.5147
      1360     42.7653
      1400     44.0185
      1440     45.2704
      1480     46.5264
      1520     47.7816
      1560     49.0231
      1600     50.2856
      1640     51.5352
      1680     52.7928
      1720     54.0403
      1760     55.2884
      1800     56.5614
      1840     57.8169
      1880     59.0705
      1920     60.3122
      1960     61.5714
      2000     62.8233
      2040     64.0757
      2080     65.3242
      2120     66.5838
      2160     67.8349
      2200     69.0882
      2240     70.3412
      2280     71.5961
      2320     72.8522
      2360     74.0897
      2400     75.3576
      2440     76.5955
      2480     77.8546
      2520     79.1054
      2560     80.3481
      2600     81.6238
      2640     82.8863
      2680     84.1308
      2720      85.374
      2760     86.6307
      2800     87.8809
      2840     89.1328
      2880     90.3837
      2920     91.6465
      2960     92.8994
      3000     94.1482
      3040     95.4039
      3080     96.6545
      3120     97.9074
      3160     99.1478
      3200     100.422
      3240     101.653
      3280     102.906
      3320     104.165
      3360     105.406
      3400     106.688
      3440     107.952
      3480     109.199
      3520      110.43
      3560     111.685
      3600     112.935
      3640     114.185
      3680     115.438
      3720     116.697
      3760     117.948
      3800     119.194
      3840     120.449
      3880       121.7
      3920      122.95
      3960     124.186
      4000     125.465
      4040     126.693
      4080     127.945
      4120     129.205
      4160     130.442
      4200     131.735
      4240     132.997
      4280     134.242
      4320     135.467
      4360     136.724
      4400     137.967
      4440     139.223
      4480     140.478
      4520      141.73
      4560     142.981
      4600     144.231
      4640     145.488
      4680     146.744
      4720     147.997
      4760     149.225
      4800     150.508
      4840     151.734
      4880     152.979
      4920     154.242
      4960     155.474
      5000     156.778
      5040     158.041
      5080     159.286
      5120       160.5
      5160     161.758
      5200     163.001
      5240     164.258
      5280     165.513
      5320     166.767
      5360      168.02
      5400     169.269
      5440     170.532
      5480     171.784
      5520     173.036
      5560     174.264
      5600     175.556
      5640     176.773
      5680     178.021
      5720     179.283
      5760     180.514
      5800     181.823
      5840      183.09
      5880     184.329
      5920     185.544
      5960     186.805
      6000     188.043
      6040     189.304
      6080      190.56
      6120      191.81
      6160      193.06
      6200     194.306
      6240     195.565
      6280     196.826
      6320     198.076
      6360     199.298
      6400     200.595
      6440     201.811
      6480     203.053
      6520     204.313
      6560      205.54
      6600     206.861
      6640     208.125
      6680     209.364
      6720     210.571
      6760     211.832
      6800     213.068
      6840     214.326
      6880     215.576
      6920     216.835
      6960     218.081
      7000     219.333
      7040     220.601
      7080     221.857
      7120     223.108
      7160     224.328
      7200     225.631
      7240     226.844
      7280     228.082
      7320     229.353
      7360     230.572
      7400     231.892
      7440     233.163
      7480     234.403
      7520       235.6
      7560     236.867
      7600       238.1
      7640     239.359
      7680     240.611
      7720     241.869
      7760     243.118
      7800      244.37
      7840     245.637
      7880     246.894
      7920     248.147
      7960     249.367
      8000     250.672
      8040     251.882
      8080     253.125
      8120     254.398
      8160     255.615
      8200     256.942
      8240     258.216
      8280     259.446
      8320     260.643
      8360     261.915
      8400     263.146
      8440     264.404
      8480     265.657
      8520     266.913
      8560     268.162
      8600     269.416
      8640     270.685
      8680     271.949
      8720     273.203
      8760     274.422
      8800     275.735
      8840     276.941
      8880     278.184
      8920     279.458
      8960     280.671
      9000     282.004
      9040     283.274
      9080     284.504
      9120     285.703
      9160     286.972
      9200     288.205
      9240     289.464
      9280     290.713
      9320     291.971
      9360     293.219
      9400     294.476
      9440     295.745
      9480     297.011
      9520     298.257
      9560      299.47
      9600     300.796
      9640     301.994
      9680     303.242
      9720     304.517
      9760     305.726
      9800     307.067
      9840      308.34
      9880     309.566
      9920     310.757
      9960     312.032
     10000     313.261
     10040     314.524
     10080     315.766
     10120     317.029
     10160     318.276
     10200     319.532
     10240     320.803
     10280      322.07
     10320      323.32
     10360     324.526
     10400     325.848
     10440     327.044
     10480     328.283
     10520     329.563
     10560     330.771
     10600     332.117
     10640     333.393
     10680     334.612
     10720       335.8
     10760      337.07
     10800     338.303
     10840      339.56
     10880     340.805
     10920     342.061
     10960     343.308
     11000     344.566
     11040     345.841
     11080     347.107
     11120     348.355
     11160     349.556
     11200      350.88
     11240     352.074
     11280     353.309
     11320     354.598
     11360     355.799
     11400     357.163
     11440     358.429
     11480     359.654
     11520     360.832
     11560     362.108
     11600      363.34
     11640     364.594
     11680     365.839
     11720      367.09
     11760     368.339
     11800     369.595
     11840     370.868
     11880     372.138
     11920      373.39
     11960     374.586
     12000     375.919
     12040     377.098
     12080     378.338
     12120     379.627
     12160     380.826
     12200     382.195
     12240     383.466
     12280     384.688
     12320     385.861
     12360     387.138
     12400     388.372
     12440     389.632
     12480     390.876
     12520     392.127
     12560     393.378
     12600     394.638
     12640     395.915
     12680     397.187
     12720      398.44
     12760     399.632
     12800     400.972
     12840     402.155
     12880     403.391
     12920      404.68
     12960     405.881
     13000     407.257
     13040     408.524
     13080     409.744
     13120     410.917
     13160     412.187
     13200     413.419
     13240     414.684
     13280     415.925
     13320     417.174
     13360     418.422
     13400     419.685
     13440     420.967
     13480     422.239
     13520     423.492
     13560     424.676
     13600     426.026
     13640     427.206
     13680     428.444
     13720     429.738
     13760     430.932
     13800      432.31
     13840     433.577
     13880       434.8
     13920     435.968
     13960     437.241
     14000     438.475
     14040     439.738
     14080     440.989
     14120     442.234
     14160     443.482
     14200     444.736
     14240      446.02
     14280     447.291
     14320     448.543
     14360     449.722
     14400      451.08
     14440     452.248
     14480     453.488
     14520     454.787
     14560     455.979
     14600     457.366
     14640     458.639
     14680     459.863
     14720      461.02
     14760     462.299
     14800     463.531
     14840     464.794
     14880     466.045
     14920      467.29
     14960     468.538
     15000     469.795
     15040     471.083
     15080     472.357
     15120     473.607
     15160     474.784
     15200     476.145
     15240     477.318
     15280     478.553
     15320     479.856
     15360      481.05
     15400     482.446
     15440     483.717
     15480     484.935
     15520     486.086
     15560     487.367
     15600     488.596
     15640     489.856
     15680     491.111
     15720     492.355
     15760     493.607
     15800     494.856
     15840     496.145
     15880      497.42
     15920     498.667
     15960     499.834
     16000     501.208
     16040     502.378
     16080     503.608
     16120     504.913
     16160       506.1
     16200     507.504
     16240     508.781
     16280     509.998
     16320     511.139
     16360     512.424
     16400     513.659
     16440     514.925
     16480     516.174
     16520      517.42
     16560     518.669
     16600     519.917
     16640     521.207
     16680     522.483
     16720     523.733
     16760     524.895
     16800     526.274
     16840     527.437
     16880     528.662
     16920     529.968
     16960     531.154
     17000     532.568
     17040     533.844
     17080     535.062
     17120     536.195
     17160     537.481
     17200     538.712
     17240     539.983
     17280     541.233
     17320     542.473
     17360     543.722
     17400     544.981
     17440     546.266
     17480     547.544
     17520     548.791
     17560     549.951
     17600     551.339
     17640     552.499
     17680     553.721
     17720     555.029
     17760      556.21
     17800     557.629
     17840     558.902
     17880     560.113
     17920     561.248
     17960     562.533
     18000     563.761
     18040     565.028
     18080     566.283
     18120     567.522
     18160     568.771
     18200     570.023
     18240     571.304
     18280     572.585
     18320      573.83
     18360     574.983
     18400     576.376
     18440     577.525
     18480     578.746
     18520     580.058
     18560     581.236
     18600     582.665
     18640     583.937
     18680     585.151
     18720     586.275
     18760     587.569
     18800      588.79
     18840     590.061
     18880     591.308
     18920     592.548
     18960     593.799
     19000      595.05
     19040     596.334
     19080     597.611
     19120     598.852
     19160     600.004
     19200     601.403
     19240     602.541
     19280     603.759
     19320     605.075
     19360     606.251
     19400     607.691
     19440     608.963
     19480     610.174
     19520     611.285
     19560     612.582
     19600     613.805
     19640     615.076
     19680     616.324
     19720      617.56
     19760     618.815
     19800     620.062
     19840     621.344
     19880      622.63
     19920     623.872
     19960     625.022
     20000     626.427
     20040     627.565
     20080     628.781
     20120       630.1
     20160     631.282
     20200     632.724
     20240     633.993
     20280     635.207
     20320     636.318
     20360     637.612
     20400     638.832
     20440     640.108
     20480     641.353
     20520      642.59
     20560     643.847
     20600     645.093
     20640     646.374
     20680     647.661
     20720     648.897
     20760     650.048
     20800     651.457
     20840     652.592
     20880     653.811
     20920     655.134
     20960     656.306
     21000     657.755
     21040     659.027
     21080     660.245
     21120     661.349
     21160     662.644
     21200     663.864
     21240     665.141
     21280      666.39
     21320     667.627
     21360     668.884
     21400     670.137
     21440     671.413
     21480     672.706
     21520     673.944
     21560     675.095
     21600     676.505
     21640     677.639
     21680     678.851
     21720     680.172
     21760     681.348
     21800     682.802
     21840     684.071
     21880     685.295
     21920     686.392
     21960     687.689
     22000     688.906
     22040     690.177
     22080     691.427
     22120     692.665
     22160     693.922
     22200     695.177
     22240     696.453
     22280     697.751
     22320     698.988
     22360     700.131
     22400     701.553
     22440     702.686
     22480     703.898
     22520     705.221
     22560     706.394
     22600     707.861
     22640     709.131
     22680     710.346
     22720     711.444
     22760     712.735
     22800     713.961
     22840     715.232
     22880     716.479
     22920     717.719
     22960     718.977
     23000     720.235
     23040     721.507
     23080     722.811
     23120     724.054
     23160      725.19
     23200     726.621
     23240     727.753
     23280     728.966
     23320     730.295
     23360     731.463
     23400     732.933
     23440     734.201
     23480     735.416
     23520     736.507
     23560     737.806
     23600     739.022
     23640     740.286
     23680     741.537
     23720     742.779
     23760     744.044
     23800     745.297
     23840     746.573
     23880     747.873
     23920     749.119
     23960      750.26
     24000     751.685
     24040     752.808
     24080     754.023
     24120     755.351
     24160     756.525
     24200     757.994
     24240     759.265
     24280     760.477
     24320     761.564
     24360     762.854
     24400     764.081
     24440     765.347
     24480     766.591
     24520     767.832
     24560     769.103
     24600     770.355
     24640     771.628
     24680     772.936
     24720     774.181
     24760     775.317
     24800     776.753
     24840     777.867
     24880     779.079
     24920      780.41
     24960     781.581
     25000     783.052
     25040     784.328
     25080     785.542
     25120     786.623
     25160      787.92
     25200     789.142
     25240     790.409
     25280      791.65
     25320     792.898
     25360      794.16
     25400     795.416
     25440     796.695
     25480     798.006
     25520     799.247
     25560     800.373
     25600     801.811
     25640     802.932
     25680     804.141
     25720     805.479
     25760     806.643
     25800     808.125
     25840     809.402
     25880     810.614
     25920     811.692
     25960     812.983
     26000     814.204
     26040     815.473
     26080     816.712
     26120     817.963
     26160     819.231
     26200     820.486
     26240     821.761
     26280     823.086
     26320      824.32
     26360     825.447
     26400     826.893
     26440     828.008
     26480     829.212
     26520     830.554
     26560     831.719
     26600     833.211
     26640     834.493
     26680       835.7
     26720     836.779
     26760      838.07
     26800      839.29
     26840      840.56
     26880     841.797
     26920      843.05
     26960     844.321
     27000     845.572
     27040     846.853
     27080     848.176
     27120     849.417
     27160     850.526
     27200     851.982
     27240     853.098
     27280       854.3
     27320     855.647
     27360     856.802
     27400     858.304
     27440     859.586
     27480     860.794
     27520     861.866
     27560     863.165
     27600     864.386
     27640     865.654
     27680      866.89
     27720     868.138
     27760     869.408
     27800     870.662
     27840     871.942
     27880     873.269
     27920      874.51
     27960      875.62
     28000     877.074
     28040      878.19
     28080     879.383
     28120     880.741
     28160     881.891
     28200     883.396
     28240     884.679
     28280     885.887
     28320     886.959
     28360     888.262
     28400     889.479
     28440     890.742
     28480     891.974
     28520     893.222
     28560     894.495
     28600     895.745
     28640      897.02
     28680     898.357
     28720     899.598
     28760     900.698
     28800     902.152
     28840     903.265
     28880     904.454
     28920     905.817
     28960     906.967
     29000     908.474
     29040     909.764
     29080     910.972
     29120     912.036
     29160     913.346
     29200     914.567
     29240     915.829
     29280     917.062
     29320     918.303
     29360      919.58
     29400     920.833
     29440     922.107
     29480     923.447
     29520     924.684
     29560     925.782
     29600      927.24
     29640     928.344
     29680     929.534
     29720     930.894
     29760     932.043
     29800     933.561
     29840     934.851
     29880      936.06
     29920     937.119
     29960      938.43
     30000      939.65
     30040     940.916
     30080     942.144
     30120     943.388
     30160     944.668
     30200     945.916
     30240     947.197
     30280     948.535
     30320     949.779
     30360     950.864
     30400     952.326
     30440     953.424
     30480     954.612
     30520     955.969
     30560     957.116
     30600     958.635
     30640     959.929
     30680     961.137
     30720     962.182
     30760     963.496
     30800     964.721
     30840     965.979
     30880     967.212
     30920      968.45
     30960     969.735
     31000     970.981
     31040     972.266
     31080     973.604
     31120     974.846
     31160     975.929
     31200       977.4
     31240     978.491
     31280     979.671
     31320     981.031
     31360     982.166
     31400     983.701
     31440     984.991
     31480       986.2
     31520     987.245
     31560     988.557
     31600     989.777
     31640     991.038
     31680     992.271
     31720     993.508
     31760     994.797
     31800      996.04
     31840     997.323
     31880     998.662
     31920     999.905
     31960     1000.97
     32000     1002.45
     32040     1003.54
     32080     1004.72
     32120     1006.07
     32160     1007.21
     32200     1008.74
     32240     1010.04
     32280     1011.24
     32320     1012.28
     32360     1013.59
     32400     1014.81
     32440     1016.07
     32480      1017.3
     32520     1018.54
     32560     1019.82
     32600     1021.06
     32640     1022.35
     32680     1023.69
     32720     1024.93
     32760        1026
     32800     1027.48
     32840     1028.57
     32880     1029.75
     32920     1031.11
     32960     1032.25
     33000     1033.78
     33040     1035.08
     33080     1036.28
     33120     1037.31
     33160     1038.63
     33200     1039.84
     33240      1041.1
     33280     1042.33
     33320     1043.57
     33360     1044.85
     33400      1046.1
     33440     1047.38
     33480     1048.72
     33520     1049.95
     33560     1051.02
     33600     1052.51
     33640     1053.59
     33680     1054.78
     33720     1056.14
     33760     1057.28
     33800     1058.82
     33840     1060.13
     33880     1061.32
     33920     1062.35
     33960     1063.67
     34000     1064.87
     34040     1066.13
     34080     1067.36
     34120      1068.6
     34160     1069.88
     34200     1071.12
     34240     1072.42
     34280     1073.75
     34320     1074.99
     34360     1076.05
     34400     1077.55
     34440     1078.63
     34480     1079.81
     34520     1081.18
     34560     1082.32
     34600     1083.87
     34640     1085.17
     34680     1086.36
     34720     1087.39
     34760      1088.7
     34800     1089.91
     34840     1091.16
     34880      1092.4
     34920     1093.64
     34960     1094.92
     35000     1096.16
     35040     1097.44
     35080     1098.79
     35120     1100.02
     35160     1101.08
     35200     1102.59
     35240     1103.66
     35280     1104.84
     35320     1106.22
     35360     1107.35
     35400     1108.91
     35440     1110.21
     35480      1111.4
     35520     1112.42
     35560     1113.74
     35600     1114.95
     35640      1116.2
     35680     1117.44
     35720     1118.68
     35760     1119.96
     35800      1121.2
     35840     1122.48
     35880     1123.83
     35920     1125.07
     35960     1126.13
     36000     1127.64
     36040      1128.7
     36080     1129.87
     36120     1131.26
     36160     1132.39
     36200     1133.95
     36240     1135.25
     36280     1136.44
     36320     1137.46
     36360     1138.78
     36400     1139.99
     36440     1141.25
     36480     1142.48
     36520     1143.72
     36560     1145.01
     36600     1146.24
     36640     1147.54
     36680     1148.87
     36720     1150.12
     36760     1151.17
     36800     1152.69
     36840     1153.75
     36880     1154.92
     36920     1156.31
     36960     1157.44
     37000        1159
     37040     1160.31
     37080     1161.48
     37120      1162.5
     37160     1163.82
     37200     1165.04
     37240     1166.29
     37280     1167.53
     37320     1168.76
     37360     1170.06
     37400      1171.3
     37440     1172.58
     37480     1173.92
     37520     1175.16
     37560     1176.21
     37600     1177.72
     37640     1178.79
     37680     1179.94
     37720     1181.35
     37760     1182.48
     37800     1184.05
     37840     1185.36
     37880     1186.54
     37920     1187.55
     37960     1188.88
     38000     1190.09
     38040     1191.34
     38080     1192.58
     38120     1193.82
     38160     1195.12
     38200     1196.35
     38240     1197.64
     38280     1198.98
     38320     1200.21
     38360     1201.26
     38400     1202.78
     38440     1203.84
     38480        1205
     38520      1206.4
     38560     1207.53
     38600     1209.11
     38640     1210.43
     38680      1211.6
     38720     1212.61
     38760     1213.94
     38800     1215.15
     38840      1216.4
     38880     1217.64
     38920     1218.88
     38960     1220.18
     39000     1221.42
     39040     1222.71
     39080     1224.04
     39120     1225.27
     39160     1226.32
     39200     1227.84
     39240      1228.9
     39280     1230.06
     39320     1231.47
     39360     1232.59
     39400     1234.19
     39440     1235.49
     39480     1236.67
     39520     1237.67
     39560        1239
     39600     1240.21
     39640     1241.46
     39680     1242.69
     39720     1243.93
     39760     1245.23
     39800     1246.47
     39840     1247.75
     39880     1249.09
     39920     1250.33
     39960     1251.37
     40000     1252.89
     40040     1253.95
     40080     1255.11
     40120     1256.51
     40160     1257.64
     40200     1259.23
     40240     1260.54
     40280     1261.72
     40320     1262.72
     40360     1264.06
     40400     1265.26
     40440     1266.51
     40480     1267.73
     40520     1268.99
     40560     1270.28
     40600     1271.52
     40640      1272.8
     40680     1274.14
     40720     1275.38
     40760     1276.42
     40800     1277.95
     40840     1279.01
     40880     1280.16
     40920     1281.58
     40960      1282.7
     41000     1284.29
     41040      1285.6
     41080     1286.79
     41120     1287.78
     41160     1289.11
     41200     1290.32
     41240     1291.57
     41280      1292.8
     41320     1294.05
     41360     1295.34
     41400     1296.57
     41440     1297.86
     41480      1299.2
     41520     1300.43
     41560     1301.47
     41600        1303
     41640     1304.07
     41680     1305.23
     41720     1306.64
     41760     1307.75
     41800     1309.35
     41840     1310.67
     41880     1311.85
     41920     1312.84
     41960     1314.18
     42000     1315.38
     42040     1316.63
     42080     1317.87
     42120     1319.11
     42160     1320.41
     42200     1321.64
     42240     1322.93
     42280     1324.28
     42320     1325.51
     42360     1326.54
     42400     1328.08
     42440     1329.14
     42480     1330.29
     42520     1331.72
     42560     1332.83
     42600     1334.43
     42640     1335.75
     42680     1336.94
     42720     1337.93
     42760     1339.26
     42800     1340.46
     42840     1341.71
     42880     1342.94
     42920      1344.2
     42960     1345.49
     43000     1346.73
     43040     1348.02
     43080     1349.37
     43120      1350.6
     43160     1351.63
     43200     1353.19
     43240     1354.24
     43280     1355.39
     43320     1356.82
     43360     1357.93
     43400     1359.53
     43440     1360.85
     43480     1362.05
     43520     1363.03
     43560     1364.36
     43600     1365.57
     43640     1366.81
     43680     1368.04
     43720      1369.3
     43760     1370.59
     43800     1371.82
     43840     1373.12
     43880     1374.48
     43920      1375.7
     43960     1376.72
     44000     1378.27
     44040     1379.33
     44080     1380.48
     44120     1381.92
     44160     1383.03
     44200     1384.64
     44240     1385.95
     44280     1387.14
     44320     1388.12
     44360     1389.46
     44400     1390.67
     44440     1391.91
     44480     1393.13
     44520     1394.38
     44560     1395.69
     44600     1396.91
     44640     1398.21
     44680     1399.57
     44720      1400.8
     44760     1401.81
     44800     1403.37
     44840     1404.42
     44880     1405.57
     44920     1407.01
     44960     1408.13
     45000     1409.73
     45040     1411.05
     45080     1412.24
     45120     1413.21
     45160     1414.55
     45200     1415.76
     45240     1416.99
     45280     1418.21
     45320     1419.47
     45360     1420.78
     45400     1421.99
     45440      1423.3
     45480     1424.66
     45520     1425.88
     45560     1426.88
     45600     1428.45
     45640      1429.5
     45680     1430.65
     45720     1432.08
     45760      1433.2
     45800     1434.81
     45840     1436.12
     45880     1437.31
     45920     1438.28
     45960     1439.62
     46000     1440.83
     46040     1442.06
     46080     1443.28
     46120     1444.53
     46160     1445.85
     46200     1447.06
     46240     1448.36
     46280     1449.73
     46320     1450.95
     46360     1451.95
     46400     1453.53
     46440     1454.57
     46480     1455.72
     46520     1457.16
     46560     1458.28
     46600      1459.9
     46640     1461.21
     46680     1462.39
     46720     1463.36
     46760     1464.69
     46800      1465.9
     46840     1467.13
     46880     1468.35
     46920      1469.6
     46960     1470.91
     47000     1472.13
     47040     1473.43
     47080     1474.79
     47120     1476.02
     47160     1477.01
     47200     1478.59
     47240     1479.62
     47280     1480.77
     47320     1482.21
     47360     1483.32
     47400     1484.95
     47440     1486.26
     47480     1487.46
     47520     1488.41
     47560     1489.74
     47600     1490.96
     47640     1492.19
     47680     1493.41
     47720     1494.66
     47760     1495.97
     47800     1497.18
     47840     1498.49
     47880     1499.86
     47920     1501.07
     47960     1502.07
     48000     1503.65
     48040     1504.68
     48080     1505.82
     48120     1507.27
     48160     1508.37
     48200     1510.01
     48240     1511.31
     48280     1512.51
     48320     1513.46
     48360     1514.79
     48400     1516.01
     48440     1517.24
     48480     1518.45
     48520     1519.69
     48560        1521
     48600     1522.22
     48640     1523.53
     48680     1524.89
     48720     1526.12
     48760     1527.09
     48800     1528.68
     48840      1529.7
     48880     1530.84
     48920      1532.3
     48960      1533.4
     49000     1535.04
     49040     1536.35
     49080     1537.54
     49120     1538.48
     49160     1539.82
     49200     1541.03
     49240     1542.26
     49280     1543.46
     49320     1544.71
     49360     1546.02
     49400     1547.24
     49440     1548.54
     49480     1549.91
     49520     1551.13
     49560     1552.11
     49600      1553.7
     49640      1554.7
     49680     1555.84
     49720     1557.31
     49760      1558.4
     49800     1560.03
     49840     1561.35
     49880     1562.55
     49920     1563.48
     49960     1564.81
     50000     1566.02
     50040     1567.24
     50080     1568.46
     50120      1569.7
     50160     1571.02
     50200     1572.23
     50240     1573.53
     50280     1574.91
     50320     1576.12
     50360      1577.1
     50400     1578.69
     50440     1579.69
     50480     1580.82
     50520     1582.29
     50560     1583.39
     50600     1585.03
     50640     1586.34
     50680     1587.54
     50720     1588.47
     50760      1589.8
     50800     1591.01
     50840     1592.23
     50880     1593.46
     50920      1594.7
     50960     1596.02
     51000     1597.22
     51040     1598.54
     51080      1599.9
     51120     1601.11
     51160     1602.09
     51200     1603.68
     51240     1604.68
     51280     1605.81
     51320     1607.28
     51360     1608.37
     51400     1610.03
     51440     1611.34
     51480     1612.54
     51520     1613.46
     51560     1614.79
     51600        1616
     51640     1617.22
     51680     1618.45
     51720      1619.7
     51760     1621.01
     51800     1622.21
     51840     1623.52
     51880     1624.89
     51920      1626.1
     51960     1627.07
     52000     1628.66
     52040     1629.67
     52080     1630.78
     52120     1632.27
     52160     1633.35
     52200     1635.01
     52240     1636.32
     52280     1637.52
     52320     1638.44
     52360     1639.78
     52400     1640.99
     52440     1642.21
     52480     1643.43
     52520     1644.68
     52560     1645.99
     52600      1647.2
     52640      1648.5
     52680     1649.88
     52720     1651.08
     52760     1652.06
     52800     1653.66
     52840     1654.66
     52880     1655.77
     52920     1657.25
     52960     1658.33
     53000     1659.99
     53040     1661.31
     53080      1662.5
     53120     1663.41
     53160     1664.77
     53200     1665.97
     53240      1667.2
     53280     1668.42
     53320     1669.67
     53360     1670.98
     53400     1672.19
     53440     1673.49
     53480     1674.87
     53520     1676.08
     53560     1677.04
     53600     1678.64
     53640     1679.63
     53680     1680.74
     53720     1682.22
     53760     1683.31
     53800     1684.97
     53840     1686.28
     53880     1687.48
     53920     1688.39
     53960     1689.74
     54000     1690.95
     54040     1692.17
     54080     1693.41
     54120     1694.65
     54160     1695.95
     54200     1697.16
     54240     1698.47
     54280     1699.84
     54320     1701.05
     54360     1702.02
     54400     1703.62
     54440      1704.6
     54480     1705.71
     54520     1707.19
     54560     1708.27
     54600     1709.95
     54640     1711.26
     54680     1712.45
     54720     1713.36
     54760     1714.71
     54800     1715.91
     54840     1717.13
     54880     1718.36
     54920     1719.62
     54960     1720.91
     55000     1722.12
     55040     1723.43
     55080      1724.8
     55120     1726.01
     55160     1726.97
     55200     1728.59
     55240     1729.55
     55280     1730.66
     55320     1732.15
     55360     1733.23
     55400     1734.92
     55440     1736.23
     55480     1737.42
     55520     1738.32
     55560     1739.68
     55600     1740.88
     55640      1742.1
     55680     1743.33
     55720     1744.58
     55760     1745.87
     55800     1747.09
     55840     1748.39
     55880     1749.77
     55920     1750.97
     55960     1751.94
     56000     1753.55
     56040     1754.52
     56080     1755.63
     56120     1757.12
     56160      1758.2
     56200     1759.89
     56240      1761.2
     56280     1762.39
     56320     1763.28
     56360     1764.65
     56400     1765.84
     56440     1767.06
     56480     1768.29
     56520     1769.54
     56560     1770.83
     56600     1772.05
     56640     1773.34
     56680     1774.73
     56720     1775.93
     56760     1776.89
     56800      1778.5
     56840     1779.48
     56880     1780.58
     56920     1782.07
     56960     1783.14
     57000     1784.84
     57040     1786.16
     57080     1787.33
     57120     1788.23
     57160     1789.59
     57200     1790.79
     57240     1792.01
     57280     1793.24
     57320     1794.49
     57360     1795.78
     57400     1796.99
     57440     1798.29
     57480     1799.68
     57520     1800.89
     57560     1801.84
     57600     1803.45
     57640     1804.42
     57680     1805.52
     57720     1807.02
     57760      1808.1
     57800     1809.79
     57840     1811.12
     57880     1812.29
     57920     1813.18
     57960     1814.54
     58000     1815.74
     58040     1816.96
     58080     1818.19
     58120     1819.43
     58160     1820.73
     58200     1821.94
     58240     1823.23
     58280     1824.63
     58320     1825.84
     58360     1826.79
     58400     1828.41
     58440     1829.36
     58480     1830.48
     58520     1831.97
     58560     1833.04
     58600     1834.75
     58640     1836.07
     58680     1837.24
     58720     1838.13
     58760     1839.49
     58800     1840.69
     58840     1841.91
     58880     1843.13
     58920     1844.38
     58960     1845.67
     59000     1846.88
     59040     1848.18
     59080     1849.58
     59120     1850.79
     59160     1851.73
     59200     1853.37
     59240     1854.33
     59280     1855.44
     59320     1856.94
     59360     1858.01
     59400     1859.72
     59440     1861.04
     59480     1862.21
     59520      1863.1
     59560     1864.46
     59600     1865.64
     59640     1866.87
     59680      1868.1
     59720     1869.34
     59760     1870.64
     59800     1871.85
     59840     1873.15
     59880     1874.54
     59920     1875.75
     59960     1876.69
     60000     1878.32
     60040     1879.27
     60080      1880.4
     60120     1881.91
     60160     1882.97
     60200     1884.68
     60240        1886
     60280     1887.17
     60320     1888.06
     60360     1889.42
     60400     1890.61
     60440     1891.83
     60480     1893.06
     60520      1894.3
     60560      1895.6
     60600     1896.81
     60640     1898.11
     60680     1899.49
     60720     1900.71
     60760     1901.65
     60800     1903.29
     60840     1904.24
     60880     1905.35
     60920     1906.88
     60960     1907.92
     61000     1909.65
     61040     1910.95
     61080     1912.14
     61120     1913.02
     61160     1914.37
     61200     1915.58
     61240     1916.81
     61280     1918.03
     61320     1919.27
     61360     1920.57
     61400     1921.78
     61440     1923.07
     61480     1924.46
     61520     1925.68
     61560     1926.61
     61600     1928.25
     61640      1929.2
     61680     1930.32
     61720     1931.84
     61760     1932.89
     61800     1934.62
     61840     1935.92
     61880      1937.1
     61920     1937.97
     61960     1939.33
     62000     1940.53
     62040     1941.77
     62080     1942.99
     62120     1944.23
     62160     1945.52
     62200     1946.73
     62240     1948.02
     62280     1949.42
     62320     1950.64
     62360     1951.57
     62400     1953.22
     62440     1954.17
     62480     1955.26
     62520     1956.79
     62560     1957.84
     62600     1959.58
     62640     1960.87
     62680     1962.06
     62720     1962.93
     62760     1964.28
     62800     1965.47
     62840     1966.73
     62880     1967.94
     62920     1969.19
     62960     1970.48
     63000     1971.69
     63040     1972.98
     63080     1974.38
     63120      1975.6
     63160     1976.52
     63200     1978.18
     63240     1979.13
     63280     1980.22
     63320     1981.75
     63360      1982.8
     63400     1984.53
     63440     1985.83
     63480     1987.02
     63520     1987.89
     63560     1989.23
     63600     1990.43
     63640     1991.69
     63680      1992.9
     63720     1994.14
     63760     1995.43
     63800     1996.63
     63840     1997.94
     63880     1999.35
     63920     2000.55
     63960     2001.48
     64000     2003.14
     64040     2004.09
     64080     2005.18
     64120      2006.7
     64160     2007.76
     64200     2009.49
     64240     2010.79
     64280     2011.99
     64320     2012.85
     64360      2014.2
     64400     2015.39
     64440     2016.64
     64480     2017.85
     64520      2019.1
     64560     2020.39
     64600     2021.58
     64640     2022.88
     64680     2024.29
     64720      2025.5
     64760     2026.42
     64800      2028.1
     64840     2029.04
     64880     2030.12
     64920     2031.64
     64960      2032.7
     65000     2034.44
     65040     2035.73
     65080     2036.94
     65120     2037.79
     65160     2039.15
     65200     2040.34
     65240     2041.58
     65280     2042.81
     65320     2044.06
     65360     2045.34
     65400     2046.54
     65440     2047.84
     65480     2049.25
     65520     2050.47
     65560     2051.37
     65600     2053.07
     65640     2054.01
     65680     2055.08
     65720     2056.61
     65760     2057.67
     65800     2059.42
     65840     2060.71
     65880     2061.92
     65920     2062.77
     65960     2064.14
     66000     2065.31
     66040     2066.56
     66080     2067.79
     66120     2069.04
     66160     2070.33
     66200     2071.51
     66240     2072.83
     66280     2074.23
     66320     2075.45
     66360     2076.35
     66400     2078.06
     66440        2079
     66480     2080.06
     66520      2081.6
     66560     2082.66
     66600     2084.42
     66640      2085.7
     66680      2086.9
     66720     2087.76
     66760     2089.12
     66800     2090.29
     66840     2091.55
     66880     2092.78
     66920     2094.02
     66960     2095.31
     67000      2096.5
     67040     2097.81
     67080     2099.23
     67120     2100.44
     67160     2101.34
     67200     2103.04
     67240     2103.99
     67280     2105.06
     67320      2106.6
     67360     2107.63
     67400     2109.41
     67440     2110.69
     67480      2111.9
     67520     2112.76
     67560     2114.12
     67600     2115.28
     67640     2116.54
     67680     2117.76
     67720     2119.01
     67760     2120.31
     67800     2121.49
     67840     2122.81
     67880     2124.23
     67920     2125.45
     67960     2126.35
     68000     2128.05
     68040     2128.99
     68080     2130.05
     68120     2131.59
     68160     2132.62
     68200      2134.4
     68240      2135.7
     68280     2136.91
     68320     2137.76
     68360     2139.13
     68400     2140.29
     68440     2141.55
     68480     2142.76
     68520     2144.02
     68560     2145.32
     68600     2146.51
     68640     2147.82
     68680     2149.22
     68720     2150.45
     68760     2151.35
     68800     2153.06
     68840     2153.98
     68880     2155.04
     68920     2156.57
     68960     2157.61
     69000      2159.4
     69040     2160.69
     69080      2161.9
     69120     2162.75
     69160     2164.12
     69200     2165.29
     69240     2166.54
     69280     2167.76
     69320        2169
     69360     2170.31
     69400     2171.49
     69440     2172.82
     69480     2174.23
     69520     2175.44
     69560     2176.34
     69600     2178.05
     69640     2178.96
     69680     2180.02
     69720     2181.56
     69760     2182.59
     69800     2184.38
     69840     2185.68
     69880     2186.89
     69920     2187.74
     69960     2189.11
     70000     2190.27
     70040     2191.52
     70080     2192.73
     70120     2193.98
     70160      2195.3
     70200     2196.46
     70240      2197.8
     70280     2199.21
     70320     2200.43
     70360     2201.32
     70400     2203.03
     70440     2203.94
     70480     2204.99
     70520     2206.52
     70560     2207.56
     70600     2209.35
     70640     2210.65
     70680     2211.86
     70720     2212.71
     70760     2214.07
     70800     2215.23
     70840     2216.48
     70880     2217.68
     70920     2218.94
     70960     2220.25
     71000     2221.44
     71040     2222.78
     71080     2224.18
     71120      2225.4
     71160     2226.28
     71200     2228.01
     71240     2228.92
     71280     2229.96
     71320      2231.5
     71360     2232.54
     71400     2234.33
     71440     2235.64
     71480     2236.85
     71520     2237.68
     71560     2239.05
     71600      2240.2
     71640     2241.46
     71680     2242.66
     71720     2243.92
     71760     2245.24
     71800     2246.42
     71840     2247.75
     71880     2249.16
     71920     2250.38
     71960     2251.25
     72000        2253
     72040     2253.91
     72080     2254.95
     72120     2256.48
     72160     2257.52
     72200     2259.31
     72240     2260.62
     72280     2261.83
     72320     2262.66
     72360     2264.03
     72400     2265.19
     72440     2266.44
     72480     2267.64
     72520      2268.9
     72560     2270.22
     72600      2271.4
     72640     2272.73
     72680     2274.15
     72720     2275.36
     72760     2276.23
     72800     2277.98
     72840     2278.88
     72880     2279.92
     72920     2281.47
     72960      2282.5
     73000     2284.29
     73040     2285.59
     73080     2286.82
     73120     2287.65
     73160     2289.03
     73200     2290.18
     73240     2291.42
     73280     2292.63
     73320     2293.88
     73360     2295.19
     73400     2296.39
     73440     2297.72
     73480     2299.13
     73520     2300.35
     73560     2301.21
     73600     2302.96
     73640     2303.86
     73680     2304.89
     73720     2306.45
     73760     2307.48
     73800     2309.27
     73840     2310.58
     73880     2311.81
     73920     2312.62
     73960        2314
     74000     2315.16
     74040      2316.4
     74080      2317.6
     74120     2318.86
     74160     2320.18
     74200     2321.37
     74240     2322.71
     74280     2324.12
     74320     2325.33
     74360      2326.2
     74400     2327.94
     74440     2328.84
     74480     2329.86
     74520     2331.42
     74560     2332.45
     74600     2334.25
     74640     2335.55
     74680     2336.78
     74720      2337.6
     74760     2338.98
     74800     2340.14
     74840     2341.37
     74880     2342.58
     74920     2343.84
     74960     2345.16
     75000     2346.35
     75040      2347.7
     75080      2349.1
     75120     2350.33
     75160     2351.19
     75200     2352.94
     75240     2353.83
     75280     2354.86
     75320     2356.42
     75360     2357.46
     75400     2359.25
     75440     2360.56
     75480     2361.79
     75520      2362.6
     75560     2363.99
     75600     2365.15
     75640     2366.38
     75680     2367.58
     75720     2368.86
     75760     2370.17
     75800     2371.36
     75840     2372.72
     75880     2374.11
     75920     2375.34
     75960      2376.2
     76000     2377.95
     76040     2378.84
     76080     2379.87
     76120     2381.43
     76160     2382.46
     76200     2384.27
     76240     2385.57
     76280      2386.8
     76320     2387.61
     76360        2389
     76400     2390.15
     76440     2391.39
     76480      2392.6
     76520     2393.86
     76560     2395.17
     76600     2396.36
     76640     2397.73
     76680     2399.13
     76720     2400.34
     76760      2401.2
     76800     2402.96
     76840     2403.85
     76880     2404.88
     76920     2406.43
     76960     2407.46
     77000     2409.28
     77040     2410.59
     77080     2411.81
     77120     2412.61
     77160     2414.01
     77200     2415.15
     77240      2416.4
     77280     2417.61
     77320     2418.86
     77360     2420.17
     77400     2421.37
     77440     2422.74
     77480     2424.14
     77520     2425.35
     77560     2426.21
     77600     2427.97
     77640     2428.84
     77680     2429.87
     77720     2431.44
     77760     2432.45
     77800     2434.28
     77840     2435.58
     77880      2436.8
     77920      2437.6
     77960        2439
     78000     2440.16
     78040      2441.4
     78080     2442.62
     78120     2443.86
     78160     2445.18
     78200     2446.37
     78240     2447.73
     78280     2449.14
     78320     2450.34
     78360      2451.2
     78400     2452.97
     78440     2453.83
     78480     2454.86
     78520     2456.42
     78560     2457.45
     78600     2459.26
     78640     2460.59
     78680      2461.8
     78720     2462.59
     78760        2464
     78800     2465.15
     78840      2466.4
     78880     2467.62
     78920     2468.86
     78960     2470.18
     79000     2471.37
     79040     2472.74
     79080     2474.15
     79120     2475.33
     79160     2476.19
     79200     2477.96
     79240     2478.83
     79280     2479.87
     79320     2481.42
     79360     2482.45
     79400     2484.26
     79440     2485.58
     79480      2486.8
     79520     2487.59
     79560        2489
     79600     2490.16
     79640     2491.39
     79680      2492.6
     79720     2493.87
     79760     2495.18
     79800     2496.37
     79840     2497.74
     79880     2499.14
     79920     2500.33
     79960     2501.18
     80000     2502.97
     80040     2503.83
     80080     2504.87
     80120     2506.42
     80160     2507.44
     80200     2509.25
     80240     2510.58
     80280     2511.81
     80320     2512.58
     80360     2514.01
     80400     2515.15
     80440      2516.4
     80480     2517.61
     80520     2518.86
     80560     2520.18
     80600     2521.36
     80640     2522.75
     80680     2524.15
     80720     2525.34
     80760     2526.17
     80800     2527.97
     80840     2528.82
     80880     2529.87
     80920     2531.42
     80960     2532.44
     81000     2534.26
     81040     2535.58
     81080     2536.81
     81120     2537.58
     81160     2539.01
     81200     2540.14
     81240     2541.39
     81280     2542.59
     81320     2543.86
     81360     2545.18
     81400     2546.35
     81440     2547.74
     81480     2549.16
     81520     2550.33
     81560     2551.16
     81600     2552.97
     81640     2553.83
     81680     2554.85
     81720      2556.4
     81760     2557.43
     81800     2559.25
     81840     2560.58
     81880     2561.82
     81920     2562.57
     81960        2564
     82000     2565.12
     82040     2566.38
     82080     2567.59
     82120     2568.85
     82160     2570.17
     82200     2571.33
     82240     2572.72
     82280     2574.14
     82320     2575.34
     82360     2576.15
     82400     2577.96
     82440     2578.83
     82480     2579.85
     82520     2581.41
     82560     2582.43
     82600     2584.27
     82640     2585.58
     82680     2586.83
     82720     2587.57
     82760     2588.99
     82800     2590.12
     82840     2591.38
     82880     2592.59
     82920     2593.85
     82960     2595.18
     83000     2596.34
     83040     2597.74
     83080     2599.16
     83120     2600.35
     83160     2601.14
     83200     2602.98
     83240     2603.84
     83280     2604.86
     83320     2606.43
     83360     2607.46
     83400     2609.29
     83440     2610.59
     83480     2611.86
     83520     2612.59
     83560     2614.02
     83600     2615.14
     83640     2616.39
     83680      2617.6
     83720     2618.87
     83760     2620.18
     83800     2621.36
     83840     2622.76
     83880     2624.17
     83920     2625.37
     83960     2626.16
     84000     2628.01
     84040     2628.85
     84080     2629.87
     84120     2631.44
     84160     2632.47
     84200     2634.31
     84240     2635.61
     84280     2636.88
     84320     2637.62
     84360     2639.03
     84400     2640.15
     84440      2641.4
     84480     2642.62
     84520     2643.87
     84560     2645.19
     84600     2646.37
     84640     2647.76
     84680     2649.18
     84720     2650.39
     84760     2651.17
     84800        2653
     84840     2653.86
     84880     2654.88
     84920     2656.44
     84960     2657.48
     85000     2659.31
     85040     2660.62
     85080     2661.88
     85120     2662.62
     85160     2664.02
     85200     2665.15
     85240      2666.4
     85280     2667.62
     85320     2668.87
     85360      2670.2
     85400     2671.37
     85440     2672.76
     85480     2674.19
     85520     2675.38
     85560     2676.16
     85600        2678
     85640     2678.87
     85680     2679.88
     85720     2681.44
     85760     2682.48
     85800     2684.31
     85840     2685.63
     85880     2686.88
     85920     2687.62
     85960     2689.03
     86000     2690.16
     86040      2691.4
     86080     2692.63
     86120     2693.88
     86160     2695.22
     86200     2696.38
     86240     2697.78
     86280      2699.2
     86320     2700.39
     86360     2701.16
     86400        2703
     86440     2703.86
     86480     2704.86
     86520     2706.44
     86560     2707.47
     86600     2709.31
     86640     2710.63
     86680     2711.89
     86720     2712.62
     86760     2714.03
     86800     2715.16
     86840     2716.39
     86880     2717.64
     86920     2718.88
     86960     2720.23
     87000     2721.37
     87040     2722.78
     87080      2724.2
     87120     2725.39
     87160     2726.15
     87200        2728
     87240     2728.85
     87280     2729.85
     87320     2731.43
     87360     2732.46
     87400      2734.3
     87440     2735.63
     87480     2736.88
     87520     2737.61
     87560     2739.01
     87600     2740.13
     87640     2741.39
     87680     2742.64
     87720     2743.86
     87760     2745.22
     87800     2746.36
     87840     2747.78
     87880      2749.2
     87920     2750.38
     87960     2751.14
     88000     2752.99
     88040     2753.85
     88080     2754.83
     88120     2756.42
     88160     2757.43
     88200     2759.29
     88240     2760.61
     88280     2761.86
     88320     2762.59
     88360        2764
     88400     2765.12
     88440     2766.37
     88480     2767.63
     88520     2768.84
     88560     2770.21
     88600     2771.34
     88640     2772.77
     88680     2774.19
     88720     2775.38
     88760     2776.14
     88800     2777.98
     88840     2778.84
     88880     2779.82
     88920     2781.42
     88960     2782.41
     89000     2784.28
     89040     2785.61
     89080     2786.86
     89120      2787.6
     89160     2788.99
     89200     2790.11
     89240     2791.37
     89280     2792.63
     89320     2793.83
     89360     2795.22
     89400     2796.34
     89440     2797.78
     89480     2799.21
     89520     2800.38
     89560     2801.13
     89600     2802.97
     89640     2803.85
     89680     2804.82
     89720     2806.41
     89760     2807.41
     89800     2809.28
     89840     2810.62
     89880     2811.87
     89920      2812.6
     89960        2814
     90000     2815.11
     90040     2816.37
     90080     2817.64
     90120     2818.83
     90160     2820.23
     90200     2821.35
     90240     2822.78
     90280     2824.21
     90320     2825.38
     90360     2826.12
     90400     2827.98
     90440     2828.86
     90480     2829.84
     90520     2831.43
     90560     2832.42
     90600      2834.3
     90640     2835.63
     90680     2836.89
     90720     2837.61
     90760        2839
     90800     2840.13
     90840     2841.39
     90880     2842.65
     90920     2843.83
     90960     2845.25
     91000     2846.35
     91040     2847.79
     91080     2849.22
     91120      2850.4
     91160     2851.15
     91200        2853
     91240     2853.88
     91280     2854.85
     91320     2856.44
     91360     2857.43
     91400     2859.34
     91440     2860.66
     91480     2861.92
     91520     2862.64
     91560     2864.03
     91600     2865.16
     91640     2866.41
     91680     2867.66
     91720     2868.84
     91760     2870.24
     91800     2871.36
     91840     2872.81
     91880     2874.21
     91920     2875.41
     91960     2876.16
     92000        2878
     92040     2878.89
     92080     2879.86
     92120     2881.47
     92160     2882.45
     92200     2884.37
     92240     2885.69
     92280     2886.95
     92320     2887.66
     92360     2889.06
     92400     2890.18
     92440     2891.43
     92480     2892.68
     92520     2893.86
     92560     2895.27
     92600     2896.38
     92640     2897.83
     92680     2899.25
     92720     2900.43
     92760     2901.17
     92800     2903.04
     92840     2903.92
     92880     2904.89
     92920     2906.49
     92960     2907.47
     93000     2909.41
     93040     2910.73
     93080     2911.98
     93120     2912.71
     93160     2914.08
     93200     2915.22
     93240     2916.45
     93280     2917.69
     93320     2918.86
     93360     2920.29
     93400     2921.41
     93440     2922.84
     93480     2924.28
     93520     2925.46
     93560     2926.18
     93600     2928.07
     93640     2928.94
     93680     2929.91
     93720     2931.53
     93760      2932.5
     93800     2934.44
     93840     2935.76
     93880     2937.01
     93920     2937.74
     93960      2939.1
     94000     2940.26
     94040     2941.48
     94080     2942.71
     94120     2943.89
     94160     2945.31
     94200     2946.43
     94240     2947.87
     94280     2949.32
     94320     2950.51
     94360     2951.21
     94400     2953.12
     94440     2953.98
     94480     2954.95
     94520     2956.56
     94560     2957.55
     94600     2959.48
     94640     2960.81
     94680     2962.05
     94720     2962.79
     94760     2964.15
     94800     2965.29
     94840     2966.52
     94880     2967.76
     94920     2968.91
     94960     2970.35
     95000     2971.49
     95040     2972.91
     95080     2974.37
     95120     2975.55
     95160     2976.27
     95200     2978.16
     95240     2979.04
     95280     2980.01
     95320     2981.62
     95360     2982.61
     95400     2984.55
     95440     2985.89
     95480     2987.11
     95520     2987.86
     95560     2989.21
     95600     2990.35
     95640     2991.58
     95680     2992.83
     95720        2994
     95760     2995.42
     95800     2996.55
     95840     2997.98
     95880     2999.42
     95920     3000.63
     95960     3001.34
     96000     3003.24
     96040     3004.11
     96080     3005.08
     96120     3006.69
     96160     3007.69
     96200     3009.63
     96240     3010.97
     96280     3012.19
     96320     3012.92
     96360     3014.28
     96400     3015.42
     96440     3016.67
     96480     3017.89
     96520     3019.06
     96560     3020.48
     96600     3021.61
     96640     3023.04
     96680      3024.5
     96720     3025.69
     96760      3026.4
     96800     3028.32
     96840     3029.19
     96880     3030.16
     96920     3031.77
     96960     3032.74
     97000     3034.69
     97040     3036.04
     97080     3037.25
     97120     3037.99
     97160     3039.34
     97200     3040.49
     97240     3041.72
     97280     3042.95
     97320     3044.12
     97360     3045.57
     97400     3046.69
     97440     3048.12
     97480     3049.58
     97520     3050.77
     97560     3051.46
     97600     3053.39
     97640     3054.27
     97680     3055.23
     97720     3056.84
     97760     3057.82
     97800     3059.77
     97840      3061.1
     97880     3062.32
     97920     3063.06
     97960     3064.41
     98000     3065.54
     98040     3066.77
     98080     3068.02
     98120     3069.19
     98160     3070.64
     98200     3071.76
     98240     3073.18
     98280     3074.65
     98320     3075.83
     98360     3076.52
     98400     3078.45
     98440     3079.33
     98480     3080.28
     98520      3081.9
     98560     3082.87
     98600     3084.82
     98640     3086.16
     98680     3087.38
     98720     3088.12
     98760     3089.45
     98800      3090.6
     98840     3091.82
     98880     3093.07
     98920     3094.24
     98960     3095.69
     99000     3096.81
     99040     3098.25
     99080     3099.72
     99120     3100.89
     99160     3101.58
     99200     3103.53
     99240      3104.4
     99280     3105.35
     99320     3106.96
     99360     3107.93
     99400     3109.86
     99440     3111.23
     99480     3112.43
     99520     3113.17
     99560     3114.51
     99600     3115.65
     99640     3116.86
     99680     3118.11
     99720     3119.28
     99760     3120.73
     99800     3121.85
     99840      3123.3
     99880     3124.75
     99920     3125.91
     99960     3126.61
    100000     3128.55
    100040     3129.42
    100080     3130.38
    100120     3131.99
    100160     3132.97
    100200     3134.91
    100240     3136.27
    100280     3137.46
    100320      3138.2
    100360     3139.54
    100400     3140.67
    100440      3141.9
    100480     3143.14
    100520     3144.31
    100560     3145.76
    100600     3146.87
    100640     3148.33
    100680     3149.79
    100720     3150.95
    100760     3151.64
    100800     3153.58
    100840     3154.45
    100880     3155.39
    100920     3157.03
    100960        3158
    101000     3159.95
    101040     3161.28
    101080     3162.48
    101120     3163.22
    101160     3164.56
    101200     3165.69
    101240     3166.93
    101280     3168.16
    101320     3169.31
    101360     3170.78
    101400     3171.89
    101440     3173.35
    101480     3174.83
    101520     3175.98
    101560     3176.66
    101600     3178.61
    101640     3179.46
    101680      3180.4
    101720     3182.04
    101760     3183.03
    101800     3184.97
    101840      3186.3
    101880     3187.49
    101920     3188.26
    101960     3189.59
    102000      3190.7
    102040     3191.95
    102080      3193.2
    102120     3194.33
    102160      3195.8
    102200     3196.92
    102240     3198.37
    102280     3199.85
    102320     3201.01
    102360     3201.68
    102400     3203.64
    102440     3204.49
    102480     3205.41
    102520     3207.08
    102560     3208.05
    102600     3210.01
    102640     3211.33
    102680     3212.53
    102720     3213.28
    102760     3214.61
    102800     3215.72
    102840     3216.96
    102880     3218.23
    102920     3219.36
    102960     3220.83
    103000     3221.93
    103040      3223.4
    103080     3224.87
    103120     3226.06
    103160      3226.7
    103200     3228.67
    103240     3229.51
    103280     3230.43
    103320      3232.1
    103360     3233.07
    103400     3235.05
    103440     3236.36
    103480     3237.57
    103520      3238.3
    103560     3239.63
    103600     3240.75
    103640     3241.99
    103680     3243.27
    103720     3244.39
    103760     3245.85
    103800     3246.97
    103840     3248.43
    103880     3249.89
    103920     3251.08
    103960     3251.72
    104000      3253.7
    104040     3254.54
    104080     3255.45
    104120     3257.14
    104160     3258.11
    104200     3260.07
    104240     3261.36
    104280      3262.6
    104320     3263.31
    104360     3264.66
    104400     3265.77
    104440        3267
    104480     3268.28
    104520      3269.4
    104560     3270.87
    104600     3271.98
    104640     3273.46
    104680      3274.9
    104720     3276.09
    104760     3276.74
    104800     3278.71
    104840     3279.56
    104880     3280.47
    104920     3282.14
    104960     3283.11
    105000      3285.1
    105040     3286.39
    105080     3287.61
    105120     3288.31
    105160     3289.66
    105200     3290.78
    105240     3292.01
    105280     3293.28
    105320     3294.39
    105360     3295.88
    105400     3296.99
    105440     3298.47
    105480      3299.9
    105520     3301.11
    105560     3301.74
    105600     3303.71
    105640     3304.58
    105680     3305.47
    105720     3307.17
    105760     3308.13
    105800     3310.12
    105840     3311.42
    105880     3312.63
    105920     3313.34
    105960     3314.68
    106000      3315.8
    106040     3317.03
    106080      3318.3
    106120      3319.4
    106160     3320.89
    106200     3321.98
    106240      3323.5
    106280     3324.91
    106320     3326.12
    106360     3326.76
    106400     3328.73
    106440     3329.59
    106480     3330.48
    106520     3332.17
    106560     3333.14
    106600     3335.14
    106640     3336.44
    106680     3337.65
    106720     3338.36
    106760     3339.69
    106800     3340.79
    106840     3342.03
    106880     3343.31
    106920     3344.41
    106960      3345.9
    107000        3347
    107040     3348.51
    107080     3349.91
    107120     3351.15
    107160     3351.75
    107200     3353.72
    107240     3354.59
    107280     3355.47
    107320     3357.16
    107360     3358.13
    107400     3360.12
    107440     3361.43
    107480     3362.62
    107520     3363.34
    107560     3364.68
    107600     3365.77
    107640     3367.03
    107680      3368.3
    107720      3369.4
    107760     3370.89
    107800     3371.97
    107840      3373.5
    107880      3374.9
    107920     3376.14
    107960     3376.72
    108000      3378.7
    108040     3379.58
    108080     3380.45
    108120     3382.14
    108160     3383.11
    108200     3385.13
    108240     3386.43
    108280     3387.62
    108320     3388.33
    108360     3389.69
    108400     3390.76
    108440     3392.02
    108480     3393.29
    108520     3394.39
    108560     3395.87
    108600     3396.97
    108640      3398.5
    108680     3399.89
    108720     3401.13
    108760     3401.71
    108800      3403.7
    108840     3404.58
    108880     3405.43
    108920     3407.14
    108960     3408.12
    109000      3410.1
    109040     3411.42
    109080     3412.61
    109120     3413.33
    109160     3414.68
    109200     3415.76
    109240     3417.01
    109280     3418.28
    109320     3419.37
    109360     3420.87
    109400     3421.95
    109440      3423.5
    109480     3424.87
    109520     3426.12
    109560      3426.7
    109600     3428.69
    109640     3429.56
    109680     3430.42
    109720     3432.13
    109760      3433.1
    109800      3435.1
    109840     3436.41
    109880      3437.6
    109920      3438.3
    109960     3439.67
    110000     3440.75
    110040        3442
    110080     3443.28
    110120     3444.36
    110160     3445.88
    110200     3446.95
    110240      3448.5
    110280     3449.86
    110320     3451.12
    110360     3451.68
    110400     3453.67
    110440     3454.54
    110480     3455.41
    110520     3457.12
    110560      3458.1
    110600     3460.09
    110640     3461.39
    110680     3462.58
    110720     3463.28
    110760     3464.65
    110800     3465.73
    110840     3466.97
    110880     3468.25
    110920     3469.34
    110960     3470.87
    111000     3471.93
    111040     3473.48
    111080     3474.83
    111120     3476.11
    111160     3476.65
    111200     3478.66
    111240     3479.53
    111280     3480.39
    111320      3482.1
    111360     3483.07
    111400     3485.08
    111440      3486.4
    111480     3487.56
    111520     3488.24
    111560     3489.64
    111600     3490.71
    111640     3491.96
    111680     3493.24
    111720     3494.33
    111760     3495.86
    111800     3496.91
    111840     3498.48
    111880     3499.83
    111920      3501.1
    111960     3501.63
    112000     3503.66
    112040     3504.53
    112080     3505.39
    112120     3507.12
    112160     3508.06
    112200     3510.08
    112240     3511.38
    112280     3512.56
    112320     3513.23
    112360     3514.63
    112400     3515.68
    112440     3516.94
    112480     3518.22
    112520     3519.31
    112560     3520.84
    112600     3521.89
    112640     3523.47
    112680      3524.8
    112720     3526.09
    112760     3526.62
    112800     3528.63
    112840     3529.49
    112880     3530.35
    112920     3532.09
    112960     3533.03
    113000     3535.06
    113040     3536.37
    113080     3537.54
    113120     3538.21
    113160     3539.61
    113200     3540.67
    113240     3541.93
    113280     3543.21
    113320     3544.31
    113360     3545.81
    113400     3546.89
    113440     3548.45
    113480     3549.79
    113520     3551.06
    113560      3551.6
    113600     3553.61
    113640     3554.45
    113680     3555.33
    113720     3557.08
    113760     3558.01
    113800     3560.03
    113840     3561.34
    113880     3562.51
    113920     3563.18
    113960     3564.58
    114000     3565.65
    114040     3566.89
    114080     3568.18
    114120     3569.28
    114160     3570.77
    114200     3571.85
    114240     3573.41
    114280     3574.74
    114320     3576.03
    114360     3576.58
    114400     3578.59
    114440     3579.42
    114480     3580.28
    114520     3582.04
    114560     3582.98
    114600     3584.99
    114640      3586.3
    114680     3587.49
    114720     3588.13
    114760     3589.55
    114800     3590.62
    114840     3591.85
    114880     3593.14
    114920     3594.24
    114960     3595.72
    115000     3596.79
    115040     3598.35
    115080      3599.7
    115120        3601
    115160     3601.52
    115200     3603.56
    115240     3604.37
    115280     3605.22
    115320        3607
    115360     3607.93
    115400     3609.95
    115440     3611.26
    115480     3612.45
    115520     3613.09
    115560      3614.5
    115600     3615.56
    115640      3616.8
    115680     3618.09
    115720      3619.2
    115760      3620.7
    115800     3621.75
    115840     3623.31
    115880     3624.66
    115920     3625.95
    115960     3626.47
    116000     3628.53
    116040     3629.34
    116080     3630.18
    116120     3631.95
    116160     3632.89
    116200     3634.92
    116240     3636.21
    116280     3637.38
    116320     3638.05
    116360     3639.46
    116400     3640.52
    116440     3641.73
    116480     3643.05
    116520     3644.16
    116560     3645.66
    116600     3646.71
    116640     3648.27
    116680     3649.62
    116720     3650.89
    116760     3651.43
    116800     3653.49
    116840     3654.33
    116880     3655.16
    116920     3656.92
    116960     3657.87
    117000      3659.9
    117040     3661.21
    117080     3662.36
    117120     3663.02
    117160     3664.43
    117200     3665.48
    117240     3666.71
    117280     3668.01
    117320     3669.14
    117360     3670.64
    117400     3671.69
    117440     3673.25
    117480      3674.6
    117520     3675.86
    117560     3676.41
    117600     3678.47
    117640     3679.31
    117680     3680.15
    117720     3681.91
    117760     3682.85
    117800     3684.87
    117840     3686.18
    117880     3687.34
    117920     3687.99
    117960      3689.4
    118000     3690.46
    118040      3691.7
    118080     3693.01
    118120     3694.12
    118160     3695.63
    118200     3696.65
    118240     3698.24
    118280     3699.58
    118320     3700.86
    118360      3701.4
    118400     3703.46
    118440      3704.3
    118480     3705.14
    118520     3706.89
    118560     3707.84
    118600     3709.87
    118640     3711.17
    118680     3712.32
    118720        3713
    118760     3714.38
    118800     3715.44
    118840     3716.68
    118880     3717.98
    118920      3719.1
    118960      3720.6
    119000     3721.64
    119040     3723.23
    119080     3724.55
    119120     3725.85
    119160     3726.38
    119200     3728.44
    119240     3729.28
    119280     3730.13
    119320     3731.86
    119360     3732.81
    119400     3734.85
    119440     3736.17
    119480      3737.3
    119520     3737.98
    119560     3739.37
    119600     3740.42
    119640     3741.65
    119680     3742.95
    119720     3744.07
    119760     3745.57
    119800     3746.62
    119840     3748.22
    119880     3749.53
    119920     3750.84
    119960     3751.36
    120000     3753.42
    120040     3754.27
    120080     3755.12
    120120     3756.84
    120160     3757.79
    120200     3759.85
    120240     3761.16
    120280     3762.29
    120320     3762.97
    120360     3764.34
    120400     3765.38
    120440     3766.65
    120480     3767.93
    120520     3769.06
    120560     3770.55
    120600      3771.6
    120640      3773.2
    120680     3774.51
    120720     3775.83
    120760     3776.34
    120800      3778.4
    120840     3779.24
    120880      3780.1
    120920     3781.81
    120960     3782.77
    121000     3784.84
    121040     3786.15
    121080     3787.28
    121120     3787.94
    121160     3789.32
    121200     3790.37
    121240     3791.61
    121280      3792.9
    121320     3794.03
    121360     3795.54
    121400     3796.57
    121440     3798.17
    121480      3799.5
    121520     3800.81
    121560     3801.33
    121600      3803.4
    121640     3804.22
    121680     3805.08
    121720      3806.8
    121760     3807.75
    121800     3809.84
    121840     3811.14
    121880     3812.26
    121920     3812.92
    121960     3814.32
    122000     3815.36
    122040     3816.59
    122080     3817.88
    122120     3819.01
    122160     3820.52
    122200     3821.57
    122240     3823.18
    122280     3824.49
    122320      3825.8
    122360     3826.33
    122400      3828.4
    122440      3829.2
    122480     3830.05
    122520     3831.78
    122560     3832.74
    122600     3834.84
    122640     3836.12
    122680     3837.26
    122720     3837.92
    122760     3839.31
    122800     3840.35
    122840     3841.59
    122880     3842.89
    122920     3844.01
    122960     3845.51
    123000     3846.56
    123040     3848.18
    123080     3849.48
    123120     3850.79
    123160     3851.32
    123200     3853.37
    123240     3854.22
    123280     3855.04
    123320     3856.78
    123360     3857.76
    123400     3859.85
    123440     3861.13
    123480     3862.25
    123520     3862.94
    123560     3864.32
    123600     3865.35
    123640      3866.6
    123680     3867.89
    123720     3869.02
    123760     3870.52
    123800     3871.59
    123840     3873.19
    123880      3874.5
    123920     3875.79
    123960     3876.33
    124000     3878.39
    124040     3879.22
    124080     3880.05
    124120     3881.78
    124160     3882.78
    124200     3884.88
    124240     3886.16
    124280     3887.29
    124320     3887.96
    124360     3889.33
    124400     3890.36
    124440     3891.63
    124480     3892.92
    124520     3894.02
    124560     3895.54
    124600     3896.59
    124640     3898.19
    124680     3899.51
    124720      3900.8
    124760     3901.32
    124800     3903.38
    124840     3904.23
    124880     3905.06
    124920     3906.79
    124960     3907.79
    125000     3909.89
    125040     3911.16
    125080     3912.27
    125120     3912.97
    125160     3914.34
    125200     3915.37
    125240     3916.62
    125280     3917.93
    125320     3919.03
    125360     3920.54
    125400     3921.57
    125440      3923.2
    125480     3924.53
    125520      3925.8
    125560     3926.31
    125600     3928.38
    125640     3929.21
    125680     3930.05
    125720     3931.78
    125760     3932.77
    125800     3934.87
    125840     3936.14
    125880     3937.26
    125920     3937.97
    125960     3939.33
    126000     3940.34
    126040     3941.59
    126080     3942.92
    126120     3944.01
    126160     3945.52
    126200     3946.56
    126240     3948.18
    126280     3949.54
    126320     3950.79
    126360     3951.28
    126400     3953.38
    126440     3954.19
    126480     3955.02
    126520     3956.77
    126560     3957.75
    126600     3959.84
    126640     3961.13
    126680     3962.23
    126720     3962.94
    126760     3964.31
    126800     3965.32
    126840     3966.56
    126880      3967.9
    126920     3968.98
    126960     3970.52
    127000     3971.54
    127040     3973.16
    127080     3974.52
    127120     3975.77
    127160     3976.26
    127200     3978.38
    127240     3979.18
    127280     3980.01
    127320     3981.75
    127360     3982.72
    127400     3984.83
    127440      3986.1
    127480     3987.21
    127520      3987.9
    127560     3989.29
    127600     3990.31
    127640     3991.55
    127680     3992.88
    127720     3993.96
    127760     3995.49
    127800     3996.53
    127840     3998.15
    127880      3999.5
    127920     4000.73
    127960     4001.24
    128000     4003.37
    128040     4004.15
    128080     4004.96
    128120     4006.71
    128160     4007.69
    128200     4009.79
    128240     4011.06
    128280     4012.17
    128320     4012.86
    128360     4014.26
    128400     4015.26
    128440     4016.52
    128480     4017.83
    128520     4018.91
    128560     4020.44
    128600     4021.48
    128640      4023.1
    128680     4024.45
    128720     4025.69
    128760     4026.18
    128800     4028.34
    128840      4029.1
    128880     4029.95
    128920     4031.67
    128960     4032.66
    129000     4034.77
    129040        4036
    129080     4037.13
    129120     4037.82
    129160     4039.21
    129200     4040.22
    129240     4041.45
    129280     4042.78
    129320     4043.86
    129360     4045.38
    129400     4046.42
    129440     4048.05
    129480     4049.41
    129520     4050.63
    129560     4051.12
    129600     4053.28
    129640     4054.04
    129680     4054.89
    129720     4056.63
    129760      4057.6
    129800     4059.71
    129840     4060.94
    129880     4062.08
    129920     4062.76
    129960     4064.17
    130000     4065.17
    130040     4066.38
    130080     4067.72
    130120     4068.82
    130160     4070.32
    130200     4071.36
    130240        4073
    130280     4074.35
    130320     4075.55
    130360     4076.05
    130400     4078.23
    130440     4078.97
    130480     4079.82
    130520     4081.55
    130560     4082.53
    130600     4084.63
    130640     4085.87
    130680     4087.01
    130720      4087.7
    130760     4089.09
    130800     4090.11
    130840     4091.32
    130880     4092.63
    130920     4093.74
    130960     4095.25
    131000      4096.3
    131040     4097.93
    131080     4099.26
    131120     4100.48
    131160     4100.99
    131200     4103.15
    131240      4103.9
    131280     4104.75
    131320     4106.51
    131360     4107.45
    131400     4109.57
    131440     4110.81
    131480     4111.94
    131520     4112.65
    131560     4114.04
    131600     4115.04
    131640     4116.24
    131680     4117.55
    131720     4118.67
    131760     4120.16
    131800     4121.23
    131840     4122.84
    131880     4124.18
    131920     4125.43
    131960     4125.91
    132000     4128.06
    132040     4128.83
    132080     4129.68
    132120     4131.44
    132160     4132.39
    132200      4134.5
    132240     4135.75
    132280     4136.87
    132320     4137.58
    132360     4138.99
    132400     4139.96
    132440     4141.17
    132480     4142.46
    132520      4143.6
    132560     4145.08
    132600     4146.16
    132640     4147.78
    132680      4149.1
    132720     4150.35
    132760     4150.81
    132800     4152.99
    132840     4153.76
    132880     4154.61
    132920     4156.35
    132960     4157.33
    133000     4159.45
    133040     4160.68
    133080     4161.82
    133120     4162.52
    133160     4163.93
    133200     4164.89
    133240      4166.1
    133280      4167.4
    133320     4168.52
    133360        4170
    133400     4171.07
    133440      4172.7
    133480     4174.03
    133520     4175.31
    133560     4175.74
    133600     4177.93
    133640      4178.7
    133680     4179.55
    133720      4181.3
    133760     4182.28
    133800     4184.39
    133840     4185.62
    133880     4186.77
    133920     4187.47
    133960     4188.88
    134000     4189.85
    134040     4191.05
    134080     4192.36
    134120     4193.47
    134160     4194.95
    134200     4196.04
    134240     4197.66
    134280     4198.97
    134320     4200.28
    134360      4200.7
    134400     4202.88
    134440     4203.66
    134480     4204.51
    134520     4206.26
    134560     4207.22
    134600     4209.36
    134640     4210.58
    134680     4211.74
    134720     4212.45
    134760     4213.84
    134800     4214.82
    134840     4216.01
    134880     4217.33
    134920     4218.44
    134960     4219.93
    135000     4221.01
    135040     4222.64
    135080     4223.96
    135120     4225.26
    135160     4225.66
    135200     4227.86
    135240     4228.64
    135280     4229.49
    135320     4231.23
    135360     4232.21
    135400     4234.34
    135440     4235.56
    135480      4236.7
    135520     4237.43
    135560     4238.82
    135600     4239.79
    135640     4241.01
    135680      4242.3
    135720     4243.43
    135760     4244.91
    135800     4245.98
    135840     4247.61
    135880     4248.94
    135920     4250.24
    135960     4250.61
    136000     4252.84
    136040     4253.64
    136080     4254.47
    136120      4256.2
    136160      4257.2
    136200     4259.34
    136240     4260.51
    136280     4261.68
    136320     4262.39
    136360     4263.78
    136400     4264.78
    136440        4266
    136480     4267.28
    136520      4268.4
    136560     4269.88
    136600     4270.98
    136640     4272.58
    136680     4273.92
    136720     4275.21
    136760     4275.58
    136800     4277.81
    136840     4278.61
    136880     4279.45
    136920      4281.2
    136960     4282.18
    137000     4284.32
    137040      4285.5
    137080     4286.67
    137120     4287.34
    137160     4288.75
    137200     4289.75
    137240     4290.98
    137280     4292.26
    137320     4293.37
    137360     4294.85
    137400     4295.97
    137440     4297.54
    137480     4298.91
    137520     4300.18
    137560     4300.56
    137600     4302.79
    137640     4303.59
    137680     4304.43
    137720     4306.15
    137760     4307.16
    137800     4309.28
    137840     4310.45
    137880     4311.64
    137920     4312.32
    137960     4313.72
    138000     4314.71
    138040     4315.96
    138080     4317.23
    138120     4318.33
    138160     4319.81
    138200     4320.92
    138240     4322.51
    138280     4323.89
    138320     4325.15
    138360     4325.54
    138400     4327.75
    138440     4328.56
    138480      4329.4
    138520      4331.1
    138560     4332.13
    138600     4334.26
    138640     4335.42
    138680     4336.63
    138720     4337.31
    138760      4338.7
    138800     4339.68
    138840     4340.93
    138880     4342.19
    138920     4343.32
    138960     4344.78
    139000     4345.88
    139040     4347.49
    139080     4348.85
    139120     4350.13
    139160     4350.52
    139200     4352.74
    139240     4353.55
    139280     4354.38
    139320     4356.09
    139360     4357.11
    139400     4359.24
    139440     4360.41
    139480      4361.6
    139520     4362.28
    139560     4363.68
    139600     4364.65
    139640      4365.9
    139680     4367.19
    139720     4368.29
    139760     4369.77
    139800     4370.87
    139840     4372.47
    139880     4373.84
    139920     4375.12
    139960     4375.51
    140000     4377.73
    140040     4378.53
    140080     4379.35
    140120     4381.07
    140160      4382.1
    140200     4384.23
    140240     4385.42
    140280     4386.59
    140320     4387.27
    140360     4388.69
    140400     4389.63
    140440     4390.89
    140480     4392.17
    140520     4393.26
    140560     4394.76
    140600     4395.87
    140640     4397.47
    140680     4398.85
    140720     4400.12
    140760     4400.51
    140800     4402.73
    140840     4403.51
    140880     4404.36
    140920     4406.06
    140960      4407.1
    141000     4409.23
    141040     4410.44
    141080     4411.59
    141120     4412.24
    141160     4413.67
    141200     4414.65
    141240     4415.91
    141280     4417.19
    141320     4418.27
    141360     4419.76
    141400     4420.88
    141440     4422.49
    141480     4423.88
    141520     4425.14
    141560     4425.53
    141600     4427.75
    141640     4428.53
    141680     4429.36
    141720     4431.06
    141760     4432.11
    141800     4434.23
    141840     4435.45
    141880      4436.6
    141920     4437.28
    141960     4438.67
    142000     4439.67
    142040     4440.93
    142080      4442.2
    142120     4443.29
    142160      4444.8
    142200     4445.88
    142240      4447.5
    142280     4448.89
    142320     4450.16
    142360     4450.54
    142400     4452.77
    142440     4453.56
    142480     4454.38
    142520     4456.06
    142560     4457.11
    142600     4459.24
    142640     4460.46
    142680     4461.62
    142720     4462.29
    142760     4463.68
    142800     4464.66
    142840     4465.93
    142880      4467.2
    142920     4468.29
    142960     4469.81
    143000     4470.89
    143040     4472.52
    143080      4473.9
    143120     4475.18
    143160     4475.55
    143200     4477.78
    143240     4478.57
    143280     4479.39
    143320     4481.07
    143360     4482.13
    143400     4484.27
    143440     4485.47
    143480     4486.62
    143520     4487.29
    143560      4488.7
    143600     4489.66
    143640     4490.93
    143680      4492.2
    143720     4493.29
    143760     4494.81
    143800     4495.91
    143840     4497.54
    143880      4498.9
    143920     4500.19
    143960     4500.56
    144000     4502.81
    144040     4503.59
    144080      4504.4
    144120      4506.1
    144160     4507.14
    144200      4509.3
    144240     4510.49
    144280     4511.65
    144320     4512.31
    144360     4513.71
    144400     4514.69
    144440     4515.95
    144480     4517.21
    144520      4518.3
    144560     4519.82
    144600     4520.91
    144640     4522.55
    144680     4523.91
    144720     4525.21
    144760     4525.57
    144800     4527.81
    144840     4528.62
    144880     4529.41
    144920      4531.1
    144960     4532.14
    145000     4534.32
    145040      4535.5
    145080     4536.67
    145120     4537.32
    145160     4538.74
    145200     4539.71
    145240     4540.97
    145280     4542.24
    145320     4543.33
    145360     4544.85
    145400     4545.91
    145440     4547.57
    145480     4548.92
    145520     4550.21
    145560     4550.56
    145600     4552.81
    145640     4553.64
    145680     4554.43
    145720     4556.12
    145760     4557.15
    145800     4559.33
    145840      4560.5
    145880      4561.7
    145920     4562.32
    145960     4563.73
    146000     4564.72
    146040     4565.99
    146080     4567.26
    146120     4568.35
    146160     4569.86
    146200     4570.94
    146240     4572.59
    146280     4573.94
    146320     4575.23
    146360     4575.56
    146400     4577.83
    146440     4578.67
    146480     4579.46
    146520     4581.16
    146560     4582.16
    146600     4584.37
    146640     4585.51
    146680     4586.73
    146720     4587.36
    146760     4588.76
    146800     4589.75
    146840     4591.03
    146880      4592.3
    146920     4593.38
    146960     4594.88
    147000     4595.96
    147040     4597.63
    147080     4598.97
    147120     4600.28
    147160     4600.57
    147200     4602.84
    147240     4603.69
    147280     4604.48
    147320     4606.17
    147360      4607.2
    147400     4609.38
    147440     4610.53
    147480     4611.75
    147520     4612.39
    147560     4613.78
    147600     4614.79
    147640     4616.04
    147680     4617.35
    147720      4618.4
    147760     4619.93
    147800        4621
    147840     4622.65
    147880        4624
    147920     4625.32
    147960      4625.6
    148000     4627.87
    148040     4628.74
    148080     4629.52
    148120     4631.22
    148160     4632.23
    148200     4634.42
    148240     4635.58
    148280     4636.81
    148320     4637.44
    148360     4638.83
    148400     4639.85
    148440     4641.09
    148480     4642.38
    148520     4643.47
    148560     4644.99
    148600     4646.05
    148640     4647.71
    148680     4649.05
    148720     4650.37
    148760     4650.64
    148800     4652.91
    148840     4653.75
    148880     4654.56
    148920     4656.24
    148960     4657.27
    149000     4659.46
    149040     4660.63
    149080     4661.84
    149120     4662.47
    149160     4663.87
    149200     4664.87
    149240     4666.14
    149280     4667.42
    149320     4668.49
    149360     4670.02
    149400     4671.07
    149440     4672.75
    149480     4674.07
    149520     4675.43
    149560     4675.64
    149600     4677.94
    149640     4678.77
    149680     4679.59
    149720     4681.28
    149760      4682.3
    149800     4684.54
    149840     4685.67
    149880     4686.89
    149920      4687.5
    149960     4688.91
    150000     4689.91
    150040     4691.17
    150080     4692.48
    150120     4693.52
    150160     4695.04
    150200      4696.1
    150240     4697.78
    150280     4699.11
    150320     4700.48
    150360     4700.66
    150400     4702.98
    150440     4703.77
    150480      4704.6
    150520     4706.31
    150560     4707.33
    150600     4709.57
    150640     4710.71
    150680     4711.91
    150720     4712.54
    150760     4713.94
    150800     4714.93
    150840     4716.21
    150880     4717.52
    150920     4718.58
    150960     4720.07
    151000     4721.14
    151040      4722.8
    151080     4724.16
    151120     4725.55
    151160     4725.69
    151200     4728.03
    151240     4728.81
    151280     4729.64
    151320     4731.36
    151360     4732.38
    151400     4734.62
    151440     4735.76
    151480     4736.94
    151520     4737.59
    151560        4739
    151600     4739.96
    151640     4741.23
    151680     4742.55
    151720     4743.59
    151760     4745.12
    151800     4746.19
    151840     4747.85
    151880      4749.2
    151920     4750.59
    151960     4750.74
    152000     4753.06
    152040     4753.85
    152080     4754.67
    152120      4756.4
    152160     4757.41
    152200     4759.67
    152240      4760.8
    152280     4761.96
    152320     4762.61
    152360     4764.03
    152400     4765.02
    152440     4766.28
    152480      4767.6
    152520     4768.62
    152560     4770.16
    152600     4771.24
    152640     4772.88
    152680     4774.26
    152720     4775.64
    152760     4775.76
    152800     4778.08
    152840     4778.88
    152880     4779.69
    152920     4781.43
    152960     4782.44
    153000     4784.71
    153040     4785.85
    153080        4787
    153120     4787.63
    153160     4789.09
    153200     4790.02
    153240     4791.33
    153280     4792.65
    153320     4793.69
    153360     4795.18
    153400     4796.29
    153440     4797.94
    153480     4799.29
    153520     4800.66
    153560      4800.8
    153600     4803.12
    153640     4803.91
    153680     4804.73
    153720     4806.48
    153760     4807.46
    153800     4809.75
    153840     4810.88
    153880     4812.01
    153920     4812.65
    153960     4814.13
    154000     4815.05
    154040     4816.36
    154080     4817.68
    154120     4818.71
    154160      4820.2
    154200     4821.31
    154240     4822.96
    154280     4824.32
    154320     4825.69
    154360     4825.82
    154400     4828.15
    154440     4828.93
    154480     4829.73
    154520     4831.49
    154560      4832.5
    154600     4834.78
    154640      4835.9
    154680     4837.03
    154720     4837.66
    154760     4839.14
    154800     4840.05
    154840     4841.36
    154880     4842.68
    154920     4843.72
    154960     4845.21
    155000     4846.33
    155040     4847.99
    155080     4849.35
    155120      4850.7
    155160     4850.82
    155200     4853.17
    155240     4853.94
    155280     4854.74
    155320     4856.51
    155360      4857.5
    155400     4859.78
    155440      4860.9
    155480     4862.01
    155520     4862.66
    155560     4864.14
    155600     4865.04
    155640     4866.35
    155680     4867.66
    155720     4868.71
    155760      4870.2
    155800     4871.32
    155840     4872.98
    155880     4874.33
    155920     4875.69
    155960     4875.81
    156000     4878.15
    156040      4878.9
    156080     4879.71
    156120     4881.51
    156160     4882.49
    156200     4884.77
    156240     4885.88
    156280     4886.99
    156320     4887.65
    156360     4889.13
    156400     4890.01
    156440     4891.33
    156480     4892.64
    156520      4893.7
    156560     4895.18
    156600     4896.29
    156640     4897.96
    156680     4899.32
    156720     4900.65
    156760     4900.81
    156800     4903.12
    156840      4903.9
    156880      4904.7
    156920     4906.48
    156960     4907.47
    157000     4909.75
    157040     4910.87
    157080     4911.95
    157120     4912.64
    157160      4914.1
    157200     4914.99
    157240     4916.31
    157280     4917.63
    157320     4918.67
    157360     4920.19
    157400     4921.27
    157440     4922.94
    157480     4924.32
    157520     4925.64
    157560     4925.81
    157600      4928.1
    157640      4928.9
    157680     4929.67
    157720     4931.45
    157760     4932.45
    157800     4934.73
    157840     4935.84
    157880     4936.93
    157920     4937.64
    157960      4939.1
    158000     4939.98
    158040     4941.29
    158080     4942.59
    158120     4943.63
    158160     4945.14
    158200     4946.24
    158240     4947.91
    158280     4949.27
    158320     4950.63
    158360     4950.78
    158400     4953.07
    158440     4953.86
    158480     4954.62
    158520     4956.43
    158560      4957.4
    158600      4959.7
    158640     4960.81
    158680     4961.89
    158720      4962.6
    158760     4964.08
    158800     4964.93
    158840     4966.26
    158880     4967.55
    158920     4968.57
    158960     4970.09
    159000     4971.21
    159040     4972.87
    159080     4974.19
    159120     4975.58
    159160     4975.74
    159200        4978
    159240     4978.82
    159280     4979.58
    159320     4981.38
    159360     4982.36
    159400     4984.66
    159440     4985.75
    159480     4986.84
    159520     4987.56
    159560     4989.04
    159600     4989.88
    159640     4991.21
    159680     4992.48
    159720     4993.52
    159760     4995.04
    159800     4996.17
    159840     4997.84
    159880     4999.14
    159920     5000.53
    159960     5000.67
    160000     5002.95
    160040     5003.78
    160080     5004.52
    160120     5006.34
    160160      5007.3
    160200     5009.62
    160240      5010.7
    160280     5011.76
    160320     5012.49
    160360     5013.98
    160400     5014.84
    160440     5016.15
    160480     5017.41
    160520     5018.45
    160560     5019.99
    160600      5021.1
    160640     5022.78
    160680     5024.06
    160720     5025.46
    160760      5025.6
    160800     5027.87
    160840      5028.7
    160880     5029.44
    160920     5031.27
    160960     5032.24
    161000     5034.53
    161040     5035.65
    161080     5036.67
    161120     5037.42
    161160     5038.91
    161200     5039.76
    161240     5041.08
    161280     5042.33
    161320     5043.41
    161360     5044.91
    161400     5046.03
    161440     5047.68
    161480     5048.98
    161520     5050.38
    161560     5050.55
    161600      5052.8
    161640      5053.6
    161680     5054.36
    161720     5056.19
    161760     5057.14
    161800     5059.43
    161840     5060.57
    161880     5061.58
    161920     5062.33
    161960     5063.82
    162000     5064.67
    162040     5065.99
    162080     5067.23
    162120      5068.3
    162160     5069.78
    162200     5070.95
    162240     5072.59
    162280     5073.88
    162320     5075.27
    162360     5075.44
    162400      5077.7
    162440     5078.49
    162480     5079.25
    162520     5081.09
    162560     5082.05
    162600     5084.34
    162640     5085.47
    162680     5086.51
    162720     5087.25
    162760     5088.73
    162800     5089.58
    162840      5090.9
    162880     5092.13
    162920     5093.21
    162960      5094.7
    163000     5095.85
    163040     5097.48
    163080     5098.78
    163120     5100.19
    163160     5100.37
    163200     5102.62
    163240     5103.43
    163280     5104.17
    163320     5105.98
    163360     5106.95
    163400     5109.24
    163440     5110.36
    163480     5111.44
    163520     5112.16
    163560     5113.65
    163600     5114.49
    163640     5115.82
    163680     5117.06
    163720     5118.11
    163760     5119.63
    163800     5120.77
    163840     5122.39
    163880      5123.7
    163920     5125.12
    163960     5125.27
    164000     5127.55
    164040     5128.35
    164080     5129.06
    164120      5130.9
    164160     5131.87
    164200     5134.17
    164240     5135.28
    164280     5136.33
    164320     5137.06
    164360     5138.55
    164400     5139.39
    164440     5140.71
    164480     5141.98
    164520     5143.03
    164560     5144.55
    164600     5145.68
    164640     5147.31
    164680     5148.62
    164720     5150.02
    164760     5150.21
    164800     5152.47
    164840     5153.27
    164880     5153.99
    164920     5155.84
    164960     5156.81
    165000     5159.11
    165040     5160.21
    165080     5161.24
    165120     5161.99
    165160     5163.49
    165200     5164.32
    165240     5165.67
    165280     5166.95
    165320     5167.98
    165360     5169.49
    165400     5170.61
    165440     5172.25
    165480     5173.56
    165520     5174.98
    165560     5175.17
    165600     5177.44
    165640     5178.23
    165680     5178.91
    165720     5180.78
    165760     5181.75
    165800     5184.06
    165840     5185.18
    165880     5186.19
    165920     5186.94
    165960     5188.43
    166000     5189.24
    166040     5190.62
    166080     5191.88
    166120     5192.92
    166160     5194.42
    166200     5195.57
    166240     5197.19
    166280      5198.5
    166320     5199.91
    166360      5200.1
    166400     5202.36
    166440      5203.2
    166480     5203.85
    166520     5205.71
    166560     5206.69
    166600     5209.01
    166640     5210.11
    166680     5211.12
    166720     5211.85
    166760     5213.37
    166800     5214.16
    166840     5215.52
    166880     5216.81
    166920     5217.85
    166960     5219.33
    167000      5220.5
    167040     5222.13
    167080     5223.44
    167120     5224.84
    167160     5225.03
    167200     5227.29
    167240     5228.15
    167280     5228.81
    167320     5230.65
    167360     5231.63
    167400     5233.94
    167440     5235.05
    167480     5236.06
    167520     5236.78
    167560     5238.34
    167600     5239.13
    167640     5240.47
    167680     5241.79
    167720      5242.8
    167760     5244.31
    167800     5245.47
    167840     5247.07
    167880     5248.37
    167920      5249.8
    167960     5249.99
    168000     5252.25
    168040     5253.12
    168080     5253.77
    168120     5255.62
    168160     5256.59
    168200     5258.91
    168240        5260
    168280     5261.01
    168320     5261.75
    168360     5263.28
    168400     5264.09
    168440     5265.42
    168480     5266.73
    168520     5267.73
    168560     5269.26
    168600     5270.41
    168640     5272.05
    168680     5273.36
    168720     5274.77
    168760     5274.94
    168800     5277.25
    168840     5278.08
    168880     5278.74
    168920     5280.59
    168960     5281.52
    169000     5283.88
    169040     5284.95
    169080     5285.96
    169120     5286.71
    169160     5288.22
    169200     5289.05
    169240      5290.4
    169280     5291.71
    169320     5292.71
    169360     5294.22
    169400     5295.39
    169440     5297.04
    169480     5298.34
    169520     5299.74
    169560     5299.94
    169600     5302.22
    169640     5303.04
    169680     5303.69
    169720     5305.57
    169760     5306.51
    169800     5308.84
    169840     5309.93
    169880     5310.95
    169920     5311.67
    169960      5313.2
    170000        5314
    170040     5315.38
    170080     5316.69
    170120     5317.67
    170160     5319.21
    170200     5320.34
    170240     5321.98
    170280     5323.27
    170320     5324.67
    170360     5324.88
    170400     5327.19
    170440     5328.01
    170480     5328.66
    170520     5330.51
    170560     5331.46
    170600     5333.82
    170640     5334.92
    170680     5335.92
    170720     5336.64
    170760     5338.17
    170800     5338.96
    170840     5340.32
    170880     5341.68
    170920     5342.62
    170960     5344.17
    171000     5345.32
    171040     5346.98
    171080     5348.21
    171120     5349.65
    171160     5349.85
    171200     5352.17
    171240     5352.98
    171280     5353.64
    171320      5355.5
    171360     5356.43
    171400      5358.8
    171440     5359.86
    171480     5360.89
    171520      5361.6
    171560     5363.14
    171600     5363.93
    171640      5365.3
    171680     5366.65
    171720     5367.58
    171760     5369.15
    171800     5370.29
    171840     5371.94
    171880     5373.18
    171920     5374.62
    171960     5374.86
    172000     5377.15
    172040     5377.95
    172080     5378.62
    172120     5380.49
    172160      5381.4
    172200     5383.76
    172240     5384.83
    172280     5385.86
    172320     5386.58
    172360     5388.11
    172400     5388.88
    172440     5390.26
    172480     5391.61
    172520     5392.54
    172560     5394.14
    172600     5395.25
    172640     5396.91
    172680     5398.17
    172720     5399.59
    172760     5399.82
    172800     5402.13
    172840     5402.93
    172880      5403.6
    172920     5405.49
    172960     5406.38
    173000     5408.77
    173040     5409.81
    173080     5410.85
    173120     5411.57
    173160      5413.1
    173200     5413.86
    173240     5415.21
    173280     5416.58
    173320     5417.55
    173360     5419.14
    173400     5420.23
    173440     5421.88
    173480     5423.14
    173520     5424.58
    173560     5424.79
    173600     5427.11
    173640     5427.94
    173680     5428.58
    173720     5430.47
    173760     5431.33
    173800     5433.75
    173840     5434.79
    173880     5435.82
    173920     5436.55
    173960     5438.09
    174000     5438.83
    174040      5440.2
    174080     5441.57
    174120     5442.52
    174160     5444.11
    174200      5445.2
    174240     5446.85
    174280     5448.12
    174320     5449.56
    174360     5449.78
    174400     5452.11
    174440     5452.89
    174480     5453.58
    174520     5455.43
    174560     5456.32
    174600     5458.76
    174640     5459.75
    174680     5460.82
    174720     5461.53
    174760      5463.1
    174800     5463.81
    174840     5465.19
    174880     5466.54
    174920     5467.52
    174960      5469.1
    175000      5470.2
    175040     5471.84
    175080     5473.13
    175120     5474.56
    175160     5474.78
    175200     5477.09
    175240     5477.89
    175280      5478.6
    175320     5480.42
    175360     5481.34
    175400     5483.75
    175440     5484.76
    175480     5485.82
    175520     5486.55
    175560     5488.09
    175600     5488.82
    175640     5490.18
    175680     5491.55
    175720     5492.54
    175760     5494.11
    175800     5495.21
    175840     5496.86
    175880     5498.15
    175920     5499.56
    175960     5499.78
    176000      5502.1
    176040     5502.89
    176080      5503.6
    176120     5505.45
    176160     5506.35
    176200      5508.8
    176240     5509.77
    176280     5510.85
    176320     5511.59
    176360     5513.12
    176400     5513.83
    176440     5515.22
    176480     5516.56
    176520     5517.56
    176560     5519.17
    176600     5520.24
    176640     5521.89
    176680     5523.17
    176720      5524.6
    176760     5524.81
    176800     5527.12
    176840     5527.91
    176880      5528.6
    176920     5530.47
    176960     5531.38
    177000     5533.84
    177040     5534.79
    177080     5535.85
    177120     5536.62
    177160     5538.15
    177200     5538.85
    177240     5540.25
    177280     5541.61
    177320     5542.61
    177360     5544.18
    177400     5545.27
    177440     5546.93
    177480      5548.2
    177520     5549.62
    177560     5549.85
    177600     5552.17
    177640     5552.92
    177680     5553.61
    177720      5555.5
    177760     5556.41
    177800     5558.88
    177840     5559.82
    177880     5560.85
    177920     5561.65
    177960      5563.2
    178000     5563.87
    178040     5565.27
    178080     5566.65
    178120     5567.64
    178160     5569.21
    178200     5570.27
    178240     5571.96
    178280     5573.25
    178320     5574.65
    178360     5574.83
    178400     5577.19
    178440     5577.94
    178480     5578.61
    178520     5580.51
    178560     5581.42
    178600     5583.89
    178640     5584.87
    178680     5585.88
    178720     5586.69
    178760     5588.22
    178800      5588.9
    178840     5590.28
    178880     5591.66
    178920     5592.69
    178960      5594.2
    179000     5595.29
    179040     5596.96
    179080     5598.25
    179120     5599.66
    179160     5599.85
    179200      5602.2
    179240     5602.96
    179280     5603.61
    179320     5605.51
    179360     5606.43
    179400     5608.89
    179440     5609.86
    179480      5610.9
    179520     5611.68
    179560     5613.26
    179600      5613.9
    179640     5615.29
    179680      5616.7
    179720      5617.7
    179760     5619.22
    179800     5620.29
    179840     5621.99
    179880     5623.28
    179920     5624.69
    179960     5624.85
    180000     5627.25
    180040     5627.98
    180080     5628.65
    180120     5630.53
    180160     5631.44
    180200     5633.94
    180240     5634.88
    180280     5635.93
    180320     5636.72
    180360     5638.31
    180400     5638.91
    180440      5640.3
    180480     5641.69
    180520     5642.71
    180560     5644.22
    180600     5645.29
    180640     5647.01
    180680     5648.31
    180720     5649.71
    180760     5649.89
    180800     5652.26
    180840     5653.01
    180880     5653.65
    180920     5655.55
    180960     5656.47
    181000     5658.98
    181040     5659.91
    181080     5660.94
    181120     5661.75
    181160     5663.31
    181200     5663.93
    181240     5665.31
    181280     5666.71
    181320     5667.72
    181360     5669.26
    181400     5670.33
    181440     5672.02
    181480     5673.33
    181520     5674.74
    181560     5674.88
    181600     5677.28
    181640     5678.04
    181680     5678.65
    181720     5680.54
    181760     5681.49
    181800     5683.98
    181840     5684.91
    181880     5685.97
    181920     5686.77
    181960     5688.31
    182000     5688.91
    182040     5690.32
    182080     5691.72
    182120     5692.74
    182160     5694.26
    182200     5695.34
    182240     5697.07
    182280     5698.35
    182320     5699.73
    182360     5699.92
    182400     5702.29
    182440     5703.05
    182480     5703.66
    182520     5705.55
    182560     5706.49
    182600     5709.01
    182640     5709.91
    182680     5710.97
    182720     5711.77
    182760     5713.31
    182800     5713.91
    182840     5715.33
    182880      5716.7
    182920     5717.73
    182960     5719.24
    183000     5720.33
    183040     5722.06
    183080     5723.35
    183120     5724.72
    183160     5724.93
    183200     5727.29
    183240      5728.1
    183280     5728.68
    183320     5730.56
    183360     5731.48
    183400     5734.02
    183440     5734.93
    183480     5735.99
    183520     5736.79
    183560     5738.34
    183600     5738.93
    183640     5740.34
    183680     5741.74
    183720     5742.73
    183760     5744.25
    183800     5745.34
    183840     5747.07
    183880      5748.4
    183920     5749.75
    183960     5749.93
    184000     5752.31
    184040     5753.12
    184080      5753.7
    184120     5755.59
    184160      5756.5
    184200     5759.06
    184240     5759.94
    184280     5761.01
    184320     5761.81
    184360     5763.35
    184400     5763.96
    184440     5765.34
    184480     5766.76
    184520     5767.74
    184560     5769.27
    184600     5770.38
    184640      5772.1
    184680     5773.41
    184720      5774.8
    184760     5774.96
    184800     5777.34
    184840     5778.17
    184880     5778.74
    184920     5780.61
    184960     5781.55
    185000     5784.07
    185040     5784.97
    185080     5786.05
    185120     5786.84
    185160     5788.37
    185200        5789
    185240     5790.35
    185280     5791.77
    185320     5792.78
    185360     5794.31
    185400      5795.4
    185440     5797.13
    185480     5798.42
    185520     5799.78
    185560     5799.99
    185600     5802.36
    185640     5803.19
    185680     5803.76
    185720     5805.63
    185760     5806.61
    185800     5809.07
    185840     5809.99
    185880     5811.09
    185920     5811.86
    185960     5813.39
    186000        5814
    186040     5815.37
    186080     5816.76
    186120     5817.79
    186160     5819.29
    186200     5820.41
    186240     5822.15
    186280     5823.47
    186320     5824.83
    186360     5825.05
    186400     5827.36
    186440     5828.21
    186480     5828.78
    186520     5830.64
    186560     5831.61
    186600     5834.09
    186640     5834.99
    186680     5836.12
    186720     5836.88
    186760     5838.44
    186800     5839.01
    186840      5840.4
    186880      5841.8
    186920     5842.82
    186960     5844.29
    187000     5845.41
    187040     5847.18
    187080     5848.48
    187120     5849.85
    187160     5850.07
    187200     5852.38
    187240     5853.25
    187280     5853.81
    187320     5855.68
    187360     5856.64
    187400     5859.12
    187440     5860.01
    187480     5861.18
    187520     5861.88
    187560     5863.49
    187600     5864.06
    187640     5865.43
    187680     5866.88
    187720     5867.88
    187760     5869.32
    187800     5870.45
    187840      5872.2
    187880     5873.54
    187920     5874.92
    187960     5875.14
    188000     5877.43
    188040     5878.34
    188080     5878.88
    188120     5880.72
    188160     5881.72
    188200      5884.2
    188240     5885.08
    188280     5886.22
    188320     5886.95
    188360     5888.55
    188400     5889.12
    188440      5890.5
    188480     5891.95
    188520     5892.95
    188560      5894.4
    188600     5895.56
    188640     5897.29
    188680     5898.61
    188720     5899.99
    188760     5900.22
    188800     5902.47
    188840     5903.39
    188880     5903.92
    188920     5905.77
    188960     5906.77
    189000     5909.26
    189040     5910.14
    189080     5911.29
    189120        5912
    189160     5913.58
    189200     5914.17
    189240     5915.56
    189280     5917.01
    189320        5918
    189360      5919.5
    189400     5920.63
    189440     5922.35
    189480     5923.67
    189520     5925.06
    189560      5925.3
    189600     5927.56
    189640     5928.47
    189680     5929.01
    189720     5930.86
    189760     5931.86
    189800     5934.35
    189840     5935.21
    189880     5936.36
    189920     5937.08
    189960     5938.66
    190000     5939.27
    190040     5940.64
    190080      5942.1
    190120     5943.08
    190160     5944.59
    190200      5945.7
    190240     5947.45
    190280     5948.75
    190320     5950.15
    190360     5950.37
    190400     5952.66
    190440     5953.58
    190480     5954.09
    190520     5955.95
    190560     5956.96
    190600     5959.44
    190640     5960.28
    190680     5961.46
    190720     5962.16
    190760     5963.76
    190800     5964.36
    190840     5965.73
    190880     5967.19
    190920     5968.18
    190960     5969.66
    191000     5970.79
    191040     5972.55
    191080     5973.84
    191120     5975.23
    191160     5975.45
    191200     5977.74
    191240     5978.66
    191280     5979.18
    191320     5981.02
    191360     5982.08
    191400     5984.57
    191440     5985.37
    191480     5986.56
    191520     5987.25
    191560     5988.87
    191600     5989.46
    191640      5990.8
    191680     5992.27
    191720     5993.27
    191760     5994.78
    191800      5995.9
    191840     5997.63
    191880     5998.94
    191920     6000.33
    191960     6000.54
    192000     6002.82
    192040     6003.74
    192080     6004.27
    192120     6006.11
    192160     6007.13
    192200     6009.63
    192240     6010.47
    192280     6011.66
    192320     6012.32
    192360     6013.99
    192400     6014.54
    192440     6015.87
    192480     6017.32
    192520     6018.36
    192560     6019.85
    192600     6020.96
    192640     6022.69
    192680     6024.01
    192720     6025.39
    192760     6025.62
    192800     6027.89
    192840     6028.81
    192880      6029.3
    192920     6031.14
    192960     6032.16
    193000     6034.66
    193040     6035.52
    193080     6036.71
    193120     6037.35
    193160     6039.03
    193200     6039.58
    193240     6040.89
    193280     6042.35
    193320     6043.39
    193360      6044.9
    193400     6046.02
    193440     6047.78
    193480     6049.07
    193520     6050.47
    193560     6050.66
    193600     6052.94
    193640     6053.88
    193680     6054.36
    193720     6056.19
    193760      6057.2
    193800     6059.75
    193840     6060.58
    193880     6061.78
    193920     6062.42
    193960      6064.1
    194000     6064.66
    194040     6065.97
    194080     6067.43
    194120      6068.5
    194160     6069.98
    194200     6071.09
    194240     6072.88
    194280     6074.17
    194320     6075.56
    194360     6075.73
    194400     6078.03
    194440     6078.96
    194480     6079.46
    194520     6081.29
    194560     6082.29
    194600     6084.82
    194640     6085.65
    194680     6086.86
    194720     6087.48
    194760     6089.19
    194800     6089.74
    194840     6091.06
    194880     6092.52
    194920     6093.58
    194960     6095.05
    195000     6096.19
    195040     6097.94
    195080     6099.25
    195120     6100.65
    195160     6100.82
    195200     6103.12
    195240     6104.05
    195280     6104.55
    195320     6106.38
    195360     6107.35
    195400     6109.92
    195440     6110.73
    195480     6111.96
    195520     6112.57
    195560     6114.28
    195600     6114.82
    195640     6116.16
    195680      6117.6
    195720     6118.69
    195760     6120.14
    195800     6121.25
    195840     6123.06
    195880     6124.38
    195920     6125.76
    195960      6125.9
    196000     6128.25
    196040     6129.14
    196080     6129.66
    196120     6131.47
    196160     6132.44
    196200     6135.04
    196240     6135.83
    196280     6137.04
    196320     6137.66
    196360     6139.37
    196400     6139.93
    196440     6141.28
    196480     6142.69
    196520     6143.78
    196560     6145.27
    196600     6146.37
    196640     6148.17
    196680      6149.5
    196720     6150.85
    196760     6151.02
    196800     6153.36
    196840     6154.29
    196880     6154.82
    196920     6156.62
    196960     6157.58
    197000     6160.18
    197040     6160.97
    197080     6162.19
    197120     6162.77
    197160     6164.51
    197200     6165.04
    197240     6166.39
    197280     6167.81
    197320     6168.93
    197360     6170.39
    197400      6171.5
    197440     6173.27
    197480     6174.62
    197520     6175.96
    197560     6176.14
    197600     6178.48
    197640     6179.39
    197680     6179.94
    197720     6181.75
    197760     6182.67
    197800     6185.27
    197840     6186.09
    197880     6187.34
    197920     6187.88
    197960      6189.6
    198000     6190.15
    198040     6191.52
    198080     6192.91
    198120     6194.04
    198160     6195.54
    198200     6196.62
    198240     6198.36
    198280     6199.72
    198320     6201.05
    198360     6201.22
    198400     6203.59
    198440      6204.5
    198480     6205.04
    198520     6206.85
    198560     6207.74
    198600     6210.36
    198640     6211.18
    198680     6212.41
    198720     6212.93
    198760     6214.71
    198800     6215.22
    198840      6216.6
    198880        6218
    198920     6219.14
    198960     6220.64
    199000     6221.73
    199040     6223.44
    199080     6224.82
    199120     6226.15
    199160      6226.3
    199200     6228.68
    199240     6229.59
    199280     6230.09
    199320     6231.94
    199360     6232.83
    199400     6235.46
    199440     6236.24
    199480     6237.51
    199520        6238
    199560      6239.8
    199600      6240.3
    199640      6241.7
    199680      6243.1
    199720     6244.23
    199760     6245.73
    199800      6246.8
    199840     6248.55
    199880     6249.92
    199920     6251.23
    199960     6251.38
    200000     6253.74
    200040     6254.68
    200080     6255.19
    200120     6257.04
    200160     6257.93
    200200     6260.57
    200240     6261.34
    200280     6262.63
    200320     6263.11
    200360      6264.9
    200400     6265.43
    200440     6266.81
    200480     6268.22
    200520     6269.36
    200560     6270.83
    200600     6271.94
    200640     6273.65
    200680     6275.02
    200720     6276.37
    200760     6276.47
    200800     6278.88
    200840      6279.8
    200880      6280.3
    200920     6282.15
    200960     6283.05
    201000     6285.66
    201040     6286.45
    201080     6287.76
    201120     6288.21
    201160     6290.02
    201200     6290.55
    201240     6291.91
    201280     6293.35
    201320     6294.48
    201360     6295.96
    201400     6297.04
    201440     6298.79
    201480     6300.14
    201520     6301.48
    201560     6301.59
    201600     6303.98
    201640     6304.94
    201680      6305.4
    201720     6307.26
    201760     6308.17
    201800     6310.79
    201840      6311.6
    201880     6312.89
    201920     6313.32
    201960     6315.13
    202000     6315.67
    202040     6317.04
    202080     6318.48
    202120     6319.61
    202160     6321.08
    202200     6322.15
    202240     6323.92
    202280     6325.28
    202320     6326.61
    202360      6326.7
    202400     6329.12
    202440     6330.07
    202480     6330.52
    202520     6332.41
    202560     6333.31
    202600     6335.91
    202640     6336.74
    202680     6338.01
    202720     6338.44
    202760     6340.27
    202800     6340.78
    202840     6342.18
    202880     6343.61
    202920     6344.75
    202960     6346.24
    203000      6347.3
    203040     6349.05
    203080     6350.44
    203120     6351.74
    203160     6351.83
    203200     6354.21
    203240     6355.23
    203280     6355.68
    203320     6357.56
    203360     6358.44
    203400     6361.04
    203440     6361.88
    203480     6363.15
    203520     6363.59
    203560     6365.45
    203600     6365.94
    203640     6367.31
    203680     6368.76
    203720     6369.89
    203760      6371.4
    203800     6372.45
    203840     6374.19
    203880      6375.6
    203920     6376.95
    203960     6376.99
    204000     6379.34
    204040     6380.37
    204080     6380.85
    204120     6382.72
    204160     6383.63
    204200     6386.22
    204240     6387.03
    204280     6388.34
    204320     6388.78
    204360     6390.59
    204400     6391.09
    204440     6392.48
    204480     6393.92
    204520     6395.08
    204560     6396.55
    204600     6397.62
    204640     6399.32
    204680     6400.74
    204720      6402.1
    204760     6402.14
    204800     6404.51
    204840     6405.55
    204880        6406
    204920      6407.9
    204960     6408.76
    205000     6411.41
    205040     6412.22
    205080     6413.48
    205120     6413.93
    205160     6415.78
    205200     6416.27
    205240     6417.66
    205280     6419.07
    205320     6420.24
    205360      6421.7
    205400     6422.79
    205440     6424.47
    205480     6425.93
    205520     6427.28
    205560     6427.32
    205600     6429.67
    205640     6430.71
    205680     6431.14
    205720     6433.06
    205760     6433.95
    205800     6436.57
    205840     6437.41
    205880     6438.65
    205920     6439.06
    205960     6440.94
    206000     6441.41
    206040     6442.79
    206080     6444.22
    206120     6445.34
    206160     6446.85
    206200     6447.95
    206240     6449.61
    206280     6451.05
    206320     6452.42
    206360     6452.45
    206400     6454.83
    206440     6455.85
    206480     6456.32
    206520     6458.19
    206560     6459.09
    206600     6461.73
    206640     6462.56
    206680     6463.77
    206720     6464.23
    206760     6466.09
    206800     6466.55
    206840     6467.92
    206880     6469.37
    206920     6470.48
    206960     6471.96
    207000     6473.11
    207040     6474.77
    207080     6476.19
    207120     6477.58
    207160     6477.59
    207200     6480.01
    207240     6480.97
    207280     6481.45
    207320     6483.33
    207360     6484.24
    207400     6486.87
    207440     6487.75
    207480     6488.95
    207520     6489.38
    207560     6491.27
    207600     6491.71
    207640     6493.07
    207680     6494.49
    207720     6495.65
    207760     6497.11
    207800     6498.24
    207840     6499.93
    207880     6501.34
    207920     6502.73
    207960     6502.73
    208000     6505.17
    208040     6506.13
    208080      6506.6
    208120     6508.49
    208160     6509.43
    208200     6512.01
    208240     6512.93
    208280     6514.11
    208320     6514.58
    208360     6516.42
    208400     6516.87
    208440     6518.25
    208480     6519.67
    208520     6520.79
    208560     6522.28
    208600     6523.43
    208640     6525.12
    208680     6526.51
    208720     6527.89
    208760     6527.91
    208800     6530.33
    208840      6531.3
    208880     6531.78
    208920     6533.66
    208960     6534.62
    209000     6537.19
    209040      6538.1
    209080     6539.31
    209120     6539.77
    209160     6541.57
    209200     6542.02
    209240     6543.42
    209280     6544.85
    209320     6545.95
    209360     6547.45
    209400      6548.6
    209440      6550.3
    209480     6551.68
    209520     6553.07
    209560     6553.09
    209600     6555.51
    209640     6556.47
    209680     6556.97
    209720     6558.84
    209760     6559.81
    209800     6562.39
    209840      6563.3
    209880     6564.53
    209920     6564.99
    209960     6566.72
    210000     6567.19
    210040      6568.6
    210080     6569.99
    210120     6571.16
    210160     6572.64
    210200     6573.77
    210240     6575.49
    210280     6576.89
    210320     6578.23
    210360     6578.27
    210400     6580.71
    210440     6581.65
    210480      6582.2
    210520        6584
    210560     6584.98
    210600     6587.58
    210640      6588.5
    210680     6589.72
    210720     6590.18
    210760     6591.94
    210800     6592.38
    210840      6593.8
    210880     6595.15
    210920     6596.34
    210960     6597.81
    211000     6598.98
    211040     6600.69
    211080     6602.09
    211120     6603.44
    211160      6603.5
    211200     6605.94
    211240     6606.86
    211280     6607.39
    211320     6609.18
    211360     6610.15
    211400     6612.77
    211440     6613.69
    211480     6614.93
    211520     6615.39
    211560     6617.14
    211600     6617.58
    211640     6619.03
    211680     6620.38
    211720     6621.59
    211760     6623.03
    211800     6624.18
    211840     6625.91
    211880     6627.29
    211920     6628.64
    211960     6628.75
    212000     6631.15
    212040     6632.06
    212080      6632.6
    212120     6634.38
    212160     6635.36
    212200     6637.98
    212240     6638.89
    212280     6640.12
    212320     6640.58
    212360     6642.31
    212400     6642.77
    212440     6644.23
    212480     6645.57
    212520     6646.79
    212560     6648.27
    212600     6649.39
    212640     6651.11
    212680     6652.54
    212720     6653.86
    212760     6653.93
    212800     6656.35
    212840     6657.27
    212880     6657.81
    212920      6659.6
    212960     6660.58
    213000     6663.19
    213040     6664.14
    213080     6665.34
    213120     6665.79
    213160     6667.54
    213200     6667.97
    213240     6669.46
    213280     6670.75
    213320     6672.01
    213360     6673.49
    213400     6674.63
    213440     6676.36
    213480     6677.75
    213520     6679.04
    213560     6679.15
    213600     6681.58
    213640     6682.49
    213680     6683.06
    213720     6684.82
    213760     6685.82
    213800     6688.39
    213840     6689.35
    213880     6690.55
    213920     6691.03
    213960     6692.77
    214000     6693.19
    214040     6694.68
    214080     6695.97
    214120     6697.24
    214160     6698.73
    214200     6699.84
    214240     6701.59
    214280     6702.99
    214320     6704.25
    214360     6704.37
    214400     6706.84
    214440      6707.7
    214480     6708.26
    214520     6710.08
    214560     6711.06
    214600     6713.63
    214640     6714.61
    214680     6715.79
    214720      6716.3
    214760     6718.04
    214800     6718.43
    214840     6719.93
    214880     6721.24
    214920      6722.5
    214960     6723.99
    215000     6725.08
    215040     6726.85
    215080     6728.25
    215120     6729.47
    215160     6729.63
    215200     6732.07
    215240     6732.94
    215280     6733.51
    215320      6735.3
    215360     6736.31
    215400     6738.89
    215440     6739.89
    215480     6741.04
    215520     6741.57
    215560     6743.29
    215600     6743.69
    215640     6745.17
    215680     6746.47
    215720     6747.74
    215760     6749.24
    215800      6750.3
    215840     6752.08
    215880     6753.47
    215920     6754.73
    215960     6754.84
    216000     6757.31
    216040     6758.17
    216080     6758.72
    216120     6760.54
    216160     6761.51
    216200     6764.12
    216240     6765.15
    216280     6766.28
    216320      6766.8
    216360     6768.52
    216400     6768.91
    216440     6770.41
    216480     6771.72
    216520     6772.97
    216560     6774.48
    216600     6775.55
    216640     6777.31
    216680     6778.68
    216720     6779.99
    216760     6780.09
    216800     6782.55
    216840     6783.41
    216880     6783.94
    216920     6785.76
    216960     6786.74
    217000     6789.35
    217040     6790.39
    217080     6791.52
    217120     6792.04
    217160     6793.76
    217200     6794.15
    217240     6795.68
    217280     6796.97
    217320     6798.22
    217360      6799.7
    217400     6800.78
    217440     6802.59
    217480     6803.91
    217520     6805.24
    217560      6805.3
    217600      6807.8
    217640     6808.64
    217680     6809.18
    217720     6810.97
    217760     6811.98
    217800      6814.6
    217840     6815.61
    217880     6816.75
    217920     6817.29
    217960        6819
    218000      6819.4
    218040     6820.92
    218080     6822.21
    218120     6823.44
    218160     6824.94
    218200     6826.03
    218240     6827.83
    218280     6829.14
    218320     6830.47
    218360     6830.56
    218400     6833.03
    218440     6833.91
    218480      6834.4
    218520     6836.21
    218560     6837.24
    218600     6839.85
    218640     6840.85
    218680     6841.99
    218720     6842.54
    218760     6844.23
    218800     6844.61
    218840     6846.18
    218880     6847.47
    218920     6848.69
    218960     6850.16
    219000     6851.31
    219040     6853.09
    219080     6854.36
    219120      6855.7
    219160     6855.78
    219200     6858.28
    219240     6859.16
    219280     6859.66
    219320     6861.44
    219360     6862.51
    219400     6865.09
    219440     6866.06
    219480     6867.21
    219520     6867.78
    219560     6869.49
    219600     6869.83
    219640     6871.41
    219680     6872.72
    219720     6873.92
    219760     6875.43
    219800     6876.56
    219840     6878.33
    219880     6879.63
    219920     6880.99
    219960     6881.06
    220000     6883.55
    220040      6884.4
    220080      6884.9
    220120      6886.7
    220160     6887.76
    220200     6890.34
    220240     6891.33
    220280     6892.42
    220320     6893.03
    220360     6894.74
    220400     6895.06
    220440     6896.65
    220480     6897.97
    220520     6899.18
    220560      6900.7
    220600     6901.77
    220640      6903.6
    220680     6904.86
    220720     6906.24
    220760     6906.31
    220800     6908.81
    220840     6909.66
    220880     6910.11
    220920     6911.94
    220960        6913
    221000     6915.57
    221040     6916.54
    221080      6917.7
    221120     6918.27
    221160     6919.97
    221200     6920.31
    221240     6921.91
    221280     6923.23
    221320     6924.41
    221360     6925.96
    221400     6927.03
    221440     6928.87
    221480     6930.09
    221520      6931.5
    221560     6931.54
    221600     6934.09
    221640     6934.95
    221680     6935.38
    221720     6937.18
    221760     6938.31
    221800     6940.83
    221840      6941.8
    221880     6942.97
    221920     6943.56
    221960     6945.26
    222000     6945.57
    222040     6947.15
    222080     6948.49
    222120     6949.64
    222160     6951.21
    222200      6952.3
    222240     6954.13
    222280     6955.34
    222320     6956.77
    222360      6956.8
    222400     6959.35
    222440     6960.21
    222480     6960.63
    222520     6962.44
    222560     6963.57
    222600      6966.1
    222640     6967.07
    222680     6968.24
    222720     6968.84
    222760     6970.51
    222800      6970.8
    222840     6972.41
    222880     6973.77
    222920     6974.91
    222960     6976.47
    223000     6977.57
    223040     6979.42
    223080     6980.62
    223120     6982.04
    223160     6982.07
    223200     6984.61
    223240     6985.49
    223280     6985.91
    223320     6987.72
    223360     6988.82
    223400     6991.39
    223440     6992.32
    223480     6993.53
    223520     6994.09
    223560     6995.79
    223600     6996.07
    223640     6997.71
    223680     6999.01
    223720     7000.18
    223760     7001.75
    223800     7002.85
    223840     7004.67
    223880     7005.89
    223920     7007.35
    223960     7007.35
    224000     7009.89
    224040     7010.81
    224080     7011.19
    224120     7012.98
    224160      7014.1
    224200     7016.65
    224240     7017.62
    224280     7018.82
    224320      7019.4
    224360     7021.09
    224400     7021.36
    224440     7023.04
    224480     7024.31
    224520     7025.46
    224560     7027.04
    224600     7028.18
    224640     7029.95
    224680     7031.23
    224720     7032.64
    224760     7032.64
    224800     7035.22
    224840     7036.12
    224880     7036.46
    224920     7038.29
    224960     7039.44
    225000     7041.98
    225040     7042.93
    225080     7044.13
    225120     7044.69
    225160      7046.4
    225200     7046.67
    225240     7048.35
    225280      7049.6
    225320     7050.76
    225360     7052.32
    225400      7053.5
    225440     7055.27
    225480     7056.53
    225520     7057.95
    225560     7057.96
    225600     7060.53
    225640     7061.43
    225680     7061.77
    225720     7063.62
    225760     7064.76
    225800     7067.26
    225840     7068.23
    225880     7069.44
    225920     7070.02
    225960     7071.71
    226000     7071.99
    226040     7073.63
    226080     7074.88
    226120     7076.05
    226160     7077.63
    226200     7078.78
    226240     7080.58
    226280     7081.85
    226320     7083.24
    226360     7083.29
    226400     7085.85
    226440     7086.69
    226480     7087.03
    226520      7088.9
    226560     7090.06
    226600     7092.56
    226640     7093.55
    226680     7094.69
    226720     7095.31
    226760     7096.98
    226800     7097.29
    226840     7098.91
    226880     7100.18
    226920     7101.34
    226960      7102.9
    227000     7104.05
    227040     7105.86
    227080     7107.16
    227120     7108.53
    227160     7108.54
    227200     7111.14
    227240     7111.99
    227280     7112.33
    227320     7114.21
    227360     7115.35
    227400     7117.87
    227440     7118.83
    227480     7119.96
    227520     7120.58
    227560     7122.23
    227600     7122.56
    227640     7124.19
    227680     7125.47
    227720     7126.64
    227760      7128.2
    227800     7129.34
    227840     7131.16
    227880     7132.47
    227920     7133.83
    227960     7133.82
    228000     7136.45
    228040     7137.26
    228080     7137.62
    228120     7139.53
    228160     7140.62
    228200     7143.16
    228240      7144.1
    228280     7145.22
    228320     7145.85
    228360     7147.51
    228400     7147.79
    228440     7149.45
    228480     7150.73
    228520      7151.9
    228560     7153.47
    228600     7154.61
    228640      7156.4
    228680     7157.71
    228720     7159.08
    228760     7159.08
    228800     7161.73
    228840     7162.51
    228880     7162.88
    228920      7164.8
    228960     7165.87
    229000     7168.43
    229040     7169.36
    229080      7170.5
    229120     7171.12
    229160     7172.74
    229200     7173.01
    229240     7174.72
    229280     7175.98
    229320     7177.17
    229360     7178.73
    229400     7179.82
    229440     7181.64
    229480     7182.96
    229520     7184.33
    229560     7184.34
    229600     7186.99
    229640     7187.74
    229680     7188.13
    229720     7190.04
    229760     7191.16
    229800     7193.67
    229840      7194.6
    229880     7195.78
    229920     7196.38
    229960     7198.01
    230000     7198.25
    230040     7199.98
    230080     7201.23
    230120     7202.41
    230160     7203.97
    230200     7205.09
    230240     7206.89
    230280     7208.24
    230320     7209.62
    230360      7209.6
    230400     7212.26
    230440        7213
    230480     7213.35
    230520     7215.29
    230560     7216.39
    230600     7218.94
    230640     7219.83
    230680     7221.04
    230720     7221.65
    230760     7223.28
    230800     7223.54
    230840     7225.23
    230880     7226.49
    230920     7227.68
    230960     7229.27
    231000     7230.36
    231040     7232.15
    231080     7233.49
    231120     7234.91
    231160     7234.86
    231200     7237.54
    231240     7238.26
    231280     7238.62
    231320     7240.56
    231360      7241.6
    231400     7244.21
    231440     7245.08
    231480     7246.32
    231520     7246.92
    231560     7248.55
    231600     7248.77
    231640     7250.48
    231680     7251.76
    231720     7252.94
    231760     7254.53
    231800     7255.64
    231840     7257.43
    231880     7258.77
    231920     7260.15
    231960     7260.12
    232000     7262.79
    232040     7263.52
    232080      7263.9
    232120      7265.8
    232160     7266.88
    232200     7269.47
    232240     7270.36
    232280     7271.62
    232320     7272.21
    232360     7273.84
    232400     7273.99
    232440     7275.76
    232480     7276.99
    232520     7278.18
    232560     7279.77
    232600     7280.87
    232640     7282.68
    232680     7284.04
    232720     7285.42
    232760     7285.36
    232800     7288.07
    232840     7288.78
    232880     7289.15
    232920     7291.06
    232960     7292.14
    233000     7294.73
    233040     7295.61
    233080     7296.85
    233120     7297.42
    233160     7299.08
    233200     7299.24
    233240     7300.98
    233280     7302.21
    233320     7303.41
    233360     7305.04
    233400     7306.12
    233440     7307.92
    233480     7309.27
    233520     7310.66
    233560     7310.61
    233600     7313.29
    233640     7313.98
    233680     7314.39
    233720     7316.27
    233760     7317.33
    233800     7319.95
    233840     7320.82
    233880      7322.1
    233920     7322.64
    233960     7324.32
    234000     7324.43
    234040     7326.19
    234080     7327.43
    234120     7328.64
    234160     7330.23
    234200      7331.3
    234240     7333.11
    234280     7334.43
    234320     7335.87
    234360     7335.82
    234400     7338.47
    234440     7339.18
    234480     7339.58
    234520     7341.46
    234560     7342.53
    234600     7345.18
    234640     7346.03
    234680     7347.32
    234720     7347.84
    234760     7349.55
    234800     7349.61
    234840     7351.35
    234880     7352.63
    234920     7353.85
    234960      7355.4
    235000     7356.49
    235040     7358.31
    235080     7359.63
    235120     7361.05
    235160     7361.03
    235200     7363.65
    235240     7364.34
    235280     7364.79
    235320     7366.68
    235360     7367.75
    235400     7370.38
    235440     7371.24
    235480     7372.53
    235520     7373.04
    235560     7374.76
    235600     7374.77
    235640     7376.54
    235680     7377.82
    235720     7379.04
    235760     7380.58
    235800     7381.67
    235840     7383.53
    235880     7384.82
    235920     7386.25
    235960     7386.22
    236000     7388.85
    236040     7389.52
    236080     7389.98
    236120     7391.87
    236160     7392.95
    236200     7395.58
    236240     7396.44
    236280     7397.72
    236320     7398.26
    236360     7399.97
    236400     7399.95
    236440     7401.75
    236480     7403.02
    236520     7404.24
    236560     7405.79
    236600      7406.9
    236640     7408.77
    236680     7410.04
    236720     7411.47
    236760     7411.44
    236800     7414.06
    236840     7414.77
    236880     7415.19
    236920     7417.13
    236960     7418.18
    237000     7420.84
    237040     7421.66
    237080     7422.95
    237120     7423.46
    237160     7425.21
    237200      7425.2
    237240     7427.05
    237280     7428.28
    237320      7429.5
    237360     7431.06
    237400     7432.11
    237440     7434.01
    237480     7435.29
    237520     7436.68
    237560     7436.64
    237600     7439.33
    237640     7440.03
    237680     7440.43
    237720     7442.33
    237760     7443.46
    237800     7446.11
    237840      7446.9
    237880     7448.24
    237920     7448.71
    237960     7450.49
    238000     7450.47
    238040     7452.33
    238080     7453.56
    238120     7454.77
    238160     7456.34
    238200     7457.38
    238240     7459.26
    238280     7460.57
    238320     7461.97
    238360     7461.92
    238400     7464.58
    238440     7465.29
    238480     7465.67
    238520      7467.6
    238560     7468.76
    238600      7471.4
    238640     7472.15
    238680      7473.5
    238720     7473.95
    238760     7475.79
    238800     7475.72
    238840     7477.61
    238880     7478.82
    238920     7480.02
    238960     7481.59
    239000     7482.64
    239040     7484.52
    239080     7485.86
    239120     7487.26
    239160     7487.25
    239200     7489.86
    239240     7490.53
    239280     7490.97
    239320      7492.9
    239360     7494.04
    239400     7496.66
    239440     7497.47
    239480     7498.74
    239520     7499.22
    239560     7501.05
    239600     7500.99
    239640     7502.89
    239680     7504.09
    239720     7505.26
    239760     7506.86
    239800     7507.88
    239840     7509.79
    239880     7511.12
    239920      7512.5
    239960     7512.56
    240000     7515.14
    240040     7515.83
    240080     7516.22
    240120     7518.17
    240160     7519.28
    240200     7521.92
    240240     7522.71
    240280     7524.02
    240320     7524.49
    240360     7526.29
    240400     7526.28
    240440     7528.16
    240480     7529.32
    240520     7530.52
    240560     7532.11
    240600     7533.15
    240640     7535.05
    240680     7536.37
    240720     7537.73
    240760     7537.82
    240800      7540.4
    240840     7541.08
    240880     7541.46
    240920     7543.39
    240960      7544.5
    241000     7547.14
    241040     7547.97
    241080     7549.27
    241120     7549.78
    241160     7551.57
    241200     7551.54
    241240     7553.39
    241280     7554.57
    241320     7555.73
    241360     7557.32
    241400     7558.38
    241440     7560.28
    241480     7561.64
    241520     7562.98
    241560     7563.07
    241600     7565.64
    241640     7566.34
    241680     7566.71
    241720     7568.68
    241760     7569.78
    241800     7572.41
    241840     7573.24
    241880     7574.51
    241920     7575.02
    241960     7576.83
    242000     7576.83
    242040     7578.66
    242080     7579.79
    242120     7581.05
    242160     7582.58
    242200     7583.64
    242240     7585.58
    242280     7586.94
    242320     7588.25
    242360     7588.33
    242400     7590.89
    242440     7591.61
    242480     7591.98
    242520     7593.94
    242560     7595.05
    242600     7597.67
    242640      7598.5
    242680     7599.78
    242720     7600.28
    242760     7602.08
    242800      7602.1
    242840     7603.91
    242880     7605.06
    242920      7606.3
    242960     7607.84
    243000     7608.89
    243040     7610.86
    243080      7612.2
    243120     7613.49
    243160     7613.61
    243200     7616.14
    243240     7616.84
    243280     7617.21
    243320     7619.17
    243360     7620.26
    243400     7622.88
    243440     7623.72
    243480     7625.04
    243520      7625.5
    243560     7627.33
    243600     7627.32
    243640     7629.14
    243680     7630.31
    243720     7631.55
    243760     7633.05
    243800     7634.12
    243840     7636.08
    243880      7637.4
    243920     7638.72
    243960     7638.84
    244000     7641.34
    244040     7642.05
    244080     7642.43
    244120      7644.4
    244160     7645.51
    244200     7648.09
    244240     7648.95
    244280      7650.3
    244320     7650.75
    244360     7652.55
    244400     7652.54
    244440     7654.39
    244480     7655.57
    244520      7656.8
    244560     7658.25
    244600     7659.32
    244640     7661.33
    244680     7662.62
    244720     7663.94
    244760     7664.08
    244800     7666.57
    244840     7667.24
    244880     7667.67
    244920     7669.64
    244960     7670.73
    245000     7673.32
    245040     7674.17
    245080     7675.54
    245120     7676.02
    245160     7677.82
    245200     7677.76
    245240     7679.62
    245280     7680.79
    245320     7682.02
    245360     7683.47
    245400     7684.58
    245440     7686.52
    245480     7687.88
    245520     7689.16
    245560     7689.28
    245600     7691.78
    245640     7692.47
    245680     7692.91
    245720     7694.87
    245760     7695.95
    245800     7698.54
    245840     7699.42
    245880     7700.79
    245920     7701.27
    245960     7703.07
    246000     7702.98
    246040     7704.83
    246080     7706.02
    246120     7707.26
    246160     7708.67
    246200     7709.77
    246240     7711.75
    246280     7713.12
    246320     7714.37
    246360     7714.48
    246400        7717
    246440     7717.66
    246480     7718.13
    246520     7720.07
    246560     7721.18
    246600     7723.78
    246640     7724.62
    246680     7725.99
    246720     7726.47
    246760     7728.29
    246800     7728.18
    246840     7730.02
    246880     7731.25
    246920     7732.49
    246960     7733.92
    247000     7734.97
    247040     7736.98
    247080     7738.32
    247120     7739.57
    247160     7739.71
    247200      7742.2
    247240     7742.91
    247280     7743.32
    247320      7745.3
    247360     7746.41
    247400     7749.02
    247440     7749.84
    247480      7751.2
    247520     7751.71
    247560     7753.51
    247600     7753.46
    247640     7755.21
    247680     7756.49
    247720     7757.75
    247760     7759.15
    247800      7760.2
    247840     7762.23
    247880     7763.55
    247920     7764.79
    247960     7764.99
    248000     7767.46
    248040     7768.15
    248080     7768.54
    248120     7770.51
    248160     7771.62
    248200     7774.23
    248240     7775.03
    248280     7776.43
    248320     7776.92
    248360     7778.75
    248400     7778.69
    248440     7780.44
    248480     7781.71
    248520     7782.99
    248560     7784.37
    248600     7785.43
    248640     7787.46
    248680      7788.8
    248720     7790.03
    248760     7790.21
    248800     7792.66
    248840     7793.36
    248880     7793.83
    248920     7795.79
    248960     7796.88
    249000     7799.48
    249040     7800.28
    249080     7801.66
    249120     7802.18
    249160     7803.96
    249200     7803.92
    249240     7805.68
    249280     7806.96
    249320     7808.22
    249360     7809.61
    249400     7810.68
    249440      7812.7
    249480     7814.06
    249520     7815.23
    249560     7815.44
    249600      7817.9
    249640     7818.61
    249680     7819.05
    249720     7821.05
    249760     7822.11
    249800     7824.74
    249840     7825.51
    249880     7826.91
    249920      7827.4
    249960     7829.17
    250000     7829.18
    250040     7830.95
    250080     7832.19
    250120     7833.47
    250160     7834.86
    250200     7835.89
    250240     7837.95
    250280      7839.3
    250320     7840.44
    250360      7840.7
    250400     7843.14
    250440     7843.87
    250480     7844.34
    250520      7846.3
    250560     7847.36
    250600     7850.01
    250640     7850.77
    250680     7852.16
    250720     7852.63
    250760     7854.41
    250800     7854.44
    250840      7856.2
    250880     7857.41
    250920      7858.7
    250960     7860.09
    251000     7861.16
    251040     7863.18
    251080     7864.53
    251120      7865.7
    251160     7865.98
    251200     7868.38
    251240     7869.13
    251280     7869.55
    251320     7871.58
    251360      7872.6
    251400     7875.21
    251440     7876.02
    251480     7877.44
    251520     7877.88
    251560     7879.64
    251600     7879.69
    251640     7881.46
    251680      7882.6
    251720     7883.96
    251760     7885.34
    251800     7886.47
    251840     7888.43
    251880     7889.78
    251920     7890.97
    251960     7891.23
    252000     7893.62
    252040     7894.39
    252080      7894.8
    252120     7896.86
    252160     7897.87
    252200     7900.47
    252240     7901.28
    252280     7902.68
    252320     7903.18
    252360     7904.91
    252400     7904.95
    252440     7906.74
    252480     7907.88
    252520     7909.22
    252560     7910.59
    252600     7911.72
    252640     7913.72
    252680     7915.03
    252720     7916.24
    252760     7916.46
    252800      7918.9
    252840     7919.63
    252880      7920.1
    252920     7922.16
    252960     7923.14
    253000     7925.74
    253040     7926.53
    253080     7927.96
    253120     7928.41
    253160     7930.19
    253200     7930.19
    253240        7932
    253280     7933.15
    253320     7934.53
    253360     7935.84
    253400     7936.97
    253440     7938.98
    253480     7940.26
    253520     7941.47
    253560     7941.74
    253600     7944.17
    253640     7944.89
    253680     7945.36
    253720     7947.41
    253760      7948.4
    253800     7951.03
    253840     7951.78
    253880      7953.2
    253920     7953.66
    253960     7955.45
    254000     7955.46
    254040     7957.28
    254080     7958.39
    254120     7959.77
    254160     7961.09
    254200     7962.19
    254240     7964.27
    254280     7965.55
    254320      7966.7
    254360     7966.98
    254400     7969.44
    254440      7970.1
    254480     7970.66
    254520     7972.68
    254560     7973.67
    254600     7976.31
    254640     7977.04
    254680     7978.39
    254720     7978.93
    254760     7980.75
    254800     7980.75
    254840     7982.52
    254880     7983.69
    254920     7985.04
    254960     7986.33
    255000     7987.41
    255040     7989.53
    255080     7990.81
    255120     7991.96
    255160     7992.25
    255200     7994.67
    255240     7995.39
    255280     7995.89
    255320     7997.93
    255360     7998.94
    255400     8001.58
    255440     8002.28
    255480     8003.68
    255520     8004.16
    255560        8006
    255600     8006.03
    255640     8007.78
    255680     8008.94
    255720     8010.31
    255760     8011.57
    255800     8012.69
    255840     8014.79
    255880     8016.04
    255920     8017.25
    255960     8017.51
    256000     8019.93
    256040     8020.61
    256080     8021.14
    256120     8023.23
    256160     8024.16
    256200     8026.86
    256240     8027.49
    256280      8028.9
    256320     8029.41
    256360      8031.2
    256400     8031.25
    256440     8033.07
    256480     8034.21
    256520     8035.58
    256560     8036.85
    256600     8037.91
    256640     8040.04
    256680     8041.29
    256720     8042.48
    256760     8042.75
    256800     8045.19
    256840     8045.89
    256880     8046.38
    256920     8048.44
    256960     8049.42
    257000     8052.14
    257040     8052.74
    257080     8054.14
    257120     8054.65
    257160     8056.42
    257200     8056.49
    257240     8058.33
    257280     8059.45
    257320     8060.82
    257360     8062.06
    257400     8063.13
    257440      8065.3
    257480     8066.55
    257520     8067.74
    257560     8068.01
    257600     8070.45
    257640     8071.13
    257680     8071.63
    257720      8073.7
    257760     8074.68
    257800     8077.43
    257840     8077.99
    257880     8079.38
    257920     8079.94
    257960     8081.69
    258000     8081.78
    258040     8083.62
    258080     8084.69
    258120     8086.13
    258160     8087.33
    258200     8088.37
    258240     8090.58
    258280     8091.83
    258320     8093.02
    258360      8093.3
    258400     8095.71
    258440     8096.36
    258480     8096.92
    258520     8098.96
    258560     8099.98
    258600     8102.73
    258640     8103.27
    258680     8104.65
    258720     8105.21
    258760     8106.98
    258800     8107.01
    258840     8108.87
    258880     8109.99
    258920     8111.37
    258960     8112.61
    259000     8113.66
    259040     8115.86
    259080     8117.09
    259120     8118.28
    259160     8118.57
    259200     8120.98
    259240     8121.62
    259280      8122.2
    259320     8124.22
    259360     8125.25
    259400     8128.01
    259440     8128.54
    259480     8129.93
    259520     8130.45
    259560     8132.24
    259600     8132.28
    259640     8134.16
    259680     8135.25
    259720     8136.66
    259760     8137.85
    259800     8138.94
    259840     8141.13
    259880      8142.3
    259920     8143.51
    259960     8143.84
    260000     8146.28
    260040     8146.88
    260080      8147.5
    260120      8149.5
    260160     8150.48
    260200     8153.28
    260240     8153.83
    260280     8155.22
    260320     8155.69
    260360     8157.45
    260400      8157.5
    260440     8159.39
    260480     8160.48
    260520     8161.91
    260560     8163.13
    260600     8164.22
    260640     8166.36
    260680     8167.57
    260720     8168.75
    260760     8169.11
    260800     8171.51
    260840     8172.15
    260880     8172.75
    260920     8174.76
    260960     8175.72
    261000     8178.53
    261040     8179.09
    261080     8180.47
    261120     8180.96
    261160      8182.7
    261200     8182.72
    261240     8184.62
    261280     8185.73
    261320     8187.15
    261360     8188.37
    261400     8189.44
    261440     8191.56
    261480     8192.81
    261520     8193.96
    261560     8194.32
    261600     8196.73
    261640     8197.39
    261680     8197.99
    261720     8199.98
    261760     8200.96
    261800     8203.77
    261840     8204.33
    261880     8205.73
    261920     8206.23
    261960     8207.95
    262000     8207.97
    262040     8209.87
    262080     8210.96
    262120     8212.38
    262160     8213.61
    262200     8214.71
    262240      8216.8
    262280     8218.05
    262320     8219.22
    262360     8219.57
    262400     8221.98
    262440     8222.64
    262480     8223.23
    262520     8225.25
    262560      8226.2
    262600     8229.02
    262640     8229.57
    262680     8230.98
    262720     8231.52
    262760     8233.22
    262800     8233.28
    262840     8235.12
    262880     8236.24
    262920     8237.65
    262960     8238.86
    263000     8239.99
    263040     8242.08
    263080     8243.31
    263120     8244.47
    263160     8244.83
    263200     8247.29
    263240      8247.9
    263280     8248.49
    263320     8250.52
    263360     8251.47
    263400     8254.29
    263440     8254.84
    263480     8256.25
    263520     8256.74
    263560     8258.49
    263600     8258.57
    263640      8260.4
    263680      8261.5
    263720     8262.95
    263760     8264.12
    263800     8265.23
    263840     8267.36
    263880     8268.59
    263920     8269.72
    263960     8270.05
    264000     8272.54
    264040     8273.13
    264080     8273.75
    264120     8275.76
    264160     8276.75
    264200     8279.52
    264240     8280.13
    264280     8281.53
    264320     8281.98
    264360     8283.73
    264400     8283.83
    264440     8285.63
    264480     8286.77
    264520     8288.21
    264560     8289.41
    264600     8290.47
    264640     8292.66
    264680     8293.86
    264720     8295.02
    264760     8295.32
    264800     8297.79
    264840      8298.4
    264880     8299.06
    264920     8301.04
    264960     8302.02
    265000     8304.81
    265040     8305.41
    265080     8306.81
    265120     8307.26
    265160     8309.03
    265200     8309.11
    265240     8310.91
    265280     8312.04
    265320     8313.49
    265360     8314.64
    265400     8315.73
    265440     8317.95
    265480     8319.15
    265520     8320.29
    265560     8320.57
    265600     8323.06
    265640     8323.68
    265680      8324.3
    265720     8326.33
    265760     8327.28
    265800     8330.08
    265840      8330.7
    265880     8332.06
    265920     8332.54
    265960      8334.3
    266000     8334.37
    266040     8336.15
    266080     8337.28
    266120     8338.71
    266160     8339.87
    266200        8341
    266240     8343.17
    266280      8344.4
    266320     8345.53
    266360     8345.86
    266400     8348.34
    266440     8348.95
    266480     8349.55
    266520     8351.59
    266560     8352.52
    266600     8355.36
    266640     8355.99
    266680     8357.35
    266720     8357.79
    266760     8359.58
    266800     8359.67
    266840     8361.42
    266880     8362.55
    266920        8364
    266960     8365.09
    267000     8366.29
    267040     8368.44
    267080     8369.71
    267120     8370.78
    267160     8371.13
    267200     8373.59
    267240      8374.2
    267280     8374.86
    267320     8376.87
    267360     8377.79
    267400     8380.59
    267440     8381.28
    267480     8382.61
    267520     8383.07
    267560     8384.88
    267600     8384.93
    267640     8386.67
    267680      8387.8
    267720     8389.26
    267760     8390.32
    267800     8391.57
    267840     8393.71
    267880     8394.97
    267920        8396
    267960      8396.4
    268000     8398.83
    268040     8399.44
    268080     8400.09
    268120     8402.08
    268160     8403.03
    268200     8405.84
    268240      8406.5
    268280     8407.85
    268320     8408.33
    268360     8410.13
    268400     8410.18
    268440     8411.91
    268480     8413.05
    268520     8414.52
    268560     8415.56
    268600     8416.79
    268640     8418.98
    268680     8420.18
    268720     8421.26
    268760     8421.65
    268800     8424.05
    268840     8424.68
    268880      8425.3
    268920     8427.34
    268960     8428.22
    269000     8431.12
    269040     8431.74
    269080     8433.13
    269120     8433.62
    269160     8435.39
    269200     8435.44
    269240     8437.18
    269280     8438.28
    269320     8439.81
    269360     8440.77
    269400     8442.02
    269440     8444.21
    269480     8445.42
    269520     8446.49
    269560     8446.88
    269600     8449.29
    269640     8449.97
    269680     8450.57
    269720     8452.55
    269760     8453.46
    269800     8456.36
    269840     8456.99
    269880     8458.32
    269920     8458.86
    269960     8460.67
    270000     8460.69
    270040     8462.44
    270080     8463.52
    270120     8465.07
    270160     8466.05
    270200     8467.26
    270240     8469.46
    270280     8470.66
    270320     8471.76
    270360     8472.14
    270400     8474.54
    270440     8475.19
    270480     8475.79
    270520      8477.8
    270560     8478.72
    270600     8481.64
    270640     8482.21
    270680     8483.54
    270720      8484.1
    270760     8485.96
    270800     8485.94
    270840     8487.75
    270880      8488.8
    270920     8490.32
    270960     8491.27
    271000     8492.49
    271040     8494.72
    271080     8495.94
    271120     8497.04
    271160     8497.38
    271200     8499.78
    271240     8500.44
    271280     8501.05
    271320     8503.03
    271360     8503.98
    271400     8506.93
    271440     8507.47
    271480      8508.8
    271520     8509.33
    271560     8511.23
    271600     8511.23
    271640     8513.04
    271680     8514.13
    271720     8515.61
    271760     8516.59
    271800     8517.78
    271840     8520.01
    271880     8521.23
    271920     8522.37
    271960     8522.69
    272000     8525.07
    272040     8525.72
    272080     8526.32
    272120     8528.33
    272160     8529.27
    272200     8532.22
    272240     8532.79
    272280      8534.1
    272320     8534.71
    272360     8536.55
    272400     8536.53
    272440     8538.34
    272480     8539.47
    272520     8540.93
    272560     8541.85
    272600     8543.08
    272640     8545.31
    272680     8546.51
    272720     8547.64
    272760     8547.95
    272800     8550.35
    272840        8551
    272880     8551.63
    272920     8553.65
    272960     8554.56
    273000      8557.5
    273040     8558.09
    273080     8559.42
    273120        8560
    273160     8561.86
    273200     8561.85
    273240     8563.64
    273280      8564.8
    273320     8566.29
    273360     8567.18
    273400     8568.42
    273440     8570.64
    273480     8571.82
    273520     8572.97
    273560     8573.23
    273600     8575.67
    273640     8576.28
    273680     8576.88
    273720     8578.94
    273760     8579.87
    273800     8582.84
    273840     8583.39
    273880     8584.69
    273920     8585.29
    273960     8587.18
    274000     8587.19
    274040      8588.9
    274080     8590.08
    274120     8591.59
    274160      8592.5
    274200     8593.67
    274240     8595.94
    274280     8597.14
    274320     8598.26
    274360     8598.53
    274400     8600.98
    274440     8601.59
    274480     8602.17
    274520     8604.26
    274560     8605.17
    274600     8608.13
    274640     8608.71
    274680     8609.99
    274720     8610.58
    274760     8612.49
    274800      8612.5
    274840     8614.23
    274880     8615.38
    274920     8616.88
    274960     8617.82
    275000     8618.98
    275040     8621.21
    275080     8622.42
    275120     8623.59
    275160     8623.85
    275200     8626.32
    275240     8626.87
    275280     8627.46
    275320     8629.58
    275360     8630.47
    275400     8633.48
    275440     8633.98
    275480      8635.3
    275520     8635.91
    275560      8637.8
    275600     8637.79
    275640     8639.54
    275680     8640.71
    275720     8642.21
    275760     8643.14
    275800      8644.3
    275840     8646.53
    275880     8647.75
    275920     8648.95
    275960     8649.16
    276000     8651.62
    276040     8652.17
    276080     8652.73
    276120      8654.9
    276160     8655.79
    276200     8658.79
    276240     8659.32
    276280     8660.61
    276320      8661.2
    276360     8663.11
    276400     8663.11
    276440     8664.87
    276480     8666.02
    276520     8667.55
    276560     8668.47
    276600     8669.65
    276640     8671.83
    276680     8673.09
    276720      8674.3
    276760     8674.45
    276800     8676.97
    276840     8677.49
    276880     8678.04
    276920     8680.22
    276960     8681.11
    277000     8684.09
    277040     8684.62
    277080     8685.92
    277120     8686.54
    277160     8688.39
    277200     8688.46
    277240     8690.24
    277280     8691.38
    277320     8692.86
    277360     8693.79
    277400     8694.98
    277440     8697.13
    277480     8698.42
    277520     8699.64
    277560     8699.77
    277600     8702.32
    277640     8702.81
    277680     8703.39
    277720     8705.61
    277760     8706.45
    277800     8709.44
    277840     8709.91
    277880      8711.2
    277920     8711.87
    277960      8713.7
    278000     8713.78
    278040     8715.59
    278080     8716.66
    278120     8718.21
    278160     8719.15
    278200     8720.29
    278240     8722.48
    278280     8723.78
    278320     8725.01
    278360     8725.09
    278400     8727.69
    278440     8728.14
    278480     8728.72
    278520      8730.9
    278560     8731.79
    278600     8734.76
    278640     8735.28
    278680     8736.59
    278720     8737.24
    278760     8739.08
    278800     8739.17
    278840     8740.95
    278880     8742.03
    278920     8743.57
    278960     8744.51
    279000     8745.64
    279040     8747.86
    279080     8749.14
    279120     8750.41
    279160     8750.49
    279200     8753.02
    279240      8753.5
    279280     8754.08
    279320     8756.26
    279360      8757.2
    279400     8760.16
    279440     8760.61
    279480     8761.93
    279520     8762.63
    279560      8764.5
    279600     8764.54
    279640     8766.27
    279680     8767.38
    279720      8768.9
    279760     8769.83
    279800        8771
    279840     8773.21
    279880     8774.51
    279920     8775.75
    279960     8775.84
    280000      8778.4
    280040     8778.89
    280080     8779.43
    280120     8781.64
    280160     8782.53
    280200     8785.55
    280240     8785.94
    280280     8787.26
    280320     8787.99
    280360     8789.86
    280400      8789.9
    280440     8791.66
    280480     8792.74
    280520     8794.29
    280560     8795.23
    280600     8796.39
    280640     8798.58
    280680      8799.9
    280720     8801.14
    280760     8801.13
    280800     8803.73
    280840     8804.25
    280880     8804.79
    280920     8806.97
    280960     8807.87
    281000     8810.91
    281040     8811.31
    281080      8812.6
    281120     8813.34
    281160     8815.24
    281200     8815.29
    281240     8817.02
    281280     8818.15
    281320     8819.65
    281360      8820.6
    281400     8821.75
    281440     8823.95
    281480     8825.28
    281520     8826.47
    281560     8826.49
    281600      8829.1
    281640      8829.6
    281680     8830.13
    281720     8832.32
    281760      8833.2
    281800     8836.27
    281840     8836.65
    281880     8837.91
    281920     8838.72
    281960     8840.59
    282000     8840.62
    282040     8842.34
    282080     8843.49
    282120     8844.98
    282160     8845.93
    282200     8847.08
    282240     8849.27
    282280     8850.62
    282320     8851.82
    282360      8851.8
    282400     8854.41
    282440     8854.94
    282480     8855.43
    282520     8857.65
    282560     8858.48
    282600     8861.66
    282640     8861.99
    282680     8863.21
    282720     8864.02
    282760     8865.92
    282800     8865.96
    282840     8867.69
    282880      8868.8
    282920      8870.3
    282960     8871.27
    283000     8872.39
    283040     8874.58
    283080     8875.96
    283120     8877.17
    283160     8877.13
    283200     8879.74
    283240     8880.23
    283280     8880.72
    283320     8882.96
    283360      8883.8
    283400     8886.98
    283440     8887.32
    283480     8888.54
    283520      8889.3
    283560     8891.26
    283600      8891.3
    283640        8893
    283680     8894.15
    283720     8895.66
    283760     8896.58
    283800     8897.74
    283840     8899.93
    283880     8901.31
    283920     8902.49
    283960     8902.47
    284000     8905.08
    284040     8905.63
    284080     8906.03
    284120     8908.24
    284160     8909.17
    284200     8912.33
    284240     8912.67
    284280     8913.89
    284320     8914.58
    284360     8916.62
    284400     8916.62
    284440     8918.36
    284480     8919.48
    284520     8920.99
    284560     8921.93
    284600     8923.08
    284640     8925.28
    284680     8926.66
    284720     8927.86
    284760     8927.84
    284800     8930.45
    284840     8930.94
    284880     8931.36
    284920     8933.62
    284960      8934.5
    285000     8937.69
    285040     8938.05
    285080     8939.17
    285120     8939.91
    285160     8941.96
    285200     8941.97
    285240     8943.68
    285280     8944.83
    285320     8946.31
    285360     8947.27
    285400     8948.42
    285440      8950.6
    285480     8951.97
    285520     8953.19
    285560     8953.13
    285600     8955.76
    285640     8956.26
    285680     8956.67
    285720     8958.94
    285760     8959.79
    285800     8963.04
    285840     8963.36
    285880     8964.49
    285920     8965.21
    285960     8967.28
    286000     8967.28
    286040     8969.05
    286080     8970.16
    286120     8971.59
    286160     8972.56
    286200     8973.71
    286240     8975.96
    286280     8977.31
    286320     8978.46
    286360     8978.46
    286400     8981.05
    286440     8981.59
    286480     8982.01
    286520     8984.29
    286560      8985.1
    286600     8988.36
    286640     8988.63
    286680      8989.8
    286720     8990.57
    286760     8992.56
    286800     8992.56
    286840     8994.37
    286880      8995.5
    286920     8996.95
    286960     8997.83
    287000     8998.99
    287040     9001.26
    287080     9002.65
    287120     9003.83
    287160     9003.76
    287200     9006.39
    287240     9006.91
    287280     9007.33
    287320     9009.62
    287360     9010.44
    287400     9013.69
    287440     9013.95
    287480     9015.12
    287520     9015.85
    287560     9017.91
    287600     9017.83
    287640      9019.7
    287680     9020.82
    287720     9022.22
    287760     9023.19
    287800      9024.3
    287840     9026.58
    287880     9028.01
    287920     9029.16
    287960     9029.11
    288000      9031.7
    288040     9032.21
    288080     9032.67
    288120     9034.93
    288160     9035.78
    288200     9039.03
    288240     9039.33
    288280     9040.45
    288320     9041.15
    288360      9043.3
    288400     9043.14
    288440     9045.04
    288480     9046.18
    288520     9047.55
    288560     9048.55
    288600      9049.6
    288640      9051.9
    288680     9053.35
    288720      9054.5
    288760     9054.45
    288800     9057.06
    288840     9057.56
    288880     9057.97
    288920     9060.24
    288960     9061.08
    289000     9064.36
    289040     9064.67
    289080     9065.79
    289120     9066.47
    289160     9068.64
    289200     9068.45
    289240     9070.33
    289280     9071.46
    289320     9072.86
    289360     9073.88
    289400     9074.91
    289440     9077.23
    289480     9078.69
    289520     9079.84
    289560     9079.81
    289600     9082.39
    289640      9082.9
    289680     9083.27
    289720     9085.57
    289760     9086.42
    289800     9089.67
    289840        9090
    289880     9091.14
    289920     9091.83
    289960     9093.92
    290000     9093.78
    290040      9095.6
    290080     9096.82
    290120     9098.17
    290160     9099.16
    290200     9100.22
    290240     9102.55
    290280     9103.99
    290320     9105.17
    290360     9105.09
    290400     9107.77
    290440     9108.22
    290480     9108.57
    290520     9110.89
    290560     9111.72
    290600     9114.95
    290640      9115.3
    290680     9116.45
    290720     9117.17
    290760     9119.26
    290800     9119.11
    290840     9120.92
    290880     9122.14
    290920     9123.51
    290960     9124.49
    291000     9125.53
    291040     9127.88
    291080     9129.34
    291120     9130.46
    291160     9130.39
    291200     9133.09
    291240     9133.53
    291280     9133.85
    291320      9136.2
    291360     9137.05
    291400     9140.24
    291440     9140.61
    291480     9141.76
    291520     9142.48
    291560     9144.56
    291600     9144.41
    291640     9146.24
    291680     9147.42
    291720     9148.83
    291760     9149.85
    291800     9150.83
    291840     9153.22
    291880     9154.65
    291920     9155.76
    291960     9155.65
    292000     9158.38
    292040     9158.81
    292080     9159.17
    292120     9161.52
    292160     9162.37
    292200     9165.58
    292240     9165.94
    292280     9167.09
    292320     9167.79
    292360     9169.88
    292400     9169.73
    292440     9171.56
    292480     9172.74
    292520     9174.11
    292560     9175.13
    292600     9176.15
    292640     9178.47
    292680     9179.95
    292720     9181.07
    292760     9180.99
    292800     9183.67
    292840     9184.12
    292880     9184.46
    292920     9186.81
    292960     9187.67
    293000     9190.88
    293040     9191.23
    293080      9192.4
    293120     9193.12
    293160     9195.19
    293200     9195.07
    293240     9196.88
    293280     9198.03
    293320     9199.45
    293360     9200.39
    293400     9201.47
    293440     9203.75
    293480     9205.28
    293520     9206.39
    293560     9206.28
    293600     9208.99
    293640     9209.45
    293680     9209.76
    293720     9212.14
    293760     9212.96
    293800     9216.18
    293840     9216.55
    293880      9217.7
    293920     9218.44
    293960     9220.51
    294000     9220.32
    294040     9222.22
    294080     9223.32
    294120     9224.75
    294160     9225.71
    294200     9226.78
    294240     9229.06
    294280     9230.57
    294320     9231.69
    294360      9231.6
    294400     9234.27
    294440     9234.77
    294480     9235.08
    294520     9237.46
    294560     9238.27
    294600     9241.46
    294640     9241.86
    294680     9242.99
    294720     9243.76
    294760     9245.81
    294800     9245.59
    294840     9247.51
    294880     9248.59
    294920     9250.05
    294960     9251.02
    295000      9252.1
    295040     9254.41
    295080     9255.88
    295120     9256.99
    295160     9256.91
    295200     9259.57
    295240     9260.05
    295280     9260.37
    295320      9262.7
    295360     9263.56
    295400     9266.76
    295440     9267.13
    295480     9268.24
    295520     9268.96
    295560     9271.06
    295600     9270.88
    295640     9272.79
    295680     9273.83
    295720     9275.37
    295760     9276.27
    295800     9277.35
    295840     9279.64
    295880     9281.15
    295920     9282.25
    295960      9282.2
    296000      9284.8
    296040      9285.3
    296080      9285.6
    296120     9287.97
    296160     9288.86
    296200     9292.05
    296240     9292.35
    296280     9293.49
    296320     9294.23
    296360     9296.34
    296400      9296.2
    296440     9298.07
    296480     9299.14
    296520     9300.58
    296560     9301.59
    296600     9302.58
    296640     9304.89
    296680     9306.43
    296720     9307.54
    296760     9307.44
    296800     9310.09
    296840     9310.58
    296880     9310.86
    296920     9313.23
    296960     9314.18
    297000     9317.33
    297040     9317.65
    297080     9318.74
    297120     9319.51
    297160     9321.62
    297200      9321.5
    297240     9323.39
    297280     9324.49
    297320     9325.87
    297360     9326.89
    297400     9327.86
    297440     9330.23
    297480     9331.73
    297520     9332.84
    297560     9332.78
    297600     9335.42
    297640     9335.89
    297680     9336.17
    297720     9338.54
    297760     9339.51
    297800     9342.67
    297840     9342.94
    297880     9344.11
    297920     9344.83
    297960     9346.95
    298000     9346.83
    298040     9348.73
    298080     9349.81
    298120     9351.18
    298160     9352.24
    298200     9353.16
    298240     9355.49
    298280     9357.06
    298320     9358.17
    298360     9358.13
    298400     9360.73
    298440     9361.23
    298480     9361.47
    298520     9363.83
    298560     9364.82
    298600     9367.98
    298640     9368.26
    298680     9369.49
    298720     9370.16
    298760     9372.28
    298800     9372.17
    298840     9374.03
    298880     9375.13
    298920     9376.54
    298960     9377.53
    299000     9378.52
    299040     9380.78
    299080     9382.43
    299120      9383.5
    299160     9383.44
    299200     9386.07
    299240     9386.56
    299280      9386.8
    299320     9389.14
    299360     9390.18
    299400     9393.29
    299440     9393.58
    299480     9394.83
    299520      9395.5
    299560     9397.57
    299600     9397.48
    299640     9399.36
    299680     9400.42
    299720     9401.86
    299760     9402.85
    299800     9403.83
    299840     9406.14
    299880      9407.8
    299920     9408.85
    299960     9408.77
    300000     9411.39
    300040     9411.88
    300080     9412.14
    300120     9414.45
    300160     9415.53
    300200      9418.7
    300240      9418.9
    300280     9420.14
    300320     9420.82
    300360     9422.89
    300400      9422.8
    300440     9424.72
    300480     9425.78
    300520     9427.18
    300560      9428.2
    300600     9429.15
    300640     9431.47
    300680     9433.11
    300720     9434.15
    300760      9434.1
    300800     9436.75
    300840     9437.24
    300880     9437.42
    300920     9439.75
    300960     9440.83
    301000     9443.97
    301040     9444.19
    301080     9445.44
    301120     9446.16
    301160     9448.23
    301200     9448.16
    301240     9450.04
    301280     9451.08
    301320     9452.51
    301360     9453.55
    301400     9454.51
    301440     9456.75
    301480     9458.44
    301520     9459.46
    301560     9459.45
    301600     9462.08
    301640     9462.56
    301680     9462.73
    301720     9465.07
    301760     9466.19
    301800     9469.31
    301840     9469.56
    301880     9470.82
    301920     9471.52
    301960     9473.57
    302000      9473.5
    302040     9475.37
    302080     9476.33
    302120     9477.82
    302160     9478.89
    302200     9479.83
    302240     9482.09
    302280      9483.8
    302320     9484.79
    302360     9484.76
    302400     9487.41
    302440     9487.88
    302480     9488.04
    302520     9490.37
    302560     9491.54
    302600     9494.61
    302640     9494.86
    302680     9496.15
    302720     9496.85
    302760     9498.92
    302800     9498.84
    302840     9500.66
    302880     9501.66
    302920     9503.18
    302960     9504.19
    303000     9505.13
    303040     9507.41
    303080     9509.15
    303120     9510.11
    303160     9510.08
    303200      9512.7
    303240      9513.2
    303280     9513.37
    303320     9515.68
    303360     9516.86
    303400      9519.9
    303440     9520.13
    303480     9521.48
    303520     9522.16
    303560     9524.24
    303600     9524.15
    303640     9525.99
    303680     9526.94
    303720     9528.48
    303760     9529.54
    303800     9530.48
    303840     9532.71
    303880      9534.5
    303920     9535.51
    303960      9535.4
    304000     9538.04
    304040     9538.54
    304080     9538.67
    304120     9541.05
    304160     9542.23
    304200     9545.24
    304240     9545.46
    304280     9546.83
    304320      9547.5
    304360     9549.58
    304400     9549.52
    304440     9551.37
    304480     9552.28
    304520     9553.82
    304560     9554.91
    304600     9555.86
    304640     9558.08
    304680     9559.85
    304720     9560.92
    304760     9560.75
    304800     9563.41
    304840     9563.89
    304880     9564.01
    304920     9566.41
    304960      9567.6
    305000      9570.6
    305040     9570.81
    305080     9572.22
    305120     9572.85
    305160     9574.94
    305200     9574.89
    305240     9576.75
    305280     9577.63
    305320      9579.2
    305360     9580.26
    305400     9581.22
    305440     9583.49
    305480     9585.22
    305520     9586.31
    305560     9586.14
    305600     9588.84
    305640     9589.26
    305680     9589.41
    305720     9591.81
    305760     9592.96
    305800     9595.98
    305840     9596.19
    305880     9597.57
    305920     9598.25
    305960     9600.29
    306000     9600.29
    306040     9602.16
    306080     9603.05
    306120     9604.58
    306160     9605.64
    306200     9606.67
    306240     9608.92
    306280     9610.61
    306320     9611.67
    306360     9611.54
    306400     9614.22
    306440     9614.61
    306480      9614.8
    306520     9617.15
    306560     9618.37
    306600      9621.3
    306640     9621.61
    306680     9622.98
    306720     9623.62
    306760     9625.68
    306800     9625.68
    306840     9627.51
    306880     9628.37
    306920     9629.93
    306960     9631.03
    307000     9632.04
    307040     9634.29
    307080     9635.95
    307120     9637.04
    307160      9636.9
    307200     9639.57
    307240     9640.03
    307280     9640.15
    307320     9642.54
    307360     9643.79
    307400     9646.65
    307440     9646.97
    307480     9648.33
    307520     9648.98
    307560     9651.05
    307600     9651.02
    307640     9652.88
    307680     9653.73
    307720     9655.35
    307760     9656.37
    307800     9657.42
    307840     9659.68
    307880      9661.3
    307920     9662.45
    307960     9662.23
    308000     9664.94
    308040      9665.4
    308080     9665.52
    308120     9667.93
    308160     9669.19
    308200        9672
    308240     9672.35
    308280      9673.7
    308320     9674.36
    308360     9676.46
    308400     9676.44
    308440     9678.23
    308480     9679.06
    308520     9680.73
    308560     9681.71
    308600     9682.79
    308640     9685.07
    308680     9686.71
    308720      9687.8
    308760     9687.58
    308800      9690.3
    308840     9690.74
    308880     9690.86
    308920     9693.22
    308960     9694.53
    309000     9697.39
    309040      9697.7
    309080     9699.05
    309120      9699.7
    309160     9701.84
    309200     9701.79
    309240     9703.59
    309280     9704.41
    309320     9706.03
    309360     9707.01
    309400     9708.15
    309440     9710.36
    309480     9712.02
    309520     9713.18
    309560     9712.98
    309600      9715.7
    309640      9716.1
    309680     9716.22
    309720     9718.58
    309760     9719.86
    309800     9722.78
    309840     9723.04
    309880     9724.38
    309920     9725.05
    309960     9727.19
    310000     9727.18
    310040     9728.96
    310080     9729.76
    310120     9731.35
    310160     9732.38
    310200     9733.51
    310240      9735.7
    310280     9737.35
    310320      9738.5
    310360     9738.36
    310400     9741.03
    310440     9741.44
    310480     9741.59
    310520     9743.92
    310560     9745.14
    310600     9748.17
    310640     9748.38
    310680     9749.74
    310720      9750.4
    310760     9752.58
    310800     9752.55
    310840     9754.31
    310880     9755.11
    310920     9756.72
    310960     9757.75
    311000     9758.79
    311040     9761.04
    311080     9762.65
    311120     9763.88
    311160     9763.68
    311200     9766.41
    311240     9766.79
    311280     9766.97
    311320     9769.26
    311360     9770.47
    311400      9773.5
    311440     9773.78
    311480     9775.06
    311520     9775.76
    311560     9777.93
    311600     9777.91
    311640     9779.66
    311680     9780.48
    311720     9782.02
    311760     9783.07
    311800     9784.16
    311840     9786.38
    311880        9788
    311920     9789.26
    311960     9789.05
    312000     9791.71
    312040     9792.18
    312080     9792.28
    312120     9794.59
    312160      9795.8
    312200     9798.81
    312240     9799.06
    312280     9800.41
    312320     9801.05
    312360     9803.23
    312400     9803.28
    312440     9804.97
    312480     9805.75
    312520     9807.36
    312560     9808.39
    312600     9809.49
    312640     9811.69
    312680     9813.27
    312720      9814.6
    312760     9814.29
    312800     9817.03
    312840     9817.48
    312880     9817.58
    312920      9819.9
    312960     9821.12
    313000     9824.12
    313040      9824.4
    313080     9825.72
    313120     9826.37
    313160     9828.54
    313200     9828.55
    313240     9830.29
    313280     9831.05
    313320     9832.68
    313360     9833.75
    313400     9834.78
    313440     9837.02
    313480     9838.59
    313520     9839.93
    313560     9839.64
    313600     9842.39
    313640     9842.81
    313680     9842.92
    313720     9845.21
    313760     9846.51
    313800     9849.46
    313840     9849.71
    313880     9851.06
    313920     9851.66
    313960     9853.88
    314000     9853.86
    314040     9855.66
    314080     9856.34
    314120     9858.01
    314160     9859.05
    314200     9860.13
    314240     9862.37
    314280     9863.95
    314320     9865.26
    314360     9864.99
    314400     9867.78
    314440     9868.16
    314480     9868.25
    314520     9870.57
    314560     9871.81
    314600     9874.76
    314640     9875.06
    314680     9876.42
    314720     9877.04
    314760     9879.26
    314800     9879.22
    314840     9881.03
    314880     9881.69
    314920     9883.36
    314960     9884.45
    315000     9885.49
    315040     9887.71
    315080     9889.32
    315120      9890.6
    315160     9890.36
    315200     9893.11
    315240     9893.49
    315280     9893.46
    315320     9895.93
    315360     9897.12
    315400     9900.15
    315440      9900.4
    315480      9901.7
    315520     9902.37
    315560     9904.54
    315600     9904.59
    315640     9906.37
    315680     9907.02
    315720      9908.7
    315760     9909.81
    315800     9910.81
    315840     9913.04
    315880     9914.69
    315920      9915.9
    315960     9915.72
    316000     9918.42
    316040     9918.87
    316080     9918.78
    316120     9921.24
    316160     9922.42
    316200     9925.51
    316240     9925.66
    316280     9926.97
    316320     9927.71
    316360     9929.84
    316400     9929.89
    316440     9931.67
    316480     9932.31
    316520     9933.92
    316560     9935.05
    316600     9936.14
    316640      9938.3
    316680     9939.98
    316720     9941.19
    316760     9941.05
    316800     9943.68
    316840     9944.22
    316880     9944.12
    316920     9946.47
    316960     9947.69
    317000     9950.82
    317040     9950.93
    317080     9952.27
    317120     9953.02
    317160     9955.17
    317200     9955.19
    317240     9956.97
    317280     9957.58
    317320     9959.17
    317360      9960.3
    317400     9961.39
    317440      9963.6
    317480     9965.26
    317520     9966.49
    317560     9966.34
    317600     9968.95
    317640     9969.49
    317680     9969.42
    317720     9971.68
    317760     9972.95
    317800     9976.13
    317840     9976.18
    317880     9977.57
    317920     9978.38
    317960     9980.47
    318000     9980.52
    318040     9982.21
    318080     9982.84
    318120     9984.44
    318160     9985.57
    318200     9986.65
    318240     9988.91
    318280     9990.54
    318320     9991.74
    318360     9991.58
    318400      9994.2
    318440     9994.74
    318480      9994.7
    318520     9996.99
    318560     9998.25
    318600     10001.4
    318640     10001.5
    318680     10002.9
    318720     10003.7
    318760     10005.8
    318800     10005.8
    318840     10007.5
    318880     10008.2
    318920     10009.7
    318960     10010.9
    319000       10012
    319040     10014.3
    319080     10015.9
    319120       10017
    319160     10016.8
    319200     10019.5
    319240     10020.1
    319280       10020
    319320     10022.3
    319360     10023.6
    319400     10026.7
    319440     10026.7
    319480     10028.1
    319520       10029
    319560     10031.1
    319600     10031.1
    319640     10032.9
    319680     10033.5
    319720       10035
    319760     10036.2
    319800     10037.3
    319840     10039.5
    319880     10041.2
    319920     10042.3
    319960     10042.1
    320000     10044.8
    320040     10045.3
    320080     10045.3
    320120     10047.6
    320160     10048.9
    320200       10052
    320240     10052.1
    320280     10053.5
    320320     10054.3
    320360     10056.4
    320400     10056.4
    320440     10058.2
    320480     10058.7
    320520     10060.4
    320560     10061.5
    320600     10062.7
    320640     10064.8
    320680     10066.5
    320720     10067.7
    320760     10067.4
    320800     10070.2
    320840     10070.6
    320880     10070.6
    320920     10072.9
    320960     10074.3
    321000     10077.3
    321040     10077.4
    321080     10078.7
    321120     10079.6
    321160     10081.7
    321200     10081.8
    321240     10083.5
    321280     10084.1
    321320     10085.7
    321360     10086.8
    321400       10088
    321440     10090.1
    321480     10091.9
    321520       10093
    321560     10092.7
    321600     10095.5
    321640       10096
    321680     10095.8
    321720     10098.2
    321760     10099.6
    321800     10102.7
    321840     10102.8
    321880     10104.1
    321920       10105
    321960       10107
    322000     10107.1
    322040     10108.8
    322080     10109.4
    322120       10111
    322160     10112.1
    322200     10113.3
    322240     10115.4
    322280     10117.1
    322320     10118.4
    322360     10118.1
    322400     10120.8
    322440     10121.3
    322480     10121.1
    322520     10123.6
    322560     10124.9
    322600       10128
    322640     10128.1
    322680     10129.3
    322720     10130.3
    322760     10132.4
    322800     10132.4
    322840     10134.1
    322880     10134.7
    322920     10136.3
    322960     10137.4
    323000     10138.6
    323040     10140.7
    323080     10142.4
    323120     10143.7
    323160     10143.4
    323200     10146.1
    323240     10146.6
    323280     10146.4
    323320     10148.9
    323360     10150.2
    323400     10153.3
    323440     10153.5
    323480     10154.7
    323520     10155.7
    323560     10157.8
    323600     10157.7
    323640     10159.5
    323680       10160
    323720     10161.6
    323760     10162.7
    323800     10163.9
    323840       10166
    323880     10167.8
    323920       10169
    323960     10168.7
    324000     10171.5
    324040     10171.9
    324080     10171.7
    324120     10174.2
    324160     10175.6
    324200     10178.6
    324240     10178.9
    324280       10180
    324320       10181
    324360     10183.1
    324400       10183
    324440     10184.8
    324480     10185.4
    324520     10186.9
    324560     10188.1
    324600     10189.2
    324640     10191.4
    324680     10193.1
    324720     10194.4
    324760     10194.1
    324800     10196.7
    324840     10197.2
    324880     10197.1
    324920     10199.6
    324960     10200.9
    325000       10204
    325040     10204.1
    325080     10205.4
    325120     10206.3
    325160     10208.4
    325200     10208.3
    325240     10210.1
    325280     10210.7
    325320     10212.2
    325360     10213.4
    325400     10214.6
    325440     10216.7
    325480     10218.5
    325520     10219.7
    325560     10219.4
    325600     10222.1
    325640     10222.5
    325680     10222.5
    325720     10224.9
    325760     10226.3
    325800     10229.3
    325840     10229.5
    325880     10230.7
    325920     10231.7
    325960     10233.8
    326000     10233.7
    326040     10235.5
    326080     10236.2
    326120     10237.6
    326160     10238.8
    326200       10240
    326240       10242
    326280     10243.8
    326320       10245
    326360     10244.8
    326400     10247.4
    326440     10247.9
    326480     10247.8
    326520     10250.3
    326560     10251.6
    326600     10254.7
    326640     10254.9
    326680     10256.1
    326720       10257
    326760     10259.2
    326800     10259.1
    326840     10260.9
    326880     10261.5
    326920     10262.9
    326960     10264.2
    327000     10265.3
    327040     10267.3
    327080     10269.2
    327120     10270.4
    327160     10270.1
    327200     10272.7
    327240     10273.3
    327280     10273.1
    327320     10275.6
    327360     10276.9
    327400       10280
    327440     10280.3
    327480     10281.4
    327520     10282.3
    327560     10284.5
    327600     10284.4
    327640     10286.2
    327680     10286.9
    327720     10288.2
    327760     10289.5
    327800     10290.6
    327840     10292.7
    327880     10294.4
    327920     10295.7
    327960     10295.5
    328000       10298
    328040     10298.6
    328080     10298.4
    328120     10300.9
    328160     10302.2
    328200     10305.4
    328240     10305.6
    328280     10306.8
    328320     10307.7
    328360     10309.8
    328400     10309.8
    328440     10311.6
    328480     10312.2
    328520     10313.5
    328560     10314.8
    328600       10316
    328640       10318
    328680     10319.8
    328720     10321.1
    328760     10320.8
    328800     10323.4
    328840     10324.1
    328880     10323.7
    328920     10326.2
    328960     10327.5
    329000     10330.8
    329040       10331
    329080       10332
    329120     10333.1
    329160     10335.1
    329200     10335.1
    329240     10336.9
    329280     10337.6
    329320     10338.9
    329360     10340.2
    329400     10341.3
    329440     10343.4
    329480     10345.1
    329520     10346.4
    329560     10346.1
    329600     10348.7
    329640     10349.4
    329680       10349
    329720     10351.5
    329760     10352.8
    329800     10356.1
    329840     10356.3
    329880     10357.4
    329920     10358.4
    329960     10360.4
    330000     10360.5
    330040     10362.2
    330080     10362.9
    330120     10364.3
    330160     10365.5
    330200     10366.7
    330240     10368.7
    330280     10370.5
    330320     10371.7
    330360     10371.4
    330400     10374.1
    330440     10374.7
    330480     10374.3
    330520     10376.8
    330560     10378.2
    330600     10381.5
    330640     10381.6
    330680     10382.7
    330720     10383.7
    330760     10385.7
    330800     10385.8
    330840     10387.6
    330880     10388.2
    330920     10389.5
    330960     10390.8
    331000       10392
    331040       10394
    331080     10395.8
    331120       10397
    331160     10396.7
    331200     10399.4
    331240       10400
    331280     10399.6
    331320     10402.2
    331360     10403.5
    331400     10406.8
    331440     10406.9
    331480       10408
    331520       10409
    331560       10411
    331600     10411.1
    331640     10412.9
    331680     10413.5
    331720     10414.7
    331760     10416.1
    331800     10417.3
    331840     10419.4
    331880     10421.1
    331920     10422.3
    331960     10421.9
    332000     10424.6
    332040     10425.2
    332080     10424.9
    332120     10427.4
    332160     10428.7
    332200     10432.1
    332240     10432.2
    332280     10433.2
    332320     10434.3
    332360     10436.3
    332400     10436.4
    332440     10438.2
    332480     10438.7
    332520       10440
    332560     10441.3
    332600     10442.6
    332640     10444.6
    332680     10446.4
    332720     10447.6
    332760     10447.3
    332800     10449.9
    332840     10450.5
    332880     10450.1
    332920     10452.7
    332960       10454
    333000     10457.4
    333040     10457.6
    333080     10458.5
    333120     10459.6
    333160     10461.6
    333200     10461.7
    333240     10463.5
    333280       10464
    333320     10465.3
    333360     10466.7
    333400     10467.9
    333440       10470
    333480     10471.7
    333520     10472.9
    333560     10472.6
    333600     10475.3
    333640     10475.8
    333680     10475.5
    333720       10478
    333760     10479.3
    333800     10482.7
    333840     10482.9
    333880     10483.9
    333920     10484.9
    333960     10486.9
    334000       10487
    334040     10488.8
    334080     10489.3
    334120     10490.6
    334160     10491.9
    334200     10493.2
    334240     10495.3
    334280       10497
    334320     10498.1
    334360     10497.9
    334400     10500.6
    334440     10501.1
    334480     10500.8
    334520     10503.4
    334560     10504.6
    334600       10508
    334640     10508.2
    334680     10509.2
    334720     10510.2
    334760     10512.3
    334800     10512.3
    334840     10514.1
    334880     10514.6
    334920     10515.9
    334960     10517.3
    335000     10518.6
    335040     10520.7
    335080     10522.4
    335120     10523.5
    335160     10523.2
    335200       10526
    335240     10526.4
    335280     10526.1
    335320     10528.7
    335360       10530
    335400     10533.3
    335440     10533.5
    335480     10534.6
    335520     10535.6
    335560     10537.6
    335600     10537.7
    335640     10539.5
    335680       10540
    335720     10541.3
    335760     10542.7
    335800       10544
    335840       10546
    335880     10547.8
    335920     10548.9
    335960     10548.6
    336000     10551.4
    336040     10551.9
    336080     10551.6
    336120     10554.2
    336160     10555.4
    336200     10558.7
    336240     10558.9
    336280       10560
    336320     10561.1
    336360       10563
    336400       10563
    336440     10564.9
    336480     10565.4
    336520     10566.8
    336560     10568.1
    336600     10569.4
    336640     10571.4
    336680     10573.2
    336720     10574.3
    336760       10574
    336800     10576.8
    336840     10577.3
    336880       10577
    336920     10579.6
    336960     10580.8
    337000     10584.2
    337040     10584.3
    337080     10585.4
    337120     10586.5
    337160     10588.5
    337200     10588.4
    337240     10590.3
    337280     10590.9
    337320     10592.2
    337360     10593.6
    337400     10594.8
    337440     10596.9
    337480     10598.7
    337520     10599.7
    337560     10599.4
    337600     10602.3
    337640     10602.7
    337680     10602.4
    337720     10605.1
    337760     10606.3
    337800     10609.7
    337840     10609.8
    337880     10610.9
    337920     10611.9
    337960     10613.9
    338000     10613.9
    338040     10615.8
    338080     10616.3
    338120     10617.7
    338160     10619.1
    338200     10620.3
    338240     10622.3
    338280     10624.1
    338320     10625.2
    338360     10624.8
    338400     10627.7
    338440     10628.1
    338480     10627.9
    338520     10630.5
    338560     10631.7
    338600     10635.2
    338640     10635.3
    338680     10636.3
    338720     10637.4
    338760     10639.4
    338800     10639.3
    338840     10641.3
    338880     10641.8
    338920     10643.1
    338960     10644.5
    339000     10645.7
    339040     10647.8
    339080     10649.6
    339120     10650.6
    339160     10650.2
    339200     10653.2
    339240     10653.6
    339280     10653.4
    339320       10656
    339360     10657.2
    339400     10660.7
    339440     10660.7
    339480     10661.8
    339520     10662.8
    339560     10664.8
    339600     10664.8
    339640     10666.8
    339680     10667.2
    339720     10668.6
    339760     10669.9
    339800     10671.2
    339840     10673.2
    339880       10675
    339920     10676.1
    339960     10675.7
    340000     10678.6
    340040       10679
    340080     10678.8
    340120     10681.4
    340160     10682.6
    340200     10686.1
    340240     10686.2
    340280     10687.2
    340320     10688.2
    340360     10690.2
    340400     10690.2
    340440     10692.3
    340480     10692.6
    340520       10694
    340560     10695.3
    340600     10696.5
    340640     10698.6
    340680     10700.4
    340720     10701.5
    340760     10701.1
    340800       10704
    340840     10704.5
    340880     10704.3
    340920     10706.9
    340960     10708.1
    341000     10711.5
    341040     10711.6
    341080     10712.6
    341120     10713.7
    341160     10715.6
    341200     10715.6
    341240     10717.7
    341280     10718.1
    341320     10719.4
    341360     10720.8
    341400       10722
    341440     10724.1
    341480     10725.9
    341520       10727
    341560     10726.5
    341600     10729.5
    341640     10729.9
    341680     10729.7
    341720     10732.3
    341760     10733.5
    341800       10737
    341840       10737
    341880     10738.1
    341920     10739.1
    341960     10741.1
    342000     10741.1
    342040     10743.2
    342080     10743.5
    342120     10744.9
    342160     10746.2
    342200     10747.5
    342240     10749.6
    342280     10751.3
    342320     10752.4
    342360       10752
    342400       10755
    342440     10755.3
    342480     10755.1
    342520     10757.8
    342560       10759
    342600     10762.5
    342640     10762.4
    342680     10763.6
    342720     10764.5
    342760     10766.6
    342800     10766.6
    342840     10768.6
    342880     10768.9
    342920     10770.3
    342960     10771.6
    343000     10772.9
    343040       10775
    343080     10776.8
    343120     10777.8
    343160     10777.4
    343200     10780.4
    343240     10780.8
    343280     10780.5
    343320     10783.2
    343360     10784.3
    343400     10787.9
    343440     10787.9
    343480     10788.9
    343520     10789.9
    343560       10792
    343600       10792
    343640       10794
    343680     10794.4
    343720     10795.7
    343760     10797.1
    343800     10798.2
    343840     10800.5
    343880     10802.2
    343920     10803.2
    343960     10802.8
    344000     10805.8
    344040     10806.2
    344080     10805.9
    344120     10808.6
    344160     10809.7
    344200     10813.3
    344240     10813.2
    344280     10814.4
    344320     10815.2
    344360     10817.4
    344400     10817.4
    344440     10819.3
    344480     10819.7
    344520     10821.1
    344560     10822.4
    344600     10823.6
    344640     10825.8
    344680     10827.5
    344720     10828.7
    344760     10828.2
    344800     10831.2
    344840     10831.6
    344880     10831.3
    344920     10833.9
    344960       10835
    345000     10838.7
    345040     10838.6
    345080     10839.7
    345120     10840.7
    345160     10842.8
    345200     10842.7
    345240     10844.7
    345280     10845.1
    345320     10846.5
    345360     10847.8
    345400       10849
    345440     10851.2
    345480     10852.9
    345520     10854.1
    345560     10853.5
    345600     10856.5
    345640       10857
    345680     10856.6
    345720     10859.3
    345760     10860.4
    345800       10864
    345840       10864
    345880     10865.1
    345920       10866
    345960     10868.2
    346000     10868.1
    346040     10870.1
    346080     10870.4
    346120     10871.9
    346160     10873.2
    346200     10874.4
    346240     10876.6
    346280     10878.3
    346320     10879.5
    346360     10878.9
    346400     10881.9
    346440     10882.3
    346480       10882
    346520     10884.7
    346560     10885.8
    346600     10889.4
    346640     10889.4
    346680     10890.4
    346720     10891.4
    346760     10893.6
    346800     10893.4
    346840     10895.4
    346880     10895.8
    346920     10897.3
    346960     10898.5
    347000     10899.7
    347040     10901.9
    347080     10903.6
    347120     10904.9
    347160     10904.3
    347200     10907.3
    347240     10907.7
    347280     10907.3
    347320       10910
    347360     10911.2
    347400     10914.8
    347440     10914.7
    347480     10915.9
    347520     10916.8
    347560       10919
    347600     10918.7
    347640     10920.8
    347680     10921.1
    347720     10922.6
    347760     10923.8
    347800       10925
    347840     10927.3
    347880       10929
    347920     10930.3
    347960     10929.6
    348000     10932.6
    348040     10933.1
    348080     10932.6
    348120     10935.3
    348160     10936.6
    348200     10940.2
    348240       10940
    348280     10941.2
    348320     10942.2
    348360     10944.4
    348400     10944.1
    348440     10946.1
    348480     10946.5
    348520       10948
    348560     10949.1
    348600     10950.3
    348640     10952.7
    348680     10954.4
    348720     10955.6
    348760       10955
    348800       10958
    348840     10958.5
    348880       10958
    348920     10960.7
    348960       10962
    349000     10965.6
    349040     10965.4
    349080     10966.6
    349120     10967.5
    349160     10969.8
    349200     10969.4
    349240     10971.5
    349280     10971.8
    349320     10973.4
    349360     10974.6
    349400     10975.7
    349440     10978.1
    349480     10979.8
    349520       10981
    349560     10980.3
    349600     10983.5
    349640     10983.8
    349680     10983.3
    349720     10986.1
    349760     10987.4
    349800       10991
    349840     10990.8
    349880     10991.9
    349920     10992.9
    349960     10995.2
    350000     10994.7
    350040     10996.8
    350080     10997.2
    350120     10998.8
    350160       11000
    350200       11001
    350240     11003.4
    350280     11005.1
    350320     11006.4
    350360     11005.7
    350400     11008.8
    350440     11009.2
    350480     11008.7
    350520     11011.4
    350560     11012.8
    350600     11016.3
    350640     11016.2
    350680     11017.3
    350720     11018.2
    350760     11020.5
    350800     11020.1
    350840     11022.2
    350880     11022.5
    350920     11024.2
    350960     11025.3
    351000     11026.4
    351040     11028.8
    351080     11030.5
    351120     11031.8
    351160     11031.1
    351200     11034.2
    351240     11034.4
    351280       11034
    351320     11036.8
    351360     11038.1
    351400     11041.7
    351440     11041.6
    351480     11042.6
    351520     11043.6
    351560     11045.8
    351600     11045.5
    351640     11047.6
    351680     11047.9
    351720     11049.6
    351760     11050.7
    351800     11051.8
    351840     11054.2
    351880     11055.9
    351920     11057.1
    351960     11056.4
    352000     11059.5
    352040     11059.8
    352080     11059.3
    352120     11062.1
    352160     11063.4
    352200       11067
    352240     11066.9
    352280     11067.9
    352320     11068.9
    352360     11071.2
    352400     11070.8
    352440     11072.9
    352480     11073.2
    352520     11074.9
    352560       11076
    352600     11077.2
    352640     11079.5
    352680     11081.2
    352720     11082.5
    352760     11081.7
    352800     11084.8
    352840     11085.1
    352880     11084.6
    352920     11087.5
    352960     11088.8
    353000     11092.3
    353040     11092.3
    353080     11093.2
    353120     11094.3
    353160     11096.5
    353200     11096.2
    353240     11098.2
    353280     11098.6
    353320     11100.2
    353360     11101.3
    353400     11102.5
    353440     11104.9
    353480     11106.6
    353520     11107.8
    353560     11107.1
    353600     11110.2
    353640     11110.4
    353680       11110
    353720     11112.8
    353760     11114.1
    353800     11117.7
    353840     11117.7
    353880     11118.6
    353920     11119.7
    353960     11121.9
    354000     11121.6
    354040     11123.6
    354080     11123.9
    354120     11125.6
    354160     11126.6
    354200     11127.8
    354240     11130.1
    354280     11131.9
    354320     11133.2
    354360     11132.4
    354400     11135.5
    354440     11135.8
    354480     11135.3
    354520     11138.1
    354560     11139.5
    354600       11143
    354640       11143
    354680     11143.9
    354720       11145
    354760     11147.2
    354800     11146.9
    354840     11148.9
    354880     11149.2
    354920     11150.9
    354960       11152
    355000     11153.1
    355040     11155.4
    355080     11157.3
    355120     11158.5
    355160     11157.7
    355200     11160.8
    355240     11161.1
    355280     11160.6
    355320     11163.4
    355360     11164.7
    355400     11168.2
    355440     11168.4
    355480     11169.2
    355520     11170.3
    355560     11172.5
    355600     11172.2
    355640     11174.2
    355680     11174.5
    355720     11176.2
    355760     11177.3
    355800     11178.4
    355840     11180.7
    355880     11182.6
    355920     11183.8
    355960       11183
    356000     11186.2
    356040     11186.4
    356080     11185.9
    356120     11188.7
    356160       11190
    356200     11193.5
    356240     11193.7
    356280     11194.6
    356320     11195.6
    356360     11197.8
    356400     11197.5
    356440     11199.5
    356480     11199.8
    356520     11201.6
    356560     11202.6
    356600     11203.8
    356640       11206
    356680       11208
    356720     11209.2
    356760     11208.3
    356800     11211.5
    356840     11211.7
    356880     11211.2
    356920       11214
    356960     11215.3
    357000     11218.7
    357040       11219
    357080     11219.9
    357120     11220.9
    357160     11223.1
    357200     11222.8
    357240     11224.9
    357280     11225.2
    357320     11226.9
    357360     11227.9
    357400     11229.1
    357440     11231.3
    357480     11233.3
    357520     11234.5
    357560     11233.6
    357600     11236.8
    357640       11237
    357680     11236.5
    357720     11239.2
    357760     11240.7
    357800       11244
    357840     11244.3
    357880     11245.2
    357920     11246.2
    357960     11248.4
    358000     11248.1
    358040     11250.2
    358080     11250.6
    358120     11252.2
    358160     11253.2
    358200     11254.4
    358240     11256.7
    358280     11258.6
    358320     11259.8
    358360     11258.9
    358400     11262.2
    358440     11262.3
    358480     11261.8
    358520     11264.6
    358560       11266
    358600     11269.3
    358640     11269.6
    358680     11270.5
    358720     11271.5
    358760     11273.8
    358800     11273.5
    358840     11275.6
    358880     11275.9
    358920     11277.5
    358960     11278.6
    359000     11279.7
    359040       11282
    359080     11283.9
    359120     11285.1
    359160     11284.2
    359200     11287.5
    359240     11287.6
    359280     11287.1
    359320       11290
    359360     11291.4
    359400     11294.7
    359440     11294.9
    359480     11295.8
    359520     11296.8
    359560     11299.2
    359600     11298.8
    359640       11301
    359680     11301.3
    359720     11302.9
    359760     11303.9
    359800     11305.1
    359840     11307.3
    359880     11309.2
    359920     11310.5
    359960     11309.6
    360000     11312.8
    360040       11313
    360080     11312.4
    360120     11315.4
    360160     11316.7
    360200       11320
    360240     11320.3
    360280     11321.2
    360320     11322.2
    360360     11324.6
    360400     11324.1
    360440     11326.3
    360480     11326.7
    360520     11328.3
    360560     11329.3
    360600     11330.4
    360640     11332.6
    360680     11334.6
    360720     11335.8
    360760     11334.9
    360800     11338.2
    360840     11338.3
    360880     11337.8
    360920     11340.7
    360960       11342
    361000     11345.3
    361040     11345.7
    361080     11346.5
    361120     11347.5
    361160     11349.9
    361200     11349.4
    361240     11351.7
    361280     11352.1
    361320     11353.6
    361360     11354.6
    361400     11355.8
    361440       11358
    361480       11360
    361520     11361.2
    361560     11360.3
    361600     11363.6
    361640     11363.7
    361680     11363.2
    361720     11366.1
    361760     11367.3
    361800     11370.6
    361840     11371.1
    361880     11371.9
    361920     11372.9
    361960     11375.3
    362000     11374.8
    362040     11377.1
    362080     11377.5
    362120       11379
    362160       11380
    362200     11381.2
    362240     11383.4
    362280     11385.4
    362320     11386.6
    362360     11385.6
    362400     11388.9
    362440       11389
    362480     11388.6
    362520     11391.5
    362560     11392.7
    362600       11396
    362640     11396.5
    362680     11397.2
    362720     11398.3
    362760     11400.7
    362800     11400.2
    362840     11402.4
    362880     11402.8
    362920     11404.4
    362960     11405.4
    363000     11406.5
    363040     11408.8
    363080     11410.7
    363120       11412
    363160       11411
    363200     11414.3
    363240     11414.3
    363280     11413.9
    363320     11416.8
    363360     11418.1
    363400     11421.4
    363440     11421.9
    363480     11422.6
    363520     11423.7
    363560     11426.1
    363600     11425.6
    363640     11427.7
    363680     11428.2
    363720     11429.7
    363760     11430.8
    363800     11431.9
    363840     11434.1
    363880     11436.1
    363920     11437.4
    363960     11436.4
    364000     11439.6
    364040     11439.8
    364080     11439.4
    364120     11442.3
    364160     11443.5
    364200     11446.8
    364240     11447.3
    364280       11448
    364320       11449
    364360     11451.5
    364400       11451
    364440     11453.1
    364480     11453.6
    364520     11455.1
    364560     11456.2
    364600     11457.2
    364640     11459.5
    364680     11461.5
    364720     11462.8
    364760     11461.8
    364800       11465
    364840     11465.2
    364880     11464.8
    364920     11467.7
    364960     11468.9
    365000     11472.1
    365040     11472.6
    365080     11473.4
    365120     11474.4
    365160     11476.9
    365200     11476.4
    365240     11478.5
    365280     11478.9
    365320     11480.5
    365360     11481.6
    365400     11482.5
    365440     11484.9
    365480       11487
    365520     11488.1
    365560     11487.1
    365600     11490.4
    365640     11490.6
    365680     11490.2
    365720       11493
    365760     11494.2
    365800     11497.6
    365840       11498
    365880     11498.8
    365920     11499.7
    365960     11502.3
    366000     11501.7
    366040     11503.9
    366080     11504.3
    366120     11505.8
    366160     11506.9
    366200     11507.9
    366240     11510.3
    366280     11512.3
    366320     11513.5
    366360     11512.5
    366400     11515.8
    366440     11515.9
    366480     11515.6
    366520     11518.4
    366560     11519.6
    366600     11522.9
    366640     11523.4
    366680     11524.2
    366720     11525.1
    366760     11527.7
    366800     11527.1
    366840     11529.2
    366880     11529.6
    366920     11531.2
    366960     11532.3
    367000     11533.2
    367040     11535.7
    367080     11537.7
    367120     11538.9
    367160     11537.8
    367200     11541.2
    367240     11541.3
    367280       11541
    367320     11543.7
    367360     11544.9
    367400     11548.2
    367440     11548.8
    367480     11549.6
    367520     11550.5
    367560     11553.1
    367600     11552.5
    367640     11554.6
    367680     11554.9
    367720     11556.5
    367760     11557.7
    367800     11558.6
    367840       11561
    367880       11563
    367920     11564.3
    367960     11563.2
    368000     11566.6
    368040     11566.6
    368080     11566.3
    368120     11569.1
    368160     11570.3
    368200     11573.6
    368240     11574.1
    368280       11575
    368320     11575.9
    368360     11578.4
    368400     11577.8
    368440     11579.9
    368480     11580.3
    368520     11581.9
    368560       11583
    368600       11584
    368640     11586.3
    368680     11588.3
    368720     11589.6
    368760     11588.6
    368800     11591.9
    368840     11591.9
    368880     11591.6
    368920     11594.5
    368960     11595.6
    369000     11598.9
    369040     11599.4
    369080     11600.3
    369120     11601.2
    369160     11603.8
    369200     11603.2
    369240     11605.3
    369280     11605.7
    369320     11607.2
    369360     11608.3
    369400     11609.3
    369440     11611.7
    369480     11613.7
    369520     11614.9
    369560       11614
    369600     11617.3
    369640     11617.3
    369680       11617
    369720     11619.8
    369760       11621
    369800     11624.2
    369840     11624.7
    369880     11625.7
    369920     11626.6
    369960     11629.1
    370000     11628.5
    370040     11630.6
    370080       11631
    370120     11632.6
    370160     11633.6
    370200     11634.6
    370240     11636.9
    370280     11639.1
    370320     11640.3
    370360     11639.4
    370400     11642.5
    370440     11642.6
    370480     11642.3
    370520     11645.2
    370560     11646.3
    370600     11649.6
    370640       11650
    370680       11651
    370720       11652
    370760     11654.5
    370800     11653.9
    370840       11656
    370880     11656.4
    370920       11658
    370960       11659
    371000       11660
    371040     11662.2
    371080     11664.4
    371120     11665.7
    371160     11664.7
    371200     11667.9
    371240       11668
    371280     11667.6
    371320     11670.5
    371360     11671.6
    371400     11674.9
    371440     11675.4
    371480     11676.3
    371520     11677.4
    371560     11679.9
    371600     11679.2
    371640     11681.4
    371680     11681.8
    371720     11683.3
    371760     11684.4
    371800     11685.3
    371840     11687.6
    371880     11689.7
    371920       11691
    371960     11690.1
    372000     11693.2
    372040     11693.3
    372080       11693
    372120     11695.8
    372160     11696.9
    372200     11700.3
    372240     11700.8
    372280     11701.6
    372320     11702.7
    372360     11705.3
    372400     11704.5
    372440     11706.7
    372480     11707.2
    372520     11708.6
    372560     11709.7
    372600     11710.7
    372640     11712.9
    372680       11715
    372720     11716.4
    372760     11715.4
    372800     11718.4
    372840     11718.6
    372880     11718.3
    372920     11721.1
    372960     11722.2
    373000     11725.6
    373040     11726.1
    373080     11726.9
    373120       11728
    373160     11730.6
    373200     11729.7
    373240     11731.9
    373280     11732.4
    373320     11733.9
    373360       11735
    373400     11736.1
    373440     11738.3
    373480     11740.3
    373520     11741.7
    373560     11740.7
    373600     11743.8
    373640     11743.8
    373680     11743.6
    373720     11746.4
    373760     11747.5
    373800     11750.8
    373840     11751.3
    373880     11752.2
    373920     11753.3
    373960     11755.9
    374000       11755
    374040     11757.2
    374080     11757.7
    374120     11759.3
    374160     11760.4
    374200     11761.4
    374240     11763.6
    374280     11765.6
    374320     11767.1
    374360       11766
    374400     11769.1
    374440     11769.2
    374480     11768.9
    374520     11771.7
    374560     11772.8
    374600     11776.2
    374640     11776.7
    374680     11777.5
    374720     11778.7
    374760     11781.2
    374800     11780.4
    374840     11782.6
    374880     11783.1
    374920     11784.7
    374960     11785.7
    375000     11786.8
    375040     11788.9
    375080       11791
    375120     11792.4
    375160     11791.4
    375200     11794.5
    375240     11794.5
    375280     11794.3
    375320     11797.1
    375360     11798.1
    375400     11801.6
    375440       11802
    375480     11802.9
    375520     11804.1
    375560     11806.5
    375600     11805.7
    375640     11807.9
    375680     11808.5
    375720       11810
    375760       11811
    375800     11812.1
    375840     11814.3
    375880     11816.4
    375920     11817.7
    375960     11816.7
    376000     11819.7
    376040     11819.8
    376080     11819.6
    376120     11822.4
    376160     11823.4
    376200     11826.9
    376240     11827.3
    376280     11828.2
    376320     11829.5
    376360     11831.8
    376400       11831
    376440     11833.2
    376480     11833.7
    376520     11835.3
    376560     11836.3
    376600     11837.4
    376640     11839.7
    376680     11841.7
    376720     11843.1
    376760       11842
    376800       11845
    376840     11845.1
    376880     11844.9
    376920     11847.7
    376960     11848.6
    377000     11852.2
    377040     11852.7
    377080     11853.4
    377120     11854.8
    377160     11857.2
    377200     11856.2
    377240     11858.5
    377280       11859
    377320     11860.5
    377360     11861.6
    377400     11862.7
    377440       11865
    377480     11867.1
    377520     11868.4
    377560     11867.3
    377600     11870.4
    377640     11870.5
    377680     11870.2
    377720       11873
    377760     11873.9
    377800     11877.5
    377840     11878.1
    377880     11878.8
    377920     11880.1
    377960     11882.5
    378000     11881.5
    378040     11883.8
    378080     11884.3
    378120     11885.8
    378160     11886.9
    378200       11888
    378240     11890.4
    378280     11892.4
    378320     11893.7
    378360     11892.7
    378400     11895.7
    378440     11895.8
    378480     11895.5
    378520     11898.3
    378560     11899.3
    378600     11902.8
    378640     11903.4
    378680     11904.1
    378720     11905.4
    378760     11907.8
    378800     11906.8
    378840     11909.1
    378880     11909.6
    378920     11911.1
    378960     11912.2
    379000     11913.3
    379040     11915.7
    379080     11917.7
    379120     11919.1
    379160       11918
    379200       11921
    379240     11921.1
    379280     11920.9
    379320     11923.7
    379360     11924.7
    379400     11928.2
    379440     11928.7
    379480     11929.5
    379520     11930.8
    379560     11933.2
    379600     11932.1
    379640     11934.4
    379680       11935
    379720     11936.4
    379760     11937.6
    379800     11938.6
    379840       11941
    379880       11943
    379920     11944.4
    379960     11943.2
    380000     11946.4
    380040     11946.4
    380080     11946.2
    380120       11949
    380160       11950
    380200     11953.6
    380240     11954.1
    380280     11954.8
    380320     11956.1
    380360     11958.5
    380400     11957.5
    380440     11959.7
    380480     11960.3
    380520     11961.9
    380560     11962.9
    380600       11964
    380640     11966.4
    380680     11968.4
    380720     11969.8
    380760     11968.6
    380800     11971.7
    380840     11971.7
    380880     11971.6
    380920     11974.2
    380960     11975.4
    381000     11978.9
    381040     11979.4
    381080     11980.1
    381120     11981.4
    381160     11983.9
    381200     11982.8
    381240     11985.2
    381280     11985.6
    381320     11987.2
    381360     11988.2
    381400     11989.4
    381440     11991.7
    381480     11993.8
    381520     11995.1
    381560     11993.9
    381600     11997.1
    381640       11997
    381680       11997
    381720     11999.6
    381760     12000.7
    381800     12004.3
    381840     12004.8
    381880     12005.5
    381920     12006.7
    381960     12009.2
    382000     12008.2
    382040     12010.5
    382080       12011
    382120     12012.5
    382160     12013.5
    382200     12014.7
    382240     12017.1
    382280     12019.2
    382320     12020.5
    382360     12019.3
    382400     12022.4
    382440     12022.4
    382480     12022.3
    382520     12024.9
    382560       12026
    382600     12029.6
    382640     12030.1
    382680     12030.9
    382720     12032.1
    382760     12034.6
    382800     12033.5
    382840     12035.9
    382880     12036.4
    382920     12037.8
    382960     12038.9
    383000       12040
    383040     12042.4
    383080     12044.5
    383120     12045.9
    383160     12044.6
    383200     12047.8
    383240     12047.8
    383280     12047.7
    383320     12050.2
    383360     12051.4
    383400     12054.9
    383440     12055.5
    383480     12056.2
    383520     12057.4
    383560       12060
    383600     12058.8
    383640     12061.2
    383680     12061.8
    383720     12063.1
    383760     12064.2
    383800     12065.4
    383840     12067.7
    383880     12069.9
    383920     12071.2
    383960     12069.9
    384000     12073.1
    384040     12073.1
    384080       12073
    384120     12075.6
    384160     12076.7
    384200     12080.3
    384240     12080.9
    384280     12081.5
    384320     12082.8
    384360     12085.3
    384400     12084.2
    384440     12086.5
    384480     12087.1
    384520     12088.4
    384560     12089.6
    384600     12090.7
    384640       12093
    384680     12095.3
    384720     12096.5
    384760     12095.2
    384800     12098.5
    384840     12098.5
    384880     12098.3
    384920     12100.9
    384960     12102.1
    385000     12105.6
    385040     12106.3
    385080     12106.8
    385120     12108.2
    385160     12110.7
    385200     12109.6
    385240     12111.9
    385280     12112.4
    385320     12113.8
    385360     12114.9
    385400     12116.1
    385440     12118.5
    385480     12120.7
    385520     12121.9
    385560     12120.6
    385600     12123.9
    385640     12123.8
    385680     12123.7
    385720     12126.3
    385760     12127.4
    385800       12131
    385840     12131.7
    385880     12132.2
    385920     12133.4
    385960     12136.1
    386000     12134.9
    386040     12137.2
    386080     12137.8
    386120     12139.1
    386160     12140.3
    386200     12141.5
    386240     12143.9
    386280       12146
    386320     12147.3
    386360       12146
    386400     12149.2
    386440     12149.1
    386480       12149
    386520     12151.7
    386560     12152.8
    386600     12156.4
    386640       12157
    386680     12157.5
    386720     12158.8
    386760     12161.5
    386800     12160.2
    386840     12162.7
    386880     12163.1
    386920     12164.5
    386960     12165.6
    387000     12166.9
    387040     12169.2
    387080     12171.4
    387120     12172.6
    387160     12171.3
    387200     12174.6
    387240     12174.6
    387280     12174.3
    387320     12177.1
    387360     12178.1
    387400     12181.7
    387440     12182.3
    387480     12182.9
    387520     12184.1
    387560     12186.8
    387600     12185.6
    387640       12188
    387680     12188.5
    387720     12189.8
    387760       12191
    387800     12192.3
    387840     12194.5
    387880     12196.8
    387920       12198
    387960     12196.7
    388000       12200
    388040       12200
    388080     12199.7
    388120     12202.5
    388160     12203.4
    388200     12207.1
    388240     12207.7
    388280     12208.2
    388320     12209.5
    388360     12212.2
    388400     12210.9
    388440     12213.3
    388480     12213.9
    388520     12215.2
    388560     12216.4
    388600     12217.6
    388640     12219.9
    388680     12222.2
    388720     12223.4
    388760     12222.1
    388800     12225.3
    388840     12225.3
    388880     12225.1
    388920     12227.8
    388960     12228.9
    389000     12232.4
    389040     12233.1
    389080     12233.6
    389120     12234.9
    389160     12237.6
    389200     12236.2
    389240     12238.7
    389280     12239.3
    389320     12240.5
    389360     12241.7
    389400     12242.9
    389440     12245.2
    389480     12247.5
    389520     12248.7
    389560     12247.4
    389600     12250.7
    389640     12250.7
    389680     12250.5
    389720     12253.2
    389760     12254.3
    389800     12257.8
    389840     12258.5
    389880     12258.9
    389920     12260.3
    389960     12262.9
    390000     12261.6
    390040     12264.1
    390080     12264.7
    390120     12265.9
    390160       12267
    390200     12268.3
    390240     12270.6
    390280     12272.9
    390320     12274.1
    390360     12272.8
    390400       12276
    390440     12276.1
    390480       12276
    390520     12278.5
    390560     12279.7
    390600     12283.3
    390640     12283.9
    390680     12284.3
    390720     12285.7
    390760     12288.3
    390800       12287
    390840     12289.4
    390880     12290.1
    390920     12291.2
    390960     12292.4
    391000     12293.7
    391040       12296
    391080     12298.2
    391120     12299.5
    391160     12298.1
    391200     12301.4
    391240     12301.5
    391280     12301.3
    391320       12304
    391360     12305.1
    391400     12308.6
    391440     12309.3
    391480     12309.7
    391520       12311
    391560     12313.7
    391600     12312.4
    391640     12314.8
    391680     12315.5
    391720     12316.6
    391760     12317.8
    391800     12319.1
    391840     12321.4
    391880     12323.6
    391920     12324.9
    391960     12323.5
    392000     12326.7
    392040     12326.9
    392080     12326.7
    392120     12329.4
    392160     12330.5
    392200     12333.9
    392240     12334.5
    392280       12335
    392320     12336.4
    392360       12339
    392400     12337.8
    392440     12340.2
    392480     12340.9
    392520     12341.9
    392560     12343.1
    392600     12344.4
    392640     12346.7
    392680     12348.9
    392720     12350.2
    392760     12348.9
    392800       12352
    392840     12352.3
    392880       12352
    392920     12354.7
    392960     12355.8
    393000     12359.3
    393040     12359.8
    393080     12360.4
    393120     12361.8
    393160     12364.4
    393200     12363.1
    393240     12365.5
    393280     12366.3
    393320     12367.3
    393360     12368.4
    393400     12369.9
    393440       12372
    393480     12374.2
    393520     12375.5
    393560     12374.3
    393600     12377.3
    393640     12377.6
    393680     12377.4
    393720       12380
    393760     12381.2
    393800     12384.6
    393840     12385.2
    393880     12385.7
    393920     12387.2
    393960     12389.7
    394000     12388.5
    394040     12390.9
    394080     12391.6
    394120     12392.7
    394160     12393.8
    394200     12395.2
    394240     12397.5
    394280     12399.6
    394320       12401
    394360     12399.7
    394400     12402.6
    394440       12403
    394480     12402.8
    394520     12405.4
    394560     12406.6
    394600       12410
    394640     12410.5
    394680       12411
    394720     12412.6
    394760       12415
    394800     12413.9
    394840     12416.3
    394880       12417
    394920       12418
    394960     12419.2
    395000     12420.6
    395040     12422.8
    395080     12424.9
    395120     12426.3
    395160     12425.1
    395200       12428
    395240     12428.3
    395280     12428.1
    395320     12430.7
    395360     12431.9
    395400     12435.3
    395440     12435.9
    395480     12436.4
    395520     12437.9
    395560     12440.4
    395600     12439.2
    395640     12441.7
    395680     12442.4
    395720     12443.4
    395760     12444.6
    395800     12445.9
    395840     12448.1
    395880     12450.3
    395920     12451.6
    395960     12450.4
    396000     12453.4
    396040     12453.6
    396080     12453.4
    396120       12456
    396160     12457.3
    396200     12460.7
    396240     12461.2
    396280     12461.7
    396320     12463.2
    396360     12465.7
    396400     12464.6
    396440     12467.1
    396480     12467.8
    396520     12468.7
    396560       12470
    396600     12471.3
    396640     12473.4
    396680     12475.6
    396720       12477
    396760     12475.8
    396800     12478.7
    396840       12479
    396880     12478.8
    396920     12481.4
    396960     12482.6
    397000     12486.1
    397040     12486.5
    397080       12487
    397120     12488.7
    397160     12491.1
    397200     12489.9
    397240     12492.5
    397280     12493.1
    397320       12494
    397360     12495.3
    397400     12496.6
    397440     12498.8
    397480       12501
    397520     12502.4
    397560     12501.1
    397600       12504
    397640     12504.3
    397680     12504.1
    397720     12506.8
    397760     12507.9
    397800     12511.4
    397840     12511.8
    397880     12512.4
    397920       12514
    397960     12516.4
    398000     12515.2
    398040     12517.7
    398080     12518.5
    398120     12519.4
    398160     12520.5
    398200     12521.9
    398240     12524.1
    398280     12526.4
    398320     12527.7
    398360     12526.4
    398400     12529.4
    398440     12529.7
    398480     12529.5
    398520     12532.1
    398560     12533.2
    398600     12536.7
    398640     12537.1
    398680     12537.8
    398720     12539.3
    398760     12541.8
    398800     12540.5
    398840     12543.1
    398880     12543.9
    398920     12544.7
    398960     12545.9
    399000     12547.3
    399040     12549.5
    399080     12551.8
    399120       12553
    399160     12551.7
    399200     12554.8
    399240     12555.1
    399280     12554.9
    399320     12557.5
    399360     12558.6
    399400     12562.1
    399440     12562.4
    399480       12563
    399520     12564.7
    399560     12567.2
    399600     12565.9
    399640     12568.4
    399680     12569.3
    399720     12570.1
    399760     12571.2
    399800     12572.6
    399840     12574.8
    399880     12577.2
    399920     12578.4
    399960       12577
    400000     12580.1
    400040     12580.5
    400080     12580.2
    400120     12582.8
    400160       12584
    400200     12587.5
    400240     12587.7
    400280     12588.4
    400320     12590.1
    400360     12592.6
    400400     12591.3
    400440     12593.7
    400480     12594.6
    400520     12595.5
    400560     12596.6
    400600       12598
    400640     12600.1
    400680     12602.6
    400720     12603.8
    400760     12602.4
    400800     12605.5
    400840     12605.9
    400880     12605.6
    400920     12608.3
    400960     12609.3
    401000     12612.8
    401040     12613.1
    401080     12613.8
    401120     12615.5
    401160       12618
    401200     12616.6
    401240     12619.1
    401280       12620
    401320       12621
    401360       12622
    401400     12623.4
    401440     12625.4
    401480       12628
    401520     12629.2
    401560     12627.8
    401600     12630.9
    401640     12631.3
    401680     12630.9
    401720     12633.7
    401760     12634.6
    401800     12638.2
    401840     12638.4
    401880     12639.1
    401920     12640.8
    401960     12643.4
    402000     12641.9
    402040     12644.6
    402080     12645.3
    402120     12646.3
    402160     12647.3
    402200     12648.7
    402240     12650.7
    402280     12653.3
    402320     12654.6
    402360     12653.3
    402400     12656.2
    402440     12656.6
    402480     12656.3
    402520     12659.1
    402560     12659.9
    402600     12663.5
    402640     12663.6
    402680     12664.3
    402720     12666.1
    402760     12668.7
    402800     12667.3
    402840     12669.9
    402880     12670.7
    402920     12671.8
    402960     12672.7
    403000       12674
    403040     12676.1
    403080     12678.7
    403120     12679.9
    403160     12678.6
    403200     12681.5
    403240     12681.9
    403280     12681.5
    403320     12684.4
    403360     12685.2
    403400     12688.7
    403440       12689
    403480     12689.6
    403520     12691.4
    403560       12694
    403600     12692.6
    403640     12695.2
    403680     12696.1
    403720     12697.1
    403760       12698
    403800     12699.3
    403840     12701.4
    403880       12704
    403920     12705.3
    403960       12704
    404000     12706.9
    404040     12707.3
    404080     12706.9
    404120     12709.7
    404160     12710.5
    404200     12714.1
    404240     12714.3
    404280       12715
    404320     12716.8
    404360     12719.3
    404400       12718
    404440     12720.7
    404480     12721.4
    404520     12722.5
    404560     12723.3
    404600     12724.6
    404640     12726.7
    404680     12729.4
    404720     12730.6
    404760     12729.4
    404800     12732.2
    404840     12732.7
    404880     12732.2
    404920       12735
    404960     12735.8
    405000     12739.5
    405040     12739.6
    405080     12740.3
    405120     12742.1
    405160     12744.7
    405200     12743.2
    405240       12746
    405280     12746.8
    405320     12747.8
    405360     12748.7
    405400     12749.9
    405440     12752.1
    405480     12754.8
    405520     12755.9
    405560     12754.7
    405600     12757.5
    405640       12758
    405680     12757.5
    405720     12760.3
    405760     12761.1
    405800     12764.8
    405840     12764.9
    405880     12765.6
    405920     12767.5
    405960       12770
    406000     12768.5
    406040     12771.3
    406080     12772.1
    406120     12773.2
    406160     12773.9
    406200     12775.3
    406240     12777.4
    406280     12780.2
    406320     12781.2
    406360       12780
    406400     12782.9
    406440     12783.3
    406480     12782.8
    406520     12785.5
    406560     12786.4
    406600       12790
    406640     12790.3
    406680     12790.9
    406720     12792.7
    406760     12795.2
    406800     12793.7
    406840     12796.7
    406880     12797.4
    406920     12798.5
    406960     12799.1
    407000     12800.6
    407040     12802.8
    407080     12805.5
    407120     12806.4
    407160     12805.3
    407200     12808.1
    407240     12808.6
    407280     12808.1
    407320     12810.9
    407360     12811.8
    407400     12815.3
    407440     12815.5
    407480     12816.2
    407520     12818.1
    407560     12820.4
    407600       12819
    407640     12821.9
    407680     12822.6
    407720     12823.8
    407760     12824.5
    407800     12825.9
    407840     12828.1
    407880     12830.7
    407920     12831.8
    407960     12830.6
    408000     12833.5
    408040       12834
    408080     12833.5
    408120     12836.2
    408160     12837.1
    408200     12840.6
    408240     12840.8
    408280     12841.4
    408320     12843.3
    408360     12845.8
    408400     12844.3
    408440     12847.2
    408480     12847.9
    408520       12849
    408560     12849.9
    408600     12851.1
    408640     12853.3
    408680       12856
    408720       12857
    408760     12855.9
    408800     12858.7
    408840     12859.3
    408880     12858.8
    408920     12861.5
    408960     12862.4
    409000     12865.9
    409040     12866.1
    409080     12866.8
    409120     12868.6
    409160     12871.2
    409200     12869.7
    409240     12872.6
    409280     12873.2
    409320     12874.4
    409360     12875.2
    409400     12876.4
    409440     12878.6
    409480     12881.3
    409520     12882.4
    409560     12881.2
    409600     12884.1
    409640     12884.7
    409680     12884.1
    409720     12886.8
    409760     12887.6
    409800     12891.2
    409840     12891.4
    409880     12892.1
    409920       12894
    409960     12896.6
    410000       12895
    410040     12897.9
    410080     12898.5
    410120     12899.7
    410160     12900.6
    410200     12901.7
    410240       12904
    410280     12906.6
    410320     12907.8
    410360     12906.6
    410400     12909.4
    410440       12910
    410480     12909.4
    410520     12912.1
    410560     12912.9
    410600     12916.5
    410640     12916.7
    410680     12917.4
    410720     12919.3
    410760     12921.9
    410800     12920.3
    410840     12923.2
    410880     12923.8
    410920       12925
    410960     12925.9
    411000     12926.9
    411040     12929.3
    411080       12932
    411120     12933.1
    411160     12931.8
    411200     12934.7
    411240     12935.2
    411280     12934.7
    411320     12937.3
    411360     12938.2
    411400     12941.8
    411440       12942
    411480     12942.5
    411520     12944.6
    411560     12947.2
    411600     12945.6
    411640     12948.4
    411680       12949
    411720     12950.3
    411760     12951.2
    411800     12952.2
    411840     12954.5
    411880     12957.3
    411920     12958.3
    411960       12957
    412000     12959.9
    412040     12960.4
    412080       12960
    412120     12962.5
    412160     12963.4
    412200       12967
    412240     12967.3
    412280     12967.8
    412320     12969.9
    412360     12972.5
    412400     12970.8
    412440     12973.6
    412480     12974.2
    412520     12975.5
    412560     12976.5
    412600     12977.5
    412640     12979.8
    412680     12982.5
    412720     12983.5
    412760     12982.2
    412800     12985.1
    412840     12985.7
    412880     12985.3
    412920     12987.8
    412960     12988.7
    413000     12992.3
    413040     12992.5
    413080       12993
    413120     12995.1
    413160     12997.8
    413200     12996.1
    413240     12998.9
    413280     12999.5
    413320     13000.8
    413360     13001.7
    413400     13002.8
    413440       13005
    413480     13007.8
    413520     13008.8
    413560     13007.5
    413600     13010.5
    413640       13011
    413680     13010.6
    413720       13013
    413760     13013.9
    413800     13017.6
    413840     13017.7
    413880     13018.3
    413920     13020.3
    413960     13022.9
    414000     13021.3
    414040     13024.1
    414080     13024.7
    414120     13026.1
    414160       13027
    414200       13028
    414240     13030.2
    414280       13033
    414320       13034
    414360     13032.8
    414400     13035.7
    414440     13036.2
    414480     13035.8
    414520     13038.2
    414560     13039.2
    414600     13042.8
    414640       13043
    414680     13043.5
    414720     13045.5
    414760     13048.2
    414800     13046.5
    414840     13049.5
    414880       13050
    414920     13051.3
    414960     13052.2
    415000     13053.2
    415040     13055.5
    415080     13058.2
    415120     13059.3
    415160       13058
    415200       13061
    415240     13061.4
    415280     13061.1
    415320     13063.5
    415360     13064.3
    415400     13068.1
    415440     13068.3
    415480     13068.8
    415520     13070.8
    415560     13073.4
    415600     13071.7
    415640     13074.7
    415680     13075.2
    415720     13076.5
    415760     13077.5
    415800     13078.4
    415840     13080.8
    415880     13083.5
    415920     13084.6
    415960     13083.3
    416000     13086.3
    416040     13086.6
    416080     13086.4
    416120     13088.7
    416160     13089.5
    416200     13093.3
    416240     13093.6
    416280       13094
    416320       13096
    416360     13098.8
    416400       13097
    416440     13099.9
    416480     13100.5
    416520     13101.8
    416560     13102.6
    416600     13103.6
    416640       13106
    416680     13108.7
    416720       13110
    416760     13108.5
    416800     13111.5
    416840     13111.9
    416880     13111.7
    416920     13113.8
    416960     13114.8
    417000     13118.5
    417040     13118.9
    417080     13119.4
    417120     13121.2
    417160     13124.1
    417200     13122.2
    417240     13125.1
    417280     13125.6
    417320     13127.1
    417360     13127.9
    417400     13128.8
    417440     13131.3
    417480       13134
    417520     13135.2
    417560     13133.8
    417600     13136.7
    417640     13137.1
    417680     13136.9
    417720     13139.1
    417760       13140
    417800     13143.8
    417840     13144.1
    417880     13144.6
    417920     13146.4
    417960     13149.4
    418000     13147.4
    418040     13150.4
    418080       13151
    418120     13152.3
    418160     13153.2
    418200     13154.1
    418240     13156.5
    418280     13159.3
    418320     13160.4
    418360       13159
    418400     13161.9
    418440     13162.3
    418480     13162.1
    418520     13164.3
    418560     13165.3
    418600     13169.1
    418640     13169.3
    418680     13169.9
    418720     13171.7
    418760     13174.6
    418800     13172.6
    418840     13175.7
    418880     13176.1
    418920     13177.5
    418960     13178.4
    419000     13179.2
    419040     13181.7
    419080     13184.4
    419120     13185.7
    419160     13184.2
    419200     13187.1
    419240     13187.5
    419280     13187.4
    419320     13189.5
    419360     13190.5
    419400     13194.3
    419440     13194.5
    419480     13195.1
    419520       13197
    419560     13199.9
    419600     13197.8
    419640     13200.9
    419680     13201.4
    419720     13202.7
    419760     13203.7
    419800     13204.4
    419840     13206.9
    419880     13209.6
    419920     13210.9
    419960     13209.5
    420000     13212.3
    420040     13212.8
    420080     13212.6
    420120     13214.7
    420160     13215.8
    420200     13219.6
    420240     13219.7
    420280     13220.2
    420320     13222.2
    420360     13225.1
    420400     13222.9
    420440     13226.2
    420480     13226.6
    420520     13227.9
    420560     13228.9
    420600     13229.7
    420640     13232.1
    420680     13234.9
    420720     13236.2
    420760     13234.6
    420800     13237.4
    420840     13238.1
    420880     13237.8
    420920     13239.9
    420960     13241.1
    421000     13244.8
    421040     13244.9
    421080     13245.5
    421120     13247.4
    421160     13250.4
    421200     13248.1
    421240     13251.4
    421280     13251.8
    421320     13253.2
    421360     13254.2
    421400     13254.9
    421440     13257.4
    421480     13260.1
    421520     13261.4
    421560     13259.9
    421600     13262.7
    421640     13263.4
    421680       13263
    421720     13265.2
    421760     13266.3
    421800     13270.1
    421840     13270.1
    421880     13270.7
    421920     13272.6
    421960     13275.7
    422000     13273.5
    422040     13276.6
    422080     13277.2
    422120     13278.4
    422160     13279.5
    422200     13280.1
    422240     13282.7
    422280     13285.2
    422320     13286.7
    422360     13285.1
    422400     13287.9
    422440     13288.7
    422480     13288.3
    422520     13290.5
    422560     13291.5
    422600     13295.5
    422640     13295.4
    422680       13296
    422720     13297.9
    422760     13300.9
    422800     13298.8
    422840       13302
    422880     13302.5
    422920     13303.5
    422960     13304.7
    423000     13305.4
    423040     13307.9
    423080     13310.5
    423120       13312
    423160     13310.3
    423200     13313.2
    423240       13314
    423280     13313.6
    423320     13315.6
    423360     13316.8
    423400     13320.6
    423440     13320.7
    423480     13321.2
    423520     13323.2
    423560     13326.2
    423600     13324.1
    423640     13327.2
    423680     13327.7
    423720     13328.7
    423760     13329.9
    423800     13330.7
    423840     13333.2
    423880     13335.7
    423920     13337.2
    423960     13335.6
    424000     13338.4
    424040     13339.3
    424080     13338.8
    424120     13340.9
    424160       13342
    424200     13345.9
    424240       13346
    424280     13346.5
    424320     13348.4
    424360     13351.5
    424400     13349.3
    424440     13352.5
    424480     13352.9
    424520       13354
    424560     13355.2
    424600       13356
    424640     13358.4
    424680       13361
    424720     13362.5
    424760     13360.9
    424800     13363.8
    424840     13364.6
    424880     13364.1
    424920     13366.2
    424960     13367.3
    425000     13371.2
    425040     13371.3
    425080     13371.7
    425120     13373.7
    425160     13376.7
    425200     13374.6
    425240     13377.8
    425280     13378.1
    425320     13379.3
    425360     13380.5
    425400     13381.3
    425440     13383.6
    425480     13386.2
    425520     13387.9
    425560     13386.2
    425600       13389
    425640     13389.8
    425680     13389.3
    425720     13391.4
    425760     13392.6
    425800     13396.4
    425840     13396.5
    425880     13396.9
    425920       13399
    425960     13402.1
    426000     13399.8
    426040     13403.1
    426080     13403.4
    426120     13404.6
    426160     13405.8
    426200     13406.5
    426240     13408.9
    426280     13411.5
    426320     13413.2
    426360     13411.4
    426400     13414.4
    426440     13415.1
    426480     13414.6
    426520     13416.7
    426560     13417.8
    426600     13421.6
    426640     13421.8
    426680     13422.2
    426720     13424.3
    426760     13427.4
    426800       13425
    426840     13428.4
    426880     13428.6
    426920     13429.8
    426960     13431.1
    427000     13431.7
    427040     13434.1
    427080     13436.7
    427120     13438.5
    427160     13436.7
    427200     13439.6
    427240     13440.3
    427280     13439.9
    427320     13441.9
    427360     13443.1
    427400     13446.9
    427440       13447
    427480     13447.5
    427520     13449.6
    427560     13452.7
    427600     13450.3
    427640     13453.6
    427680     13453.8
    427720     13455.1
    427760     13456.3
    427800     13456.9
    427840     13459.4
    427880       13462
    427920     13463.8
    427960       13462
    428000     13464.9
    428040     13465.6
    428080     13465.1
    428120     13467.1
    428160     13468.3
    428200     13472.2
    428240     13472.3
    428280     13472.7
    428320     13474.9
    428360       13478
    428400     13475.6
    428440     13478.9
    428480     13479.1
    428520     13480.3
    428560     13481.6
    428600     13482.3
    428640     13484.7
    428680     13487.3
    428720     13489.1
    428760     13487.3
    428800     13490.2
    428840     13490.9
    428880     13490.4
    428920     13492.4
    428960     13493.5
    429000     13497.4
    429040     13497.6
    429080       13498
    429120     13500.2
    429160     13503.4
    429200       13501
    429240     13504.2
    429280     13504.5
    429320     13505.6
    429360     13506.9
    429400     13507.6
    429440     13509.9
    429480     13512.6
    429520     13514.5
    429560     13512.6
    429600     13515.6
    429640     13516.2
    429680     13515.8
    429720     13517.8
    429760     13518.9
    429800     13522.8
    429840     13522.9
    429880     13523.3
    429920     13525.5
    429960     13528.7
    430000     13526.3
    430040     13529.5
    430080     13529.8
    430120     13530.9
    430160     13532.2
    430200     13532.9
    430240     13535.3
    430280     13537.9
    430320     13539.8
    430360       13538
    430400     13540.9
    430440     13541.6
    430480     13541.1
    430520     13543.1
    430560     13544.3
    430600     13548.2
    430640     13548.2
    430680     13548.7
    430720     13550.9
    430760     13554.1
    430800     13551.6
    430840     13554.9
    430880     13555.2
    430920     13556.3
    430960     13557.5
    431000     13558.3
    431040     13560.7
    431080     13563.3
    431120     13565.1
    431160     13563.3
    431200     13566.3
    431240     13566.9
    431280     13566.4
    431320     13568.3
    431360     13569.7
    431400     13573.5
    431440     13573.6
    431480     13574.1
    431520     13576.4
    431560     13579.5
    431600     13576.9
    431640     13580.2
    431680     13580.5
    431720     13581.7
    431760     13582.8
    431800     13583.6
    431840     13585.9
    431880     13588.6
    431920     13590.4
    431960     13588.6
    432000     13591.7
    432040     13592.3
    432080     13591.7
    432120     13593.7
    432160       13595
    432200     13598.9
    432240     13598.8
    432280     13599.4
    432320     13601.6
    432360     13604.8
    432400     13602.2
    432440     13605.6
    432480     13605.9
    432520       13607
    432560     13608.2
    432600       13609
    432640     13611.3
    432680       13614
    432720     13615.8
    432760     13613.8
    432800     13616.9
    432840     13617.6
    432880       13617
    432920       13619
    432960     13620.3
    433000     13624.2
    433040     13624.2
    433080     13624.7
    433120     13626.9
    433160     13630.2
    433200     13627.5
    433240       13631
    433280     13631.2
    433320     13632.4
    433360     13633.5
    433400     13634.4
    433440     13636.7
    433480     13639.3
    433520     13641.1
    433560     13639.1
    433600     13642.3
    433640       13643
    433680     13642.3
    433720     13644.4
    433760     13645.7
    433800     13649.6
    433840     13649.6
    433880     13650.1
    433920     13652.3
    433960     13655.6
    434000     13652.9
    434040     13656.3
    434080     13656.6
    434120     13657.7
    434160     13658.9
    434200     13659.8
    434240       13662
    434280     13664.6
    434320     13666.4
    434360     13664.4
    434400     13667.6
    434440     13668.5
    434480     13667.6
    434520     13669.7
    434560       13671
    434600       13675
    434640       13675
    434680     13675.5
    434720     13677.6
    434760     13680.9
    434800     13678.2
    434840     13681.7
    434880     13681.9
    434920       13683
    434960     13684.3
    435000     13685.1
    435040     13687.3
    435080       13690
    435120     13691.9
    435160     13689.8
    435200     13692.9
    435240     13693.9
    435280       13693
    435320       13695
    435360     13696.5
    435400     13700.4
    435440     13700.5
    435480       13701
    435520       13703
    435560     13706.3
    435600     13703.6
    435640       13707
    435680     13707.3
    435720     13708.5
    435760     13709.7
    435800     13710.6
    435840     13712.7
    435880     13715.4
    435920     13717.2
    435960     13715.2
    436000     13718.4
    436040     13719.4
    436080     13718.4
    436120     13720.4
    436160     13721.9
    436200     13725.8
    436240     13725.8
    436280     13726.4
    436320     13728.5
    436360     13731.7
    436400     13728.9
    436440     13732.4
    436480     13732.8
    436520       13734
    436560     13735.1
    436600     13735.9
    436640     13738.1
    436680     13740.7
    436720     13742.5
    436760     13740.6
    436800     13743.8
    436840     13744.7
    436880     13743.9
    436920     13745.8
    436960     13747.3
    437000     13751.2
    437040     13751.2
    437080     13751.8
    437120     13753.9
    437160     13757.1
    437200     13754.4
    437240     13757.8
    437280     13758.2
    437320     13759.5
    437360     13760.4
    437400     13761.2
    437440     13763.6
    437480     13766.1
    437520     13767.9
    437560       13766
    437600     13769.3
    437640     13770.1
    437680     13769.3
    437720     13771.3
    437760     13772.8
    437800     13776.6
    437840     13776.6
    437880     13777.2
    437920     13779.3
    437960     13782.6
    438000     13779.8
    438040     13783.3
    438080     13783.6
    438120     13784.9
    438160     13785.9
    438200     13786.7
    438240       13789
    438280     13791.5
    438320     13793.2
    438360     13791.4
    438400     13794.7
    438440     13795.6
    438480     13794.8
    438520     13796.7
    438560     13798.1
    438600       13802
    438640       13802
    438680     13802.5
    438720     13804.8
    438760       13808
    438800     13805.2
    438840     13808.7
    438880     13809.1
    438920     13810.4
    438960     13811.3
    439000     13812.1
    439040     13814.4
    439080     13816.9
    439120     13818.6
    439160     13816.8
    439200     13820.2
    439240     13821.1
    439280     13820.2
    439320     13822.2
    439360     13823.6
    439400     13827.4
    439440     13827.4
    439480     13827.9
    439520     13830.2
    439560     13833.5
    439600     13830.7
    439640     13834.1
    439680     13834.5
    439720     13835.7
    439760     13836.7
    439800     13837.4
    439840     13839.8
    439880     13842.3
    439920       13844
    439960     13842.3
    440000     13845.6
    440040     13846.5
    440080     13845.7
    440120     13847.6
    440160       13849
    440200     13852.9
    440240     13852.8
    440280     13853.4
    440320     13855.5
    440360     13858.9
    440400     13856.1
    440440     13859.6
    440480     13859.9
    440520     13861.1
    440560     13862.1
    440600     13862.8
    440640     13865.2
    440680     13867.7
    440720     13869.5
    440760     13867.6
    440800     13870.9
    440840     13871.9
    440880     13871.1
    440920     13873.1
    440960     13874.3
    441000     13878.3
    441040     13878.2
    441080     13878.8
    441120     13880.9
    441160     13884.3
    441200     13881.6
    441240     13885.1
    441280     13885.4
    441320     13886.4
    441360     13887.5
    441400     13888.2
    441440     13890.5
    441480     13893.1
    441520     13894.9
    441560       13893
    441600     13896.4
    441640     13897.3
    441680     13896.5
    441720     13898.7
    441760     13899.7
    441800     13903.8
    441840     13903.6
    441880     13904.2
    441920     13906.4
    441960     13909.8
    442000     13907.1
    442040     13910.6
    442080       13911
    442120     13911.8
    442160       13913
    442200     13913.6
    442240     13915.9
    442280     13918.5
    442320     13920.4
    442360     13918.5
    442400     13921.9
    442440     13922.7
    442480       13922
    442520       13924
    442560     13925.1
    442600     13929.1
    442640       13929
    442680     13929.6
    442720     13931.8
    442760     13935.2
    442800     13932.5
    442840     13936.1
    442880     13936.4
    442920     13937.3
    442960     13938.4
    443000       13939
    443040     13941.4
    443080       13944
    443120     13945.8
    443160     13943.9
    443200     13947.3
    443240     13948.1
    443280     13947.4
    443320     13949.4
    443360     13950.6
    443400     13954.6
    443440     13954.5
    443480       13955
    443520     13957.3
    443560     13960.7
    443600     13957.8
    443640     13961.5
    443680     13961.9
    443720     13962.7
    443760     13963.8
    443800     13964.4
    443840     13966.8
    443880     13969.4
    443920     13971.2
    443960     13969.3
    444000     13972.7
    444040     13973.5
    444080     13972.7
    444120     13974.8
    444160       13976
    444200       13980
    444240       13980
    444280     13980.4
    444320     13982.7
    444360     13986.1
    444400     13983.2
    444440       13987
    444480     13987.4
    444520     13988.1
    444560     13989.2
    444600     13989.7
    444640     13992.2
    444680     13994.9
    444720     13996.6
    444760     13994.7
    444800     13998.1
    444840     13998.9
    444880     13998.1
    444920     14000.2
    444960     14001.4
    445000     14005.4
    445040     14005.3
    445080     14005.9
    445120     14007.9
    445160     14011.6
    445200     14008.6
    445240     14012.5
    445280     14012.7
    445320     14013.4
    445360     14014.6
    445400     14015.1
    445440     14017.7
    445480     14020.2
    445520       14022
    445560       14020
    445600     14023.5
    445640     14024.2
    445680     14023.4
    445720     14025.6
    445760     14026.6
    445800     14030.7
    445840     14030.7
    445880     14031.2
    445920     14033.3
    445960       14037
    446000     14033.9
    446040     14037.8
    446080     14038.1
    446120     14038.9
    446160     14039.9
    446200     14040.6
    446240     14043.1
    446280     14045.6
    446320     14047.5
    446360     14045.4
    446400     14048.8
    446440     14049.6
    446480     14048.7
    446520       14051
    446560       14052
    446600     14056.1
    446640       14056
    446680     14056.5
    446720     14058.7
    446760     14062.4
    446800     14059.5
    446840     14063.2
    446880     14063.6
    446920     14064.2
    446960     14065.3
    447000     14066.1
    447040     14068.5
    447080       14071
    447120     14072.8
    447160     14070.8
    447200     14074.3
    447240       14075
    447280     14074.2
    447320     14076.4
    447360     14077.4
    447400     14081.5
    447440     14081.4
    447480     14081.8
    447520     14084.2
    447560     14087.8
    447600     14084.9
    447640     14088.6
    447680       14089
    447720     14089.7
    447760     14090.7
    447800     14091.5
    447840     14093.8
    447880     14096.5
    447920     14098.2
    447960     14096.1
    448000     14099.7
    448040     14100.4
    448080     14099.6
    448120     14101.8
    448160     14102.9
    448200     14106.9
    448240     14106.8
    448280     14107.3
    448320     14109.5
    448360     14113.3
    448400     14110.4
    448440       14114
    448480     14114.5
    448520     14115.1
    448560     14116.1
    448600     14116.9
    448640     14119.3
    448680     14121.9
    448720     14123.7
    448760     14121.5
    448800     14125.2
    448840     14125.9
    448880       14125
    448920     14127.3
    448960     14128.4
    449000     14132.3
    449040     14132.2
    449080     14132.8
    449120       14135
    449160     14138.7
    449200     14135.9
    449240     14139.5
    449280     14139.9
    449320     14140.6
    449360     14141.5
    449400     14142.3
    449440     14144.7
    449480     14147.4
    449520     14149.1
    449560       14147
    449600     14150.7
    449640     14151.3
    449680     14150.5
    449720     14152.8
    449760     14153.9
    449800     14157.8
    449840     14157.5
    449880     14158.2
    449920     14160.4
    449960     14164.2
    450000     14161.4
    450040     14164.9
    450080     14165.4
    450120       14166
    450160       14167
    450200     14167.9
    450240     14170.2
    450280     14172.9
    450320     14174.6
    450360     14172.6
    450400     14176.2
    450440     14176.7
    450480       14176
    450520     14178.2
    450560     14179.4
    450600     14183.3
    450640       14183
    450680     14183.7
    450720     14185.9
    450760     14189.7
    450800     14186.9
    450840     14190.4
    450880     14190.8
    450920     14191.5
    450960     14192.5
    451000     14193.3
    451040     14195.6
    451080     14198.4
    451120     14200.1
    451160       14198
    451200     14201.7
    451240     14202.1
    451280     14201.4
    451320     14203.6
    451360     14204.9
    451400     14208.8
    451440     14208.6
    451480     14209.3
    451520     14211.4
    451560     14215.2
    451600     14212.4
    451640     14215.9
    451680     14216.3
    451720       14217
    451760     14217.9
    451800     14218.9
    451840     14221.2
    451880     14223.9
    451920     14225.5
    451960     14223.6
    452000     14227.2
    452040     14227.7
    452080     14226.9
    452120     14229.1
    452160     14230.4
    452200     14234.4
    452240     14234.1
    452280     14234.8
    452320     14236.9
    452360     14240.7
    452400     14237.9
    452440     14241.4
    452480     14241.8
    452520     14242.6
    452560     14243.4
    452600     14244.4
    452640     14246.7
    452680     14249.4
    452720     14251.1
    452760     14249.1
    452800     14252.8
    452840     14253.2
    452880     14252.5
    452920     14254.5
    452960     14255.7
    453000     14259.9
    453040     14259.6
    453080     14260.2
    453120     14262.4
    453160     14266.2
    453200     14263.4
    453240     14266.9
    453280     14267.3
    453320     14268.1
    453360       14269
    453400     14269.8
    453440     14272.2
    453480       14275
    453520     14276.5
    453560     14274.6
    453600     14278.3
    453640     14278.7
    453680     14277.9
    453720     14280.1
    453760     14281.1
    453800     14285.4
    453840     14285.1
    453880     14285.6
    453920       14288
    453960     14291.7
    454000       14289
    454040     14292.4
    454080     14292.8
    454120     14293.6
    454160     14294.5
    454200     14295.3
    454240     14297.6
    454280     14300.5
    454320       14302
    454360     14300.1
    454400     14303.7
    454440     14304.2
    454480     14303.4
    454520     14305.6
    454560     14306.7
    454600     14310.9
    454640     14310.6
    454680     14311.2
    454720     14313.5
    454760     14317.2
    454800     14314.5
    454840     14317.8
    454880     14318.3
    454920     14319.1
    454960       14320
    455000     14320.8
    455040     14323.2
    455080     14326.1
    455120     14327.6
    455160     14325.6
    455200     14329.2
    455240     14329.8
    455280     14328.9
    455320     14331.1
    455360     14332.2
    455400     14336.4
    455440     14336.1
    455480     14336.7
    455520     14338.9
    455560     14342.9
    455600       14340
    455640     14343.3
    455680     14343.9
    455720     14344.6
    455760     14345.7
    455800     14346.3
    455840     14348.7
    455880     14351.7
    455920     14353.2
    455960     14351.2
    456000     14354.7
    456040     14355.3
    456080     14354.5
    456120     14356.5
    456160     14357.7
    456200       14362
    456240     14361.7
    456280     14362.2
    456320     14364.4
    456360     14368.5
    456400     14365.6
    456440     14368.8
    456480     14369.4
    456520     14370.1
    456560     14371.2
    456600     14371.8
    456640     14374.1
    456680     14377.3
    456720     14378.7
    456760     14376.7
    456800     14380.2
    456840     14380.8
    456880       14380
    456920       14382
    456960     14383.2
    457000     14387.5
    457040     14387.1
    457080     14387.7
    457120       14390
    457160     14393.9
    457200       14391
    457240     14394.3
    457280     14394.9
    457320     14395.8
    457360     14396.7
    457400     14397.4
    457440     14399.6
    457480     14402.8
    457520     14404.2
    457560     14402.3
    457600     14405.7
    457640     14406.3
    457680     14405.4
    457720     14407.5
    457760     14408.7
    457800       14413
    457840     14412.6
    457880     14413.2
    457920     14415.5
    457960     14419.5
    458000     14416.5
    458040     14419.8
    458080     14420.4
    458120     14421.3
    458160     14422.1
    458200       14423
    458240     14425.1
    458280     14428.3
    458320     14429.7
    458360     14427.8
    458400     14431.3
    458440     14431.8
    458480       14431
    458520       14433
    458560     14434.1
    458600     14438.6
    458640     14438.2
    458680     14438.7
    458720       14441
    458760     14445.1
    458800     14442.1
    458840     14445.3
    458880     14445.9
    458920     14446.9
    458960     14447.6
    459000     14448.5
    459040     14450.6
    459080     14453.9
    459120     14455.2
    459160     14453.3
    459200     14456.8
    459240     14457.3
    459280     14456.4
    459320     14458.5
    459360     14459.7
    459400       14464
    459440     14463.6
    459480     14464.3
    459520     14466.5
    459560     14470.5
    459600     14467.6
    459640     14470.8
    459680     14471.3
    459720     14472.4
    459760     14473.1
    459800       14474
    459840     14476.2
    459880     14479.5
    459920     14480.7
    459960     14478.7
    460000     14482.4
    460040     14482.9
    460080     14481.8
    460120     14483.9
    460160     14485.1
    460200     14489.5
    460240     14489.1
    460280     14489.8
    460320     14491.9
    460360     14496.1
    460400     14493.1
    460440     14496.3
    460480     14496.9
    460520       14498
    460560     14498.6
    460600     14499.6
    460640     14501.7
    460680       14505
    460720     14506.2
    460760     14504.2
    460800     14507.9
    460840     14508.3
    460880     14507.4
    460920     14509.4
    460960     14510.6
    461000     14515.1
    461040     14514.7
    461080     14515.3
    461120     14517.4
    461160     14521.6
    461200     14518.5
    461240     14521.8
    461280     14522.4
    461320     14523.5
    461360     14524.2
    461400     14525.1
    461440     14527.3
    461480     14530.6
    461520     14531.8
    461560     14529.7
    461600     14533.3
    461640     14533.8
    461680     14532.8
    461720     14534.8
    461760       14536
    461800     14540.5
    461840     14539.9
    461880     14540.8
    461920     14542.9
    461960       14547
    462000     14543.9
    462040     14547.3
    462080     14547.9
    462120     14548.9
    462160     14549.7
    462200     14550.5
    462240     14552.7
    462280       14556
    462320     14557.2
    462360     14555.1
    462400     14558.8
    462440     14559.2
    462480     14558.3
    462520     14560.2
    462560     14561.5
    462600     14565.8
    462640     14565.4
    462680     14566.3
    462720     14568.3
    462760     14572.5
    462800     14569.4
    462840     14572.7
    462880     14573.5
    462920     14574.3
    462960     14575.1
    463000     14575.9
    463040     14578.3
    463080     14581.5
    463120     14582.5
    463160     14580.5
    463200     14584.3
    463240     14584.7
    463280     14583.7
    463320     14585.7
    463360     14586.9
    463400     14591.2
    463440     14590.7
    463480     14591.8
    463520     14593.7
    463560       14598
    463600     14594.9
    463640     14598.1
    463680     14598.9
    463720     14599.8
    463760     14600.5
    463800     14601.3
    463840     14603.7
    463880     14606.9
    463920       14608
    463960     14606.1
    464000     14609.7
    464040     14610.2
    464080     14609.1
    464120     14611.2
    464160     14612.4
    464200     14616.6
    464240     14616.1
    464280     14617.2
    464320     14619.2
    464360     14623.4
    464400     14620.3
    464440     14623.6
    464480     14624.4
    464520     14625.3
    464560     14625.9
    464600     14626.8
    464640     14629.1
    464680     14632.4
    464720     14633.4
    464760     14631.6
    464800     14635.2
    464840     14635.6
    464880     14634.6
    464920     14636.5
    464960     14637.9
    465000     14642.2
    465040     14641.6
    465080     14642.7
    465120     14644.5
    465160     14648.9
    465200     14645.8
    465240     14649.1
    465280     14649.7
    465320     14650.7
    465360     14651.3
    465400     14652.2
    465440     14654.6
    465480     14657.8
    465520     14658.7
    465560     14656.9
    465600     14660.7
    465640       14661
    465680       14660
    465720     14661.9
    465760     14663.3
    465800     14667.6
    465840     14666.9
    465880     14668.1
    465920       14670
    465960     14674.3
    466000     14671.1
    466040     14674.5
    466080     14675.2
    466120       14676
    466160     14676.6
    466200     14677.5
    466240     14679.8
    466280     14683.1
    466320       14684
    466360     14682.2
    466400     14686.1
    466440     14686.3
    466480     14685.5
    466520     14687.2
    466560     14688.6
    466600       14693
    466640     14692.3
    466680     14693.4
    466720     14695.4
    466760     14699.7
    466800     14696.4
    466840     14699.9
    466880     14700.6
    466920     14701.3
    466960     14702.1
    467000     14702.8
    467040     14705.2
    467080     14708.6
    467120     14709.4
    467160     14707.6
    467200     14711.4
    467240     14711.8
    467280     14710.8
    467320     14712.6
    467360       14714
    467400     14718.4
    467440     14717.7
    467480     14718.7
    467520     14720.7
    467560       14725
    467600     14721.7
    467640     14725.3
    467680     14725.9
    467720     14726.7
    467760     14727.5
    467800     14728.2
    467840     14730.5
    467880     14733.9
    467920     14734.9
    467960     14732.8
    468000     14736.8
    468040     14737.1
    468080     14736.2
    468120       14738
    468160     14739.3
    468200     14743.7
    468240       14743
    468280     14744.2
    468320     14746.1
    468360     14750.3
    468400     14747.1
    468440     14750.6
    468480     14751.3
    468520     14752.1
    468560     14752.7
    468600     14753.6
    468640     14755.9
    468680     14759.2
    468720     14760.3
    468760     14758.2
    468800     14762.2
    468840     14762.4
    468880     14761.6
    468920     14763.3
    468960     14764.6
    469000     14769.1
    469040     14768.3
    469080     14769.5
    469120     14771.5
    469160     14775.7
    469200     14772.4
    469240       14776
    469280     14776.7
    469320     14777.5
    469360       14778
    469400     14778.9
    469440     14781.1
    469480     14784.5
    469520     14785.6
    469560     14783.4
    469600     14787.6
    469640     14787.7
    469680     14786.9
    469720     14788.6
    469760       14790
    469800     14794.4
    469840     14793.6
    469880     14794.9
    469920     14796.7
    469960     14800.9
    470000     14797.7
    470040     14801.2
    470080     14802.1
    470120     14802.8
    470160     14803.2
    470200     14804.3
    470240     14806.4
    470280     14809.9
    470320       14811
    470360     14808.7
    470400     14812.9
    470440       14813
    470480     14812.2
    470520     14813.8
    470560     14815.3
    470600     14819.8
    470640     14818.9
    470680     14820.2
    470720     14822.1
    470760     14826.4
    470800       14823
    470840     14826.6
    470880     14827.4
    470920     14828.1
    470960     14828.5
    471000     14829.7
    471040     14831.7
    471080       14835
    471120     14836.3
    471160       14834
    471200     14838.3
    471240     14838.4
    471280     14837.5
    471320     14839.2
    471360     14840.7
    471400     14845.1
    471440     14844.3
    471480     14845.6
    471520     14847.5
    471560     14851.7
    471600     14848.4
    471640     14851.9
    471680     14852.8
    471720     14853.3
    471760     14853.8
    471800       14855
    471840       14857
    471880     14860.3
    471920     14861.5
    471960     14859.3
    472000     14863.6
    472040     14863.7
    472080     14862.8
    472120     14864.6
    472160     14865.9
    472200     14870.4
    472240     14869.6
    472280     14870.8
    472320     14872.8
    472360     14877.1
    472400     14873.6
    472440     14877.1
    472480     14878.1
    472520     14878.6
    472560     14879.1
    472600     14880.3
    472640     14882.4
    472680     14885.7
    472720     14886.9
    472760     14884.6
    472800     14888.9
    472840     14888.9
    472880     14888.1
    472920     14889.9
    472960     14891.2
    473000     14895.7
    473040       14895
    473080     14896.1
    473120       14898
    473160     14902.4
    473200     14898.8
    473240     14902.4
    473280     14903.3
    473320       14904
    473360     14904.5
    473400     14905.6
    473440     14907.7
    473480     14910.9
    473520     14912.2
    473560       14910
    473600     14914.2
    473640     14914.2
    473680     14913.4
    473720     14915.1
    473760     14916.5
    473800       14921
    473840     14920.3
    473880     14921.5
    473920     14923.4
    473960     14927.8
    474000     14924.1
    474040     14927.7
    474080     14928.5
    474120     14929.3
    474160     14929.8
    474200     14930.9
    474240       14933
    474280     14936.3
    474320     14937.4
    474360     14935.3
    474400     14939.5
    474440     14939.5
    474480     14938.7
    474520     14940.3
    474560     14941.8
    474600     14946.3
    474640     14945.5
    474680     14946.7
    474720     14948.6
    474760       14953
    474800     14949.4
    474840     14952.9
    474880     14953.8
    474920     14954.5
    474960     14955.1
    475000     14956.2
    475040     14958.2
    475080     14961.5
    475120     14962.7
    475160     14960.6
    475200     14964.8
    475240     14964.8
    475280     14963.9
    475320     14965.6
    475360       14967
    475400     14971.5
    475440     14970.8
    475480     14971.9
    475520     14973.9
    475560     14978.2
    475600     14974.6
    475640     14978.1
    475680     14979.1
    475720     14979.7
    475760     14980.4
    475800     14981.5
    475840     14983.4
    475880     14986.7
    475920       14988
    475960     14985.9
    476000     14990.1
    476040     14989.9
    476080     14989.3
    476120     14990.9
    476160     14992.2
    476200     14996.8
    476240     14996.1
    476280     14997.2
    476320     14999.2
    476360     15003.5
    476400       15000
    476440     15003.5
    476480     15004.4
    476520     15004.9
    476560     15005.7
    476600     15006.6
    476640     15008.6
    476680       15012
    476720     15013.3
    476760     15011.2
    476800     15015.3
    476840     15015.3
    476880     15014.6
    476920     15016.3
    476960     15017.5
    477000     15021.9
    477040     15021.4
    477080     15022.5
    477120     15024.5
    477160     15028.8
    477200     15025.2
    477240     15028.8
    477280     15029.6
    477320     15030.2
    477360       15031
    477400     15031.9
    477440     15033.9
    477480     15037.3
    477520     15038.6
    477560     15036.6
    477600     15040.7
    477640     15040.5
    477680     15039.9
    477720     15041.5
    477760     15042.8
    477800     15047.2
    477840     15046.7
    477880     15047.8
    477920     15049.9
    477960     15054.1
    478000     15050.5
    478040     15054.1
    478080     15054.9
    478120     15055.6
    478160     15056.3
    478200     15057.1
    478240     15059.2
    478280     15062.5
    478320     15063.8
    478360     15061.9
    478400       15066
    478440     15065.9
    478480     15065.3
    478520     15066.8
    478560     15068.1
    478600     15072.5
    478640       15072
    478680     15073.1
    478720     15075.1
    478760     15079.3
    478800     15075.8
    478840     15079.4
    478880     15080.2
    478920     15080.9
    478960     15081.5
    479000     15082.4
    479040     15084.5
    479080     15087.7
    479120     15089.1
    479160     15087.1
    479200     15091.2
    479240       15091
    479280     15090.6
    479320     15092.1
    479360     15093.4
    479400     15097.9
    479440     15097.3
    479480     15098.4
    479520     15100.4
    479560     15104.5
    479600     15101.1
    479640     15104.6
    479680     15105.5
    479720     15106.1
    479760     15106.8
    479800     15107.7
    479840     15109.7
    479880     15112.9
    479920     15114.4
    479960     15112.3
    480000     15116.5
    480040     15116.4
    480080     15115.9
    480120     15117.4
    480160     15118.7
    480200     15123.2
    480240     15122.5
    480280     15123.7
    480320     15125.6
    480360     15129.8
    480400     15126.4
    480440     15129.8
    480480     15130.7
    480520     15131.4
    480560     15132.1
    480600       15133
    480640       15135
    480680     15138.2
    480720     15139.7
    480760     15137.6
    480800     15141.7
    480840     15141.8
    480880     15141.1
    480920     15142.6
    480960       15144
    481000     15148.5
    481040     15147.7
    481080     15149.1
    481120       15151
    481160     15155.2
    481200     15151.7
    481240     15155.2
    481280       15156
    481320     15156.6
    481360     15157.3
    481400     15158.3
    481440     15160.2
    481480     15163.4
    481520       15165
    481560     15162.9
    481600       15167
    481640       15167
    481680     15166.3
    481720     15167.9
    481760     15169.1
    481800     15173.8
    481840       15173
    481880     15174.3
    481920     15176.1
    481960     15180.5
    482000     15177.1
    482040     15180.6
    482080     15181.3
    482120     15181.9
    482160     15182.6
    482200     15183.6
    482240     15185.4
    482280     15188.7
    482320     15190.3
    482360     15188.1
    482400     15192.3
    482440     15192.3
    482480     15191.5
    482520       15193
    482560     15194.3
    482600       15199
    482640     15198.3
    482680     15199.6
    482720     15201.3
    482760     15205.7
    482800     15202.4
    482840     15205.9
    482880     15206.6
    482920     15207.3
    482960     15207.9
    483000     15208.9
    483040     15210.7
    483080     15214.1
    483120     15215.6
    483160     15213.4
    483200     15217.6
    483240     15217.5
    483280     15216.7
    483320     15218.3
    483360     15219.6
    483400     15224.4
    483440     15223.6
    483480     15224.9
    483520     15226.7
    483560     15231.1
    483600     15227.6
    483640     15231.1
    483680     15231.9
    483720     15232.6
    483760     15233.2
    483800     15234.2
    483840       15236
    483880     15239.5
    483920     15240.9
    483960     15238.6
    484000     15242.8
    484040     15242.9
    484080       15242
    484120     15243.7
    484160     15244.8
    484200     15249.8
    484240       15249
    484280     15250.3
    484320       15252
    484360     15256.4
    484400     15252.9
    484440     15256.4
    484480     15257.2
    484520       15258
    484560     15258.5
    484600     15259.5
    484640     15261.3
    484680     15264.7
    484720     15266.3
    484760     15264.1
    484800     15267.9
    484840     15268.3
    484880     15267.5
    484920     15269.1
    484960     15270.2
    485000       15275
    485040     15274.3
    485080     15275.6
    485120     15277.4
    485160     15281.8
    485200     15278.3
    485240     15281.8
    485280     15282.6
    485320     15283.3
    485360     15283.9
    485400       15285
    485440     15286.6
    485480     15290.2
    485520     15291.6
    485560     15289.3
    485600     15293.3
    485640     15293.7
    485680     15292.9
    485720     15294.4
    485760     15295.6
    485800     15300.4
    485840     15299.7
    485880       15301
    485920     15302.7
    485960     15307.2
    486000     15303.6
    486040     15307.1
    486080       15308
    486120     15308.7
    486160     15309.3
    486200     15310.4
    486240       15312
    486280     15315.5
    486320     15316.9
    486360     15314.8
    486400     15318.7
    486440     15319.1
    486480     15318.3
    486520     15319.9
    486560     15321.1
    486600     15325.8
    486640       15325
    486680     15326.3
    486720     15328.1
    486760     15332.5
    486800     15328.9
    486840     15332.4
    486880     15333.4
    486920     15334.1
    486960     15334.6
    487000     15335.8
    487040     15337.5
    487080     15340.9
    487120     15342.1
    487160     15340.1
    487200     15344.1
    487240     15344.5
    487280     15343.7
    487320     15345.2
    487360     15346.4
    487400     15351.1
    487440     15350.4
    487480     15351.6
    487520     15353.4
    487560     15357.8
    487600     15354.3
    487640     15357.7
    487680     15358.7
    487720     15359.5
    487760       15360
    487800       15361
    487840     15362.8
    487880     15366.2
    487920     15367.5
    487960     15365.4
    488000     15369.5
    488040     15369.8
    488080       15369
    488120     15370.7
    488160     15371.5
    488200     15376.3
    488240     15375.8
    488280       15377
    488320     15378.7
    488360     15383.1
    488400     15379.6
    488440       15383
    488480       15384
    488520     15384.8
    488560     15385.2
    488600     15386.3
    488640     15388.1
    488680     15391.5
    488720     15392.8
    488760     15390.7
    488800     15394.8
    488840     15395.2
    488880     15394.4
    488920     15396.1
    488960     15396.8
    489000     15401.7
    489040     15401.2
    489080     15402.3
    489120     15404.1
    489160     15408.4
    489200       15405
    489240     15408.4
    489280     15409.4
    489320     15410.2
    489360     15410.5
    489400     15411.7
    489440     15413.5
    489480     15416.9
    489520     15418.2
    489560     15415.9
    489600     15420.2
    489640     15420.6
    489680     15419.7
    489720     15421.4
    489760     15422.1
    489800     15427.1
    489840     15426.5
    489880     15427.6
    489920     15429.4
    489960     15433.8
    490000     15430.3
    490040     15433.6
    490080     15434.8
    490120     15435.5
    490160     15435.7
    490200       15437
    490240     15438.8
    490280     15442.3
    490320     15443.5
    490360     15441.3
    490400     15445.4
    490440       15446
    490480       15445
    490520     15446.7
    490560     15447.4
    490600     15452.4
    490640     15451.9
    490680     15452.9
    490720     15454.6
    490760     15459.2
    490800     15455.7
    490840       15459
    490880     15460.1
    490920     15460.8
    490960       15461
    491000     15462.2
    491040     15464.1
    491080     15467.6
    491120     15468.9
    491160     15466.8
    491200     15470.7
    491240     15471.5
    491280     15470.4
    491320     15472.2
    491360     15472.7
    491400       15478
    491440     15477.2
    491480     15478.3
    491520       15480
    491560     15484.6
    491600     15481.1
    491640     15484.4
    491680     15485.5
    491720     15486.2
    491760     15486.5
    491800     15487.6
    491840     15489.5
    491880       15493
    491920     15494.3
    491960     15492.1
    492000     15496.1
    492040     15496.9
    492080     15495.8
    492120     15497.5
    492160     15498.2
    492200     15503.3
    492240     15502.6
    492280     15503.7
    492320     15505.5
    492360     15510.1
    492400     15506.5
    492440     15509.6
    492480     15510.9
    492520     15511.5
    492560     15511.8
    492600     15513.1
    492640     15514.7
    492680     15518.3
    492720     15519.8
    492760     15517.3
    492800     15521.5
    492840     15522.2
    492880     15521.3
    492920     15522.8
    492960     15523.5
    493000     15528.7
    493040       15528
    493080       15529
    493120     15530.9
    493160     15535.5
    493200     15531.8
    493240       15535
    493280     15536.2
    493320     15536.8
    493360     15537.2
    493400     15538.4
    493440     15539.9
    493480     15543.6
    493520     15545.1
    493560     15542.6
    493600     15546.9
    493640     15547.5
    493680     15546.7
    493720     15548.2
    493760     15548.8
    493800       15554
    493840     15553.3
    493880     15554.4
    493920     15556.3
    493960     15560.8
    494000     15557.2
    494040     15560.4
    494080     15561.5
    494120     15562.1
    494160     15562.5
    494200     15563.7
    494240     15565.2
    494280       15569
    494320     15570.4
    494360     15567.9
    494400     15572.3
    494440     15572.8
    494480       15572
    494520     15573.5
    494560       15574
    494600     15579.2
    494640     15578.6
    494680     15579.7
    494720     15581.5
    494760     15586.2
    494800     15582.5
    494840     15585.7
    494880     15586.9
    494920     15587.5
    494960     15587.8
    495000       15589
    495040     15590.5
    495080     15594.3
    495120     15595.8
    495160     15593.1
    495200     15597.5
    495240     15598.2
    495280     15597.3
    495320     15598.9
    495360     15599.3
    495400     15604.5
    495440     15603.8
    495480       15605
    495520     15606.7
    495560     15611.5
    495600     15607.8
    495640     15611.1
    495680     15612.3
    495720     15612.8
    495760     15613.2
    495800     15614.4
    495840     15615.7
    495880     15619.7
    495920     15621.1
    495960     15618.4
    496000     15622.9
    496040     15623.5
    496080     15622.4
    496120     15624.2
    496160     15624.6
    496200     15629.9
    496240     15629.1
    496280     15630.4
    496320       15632
    496360     15636.8
    496400       15633
    496440     15636.4
    496480     15637.6
    496520     15638.1
    496560     15638.4
    496600     15639.6
    496640       15641
    496680       15645
    496720     15646.4
    496760     15643.7
    496800     15648.1
    496840     15648.9
    496880     15647.7
    496920     15649.5
    496960       15650
    497000     15655.2
    497040     15654.4
    497080     15655.7
    497120     15657.3
    497160     15662.1
    497200     15658.2
    497240     15661.7
    497280     15662.7
    497320     15663.3
    497360     15663.7
    497400     15664.9
    497440     15666.3
    497480     15670.2
    497520     15671.7
    497560     15669.1
    497600     15673.4
    497640     15674.2
    497680     15672.9
    497720     15674.9
    497760     15675.1
    497800     15680.4
    497840     15679.6
    497880     15680.9
    497920     15682.5
    497960     15687.2
    498000     15683.4
    498040       15687
    498080       15688
    498120     15688.5
    498160       15689
    498200     15690.2
    498240     15691.6
    498280     15695.6
    498320       15697
    498360     15694.3
    498400     15698.7
    498440     15699.4
    498480     15698.2
    498520     15700.1
    498560     15700.2
    498600     15705.7
    498640     15704.8
    498680     15706.2
    498720     15707.7
    498760     15712.4
    498800     15708.7
    498840     15712.3
    498880     15713.2
    498920     15713.8
    498960     15714.3
    499000     15715.4
    499040     15716.8
    499080     15720.9
    499120     15722.3
    499160     15719.6
    499200     15723.9
    499240     15724.6
    499280     15723.3
    499320     15725.3
    499360     15725.4
    499400     15730.9
    499440     15730.1
    499480     15731.4
    499520     15732.9
    499560     15737.7
    499600     15733.9
    499640     15737.5
    499680     15738.4
    499720     15739.1
    499760     15739.5
    499800     15740.6
    499840       15742
    499880     15746.1
    499920     15747.5
    499960     15744.8
    500000       15749
    500040     15749.9
    500080     15748.5
    500120     15750.5
    500160     15750.7
    500200     15756.2
    500240     15755.3
    500280     15756.6
    500320     15758.2
    500360       15763
    500400     15759.1
    500440     15762.7
    500480     15763.6
    500520     15764.3
    500560     15764.8
    500600     15765.9
    500640     15767.2
    500680     15771.4
    500720     15772.8
    500760       15770
    500800     15774.3
    500840     15775.2
    500880     15773.7
    500920     15775.8
    500960       15776
    501000     15781.6
    501040     15780.5
    501080     15781.8
    501120     15783.5
    501160     15788.3
    501200     15784.2
    501240       15788
    501280     15788.9
    501320     15789.5
    501360     15790.1
    501400     15791.1
    501440     15792.5
    501480     15796.7
    501520       15798
    501560     15795.3
    501600     15799.5
    501640     15800.5
    501680       15799
    501720     15801.1
    501760     15801.2
    501800     15806.9
    501840     15805.7
    501880     15807.1
    501920     15808.8
    501960     15813.4
    502000     15809.5
    502040     15813.3
    502080     15814.1
    502120     15814.8
    502160     15815.3
    502200     15816.4
    502240     15817.7
    502280     15821.9
    502320     15823.2
    502360     15820.5
    502400     15824.7
    502440     15825.7
    502480     15824.4
    502520     15826.3
    502560     15826.4
    502600     15832.1
    502640       15831
    502680     15832.4
    502720     15834.2
    502760     15838.7
    502800     15834.9
    502840     15838.7
    502880     15839.6
    502920     15840.1
    502960     15840.7
    503000     15841.7
    503040     15842.9
    503080     15847.1
    503120     15848.5
    503160     15845.7
    503200     15850.1
    503240       15851
    503280     15849.6
    503320     15851.5
    503360     15851.7
    503400     15857.4
    503440     15856.2
    503480     15857.7
    503520     15859.4
    503560       15864
    503600     15860.1
    503640     15863.9
    503680     15864.8
    503720     15865.3
    503760     15865.8
    503800       15867
    503840     15868.1
    503880     15872.3
    503920     15873.8
    503960     15870.9
    504000     15875.3
    504040     15876.2
    504080     15874.8
    504120     15876.6
    504160     15876.9
    504200     15882.6
    504240     15881.4
    504280       15883
    504320     15884.6
    504360     15889.2
    504400     15885.4
    504440       15889
    504480     15890.1
    504520     15890.5
    504560       15891
    504600     15892.1
    504640     15893.2
    504680     15897.5
    504720       15899
    504760     15896.1
    504800     15900.6
    504840     15901.4
    504880       15900
    504920     15901.8
    504960     15902.1
    505000     15907.8
    505040     15906.6
    505080     15908.2
    505120     15909.8
    505160     15914.4
    505200     15910.6
    505240     15914.3
    505280     15915.3
    505320     15915.8
    505360     15916.3
    505400     15917.3
    505440     15918.4
    505480     15922.7
    505520     15924.3
    505560     15921.3
    505600     15925.9
    505640     15926.6
    505680     15925.2
    505720     15927.1
    505760     15927.4
    505800     15933.1
    505840     15931.9
    505880     15933.4
    505920     15935.1
    505960     15939.7
    506000     15935.9
    506040     15939.5
    506080     15940.6
    506120     15941.1
    506160     15941.6
    506200     15942.5
    506240     15943.8
    506280     15947.9
    506320     15949.6
    506360     15946.6
    506400     15951.2
    506440     15951.8
    506480     15950.4
    506520     15952.3
    506560     15952.5
    506600     15958.3
    506640     15957.2
    506680     15958.7
    506720     15960.3
    506760       15965
    506800     15961.2
    506840     15964.8
    506880     15965.9
    506920     15966.4
    506960     15966.6
    507000     15967.8
    507040       15969
    507080     15973.1
    507120     15974.9
    507160     15971.8
    507200     15976.5
    507240     15977.1
    507280     15975.7
    507320     15977.5
    507360     15977.7
    507400     15983.5
    507440     15982.5
    507480       15984
    507520     15985.5
    507560     15990.1
    507600     15986.4
    507640     15990.1
    507680     15991.1
    507720     15991.7
    507760     15991.9
    507800       15993
    507840     15994.4
    507880     15998.3
    507920     16000.2
    507960       15997
    508000     16001.7
    508040     16002.4
    508080     16000.9
    508120     16002.8
    508160     16002.9
    508200     16008.6
    508240     16007.8
    508280     16009.2
    508320     16010.7
    508360     16015.5
    508400     16011.7
    508440     16015.5
    508480     16016.4
    508520       16017
    508560     16017.2
    508600     16018.2
    508640     16019.5
    508680     16023.5
    508720     16025.5
    508760     16022.3
    508800     16026.9
    508840     16027.8
    508880     16026.1
    508920     16027.9
    508960     16028.1
    509000     16033.9
    509040       16033
    509080     16034.4
    509120     16035.9
    509160     16040.8
    509200       16037
    509240     16040.7
    509280     16041.6
    509320     16042.4
    509360     16042.5
    509400     16043.5
    509440     16044.8
    509480     16048.7
    509520     16050.6
    509560     16047.5
    509600     16052.2
    509640     16052.9
    509680     16051.4
    509720     16053.2
    509760     16053.4
    509800     16059.1
    509840     16058.2
    509880     16059.6
    509920     16061.2
    509960       16066
    510000     16062.2
    510040       16066
    510080     16066.8
    510120     16067.6
    510160     16067.7
    510200     16068.7
    510240       16070
    510280     16074.1
    510320     16075.9
    510360     16072.8
    510400     16077.4
    510440     16078.2
    510480     16076.6
    510520     16078.5
    510560     16078.7
    510600     16084.3
    510640     16083.5
    510680       16085
    510720     16086.4
    510760     16091.3
    510800     16087.5
    510840     16091.3
    510880     16092.2
    510920     16092.9
    510960       16093
    511000     16093.9
    511040     16095.3
    511080     16099.4
    511120     16101.1
    511160     16098.1
    511200     16102.7
    511240     16103.5
    511280     16101.9
    511320     16103.8
    511360     16103.9
    511400     16109.5
    511440     16108.8
    511480     16110.2
    511520     16111.7
    511560     16116.6
    511600     16112.8
    511640     16116.6
    511680     16117.3
    511720       16118
    511760     16118.2
    511800     16119.2
    511840     16120.5
    511880     16124.5
    511920     16126.4
    511960     16123.4
    512000     16127.9
    512040     16128.8
    512080     16127.2
    512120     16129.1
    512160     16129.2
    512200     16134.7
    512240     16133.9
    512280     16135.4
    512320       16137
    512360     16141.8
    512400     16138.1
    512440     16141.8
    512480     16142.4
    512520     16143.3
    512560     16143.3
    512600     16144.4
    512640     16145.6
    512680     16149.7
    512720     16151.7
    512760     16148.5
    512800     16153.1
    512840     16153.9
    512880     16152.4
    512920     16154.3
    512960     16154.4
    513000       16160
    513040     16159.1
    513080     16160.6
    513120     16162.1
    513160       16167
    513200     16163.3
    513240     16167.1
    513280     16167.6
    513320     16168.6
    513360     16168.6
    513400     16169.5
    513440     16170.8
    513480     16174.9
    513520     16176.8
    513560     16173.6
    513600     16178.2
    513640       16179
    513680     16177.6
    513720     16179.4
    513760     16179.5
    513800     16185.1
    513840     16184.2
    513880     16185.8
    513920     16187.3
    513960     16192.3
    514000     16188.5
    514040     16192.3
    514080     16192.8
    514120     16193.8
    514160     16193.8
    514200     16194.7
    514240     16195.9
    514280     16200.2
    514320     16202.1
    514360     16198.9
    514400     16203.5
    514440     16204.2
    514480     16202.6
    514520     16204.6
    514560     16204.7
    514600     16210.3
    514640     16209.4
    514680       16211
    514720     16212.6
    514760     16217.5
    514800     16213.6
    514840     16217.4
    514880       16218
    514920       16219
    514960       16219
    515000     16219.8
    515040     16220.9
    515080     16225.4
    515120     16227.3
    515160       16224
    515200     16228.6
    515240     16229.4
    515280     16227.8
    515320     16229.9
    515360     16229.7
    515400     16235.5
    515440     16234.6
    515480     16236.2
    515520     16237.7
    515560     16242.6
    515600     16238.8
    515640     16242.5
    515680     16243.3
    515720     16244.1
    515760     16244.1
    515800     16244.9
    515840     16246.1
    515880     16250.6
    515920     16252.4
    515960       16249
    516000     16253.6
    516040     16254.5
    516080     16252.8
    516120       16255
    516160     16254.9
    516200     16260.7
    516240     16259.7
    516280     16261.3
    516320     16262.8
    516360     16267.7
    516400     16263.8
    516440     16267.6
    516480     16268.3
    516520     16269.2
    516560     16269.2
    516600     16270.1
    516640     16271.2
    516680     16275.8
    516720     16277.6
    516760     16274.2
    516800     16278.9
    516840     16279.8
    516880       16278
    516920     16280.1
    516960       16280
    517000     16285.9
    517040     16284.9
    517080     16286.6
    517120       16288
    517160     16292.8
    517200       16289
    517240     16292.7
    517280     16293.5
    517320     16294.3
    517360     16294.3
    517400     16295.2
    517440     16296.3
    517480       16301
    517520     16302.7
    517560     16299.4
    517600       16304
    517640       16305
    517680     16303.1
    517720     16305.2
    517760     16305.1
    517800       16311
    517840     16310.1
    517880     16311.8
    517920     16313.3
    517960     16318.1
    518000       16314
    518040     16317.8
    518080     16318.7
    518120     16319.5
    518160     16319.5
    518200     16320.5
    518240     16321.5
    518280     16326.2
    518320     16327.8
    518360     16324.5
    518400     16329.1
    518440     16330.1
    518480     16328.2
    518520     16330.3
    518560     16330.3
    518600       16336
    518640     16335.3
    518680     16336.9
    518720     16338.3
    518760     16343.1
    518800     16339.3
    518840     16342.9
    518880     16343.9
    518920     16344.7
    518960     16344.5
    519000     16345.5
    519040     16346.7
    519080     16351.3
    519120     16352.9
    519160     16349.6
    519200     16354.2
    519240     16355.2
    519280     16353.4
    519320     16355.4
    519360     16355.4
    519400     16361.2
    519440     16360.4
    519480     16361.9
    519520     16363.5
    519560     16368.2
    519600     16364.5
    519640       16368
    519680       16369
    519720     16369.8
    519760     16369.6
    519800     16370.8
    519840       16372
    519880     16376.5
    519920     16378.2
    519960     16374.9
    520000     16379.4
    520040     16380.4
    520080     16378.6
    520120     16380.5
    520160     16380.4
    520200     16386.2
    520240     16385.3
    520280     16386.9
    520320     16388.5
    520360     16393.3
    520400     16389.6
    520440     16393.2
    520480     16394.1
    520520       16395
    520560     16394.8
    520600     16395.9
    520640     16397.2
    520680     16401.7
    520720     16403.4
    520760       16400
    520800     16404.4
    520840     16405.5
    520880     16403.7
    520920     16405.7
    520960     16405.6
    521000     16411.4
    521040     16410.4
    521080       16412
    521120     16413.6
    521160     16418.4
    521200     16414.6
    521240     16418.3
    521280     16419.3
    521320       16420
    521360       16420
    521400       16421
    521440     16422.4
    521480     16426.9
    521520     16428.3
    521560     16425.2
    521600     16429.5
    521640     16430.7
    521680     16428.8
    521720     16430.8
    521760     16430.8
    521800     16436.6
    521840     16435.7
    521880     16437.1
    521920     16438.8
    521960     16443.5
    522000     16439.7
    522040     16443.6
    522080     16444.4
    522120     16445.3
    522160     16445.2
    522200     16446.3
    522240     16447.6
    522280       16452
    522320     16453.6
    522360     16450.3
    522400     16454.7
    522440     16455.9
    522480     16453.9
    522520     16455.9
    522560       16456
    522600     16461.7
    522640     16460.7
    522680     16462.4
    522720       16464
    522760     16468.6
    522800     16464.9
    522840     16468.7
    522880     16469.5
    522920     16470.5
    522960     16470.4
    523000     16471.4
    523040     16472.8
    523080     16477.1
    523120     16478.7
    523160     16475.4
    523200     16479.9
    523240     16481.1
    523280     16479.2
    523320     16481.1
    523360     16481.2
    523400     16486.9
    523440     16485.8
    523480     16487.5
    523520     16489.3
    523560     16493.8
    523600     16490.1
    523640       16494
    523680     16494.7
    523720     16495.7
    523760     16495.6
    523800     16496.6
    523840     16497.9
    523880     16502.3
    523920     16503.9
    523960     16500.5
    524000     16505.1
    524040     16506.4
    524080     16504.4
    524120     16506.4
    524160     16506.4
    524200     16512.2
    524240     16511.1
    524280     16512.9
    524320     16514.6
    524360     16519.1
    524400     16515.5
    524440     16519.3
    524480     16519.9
    524520     16520.8
    524560     16520.9
    524600     16521.8
    524640     16523.2
    524680     16527.4
    524720     16529.2
    524760     16525.6
    524800     16530.5
    524840     16531.6
    524880     16529.7
    524920     16531.6
    524960     16531.6
    525000     16537.4
    525040     16536.3
    525080     16538.1
    525120       16540
    525160     16544.4
    525200     16540.8
    525240     16544.5
    525280     16545.3
    525320       16546
    525360       16546
    525400     16547.2
    525440     16548.5
    525480     16552.6
    525520     16554.5
    525560     16550.9
    525600     16555.8
    525640     16556.8
    525680       16555
    525720     16556.9
    525760     16556.9
    525800     16562.7
    525840     16561.5
    525880     16563.4
    525920     16565.2
    525960     16569.6
    526000       16566
    526040     16569.7
    526080     16570.6
    526120     16571.2
    526160     16571.2
    526200     16572.5
    526240     16573.7
    526280     16577.9
    526320     16579.7
    526360     16576.3
    526400       16581
    526440     16582.1
    526480     16580.3
    526520     16582.2
    526560     16582.1
    526600     16587.9
    526640     16586.8
    526680     16588.7
    526720     16590.5
    526760       16595
    526800     16591.3
    526840       16595
    526880     16595.9
    526920     16596.4
    526960     16596.5
    527000     16597.6
    527040       16599
    527080       16603
    527120     16604.7
    527160     16601.5
    527200     16606.2
    527240     16607.4
    527280     16605.5
    527320     16607.5
    527360     16607.3
    527400     16613.2
    527440       16612
    527480     16614.1
    527520     16615.6
    527560     16620.2
    527600     16616.5
    527640     16620.2
    527680     16621.2
    527720     16621.6
    527760     16621.7
    527800     16622.7
    527840     16624.1
    527880     16628.3
    527920     16629.9
    527960     16626.7
    528000     16631.4
    528040     16632.5
    528080     16630.9
    528120     16632.7
    528160     16632.4
    528200     16638.4
    528240     16637.1
    528280     16639.3
    528320     16640.9
    528360     16645.5
    528400     16641.7
    528440     16645.4
    528480     16646.3
    528520     16646.7
    528560       16647
    528600       16648
    528640     16649.3
    528680     16653.4
    528720     16655.1
    528760     16651.8
    528800     16656.6
    528840     16657.7
    528880       16656
    528920     16657.8
    528960     16657.6
    529000     16663.6
    529040     16662.5
    529080     16664.5
    529120     16666.1
    529160     16670.6
    529200     16666.9
    529240     16670.4
    529280     16671.5
    529320     16671.8
    529360     16672.1
    529400     16673.2
    529440     16674.5
    529480     16678.6
    529520     16680.2
    529560       16677
    529600     16681.7
    529640     16682.9
    529680     16681.2
    529720       16683
    529760     16682.8
    529800     16688.8
    529840     16687.6
    529880     16689.7
    529920     16691.3
    529960     16695.7
    530000       16692
    530040     16695.6
    530080     16696.7
    530120     16697.1
    530160     16697.4
    530200     16698.2
    530240     16699.6
    530280     16703.8
    530320     16705.4
    530360     16702.1
    530400       16707
    530440     16708.3
    530480     16706.4
    530520     16708.2
    530560     16708.1
    530600       16714
    530640     16712.8
    530680     16714.9
    530720     16716.6
    530760       16721
    530800     16717.2
    530840     16720.9
    530880     16721.9
    530920     16722.3
    530960     16722.7
    531000     16723.6
    531040     16724.9
    531080       16729
    531120     16730.6
    531160     16727.5
    531200     16732.3
    531240     16733.5
    531280     16731.6
    531320     16733.5
    531360     16733.4
    531400     16739.3
    531440     16738.1
    531480     16740.2
    531520     16741.8
    531560     16746.3
    531600     16742.5
    531640     16746.1
    531680     16747.3
    531720     16747.6
    531760     16747.9
    531800     16748.8
    531840     16750.1
    531880     16754.2
    531920     16755.9
    531960     16752.8
    532000     16757.4
    532040     16758.7
    532080     16756.9
    532120     16758.6
    532160     16758.6
    532200     16764.5
    532240     16763.4
    532280     16765.4
    532320       16767
    532360     16771.5
    532400     16767.8
    532440     16771.3
    532480     16772.6
    532520     16772.9
    532560       16773
    532600     16773.9
    532640     16775.3
    532680     16779.3
    532720     16781.2
    532760       16778
    532800     16782.7
    532840     16783.8
    532880     16782.1
    532920     16783.9
    532960     16783.9
    533000     16789.8
    533040     16788.7
    533080     16790.7
    533120     16792.3
    533160     16796.6
    533200     16793.2
    533240     16796.6
    533280     16797.9
    533320     16798.1
    533360     16798.2
    533400     16799.2
    533440     16800.5
    533480     16804.5
    533520     16806.5
    533560     16803.3
    533600       16808
    533640     16809.1
    533680     16807.5
    533720     16809.1
    533760     16809.1
    533800     16814.9
    533840       16814
    533880     16815.8
    533920     16817.6
    533960       16822
    534000     16818.4
    534040     16821.9
    534080     16823.1
    534120     16823.3
    534160     16823.5
    534200     16824.5
    534240     16825.6
    534280     16829.8
    534320     16831.9
    534360     16828.6
    534400     16833.2
    534440     16834.2
    534480     16832.6
    534520     16834.3
    534560     16834.4
    534600     16840.2
    534640     16839.1
    534680       16841
    534720     16842.9
    534760     16847.2
    534800     16843.6
    534840     16847.2
    534880     16848.3
    534920     16848.5
    534960     16848.8
    535000     16849.7
    535040     16850.7
    535080       16855
    535120       16857
    535160     16853.9
    535200     16858.4
    535240     16859.4
    535280     16857.9
    535320     16859.6
    535360     16859.6
    535400     16865.5
    535440     16864.4
    535480     16866.1
    535520       16868
    535560     16872.5
    535600     16868.8
    535640     16872.4
    535680     16873.6
    535720     16873.7
    535760     16874.3
    535800     16874.9
    535840     16875.9
    535880     16880.3
    535920     16882.1
    535960       16879
    536000     16883.6
    536040     16884.6
    536080       16883
    536120     16884.9
    536160     16884.8
    536200     16890.6
    536240     16889.7
    536280     16891.4
    536320     16893.1
    536360     16897.8
    536400       16894
    536440     16897.7
    536480     16899.2
    536520       16899
    536560     16899.6
    536600     16900.1
    536640     16901.2
    536680     16905.5
    536720     16907.4
    536760     16904.3
    536800     16908.8
    536840       16910
    536880     16908.4
    536920     16910.2
    536960     16910.1
    537000       16916
    537040     16914.9
    537080     16916.9
    537120     16918.4
    537160     16923.2
    537200     16919.3
    537240       16923
    537280     16924.5
    537320     16924.3
    537360     16924.9
    537400     16925.4
    537440     16926.5
    537480     16930.8
    537520     16932.8
    537560     16929.6
    537600     16934.1
    537640     16935.4
    537680     16933.7
    537720     16935.5
    537760     16935.5
    537800     16941.3
    537840     16940.3
    537880     16942.1
    537920     16943.7
    537960     16948.5
    538000     16944.6
    538040     16948.3
    538080     16949.9
    538120     16949.6
    538160     16950.3
    538200     16950.6
    538240     16951.8
    538280     16956.1
    538320       16958
    538360     16954.8
    538400     16959.4
    538440     16960.6
    538480     16959.1
    538520     16960.8
    538560       16961
    538600     16966.7
    538640     16965.7
    538680     16967.4
    538720       16969
    538760     16973.7
    538800     16969.9
    538840     16973.7
    538880     16975.2
    538920       16975
    538960     16975.6
    539000     16975.9
    539040     16977.1
    539080     16981.6
    539120     16983.4
    539160     16980.1
    539200     16984.8
    539240       16986
    539280     16984.4
    539320     16986.2
    539360     16986.3
    539400     16992.1
    539440       16991
    539480     16992.8
    539520     16994.3
    539560     16999.1
    539600     16995.3
    539640     16999.1
    539680     17000.5
    539720     17000.5
    539760       17001
    539800     17001.2
    539840     17002.4
    539880     17006.9
    539920     17008.8
    539960     17005.4
    540000     17010.2
    540040     17011.4
    540080     17009.7
    540120     17011.6
    540160     17011.7
    540200     17017.4
    540240     17016.5
    540280       17018
    540320     17019.6
    540360     17024.5
    540400     17020.7
    540440     17024.4
    540480     17025.9
    540520     17025.7
    540560     17026.3
    540600     17026.5
    540640     17027.7
    540680     17032.1
    540720     17034.2
    540760     17030.6
    540800     17035.5
    540840     17036.9
    540880       17035
    540920     17036.9
    540960     17036.9
    541000     17042.8
    541040     17041.7
    541080     17043.3
    541120     17044.9
    541160       17050
    541200       17046
    541240     17049.6
    541280     17051.3
    541320       17051
    541360     17051.7
    541400     17051.9
    541440     17053.1
    541480     17057.5
    541520     17059.5
    541560       17056
    541600     17060.8
    541640     17062.1
    541680     17060.2
    541720     17062.2
    541760     17062.3
    541800     17068.2
    541840     17067.1
    541880     17068.7
    541920     17070.2
    541960     17075.2
    542000     17071.3
    542040     17075.1
    542080     17076.6
    542120     17076.3
    542160       17077
    542200     17077.3
    542240     17078.5
    542280     17082.7
    542320     17084.8
    542360     17081.2
    542400     17086.1
    542440     17087.5
    542480     17085.6
    542520     17087.6
    542560     17087.6
    542600     17093.6
    542640     17092.6
    542680       17094
    542720     17095.6
    542760     17100.5
    542800     17096.7
    542840     17100.5
    542880     17102.1
    542920     17101.6
    542960     17102.3
    543000     17102.8
    543040     17103.9
    543080     17107.9
    543120     17110.2
    543160     17106.5
    543200     17111.5
    543240     17112.9
    543280     17111.1
    543320     17112.9
    543360       17113
    543400       17119
    543440     17117.9
    543480     17119.4
    543520     17120.9
    543560     17125.9
    543600     17122.1
    543640     17125.8
    543680     17127.5
    543720     17126.9
    543760     17127.6
    543800     17128.1
    543840     17129.3
    543880     17133.3
    543920     17135.6
    543960       17132
    544000     17136.8
    544040     17138.2
    544080     17136.6
    544120     17138.2
    544160     17138.4
    544200     17144.4
    544240     17143.2
    544280     17144.7
    544320     17146.3
    544360     17151.2
    544400     17147.6
    544440     17151.2
    544480     17152.9
    544520     17152.2
    544560     17152.9
    544600     17153.5
    544640     17154.5
    544680     17158.5
    544720       17161
    544760     17157.3
    544800     17162.1
    544840     17163.6
    544880       17162
    544920     17163.6
    544960     17163.8
    545000     17169.6
    545040     17168.5
    545080       17170
    545120     17171.6
    545160     17176.6
    545200     17172.9
    545240     17176.6
    545280     17178.2
    545320     17177.7
    545360     17178.2
    545400     17178.8
    545440     17179.8
    545480     17183.8
    545520     17186.3
    545560     17182.7
    545600     17187.5
    545640     17188.9
    545680     17187.3
    545720     17188.9
    545760     17189.2
    545800       17195
    545840     17193.9
    545880     17195.2
    545920       17197
    545960       17202
    546000     17198.4
    546040       17202
    546080     17203.5
    546120     17203.2
    546160     17203.6
    546200     17204.2
    546240     17205.3
    546280     17209.2
    546320     17211.7
    546360     17208.1
    546400     17212.9
    546440     17214.5
    546480     17212.7
    546520     17214.3
    546560     17214.7
    546600     17220.3
    546640     17219.3
    546680     17220.7
    546720     17222.4
    546760     17227.4
    546800     17223.8
    546840     17227.4
    546880       17229
    546920     17228.6
    546960     17228.9
    547000     17229.6
    547040     17230.7
    547080     17234.6
    547120     17237.1
    547160     17233.5
    547200     17238.3
    547240     17239.8
    547280     17238.1
    547320     17239.7
    547360       17240
    547400     17245.7
    547440     17244.7
    547480       17246
    547520     17247.8
    547560     17252.6
    547600     17249.1
    547640     17252.7
    547680     17254.5
    547720       17254
    547760     17254.3
    547800       17255
    547840       17256
    547880     17259.9
    547920     17262.4
    547960     17258.8
    548000     17263.7
    548040     17265.2
    548080     17263.5
    548120       17265
    548160     17265.4
    548200     17271.2
    548240     17270.1
    548280     17271.4
    548320     17273.1
    548360     17278.1
    548400     17274.4
    548440     17278.1
    548480       17280
    548520     17279.5
    548560     17279.6
    548600     17280.6
    548640     17281.4
    548680     17285.3
    548720     17287.8
    548760     17284.2
    548800     17289.1
    548840     17290.7
    548880     17288.9
    548920     17290.6
    548960     17290.7
    549000     17296.6
    549040     17295.6
    549080     17296.9
    549120     17298.4
    549160     17303.5
    549200     17299.9
    549240     17303.6
    549280     17305.4
    549320     17304.7
    549360       17305
    549400     17305.9
    549440     17306.8
    549480     17310.8
    549520     17313.2
    549560     17309.6
    549600     17314.6
    549640     17316.1
    549680     17314.2
    549720       17316
    549760     17316.1
    549800     17321.9
    549840     17320.9
    549880     17322.3
    549920     17323.9
    549960     17328.9
    550000     17325.3
    550040       17329
    550080     17330.8
    550120     17330.1
    550160     17330.4
    550200     17331.3
    550240     17332.2
    550280     17336.2
    550320     17338.5
    550360     17335.1
    550400       17340
    550440     17341.4
    550480     17339.6
    550520     17341.4
    550560     17341.4
    550600     17347.4
    550640     17346.4
    550680     17347.6
    550720     17349.1
    550760     17354.2
    550800     17350.7
    550840     17354.4
    550880     17356.1
    550920     17355.4
    550960     17355.7
    551000     17356.7
    551040     17357.6
    551080     17361.5
    551120     17363.7
    551160     17360.4
    551200     17365.4
    551240     17366.9
    551280       17365
    551320     17366.7
    551360     17366.8
    551400     17372.7
    551440     17371.7
    551480       17373
    551520     17374.3
    551560     17379.6
    551600     17376.1
    551640     17379.7
    551680     17381.5
    551720     17380.9
    551760     17381.2
    551800       17382
    551840     17382.8
    551880       17387
    551920     17389.2
    551960     17385.7
    552000     17390.8
    552040     17392.2
    552080     17390.3
    552120     17392.1
    552160     17392.2
    552200       17398
    552240     17397.1
    552280     17398.5
    552320     17399.8
    552360     17404.9
    552400     17401.6
    552440     17405.1
    552480     17406.9
    552520     17406.4
    552560     17406.4
    552600     17407.4
    552640     17408.4
    552680     17412.4
    552720     17414.6
    552760       17411
    552800     17416.2
    552840     17417.5
    552880     17415.7
    552920     17417.6
    552960     17417.6
    553000     17423.4
    553040     17422.5
    553080     17423.8
    553120     17425.2
    553160     17430.1
    553200     17427.1
    553240     17430.5
    553280     17432.3
    553320     17431.7
    553360     17431.8
    553400     17432.8
    553440     17433.9
    553480     17437.7
    553520       17440
    553560     17436.5
    553600     17441.5
    553640     17442.9
    553680     17441.1
    553720       17443
    553760       17443
    553800     17448.8
    553840     17447.9
    553880     17449.1
    553920     17450.4
    553960     17455.5
    554000     17452.5
    554040     17455.9
    554080     17457.7
    554120     17457.1
    554160     17457.3
    554200     17458.2
    554240     17459.3
    554280     17463.1
    554320     17465.4
    554360     17461.8
    554400     17466.9
    554440     17468.3
    554480     17466.4
    554520     17468.4
    554560     17468.4
    554600     17474.3
    554640     17473.1
    554680     17474.5
    554720     17475.9
    554760     17480.9
    554800     17477.9
    554840     17481.2
    554880       17483
    554920     17482.5
    554960     17482.8
    555000     17483.6
    555040     17484.7
    555080     17488.6
    555120     17490.9
    555160       17487
    555200     17492.2
    555240     17493.7
    555280     17491.9
    555320     17493.8
    555360     17493.8
    555400     17499.5
    555440     17498.3
    555480     17499.9
    555520     17501.3
    555560     17506.3
    555600     17503.4
    555640     17506.4
    555680     17508.3
    555720       17508
    555760     17508.1
    555800       17509
    555840     17510.1
    555880     17513.9
    555920     17516.3
    555960     17512.5
    556000     17517.6
    556040     17519.1
    556080     17517.3
    556120     17519.2
    556160     17519.1
    556200     17524.7
    556240     17523.5
    556280     17525.4
    556320     17526.9
    556360     17531.7
    556400     17528.7
    556440     17531.7
    556480     17533.5
    556520     17533.3
    556560     17533.5
    556600     17534.4
    556640     17535.3
    556680     17539.2
    556720     17541.5
    556760     17537.9
    556800     17542.9
    556840     17544.6
    556880     17542.6
    556920     17544.6
    556960     17544.4
    557000     17550.1
    557040     17548.8
    557080     17550.8
    557120     17552.2
    557160     17557.2
    557200     17554.2
    557240     17557.1
    557280       17559
    557320     17558.7
    557360     17558.8
    557400     17559.8
    557440     17560.8
    557480     17564.7
    557520     17566.9
    557560     17563.3
    557600     17568.4
    557640     17569.9
    557680       17568
    557720     17569.8
    557760     17569.9
    557800     17575.5
    557840     17574.2
    557880     17576.5
    557920     17577.6
    557960     17582.5
    558000     17579.6
    558040     17582.5
    558080     17584.4
    558120       17584
    558160     17584.1
    558200     17585.3
    558240     17586.1
    558280     17589.8
    558320     17592.4
    558360     17588.8
    558400     17593.8
    558440     17595.2
    558480     17593.3
    558520     17595.2
    558560     17595.2
    558600     17600.9
    558640     17599.5
    558680     17601.8
    558720     17602.9
    558760     17607.9
    558800       17605
    558840     17607.9
    558880     17609.6
    558920     17609.4
    558960     17609.4
    559000     17610.7
    559040     17611.6
    559080     17615.1
    559120     17617.7
    559160     17614.1
    559200       17619
    559240     17620.4
    559280     17618.6
    559320     17620.4
    559360     17620.4
    559400     17626.2
    559440       17625
    559480     17627.2
    559520     17628.2
    559560     17633.2
    559600     17630.3
    559640     17633.2
    559680     17634.9
    559720     17634.7
    559760     17634.7
    559800       17636
    559840     17636.9
    559880     17640.4
    559920       17643
    559960     17639.5
    560000     17644.2
    560040     17645.7
    560080     17643.8
    560120     17645.8
    560160     17645.8
    560200     17651.4
    560240     17650.3
    560280     17652.6
    560320     17653.5
    560360     17658.6
    560400     17655.8
    560440     17658.6
    560480     17660.3
    560520     17660.1
    560560     17660.1
    560600     17661.5
    560640     17662.3
    560680     17665.8
    560720     17668.4
    560760     17664.7
    560800     17669.6
    560840     17671.2
    560880       17669
    560920     17671.1
    560960     17671.2
    561000     17676.9
    561040     17675.7
    561080     17677.9
    561120     17679.1
    561160     17684.1
    561200     17681.2
    561240     17684.1
    561280     17685.7
    561320     17685.6
    561360     17685.4
    561400     17686.8
    561440     17687.7
    561480     17691.2
    561520     17693.8
    561560     17689.9
    561600     17694.9
    561640     17696.6
    561680     17694.4
    561720     17696.4
    561760     17696.6
    561800     17702.4
    561840       17701
    561880     17703.2
    561920     17704.6
    561960     17709.5
    562000     17706.6
    562040     17709.6
    562080     17711.1
    562120     17711.1
    562160     17710.8
    562200     17712.2
    562240     17713.1
    562280     17716.6
    562320     17719.2
    562360     17715.3
    562400     17720.2
    562440     17721.9
    562480     17719.8
    562520     17721.8
    562560       17722
    562600     17727.8
    562640     17726.4
    562680     17728.6
    562720     17730.1
    562760     17734.8
    562800     17732.1
    562840       17735
    562880     17736.4
    562920     17736.4
    562960     17736.1
    563000     17737.8
    563040     17738.5
    563080     17742.1
    563120     17744.6
    563160     17740.8
    563200     17745.6
    563240     17747.3
    563280     17745.3
    563320     17747.2
    563360     17747.3
    563400     17753.1
    563440     17751.8
    563480       17754
    563520     17755.7
    563560     17760.3
    563600     17757.5
    563640     17760.3
    563680     17761.7
    563720     17761.7
    563760     17761.6
    563800     17763.2
    563840     17763.9
    563880     17767.6
    563920     17770.1
    563960     17766.2
    564000       17771
    564040     17772.7
    564080     17770.8
    564120     17772.6
    564160     17772.6
    564200     17778.5
    564240     17777.2
    564280     17779.5
    564320       17781
    564360     17785.9
    564400     17783.1
    564440     17785.6
    564480     17787.2
    564520     17787.3
    564560     17786.9
    564600     17788.6
    564640     17789.3
    564680       17793
    564720     17795.6
    564760     17791.7
    564800     17796.4
    564840     17798.2
    564880     17796.1
    564920       17798
    564960       17798
    565000     17803.8
    565040     17802.7
    565080     17804.9
    565120     17806.5
    565160     17811.2
    565200     17808.5
    565240     17811.1
    565280     17812.6
    565320     17812.8
    565360     17812.3
    565400     17814.1
    565440     17814.7
    565480     17818.5
    565520       17821
    565560     17817.1
    565600     17821.8
    565640     17823.6
    565680     17821.4
    565720     17823.4
    565760     17823.5
    565800     17829.1
    565840       17828
    565880     17830.4
    565920     17831.9
    565960     17836.4
    566000     17833.8
    566040     17836.5
    566080       17838
    566120     17838.2
    566160     17837.7
    566200     17839.5
    566240     17840.1
    566280     17843.7
    566320     17846.4
    566360     17842.6
    566400     17847.3
    566440     17849.1
    566480     17846.7
    566520     17848.8
    566560     17848.8
    566600     17854.6
    566640     17853.5
    566680     17855.9
    566720     17857.4
    566760     17861.9
    566800     17859.3
    566840       17862
    566880     17863.4
    566920     17863.8
    566960     17863.2
    567000       17865
    567040     17865.5
    567080     17869.2
    567120     17871.9
    567160       17868
    567200     17872.6
    567240     17874.5
    567280     17872.2
    567320     17874.1
    567360     17874.3
    567400       17880
    567440     17878.9
    567480     17881.3
    567520     17882.8
    567560     17887.4
    567600     17884.7
    567640     17887.4
    567680     17888.9
    567720     17889.2
    567760     17888.5
    567800     17890.4
    567840     17891.1
    567880     17894.6
    567920     17897.3
    567960     17893.3
    568000     17898.2
    568040       17900
    568080     17897.6
    568120     17899.8
    568160     17899.6
    568200     17905.5
    568240     17904.4
    568280     17906.9
    568320     17908.5
    568360     17912.9
    568400     17910.2
    568440     17912.9
    568480     17914.3
    568520     17914.5
    568560       17914
    568600     17915.8
    568640     17916.6
    568680     17920.1
    568720     17922.7
    568760     17918.7
    568800     17923.7
    568840     17925.5
    568880     17923.2
    568920     17925.2
    568960       17925
    569000       17931
    569040       17930
    569080     17932.2
    569120     17933.9
    569160     17938.3
    569200     17935.6
    569240     17938.4
    569280     17939.7
    569320     17940.1
    569360     17939.4
    569400     17941.2
    569440     17942.1
    569480     17945.6
    569520     17948.3
    569560     17944.2
    569600     17949.1
    569640     17951.1
    569680     17948.6
    569720     17950.7
    569760     17950.5
    569800     17956.5
    569840     17955.5
    569880     17957.7
    569920     17959.4
    569960     17963.9
    570000     17961.1
    570040     17963.9
    570080     17965.2
    570120     17965.6
    570160     17964.9
    570200     17966.7
    570240     17967.5
    570280     17970.8
    570320     17973.8
    570360     17969.6
    570400     17974.5
    570440     17976.5
    570480       17974
    570520       17976
    570560     17976.1
    570600       17982
    570640       17981
    570680     17983.3
    570720       17985
    570760     17989.3
    570800     17986.4
    570840     17989.3
    570880     17990.6
    570920     17990.9
    570960     17990.3
    571000     17992.2
    571040       17993
    571080     17996.2
    571120     17999.2
    571160       17995
    571200     18000.1
    571240       18002
    571280     17999.5
    571320     18001.5
    571360     18001.5
    571400     18007.4
    571440     18006.6
    571480     18008.7
    571520     18010.4
    571560     18014.9
    571600     18011.8
    571640     18014.7
    571680     18016.1
    571720     18016.3
    571760     18015.7
    571800     18017.8
    571840     18018.5
    571880     18021.9
    571920     18024.8
    571960     18020.6
    572000     18025.7
    572040     18027.5
    572080       18025
    572120       18027
    572160     18026.9
    572200     18032.9
    572240     18032.1
    572280     18034.2
    572320     18035.8
    572360     18040.5
    572400     18037.3
    572440     18040.2
    572480     18041.4
    572520     18041.7
    572560     18041.2
    572600     18043.3
    572640       18044
    572680     18047.4
    572720     18050.4
    572760     18046.2
    572800     18051.1
    572840     18053.1
    572880     18050.5
    572920     18052.5
    572960     18052.4
    573000     18058.4
    573040     18057.6
    573080     18059.6
    573120     18061.3
    573160     18065.8
    573200     18062.8
    573240     18065.6
    573280     18067.1
    573320     18067.2
    573360     18066.7
    573400     18068.8
    573440     18069.5
    573480     18072.9
    573520     18075.8
    573560     18071.7
    573600     18076.6
    573640     18078.6
    573680     18075.8
    573720     18078.1
    573760     18077.7
    573800     18083.8
    573840     18083.2
    573880     18085.2
    573920     18086.7
    573960     18091.4
    574000       18088
    574040     18091.1
    574080     18092.4
    574120     18092.7
    574160     18092.3
    574200     18094.2
    574240       18095
    574280     18098.5
    574320     18101.3
    574360     18097.1
    574400     18102.2
    574440     18104.2
    574480     18101.2
    574520     18103.7
    574560     18103.2
    574600     18109.4
    574640     18108.7
    574680     18110.7
    574720     18112.3
    574760     18116.9
    574800     18113.5
    574840     18116.6
    574880     18117.9
    574920     18118.1
    574960     18117.8
    575000     18119.8
    575040     18120.6
    575080     18124.1
    575120     18126.8
    575160     18122.6
    575200     18127.7
    575240     18129.6
    575280     18126.8
    575320     18129.2
    575360     18128.7
    575400     18134.9
    575440     18134.4
    575480     18136.2
    575520     18137.9
    575560     18142.4
    575600     18139.1
    575640     18142.1
    575680     18143.4
    575720     18143.7
    575760     18143.3
    575800     18145.4
    575840       18146
    575880     18149.5
    575920     18152.2
    575960     18148.2
    576000     18153.3
    576040     18155.2
    576080     18152.3
    576120     18154.7
    576160     18154.2
    576200     18160.5
    576240     18159.8
    576280     18161.7
    576320     18163.4
    576360     18167.9
    576400     18164.8
    576440     18167.7
    576480     18169.1
    576520     18169.3
    576560     18168.9
    576600       18171
    576640     18171.5
    576680     18175.1
    576720     18177.7
    576760     18173.8
    576800     18178.9
    576840     18180.7
    576880       18178
    576920     18180.3
    576960     18179.8
    577000     18186.2
    577040     18185.3
    577080     18187.4
    577120     18188.8
    577160     18193.6
    577200     18190.4
    577240     18193.3
    577280     18194.5
    577320     18194.9
    577360     18194.4
    577400     18196.5
    577440     18197.2
    577480     18200.7
    577520     18203.2
    577560     18199.3
    577600     18204.5
    577640     18206.3
    577680     18203.5
    577720     18205.9
    577760     18205.4
    577800     18211.7
    577840       18211
    577880       18213
    577920     18214.3
    577960     18219.3
    578000     18215.9
    578040     18218.8
    578080       18220
    578120     18220.5
    578160       18220
    578200     18222.1
    578240     18222.8
    578280     18226.3
    578320     18228.6
    578360     18224.9
    578400       18230
    578440     18231.8
    578480     18229.1
    578520     18231.5
    578560     18230.9
    578600     18237.2
    578640     18236.7
    578680     18238.6
    578720     18239.9
    578760     18244.8
    578800     18241.5
    578840     18244.3
    578880     18245.6
    578920     18246.1
    578960     18245.6
    579000     18247.8
    579040     18248.3
    579080     18251.8
    579120     18254.3
    579160     18250.5
    579200     18255.6
    579240     18257.5
    579280     18254.8
    579320       18257
    579360     18256.5
    579400     18262.7
    579440     18262.4
    579480     18264.1
    579520     18265.5
    579560     18270.3
    579600     18267.2
    579640     18269.8
    579680     18271.3
    579720     18271.9
    579760     18271.2
    579800     18273.5
    579840     18273.9
    579880     18277.4
    579920     18279.9
    579960     18276.1
    580000     18281.1
    580040       18283
    580080     18280.4
    580120     18282.7
    580160     18282.2
    580200     18288.1
    580240       18288
    580280     18289.7
    580320       18291
    580360     18295.9
    580400     18292.7
    580440     18295.3
    580480     18296.8
    580520     18297.5
    580560     18296.7
    580600     18299.1
    580640     18299.5
    580680       18303
    580720     18305.5
    580760     18301.7
    580800     18306.7
    580840     18308.6
    580880       18306
    580920     18308.3
    580960     18307.9
    581000     18313.8
    581040     18313.6
    581080     18315.3
    581120     18316.7
    581160     18321.6
    581200     18318.3
    581240     18320.8
    581280     18322.4
    581320     18323.3
    581360     18322.3
    581400     18324.8
    581440     18325.1
    581480     18328.6
    581520     18331.1
    581560     18327.4
    581600     18332.1
    581640     18334.2
    581680     18331.8
    581720     18333.9
    581760     18333.6
    581800     18339.5
    581840     18339.2
    581880       18341
    581920     18342.2
    581960     18347.3
    582000     18343.9
    582040     18346.4
    582080       18348
    582120     18348.9
    582160       18348
    582200     18350.4
    582240     18350.8
    582280     18354.2
    582320     18356.6
    582360     18353.1
    582400     18357.8
    582440     18359.8
    582480     18357.3
    582520     18359.5
    582560     18359.3
    582600     18365.1
    582640     18364.8
    582680     18366.7
    582720     18367.8
    582760     18372.8
    582800     18369.5
    582840       18372
    582880     18373.7
    582920     18374.4
    582960     18373.6
    583000     18375.9
    583040     18376.4
    583080     18379.8
    583120     18382.3
    583160     18378.8
    583200     18383.4
    583240     18385.5
    583280     18382.9
    583320     18385.2
    583360     18385.1
    583400     18390.8
    583440     18390.5
    583480     18392.4
    583520     18393.6
    583560     18398.6
    583600     18394.9
    583640     18397.6
    583680     18399.4
    583720       18400
    583760     18399.3
    583800     18401.6
    583840       18402
    583880     18405.5
    583920       18408
    583960     18404.5
    584000     18409.1
    584040     18411.2
    584080     18408.6
    584120     18410.9
    584160     18410.9
    584200     18416.5
    584240     18415.9
    584280     18418.2
    584320     18419.2
    584360     18424.2
    584400     18420.6
    584440     18423.2
    584480     18425.1
    584520     18425.7
    584560     18425.1
    584600     18427.3
    584640     18427.7
    584680     18431.1
    584720     18433.9
    584760     18430.2
    584800     18434.8
    584840     18436.8
    584880     18434.3
    584920     18436.5
    584960     18436.6
    585000     18442.3
    585040     18441.6
    585080     18443.7
    585120     18444.9
    585160     18449.8
    585200     18446.4
    585240       18449
    585280     18450.7
    585320     18451.4
    585360     18450.8
    585400     18452.8
    585440     18453.4
    585480     18456.7
    585520     18459.5
    585560     18455.8
    585600     18460.6
    585640     18462.5
    585680     18459.9
    585720     18462.2
    585760     18462.3
    585800     18467.9
    585840     18467.2
    585880     18469.4
    585920     18470.7
    585960     18475.5
    586000     18472.2
    586040     18474.6
    586080     18476.4
    586120     18477.1
    586160     18476.5
    586200     18478.5
    586240     18479.1
    586280     18482.3
    586320     18485.3
    586360     18481.6
    586400     18486.2
    586440     18488.1
    586480     18485.6
    586520     18487.9
    586560     18488.1
    586600     18493.6
    586640       18493
    586680     18495.2
    586720     18496.4
    586760     18501.2
    586800     18497.8
    586840     18500.4
    586880     18502.1
    586920     18502.8
    586960     18502.2
    587000     18504.1
    587040     18504.8
    587080     18507.9
    587120       18511
    587160     18507.2
    587200       18512
    587240     18513.9
    587280     18511.3
    587320     18513.6
    587360     18513.8
    587400     18519.3
    587440     18518.6
    587480       18521
    587520     18522.1
    587560     18526.9
    587600     18523.5
    587640     18526.1
    587680     18527.8
    587720     18528.8
    587760     18527.9
    587800     18529.8
    587840     18530.4
    587880     18533.7
    587920     18536.8
    587960       18533
    588000     18537.8
    588040     18539.5
    588080     18536.9
    588120     18539.4
    588160     18539.5
    588200       18545
    588240     18544.2
    588280     18546.7
    588320     18547.8
    588360     18552.5
    588400     18549.3
    588440     18551.7
    588480     18553.5
    588520     18554.4
    588560     18553.8
    588600     18555.5
    588640     18555.9
    588680     18559.4
    588720     18562.6
    588760     18558.7
    588800     18563.5
    588840     18565.2
    588880     18562.6
    588920     18565.1
    588960     18565.1
    589000     18570.9
    589040     18569.7
    589080     18572.4
    589120     18573.6
    589160     18578.2
    589200     18574.9
    589240     18577.5
    589280     18579.2
    589320     18580.1
    589360     18579.6
    589400     18581.1
    589440     18581.7
    589480     18585.2
    589520     18588.4
    589560     18584.2
    589600     18589.3
    589640     18590.9
    589680     18588.4
    589720     18590.8
    589760     18590.8
    589800     18596.4
    589840     18595.3
    589880       18598
    589920     18599.1
    589960     18603.8
    590000     18600.7
    590040     18603.3
    590080       18605
    590120     18605.7
    590160     18605.3
    590200     18606.9
    590240     18607.5
    590280     18610.7
    590320     18614.2
    590360     18609.9
    590400     18614.9
    590440     18616.6
    590480       18614
    590520     18616.7
    590560     18616.6
    590600       18622
    590640       18621
    590680     18623.7
    590720     18624.8
    590760     18629.4
    590800     18626.3
    590840       18629
    590880     18630.5
    590920     18631.4
    590960     18631.1
    591000     18632.5
    591040     18633.2
    591080     18636.4
    591120     18639.8
    591160     18635.7
    591200     18640.5
    591240     18642.2
    591280     18639.7
    591320     18642.2
    591360     18642.2
    591400     18647.7
    591440     18646.6
    591480     18649.3
    591520     18650.4
    591560       18655
    591600       18652
    591640     18654.7
    591680     18656.1
    591720     18656.9
    591760     18656.6
    591800     18658.1
    591840     18658.9
    591880       18662
    591920     18665.5
    591960     18661.4
    592000     18666.1
    592040     18667.8
    592080     18665.4
    592120     18667.9
    592160     18667.8
    592200     18673.3
    592240     18672.2
    592280       18675
    592320       18676
    592360     18680.7
    592400     18677.8
    592440     18680.2
    592480     18681.7
    592520     18682.6
    592560     18682.2
    592600     18683.8
    592640     18684.5
    592680     18687.6
    592720     18691.1
    592760     18687.2
    592800     18691.7
    592840     18693.4
    592880     18691.2
    592920     18693.6
    592960     18693.5
    593000     18699.1
    593040     18697.8
    593080     18700.6
    593120     18701.6
    593160     18706.2
    593200     18703.4
    593240     18705.7
    593280     18707.4
    593320     18708.3
    593360     18707.8
    593400     18709.4
    593440     18709.9
    593480     18713.2
    593520     18716.8
    593560       18713
    593600     18717.4
    593640     18719.1
    593680     18716.9
    593720     18719.2
    593760     18719.1
    593800     18724.6
    593840     18723.4
    593880     18726.2
    593920     18727.4
    593960     18731.9
    594000     18728.9
    594040     18731.3
    594080     18733.2
    594120       18734
    594160     18733.4
    594200       18735
    594240     18735.5
    594280     18738.8
    594320     18742.6
    594360     18738.6
    594400     18743.2
    594440     18744.8
    594480     18742.5
    594520       18745
    594560     18744.8
    594600     18750.4
    594640     18749.2
    594680     18752.1
    594720     18753.2
    594760     18757.7
    594800     18754.7
    594840     18757.1
    594880       18759
    594920     18759.8
    594960     18759.1
    595000     18760.8
    595040     18761.4
    595080     18764.6
    595120     18768.5
    595160     18764.5
    595200       18769
    595240     18770.6
    595280     18768.3
    595320     18770.7
    595360     18770.6
    595400     18776.2
    595440     18774.9
    595480       18778
    595520     18778.9
    595560     18783.4
    595600     18780.5
    595640       18783
    595680     18784.7
    595720     18785.5
    595760     18784.9
    595800     18786.5
    595840     18786.9
    595880     18790.3
    595920     18794.2
    595960     18790.3
    596000     18794.7
    596040     18796.6
    596080       18794
    596120     18796.5
    596160     18796.3
    596200     18801.9
    596240     18800.6
    596280     18803.6
    596320     18804.6
    596360     18809.3
    596400     18806.4
    596440     18808.8
    596480     18810.6
    596520     18811.2
    596560     18810.7
    596600     18812.3
    596640     18812.5
    596680     18816.1
    596720     18820.1
    596760     18816.1
    596800     18820.5
    596840     18822.3
    596880     18819.8
    596920     18822.3
    596960       18822
    597000     18827.8
    597040     18826.2
    597080     18829.4
    597120     18830.4
    597160     18835.1
    597200     18832.1
    597240     18834.6
    597280     18836.5
    597320     18837.1
    597360     18836.4
    597400     18838.1
    597440     18838.3
    597480     18841.9
    597520       18846
    597560     18841.9
    597600     18846.4
    597640     18848.3
    597680     18845.5
    597720     18848.1
    597760     18847.8
    597800     18853.4
    597840     18852.1
    597880     18855.3
    597920     18856.3
    597960     18860.8
    598000     18857.9
    598040     18860.4
    598080     18862.3
    598120     18862.8
    598160     18862.1
    598200     18863.9
    598240       18864
    598280     18867.7
    598320     18871.8
    598360     18867.7
    598400     18872.3
    598440     18874.1
    598480     18871.5
    598520     18873.9
    598560     18873.5
    598600     18879.1
    598640     18878.1
    598680     18881.1
    598720       18882
    598760     18886.7
    598800     18883.7
    598840     18886.3
    598880       18888
    598920     18888.5
    598960     18887.9
    599000     18889.8
    599040     18889.8
    599080     18893.6
    599120     18897.7
    599160     18893.4
    599200     18898.3
    599240       18900
    599280     18897.2
    599320     18899.7
    599360     18899.3
    599400     18904.8
    599440     18903.9
    599480       18907
    599520     18907.9
    599560     18912.5
    599600     18909.5
    599640     18912.2
    599680     18913.8
    599720     18914.5
    599760     18913.5
    599800     18915.6
    599840     18915.8
    599880     18919.5
    599920     18923.6
    599960     18919.3
    600000       18924
    600040       18926
    600080     18923.1
    600120     18925.5
    600160       18925
    600200     18930.8
    600240     18929.5
    600280     18932.8
    600320     18933.6
    600360     18938.2
    600400     18935.1
    600440     18937.8
    600480     18939.7
    600520     18940.2
    600560     18939.3
    600600     18941.3
    600640     18941.6
    600680     18945.4
    600720     18949.5
    600760       18945
    600800     18949.8
    600840     18951.8
    600880     18948.8
    600920     18951.3
    600960     18950.7
    601000     18956.6
    601040     18955.2
    601080     18958.6
    601120     18959.3
    601160     18963.8
    601200     18960.8
    601240     18963.6
    601280     18965.5
    601320     18965.9
    601360     18965.1
    601400       18967
    601440     18967.4
    601480     18971.1
    601520     18975.3
    601560     18970.8
    601600     18975.8
    601640     18977.6
    601680     18974.5
    601720     18977.1
    601760     18976.3
    601800     18982.4
    601840     18980.8
    601880     18984.5
    601920       18985
    601960     18989.6
    602000     18986.7
    602040     18989.2
    602080     18991.4
    602120     18991.6
    602160     18990.9
    602200     18992.8
    602240       18993
    602280     18996.6
    602320     19001.1
    602360     18996.6
    602400     19001.7
    602440     19003.3
    602480     19000.3
    602520     19002.8
    602560       19002
    602600     19007.9
    602640     19006.5
    602680     19010.1
    602720     19010.6
    602760     19015.4
    602800     19012.5
    602840     19014.9
    602880     19017.1
    602920     19017.5
    602960     19016.8
    603000     19018.8
    603040     19018.7
    603080     19022.3
    603120     19026.8
    603160     19022.4
    603200     19027.5
    603240       19029
    603280       19026
    603320     19028.7
    603360     19027.8
    603400     19033.8
    603440     19032.3
    603480       19036
    603520     19036.5
    603560     19041.3
    603600     19038.3
    603640     19040.7
    603680     19042.9
    603720       19043
    603760     19042.5
    603800     19044.5
    603840     19044.5
    603880       19048
    603920     19052.4
    603960       19048
    604000     19053.1
    604040     19054.8
    604080     19051.6
    604120     19054.5
    604160     19053.7
    604200     19059.7
    604240     19057.9
    604280     19061.6
    604320     19062.3
    604360     19066.9
    604400       19064
    604440     19066.4
    604480     19068.8
    604520     19068.7
    604560     19068.2
    604600     19070.2
    604640     19070.2
    604680     19073.8
    604720     19078.1
    604760       19074
    604800       19079
    604840     19080.6
    604880     19077.2
    604920     19080.2
    604960     19079.4
    605000     19085.4
    605040     19083.5
    605080     19087.3
    605120       19088
    605160     19092.6
    605200     19089.5
    605240     19092.2
    605280     19094.6
    605320     19094.6
    605360     19093.9
    605400     19095.9
    605440     19096.1
    605480     19099.4
    605520     19103.8
    605560     19099.7
    605600     19104.6
    605640     19106.3
    605680       19103
    605720     19105.8
    605760     19104.9
    605800     19111.1
    605840     19109.2
    605880     19112.9
    605920       19114
    605960     19118.2
    606000     19115.2
    606040       19118
    606080     19120.4
    606120     19120.2
    606160     19119.7
    606200     19121.6
    606240     19121.6
    606280     19125.3
    606320     19129.5
    606360     19125.4
    606400     19130.2
    606440     19131.9
    606480     19128.7
    606520     19131.4
    606560     19130.6
    606600     19136.8
    606640     19134.9
    606680     19138.7
    606720     19139.8
    606760       19144
    606800     19140.8
    606840     19143.5
    606880     19145.9
    606920     19145.8
    606960     19145.3
    607000     19147.3
    607040     19147.3
    607080       19151
    607120     19155.3
    607160     19151.1
    607200     19155.8
    607240     19157.7
    607280     19154.5
    607320       19157
    607360     19156.2
    607400     19162.3
    607440     19160.5
    607480     19164.3
    607520     19165.5
    607560     19169.6
    607600     19166.4
    607640     19169.1
    607680     19171.5
    607720     19171.5
    607760     19170.9
    607800       19173
    607840     19173.1
    607880     19176.7
    607920     19180.9
    607960     19176.8
    608000     19181.5
    608040     19183.4
    608080     19180.1
    608120     19182.8
    608160     19181.9
    608200     19187.9
    608240     19186.2
    608280       19190
    608320     19191.2
    608360     19195.2
    608400       19192
    608440     19194.7
    608480     19197.3
    608520       19197
    608560     19196.5
    608600     19198.6
    608640     19198.8
    608680     19202.3
    608720     19206.5
    608760     19202.5
    608800     19206.9
    608840     19209.2
    608880       19206
    608920     19208.5
    608960     19207.6
    609000     19213.7
    609040     19211.8
    609080     19215.6
    609120     19216.9
    609160     19220.8
    609200     19217.7
    609240     19220.2
    609280       19223
    609320     19222.7
    609360     19222.2
    609400     19224.4
    609440     19224.5
    609480       19228
    609520     19232.1
    609560     19228.3
    609600     19232.7
    609640     19234.9
    609680     19231.7
    609720     19234.2
    609760     19233.3
    609800     19239.4
    609840     19237.5
    609880     19241.2
    609920     19242.6
    609960     19246.6
    610000     19243.2
    610040     19245.9
    610080     19248.5
    610120     19248.4
    610160     19248.1
    610200       19250
    610240     19250.2
    610280     19253.6
    610320     19257.8
    610360       19254
    610400     19258.3
    610440     19260.5
    610480     19257.2
    610520     19259.9
    610560       19259
    610600     19265.1
    610640     19263.2
    610680     19266.9
    610720     19268.3
    610760     19272.3
    610800     19268.9
    610840     19271.8
    610880     19274.3
    610920     19274.1
    610960     19273.6
    611000     19275.7
    611040     19275.9
    611080     19279.2
    611120     19283.4
    611160     19279.7
    611200     19284.1
    611240     19286.2
    611280     19282.9
    611320     19285.7
    611360     19284.7
    611400     19290.8
    611440       19289
    611480     19292.6
    611520     19294.1
    611560     19298.1
    611600     19294.8
    611640     19297.6
    611680       19300
    611720     19299.9
    611760     19299.3
    611800     19301.5
    611840     19301.6
    611880     19304.9
    611920     19309.2
    611960     19305.5
    612000     19309.8
    612040     19311.9
    612080     19308.6
    612120     19311.3
    612160     19310.4
    612200     19316.6
    612240     19314.6
    612280     19318.4
    612320     19319.6
    612360     19323.6
    612400     19320.5
    612440     19323.3
    612480     19325.7
    612520     19325.5
    612560     19325.1
    612600     19327.2
    612640     19327.3
    612680     19330.6
    612720       19335
    612760     19331.3
    612800     19335.5
    612840     19337.6
    612880     19334.2
    612920     19337.1
    612960     19336.3
    613000     19342.3
    613040     19340.4
    613080     19343.9
    613120     19345.4
    613160     19349.3
    613200     19346.4
    613240     19349.1
    613280     19351.6
    613320     19351.3
    613360       19351
    613400     19352.9
    613440       19353
    613480     19356.4
    613520     19360.9
    613560       19357
    613600     19361.2
    613640     19363.3
    613680       19360
    613720     19362.8
    613760     19361.9
    613800     19367.9
    613840     19366.2
    613880     19369.6
    613920     19371.1
    613960     19375.1
    614000     19372.1
    614040     19374.7
    614080     19377.4
    614120     19377.2
    614160     19376.7
    614200     19378.7
    614240     19378.7
    614280     19382.1
    614320     19386.5
    614360     19382.7
    614400     19387.1
    614440     19389.2
    614480     19385.8
    614520     19388.6
    614560     19387.6
    614600     19393.7
    614640     19392.1
    614680     19395.5
    614720     19396.8
    614760     19400.9
    614800     19397.8
    614840     19400.4
    614880     19403.3
    614920     19402.8
    614960     19402.5
    615000     19404.4
    615040     19404.5
    615080     19407.8
    615120     19412.1
    615160     19408.6
    615200     19413.1
    615240     19414.8
    615280     19411.6
    615320     19414.1
    615360     19413.5
    615400     19419.5
    615440     19417.8
    615480     19421.4
    615520     19422.6
    615560     19426.7
    615600     19423.6
    615640     19426.2
    615680     19429.1
    615720     19428.8
    615760     19428.2
    615800     19430.3
    615840     19430.4
    615880     19433.7
    615920     19438.1
    615960     19434.6
    616000     19438.9
    616040     19440.5
    616080     19437.3
    616120       19440
    616160     19439.2
    616200     19445.4
    616240     19443.4
    616280     19447.3
    616320     19448.4
    616360     19452.3
    616400     19449.3
    616440       19452
    616480     19454.7
    616520     19454.7
    616560       19454
    616600     19456.1
    616640     19456.3
    616680     19459.5
    616720     19463.9
    616760     19460.3
    616800     19464.8
    616840     19466.3
    616880       19463
    616920     19465.8
    616960       19465
    617000     19471.1
    617040     19469.2
    617080     19472.9
    617120     19474.1
    617160     19478.1
    617200       19475
    617240     19477.7
    617280     19480.6
    617320     19480.5
    617360     19479.8
    617400     19481.8
    617440     19481.9
    617480     19485.3
    617520     19489.7
    617560     19486.1
    617600     19490.7
    617640     19492.4
    617680     19488.7
    617720     19491.6
    617760     19490.9
    617800     19496.9
    617840     19494.9
    617880     19498.9
    617920     19499.9
    617960     19503.8
    618000     19500.6
    618040     19503.5
    618080     19506.5
    618120     19506.2
    618160     19505.7
    618200     19507.6
    618240     19507.7
    618280     19511.2
    618320     19515.5
    618360     19511.9
    618400     19516.5
    618440     19518.3
    618480     19514.4
    618520     19517.4
    618560     19516.7
    618600     19522.7
    618640     19520.7
    618680     19524.9
    618720     19525.7
    618760     19529.5
    618800     19526.3
    618840     19529.3
    618880     19532.1
    618920     19532.2
    618960     19531.6
    619000     19533.3
    619040     19533.5
    619080     19537.2
    619120     19541.5
    619160     19537.7
    619200     19542.3
    619240     19544.1
    619280     19540.2
    619320     19543.2
    619360     19542.5
    619400     19548.5
    619440     19546.3
    619480     19550.7
    619520     19551.5
    619560     19555.3
    619600     19551.9
    619640     19555.1
    619680     19557.8
    619720       19558
    619760     19557.4
    619800     19559.1
    619840     19559.4
    619880     19562.9
    619920     19567.2
    619960     19563.5
    620000     19568.1
    620040     19569.7
    620080       19566
    620120     19568.9
    620160     19568.3
    620200     19574.2
    620240     19572.2
    620280     19576.4
    620320     19577.2
    620360       19581
    620400     19577.8
    620440     19581.1
    620480     19583.7
    620520     19583.7
    620560     19583.2
    620600     19584.9
    620640     19585.3
    620680     19588.6
    620720       19593
    620760     19589.1
    620800     19593.9
    620840     19595.5
    620880     19591.6
    620920     19594.8
    620960     19593.9
    621000       19600
    621040     19597.9
    621080     19602.1
    621120     19602.9
    621160     19606.6
    621200     19603.6
    621240     19606.7
    621280     19609.5
    621320     19609.4
    621360       19609
    621400     19610.7
    621440     19611.1
    621480     19614.4
    621520     19618.7
    621560       19615
    621600     19619.6
    621640     19621.2
    621680     19617.4
    621720     19620.6
    621760     19619.6
    621800     19625.7
    621840     19623.5
    621880     19627.9
    621920     19628.8
    621960     19632.3
    622000     19629.6
    622040     19632.5
    622080     19635.3
    622120     19635.2
    622160     19634.7
    622200     19636.5
    622240     19636.9
    622280     19640.1
    622320     19644.5
    622360     19640.7
    622400     19645.3
    622440     19646.9
    622480     19643.1
    622520     19646.4
    622560     19645.4
    622600     19651.4
    622640     19649.3
    622680     19653.6
    622720     19654.5
    622760     19657.9
    622800     19655.3
    622840     19658.3
    622880     19661.2
    622920     19660.9
    622960     19660.5
    623000     19662.2
    623040     19662.7
    623080     19665.9
    623120     19670.3
    623160     19666.4
    623200       19671
    623240     19672.7
    623280     19669.1
    623320     19672.4
    623360     19671.3
    623400     19677.3
    623440     19675.1
    623480     19679.3
    623520     19680.1
    623560     19683.7
    623600     19681.3
    623640     19684.1
    623680       19687
    623720     19686.7
    623760     19686.4
    623800     19688.1
    623840     19688.6
    623880     19691.9
    623920     19696.2
    623960     19692.2
    624000     19696.6
    624040     19698.5
    624080     19694.8
    624120     19698.1
    624160     19697.1
    624200       19703
    624240       19701
    624280     19705.1
    624320       19706
    624360     19709.4
    624400     19707.1
    624440     19709.8
    624480     19712.8
    624520     19712.4
    624560       19712
    624600     19713.9
    624640     19714.4
    624680     19717.7
    624720     19722.1
    624760       19718
    624800     19722.6
    624840     19724.3
    624880     19720.6
    624920       19724
    624960     19722.9
    625000     19728.8
    625040     19726.8
    625080     19730.9
    625120     19731.8
    625160     19735.3
    625200     19732.9
    625240     19735.6
    625280     19738.7
    625320     19738.2
    625360     19737.7
    625400     19739.9
    625440     19740.1
    625480     19743.6
    625520     19747.9
    625560     19743.8
    625600     19748.5
    625640     19750.1
    625680     19746.3
    625720       19750
    625760     19748.6
    625800     19754.7
    625840     19752.7
    625880     19756.6
    625920     19757.7
    625960       19761
    626000     19758.6
    626040     19761.3
    626080     19764.3
    626120       19764
    626160     19763.5
    626200     19765.7
    626240     19765.9
    626280     19769.3
    626320     19773.7
    626360     19769.7
    626400     19774.4
    626440       19776
    626480     19772.1
    626520     19775.7
    626560     19774.3
    626600     19780.5
    626640     19778.5
    626680     19782.2
    626720     19783.6
    626760     19786.8
    626800     19784.4
    626840     19787.2
    626880     19790.2
    626920     19789.8
    626960     19789.3
    627000     19791.3
    627040     19791.6
    627080     19795.3
    627120     19799.6
    627160     19795.6
    627200     19800.1
    627240     19801.7
    627280     19798.1
    627320     19801.8
    627360     19800.3
    627400     19806.3
    627440     19804.5
    627480     19808.1
    627520     19809.3
    627560     19812.7
    627600     19810.4
    627640     19812.9
    627680       19816
    627720     19815.7
    627760     19815.1
    627800     19817.3
    627840     19817.4
    627880     19821.2
    627920     19825.4
    627960     19821.4
    628000     19826.1
    628040     19827.5
    628080     19823.9
    628120     19827.6
    628160     19826.1
    628200     19832.1
    628240     19830.3
    628280       19834
    628320     19835.2
    628360     19838.4
    628400     19836.2
    628440     19838.8
    628480     19841.8
    628520     19841.4
    628560     19840.7
    628600     19843.2
    628640       19843
    628680     19847.1
    628720     19851.1
    628760     19847.3
    628800     19851.8
    628840     19853.5
    628880     19849.7
    628920     19853.3
    628960       19852
    629000     19857.9
    629040       19856
    629080     19859.7
    629120     19860.9
    629160     19864.3
    629200     19862.1
    629240     19864.5
    629280     19867.5
    629320     19867.1
    629360     19866.5
    629400     19869.1
    629440     19868.6
    629480     19872.8
    629520     19876.9
    629560       19873
    629600     19877.5
    629640     19879.3
    629680     19875.4
    629720     19879.1
    629760     19877.8
    629800     19883.7
    629840     19881.7
    629880     19885.5
    629920     19886.8
    629960     19890.4
    630000     19887.7
    630040     19890.3
    630080     19893.4
    630120       19893
    630160     19892.5
    630200     19894.9
    630240     19894.4
    630280     19898.4
    630320     19902.5
    630360     19898.8
    630400     19903.2
    630440     19905.1
    630480     19901.1
    630520     19904.8
    630560     19903.7
    630600     19909.4
    630640     19907.5
    630680     19911.4
    630720     19912.5
    630760     19916.2
    630800     19913.4
    630840     19916.2
    630880       19919
    630920     19918.7
    630960     19918.3
    631000     19920.7
    631040       19920
    631080     19924.2
    631120     19928.6
    631160     19924.4
    631200     19929.1
    631240       19931
    631280     19926.8
    631320     19930.6
    631360     19929.6
    631400     19935.1
    631440     19933.1
    631480     19937.1
    631520     19938.3
    631560     19942.1
    631600     19939.1
    631640     19942.1
    631680     19944.8
    631720     19944.5
    631760     19943.9
    631800     19946.6
    631840     19945.6
    631880       19950
    631920     19954.3
    631960     19950.2
    632000     19954.7
    632040     19956.8
    632080     19952.4
    632120     19956.5
    632160     19955.6
    632200     19960.9
    632240     19958.9
    632280     19962.9
    632320     19964.2
    632360     19967.9
    632400     19964.7
    632440     19967.9
    632480     19970.5
    632520     19970.3
    632560     19969.6
    632600     19972.4
    632640     19971.5
    632680     19975.7
    632720     19979.9
    632760       19976
    632800     19980.4
    632840     19982.5
    632880       19978
    632920     19982.4
    632960     19981.3
    633000     19986.5
    633040     19984.8
    633080     19988.8
    633120       19990
    633160     19993.7
    633200     19990.6
    633240     19993.7
    633280     19996.3
    633320     19996.1
    633360     19995.3
    633400     19998.1
    633440     19997.3
    633480     20001.3
    633520     20005.7
    633560     20001.6
    633600     20006.2
    633640     20008.2
    633680     20003.8
    633720     20008.3
    633760       20007
    633800     20012.2
    633840     20010.4
    633880     20014.6
    633920     20015.8
    633960     20019.3
    634000     20016.3
    634040     20019.5
    634080     20022.1
    634120     20021.8
    634160     20021.3
    634200     20023.9
    634240       20023
    634280     20026.9
    634320     20031.4
    634360     20027.3
    634400     20031.9
    634440       20034
    634480     20029.6
    634520       20034
    634560     20032.7
    634600     20037.8
    634640     20036.1
    634680     20040.4
    634720     20041.5
    634760       20045
    634800       20042
    634840     20045.3
    634880     20047.8
    634920     20047.5
    634960       20047
    635000     20049.5
    635040     20048.8
    635080     20052.5
    635120     20056.9
    635160     20052.9
    635200     20057.5
    635240     20059.9
    635280     20055.3
    635320     20059.6
    635360     20058.5
    635400     20063.5
    635440     20061.8
    635480     20065.9
    635520       20067
    635560     20070.7
    635600     20067.9
    635640     20070.8
    635680     20073.7
    635720       20073
    635760     20072.7
    635800     20075.1
    635840     20074.6
    635880     20078.3
    635920     20082.7
    635960     20078.6
    636000     20083.5
    636040     20085.6
    636080       20081
    636120     20085.4
    636160     20084.1
    636200     20089.1
    636240     20087.7
    636280     20091.6
    636320       20093
    636360     20096.6
    636400     20093.6
    636440     20096.5
    636480     20099.3
    636520     20098.6
    636560     20098.2
    636600     20100.7
    636640     20100.3
    636680       20104
    636720     20108.5
    636760     20104.1
    636800     20108.9
    636840     20111.3
    636880     20106.5
    636920     20111.1
    636960     20109.8
    637000     20114.7
    637040     20113.3
    637080     20117.3
    637120     20118.4
    637160     20122.1
    637200     20119.2
    637240     20122.1
    637280     20125.1
    637320     20124.2
    637360     20123.9
    637400     20126.3
    637440     20125.8
    637480     20129.7
    637520       20134
    637560     20129.6
    637600     20134.7
    637640     20136.9
    637680       20132
    637720     20136.7
    637760     20135.5
    637800     20140.3
    637840     20138.6
    637880     20142.9
    637920       20144
    637960     20147.7
    638000     20144.5
    638040     20147.7
    638080     20150.6
    638120     20149.7
    638160     20149.6
    638200     20151.9
    638240     20151.3
    638280     20155.3
    638320     20159.7
    638360     20155.2
    638400     20160.4
    638440     20162.6
    638480     20157.7
    638520     20162.2
    638560     20161.2
    638600     20165.9
    638640     20164.2
    638680     20168.7
    638720     20169.5
    638760     20173.2
    638800     20170.1
    638840     20173.5
    638880     20176.4
    638920     20175.2
    638960     20175.3
    639000     20177.4
    639040     20176.9
    639080       20181
    639120     20185.3
    639160     20180.8
    639200     20186.2
    639240     20188.1
    639280     20183.4
    639320     20187.9
    639360     20186.7
    639400     20191.4
    639440     20189.8
    639480     20194.3
    639520     20195.3
    639560     20198.6
    639600     20195.7
    639640     20199.1
    639680     20202.1
    639720     20200.9
    639760     20200.9
    639800       20203
    639840     20202.5
    639880     20206.6
    639920       20211
    639960     20206.4
    640000     20211.7
    640040     20213.7
    640080     20208.8
    640120     20213.6
    640160     20212.2
    640200     20216.9
    640240     20215.3
    640280     20219.7
    640320       20221
    640360     20224.2
    640400     20221.2
    640440     20224.5
    640480     20227.7
    640520     20226.6
    640560     20226.4
    640600     20228.4
    640640     20228.2
    640680     20232.1
    640720     20236.3
    640760     20231.8
    640800     20237.2
    640840     20239.3
    640880     20234.2
    640920     20239.1
    640960     20237.6
    641000     20242.5
    641040     20240.7
    641080     20245.2
    641120     20246.6
    641160     20249.9
    641200     20246.6
    641240       20250
    641280     20253.3
    641320       20252
    641360     20252.1
    641400     20253.9
    641440     20253.8
    641480     20257.7
    641520     20261.9
    641560     20257.3
    641600     20262.6
    641640     20264.9
    641680     20259.6
    641720     20264.7
    641760     20263.1
    641800     20268.1
    641840     20266.1
    641880     20270.6
    641920     20271.9
    641960     20275.5
    642000     20272.2
    642040     20275.8
    642080     20278.7
    642120     20277.8
    642160     20277.6
    642200     20279.6
    642240     20279.5
    642280     20283.2
    642320     20287.5
    642360     20282.8
    642400     20288.3
    642440     20290.5
    642480       20285
    642520     20290.3
    642560     20288.4
    642600     20293.6
    642640     20291.6
    642680     20296.1
    642720     20297.3
    642760     20301.1
    642800     20297.7
    642840     20301.3
    642880       20304
    642920     20303.2
    642960     20303.2
    643000     20305.2
    643040     20305.2
    643080     20308.9
    643120     20313.2
    643160     20308.5
    643200     20313.7
    643240     20316.2
    643280     20310.6
    643320     20315.8
    643360     20314.1
    643400     20319.5
    643440     20317.3
    643480     20321.6
    643520       20323
    643560     20326.5
    643600     20323.4
    643640     20326.9
    643680     20329.7
    643720     20328.8
    643760     20328.7
    643800     20330.8
    643840     20330.8
    643880     20334.6
    643920     20338.9
    643960     20334.1
    644000     20339.4
    644040     20341.6
    644080     20336.2
    644120     20341.4
    644160     20339.6
    644200     20345.1
    644240     20342.8
    644280     20347.1
    644320     20348.7
    644360     20352.1
    644400     20348.8
    644440     20352.2
    644480     20355.2
    644520     20354.5
    644560     20354.2
    644600     20356.2
    644640     20356.3
    644680     20360.2
    644720     20364.5
    644760     20359.8
    644800       20365
    644840       20367
    644880     20361.7
    644920     20367.1
    644960       20365
    645000     20370.4
    645040     20368.3
    645080     20372.6
    645120     20374.2
    645160     20377.8
    645200     20374.4
    645240     20377.8
    645280     20380.7
    645320     20380.1
    645360     20379.9
    645400       20382
    645440     20381.9
    645480     20385.8
    645520     20390.1
    645560     20385.3
    645600     20390.5
    645640     20392.6
    645680     20387.1
    645720     20392.7
    645760     20390.6
    645800     20396.1
    645840     20393.9
    645880     20398.2
    645920       20400
    645960     20403.3
    646000     20399.9
    646040     20403.5
    646080     20406.3
    646120     20405.7
    646160     20405.4
    646200     20407.6
    646240     20407.6
    646280     20411.5
    646320     20415.7
    646360     20410.9
    646400       20416
    646440     20418.2
    646480     20412.6
    646520     20418.2
    646560     20416.1
    646600     20421.7
    646640     20419.5
    646680     20423.7
    646720     20425.6
    646760     20428.9
    646800     20425.5
    646840     20429.4
    646880     20431.9
    646920     20431.4
    646960     20431.2
    647000     20433.2
    647040     20433.1
    647080     20437.3
    647120     20441.3
    647160     20436.6
    647200     20441.9
    647240     20443.7
    647280     20438.1
    647320     20443.9
    647360     20441.7
    647400     20447.3
    647440       20445
    647480     20449.3
    647520     20451.1
    647560     20454.7
    647600     20451.3
    647640     20455.3
    647680     20457.6
    647720     20456.9
    647760     20456.7
    647800     20458.9
    647840     20458.8
    647880       20463
    647920       20467
    647960     20462.1
    648000     20467.4
    648040     20469.4
    648080     20463.7
    648120     20469.6
    648160     20467.2
    648200     20472.9
    648240     20470.7
    648280     20474.9
    648320     20476.8
    648360     20480.2
    648400     20477.2
    648440     20480.8
    648480     20483.1
    648520     20482.3
    648560     20482.5
    648600     20484.5
    648640     20484.3
    648680     20488.7
    648720     20492.7
    648760     20487.9
    648800     20493.1
    648840     20494.9
    648880     20489.3
    648920     20495.4
    648960     20492.8
    649000     20498.5
    649040     20496.4
    649080     20500.5
    649120     20502.5
    649160       20506
    649200     20502.9
    649240     20506.5
    649280     20508.8
    649320     20508.1
    649360     20508.3
    649400     20510.2
    649440     20509.9
    649480     20514.5
    649520     20518.3
    649560     20513.7
    649600     20518.9
    649640     20520.5
    649680     20515.1
    649720       20521
    649760     20518.4
    649800     20524.2
    649840     20521.9
    649880     20526.1
    649920     20528.1
    649960     20531.7
    650000     20528.7
    650040     20532.2
    650080     20534.5
    650120     20533.7
    650160     20533.9
    650200       20536
    650240     20535.7
    650280     20540.3
    650320       20544
    650360     20539.4
    650400     20544.6
    650440     20546.3
    650480     20540.8
    650520     20546.9
    650560     20544.2
    650600     20550.2
    650640     20547.6
    650680     20551.9
    650720     20553.8
    650760     20557.7
    650800     20554.3
    650840     20557.5
    650880     20560.5
    650920     20559.5
    650960     20559.5
    651000     20561.7
    651040     20561.6
    651080       20566
    651120     20569.6
    651160     20565.3
    651200     20570.5
    651240     20571.7
    651280     20566.5
    651320     20572.5
    651360     20569.9
    651400     20575.9
    651440     20573.3
    651480     20577.6
    651520     20579.3
    651560     20583.3
    651600     20579.9
    651640     20583.3
    651680     20586.1
    651720     20585.2
    651760     20585.1
    651800     20587.4
    651840     20587.2
    651880     20591.6
    651920     20595.4
    651960     20591.1
    652000       20596
    652040     20597.6
    652080     20592.2
    652120     20598.3
    652160     20595.5
    652200     20601.5
    652240       20599
    652280     20603.2
    652320       20605
    652360       20609
    652400     20605.6
    652440       20609
    652480     20611.9
    652520     20610.9
    652560     20610.7
    652600     20612.9
    652640     20613.2
    652680     20617.3
    652720     20621.2
    652760     20616.6
    652800     20621.7
    652840     20623.4
    652880       20618
    652920       20624
    652960     20621.2
    653000     20627.4
    653040     20624.8
    653080     20628.8
    653120     20630.7
    653160     20634.8
    653200     20631.3
    653240     20634.6
    653280     20637.7
    653320     20636.5
    653360     20636.4
    653400     20638.6
    653440     20638.8
    653480     20642.8
    653520       20647
    653560     20642.4
    653600     20647.5
    653640     20649.1
    653680     20643.7
    653720     20649.8
    653760       20647
    653800     20652.9
    653840     20650.6
    653880     20654.4
    653920     20656.4
    653960     20660.5
    654000       20657
    654040     20660.3
    654080     20663.3
    654120     20662.1
    654160     20662.1
    654200     20664.3
    654240     20664.6
    654280     20668.4
    654320     20672.9
    654360       20668
    654400     20673.4
    654440     20674.7
    654480     20669.5
    654520     20675.4
    654560     20672.7
    654600     20678.8
    654640     20676.3
    654680     20680.1
    654720     20682.1
    654760     20686.3
    654800     20682.9
    654840     20686.1
    654880     20689.1
    654920       20688
    654960     20687.8
    655000     20690.1
    655040     20690.5
    655080     20694.2
    655120     20698.6
    655160     20693.9
    655200     20699.2
    655240     20700.4
    655280     20695.2
    655320     20701.3
    655360     20698.2
    655400     20704.6
    655440       20702
    655480     20705.8
    655520     20707.8
    655560     20712.1
    655600     20708.5
    655640       20712
    655680     20714.8
    655720       20714
    655760     20713.6
    655800       20716
    655840     20716.2
    655880     20719.9
    655920     20724.3
    655960     20719.6
    656000     20725.1
    656040     20726.2
    656080       20721
    656120     20727.2
    656160       20724
    656200     20730.2
    656240     20727.9
    656280     20731.7
    656320     20733.6
    656360       20738
    656400     20734.3
    656440     20737.6
    656480     20740.6
    656520     20739.7
    656560     20739.2
    656600     20741.7
    656640     20742.1
    656680     20745.7
    656720     20749.9
    656760     20745.6
    656800     20750.8
    656840     20751.9
    656880     20746.8
    656920       20753
    656960     20749.8
    657000     20755.9
    657040     20753.7
    657080     20757.4
    657120     20759.3
    657160     20763.9
    657200     20760.1
    657240     20763.4
    657280     20766.5
    657320     20765.7
    657360       20765
    657400     20767.5
    657440     20768.1
    657480     20771.4
    657520     20775.8
    657560     20771.4
    657600     20776.7
    657640     20777.7
    657680     20772.8
    657720     20778.8
    657760     20775.6
    657800     20781.8
    657840     20779.6
    657880     20783.4
    657920     20785.1
    657960     20789.8
    658000     20785.8
    658040     20789.1
    658080     20792.1
    658120     20791.5
    658160     20790.8
    658200     20793.2
    658240       20794
    658280     20797.2
    658320     20801.5
    658360     20797.1
    658400     20802.4
    658440     20803.4
    658480     20798.5
    658520     20804.6
    658560     20801.3
    658600     20807.6
    658640     20805.3
    658680     20809.3
    658720       20811
    658760     20815.5
    658800     20811.7
    658840       20815
    658880     20817.9
    658920     20817.3
    658960     20816.6
    659000     20818.9
    659040     20819.8
    659080     20822.8
    659120     20827.3
    659160       20823
    659200     20828.2
    659240     20829.2
    659280     20824.1
    659320     20830.4
    659360     20827.2
    659400     20833.2
    659440       20831
    659480     20835.1
    659520     20836.7
    659560     20841.3
    659600     20837.4
    659640     20840.6
    659680     20843.5
    659720     20843.1
    659760     20842.3
    659800     20844.8
    659840     20845.7
    659880     20848.5
    659920     20853.2
    659960     20848.9
    660000     20853.9
    660040     20855.1
    660080     20849.7
    660120     20856.2
    660160     20852.8
    660200     20858.7
    660240     20856.5
    660280     20860.8
    660320     20862.2
    660360     20867.1
    660400       20863
    660440     20866.3
    660480     20869.2
    660520     20868.7
    660560     20868.3
    660600     20870.6
    660640     20871.5
    660680     20874.1
    660720       20879
    660760     20874.7
    660800     20879.7
    660840       20881
    660880     20875.4
    660920     20882.1
    660960     20878.4
    661000     20884.7
    661040     20882.3
    661080     20886.6
    661120     20887.9
    661160     20892.9
    661200     20888.8
    661240       20892
    661280       20895
    661320     20894.5
    661360     20893.9
    661400     20896.3
    661440       20897
    661480     20899.7
    661520     20904.6
    661560     20900.3
    661600     20905.5
    661640     20906.6
    661680     20901.2
    661720     20907.8
    661760       20904
    661800     20910.3
    661840     20907.8
    661880     20912.4
    661920     20913.5
    661960     20918.8
    662000     20914.5
    662040     20917.9
    662080     20920.7
    662120     20920.3
    662160     20919.8
    662200       20922
    662240     20922.9
    662280     20925.5
    662320     20930.2
    662360     20925.9
    662400     20931.3
    662440     20932.1
    662480     20926.7
    662520     20933.8
    662560     20929.8
    662600     20936.2
    662640     20933.6
    662680     20938.1
    662720     20939.1
    662760     20944.4
    662800     20940.4
    662840     20943.7
    662880     20946.4
    662920     20946.2
    662960     20945.5
    663000     20947.7
    663040     20948.5
    663080     20951.5
    663120     20956.2
    663160     20951.6
    663200       20957
    663240       20958
    663280     20952.5
    663320     20959.8
    663360     20955.9
    663400       20962
    663440     20959.1
    663480       20964
    663520       20965
    663560     20970.3
    663600     20966.3
    663640     20969.4
    663680     20972.5
    663720       20972
    663760     20971.4
    663800     20973.6
    663840     20974.4
    663880     20977.4
    663920     20981.9
    663960     20977.4
    664000     20982.9
    664040     20983.9
    664080     20978.3
    664120     20985.6
    664160     20981.7
    664200       20988
    664240     20985.1
    664280     20989.7
    664320     20990.8
    664360     20996.1
    664400     20992.2
    664440     20995.3
    664480     20998.3
    664520     20997.8
    664560     20997.2
    664600     20999.4
    664640     21000.4
    664680     21003.2
    664720     21007.8
    664760     21003.2
    664800     21008.9
    664840     21009.7
    664880     21004.1
    664920     21011.5
    664960     21007.7
    665000     21013.8
    665040     21010.9
    665080     21015.8
    665120     21016.7
    665160       21022
    665200     21017.9
    665240     21021.1
    665280     21024.3
    665320     21023.5
    665360     21022.8
    665400     21025.1
    665440     21026.3
    665480       21029
    665520     21033.4
    665560     21028.9
    665600     21034.8
    665640     21035.5
    665680     21029.7
    665720     21037.3
    665760     21033.4
    665800     21039.6
    665840     21036.7
    665880     21041.5
    665920     21042.5
    665960     21047.8
    666000     21043.6
    666040       21047
    666080     21050.2
    666120     21049.3
    666160     21048.6
    666200     21050.8
    666240     21051.8
    666280     21054.9
    666320     21058.9
    666360     21054.5
    666400     21060.6
    666440     21061.1
    666480     21055.5
    666520     21063.2
    666560     21059.4
    666600     21065.4
    666640     21062.5
    666680     21067.4
    666720     21068.5
    666760     21073.6
    666800     21069.4
    666840     21072.7
    666880     21076.2
    666920     21075.1
    666960     21074.4
    667000     21076.8
    667040     21077.4
    667080     21080.7
    667120     21084.8
    667160     21080.5
    667200     21086.4
    667240       21087
    667280     21081.1
    667320     21088.9
    667360     21085.2
    667400     21091.3
    667440     21088.4
    667480     21093.2
    667520     21094.4
    667560     21099.4
    667600     21095.2
    667640     21098.7
    667680       21102
    667720     21100.7
    667760     21100.3
    667800     21102.4
    667840     21103.1
    667880     21106.4
    667920     21110.6
    667960     21106.3
    668000     21112.2
    668040     21112.7
    668080       21107
    668120     21114.7
    668160       21111
    668200     21117.1
    668240     21114.1
    668280       21119
    668320     21120.1
    668360     21125.3
    668400       21121
    668440     21124.7
    668480     21127.7
    668520     21126.7
    668560     21126.1
    668600     21128.2
    668640     21128.8
    668680       21132
    668720     21136.5
    668760     21132.3
    668800     21137.9
    668840     21138.5
    668880     21132.8
    668920     21140.5
    668960     21136.6
    669000     21143.1
    669040     21139.9
    669080     21144.8
    669120     21145.6
    669160     21150.9
    669200     21146.8
    669240     21150.6
    669280     21153.5
    669320     21152.5
    669360       21152
    669400       21154
    669440     21154.6
    669480     21157.7
    669520     21162.3
    669560     21158.1
    669600     21163.7
    669640     21164.2
    669680     21158.5
    669720     21166.2
    669760     21162.4
    669800       21169
    669840     21165.7
    669880     21170.5
    669920     21171.5
    669960     21176.7
    670000     21172.5
    670040     21176.2
    670080     21179.1
    670120     21178.5
    670160     21177.8
    670200     21179.7
    670240     21180.4
    670280     21183.6
    670320       21188
    670360     21183.9
    670400     21189.5
    670440       21190
    670480     21184.3
    670520     21192.2
    670560     21188.1
    670600     21194.9
    670640     21191.7
    670680     21196.1
    670720     21197.2
    670760     21202.3
    670800     21198.2
    670840     21201.9
    670880       21205
    670920     21204.3
    670960     21203.6
    671000     21205.6
    671040     21206.2
    671080     21209.3
    671120       21214
    671160     21209.8
    671200     21215.3
    671240     21215.7
    671280       21210
    671320     21218.2
    671360     21213.7
    671400     21220.6
    671440     21217.4
    671480     21221.9
    671520     21222.9
    671560     21228.2
    671600     21223.9
    671640     21227.6
    671680     21230.9
    671720     21229.9
    671760     21229.5
    671800     21231.5
    671840       21232
    671880     21235.3
    671920     21239.8
    671960     21235.8
    672000       21241
    672040     21241.6
    672080     21235.8
    672120       21244
    672160     21239.6
    672200     21246.3
    672240     21243.1
    672280     21247.8
    672320     21248.8
    672360       21254
    672400     21249.7
    672440     21253.4
    672480     21256.7
    672520     21255.7
    672560     21255.2
    672600     21257.5
    672640     21257.8
    672680     21261.1
    672720     21265.3
    672760     21261.5
    672800     21266.8
    672840     21267.4
    672880     21261.5
    672920     21269.6
    672960     21265.2
    673000     21272.1
    673040     21268.7
    673080     21273.5
    673120     21274.8
    673160     21279.7
    673200     21275.3
    673240     21279.2
    673280     21282.5
    673320     21281.5
    673360     21280.8
    673400     21283.3
    673440     21283.5
    673480     21286.6
    673520     21291.1
    673560     21287.2
    673600     21292.6
    673640     21293.1
    673680     21287.4
    673720     21295.4
    673760     21291.1
    673800     21297.9
    673840     21294.2
    673880       21299
    673920     21300.6
    673960     21305.3
    674000     21301.1
    674040     21305.2
    674080     21308.6
    674120     21307.2
    674160     21306.6
    674200       21309
    674240     21309.5
    674280     21312.6
    674320     21316.7
    674360       21313
    674400     21318.4
    674440     21318.8
    674480     21313.1
    674520     21321.1
    674560       21317
    674600     21323.6
    674640       21320
    674680     21324.7
    674720     21326.3
    674760     21331.1
    674800     21326.8
    674840     21330.8
    674880     21334.5
    674920     21332.9
    674960     21332.2
    675000     21334.6
    675040     21335.2
    675080     21338.3
    675120     21342.4
    675160     21338.4
    675200       21344
    675240     21344.6
    675280     21338.9
    675320     21347.1
    675360     21342.6
    675400     21349.3
    675440     21345.6
    675480     21350.2
    675520     21351.9
    675560     21356.9
    675600     21352.5
    675640     21356.3
    675680     21360.3
    675720     21358.6
    675760     21358.1
    675800     21360.2
    675840       21361
    675880     21364.2
    675920       21368
    675960     21364.4
    676000     21369.6
    676040     21370.4
    676080     21364.4
    676120     21372.8
    676160     21368.4
    676200     21375.1
    676240     21371.3
    676280     21375.9
    676320     21377.9
    676360     21382.4
    676400     21378.1
    676440     21382.1
    676480       21386
    676520     21384.4
    676560     21383.9
    676600     21385.8
    676640     21386.9
    676680     21389.7
    676720     21393.7
    676760       21390
    676800     21395.2
    676840     21396.2
    676880     21390.2
    676920     21398.7
    676960     21394.2
    677000     21400.9
    677040     21397.1
    677080     21401.7
    677120     21403.7
    677160     21408.2
    677200     21403.9
    677240     21407.8
    677280     21411.8
    677320     21410.1
    677360     21409.4
    677400     21411.3
    677440     21412.6
    677480     21415.4
    677520     21419.4
    677560     21415.7
    677600     21420.9
    677640       21422
    677680     21415.8
    677720     21424.4
    677760     21419.8
    677800     21426.4
    677840     21422.6
    677880     21427.1
    677920     21429.4
    677960     21433.8
    678000     21429.7
    678040     21433.6
    678080     21437.5
    678120     21435.9
    678160     21435.2
    678200     21436.9
    678240     21438.2
    678280     21440.9
    678320     21444.7
    678360     21441.4
    678400     21446.6
    678440     21447.6
    678480     21441.3
    678520       21450
    678560     21445.6
    678600     21451.9
    678640     21448.3
    678680     21452.7
    678720       21455
    678760     21459.7
    678800     21455.5
    678840     21459.2
    678880     21463.2
    678920     21461.7
    678960     21460.9
    679000     21462.5
    679040     21463.9
    679080     21466.7
    679120     21470.2
    679160     21466.9
    679200     21472.3
    679240     21473.4
    679280     21466.9
    679320     21475.6
    679360     21471.3
    679400     21477.4
    679440     21473.8
    679480     21478.3
    679520     21480.8
    679560     21485.4
    679600     21481.1
    679640     21484.7
    679680     21488.7
    679720     21487.2
    679760     21486.3
    679800     21488.2
    679840     21489.6
    679880     21492.4
    679920     21495.9
    679960     21492.6
    680000     21497.9
    680040     21498.9
    680080     21492.4
    680120     21501.2
    680160     21496.8
    680200       21503
    680240     21499.5
    680280     21504.2
    680320     21506.2
    680360     21511.1
    680400     21506.8
    680440     21510.5
    680480     21514.2
    680520     21512.9
    680560     21511.7
    680600     21513.8
    680640     21515.1
    680680       21518
    680720     21521.5
    680760     21518.1
    680800     21523.7
    680840     21524.7
    680880     21518.1
    680920       21527
    680960     21522.2
    681000     21528.7
    681040     21525.2
    681080     21529.9
    681120     21532.1
    681160       21537
    681200     21532.4
    681240     21536.4
    681280     21539.8
    681320     21538.5
    681360     21537.3
    681400     21539.5
    681440     21540.6
    681480     21543.6
    681520       21547
    681560     21543.9
    681600     21549.4
    681640     21550.3
    681680     21543.9
    681720     21552.9
    681760     21547.8
    681800     21554.3
    681840       21551
    681880     21555.6
    681920     21558.1
    681960     21562.7
    682000     21558.2
    682040     21562.2
    682080     21565.5
    682120     21564.1
    682160     21562.8
    682200     21565.1
    682240     21566.5
    682280     21569.3
    682320     21572.7
    682360     21569.6
    682400       21575
    682440     21575.8
    682480     21569.7
    682520     21578.5
    682560     21573.6
    682600     21579.8
    682640     21576.5
    682680     21581.2
    682720     21583.7
    682760     21588.2
    682800     21583.8
    682840     21588.1
    682880       21591
    682920     21589.5
    682960     21588.1
    683000     21590.8
    683040       21592
    683080     21594.7
    683120     21598.4
    683160     21595.3
    683200     21600.5
    683240     21601.4
    683280     21595.4
    683320       21604
    683360     21599.1
    683400     21605.5
    683440       21602
    683480     21606.4
    683520     21609.3
    683560     21613.9
    683600     21609.4
    683640     21613.7
    683680     21616.4
    683720     21615.1
    683760     21613.8
    683800     21616.3
    683840     21617.6
    683880     21620.3
    683920     21623.9
    683960     21620.6
    684000     21626.1
    684040     21626.8
    684080     21620.7
    684120     21629.6
    684160     21624.5
    684200       21631
    684240     21627.6
    684280     21632.1
    684320     21634.8
    684360     21639.3
    684400     21634.8
    684440     21639.3
    684480       21642
    684520     21640.6
    684560     21639.4
    684600     21641.9
    684640     21643.2
    684680     21645.9
    684720     21649.7
    684760     21646.1
    684800     21651.7
    684840     21652.3
    684880     21646.2
    684920     21655.2
    684960     21650.4
    685000     21656.5
    685040     21653.2
    685080     21657.8
    685120     21660.4
    685160     21664.8
    685200     21660.4
    685240     21665.1
    685280     21667.8
    685320     21666.3
    685360       21665
    685400     21667.3
    685440     21668.8
    685480     21671.5
    685520     21675.2
    685560     21671.8
    685600     21677.3
    685640     21678.1
    685680     21671.9
    685720     21680.7
    685760     21676.1
    685800       21682
    685840     21678.8
    685880     21683.3
    685920     21685.8
    685960     21690.6
    686000     21686.1
    686040     21690.8
    686080     21693.5
    686120       21692
    686160     21690.5
    686200     21693.2
    686240     21694.6
    686280     21697.2
    686320     21700.7
    686360     21697.5
    686400       21703
    686440     21703.7
    686480     21697.4
    686520     21706.3
    686560     21701.8
    686600     21707.7
    686640     21704.3
    686680     21709.1
    686720     21711.5
    686760     21716.3
    686800     21711.8
    686840     21716.2
    686880     21719.3
    686920     21717.7
    686960     21715.9
    687000     21718.9
    687040     21720.2
    687080     21722.9
    687120     21726.4
    687160     21723.1
    687200     21728.7
    687240     21729.5
    687280     21723.2
    687320     21731.8
    687360     21727.5
    687400     21733.3
    687440       21730
    687480     21734.8
    687520     21737.2
    687560       21742
    687600     21737.3
    687640     21742.1
    687680     21745.1
    687720     21743.2
    687760     21741.6
    687800     21744.8
    687840     21745.7
    687880     21748.6
    687920     21751.9
    687960     21748.9
    688000     21754.5
    688040     21755.1
    688080     21748.8
    688120     21757.5
    688160     21753.1
    688200     21758.8
    688240     21755.6
    688280     21760.4
    688320     21762.8
    688360     21767.7
    688400     21762.8
    688440       21768
    688480     21770.8
    688520     21768.9
    688560     21767.2
    688600     21770.4
    688640     21771.4
    688680       21774
    688720     21777.7
    688760     21774.3
    688800     21780.3
    688840     21780.6
    688880     21774.6
    688920       21783
    688960     21778.8
    689000     21784.4
    689040     21781.2
    689080     21786.1
    689120     21788.6
    689160     21793.3
    689200     21788.4
    689240     21793.5
    689280     21796.3
    689320     21794.5
    689360     21792.7
    689400       21796
    689440     21796.9
    689480     21799.7
    689520     21803.1
    689560     21799.8
    689600     21805.9
    689640     21806.2
    689680     21800.3
    689720     21808.7
    689760     21804.3
    689800       21810
    689840     21806.7
    689880     21811.8
    689920     21814.1
    689960       21819
    690000       21814
    690040     21818.8
    690080     21821.9
    690120     21820.1
    690160     21818.2
    690200     21821.8
    690240     21822.6
    690280     21825.4
    690320     21828.7
    690360     21825.3
    690400     21831.6
    690440     21831.9
    690480     21825.6
    690520     21834.3
    690560     21829.9
    690600     21835.5
    690640     21832.3
    690680     21837.3
    690720     21839.7
    690760     21844.7
    690800     21839.8
    690840     21844.1
    690880     21847.5
    690920     21845.9
    690960     21843.8
    691000     21847.3
    691040     21848.4
    691080     21851.1
    691120     21854.1
    691160     21850.9
    691200     21857.2
    691240     21857.6
    691280     21851.1
    691320     21859.9
    691360     21855.6
    691400     21861.2
    691440     21857.6
    691480     21862.8
    691520     21865.6
    691560     21870.4
    691600     21865.3
    691640     21869.9
    691680     21873.1
    691720     21871.5
    691760     21869.3
    691800     21872.8
    691840     21873.9
    691880     21876.6
    691920     21879.9
    691960     21876.6
    692000     21882.8
    692040     21883.3
    692080     21876.7
    692120     21885.5
    692160     21881.4
    692200     21886.6
    692240     21883.3
    692280     21888.4
    692320     21891.2
    692360     21896.2
    692400     21890.8
    692440     21895.4
    692480     21898.7
    692520     21897.3
    692560     21895.1
    692600     21898.7
    692640     21899.6
    692680     21902.3
    692720     21905.6
    692760     21902.2
    692800     21908.5
    692840     21908.8
    692880     21902.4
    692920     21911.2
    692960     21907.2
    693000     21912.4
    693040     21908.8
    693080       21914
    693120     21916.9
    693160     21922.1
    693200     21916.4
    693240     21921.1
    693280     21924.1
    693320     21922.9
    693360     21920.7
    693400     21924.4
    693440     21925.3
    693480       21928
    693520     21931.4
    693560     21927.7
    693600     21934.1
    693640     21934.3
    693680       21928
    693720       21937
    693760     21932.8
    693800     21938.1
    693840     21934.6
    693880     21939.6
    693920     21942.7
    693960     21947.7
    694000       21942
[truncated: 175,951 more chars]
