# Supplementary material for: Comment on 'Valid molecular dynamics simulations of human hemoglobin require a surprisingly large box size'
Source: eLife. 2019 Jun 20;8:e44718. doi: 10.7554/eLife.44718 (PMC6586461; doi:10.7554/eLife.44718)
Supplement: Figure 2—figure supplement 1—source data 1. — The zip archive contains a README file describing which source files correspond to the different panels. [file elife-44718-fig2-figsupp1-data1.zip › figure2_SI/panel_C/box1/13/msd.xvg]

# This file was created Thu Mar 28 19:16:39 2019
# Created by:
#             :-) GROMACS - gmx msd, 2018.3-dev-20180823-5d5eb38 (-:
# 
# Executable:   /usr/local/gromacs/2018/2018.3-impi2017-fftw337-gcc640-cuda91/bin/gmx
# Data prefix:  /usr/local/gromacs/2018/2018.3-impi2017-fftw337-gcc640-cuda91
# Working dir:  /home/vgapsys/project/hemoglobin/ubq/closed_cube/box1/eq3/diffusion
# Command line:
#   gmx msd -s ../tpr.tpr -f /netmount/energy/vgapsys/hemoglobin/ubq/closed_cube/box1/eq3/traj_comp.xtc -trestart 800 -n index.ndx -o msd.xvg
# gmx msd is part of G R O M A C S:
#
# Gyas ROwers Mature At Cryogenic Speed
#
@    title "Mean Square Displacement"
@    xaxis  label "Time (ps)"
@    yaxis  label "MSD (nm\S2\N)"
@TYPE xy
# MSD gathered over 1e+06 ps with 1251 restarts
# Diffusion constants fitted from time 100000 to 900000 ps
# D[  SOL_&_OW] = 5.1972 (+/- 0.0838) (1e-5 cm^2/s)
         0           0
        40     1.32599
        80     2.59748
       120     3.86516
       160     5.12699
       200     6.38766
       240     7.64842
       280      8.9039
       320      10.156
       360     11.4078
       400     12.6616
       440     13.9138
       480     15.1637
       520     16.4164
       560     17.6747
       600     18.9199
       640     20.1797
       680     21.4283
       720     22.6807
       760     23.9333
       800     25.1798
       840     26.4339
       880     27.6812
       920     28.9333
       960     30.1811
      1000     31.4292
      1040     32.6814
      1080     33.9299
      1120     35.1757
      1160     36.4244
      1200     37.6841
      1240     38.9323
      1280     40.1819
      1320     41.4249
      1360      42.687
      1400     43.9359
      1440     45.1916
      1480     46.4335
      1520     47.6836
      1560     48.9353
      1600     50.1856
      1640      51.435
      1680     52.6804
      1720     53.9338
      1760     55.1852
      1800     56.4267
      1840     57.6876
      1880     58.9342
      1920      60.185
      1960     61.4324
      2000     62.6892
      2040     63.9351
      2080      65.181
      2120     66.4239
      2160     67.6804
      2200     68.9314
      2240     70.1855
      2280     71.4309
      2320     72.6771
      2360     73.9382
      2400     75.1831
      2440     76.4318
      2480     77.6768
      2520     78.9291
      2560     80.1806
      2600     81.4203
      2640     82.6922
      2680     83.9364
      2720     85.1912
      2760     86.4411
      2800     87.6994
      2840     88.9433
      2880     90.1847
      2920     91.4338
      2960     92.6909
      3000     93.9415
      3040     95.1982
      3080     96.4399
      3120     97.6816
      3160     98.9443
      3200     100.189
      3240     101.433
      3280     102.688
      3320     103.939
      3360     105.185
      3400     106.422
      3440     107.696
      3480      108.94
      3520     110.197
      3560     111.441
      3600     112.703
      3640     113.951
      3680     115.188
      3720     116.433
      3760     117.694
      3800     118.941
      3840     120.199
      3880     121.442
      3920     122.683
      3960     123.946
      4000      125.19
      4040      126.43
      4080     127.688
      4120     128.935
      4160     130.183
      4200     131.422
      4240     132.689
      4280     133.938
      4320     135.189
      4360     136.434
      4400     137.706
      4440     138.943
      4480     140.187
      4520     141.425
      4560     142.684
      4600     143.946
      4640       145.2
      4680     146.443
      4720     147.683
      4760     148.948
      4800     150.191
      4840      151.43
      4880     152.686
      4920      153.93
      4960     155.183
      5000     156.411
      5040     157.684
      5080     158.928
      5120     160.183
      5160     161.427
      5200     162.697
      5240     163.938
      5280     165.174
      5320     166.418
      5360     167.677
      5400     168.934
      5440     170.192
      5480     171.429
      5520     172.669
      5560     173.941
      5600     175.179
      5640     176.427
      5680     177.683
      5720      178.92
      5760     180.169
      5800     181.402
      5840     182.676
      5880     183.922
      5920     185.177
      5960     186.417
      6000     187.691
      6040     188.931
      6080     190.163
      6120     191.407
      6160     192.666
      6200     193.926
      6240     195.182
      6280      196.42
      6320     197.665
      6360     198.931
      6400     200.167
      6440     201.422
      6480     202.678
      6520     203.911
      6560     205.163
      6600     206.395
      6640     207.677
      6680     208.919
      6720     210.176
      6760     211.414
      6800     212.696
      6840     213.931
      6880     215.165
      6920     216.407
      6960     217.666
      7000     218.924
      7040     220.185
      7080     221.417
      7120     222.667
      7160     223.935
      7200     225.175
      7240     226.428
      7280     227.687
      7320     228.918
      7360     230.173
      7400     231.396
      7440     232.676
      7480     233.919
      7520      235.18
      7560     236.415
      7600       237.7
      7640     238.937
      7680     240.173
      7720     241.412
      7760     242.666
      7800     243.927
      7840     245.187
      7880     246.416
      7920     247.658
      7960     248.931
      8000     250.171
      8040     251.425
      8080     252.684
      8120     253.917
      8160     255.172
      8200     256.388
      8240     257.677
      8280     258.919
      8320     260.174
      8360     261.413
      8400     262.701
      8440     263.934
      8480     265.172
      8520     266.413
      8560     267.667
      8600     268.936
      8640     270.192
      8680     271.422
      8720     272.663
      8760     273.938
      8800     275.176
      8840     276.434
      8880     277.694
      8920     278.927
      8960     280.184
      9000     281.401
      9040     282.693
      9080     283.929
      9120     285.184
      9160     286.422
      9200     287.716
      9240     288.952
      9280     290.178
      9320     291.421
      9360     292.677
      9400     293.943
      9440     295.203
      9480     296.431
      9520     297.672
      9560     298.951
      9600     300.193
      9640     301.444
      9680     302.711
      9720     303.946
      9760     305.203
      9800     306.417
      9840      307.71
      9880     308.947
      9920     310.205
      9960     311.441
     10000     312.742
     10040     313.973
     10080     315.196
     10120     316.441
     10160     317.699
     10200     318.966
     10240     320.223
     10280     321.457
     10320     322.697
     10360     323.972
     10400     325.212
     10440     326.464
     10480     327.733
     10520     328.966
     10560     330.226
     10600     331.439
     10640     332.739
     10680     333.977
     10720     335.236
     10760      336.47
     10800     337.766
     10840     338.999
     10880      340.22
     10920     341.468
     10960     342.725
     11000     343.994
     11040     345.251
     11080     346.479
     11120     347.721
     11160     349.009
     11200      350.24
     11240     351.494
     11280     352.762
     11320     353.989
     11360     355.253
     11400     356.461
     11440     357.767
     11480     359.006
     11520     360.262
     11560     361.492
     11600     362.794
     11640     364.028
     11680     365.248
     11720     366.496
     11760     367.751
     11800     369.023
     11840     370.276
     11880     371.502
     11920     372.742
     11960     374.027
     12000     375.264
     12040     376.518
     12080     377.792
     12120     379.016
     12160     380.277
     12200     381.488
     12240     382.797
     12280     384.035
     12320     385.289
     12360      386.52
     12400     387.826
     12440     389.058
     12480     390.278
     12520     391.531
     12560      392.78
     12600      394.05
     12640     395.304
     12680     396.528
     12720     397.768
     12760     399.054
     12800     400.285
     12840     401.539
     12880     402.819
     12920     404.039
     12960     405.307
     13000     406.512
     13040     407.825
     13080     409.059
     13120     410.316
     13160     411.549
     13200     412.858
     13240     414.095
     13280     415.317
     13320      416.57
     13360     417.823
     13400     419.094
     13440     420.339
     13480     421.568
     13520     422.805
     13560     424.095
     13600     425.326
     13640     426.578
     13680      427.86
     13720      429.08
     13760      430.35
     13800     431.558
     13840     432.873
     13880     434.103
     13920     435.366
     13960      436.59
     14000     437.906
     14040     439.141
     14080     440.363
     14120     441.615
     14160     442.866
     14200     444.146
     14240     445.399
     14280     446.619
     14320     447.852
     14360     449.146
     14400     450.377
     14440     451.628
     14480     452.915
     14520      454.13
     14560     455.404
     14600     456.612
     14640     457.931
     14680      459.16
     14720      460.42
     14760     461.647
     14800     462.966
     14840     464.199
     14880     465.419
     14920     466.671
     14960     467.927
     15000     469.209
     15040     470.454
     15080     471.672
     15120      472.91
     15160     474.207
     15200     475.434
     15240     476.688
     15280      477.97
     15320     479.188
     15360     480.462
     15400     481.669
     15440     482.989
     15480     484.215
     15520     485.474
     15560     486.704
     15600     488.022
     15640     489.258
     15680     490.469
     15720     491.724
     15760     492.981
     15800     494.271
     15840     495.514
     15880     496.729
     15920     497.962
     15960     499.256
     16000     500.483
     16040     501.732
     16080     503.015
     16120     504.227
     16160     505.509
     16200      506.71
     16240     508.034
     16280     509.254
     16320     510.522
     16360     511.746
     16400     513.073
     16440     514.309
     16480     515.523
     16520     516.772
     16560     518.023
     16600     519.312
     16640     520.558
     16680     521.774
     16720      523.01
     16760     524.305
     16800     525.528
     16840     526.782
     16880     528.068
     16920     529.278
     16960     530.561
     17000     531.758
     17040     533.092
     17080      534.31
     17120     535.579
     17160     536.807
     17200     538.137
     17240     539.374
     17280      540.58
     17320     541.833
     17360     543.078
     17400     544.379
     17440     545.621
     17480     546.833
     17520     548.071
     17560     549.372
     17600     550.594
     17640     551.839
     17680      553.13
     17720     554.333
     17760     555.619
     17800     556.815
     17840     558.153
     17880     559.369
     17920     560.637
     17960     561.867
     18000     563.191
     18040      564.43
     18080     565.633
     18120     566.887
     18160     568.133
     18200     569.425
     18240     570.667
     18280     571.889
     18320     573.121
     18360      574.42
     18400     575.645
     18440     576.896
     18480     578.178
     18520     579.394
     18560     580.679
     18600     581.857
     18640     583.202
     18680     584.421
     18720     585.689
     18760     586.914
     18800     588.243
     18840     589.475
     18880     590.685
     18920     591.934
     18960     593.179
     19000     594.476
     19040     595.719
     19080     596.936
     19120     598.171
     19160     599.472
     19200     600.694
     19240     601.942
     19280     603.232
     19320     604.442
     19360     605.728
     19400     606.908
     19440     608.255
     19480     609.463
     19520     610.735
     19560     611.957
     19600     613.286
     19640     614.519
     19680     615.728
     19720     616.979
     19760     618.226
     19800     619.524
     19840     620.763
     19880     621.979
     19920     623.209
     19960     624.514
     20000     625.738
     20040     626.986
     20080     628.279
     20120     629.484
     20160     630.775
     20200     631.948
     20240     633.296
     20280     634.512
     20320     635.779
     20360     636.998
     20400     638.333
     20440     639.564
     20480     640.777
     20520     642.022
     20560     643.265
     20600     644.568
     20640     645.808
     20680     647.023
     20720     648.246
     20760     649.555
     20800     650.776
     20840     652.024
     20880     653.317
     20920     654.523
     20960     655.816
     21000     656.979
     21040     658.335
     21080     659.547
     21120     660.817
     21160     662.039
     21200     663.381
     21240     664.611
     21280     665.821
     21320      667.07
     21360     668.312
     21400     669.617
     21440     670.859
     21480      672.07
     21520     673.299
     21560     674.604
     21600     675.825
     21640     677.074
     21680     678.361
     21720     679.566
     21760     680.863
     21800     682.017
     21840     683.376
     21880     684.587
     21920     685.857
     21960     687.074
     22000     688.427
     22040     689.653
     22080     690.863
     22120     692.109
     22160     693.354
     22200     694.661
     22240     695.896
     22280     697.106
     22320     698.327
     22360     699.636
     22400     700.863
     22440      702.11
     22480     703.395
     22520       704.6
     22560     705.897
     22600     707.048
     22640     708.414
     22680     709.624
     22720     710.898
     22760     712.114
     22800      713.47
     22840     714.688
     22880     715.893
     22920      717.14
     22960     718.382
     23000     719.696
     23040     720.933
     23080     722.144
     23120     723.356
     23160     724.675
     23200     725.891
     23240     727.139
     23280     728.432
     23320     729.635
     23360     730.932
     23400     732.076
     23440     733.443
     23480     734.656
     23520     735.928
     23560     737.141
     23600     738.496
     23640     739.713
     23680     740.924
     23720      742.17
     23760      743.41
     23800     744.723
     23840     745.959
     23880      747.17
     23920     748.383
     23960      749.71
     24000     750.919
     24040     752.172
     24080     753.462
     24120     754.666
     24160     755.968
     24200     757.101
     24240      758.48
     24280     759.687
     24320     760.961
     24360      762.17
     24400     763.537
     24440     764.754
     24480     765.965
     24520     767.215
     24560      768.45
     24600     769.765
     24640     771.002
     24680     772.207
     24720     773.424
     24760      774.75
     24800     775.956
     24840     777.212
     24880     778.507
     24920     779.709
     24960     781.014
     25000      782.14
     25040     783.525
     25080     784.734
     25120      786.01
     25160     787.218
     25200     788.587
     25240     789.802
     25280     791.012
     25320     792.262
     25360     793.497
     25400     794.813
     25440     796.046
     25480      797.25
     25520     798.464
     25560     799.791
     25600         801
     25640     802.254
     25680     803.551
     25720     804.749
     25760     806.062
     25800     807.187
     25840      808.58
     25880     809.785
     25920     811.056
     25960     812.268
     26000     813.646
     26040      814.86
     26080     816.061
     26120      817.31
     26160     818.537
     26200     819.862
     26240     821.098
     26280     822.296
     26320     823.507
     26360     824.835
     26400     826.048
     26440     827.299
     26480     828.594
     26520     829.787
     26560     831.108
     26600     832.229
     26640     833.619
     26680      834.82
     26720     836.104
     26760     837.305
     26800     838.681
     26840     839.896
     26880     841.098
     26920     842.345
     26960     843.572
     27000     844.898
     27040     846.131
     27080     847.329
     27120     848.536
     27160     849.869
     27200     851.084
     27240     852.337
     27280     853.637
     27320     854.821
     27360     856.143
     27400     857.256
     27440     858.655
     27480     859.845
     27520     861.135
     27560     862.337
     27600     863.716
     27640     864.919
     27680     866.125
     27720     867.372
     27760     868.598
     27800     869.931
     27840     871.154
     27880     872.353
     27920     873.559
     27960     874.896
     28000     876.106
     28040     877.364
     28080     878.662
     28120     879.845
     28160     881.164
     28200     882.281
     28240     883.684
     28280     884.873
     28320     886.167
     28360     887.367
     28400     888.747
     28440     889.949
     28480     891.157
     28520     892.403
     28560     893.636
     28600     894.963
     28640     896.187
     28680     897.381
     28720     898.584
     28760     899.925
     28800     901.136
     28840      902.39
     28880     903.687
     28920     904.867
     28960      906.19
     29000     907.305
     29040     908.698
     29080     909.892
     29120     911.176
     29160     912.385
     29200     913.764
     29240     914.961
     29280     916.162
     29320      917.41
     29360     918.644
     29400     919.981
     29440     921.203
     29480     922.402
     29520     923.595
     29560     924.939
     29600     926.147
     29640     927.402
     29680     928.705
     29720     929.882
     29760     931.203
     29800     932.309
     29840     933.711
     29880     934.901
     29920     936.183
     29960     937.393
     30000      938.78
     30040     939.971
     30080     941.172
     30120     942.414
     30160     943.651
     30200     944.989
     30240     946.216
     30280     947.407
     30320     948.595
     30360     949.946
     30400     951.152
     30440     952.406
     30480     953.712
     30520     954.894
     30560     956.221
     30600      957.32
     30640     958.724
     30680     959.911
     30720     961.199
     30760     962.398
     30800      963.79
     30840     964.982
     30880     966.176
     30920     967.417
     30960      968.65
     31000     969.994
     31040     971.214
     31080     972.408
     31120     973.596
     31160     974.946
     31200     976.146
     31240     977.405
     31280      978.72
     31320     979.889
     31360     981.221
     31400     982.323
     31440     983.732
     31480     984.915
     31520     986.198
     31560     987.403
     31600     988.796
     31640     989.994
     31680     991.186
     31720     992.421
     31760     993.657
     31800     995.004
     31840     996.219
     31880     997.407
     31920     998.595
     31960     999.954
     32000     1001.15
     32040     1002.42
     32080     1003.73
     32120     1004.89
     32160     1006.23
     32200     1007.32
     32240     1008.74
     32280     1009.91
     32320      1011.2
     32360      1012.4
     32400      1013.8
     32440     1014.99
     32480     1016.18
     32520     1017.42
     32560     1018.66
     32600     1020.01
     32640     1021.22
     32680     1022.41
     32720     1023.59
     32760     1024.95
     32800     1026.15
     32840     1027.42
     32880     1028.72
     32920     1029.88
     32960     1031.22
     33000     1032.31
     33040     1033.73
     33080      1034.9
     33120     1036.19
     33160     1037.38
     33200     1038.79
     33240     1039.98
     33280     1041.18
     33320     1042.42
     33360     1043.65
     33400        1045
     33440     1046.22
     33480      1047.4
     33520     1048.58
     33560     1049.94
     33600     1051.14
     33640     1052.42
     33680     1053.72
     33720     1054.87
     33760     1056.22
     33800     1057.31
     33840     1058.74
     33880     1059.91
     33920      1061.2
     33960     1062.38
     34000     1063.81
     34040     1064.99
     34080     1066.18
     34120     1067.42
     34160     1068.65
     34200        1070
     34240     1071.22
     34280     1072.39
     34320     1073.57
     34360     1074.94
     34400     1076.14
     34440     1077.42
     34480     1078.72
     34520     1079.87
     34560     1081.21
     34600      1082.3
     34640     1083.73
     34680      1084.9
     34720     1086.18
     34760     1087.37
     34800     1088.79
     34840     1089.97
     34880     1091.16
     34920     1092.41
     34960     1093.63
     35000     1094.99
     35040      1096.2
     35080     1097.37
     35120     1098.56
     35160     1099.92
     35200     1101.12
     35240     1102.39
     35280      1103.7
     35320     1104.84
     35360     1106.19
     35400     1107.27
     35440      1108.7
     35480     1109.87
     35520     1111.16
     35560     1112.36
     35600     1113.78
     35640     1114.96
     35680     1116.14
     35720     1117.39
     35760     1118.62
     35800     1119.97
     35840     1121.19
     35880     1122.36
     35920     1123.55
     35960     1124.92
     36000     1126.11
     36040     1127.38
     36080     1128.68
     36120     1129.82
     36160     1131.17
     36200     1132.25
     36240     1133.69
     36280     1134.86
     36320     1136.15
     36360     1137.35
     36400     1138.78
     36440     1139.95
     36480     1141.13
     36520     1142.38
     36560      1143.6
     36600     1144.97
     36640     1146.18
     36680     1147.34
     36720     1148.53
     36760     1149.91
     36800     1151.09
     36840     1152.37
     36880     1153.67
     36920      1154.8
     36960     1156.16
     37000     1157.24
     37040     1158.68
     37080     1159.86
     37120     1161.14
     37160     1162.33
     37200     1163.76
     37240     1164.94
     37280     1166.12
     37320     1167.37
     37360      1168.6
     37400     1169.96
     37440     1171.17
     37480     1172.33
     37520     1173.52
     37560      1174.9
     37600     1176.08
     37640     1177.36
     37680     1178.66
     37720     1179.79
     37760     1181.14
     37800     1182.23
     37840     1183.68
     37880     1184.85
     37920     1186.12
     37960     1187.32
     38000     1188.75
     38040     1189.93
     38080     1191.11
     38120     1192.35
     38160     1193.58
     38200     1194.94
     38240     1196.15
     38280     1197.32
     38320      1198.5
     38360     1199.88
     38400     1201.07
     38440     1202.34
     38480     1203.65
     38520     1204.78
     38560     1206.13
     38600      1207.2
     38640     1208.67
     38680     1209.84
     38720     1211.12
     38760     1212.31
     38800     1213.74
     38840     1214.93
     38880      1216.1
     38920     1217.34
     38960     1218.57
     39000     1219.93
     39040     1221.14
     39080     1222.31
     39120     1223.48
     39160     1224.86
     39200     1226.05
     39240     1227.33
     39280     1228.63
     39320     1229.76
     39360     1231.11
     39400     1232.18
     39440     1233.65
     39480     1234.82
     39520      1236.1
     39560     1237.29
     39600     1238.73
     39640     1239.91
     39680     1241.08
     39720     1242.32
     39760     1243.55
     39800     1244.91
     39840     1246.12
     39880     1247.29
     39920     1248.45
     39960     1249.83
     40000     1251.02
     40040     1252.31
     40080     1253.62
     40120     1254.73
     40160      1256.1
     40200     1257.17
     40240     1258.64
     40280     1259.81
     40320     1261.09
     40360     1262.27
     40400     1263.73
     40440     1264.91
     40480     1266.07
     40520     1267.31
     40560     1268.54
     40600      1269.9
     40640     1271.11
     40680     1272.27
     40720     1273.44
     40760     1274.83
     40800     1276.02
     40840      1277.3
     40880     1278.62
     40920     1279.72
     40960     1281.09
     41000     1282.16
     41040     1283.64
     41080      1284.8
     41120     1286.09
     41160     1287.27
     41200     1288.72
     41240     1289.91
     41280     1291.07
     41320     1292.32
     41360     1293.54
     41400     1294.91
     41440     1296.12
     41480     1297.28
     41520     1298.44
     41560     1299.83
     41600     1301.02
     41640      1302.3
     41680     1303.62
     41720     1304.72
     41760     1306.08
     41800     1307.15
     41840     1308.63
     41880     1309.79
     41920     1311.07
     41960     1312.25
     42000     1313.72
     42040      1314.9
     42080     1316.06
     42120      1317.3
     42160     1318.53
     42200      1319.9
     42240      1321.1
     42280     1322.27
     42320     1323.43
     42360     1324.83
     42400        1326
     42440     1327.28
     42480      1328.6
     42520      1329.7
     42560     1331.07
     42600     1332.13
     42640     1333.62
     42680     1334.78
     42720     1336.06
     42760     1337.24
     42800      1338.7
     42840     1339.89
     42880     1341.04
     42920     1342.28
     42960     1343.51
     43000     1344.88
     43040     1346.08
     43080     1347.24
     43120     1348.41
     43160     1349.81
     43200     1350.98
     43240     1352.26
     43280     1353.58
     43320     1354.66
     43360     1356.04
     43400      1357.1
     43440     1358.59
     43480     1359.75
     43520     1361.03
     43560      1362.2
     43600     1363.67
     43640     1364.86
     43680     1366.02
     43720     1367.26
     43760     1368.48
     43800     1369.86
     43840     1371.05
     43880     1372.22
     43920     1373.37
     43960     1374.78
     44000     1375.94
     44040     1377.23
     44080     1378.55
     44120     1379.64
     44160     1381.02
     44200     1382.06
     44240     1383.57
     44280     1384.72
     44320     1386.01
     44360     1387.18
     44400     1388.65
     44440     1389.84
     44480        1391
     44520     1392.24
     44560     1393.46
     44600     1394.85
     44640     1396.03
     44680      1397.2
     44720     1398.34
     44760     1399.75
     44800     1400.91
     44840     1402.21
     44880     1403.53
     44920     1404.61
     44960        1406
     45000     1407.04
     45040     1408.54
     45080      1409.7
     45120     1410.99
     45160     1412.15
     45200     1413.63
     45240     1414.83
     45280     1415.97
     45320     1417.22
     45360     1418.44
     45400     1419.83
     45440     1421.01
     45480     1422.18
     45520     1423.32
     45560     1424.73
     45600     1425.89
     45640      1427.2
     45680     1428.51
     45720      1429.6
     45760     1430.97
     45800     1432.02
     45840     1433.53
     45880     1434.69
     45920     1435.98
     45960     1437.14
     46000     1438.62
     46040     1439.82
     46080     1440.96
     46120     1442.21
     46160     1443.43
     46200     1444.82
     46240        1446
     46280     1447.17
     46320      1448.3
     46360     1449.72
     46400     1450.88
     46440     1452.18
     46480      1453.5
     46520     1454.58
     46560     1455.96
     46600        1457
     46640     1458.52
     46680     1459.67
     46720     1460.97
     46760     1462.13
     46800     1463.62
     46840     1464.82
     46880     1465.95
     46920      1467.2
     46960     1468.43
     47000     1469.82
     47040        1471
     47080     1472.17
     47120     1473.29
     47160     1474.72
     47200     1475.88
     47240     1477.19
     47280     1478.51
     47320     1479.59
     47360     1480.96
     47400     1482.01
     47440     1483.52
     47480     1484.68
     47520     1485.98
     47560     1487.13
     47600     1488.62
     47640     1489.81
     47680     1490.94
     47720     1492.19
     47760     1493.43
     47800     1494.82
     47840        1496
     47880     1497.16
     47920     1498.29
     47960     1499.73
     48000     1500.88
     48040      1502.2
     48080     1503.52
     48120     1504.59
     48160     1505.97
     48200     1507.02
     48240     1508.54
     48280      1509.7
     48320     1510.98
     48360     1512.14
     48400     1513.63
     48440     1514.83
     48480     1515.95
     48520     1517.21
     48560     1518.44
     48600     1519.83
     48640     1521.02
     48680     1522.17
     48720      1523.3
     48760     1524.74
     48800     1525.89
     48840     1527.21
     48880     1528.53
     48920     1529.61
     48960     1530.98
     49000     1532.03
     49040     1533.55
     49080     1534.71
     49120        1536
     49160     1537.15
     49200     1538.64
     49240     1539.85
     49280     1540.96
     49320     1542.22
     49360     1543.45
     49400     1544.85
     49440     1546.04
     49480     1547.19
     49520     1548.31
     49560     1549.76
     49600     1550.91
     49640     1552.23
     49680     1553.55
     49720     1554.63
     49760        1556
     49800     1557.06
     49840     1558.57
     49880     1559.74
     49920     1561.03
     49960     1562.17
     50000     1563.67
     50040     1564.87
     50080     1565.98
     50120     1567.25
     50160     1568.47
     50200     1569.88
     50240     1571.07
     50280     1572.23
     50320     1573.34
     50360     1574.78
     50400     1575.93
     50440     1577.27
     50480     1578.59
     50520     1579.67
     50560     1581.04
     50600     1582.08
     50640     1583.61
     50680     1584.78
     50720     1586.06
     50760      1587.2
     50800      1588.7
     50840     1589.91
     50880     1591.01
     50920     1592.29
     50960      1593.5
     51000     1594.91
     51040     1596.11
     51080     1597.26
     51120     1598.37
     51160     1599.82
     51200     1600.96
     51240      1602.3
     51280     1603.62
     51320      1604.7
     51360     1606.08
     51400     1607.11
     51440     1608.63
     51480     1609.81
     51520     1611.11
     51560     1612.24
     51600     1613.74
     51640     1614.96
     51680     1616.04
     51720     1617.33
     51760     1618.54
     51800     1619.96
     51840     1621.15
     51880      1622.3
     51920     1623.41
     51960     1624.86
     52000        1626
     52040     1627.34
     52080     1628.66
     52120     1629.74
     52160     1631.11
     52200     1632.15
     52240     1633.68
     52280     1634.84
     52320     1636.14
     52360     1637.27
     52400     1638.78
     52440     1639.98
     52480     1641.08
     52520     1642.36
     52560     1643.57
     52600     1644.99
     52640     1646.19
     52680     1647.34
     52720     1648.44
     52760     1649.89
     52800     1651.03
     52840     1652.37
     52880     1653.69
     52920     1654.78
     52960     1656.15
     53000     1657.18
     53040     1658.71
     53080     1659.88
     53120     1661.18
     53160     1662.31
     53200     1663.81
     53240     1665.02
     53280     1666.11
     53320      1667.4
     53360     1668.61
     53400     1670.03
     53440     1671.22
     53480     1672.38
     53520     1673.47
     53560     1674.93
     53600     1676.06
     53640     1677.41
     53680     1678.73
     53720     1679.81
     53760     1681.18
     53800      1682.2
     53840     1683.75
     53880     1684.91
     53920     1686.21
     53960     1687.33
     54000     1688.85
     54040     1690.06
     54080     1691.14
     54120     1692.42
     54160     1693.64
     54200     1695.05
     54240     1696.25
     54280     1697.41
     54320     1698.49
     54360     1699.96
     54400     1701.08
     54440     1702.44
     54480     1703.76
     54520     1704.83
     54560     1706.21
     54600     1707.22
     54640     1708.78
     54680     1709.94
     54720     1711.24
     54760     1712.35
     54800     1713.88
     54840     1715.08
     54880     1716.16
     54920     1717.44
     54960     1718.65
     55000     1720.07
     55040     1721.26
     55080     1722.42
     55120      1723.5
     55160     1724.96
     55200     1726.09
     55240     1727.45
     55280     1728.77
     55320     1729.83
     55360     1731.22
     55400     1732.22
     55440     1733.78
     55480     1734.94
     55520     1736.24
     55560     1737.36
     55600     1738.88
     55640     1740.08
     55680     1741.17
     55720     1742.44
     55760     1743.65
     55800     1745.07
     55840     1746.27
     55880     1747.43
     55920      1748.5
     55960     1749.96
     56000     1751.09
     56040     1752.44
     56080     1753.77
     56120     1754.82
     56160     1756.21
     56200     1757.23
     56240     1758.77
     56280     1759.94
     56320     1761.24
     56360     1762.35
     56400     1763.88
     56440     1765.08
     56480     1766.15
     56520     1767.43
     56560     1768.64
     56600     1770.06
     56640     1771.26
     56680     1772.42
     56720     1773.49
     56760     1774.94
     56800     1776.08
     56840     1777.43
     56880     1778.76
     56920     1779.81
     56960      1781.2
     57000     1782.21
     57040     1783.77
     57080     1784.93
     57120     1786.23
     57160     1787.35
     57200     1788.88
     57240     1790.08
     57280     1791.15
     57320     1792.43
     57360     1793.64
     57400     1795.05
     57440     1796.25
     57480     1797.41
     57520     1798.47
     57560     1799.93
     57600     1801.06
     57640     1802.41
     57680     1803.73
     57720      1804.8
     57760     1806.18
     57800      1807.2
     57840     1808.75
     57880     1809.92
     57920     1811.21
     57960     1812.33
     58000     1813.86
     58040     1815.06
     58080     1816.12
     58120     1817.41
     58160     1818.61
     58200     1820.03
     58240     1821.23
     58280     1822.39
     58320     1823.44
     58360     1824.91
     58400     1826.04
     58440      1827.4
     58480     1828.72
     58520     1829.79
     58560     1831.17
     58600     1832.19
     58640     1833.74
     58680     1834.91
     58720     1836.19
     58760      1837.3
     58800     1838.84
     58840     1840.04
     58880      1841.1
     58920     1842.38
     58960     1843.59
     59000     1845.01
     59040     1846.21
     59080     1847.37
     59120     1848.42
     59160      1849.9
     59200     1851.02
     59240     1852.39
     59280      1853.7
     59320     1854.77
     59360     1856.15
     59400     1857.16
     59440     1858.71
     59480     1859.88
     59520     1861.17
     59560     1862.28
     59600     1863.81
     59640     1865.02
     59680     1866.07
     59720     1867.36
     59760     1868.57
     59800     1869.98
     59840     1871.18
     59880     1872.34
     59920     1873.39
     59960     1874.88
     60000     1875.99
     60040     1877.36
     60080     1878.67
     60120     1879.74
     60160     1881.13
     60200     1882.13
     60240     1883.68
     60280     1884.84
     60320     1886.14
     60360     1887.25
     60400     1888.79
     60440     1889.99
     60480     1891.04
     60520     1892.33
     60560     1893.54
     60600     1894.96
     60640     1896.16
     60680     1897.33
     60720     1898.36
     60760     1899.85
     60800     1900.96
     60840     1902.35
     60880     1903.65
     60920     1904.73
     60960     1906.11
     61000     1907.11
     61040     1908.67
     61080     1909.82
     61120     1911.11
     61160     1912.22
     61200     1913.77
     61240     1914.96
     61280     1916.02
     61320      1917.3
     61360     1918.51
     61400     1919.93
     61440     1921.14
     61480     1922.29
     61520     1923.33
     61560     1924.82
     61600     1925.94
     61640     1927.31
     61680     1928.62
     61720     1929.68
     61760     1931.07
     61800     1932.07
     61840     1933.63
     61880     1934.77
     61920     1936.07
     61960     1937.18
     62000     1938.72
     62040     1939.93
     62080     1940.97
     62120     1942.26
     62160     1943.47
     62200      1944.9
     62240      1946.1
     62280     1947.26
     62320     1948.31
     62360     1949.79
     62400     1950.91
     62440     1952.28
     62480     1953.59
     62520     1954.66
     62560     1956.04
     62600     1957.03
     62640     1958.61
     62680     1959.74
     62720     1961.05
     62760     1962.15
     62800     1963.69
     62840      1964.9
     62880     1965.93
     62920     1967.22
     62960     1968.44
     63000     1969.87
     63040     1971.07
     63080     1972.22
     63120     1973.28
     63160     1974.76
     63200     1975.87
     63240     1977.24
     63280     1978.56
     63320     1979.63
     63360        1981
     63400     1981.98
     63440     1983.57
     63480      1984.7
     63520        1986
     63560     1987.11
     63600     1988.66
     63640     1989.86
     63680     1990.88
     63720     1992.18
     63760     1993.41
     63800     1994.83
     63840     1996.04
     63880     1997.19
     63920     1998.24
     63960     1999.72
     64000     2000.84
     64040     2002.21
     64080     2003.53
     64120     2004.58
     64160     2005.98
     64200     2006.94
     64240     2008.54
     64280     2009.65
     64320     2010.95
     64360     2012.06
     64400     2013.62
     64440     2014.81
     64480     2015.84
     64520     2017.14
     64560     2018.36
     64600      2019.8
     64640        2021
     64680     2022.15
     64720      2023.2
     64760      2024.7
     64800     2025.79
     64840     2027.18
     64880     2028.49
     64920     2029.54
     64960     2030.93
     65000      2031.9
     65040     2033.49
     65080     2034.61
     65120      2035.9
     65160     2037.02
     65200     2038.57
     65240     2039.78
     65280      2040.8
     65320      2042.1
     65360     2043.32
     65400     2044.76
     65440     2045.96
     65480      2047.1
     65520     2048.15
     65560     2049.66
     65600     2050.75
     65640     2052.14
     65680     2053.45
     65720     2054.49
     65760     2055.88
     65800     2056.85
     65840     2058.46
     65880     2059.57
     65920     2060.87
     65960     2061.99
     66000     2063.54
     66040     2064.75
     66080     2065.76
     66120     2067.07
     66160      2068.3
     66200     2069.74
     66240     2070.93
     66280     2072.08
     66320     2073.11
     66360     2074.63
     66400     2075.71
     66440      2077.1
     66480     2078.41
     66520     2079.45
     66560     2080.85
     66600     2081.81
     66640     2083.42
     66680     2084.54
     66720     2085.84
     66760     2086.95
     66800     2088.52
     66840     2089.71
     66880     2090.73
     66920     2092.04
     66960     2093.26
     67000      2094.7
     67040      2095.9
     67080     2097.05
     67120     2098.08
     67160      2099.6
     67200     2100.68
     67240     2102.06
     67280     2103.38
     67320      2104.4
     67360     2105.81
     67400     2106.77
     67440     2108.39
     67480      2109.5
     67520     2110.79
     67560      2111.9
     67600     2113.48
     67640     2114.66
     67680     2115.66
     67720     2116.99
     67760      2118.2
     67800     2119.64
     67840     2120.85
     67880        2122
     67920     2123.03
     67960     2124.55
     68000     2125.63
     68040     2127.01
     68080     2128.32
     68120     2129.36
     68160     2130.75
     68200     2131.71
     68240     2133.33
     68280     2134.43
     68320     2135.74
     68360     2136.83
     68400     2138.43
     68440      2139.6
     68480      2140.6
     68520     2141.92
     68560     2143.14
     68600     2144.58
     68640      2145.8
     68680     2146.95
     68720     2147.98
     68760     2149.48
     68800     2150.59
     68840     2151.97
     68880     2153.28
     68920     2154.31
     68960     2155.69
     69000     2156.67
     69040     2158.29
     69080     2159.39
     69120      2160.7
     69160      2161.8
     69200     2163.39
     69240     2164.57
     69280     2165.56
     69320     2166.89
     69360     2168.11
     69400     2169.55
     69440     2170.78
     69480     2171.93
     69520     2172.94
     69560     2174.46
     69600     2175.56
     69640     2176.93
     69680     2178.24
     69720     2179.27
     69760     2180.66
     69800     2181.63
     69840     2183.27
     69880     2184.36
     69920     2185.67
     69960     2186.77
     70000     2188.36
     70040     2189.54
     70080     2190.53
     70120     2191.86
     70160     2193.07
     70200     2194.54
     70240     2195.76
     70280     2196.91
     70320     2197.92
     70360     2199.44
     70400     2200.53
     70440     2201.91
     70480     2203.22
     70520     2204.26
     70560     2205.63
     70600     2206.61
     70640     2208.24
     70680     2209.34
     70720     2210.64
     70760     2211.74
     70800     2213.33
     70840     2214.52
     70880     2215.49
     70920     2216.84
     70960     2218.04
     71000     2219.51
     71040     2220.73
     71080     2221.88
     71120     2222.88
     71160      2224.4
     71200     2225.49
     71240     2226.86
     71280     2228.18
     71320     2229.22
     71360     2230.59
     71400     2231.56
     71440     2233.19
     71480     2234.31
     71520     2235.59
     71560     2236.71
     71600     2238.29
     71640     2239.48
     71680     2240.45
     71720      2241.8
     71760     2242.99
     71800     2244.47
     71840     2245.68
     71880     2246.83
     71920     2247.84
     71960     2249.36
     72000     2250.46
     72040     2251.82
     72080     2253.14
     72120     2254.18
     72160     2255.55
     72200     2256.52
     72240     2258.15
     72280     2259.27
     72320     2260.55
     72360     2261.66
     72400     2263.25
     72440     2264.44
     72480     2265.42
     72520     2266.76
     72560     2267.95
     72600     2269.43
     72640     2270.65
     72680      2271.8
     72720      2272.8
     72760     2274.34
     72800     2275.42
     72840     2276.77
     72880      2278.1
     72920     2279.14
     72960     2280.52
     73000     2281.48
     73040     2283.12
     73080     2284.24
     73120     2285.53
     73160     2286.64
     73200     2288.24
     73240     2289.42
     73280     2290.39
     73320     2291.73
     73360     2292.93
     73400     2294.41
     73440     2295.63
     73480     2296.79
     73520     2297.77
     73560      2299.3
     73600      2300.4
     73640     2301.74
     73680     2303.07
     73720     2304.12
     73760     2305.49
     73800     2306.46
     73840      2308.1
     73880     2309.22
     73920      2310.5
     73960     2311.61
     74000     2313.22
     74040     2314.41
     74080     2315.37
     74120     2316.71
     74160     2317.91
     74200     2319.39
     74240     2320.61
     74280     2321.77
     74320     2322.74
     74360     2324.28
     74400     2325.36
     74440     2326.71
     74480     2328.06
     74520     2329.09
     74560     2330.46
     74600     2331.43
     74640     2333.08
     74680     2334.19
     74720     2335.48
     74760     2336.58
     74800     2338.21
     74840     2339.38
     74880     2340.33
     74920     2341.68
     74960     2342.88
     75000     2344.38
     75040     2345.58
     75080     2346.74
     75120     2347.72
     75160     2349.25
     75200     2350.35
     75240     2351.69
     75280     2353.05
     75320     2354.09
     75360     2355.45
     75400     2356.42
     75440     2358.07
     75480     2359.18
     75520     2360.47
     75560     2361.56
     75600      2363.2
     75640     2364.38
     75680     2365.33
     75720     2366.68
     75760     2367.88
     75800     2369.36
     75840     2370.57
     75880     2371.73
     75920     2372.71
     75960     2374.25
     76000     2375.34
     76040     2376.68
     76080     2378.05
     76120     2379.08
     76160     2380.44
     76200     2381.41
     76240     2383.07
     76280     2384.17
     76320     2385.47
     76360     2386.56
     76400     2388.19
     76440     2389.37
     76480     2390.32
     76520     2391.67
     76560     2392.88
     76600     2394.35
     76640     2395.57
     76680     2396.73
     76720     2397.71
     76760     2399.25
     76800     2400.34
     76840     2401.68
     76880     2403.04
     76920     2404.08
     76960     2405.43
     77000      2406.4
     77040     2408.06
     77080     2409.16
     77120     2410.46
     77160     2411.54
     77200     2413.19
     77240     2414.36
     77280     2415.32
     77320     2416.67
     77360     2417.88
     77400     2419.36
     77440     2420.57
     77480     2421.73
     77520     2422.71
     77560     2424.23
     77600     2425.34
     77640     2426.68
     77680     2428.05
     77720     2429.06
     77760     2430.42
     77800      2431.4
     77840     2433.06
     77880     2434.14
     77920     2435.46
     77960     2436.54
     78000     2438.17
     78040     2439.35
     78080     2440.31
     78120     2441.68
     78160     2442.87
     78200     2444.35
     78240     2445.56
     78280     2446.74
     78320      2447.7
     78360     2449.24
     78400     2450.34
     78440     2451.67
     78480     2453.03
     78520     2454.06
     78560     2455.41
     78600     2456.39
     78640     2458.06
     78680     2459.15
     78720     2460.47
     78760     2461.52
     78800     2463.16
     78840     2464.35
     78880      2465.3
     78920     2466.66
     78960     2467.86
     79000     2469.36
     79040     2470.55
     79080     2471.73
     79120      2472.7
     79160     2474.24
     79200     2475.33
     79240     2476.67
     79280     2478.02
     79320     2479.07
     79360     2480.41
     79400     2481.39
     79440     2483.06
     79480     2484.14
     79520     2485.47
     79560     2486.51
     79600     2488.15
     79640     2489.34
     79680     2490.29
     79720     2491.66
     79760     2492.86
     79800     2494.35
     79840     2495.54
     79880     2496.72
     79920      2497.7
     79960     2499.24
     80000     2500.33
     80040     2501.68
     80080     2503.02
     80120     2504.07
     80160      2505.4
     80200     2506.37
     80240     2508.06
     80280     2509.13
     80320     2510.47
     80360     2511.49
     80400     2513.16
     80440     2514.34
     80480     2515.29
     80520     2516.66
     80560     2517.85
     80600     2519.36
     80640     2520.55
     80680     2521.72
     80720     2522.68
     80760     2524.23
     80800     2525.32
     80840     2526.67
     80880     2528.01
     80920     2529.06
     80960      2530.4
     81000     2531.37
     81040     2533.05
     81080     2534.12
     81120     2535.47
     81160      2536.5
     81200     2538.15
     81240     2539.34
     81280     2540.28
     81320     2541.66
     81360     2542.84
     81400     2544.36
     81440     2545.53
     81480     2546.71
     81520      2547.7
     81560     2549.24
     81600     2550.32
     81640     2551.67
     81680     2553.01
     81720     2554.07
     81760     2555.41
     81800     2556.37
     81840     2558.06
     81880     2559.14
     81920     2560.48
     81960     2561.51
     82000     2563.16
     82040     2564.35
     82080     2565.28
     82120     2566.66
     82160     2567.84
     82200     2569.37
     82240     2570.53
     82280     2571.73
     82320     2572.73
     82360     2574.26
     82400     2575.32
     82440     2576.68
     82480     2578.03
     82520     2579.09
     82560     2580.43
     82600     2581.39
     82640     2583.09
     82680     2584.16
     82720     2585.51
     82760     2586.53
     82800     2588.18
     82840     2589.37
     82880     2590.31
     82920     2591.68
     82960     2592.86
     83000      2594.4
     83040     2595.56
     83080     2596.74
     83120     2597.73
     83160     2599.27
     83200     2600.34
     83240     2601.69
     83280     2603.05
     83320     2604.12
     83360     2605.45
     83400      2606.4
     83440      2608.1
     83480     2609.17
     83520     2610.52
     83560     2611.55
     83600     2613.19
     83640     2614.39
     83680     2615.32
     83720     2616.69
     83760     2617.89
     83800     2619.41
     83840     2620.57
     83880     2621.75
     83920     2622.75
     83960     2624.29
     84000     2625.36
     84040     2626.72
     84080     2628.07
     84120     2629.13
     84160     2630.46
     84200     2631.43
     84240     2633.13
     84280     2634.18
     84320     2635.55
     84360     2636.57
     84400     2638.21
     84440      2639.4
     84480     2640.34
     84520     2641.72
     84560      2642.9
     84600     2644.43
     84640     2645.59
     84680     2646.77
     84720     2647.76
     84760     2649.32
     84800     2650.38
     84840     2651.73
     84880      2653.1
     84920     2654.14
     84960     2655.47
     85000     2656.43
     85040     2658.15
     85080     2659.19
     85120     2660.57
     85160     2661.59
     85200     2663.23
     85240     2664.44
     85280     2665.37
     85320     2666.73
     85360     2667.93
     85400     2669.45
     85440     2670.62
     85480      2671.8
     85520     2672.79
     85560     2674.35
     85600     2675.41
     85640     2676.77
     85680     2678.13
     85720     2679.15
     85760      2680.5
     85800     2681.46
     85840     2683.18
     85880     2684.23
     85920     2685.61
     85960     2686.61
     86000     2688.27
     86040     2689.46
     86080     2690.39
     86120     2691.76
     86160     2692.96
     86200     2694.49
     86240     2695.65
     86280     2696.82
     86320     2697.83
     86360     2699.38
     86400     2700.43
     86440     2701.79
     86480     2703.17
     86520     2704.18
     86560     2705.53
     86600     2706.48
     86640     2708.21
     86680     2709.26
     86720     2710.65
     86760     2711.64
     86800      2713.3
     86840      2714.5
     86880     2715.43
     86920      2716.8
     86960     2717.98
     87000     2719.54
     87040     2720.67
     87080     2721.85
     87120     2722.85
     87160     2724.41
     87200     2725.46
     87240     2726.81
     87280     2728.17
     87320     2729.18
     87360     2730.55
     87400     2731.49
     87440     2733.23
     87480     2734.27
     87520     2735.67
     87560     2736.64
     87600     2738.31
     87640     2739.52
     87680     2740.44
     87720     2741.81
     87760        2743
     87800     2744.55
     87840     2745.68
     87880     2746.86
     87920     2747.86
     87960     2749.43
     88000     2750.48
     88040     2751.84
     88080     2753.18
     88120     2754.19
     88160     2755.56
     88200     2756.51
     88240     2758.26
     88280      2759.3
     88320      2760.7
     88360     2761.67
     88400     2763.34
     88440     2764.56
     88480     2765.48
     88520     2766.84
     88560     2768.02
     88600     2769.59
     88640     2770.71
     88680     2771.89
     88720     2772.89
     88760     2774.44
     88800     2775.51
     88840     2776.87
     88880     2778.21
     88920     2779.21
     88960     2780.59
     89000     2781.54
     89040     2783.29
     89080     2784.33
     89120     2785.72
     89160     2786.71
     89200     2788.38
     89240     2789.59
     89280      2790.5
     89320     2791.86
     89360     2793.05
     89400     2794.62
     89440     2795.74
     89480     2796.93
     89520     2797.91
     89560     2799.47
     89600     2800.53
     89640      2801.9
     89680     2803.24
     89720     2804.24
     89760     2805.62
     89800     2806.55
     89840     2808.29
     89880     2809.33
     89920     2810.74
     89960     2811.72
     90000     2813.41
     90040     2814.61
     90080     2815.53
     90120     2816.88
     90160     2818.06
     90200     2819.65
     90240     2820.76
     90280     2821.95
     90320     2822.92
     90360     2824.49
     90400     2825.54
     90440     2826.91
     90480     2828.25
     90520     2829.26
     90560     2830.63
     90600     2831.56
     90640      2833.3
     90680     2834.34
     90720     2835.74
     90760     2836.71
     90800     2838.42
     90840     2839.63
     90880     2840.54
     90920     2841.89
     90960     2843.07
     91000     2844.65
     91040     2845.77
     91080     2846.95
     91120     2847.93
     91160      2849.5
     91200     2850.56
     91240     2851.92
     91280     2853.27
     91320     2854.27
     91360     2855.64
     91400     2856.56
     91440     2858.31
     91480     2859.33
     91520     2860.73
     91560     2861.72
     91600     2863.43
     91640     2864.63
     91680     2865.56
     91720      2866.9
     91760     2868.08
     91800     2869.67
     91840     2870.78
     91880     2871.96
     91920     2872.93
     91960     2874.51
     92000     2875.57
     92040     2876.94
     92080     2878.28
     92120     2879.27
     92160     2880.64
     92200     2881.56
     92240     2883.31
     92280     2884.33
     92320     2885.72
     92360     2886.71
     92400     2888.42
     92440     2889.62
     92480     2890.55
     92520     2891.89
     92560     2893.07
     92600     2894.65
     92640     2895.76
     92680     2896.94
     92720     2897.91
     92760     2899.49
     92800     2900.56
     92840     2901.91
     92880     2903.26
     92920     2904.24
     92960     2905.61
     93000     2906.52
     93040     2908.29
     93080      2909.3
     93120      2910.7
     93160     2911.68
     93200      2913.4
     93240      2914.6
     93280     2915.52
     93320     2916.86
     93360     2918.05
     93400     2919.63
     93440     2920.74
     93480     2921.91
     93520     2922.88
     93560     2924.49
     93600     2925.54
     93640     2926.89
     93680     2928.23
     93720     2929.22
     93760     2930.58
     93800     2931.51
     93840     2933.26
     93880     2934.29
     93920     2935.69
     93960     2936.66
     94000     2938.38
     94040     2939.57
     94080      2940.5
     94120     2941.83
     94160     2943.02
     94200     2944.61
     94240     2945.72
     94280     2946.89
     94320     2947.86
     94360     2949.46
     94400     2950.53
     94440     2951.88
     94480     2953.21
     94520      2954.2
     94560     2955.57
     94600     2956.48
     94640     2958.26
     94680     2959.27
     94720     2960.68
     94760     2961.63
     94800     2963.37
     94840     2964.57
     94880     2965.47
     94920     2966.82
     94960        2968
     95000     2969.62
     95040     2970.72
     95080     2971.88
     95120     2972.84
     95160     2974.44
     95200     2975.51
     95240     2976.88
     95280      2978.2
     95320     2979.19
     95360     2980.55
     95400     2981.46
     95440     2983.25
     95480     2984.26
     95520     2985.66
     95560     2986.62
     95600     2988.36
     95640     2989.54
     95680     2990.46
     95720      2991.8
     95760     2992.99
     95800     2994.61
     95840     2995.72
     95880     2996.86
     95920     2997.83
     95960     2999.43
     96000      3000.5
     96040     3001.87
     96080     3003.18
     96120     3004.17
     96160     3005.54
     96200     3006.45
     96240     3008.23
     96280     3009.25
     96320     3010.66
     96360      3011.6
     96400     3013.35
     96440     3014.52
     96480     3015.45
     96520     3016.79
     96560     3017.96
     96600     3019.59
     96640     3020.68
     96680     3021.84
     96720      3022.8
     96760      3024.4
     96800     3025.47
     96840     3026.84
     96880     3028.15
     96920     3029.15
     96960     3030.51
     97000     3031.41
     97040     3033.21
     97080     3034.21
     97120     3035.62
     97160     3036.57
     97200     3038.32
     97240     3039.51
     97280     3040.42
     97320     3041.76
     97360     3042.93
     97400     3044.57
     97440     3045.67
     97480     3046.83
     97520     3047.78
     97560     3049.38
     97600     3050.44
     97640     3051.82
     97680     3053.13
     97720     3054.12
     97760     3055.49
     97800     3056.39
     97840     3058.18
     97880     3059.18
     97920      3060.6
     97960     3061.56
     98000     3063.31
     98040     3064.49
     98080      3065.4
     98120     3066.74
     98160     3067.91
     98200     3069.54
     98240     3070.65
     98280     3071.81
     98320     3072.76
     98360     3074.36
     98400     3075.42
     98440     3076.81
     98480     3078.12
     98520     3079.11
     98560     3080.47
     98600     3081.37
     98640     3083.18
     98680     3084.16
     98720     3085.57
     98760     3086.53
     98800     3088.29
     98840     3089.48
     98880     3090.39
     98920     3091.72
     98960      3092.9
     99000     3094.53
     99040     3095.64
     99080     3096.79
     99120     3097.74
     99160     3099.34
     99200      3100.4
     99240     3101.79
     99280      3103.1
     99320     3104.07
     99360     3105.44
     99400     3106.35
     99440     3108.16
     99480     3109.15
     99520     3110.56
     99560     3111.51
     99600     3113.27
     99640     3114.45
     99680     3115.36
     99720     3116.68
     99760     3117.88
     99800     3119.49
     99840     3120.59
     99880     3121.77
     99920     3122.69
     99960     3124.31
    100000     3125.36
    100040     3126.75
    100080     3128.07
    100120     3129.03
    100160      3130.4
    100200     3131.32
    100240     3133.11
    100280      3134.1
    100320     3135.51
    100360     3136.47
    100400     3138.23
    100440     3139.42
    100480     3140.32
    100520     3141.63
    100560     3142.82
    100600     3144.44
    100640     3145.56
    100680     3146.72
    100720     3147.64
    100760     3149.25
    100800      3150.3
    100840     3151.71
    100880     3153.02
    100920     3153.99
    100960     3155.36
    101000     3156.27
    101040     3158.07
    101080     3159.06
    101120     3160.46
    101160     3161.43
    101200      3163.2
    101240     3164.37
    101280     3165.28
    101320     3166.59
    101360     3167.78
    101400     3169.38
    101440     3170.53
    101480     3171.68
    101520      3172.6
    101560     3174.21
    101600     3175.27
    101640     3176.66
    101680     3177.98
    101720     3178.94
    101760     3180.32
    101800     3181.23
    101840     3183.04
    101880     3184.03
    101920     3185.41
    101960      3186.4
    102000     3188.17
    102040     3189.35
    102080     3190.25
    102120     3191.56
    102160     3192.76
    102200     3194.35
    102240     3195.49
    102280     3196.64
    102320     3197.56
    102360     3199.19
    102400     3200.22
    102440     3201.61
    102480     3202.93
    102520      3203.9
    102560     3205.29
    102600     3206.18
    102640     3207.99
    102680     3208.99
    102720     3210.37
    102760     3211.36
    102800     3213.12
    102840     3214.31
    102880     3215.21
    102920     3216.51
    102960     3217.72
    103000      3219.3
    103040     3220.46
    103080     3221.59
    103120     3222.52
    103160     3224.14
    103200     3225.18
    103240     3226.57
    103280     3227.88
    103320     3228.86
    103360     3230.24
    103400     3231.14
    103440     3232.95
    103480     3233.94
    103520      3235.3
    103560     3236.31
    103600     3238.09
    103640     3239.28
    103680     3240.17
    103720     3241.48
    103760     3242.68
    103800     3244.26
    103840     3245.42
    103880     3246.56
    103920     3247.47
    103960     3249.11
    104000     3250.13
    104040     3251.53
    104080     3252.87
    104120     3253.84
    104160     3255.24
    104200     3256.12
    104240     3257.93
    104280     3258.92
    104320     3260.29
    104360     3261.31
    104400     3263.09
    104440     3264.27
    104480     3265.16
    104520     3266.47
    104560     3267.67
    104600     3269.23
    104640      3270.4
    104680     3271.55
    104720     3272.45
    104760     3274.09
    104800     3275.12
    104840     3276.53
    104880     3277.86
    104920     3278.82
    104960     3280.23
    105000     3281.11
    105040     3282.93
    105080      3283.9
    105120     3285.28
    105160     3286.28
    105200     3288.08
    105240     3289.25
    105280     3290.12
    105320     3291.46
    105360     3292.65
    105400     3294.21
    105440     3295.39
    105480     3296.54
    105520     3297.43
    105560     3299.07
    105600     3300.11
    105640     3301.51
    105680     3302.86
    105720      3303.8
    105760     3305.22
    105800     3306.09
    105840     3307.91
    105880     3308.87
    105920     3310.25
    105960     3311.27
    106000     3313.08
    106040     3314.23
    106080      3315.1
    106120     3316.43
    106160     3317.64
    106200      3319.2
    106240     3320.36
    106280     3321.52
    106320     3322.42
    106360     3324.06
    106400      3325.1
    106440      3326.5
    106480     3327.86
    106520      3328.8
    106560      3330.2
    106600     3331.08
    106640      3332.9
    106680     3333.85
    106720     3335.24
    106760     3336.26
    106800     3338.07
    106840     3339.23
    106880      3340.1
    106920     3341.43
    106960     3342.62
    107000     3344.18
    107040     3345.34
    107080     3346.52
    107120     3347.41
    107160     3349.05
    107200     3350.09
    107240     3351.49
    107280     3352.85
    107320     3353.78
    107360     3355.17
    107400     3356.06
    107440     3357.87
    107480     3358.83
    107520     3360.23
    107560     3361.25
    107600     3363.06
    107640     3364.21
    107680     3365.08
    107720      3366.4
    107760      3367.6
    107800     3369.16
    107840     3370.33
    107880     3371.51
    107920     3372.39
    107960     3374.03
    108000     3375.07
    108040     3376.47
    108080     3377.83
    108120     3378.75
    108160     3380.15
    108200     3381.05
    108240     3382.85
    108280     3383.82
    108320     3385.21
    108360     3386.22
    108400     3388.05
    108440      3389.2
    108480     3390.07
    108520      3391.4
    108560     3392.59
    108600     3394.14
    108640     3395.31
    108680     3396.49
    108720     3397.36
    108760     3399.01
    108800     3400.04
    108840     3401.45
    108880     3402.81
    108920     3403.72
    108960     3405.12
    109000     3405.99
    109040     3407.83
    109080      3408.8
    109120     3410.18
    109160     3411.18
    109200     3413.02
    109240     3414.17
    109280     3415.04
    109320     3416.37
    109360     3417.56
    109400     3419.12
    109440     3420.29
    109480     3421.44
    109520     3422.33
    109560     3423.98
    109600     3425.01
    109640     3426.42
    109680     3427.77
    109720     3428.68
    109760      3430.1
    109800     3430.95
    109840     3432.81
    109880     3433.78
    109920     3435.17
    109960     3436.16
    110000     3437.99
    110040     3439.15
    110080     3440.03
    110120     3441.36
    110160     3442.54
    110200     3444.11
    110240     3445.29
    110280     3446.42
    110320     3447.31
    110360     3448.97
    110400     3449.98
    110440     3451.41
    110480     3452.76
    110520     3453.67
    110560     3455.06
    110600     3455.94
    110640      3457.8
    110680     3458.75
    110720     3460.15
    110760     3461.14
    110800     3462.97
    110840     3464.13
    110880     3465.01
    110920     3466.34
    110960     3467.51
    111000     3469.11
    111040     3470.27
    111080      3471.4
    111120      3472.3
    111160     3473.93
    111200     3474.97
    111240     3476.37
    111280     3477.73
    111320     3478.64
    111360     3480.02
    111400     3480.92
    111440     3482.78
    111480     3483.72
    111520     3485.12
    111560      3486.1
    111600     3487.95
    111640     3489.12
    111680     3489.98
    111720     3491.31
    111760     3492.48
    111800     3494.07
    111840     3495.23
    111880     3496.35
    111920     3497.27
    111960     3498.91
    112000     3499.93
    112040     3501.34
    112080     3502.72
    112120     3503.62
    112160        3505
    112200     3505.89
    112240     3507.74
    112280     3508.68
    112320     3510.09
    112360     3511.08
    112400     3512.92
    112440      3514.1
    112480     3514.94
    112520     3516.28
    112560     3517.46
    112600     3519.03
    112640      3520.2
    112680     3521.34
    112720     3522.23
    112760     3523.88
    112800     3524.89
    112840     3526.31
    112880      3527.7
    112920     3528.57
    112960     3529.97
    113000     3530.85
    113040     3532.69
    113080     3533.64
    113120     3535.04
    113160     3536.05
    113200     3537.89
    113240     3539.06
    113280     3539.89
    113320     3541.24
    113360     3542.41
    113400        3544
    113440     3545.15
    113480     3546.29
    113520     3547.19
    113560     3548.83
    113600     3549.83
    113640     3551.25
    113680     3552.65
    113720     3553.51
    113760     3554.91
    113800     3555.79
    113840     3557.64
    113880     3558.59
    113920     3559.98
    113960        3561
    114000     3562.84
    114040     3564.01
    114080     3564.83
    114120     3566.16
    114160     3567.34
    114200     3568.94
    114240     3570.09
    114280     3571.22
    114320     3572.13
    114360     3573.77
    114400     3574.77
    114440     3576.19
    114480     3577.58
    114520     3578.43
    114560     3579.84
    114600     3580.71
    114640     3582.57
    114680      3583.5
    114720     3584.92
    114760     3585.93
    114800     3587.77
    114840     3588.94
    114880     3589.74
    114920     3591.08
    114960     3592.25
    115000     3593.84
    115040     3595.01
    115080     3596.14
    115120     3597.04
    115160     3598.68
    115200     3599.69
    115240      3601.1
    115280     3602.47
    115320     3603.33
    115360     3604.74
    115400     3605.61
    115440     3607.48
    115480     3608.42
    115520     3609.82
    115560     3610.82
    115600     3612.69
    115640     3613.84
    115680     3614.64
    115720     3615.99
    115760     3617.16
    115800     3618.75
    115840     3619.93
    115880     3621.05
    115920     3621.95
    115960     3623.59
    116000     3624.59
    116040        3626
    116080     3627.38
    116120     3628.25
    116160     3629.65
    116200     3630.52
    116240     3632.37
    116280     3633.31
    116320     3634.72
    116360     3635.73
    116400      3637.6
    116440     3638.72
    116480     3639.53
    116520     3640.87
    116560     3642.04
    116600     3643.63
    116640     3644.79
    116680     3645.92
    116720      3646.8
    116760     3648.46
    116800     3649.47
    116840     3650.88
    116880     3652.26
    116920     3653.12
    116960     3654.53
    117000     3655.37
    117040     3657.25
    117080     3658.19
    117120     3659.58
    117160      3660.6
    117200     3662.46
    117240     3663.59
    117280      3664.4
    117320     3665.76
    117360     3666.92
    117400     3668.48
    117440     3669.66
    117480      3670.8
    117520     3671.67
    117560     3673.33
    117600     3674.34
    117640     3675.75
    117680     3677.14
    117720        3678
    117760      3679.4
    117800     3680.23
    117840     3682.13
    117880     3683.07
    117920     3684.46
    117960     3685.46
    118000     3687.34
    118040     3688.46
    118080     3689.29
    118120     3690.63
    118160     3691.79
    118200     3693.36
    118240     3694.54
    118280     3695.68
    118320     3696.53
    118360     3698.21
    118400     3699.21
    118440     3700.61
    118480        3702
    118520     3702.87
    118560     3704.25
    118600     3705.08
    118640     3706.99
    118680     3707.94
    118720     3709.34
    118760     3710.33
    118800     3712.21
    118840     3713.32
    118880     3714.16
    118920     3715.51
    118960     3716.66
    119000     3718.22
    119040     3719.42
    119080     3720.55
    119120     3721.39
    119160     3723.08
    119200     3724.08
    119240     3725.48
    119280     3726.87
    119320     3727.74
    119360     3729.13
    119400     3729.96
    119440     3731.86
    119480     3732.79
    119520     3734.18
    119560     3735.17
    119600     3737.07
    119640     3738.18
    119680     3739.01
    119720     3740.37
    119760      3741.5
    119800     3743.06
    119840     3744.27
    119880     3745.41
    119920     3746.24
    119960     3747.92
    120000     3748.93
    120040     3750.33
    120080     3751.69
    120120     3752.58
    120160     3753.95
    120200     3754.78
    120240     3756.71
    120280     3757.62
    120320     3759.01
    120360     3760.01
    120400     3761.91
    120440     3763.02
    120480     3763.84
    120520     3765.21
    120560     3766.31
    120600     3767.88
    120640      3769.1
    120680     3770.25
    120720     3771.07
    120760     3772.76
    120800     3773.79
    120840     3775.18
    120880     3776.52
    120920     3777.42
    120960      3778.8
    121000     3779.62
    121040     3781.55
    121080     3782.46
    121120     3783.86
    121160     3784.86
    121200     3786.76
    121240     3787.86
    121280     3788.67
    121320     3790.06
    121360     3791.15
    121400     3792.73
    121440     3793.95
    121480     3795.09
    121520     3795.92
    121560     3797.59
    121600     3798.62
    121640        3800
    121680     3801.36
    121720     3802.26
    121760     3803.63
    121800     3804.46
    121840     3806.38
    121880      3807.3
    121920     3808.69
    121960     3809.69
    122000      3811.6
    122040     3812.71
    122080     3813.49
    122120     3814.89
    122160     3815.99
    122200     3817.57
    122240     3818.81
    122280     3819.93
    122320     3820.76
    122360     3822.43
    122400     3823.45
    122440     3824.85
    122480      3826.2
    122520     3827.09
    122560     3828.47
    122600      3829.3
    122640     3831.22
    122680     3832.13
    122720     3833.53
    122760     3834.54
    122800     3836.44
    122840     3837.56
    122880     3838.34
    122920     3839.74
    122960     3840.82
    123000     3842.42
    123040     3843.65
    123080     3844.79
    123120     3845.61
    123160     3847.27
    123200     3848.29
    123240     3849.67
    123280     3851.04
    123320     3851.93
    123360     3853.31
    123400     3854.15
    123440     3856.06
    123480     3856.97
    123520     3858.37
    123560     3859.38
    123600     3861.27
    123640      3862.4
    123680     3863.17
    123720     3864.58
    123760     3865.67
    123800     3867.26
    123840     3868.49
    123880     3869.63
    123920     3870.45
    123960     3872.11
    124000     3873.15
    124040     3874.54
    124080      3875.9
    124120     3876.77
    124160     3878.15
    124200     3878.99
    124240     3880.92
    124280     3881.84
    124320     3883.22
    124360     3884.23
    124400     3886.15
    124440     3887.26
    124480     3888.04
    124520     3889.46
    124560     3890.53
    124600     3892.13
    124640     3893.36
    124680     3894.51
    124720      3895.3
    124760        3897
    124800     3898.01
    124840     3899.41
    124880     3900.76
    124920     3901.64
    124960        3903
    125000     3903.87
    125040      3905.8
    125080     3906.73
    125120     3908.11
    125160     3909.09
    125200     3911.02
    125240     3912.15
    125280     3912.93
    125320     3914.32
    125360     3915.41
    125400     3917.01
    125440     3918.24
    125480     3919.38
    125520     3920.18
    125560     3921.88
    125600     3922.88
    125640     3924.28
    125680     3925.64
    125720     3926.51
    125760     3927.89
    125800     3928.74
    125840     3930.67
    125880     3931.62
    125920     3932.97
    125960     3933.96
    126000      3935.9
    126040     3937.05
    126080     3937.81
    126120     3939.21
    126160      3940.3
    126200     3941.89
    126240     3943.13
    126280     3944.27
    126320     3945.06
    126360     3946.77
    126400     3947.76
    126440     3949.16
    126480     3950.52
    126520      3951.4
    126560     3952.78
    126600     3953.62
    126640     3955.54
    126680      3956.5
    126720     3957.85
    126760     3958.85
    126800     3960.78
    126840     3961.92
    126880     3962.69
    126920     3964.08
    126960     3965.17
    127000     3966.76
    127040     3968.01
    127080     3969.15
    127120     3969.95
    127160     3971.64
    127200     3972.64
    127240     3974.05
    127280      3975.4
    127320     3976.28
    127360     3977.66
    127400      3978.5
    127440     3980.43
    127480     3981.38
    127520     3982.73
    127560     3983.74
    127600     3985.66
    127640     3986.79
    127680     3987.58
    127720     3988.97
    127760     3990.05
    127800     3991.65
    127840      3992.9
    127880     3994.05
    127920     3994.84
    127960     3996.52
    128000     3997.53
    128040     3998.95
    128080     4000.31
    128120     4001.17
    128160     4002.54
    128200     4003.39
    128240     4005.31
    128280     4006.24
    128320     4007.62
    128360     4008.62
    128400     4010.57
    128440     4011.67
    128480     4012.47
    128520     4013.88
    128560     4014.93
    128600     4016.55
    128640      4017.8
    128680     4018.92
    128720     4019.73
    128760     4021.43
    128800     4022.43
    128840     4023.86
    128880     4025.21
    128920     4026.07
    128960     4027.45
    129000      4028.3
    129040     4030.22
    129080     4031.16
    129120     4032.52
    129160     4033.52
    129200     4035.49
    129240     4036.58
    129280     4037.38
    129320      4038.8
    129360     4039.86
    129400     4041.49
    129440     4042.75
    129480     4043.85
    129520     4044.65
    129560     4046.35
    129600     4047.37
    129640     4048.78
    129680     4050.13
    129720     4050.99
    129760     4052.37
    129800     4053.24
    129840     4055.16
    129880     4056.07
    129920     4057.45
    129960     4058.44
    130000      4060.4
    130040      4061.5
    130080      4062.3
    130120     4063.73
    130160     4064.78
    130200     4066.42
    130240     4067.67
    130280     4068.75
    130320     4069.55
    130360     4071.26
    130400     4072.28
    130440     4073.69
    130480     4075.06
    130520     4075.91
    130560      4077.3
    130600     4078.15
    130640     4080.08
    130680     4081.01
    130720     4082.36
    130760     4083.34
    130800     4085.31
    130840     4086.41
    130880      4087.2
    130920     4088.63
    130960     4089.69
    131000     4091.32
    131040     4092.57
    131080     4093.66
    131120     4094.45
    131160     4096.16
    131200     4097.21
    131240     4098.59
    131280     4099.97
    131320     4100.83
    131360     4102.23
    131400     4103.06
    131440        4105
    131480     4105.91
    131520     4107.29
    131560     4108.27
    131600     4110.25
    131640     4111.35
    131680     4112.13
    131720     4113.57
    131760     4114.62
    131800     4116.25
    131840     4117.49
    131880     4118.61
    131920     4119.41
    131960     4121.11
    132000     4122.14
    132040     4123.54
    132080     4124.93
    132120     4125.76
    132160     4127.17
    132200        4128
    132240     4129.94
    132280     4130.85
    132320     4132.24
    132360     4133.22
    132400      4135.2
    132440     4136.29
    132480     4137.07
    132520     4138.51
    132560     4139.57
    132600     4141.18
    132640     4142.43
    132680     4143.54
    132720     4144.34
    132760     4146.04
    132800     4147.08
    132840     4148.47
    132880     4149.87
    132920     4150.69
    132960     4152.11
    133000     4152.91
    133040     4154.88
    133080     4155.76
    133120     4157.18
    133160     4158.14
    133200     4160.15
    133240     4161.23
    133280     4162.01
    133320     4163.46
    133360     4164.52
    133400     4166.12
    133440      4167.4
    133480     4168.49
    133520     4169.28
    133560     4170.98
    133600     4172.04
    133640     4173.44
    133680     4174.84
    133720     4175.65
    133760     4177.08
    133800     4177.85
    133840     4179.85
    133880     4180.74
    133920     4182.15
    133960     4183.11
    134000     4185.11
    134040      4186.2
    134080     4186.97
    134120     4188.44
    134160     4189.49
    134200     4191.07
    134240     4192.37
    134280     4193.44
    134320     4194.25
    134360     4195.94
    134400     4197.01
    134440     4198.43
    134480     4199.82
    134520     4200.63
    134560     4202.04
    134600     4202.83
    134640     4204.81
    134680     4205.71
    134720     4207.11
    134760     4208.06
    134800     4210.08
    134840     4211.17
    134880     4211.93
    134920     4213.38
    134960     4214.46
    135000     4216.03
    135040     4217.32
    135080     4218.39
    135120      4219.2
    135160     4220.89
    135200     4221.96
    135240     4223.39
    135280     4224.76
    135320     4225.59
    135360     4226.97
    135400     4227.76
    135440     4229.77
    135480     4230.64
    135520     4232.07
    135560     4232.99
    135600     4235.01
    135640     4236.12
    135680     4236.86
    135720     4238.33
    135760     4239.41
    135800     4240.96
    135840     4242.25
    135880     4243.34
    135920     4244.13
    135960     4245.82
    136000     4246.91
    136040     4248.32
    136080      4249.7
    136120     4250.53
    136160     4251.91
    136200      4252.7
    136240     4254.71
    136280     4255.58
    136320     4257.01
    136360     4257.93
    136400     4259.96
    136440     4261.07
    136480      4261.8
    136520     4263.29
    136560     4264.35
    136600     4265.91
    136640      4267.2
    136680     4268.26
    136720     4269.06
    136760     4270.77
    136800     4271.83
    136840     4273.25
    136880     4274.64
    136920     4275.48
    136960     4276.85
    137000     4277.63
    137040     4279.66
    137080     4280.51
    137120     4281.96
    137160     4282.88
    137200     4284.91
    137240     4286.03
    137280     4286.73
    137320     4288.24
    137360     4289.29
    137400     4290.85
    137440     4292.14
    137480      4293.2
    137520     4294.01
    137560      4295.7
    137600     4296.79
    137640      4298.2
    137680     4299.59
    137720     4300.42
    137760     4301.79
    137800     4302.56
    137840     4304.59
    137880     4305.45
    137920      4306.9
    137960     4307.82
    138000     4309.83
    138040     4310.95
    138080     4311.65
    138120     4313.17
    138160     4314.21
    138200     4315.76
    138240     4317.07
    138280     4318.13
    138320     4318.93
    138360      4320.6
    138400     4321.71
    138440      4323.1
    138480     4324.49
    138520     4325.32
    138560     4326.69
    138600     4327.47
    138640     4329.52
    138680     4330.36
    138720     4331.81
    138760     4332.71
    138800     4334.74
    138840     4335.85
    138880     4336.54
    138920     4338.07
    138960      4339.1
    139000     4340.64
    139040     4341.96
    139080     4343.01
    139120     4343.81
    139160     4345.49
    139200     4346.62
    139240     4348.02
    139280     4349.41
    139320     4350.22
    139360      4351.6
    139400     4352.39
    139440     4354.42
    139480     4355.28
    139520     4356.72
    139560     4357.62
    139600     4359.67
    139640     4360.76
    139680     4361.46
    139720     4363.01
    139760     4364.01
    139800     4365.56
    139840     4366.86
    139880     4367.94
    139920     4368.73
    139960     4370.41
    140000     4371.53
    140040     4372.94
    140080     4374.32
    140120     4375.12
    140160     4376.51
    140200     4377.29
    140240     4379.36
    140280     4380.19
    140320     4381.62
    140360     4382.54
    140400      4384.6
    140440     4385.64
    140480     4386.37
    140520     4387.92
    140560     4388.92
    140600     4390.48
    140640     4391.76
    140680     4392.84
    140720     4393.63
    140760     4395.31
    140800     4396.43
    140840     4397.83
    140880     4399.24
    140920     4400.02
    140960     4401.42
    141000     4402.18
    141040     4404.27
    141080      4405.1
    141120     4406.52
    141160     4407.45
    141200     4409.52
    141240     4410.56
    141280      4411.3
    141320     4412.82
    141360     4413.83
    141400      4415.4
    141440     4416.69
    141480     4417.75
    141520     4418.56
    141560     4420.22
    141600     4421.34
    141640      4422.7
    141680     4424.14
    141720     4424.93
    141760     4426.33
    141800     4427.09
    141840     4429.17
    141880     4430.01
    141920     4431.44
    141960     4432.35
    142000     4434.42
    142040     4435.47
    142080      4436.2
    142120     4437.74
    142160     4438.74
    142200     4440.32
    142240      4441.6
    142280     4442.65
    142320     4443.44
    142360     4445.12
    142400     4446.25
    142440     4447.61
    142480     4449.06
    142520     4449.84
    142560     4451.23
    142600     4451.98
    142640     4454.08
    142680     4454.92
    142720     4456.33
    142760     4457.25
    142800     4459.32
    142840     4460.41
    142880     4461.11
    142920     4462.64
    142960     4463.65
    143000     4465.21
    143040     4466.48
    143080     4467.54
    143120     4468.34
    143160     4470.01
    143200     4471.15
    143240      4472.5
    143280     4473.95
    143320     4474.73
    143360     4476.12
    143400     4476.87
    143440     4478.96
    143480     4479.81
    143520     4481.22
    143560     4482.13
    143600     4484.21
    143640     4485.31
    143680        4486
    143720     4487.53
    143760     4488.56
    143800      4490.1
    143840     4491.37
    143880     4492.45
    143920     4493.23
    143960     4494.92
    144000     4496.05
    144040     4497.41
    144080     4498.85
    144120     4499.62
    144160     4501.02
    144200     4501.78
    144240     4503.84
    144280     4504.71
    144320     4506.12
    144360     4507.03
    144400     4509.11
    144440     4510.21
    144480     4510.88
    144520     4512.42
    144560     4513.45
    144600        4515
    144640     4516.28
    144680     4517.34
    144720     4518.12
    144760     4519.83
    144800     4520.95
    144840     4522.31
    144880     4523.75
    144920     4524.53
    144960     4525.93
    145000     4526.68
    145040     4528.74
    145080      4529.6
    145120     4531.02
    145160     4531.93
    145200     4534.02
    145240      4535.1
    145280     4535.78
    145320     4537.32
    145360     4538.37
    145400     4539.91
    145440     4541.18
    145480     4542.24
    145520     4543.02
    145560     4544.75
    145600     4545.85
    145640     4547.24
    145680     4548.67
    145720     4549.45
    145760     4550.84
    145800     4551.58
    145840     4553.65
    145880     4554.51
    145920     4555.95
    145960     4556.85
    146000     4558.94
    146040     4560.03
    146080     4560.71
    146120     4562.25
    146160     4563.31
    146200     4564.84
    146240     4566.11
    146280     4567.17
    146320     4567.94
    146360     4569.69
    146400     4570.77
    146440     4572.15
    146480     4573.59
    146520     4574.38
    146560     4575.76
    146600      4576.5
    146640     4578.57
    146680     4579.44
    146720     4580.88
    146760     4581.76
    146800     4583.86
    146840     4584.98
    146880     4585.63
    146920     4587.16
    146960     4588.22
    147000     4589.75
    147040     4591.04
    147080     4592.08
    147120     4592.86
    147160      4594.6
    147200     4595.69
    147240     4597.04
    147280     4598.48
    147320     4599.27
    147360     4600.68
    147400     4601.42
    147440     4603.48
    147480     4604.35
    147520      4605.8
    147560     4606.67
    147600     4608.77
    147640     4609.89
    147680     4610.54
    147720     4612.07
    147760     4613.15
    147800     4614.67
    147840     4615.94
    147880     4617.02
    147920     4617.77
    147960     4619.52
    148000     4620.62
    148040     4621.96
    148080     4623.39
    148120      4624.2
    148160      4625.6
    148200     4626.32
    148240     4628.38
    148280     4629.27
    148320      4630.7
    148360     4631.59
    148400     4633.68
    148440     4634.79
    148480     4635.45
    148520     4636.99
    148560     4638.08
    148600     4639.59
    148640     4640.85
    148680     4641.92
    148720     4642.69
    148760     4644.44
    148800     4645.52
    148840     4646.86
    148880     4648.31
    148920     4649.11
    148960     4650.49
    149000     4651.21
    149040      4653.3
    149080     4654.18
    149120     4655.62
    149160      4656.5
    149200     4658.57
    149240      4659.7
    149280     4660.35
    149320     4661.89
    149360     4662.98
    149400     4664.47
    149440     4665.76
    149480     4666.81
    149520     4667.58
    149560     4669.32
    149600     4670.42
    149640     4671.76
    149680     4673.19
    149720     4673.99
    149760     4675.37
    149800      4676.1
    149840      4678.2
    149880     4679.08
    149920      4680.5
    149960     4681.42
    150000     4683.46
    150040     4684.59
    150080     4685.27
    150120     4686.78
    150160     4687.88
    150200     4689.37
    150240     4690.68
    150280     4691.72
    150320     4692.51
    150360     4694.23
    150400      4695.3
    150440     4696.66
    150480      4698.1
    150520      4698.9
    150560     4700.28
    150600     4701.01
    150640     4703.12
    150680     4703.97
    150720     4705.41
    150760     4706.32
    150800     4708.35
    150840      4709.5
    150880     4710.16
    150920     4711.68
    150960     4712.78
    151000     4714.26
    151040     4715.58
    151080     4716.61
    151120     4717.43
    151160     4719.13
    151200      4720.2
    151240     4721.55
    151280     4722.99
    151320     4723.82
    151360     4725.18
    151400     4725.92
    151440     4728.02
    151480     4728.88
    151520     4730.32
    151560     4731.24
    151600     4733.27
    151640      4734.4
    151680     4735.06
    151720     4736.58
    151760     4737.68
    151800     4739.17
    151840     4740.51
    151880     4741.52
    151920     4742.32
    151960     4744.04
    152000     4745.09
    152040     4746.46
    152080     4747.91
    152120     4748.72
    152160      4750.1
    152200     4750.85
    152240     4752.92
    152280     4753.79
    152320     4755.24
    152360     4756.15
    152400     4758.18
    152440     4759.31
    152480     4759.98
    152520     4761.49
    152560     4762.58
    152600     4764.05
    152640     4765.42
    152680     4766.44
    152720     4767.23
    152760     4768.95
    152800        4770
    152840     4771.37
    152880     4772.84
    152920     4773.64
    152960        4775
    153000     4775.73
    153040     4777.83
    153080     4778.69
    153120     4780.13
    153160     4781.04
    153200     4783.08
    153240     4784.24
    153280     4784.86
    153320     4786.39
    153360      4787.5
    153400     4788.95
    153440     4790.31
    153480      4791.3
    153520     4792.13
    153560     4793.83
    153600     4794.89
    153640     4796.29
    153680     4797.75
    153720     4798.55
    153760     4799.88
    153800     4800.63
    153840     4802.73
    153880     4803.57
    153920     4805.05
    153960     4805.95
    154000     4807.98
    154040     4809.15
    154080     4809.76
    154120      4811.3
    154160      4812.4
    154200     4813.86
    154240      4815.2
    154280      4816.2
    154320     4817.02
    154360     4818.77
    154400     4819.79
    154440     4821.21
    154480     4822.69
    154520     4823.49
    154560     4824.79
    154600     4825.53
    154640     4827.65
    154680     4828.48
    154720     4829.94
    154760     4830.86
    154800     4832.89
    154840     4834.04
    154880     4834.68
    154920     4836.21
    154960     4837.32
    155000     4838.77
    155040     4840.13
    155080     4841.11
    155120     4841.94
    155160     4843.67
    155200     4844.69
    155240     4846.13
    155280     4847.59
    155320     4848.41
    155360     4849.68
    155400     4850.47
    155440     4852.57
    155480     4853.43
    155520     4854.87
    155560     4855.79
    155600     4857.84
    155640     4858.95
    155680     4859.61
    155720     4861.13
    155760     4862.26
    155800     4863.68
    155840     4865.06
    155880     4866.04
    155920     4866.86
    155960      4868.6
    156000     4869.59
    156040     4871.03
    156080     4872.48
    156120     4873.32
    156160     4874.58
    156200     4875.36
    156240     4877.48
    156280     4878.32
    156320     4879.76
    156360      4880.7
    156400     4882.73
    156440     4883.87
    156480      4884.5
    156520     4886.04
    156560     4887.18
    156600     4888.58
    156640     4889.96
    156680     4890.97
    156720     4891.78
    156760     4893.52
    156800     4894.51
    156840     4895.95
    156880      4897.4
    156920     4898.22
    156960     4899.49
    157000     4900.28
    157040     4902.36
    157080     4903.23
    157120     4904.68
    157160     4905.61
    157200     4907.66
    157240     4908.78
    157280     4909.41
    157320     4910.98
    157360     4912.08
    157400     4913.48
    157440     4914.86
    157480     4915.87
    157520     4916.71
    157560     4918.42
    157600     4919.41
    157640     4920.86
    157680      4922.3
    157720     4923.12
    157760     4924.39
    157800     4925.18
    157840     4927.26
    157880      4928.1
    157920     4929.58
    157960      4930.5
    158000     4932.54
    158040     4933.69
    158080      4934.3
    158120     4935.84
    158160     4936.94
    158200     4938.36
    158240     4939.73
    158280     4940.76
    158320     4941.57
    158360     4943.29
    158400      4944.3
    158440     4945.72
    158480     4947.17
    158520     4947.99
    158560     4949.24
    158600     4950.05
    158640     4952.13
    158680     4952.99
    158720     4954.44
    158760     4955.39
    158800     4957.41
    158840     4958.56
    158880     4959.19
    158920     4960.71
    158960     4961.82
    159000     4963.23
    159040     4964.59
    159080     4965.65
    159120     4966.44
    159160     4968.16
    159200     4969.17
    159240     4970.62
    159280     4972.04
    159320     4972.85
    159360     4974.11
    159400     4974.94
    159440     4977.01
    159480     4977.83
    159520     4979.32
    159560     4980.26
    159600      4982.3
    159640     4983.43
    159680     4984.07
    159720     4985.57
    159760     4986.68
    159800     4988.09
    159840     4989.44
    159880     4990.52
    159920     4991.29
    159960     4993.02
    160000     4994.04
    160040     4995.48
    160080      4996.9
    160120      4997.7
    160160     4998.96
    160200     4999.79
    160240     5001.89
    160280     5002.67
    160320     5004.19
    160360     5005.09
    160400     5007.14
    160440     5008.27
    160480     5008.91
    160520     5010.43
    160560     5011.54
    160600     5012.96
    160640      5014.3
    160680     5015.37
    160720     5016.14
    160760     5017.88
    160800      5018.9
    160840     5020.35
    160880     5021.78
    160920     5022.57
    160960     5023.82
    161000     5024.66
    161040     5026.76
    161080     5027.54
    161120     5029.05
    161160     5029.94
    161200     5031.99
    161240     5033.13
    161280     5033.78
    161320     5035.32
    161360     5036.42
    161400     5037.83
    161440     5039.17
    161480     5040.23
    161520     5041.04
    161560     5042.79
    161600     5043.79
    161640     5045.25
    161680      5046.7
    161720     5047.47
    161760     5048.71
    161800     5049.55
    161840     5051.65
    161880     5052.46
    161920     5053.94
    161960     5054.81
    162000     5056.91
    162040     5058.03
    162080     5058.67
    162120     5060.23
    162160     5061.31
    162200     5062.71
    162240     5064.05
    162280     5065.11
    162320     5065.93
    162360     5067.65
    162400     5068.69
    162440     5070.14
    162480     5071.59
    162520     5072.39
    162560     5073.58
    162600     5074.45
    162640     5076.54
    162680     5077.35
    162720     5078.83
    162760     5079.68
    162800     5081.78
    162840     5082.93
    162880     5083.53
    162920     5085.11
    162960     5086.16
    163000     5087.57
    163040     5088.94
    163080        5090
    163120      5090.8
    163160     5092.52
    163200     5093.57
    163240     5095.03
    163280     5096.46
    163320     5097.25
    163360     5098.46
    163400      5099.3
    163440     5101.41
    163480     5102.23
    163520     5103.68
    163560     5104.54
    163600     5106.64
    163640     5107.82
    163680     5108.38
    163720     5109.96
    163760     5111.02
    163800     5112.41
    163840     5113.81
    163880     5114.85
    163920     5115.65
    163960     5117.38
    164000     5118.43
    164040     5119.86
    164080     5121.32
    164120     5122.13
    164160     5123.33
    164200     5124.17
    164240     5126.26
    164280     5127.08
    164320     5128.53
    164360     5129.41
    164400     5131.51
    164440     5132.68
    164480     5133.26
    164520     5134.81
    164560     5135.88
    164600      5137.3
    164640     5138.67
    164680     5139.74
    164720      5140.5
    164760     5142.24
    164800     5143.29
    164840     5144.73
    164880      5146.2
    164920        5147
    164960     5148.21
    165000     5149.03
    165040     5151.13
    165080     5151.95
    165120     5153.41
    165160     5154.28
    165200     5156.37
    165240     5157.57
    165280     5158.16
    165320     5159.69
    165360     5160.77
    165400     5162.15
    165440     5163.54
    165480     5164.61
    165520     5165.34
    165560     5167.11
    165600     5168.18
    165640      5169.6
    165680     5171.08
    165720     5171.85
    165760     5173.09
    165800      5173.9
    165840        5176
    165880     5176.83
    165920      5178.3
    165960     5179.13
    166000     5181.25
    166040     5182.45
    166080     5183.03
    166120     5184.58
    166160     5185.67
    166200     5187.03
    166240     5188.42
    166280     5189.47
    166320     5190.23
    166360     5191.98
    166400     5193.04
    166440     5194.49
    166480     5195.99
    166520     5196.75
    166560     5197.98
    166600      5198.8
    166640     5200.89
    166680     5201.72
    166720     5203.21
    166760     5204.04
    166800     5206.14
    166840     5207.35
    166880     5207.93
    166920     5209.46
    166960     5210.57
    167000     5211.89
    167040     5213.31
    167080     5214.33
    167120     5215.12
    167160     5216.88
    167200     5217.93
    167240      5219.4
    167280     5220.85
    167320     5221.63
    167360     5222.87
    167400     5223.68
    167440     5225.78
    167480     5226.62
    167520      5228.1
    167560     5228.95
    167600     5231.03
    167640     5232.25
    167680     5232.82
    167720     5234.37
    167760     5235.43
    167800     5236.77
    167840      5238.2
    167880     5239.19
    167920     5239.99
    167960     5241.75
    168000     5242.79
    168040     5244.25
    168080     5245.73
    168120     5246.45
    168160     5247.73
    168200     5248.53
    168240     5250.62
    168280     5251.46
    168320     5252.94
    168360     5253.81
    168400     5255.89
    168440     5257.11
    168480     5257.67
    168520     5259.23
    168560     5260.27
    168600     5261.62
    168640     5263.02
    168680     5264.02
    168720     5264.83
    168760     5266.62
    168800     5267.64
    168840      5269.1
    168880     5270.58
    168920     5271.31
    168960     5272.58
    169000     5273.35
    169040      5275.5
    169080     5276.32
    169120     5277.78
    169160     5278.67
    169200     5280.75
    169240     5281.96
    169280     5282.52
    169320     5284.12
    169360     5285.12
    169400     5286.52
    169440     5287.92
    169480     5288.87
    169520     5289.67
    169560     5291.51
    169600     5292.52
    169640     5293.94
    169680     5295.45
    169720     5296.17
    169760     5297.48
    169800     5298.24
    169840     5300.37
    169880     5301.21
    169920      5302.7
    169960     5303.53
    170000     5305.64
    170040     5306.83
    170080     5307.39
    170120        5309
    170160        5310
    170200     5311.38
    170240     5312.79
    170280     5313.75
    170320     5314.55
    170360     5316.39
    170400      5317.4
    170440      5318.8
    170480     5320.33
    170520     5321.04
    170560     5322.33
    170600     5323.13
    170640     5325.26
    170680      5326.1
    170720     5327.59
    170760     5328.41
    170800     5330.51
    170840     5331.71
    170880     5332.31
    170920     5333.88
    170960     5334.88
    171000     5336.26
    171040     5337.68
    171080     5338.62
    171120     5339.42
    171160     5341.26
    171200     5342.26
    171240     5343.68
    171280      5345.2
    171320     5345.88
    171360     5347.19
    171400     5347.98
    171440     5350.14
    171480     5350.98
    171520     5352.47
    171560     5353.27
    171600     5355.41
    171640      5356.6
    171680      5357.2
    171720     5358.76
    171760     5359.75
    171800     5361.13
    171840     5362.59
    171880      5363.5
    171920      5364.3
    171960     5366.19
    172000     5367.13
    172040     5368.55
    172080     5370.07
    172120     5370.76
    172160     5372.07
    172200     5372.86
    172240     5375.01
    172280     5375.86
    172320     5377.35
    172360     5378.13
    172400      5380.3
    172440     5381.51
    172480     5382.08
    172520     5383.64
    172560     5384.64
    172600        5386
    172640     5387.44
    172680     5388.39
    172720     5389.18
    172760     5391.06
    172800     5392.03
    172840     5393.44
    172880     5394.98
    172920     5395.64
    172960     5396.96
    173000     5397.74
    173040     5399.89
    173080     5400.74
    173120     5402.24
    173160     5403.01
    173200     5405.21
    173240      5406.4
    173280     5406.97
    173320     5408.52
    173360     5409.53
    173400     5410.88
    173440     5412.34
    173480     5413.26
    173520     5414.08
    173560     5415.96
    173600     5416.91
    173640     5418.33
    173680     5419.88
    173720     5420.54
    173760     5421.85
    173800     5422.65
    173840     5424.76
    173880     5425.62
    173920     5427.13
    173960     5427.87
    174000     5430.09
    174040      5431.3
    174080     5431.85
    174120      5433.4
    174160     5434.43
    174200     5435.76
    174240     5437.24
    174280     5438.16
    174320     5438.98
    174360     5440.88
    174400     5441.81
    174440     5443.21
    174480     5444.78
    174520     5445.42
    174560     5446.73
    174600     5447.51
    174640     5449.62
    174680     5450.52
    174720     5452.03
    174760     5452.78
    174800     5454.96
    174840      5456.2
    174880     5456.75
    174920     5458.26
    174960     5459.31
    175000     5460.64
    175040     5462.13
    175080     5463.05
    175120     5463.88
    175160     5465.76
    175200      5466.7
    175240     5468.09
    175280     5469.65
    175320     5470.32
    175360     5471.62
    175400      5472.4
    175440     5474.51
    175480     5475.42
    175520     5476.92
    175560     5477.66
    175600     5479.88
    175640     5481.11
    175680     5481.66
    175720     5483.16
    175760      5484.2
    175800     5485.53
    175840     5487.04
    175880     5487.96
    175920     5488.75
    175960     5490.65
    176000     5491.61
    176040     5492.99
    176080     5494.57
    176120      5495.2
    176160     5496.52
    176200     5497.27
    176240     5499.43
    176280     5500.31
    176320     5501.79
    176360     5502.56
    176400     5504.78
    176440        5506
    176480     5506.58
    176520     5508.06
    176560     5509.09
    176600     5510.45
    176640     5511.95
    176680     5512.84
    176720     5513.65
    176760     5515.53
    176800      5516.5
    176840      5517.9
    176880     5519.47
    176920      5520.1
    176960     5521.41
    177000     5522.17
    177040     5524.33
    177080     5525.24
    177120     5526.69
    177160     5527.46
    177200     5529.69
    177240     5530.91
    177280      5531.5
    177320     5532.97
    177360     5533.98
    177400     5535.36
    177440     5536.86
    177480     5537.76
    177520     5538.53
    177560     5540.44
    177600     5541.39
    177640     5542.82
    177680     5544.38
    177720     5545.02
    177760     5546.33
    177800     5547.06
    177840     5549.24
    177880     5550.13
    177920     5551.59
    177960     5552.38
    178000     5554.61
    178040     5555.81
    178080      5556.4
    178120     5557.85
    178160     5558.89
    178200     5560.24
    178240     5561.75
    178280     5562.65
    178320     5563.43
    178360     5565.32
    178400     5566.28
    178440     5567.69
    178480     5569.27
    178520     5569.89
    178560     5571.23
    178600     5571.96
    178640     5574.12
    178680        5575
    178720     5576.46
    178760     5577.27
    178800     5579.49
    178840     5580.74
    178880     5581.29
    178920     5582.74
    178960     5583.78
    179000     5585.13
    179040     5586.64
    179080     5587.53
    179120     5588.29
    179160      5590.2
    179200     5591.15
    179240     5592.58
    179280     5594.15
    179320     5594.77
    179360     5596.07
    179400     5596.83
    179440        5599
    179480     5599.87
    179520     5601.34
    179560     5602.14
    179600     5604.35
    179640     5605.61
    179680     5606.16
    179720     5607.64
    179760     5608.66
    179800        5610
    179840     5611.52
    179880     5612.43
    179920     5613.16
    179960     5615.06
    180000     5616.03
    180040     5617.43
    180080     5619.02
    180120     5619.63
    180160     5620.93
    180200     5621.69
    180240     5623.87
    180280     5624.74
    180320     5626.23
    180360        5627
    180400     5629.21
    180440      5630.5
    180480     5631.03
    180520     5632.51
    180560     5633.54
    180600     5634.87
    180640     5636.39
    180680      5637.3
    180720     5638.03
    180760     5639.94
    180800     5640.88
    180840     5642.29
    180880     5643.86
    180920      5644.5
    180960     5645.78
    181000     5646.56
    181040     5648.75
    181080     5649.59
    181120     5651.13
    181160     5651.88
    181200     5654.09
    181240     5655.38
    181280      5655.9
    181320     5657.39
    181360     5658.41
    181400     5659.75
    181440     5661.28
    181480     5662.18
    181520      5662.9
    181560     5664.83
    181600     5665.78
    181640     5667.15
    181680     5668.72
    181720     5669.36
    181760     5670.65
    181800      5671.4
    181840     5673.62
    181880     5674.45
    181920     5676.02
    181960     5676.71
    182000     5678.96
    182040     5680.24
    182080     5680.77
    182120     5682.26
    182160     5683.29
    182200     5684.61
    182240     5686.16
    182280     5687.07
    182320     5687.76
    182360      5689.7
    182400     5690.66
    182440        5692
    182480     5693.59
    182520     5694.22
    182560     5695.49
    182600     5696.27
    182640     5698.47
    182680      5699.3
    182720     5700.87
    182760     5701.58
    182800     5703.83
    182840     5705.11
    182880     5705.64
    182920     5707.13
    182960     5708.17
    183000      5709.5
    183040        5711
    183080     5711.96
    183120     5712.63
    183160      5714.6
    183200     5715.53
    183240      5716.9
    183280     5718.45
    183320      5719.1
    183360     5720.35
    183400     5721.13
    183440     5723.35
    183480     5724.17
    183520     5725.72
    183560     5726.44
    183600     5728.69
    183640     5729.96
    183680     5730.49
    183720     5731.97
    183760     5733.03
    183800     5734.36
    183840     5735.88
    183880     5736.83
    183920     5737.49
    183960     5739.45
    184000     5740.39
    184040     5741.77
    184080     5743.31
    184120     5743.97
    184160      5745.2
    184200     5745.98
    184240     5748.22
    184280     5749.05
    184320     5750.55
    184360     5751.32
    184400     5753.54
    184440     5754.81
    184480     5755.35
    184520     5756.84
    184560     5757.86
    184600     5759.21
    184640     5760.71
    184680     5761.68
    184720     5762.33
    184760     5764.28
    184800     5765.25
    184840     5766.62
    184880     5768.14
    184920     5768.82
    184960     5770.05
    185000     5770.83
    185040     5773.09
    185080     5773.88
    185120     5775.39
    185160     5776.14
    185200     5778.42
    185240     5779.69
    185280     5780.19
    185320     5781.69
    185360      5782.7
    185400     5784.08
    185440     5785.58
    185480     5786.56
    185520     5787.19
    185560     5789.14
    185600     5790.11
    185640     5791.46
    185680     5793.03
    185720     5793.72
    185760     5794.93
    185800     5795.72
    185840     5797.97
    185880     5798.75
    185920     5800.28
    185960     5801.03
    186000     5803.32
    186040     5804.56
    186080     5805.06
    186120     5806.58
    186160     5807.58
    186200     5808.96
    186240     5810.42
    186280     5811.45
    186320     5812.09
    186360     5814.02
    186400     5814.97
    186440     5816.35
    186480     5817.93
    186520     5818.61
    186560     5819.83
    186600     5820.61
    186640     5822.83
    186680     5823.64
    186720     5825.15
    186760     5825.92
    186800     5828.22
    186840     5829.44
    186880     5829.99
    186920     5831.46
    186960     5832.48
    187000     5833.88
    187040     5835.32
    187080     5836.37
    187120     5836.99
    187160     5838.93
    187200     5839.88
    187240     5841.25
    187280     5842.86
    187320      5843.5
    187360     5844.76
    187400      5845.5
    187440     5847.75
    187480     5848.55
    187520     5850.04
    187560     5850.82
    187600      5853.1
    187640     5854.38
    187680     5854.89
    187720     5856.37
    187760     5857.37
    187800     5858.79
    187840     5860.23
    187880     5861.28
    187920      5861.9
    187960     5863.81
    188000     5864.79
    188040     5866.14
    188080     5867.75
    188120     5868.36
    188160     5869.64
    188200     5870.39
    188240     5872.63
    188280     5873.43
    188320     5874.94
    188360     5875.68
    188400     5878.01
    188440     5879.27
    188480      5879.8
    188520     5881.23
    188560     5882.25
    188600     5883.65
    188640     5885.11
    188680     5886.16
    188720     5886.77
    188760     5888.68
    188800     5889.67
    188840     5891.02
    188880     5892.61
    188920     5893.22
    188960     5894.53
    189000     5895.25
    189040     5897.51
    189080      5898.3
    189120     5899.84
    189160     5900.56
    189200      5902.9
    189240     5904.16
    189280     5904.69
    189320     5906.12
    189360     5907.15
    189400     5908.54
    189440     5910.02
    189480     5911.07
    189520     5911.65
    189560     5913.57
    189600     5914.56
    189640     5915.94
    189680     5917.52
    189720     5918.14
    189760     5919.43
    189800     5920.15
    189840     5922.42
    189880     5923.19
    189920     5924.75
    189960     5925.44
    190000      5927.8
    190040     5929.05
    190080     5929.61
    190120     5931.02
    190160     5932.06
    190200     5933.44
    190240     5934.91
    190280        5936
    190320     5936.52
    190360      5938.5
    190400     5939.46
    190440     5940.85
    190480     5942.43
    190520     5943.06
    190560     5944.33
    190600     5945.08
    190640     5947.34
    190680     5948.09
    190720     5949.67
    190760     5950.32
    190800     5952.73
    190840     5953.96
    190880     5954.51
    190920     5955.94
    190960     5956.99
    191000     5958.37
    191040     5959.81
    191080     5960.89
    191120     5961.42
    191160     5963.41
    191200     5964.37
    191240     5965.74
    191280     5967.32
    191320     5967.96
    191360     5969.24
    191400        5970
    191440     5972.23
    191480     5973.03
    191520     5974.56
    191560      5975.2
    191600     5977.61
    191640     5978.88
    191680     5979.41
    191720     5980.85
    191760     5981.89
    191800     5983.32
    191840     5984.74
    191880     5985.81
    191920     5986.32
    191960     5988.33
    192000     5989.28
    192040     5990.67
    192080     5992.21
    192120     5992.85
    192160     5994.13
    192200     5994.91
    192240     5997.15
    192280     5997.95
    192320     5999.49
    192360      6000.1
    192400     6002.53
    192440     6003.77
    192480     6004.32
    192520     6005.74
    192560     6006.79
    192600     6008.22
    192640     6009.64
    192680     6010.71
    192720     6011.21
    192760     6013.22
    192800     6014.16
    192840     6015.57
    192880     6017.12
    192920     6017.76
    192960     6019.05
    193000     6019.82
    193040     6022.08
    193080     6022.85
    193120      6024.4
    193160     6025.01
    193200     6027.43
    193240     6028.69
    193280     6029.23
    193320     6030.67
    193360     6031.68
    193400     6033.13
    193440     6034.55
    193480     6035.57
    193520      6036.1
    193560     6038.09
    193600     6039.04
    193640     6040.44
    193680     6041.99
    193720     6042.63
    193760     6043.94
    193800     6044.68
    193840     6046.98
    193880     6047.75
    193920     6049.28
    193960     6049.92
    194000     6052.33
    194040      6053.6
    194080      6054.1
    194120     6055.53
    194160     6056.57
    194200     6058.03
    194240     6059.42
    194280     6060.47
    194320     6060.96
    194360     6062.99
    194400     6063.95
    194440     6065.31
    194480     6066.91
    194520     6067.51
    194560     6068.84
    194600     6069.56
    194640     6071.88
    194680     6072.63
    194720     6074.16
    194760     6074.85
    194800     6077.22
    194840      6078.5
    194880     6079.02
    194920     6080.45
    194960     6081.47
    195000     6082.92
    195040     6084.31
    195080     6085.35
    195120     6085.87
    195160      6087.9
    195200     6088.85
    195240     6090.21
    195280     6091.84
    195320     6092.41
    195360     6093.76
    195400     6094.46
    195440     6096.78
    195480      6097.5
    195520     6099.06
    195560     6099.74
    195600     6102.12
    195640     6103.41
    195680     6103.93
    195720     6105.36
    195760     6106.34
    195800     6107.82
    195840     6109.21
    195880     6110.25
    195920     6110.77
    195960     6112.79
    196000     6113.75
    196040     6115.11
    196080     6116.75
    196120     6117.31
    196160     6118.68
    196200     6119.36
    196240     6121.69
    196280     6122.38
    196320     6123.96
    196360     6124.62
    196400     6127.01
    196440     6128.31
    196480     6128.84
    196520     6130.26
    196560     6131.25
    196600     6132.72
    196640     6134.11
    196680     6135.15
    196720     6135.66
    196760     6137.67
    196800     6138.66
    196840     6140.01
    196880     6141.69
    196920     6142.22
    196960     6143.62
    197000     6144.29
    197040     6146.59
    197080     6147.32
    197120     6148.89
    197160     6149.55
    197200     6151.94
    197240     6153.26
    197280     6153.77
    197320     6155.19
    197360     6156.17
    197400     6157.64
    197440     6159.02
    197480     6160.07
    197520     6160.57
    197560     6162.59
    197600     6163.56
    197640     6164.95
    197680     6166.58
    197720     6167.14
    197760     6168.53
    197800     6169.21
    197840      6171.5
    197880     6172.26
    197920      6173.8
    197960     6174.47
    198000     6176.88
    198040     6178.22
    198080      6178.7
    198120     6180.15
    198160     6181.11
    198200      6182.6
    198240     6183.95
    198280        6185
    198320     6185.51
    198360     6187.51
    198400     6188.47
    198440     6189.85
    198480     6191.53
    198520     6192.08
    198560     6193.44
    198600     6194.13
    198640     6196.42
    198680     6197.19
    198720      6198.7
    198760      6199.4
    198800     6201.79
    198840     6203.12
    198880     6203.62
    198920     6205.11
    198960     6206.05
    199000     6207.53
    199040     6208.88
    199080     6209.95
    199120     6210.41
    199160     6212.45
    199200     6213.41
    199240      6214.8
    199280      6216.5
    199320     6217.05
    199360      6218.4
    199400     6219.09
    199440     6221.37
    199480     6222.13
    199520     6223.65
    199560     6224.34
    199600      6226.7
    199640     6228.08
    199680     6228.56
    199720     6230.01
    199760     6230.99
    199800     6232.46
    199840     6233.79
    199880     6234.87
    199920     6235.35
    199960     6237.38
    200000     6238.34
    200040      6239.7
    200080     6241.41
    200120     6241.96
    200160     6243.32
    200200     6243.97
    200240     6246.29
    200280     6247.04
    200320     6248.56
    200360     6249.25
    200400     6251.62
    200440     6253.01
    200480     6253.48
    200520     6254.94
    200560      6255.9
    200600      6257.4
    200640     6258.71
    200680     6259.78
    200720     6260.24
    200760     6262.28
    200800     6263.26
    200840     6264.63
    200880     6266.35
    200920     6266.86
    200960     6268.25
    201000     6268.89
    201040     6271.21
    201080     6271.98
    201120     6273.49
    201160     6274.21
    201200     6276.55
    201240     6277.92
    201280     6278.38
    201320      6279.9
    201360     6280.82
    201400     6282.35
    201440     6283.63
    201480     6284.71
    201520      6285.2
    201560     6287.23
    201600     6288.18
    201640     6289.57
    201680      6291.3
    201720     6291.81
    201760      6293.2
    201800     6293.84
    201840     6296.13
    201880     6296.93
    201920     6298.42
    201960     6299.14
    202000     6301.51
    202040     6302.88
    202080     6303.34
    202120     6304.85
    202160     6305.78
    202200     6307.31
    202240     6308.61
    202280     6309.65
    202320     6310.14
    202360     6312.18
    202400     6313.14
    202440     6314.53
    202480     6316.26
    202520     6316.76
    202560     6318.16
    202600     6318.77
    202640     6321.07
    202680     6321.86
    202720     6323.35
    202760     6324.06
    202800     6326.46
    202840     6327.79
    202880     6328.28
    202920     6329.79
    202960     6330.72
    203000     6332.23
    203040     6333.53
    203080     6334.57
    203120     6335.04
    203160     6337.14
    203200     6338.05
    203240     6339.46
    203280     6341.21
    203320      6341.7
    203360     6343.11
    203400      6343.7
    203440     6346.04
    203480     6346.81
    203520     6348.25
    203560     6348.99
    203600     6351.36
    203640     6352.71
    203680      6353.2
    203720     6354.72
    203760     6355.63
    203800     6357.12
    203840      6358.5
    203880      6359.5
    203920     6359.96
    203960     6362.08
    204000     6362.97
    204040     6364.39
    204080     6366.12
    204120     6366.62
    204160     6368.04
    204200     6368.61
    204240     6370.96
    204280     6371.72
    204320     6373.15
    204360      6373.9
    204400     6376.32
    204440     6377.65
    204480     6378.16
    204520     6379.67
    204560     6380.56
    204600     6382.05
    204640     6383.44
    204680     6384.44
    204720     6384.89
    204760     6387.02
    204800     6387.87
    204840     6389.31
    204880     6391.05
    204920     6391.53
    204960     6392.95
    205000     6393.53
    205040     6395.89
    205080     6396.63
    205120     6398.11
    205160     6398.84
    205200     6401.24
    205240     6402.59
    205280      6403.1
    205320     6404.56
    205360      6405.5
    205400     6406.94
    205440     6408.35
    205480     6409.35
    205520     6409.78
    205560     6411.94
    205600     6412.77
    205640     6414.19
    205680     6415.93
    205720     6416.45
    205760     6417.88
    205800     6418.45
    205840      6420.8
    205880     6421.57
    205920     6423.02
    205960     6423.75
    206000     6426.17
    206040     6427.51
    206080     6428.01
    206120     6429.48
    206160      6430.4
    206200     6431.86
    206240     6433.27
    206280     6434.29
    206320      6434.7
    206360     6436.84
    206400      6437.7
    206440     6439.12
    206480     6440.83
    206520     6441.37
    206560     6442.77
    206600     6443.39
    206640      6445.7
    206680     6446.45
    206720     6447.94
    206760     6448.67
    206800     6451.09
    206840     6452.45
    206880     6452.92
    206920      6454.4
    206960     6455.31
    207000     6456.77
    207040     6458.17
    207080      6459.2
    207120     6459.59
    207160     6461.74
    207200     6462.61
    207240     6464.03
    207280     6465.77
    207320     6466.26
    207360     6467.73
    207400     6468.31
    207440     6470.61
    207480     6471.39
    207520     6472.89
    207560     6473.62
    207600     6476.01
    207640     6477.37
    207680     6477.85
    207720     6479.35
    207760     6480.26
    207800      6481.7
    207840     6483.09
    207880     6484.13
    207920     6484.51
    207960     6486.68
    208000     6487.53
    208040     6488.93
    208080     6490.69
    208120     6491.18
    208160     6492.63
    208200     6493.21
    208240     6495.54
    208280     6496.31
    208320      6497.8
    208360     6498.54
    208400     6500.93
    208440     6502.28
    208480     6502.75
    208520     6504.24
    208560      6505.2
    208600     6506.64
    208640     6507.98
    208680     6509.04
    208720     6509.41
    208760     6511.62
    208800     6512.46
    208840     6513.82
    208880     6515.63
    208920     6516.04
    208960     6517.54
    209000      6518.1
    209040     6520.45
    209080     6521.22
    209120     6522.73
    209160     6523.44
    209200     6525.84
    209240     6527.17
    209280     6527.65
    209320     6529.12
    209360     6530.08
    209400      6531.5
    209440     6532.87
    209480     6533.95
    209520     6534.28
    209560     6536.48
    209600     6537.33
    209640      6538.7
    209680     6540.49
    209720     6540.92
    209760     6542.42
    209800        6543
    209840     6545.34
    209880     6546.08
    209920     6547.58
    209960     6548.34
    210000     6550.71
    210040     6552.02
    210080      6552.5
    210120     6554.01
    210160     6554.95
    210200     6556.37
    210240     6557.72
    210280      6558.8
    210320     6559.14
    210360     6561.35
    210400     6562.23
    210440     6563.54
    210480     6565.36
    210520     6565.76
    210560     6567.26
    210600     6567.84
    210640     6570.22
    210680     6570.92
    210720     6572.45
    210760      6573.2
    210800     6575.58
    210840     6576.87
    210880     6577.36
    210920     6578.89
    210960     6579.81
    211000     6581.24
    211040     6582.58
    211080     6583.67
    211120     6583.96
    211160     6586.22
    211200     6587.06
    211240     6588.37
    211280      6590.2
    211320     6590.61
    211360     6592.08
    211400     6592.66
    211440     6595.07
    211480     6595.79
    211520     6597.33
    211560     6598.04
    211600     6600.42
    211640     6601.73
    211680     6602.23
    211720     6603.75
    211760     6604.69
    211800     6606.12
    211840     6607.45
    211880      6608.5
    211920     6608.83
    211960     6611.05
    212000     6611.92
    212040     6613.21
    212080      6615.1
    212120     6615.47
    212160     6616.97
    212200     6617.54
    212240     6619.94
    212280     6620.66
    212320      6622.2
    212360     6622.93
    212400     6625.33
    212440     6626.62
    212480     6627.13
    212520     6628.63
    212560     6629.57
    212600     6630.98
    212640     6632.31
    212680     6633.41
    212720     6633.71
    212760     6635.93
    212800     6636.81
    212840      6638.1
    212880     6639.97
    212920     6640.35
    212960     6641.87
    213000     6642.41
    213040     6644.83
    213080     6645.55
    213120     6647.09
    213160     6647.81
    213200     6650.21
    213240     6651.49
    213280     6652.01
    213320     6653.51
    213360     6654.43
    213400     6655.84
    213440     6657.22
    213480     6658.29
    213520     6658.59
    213560     6660.78
    213600     6661.71
    213640     6662.99
    213680     6664.85
    213720     6665.23
    213760     6666.73
    213800     6667.25
    213840     6669.67
    213880     6670.43
    213920     6671.95
    213960     6672.67
    214000     6675.05
    214040     6676.34
    214080     6676.88
    214120     6678.42
    214160     6679.31
    214200     6680.72
    214240     6682.09
    214280     6683.18
    214320     6683.44
    214360     6685.64
    214400     6686.58
    214440     6687.86
    214480     6689.75
    214520     6690.09
    214560     6691.61
    214600     6692.12
    214640     6694.53
    214680      6695.3
    214720     6696.82
    214760     6697.56
    214800     6699.92
    214840     6701.23
    214880     6701.73
    214920      6703.3
    214960     6704.17
    215000      6705.6
    215040     6706.98
    215080     6708.07
    215120     6708.33
    215160     6710.53
    215200     6711.47
    215240     6712.75
    215280     6714.68
    215320     6714.99
    215360     6716.49
    215400     6717.03
    215440     6719.41
    215480     6720.18
    215520     6721.72
    215560     6722.45
    215600     6724.78
    215640      6726.1
    215680     6726.61
    215720     6728.17
    215760     6729.06
    215800      6730.5
    215840     6731.89
    215880     6732.95
    215920     6733.23
    215960      6735.4
    216000     6736.32
    216040     6737.63
    216080     6739.54
    216120     6739.85
    216160     6741.37
    216200     6741.89
    216240     6744.26
    216280     6745.03
    216320     6746.57
    216360     6747.32
    216400     6749.65
    216440     6750.97
    216480     6751.52
    216520     6753.03
    216560     6753.94
    216600     6755.37
    216640     6756.77
    216680     6757.79
    216720     6758.09
    216760     6760.27
    216800     6761.21
    216840      6762.5
    216880      6764.4
    216920     6764.71
    216960     6766.24
    217000     6766.74
    217040      6769.1
    217080     6769.85
    217120     6771.44
    217160     6772.17
    217200     6774.51
    217240     6775.82
    217280     6776.39
    217320     6777.92
    217360     6778.79
    217400     6780.24
    217440     6781.65
    217480     6782.65
    217520     6782.98
    217560      6785.1
    217600     6786.08
    217640     6787.34
    217680     6789.26
    217720     6789.52
    217760     6791.08
    217800     6791.59
    217840     6793.99
    217880     6794.71
    217920     6796.27
    217960     6797.06
    218000     6799.37
    218040     6800.71
    218080     6801.23
    218120     6802.78
    218160     6803.62
    218200     6805.12
    218240      6806.5
    218280     6807.51
    218320     6807.87
    218360     6809.99
    218400     6810.94
    218440     6812.19
    218480     6814.13
    218520     6814.41
    218560     6815.96
    218600     6816.44
    218640     6818.84
    218680     6819.57
    218720     6821.15
    218760     6821.93
    218800     6824.22
    218840     6825.57
    218880     6826.07
    218920     6827.66
    218960     6828.47
    219000     6829.97
    219040     6831.39
    219080     6832.37
    219120     6832.73
    219160     6834.85
    219200     6835.82
    219240     6837.03
    219280     6838.99
    219320     6839.29
    219360     6840.81
    219400     6841.29
    219440     6843.69
    219480     6844.44
    219520     6846.01
    219560     6846.79
    219600     6849.06
    219640     6850.44
    219680     6850.91
    219720      6852.5
    219760     6853.33
    219800      6854.8
    219840     6856.23
    219880     6857.22
    219920     6857.54
    219960      6859.7
    220000     6860.64
    220040     6861.87
    220080     6863.82
    220120     6864.13
    220160     6865.64
    220200     6866.13
    220240     6868.57
    220280      6869.3
    220320     6870.85
    220360     6871.61
    220400      6873.9
    220440     6875.29
    220480     6875.72
    220520     6877.37
    220560     6878.19
    220600     6879.65
    220640     6881.08
    220680     6882.08
    220720     6882.37
    220760     6884.55
    220800     6885.49
    220840     6886.75
    220880     6888.62
    220920     6889.03
    220960     6890.48
    221000     6890.97
    221040     6893.39
    221080     6894.15
    221120      6895.7
    221160     6896.46
    221200     6898.74
    221240     6900.13
    221280     6900.57
    221320     6902.22
    221360     6903.04
    221400     6904.52
    221440     6905.95
    221480     6906.93
    221520     6907.25
    221560     6909.37
    221600     6910.34
    221640     6911.58
    221680     6913.45
    221720     6913.88
    221760     6915.31
    221800     6915.84
    221840     6918.25
    221880     6919.01
    221920     6920.55
    221960      6921.3
    222000     6923.58
    222040     6924.96
    222080      6925.4
    222120     6927.08
    222160     6927.86
    222200     6929.34
    222240     6930.84
    222280     6931.77
    222320     6932.11
    222360     6934.24
    222400     6935.17
    222440     6936.38
    222480     6938.28
    222520     6938.72
    222560     6940.17
    222600     6940.67
    222640     6943.08
    222680     6943.82
    222720     6945.39
    222760     6946.15
    222800     6948.43
    222840     6949.81
    222880     6950.26
    222920     6951.89
    222960     6952.68
    223000     6954.17
    223040     6955.68
    223080     6956.57
    223120     6956.93
    223160     6959.06
    223200     6959.98
    223240     6961.22
    223280      6963.1
    223320     6963.55
    223360     6965.04
    223400     6965.49
    223440     6967.91
    223480     6968.66
    223520     6970.17
    223560     6970.96
    223600     6973.26
    223640     6974.61
    223680     6975.07
    223720     6976.74
    223760     6977.52
    223800     6979.05
    223840     6980.52
    223880     6981.41
    223920     6981.76
    223960      6983.9
    224000      6984.8
    224040     6986.05
    224080      6987.9
    224120     6988.37
    224160     6989.81
    224200     6990.31
    224240     6992.72
    224280     6993.49
    224320     6994.98
    224360     6995.79
    224400     6998.05
    224440     6999.42
    224480      6999.9
    224520     7001.57
    224560     7002.36
    224600     7003.88
    224640     7005.38
    224680     7006.19
    224720     7006.57
    224760     7008.73
    224800      7009.6
    224840     7010.87
    224880     7012.69
    224920     7013.16
    224960     7014.62
    225000      7015.1
    225040     7017.51
    225080     7018.28
    225120     7019.77
    225160      7020.6
    225200     7022.89
    225240     7024.23
    225280     7024.69
    225320     7026.39
    225360     7027.13
    225400     7028.65
    225440     7030.17
    225480     7031.01
    225520     7031.33
    225560     7033.53
    225600     7034.42
    225640     7035.63
    225680     7037.51
    225720     7037.95
    225760     7039.42
    225800      7039.9
    225840     7042.32
    225880     7043.06
    225920     7044.56
    225960     7045.37
    226000     7047.67
    226040     7049.02
    226080     7049.49
    226120     7051.18
    226160     7051.93
    226200     7053.45
    226240     7054.96
    226280     7055.78
    226320      7056.1
    226360      7058.3
    226400      7059.2
    226440     7060.39
    226480     7062.27
    226520     7062.73
    226560     7064.17
    226600     7064.69
    226640     7067.12
    226680     7067.81
    226720     7069.34
    226760     7070.12
    226800     7072.46
    226840     7073.83
    226880     7074.29
    226920     7075.96
    226960     7076.71
    227000     7078.22
    227040     7079.72
    227080     7080.56
    227120     7080.89
    227160      7083.1
    227200     7083.94
    227240     7085.21
    227280     7087.06
    227320      7087.5
    227360     7088.92
    227400     7089.44
    227440     7091.91
    227480     7092.58
    227520      7094.1
    227560     7094.91
    227600     7097.28
    227640     7098.59
    227680     7099.07
    227720     7100.72
    227760     7101.49
    227800     7102.99
    227840     7104.48
    227880     7105.35
    227920     7105.67
    227960     7107.86
    228000     7108.66
    228040     7109.97
    228080     7111.85
    228120     7112.29
    228160      7113.7
    228200     7114.22
    228240     7116.65
    228280     7117.34
    228320     7118.88
    228360     7119.67
    228400     7122.07
    228440     7123.37
    228480     7123.84
    228520      7125.5
    228560     7126.31
    228600      7127.8
    228640     7129.27
    228680      7130.1
    228720     7130.45
    228760     7132.65
    228800     7133.39
    228840     7134.77
    228880     7136.68
    228920      7137.1
    228960      7138.5
    229000     7139.01
    229040     7141.44
    229080     7142.14
    229120     7143.66
    229160     7144.43
    229200     7146.84
    229240     7148.15
    229280     7148.62
    229320     7150.29
    229360     7151.11
    229400     7152.61
    229440     7154.07
    229480      7154.9
    229520     7155.22
    229560     7157.44
    229600     7158.19
    229640     7159.54
    229680     7161.44
    229720      7161.9
    229760     7163.29
    229800     7163.78
    229840      7166.2
    229880     7166.92
    229920     7168.44
    229960     7169.21
    230000     7171.65
    230040     7172.95
    230080     7173.36
    230120     7175.08
    230160     7175.87
    230200      7177.4
    230240     7178.83
    230280     7179.68
    230320     7179.98
    230360     7182.22
    230400     7182.96
    230440     7184.35
    230480     7186.24
    230520     7186.66
    230560     7188.08
    230600     7188.58
    230640     7191.02
    230680     7191.72
    230720     7193.25
    230760     7194.04
    230800     7196.45
    230840     7197.78
    230880     7198.18
    230920      7199.9
    230960     7200.67
    231000     7202.21
    231040      7203.6
    231080     7204.52
    231120      7204.8
    231160     7207.08
    231200     7207.81
    231240     7209.18
    231280     7211.06
    231320     7211.47
    231360     7212.92
    231400     7213.41
    231440     7215.85
    231480     7216.56
    231520      7218.1
    231560     7218.87
    231600     7221.29
    231640      7222.6
    231680        7223
    231720     7224.73
    231760     7225.52
    231800     7227.05
    231840     7228.47
    231880     7229.35
    231920     7229.65
    231960      7231.9
    232000     7232.65
    232040        7234
    232080     7235.93
    232120     7236.29
    232160     7237.72
    232200     7238.24
    232240     7240.66
    232280     7241.39
    232320      7242.9
    232360      7243.7
    232400     7246.12
    232440     7247.44
    232480     7247.84
    232520     7249.55
    232560     7250.35
    232600     7251.87
    232640     7253.28
    232680     7254.15
    232720     7254.44
    232760     7256.72
    232800     7257.48
    232840     7258.83
    232880     7260.72
    232920      7261.1
    232960     7262.54
    233000     7263.08
    233040     7265.47
    233080     7266.22
    233120     7267.72
    233160     7268.53
    233200     7270.93
    233240     7272.29
    233280     7272.62
    233320     7274.35
    233360     7275.19
    233400     7276.69
    233440     7278.09
    233480     7278.98
    233520     7279.25
    233560     7281.52
    233600      7282.3
    233640     7283.63
    233680     7285.58
    233720     7285.92
    233760     7287.37
    233800      7287.9
    233840     7290.29
    233880        7291
    233920     7292.54
    233960     7293.33
    234000     7295.74
    234040     7297.12
    234080     7297.47
    234120     7299.17
    234160     7299.97
    234200      7301.5
    234240     7302.88
    234280     7303.82
    234320     7304.05
    234360     7306.35
    234400     7307.12
    234440     7308.45
    234480     7310.39
    234520     7310.72
    234560     7312.21
    234600     7312.72
    234640     7315.11
    234680     7315.86
    234720      7317.4
    234760     7318.14
    234800     7320.57
    234840     7321.94
    234880     7322.28
    234920     7324.01
    234960     7324.78
    235000     7326.29
    235040     7327.68
    235080     7328.63
    235120     7328.88
    235160     7331.17
    235200     7331.92
    235240     7333.27
    235280     7335.17
    235320     7335.53
    235360     7337.05
    235400     7337.49
    235440      7339.9
    235480     7340.62
    235520     7342.18
    235560     7342.96
    235600     7345.34
    235640     7346.76
    235680      7347.1
    235720     7348.78
    235760      7349.6
    235800     7351.12
    235840      7352.5
    235880     7353.44
    235920     7353.69
    235960     7355.97
    236000     7356.71
    236040      7358.1
    236080     7360.03
    236120     7360.35
    236160     7361.82
    236200     7362.29
    236240     7364.65
    236280     7365.42
    236320     7366.99
    236360     7367.75
    236400     7370.18
    236440     7371.59
    236480     7371.89
    236520     7373.57
    236560     7374.46
    236600     7375.93
    236640     7377.27
    236680     7378.27
    236720     7378.47
    236760      7380.7
    236800     7381.51
    236840     7382.88
    236880     7384.82
    236920     7385.17
    236960      7386.6
    237000     7387.09
    237040     7389.44
    237080     7390.21
    237120     7391.76
    237160     7392.54
    237200     7394.98
    237240     7396.44
    237280      7396.7
    237320     7398.37
    237360     7399.22
    237400     7400.76
    237440     7402.08
    237480      7403.1
    237520      7403.3
    237560      7405.5
    237600     7406.32
    237640     7407.71
    237680     7409.59
    237720     7410.03
    237760     7411.44
    237800     7411.94
    237840     7414.25
    237880     7414.99
    237920     7416.56
    237960     7417.36
    238000     7419.82
    238040     7421.28
    238080     7421.56
    238120      7423.2
    238160     7424.05
    238200     7425.62
    238240     7426.91
    238280     7427.94
    238320     7428.11
    238360     7430.32
    238400     7431.17
    238440     7432.57
    238480     7434.43
    238520     7434.84
    238560     7436.25
    238600     7436.76
    238640     7439.04
    238680      7439.8
    238720     7441.39
    238760     7442.17
    238800     7444.63
    238840     7446.08
    238880     7446.37
    238920     7448.01
    238960     7448.87
    239000     7450.43
    239040      7451.7
    239080     7452.75
    239120     7452.87
    239160     7455.12
    239200     7455.95
    239240     7457.37
    239280     7459.24
    239320     7459.65
    239360     7461.01
    239400     7461.54
    239440     7463.83
    239480     7464.63
    239520     7466.19
    239560     7466.99
    239600     7469.43
    239640     7470.89
    239680     7471.22
    239720     7472.78
    239760     7473.67
    239800     7475.28
    239840     7476.55
    239880     7477.53
    239920     7477.65
    239960     7479.91
    240000     7480.77
    240040     7482.17
    240080     7484.02
    240120     7484.42
    240160     7485.81
    240200     7486.34
    240240     7488.64
    240280     7489.42
    240320     7490.96
    240360     7491.75
    240400     7494.22
    240440      7495.7
    240480     7495.99
    240520     7497.58
    240560     7498.45
    240600     7500.09
    240640     7501.35
    240680      7502.3
    240720     7502.42
    240760      7504.7
    240800      7505.5
    240840     7506.97
    240880     7508.79
    240920      7509.2
    240960     7510.56
    241000     7511.09
    241040     7513.42
    241080     7514.22
    241120      7515.8
    241160     7516.55
    241200     7518.99
    241240     7520.47
    241280     7520.81
    241320     7522.38
    241360     7523.27
    241400     7524.88
    241440     7526.17
    241480     7527.08
    241520     7527.22
    241560     7529.53
    241600     7530.27
    241640     7531.73
    241680     7533.59
    241720     7533.93
    241760     7535.35
    241800     7535.83
    241840      7538.2
    241880        7539
    241920     7540.55
    241960     7541.31
    242000     7543.81
    242040     7545.26
    242080     7545.58
    242120     7547.15
    242160     7548.05
    242200     7549.65
    242240     7550.94
    242280     7551.87
    242320     7551.99
    242360     7554.31
    242400     7555.08
    242440      7556.5
    242480     7558.38
    242520     7558.69
    242560     7560.14
    242600     7560.63
    242640     7563.01
    242680     7563.77
    242720     7565.32
    242760     7566.08
    242800     7568.54
    242840     7570.02
    242880     7570.34
    242920     7571.91
    242960     7572.79
    243000     7574.37
    243040      7575.7
    243080     7576.64
    243120     7576.78
    243160     7579.05
    243200     7579.82
    243240      7581.3
    243280     7583.14
    243320      7583.5
    243360     7584.89
    243400     7585.42
    243440     7587.79
    243480     7588.56
    243520      7590.1
    243560     7590.87
    243600     7593.31
    243640      7594.8
    243680     7595.11
    243720     7596.68
    243760     7597.53
    243800     7599.13
    243840      7600.5
    243880     7601.42
    243920     7601.53
    243960     7603.77
    244000     7604.59
    244040      7606.1
    244080     7607.88
    244120     7608.27
    244160     7609.69
    244200     7610.15
    244240     7612.53
    244280      7613.3
    244320     7614.85
    244360     7615.62
    244400     7618.09
    244440     7619.55
    244480     7619.85
    244520     7621.41
    244560     7622.29
    244600     7623.88
    244640     7625.27
    244680     7626.15
    244720      7626.3
    244760     7628.58
    244800     7629.36
    244840     7630.89
    244880     7632.67
    244920     7633.04
    244960     7634.47
    245000     7634.92
    245040     7637.31
    245080     7638.08
    245120     7639.63
    245160     7640.41
    245200     7642.85
    245240     7644.34
    245280     7644.64
    245320     7646.16
    245360     7647.06
    245400     7648.67
    245440     7650.08
    245480     7650.94
    245520      7651.1
    245560     7653.34
    245600     7654.13
    245640     7655.65
    245680     7657.42
    245720     7657.81
    245760     7659.25
    245800     7659.67
    245840     7662.07
    245880     7662.85
    245920      7664.4
    245960     7665.22
    246000     7667.65
    246040     7669.08
    246080     7669.37
    246120      7670.9
    246160     7671.78
    246200      7673.4
    246240     7674.85
    246280     7675.71
    246320     7675.85
    246360     7678.11
    246400     7678.88
    246440     7680.43
    246480     7682.21
    246520      7682.6
    246560     7684.03
    246600     7684.45
    246640     7686.85
    246680     7687.61
    246720     7689.19
    246760     7689.97
    246800     7692.45
    246840     7693.87
    246880     7694.17
    246920     7695.65
    246960     7696.56
    247000     7698.17
    247040     7699.62
    247080     7700.48
    247120      7700.6
    247160     7702.85
    247200     7703.66
    247240     7705.24
    247280        7707
    247320      7707.4
    247360     7708.83
    247400      7709.2
    247440     7711.62
    247480     7712.42
    247520     7713.97
    247560     7714.77
    247600     7717.23
    247640      7718.7
    247680        7719
    247720     7720.43
    247760     7721.32
    247800        7723
    247840     7724.42
    247880     7725.31
    247920     7725.38
    247960     7727.65
    248000     7728.45
    248040     7730.06
    248080     7731.82
    248120      7732.2
    248160     7733.65
    248200     7734.02
    248240     7736.43
    248280     7737.26
    248320     7738.81
    248360     7739.58
    248400        7742
    248440     7743.42
    248480     7743.76
    248520     7745.22
    248560     7746.14
    248600     7747.76
    248640     7749.19
    248680     7750.08
    248720     7750.15
    248760     7752.42
    248800     7753.23
    248840     7754.82
    248880     7756.63
    248920        7757
    248960     7758.45
    249000      7758.8
    249040     7761.19
    249080     7762.01
    249120      7763.6
    249160     7764.36
    249200     7766.76
    249240     7768.21
    249280     7768.56
    249320     7769.97
    249360     7770.94
    249400     7772.52
    249440        7774
    249480     7774.86
    249520     7774.92
    249560     7777.21
    249600     7778.01
    249640     7779.58
    249680      7781.4
    249720     7781.77
    249760     7783.21
    249800     7783.58
    249840     7785.98
    249880     7786.83
    249920     7788.39
    249960     7789.16
    250000     7791.57
    250040     7793.01
    250080     7793.37
    250120     7794.78
    250160     7795.77
    250200     7797.35
    250240     7798.78
    250280     7799.69
    250320     7799.71
    250360     7801.99
    250400     7802.84
    250440     7804.34
    250480     7806.14
    250520     7806.56
    250560     7808.04
    250600     7808.37
    250640     7810.81
    250680     7811.61
    250720     7813.21
    250760     7813.96
    250800     7816.36
    250840     7817.76
    250880     7818.16
    250920     7819.56
    250960     7820.56
    251000     7822.15
    251040     7823.61
    251080     7824.48
    251120     7824.52
    251160     7826.82
    251200     7827.61
    251240     7829.13
    251280     7830.96
    251320     7831.37
    251360     7832.86
    251400     7833.17
    251440     7835.62
    251480     7836.45
    251520     7838.05
    251560     7838.75
    251600     7841.12
    251640     7842.56
    251680     7842.96
    251720     7844.38
    251760     7845.35
    251800     7846.98
    251840     7848.42
    251880     7849.31
    251920     7849.31
    251960     7851.62
    252000     7852.41
    252040     7853.92
    252080     7855.76
    252120     7856.17
    252160     7857.68
    252200     7857.96
    252240     7860.39
    252280     7861.24
    252320     7862.89
    252360      7863.6
    252400     7865.92
    252440     7867.38
    252480     7867.78
    252520     7869.18
    252560     7870.16
    252600     7871.79
    252640     7873.25
    252680     7874.13
    252720     7874.12
    252760     7876.44
    252800     7877.21
    252840     7878.74
    252880     7880.59
    252920     7880.97
    252960      7882.5
    253000     7882.79
    253040      7885.2
    253080     7886.09
    253120     7887.72
    253160     7888.37
    253200      7890.7
    253240     7892.22
    253280     7892.58
    253320        7894
    253360     7894.97
    253400     7896.58
    253440     7898.06
    253480     7898.92
    253520     7898.91
    253560     7901.23
    253600        7902
    253640     7903.54
    253680     7905.38
    253720     7905.77
    253760     7907.25
    253800     7907.58
    253840     7909.98
    253880     7910.88
    253920     7912.51
    253960     7913.15
    254000     7915.51
    254040     7917.01
    254080     7917.34
    254120      7918.8
    254160     7919.78
    254200     7921.39
    254240     7922.88
    254280     7923.72
    254320     7923.66
    254360     7926.03
    254400      7926.8
    254440     7928.33
    254480     7930.09
    254520     7930.55
    254560      7932.1
    254600     7932.35
    254640      7934.8
    254680      7935.7
    254720     7937.27
    254760     7937.94
    254800     7940.32
    254840     7941.81
    254880     7942.14
    254920     7943.54
    254960     7944.54
    255000     7946.15
    255040     7947.68
    255080     7948.47
    255120     7948.41
    255160      7950.8
    255200     7951.58
    255240     7953.11
    255280     7954.86
    255320     7955.33
    255360     7956.86
    255400     7957.12
    255440      7959.6
    255480      7960.5
    255520     7962.03
    255560     7962.72
    255600      7965.1
    255640      7966.5
    255680     7966.89
    255720     7968.28
    255760     7969.29
    255800      7970.9
    255840     7972.43
    255880     7973.24
    255920     7973.14
    255960     7975.61
    256000     7976.34
    256040     7977.87
    256080     7979.63
    256120     7980.06
    256160     7981.61
    256200     7981.86
    256240     7984.34
    256280     7985.24
    256320      7986.8
    256360     7987.44
    256400     7989.88
    256440     7991.22
    256480     7991.59
    256520     7993.04
    256560     7994.04
    256600     7995.64
    256640      7997.2
    256680     7998.03
    256720     7997.89
    256760     8000.39
    256800     8001.14
    256840     8002.66
    256880      8004.4
    256920     8004.81
    256960     8006.35
    257000     8006.61
    257040      8009.1
    257080        8010
    257120     8011.58
    257160     8012.18
    257200     8014.63
    257240        8016
    257280     8016.36
    257320     8017.78
    257360     8018.78
    257400      8020.4
    257440     8021.97
    257480     8022.77
    257520     8022.67
    257560     8025.13
    257600      8025.9
    257640     8027.43
    257680      8029.2
    257720     8029.57
    257760      8031.1
    257800     8031.32
    257840     8033.85
    257880      8034.7
    257920     8036.31
    257960     8036.94
    258000     8039.36
    258040     8040.74
    258080      8041.1
    258120     8042.51
    258160     8043.56
    258200     8045.21
    258240     8046.71
    258280     8047.51
    258320     8047.45
    258360     8049.91
    258400     8050.64
    258440     8052.15
    258480     8053.88
    258520      8054.3
    258560     8055.82
    258600     8056.04
    258640     8058.58
    258680     8059.42
    258720     8061.03
    258760     8061.66
    258800     8064.07
    258840     8065.47
    258880     8065.86
    258920     8067.25
    258960     8068.25
    259000     8069.94
    259040     8071.47
    259080     8072.27
    259120     8072.13
    259160     8074.62
    259200     8075.34
    259240     8076.86
    259280     8078.59
    259320     8078.99
    259360     8080.51
    259400     8080.77
    259440     8083.27
    259480     8084.14
    259520     8085.73
    259560      8086.4
    259600     8088.78
    259640     8090.15
    259680     8090.53
    259720     8091.91
    259760     8092.95
    259800     8094.58
    259840     8096.17
    259880     8096.98
    259920     8096.82
    259960     8099.33
    260000     8100.02
    260040     8101.58
    260080      8103.3
    260120     8103.72
    260160     8105.23
    260200     8105.46
    260240     8107.95
    260280     8108.85
    260320     8110.47
    260360     8111.06
    260400     8113.44
    260440     8114.86
    260480     8115.27
    260520      8116.6
    260560     8117.62
    260600     8119.22
    260640     8120.86
    260680     8121.67
    260720     8121.49
    260760     8124.06
    260800     8124.72
    260840     8126.26
    260880     8127.97
    260920      8128.4
    260960      8129.9
    261000     8130.14
    261040     8132.63
    261080     8133.52
    261120     8135.18
    261160     8135.73
    261200     8138.15
    261240     8139.57
    261280     8139.94
    261320     8141.31
    261360     8142.31
    261400     8143.96
    261440     8145.56
    261480     8146.37
    261520     8146.18
    261560     8148.77
    261600     8149.41
    261640     8150.94
    261680     8152.71
    261720     8153.11
    261760     8154.57
    261800     8154.83
    261840     8157.35
    261880     8158.23
    261920     8159.85
    261960     8160.45
    262000     8162.86
    262040     8164.25
    262080     8164.64
    262120     8165.99
    262160     8167.02
    262200     8168.65
    262240     8170.28
    262280     8171.06
    262320     8170.88
    262360     8173.45
    262400     8174.07
    262440     8175.65
    262480     8177.43
    262520      8177.8
    262560     8179.26
    262600     8179.49
    262640     8182.04
    262680     8182.93
    262720     8184.57
    262760     8185.18
    262800     8187.61
    262840     8188.96
    262880     8189.34
    262920     8190.74
    262960     8191.83
    263000     8193.37
    263040     8195.01
    263080     8195.76
    263120      8195.6
    263160      8198.2
    263200     8198.83
    263240     8200.34
    263280     8202.15
    263320     8202.55
    263360     8203.99
    263400     8204.22
    263440     8206.72
    263480      8207.6
    263520     8209.29
    263560      8209.9
    263600     8212.33
    263640      8213.7
    263680     8214.04
    263720     8215.45
    263760     8216.52
    263800     8218.08
    263840      8219.7
    263880     8220.48
    263920     8220.33
    263960     8222.88
    264000     8223.55
    264040     8225.04
    264080      8226.9
    264120     8227.27
    264160      8228.7
    264200     8228.95
    264240     8231.45
    264280      8232.3
    264320     8233.99
    264360     8234.67
    264400     8237.04
    264440      8238.4
    264480     8238.72
    264520     8240.17
    264560     8241.27
    264600     8242.78
    264640     8244.42
    264680     8245.17
    264720     8245.06
    264760     8247.64
    264800     8248.24
    264840     8249.75
    264880     8251.65
    264920     8252.03
    264960     8253.43
    265000     8253.62
    265040      8256.2
    265080     8257.05
    265120     8258.73
    265160     8259.41
    265200     8261.79
    265240     8263.18
    265280     8263.47
    265320     8264.91
    265360     8265.99
    265400     8267.53
    265440     8269.17
    265480     8269.91
    265520      8269.8
    265560     8272.37
    265600     8272.96
    265640     8274.48
    265680     8276.35
    265720     8276.72
    265760     8278.16
    265800     8278.38
    265840     8280.96
    265880     8281.81
    265920     8283.48
    265960     8284.17
    266000     8286.59
    266040     8287.94
    266080     8288.21
    266120     8289.69
    266160     8290.73
    266200     8292.32
    266240     8293.97
    266280     8294.65
    266320     8294.54
    266360     8297.12
    266400     8297.72
    266440     8299.22
    266480     8301.11
    266520     8301.48
    266560     8302.89
    266600      8303.1
    266640     8305.67
    266680     8306.56
    266720     8308.26
    266760     8308.93
    266800     8311.33
    266840     8312.71
    266880     8312.96
    266920     8314.49
    266960     8315.52
    267000     8317.11
    267040     8318.74
    267080     8319.41
    267120     8319.32
    267160     8321.88
    267200     8322.49
    267240        8324
    267280     8325.87
    267320     8326.17
    267360     8327.68
    267400     8327.84
    267440     8330.44
    267480      8331.3
    267520     8333.03
    267560     8333.67
    267600     8336.06
    267640     8337.46
    267680     8337.71
    267720     8339.22
    267760     8340.28
    267800     8341.84
    267840     8343.51
    267880     8344.13
    267920     8344.08
    267960     8346.66
    268000     8347.25
    268040     8348.73
    268080     8350.55
    268120     8350.92
    268160     8352.46
    268200     8352.59
    268240     8355.21
    268280      8356.1
    268320     8357.81
    268360     8358.41
    268400     8360.84
    268440     8362.22
    268480     8362.47
    268520     8363.98
    268560     8365.04
    268600     8366.61
    268640     8368.27
    268680     8368.91
    268720     8368.83
    268760     8371.36
    268800     8372.02
    268840     8373.51
    268880     8375.29
    268920     8375.65
    268960     8377.22
    269000     8377.32
    269040     8379.98
    269080     8380.89
    269120     8382.56
    269160     8383.16
    269200     8385.62
    269240     8386.99
    269280     8387.24
    269320     8388.72
    269360     8389.81
    269400      8391.4
    269440     8393.02
    269480     8393.66
    269520     8393.56
    269560     8396.12
    269600     8396.79
    269640     8398.22
    269680     8400.03
    269720     8400.42
    269760        8402
    269800     8402.07
    269840     8404.74
    269880     8405.68
    269920     8407.33
    269960     8407.94
    270000      8410.4
    270040     8411.77
    270080     8411.97
    270120     8413.46
    270160     8414.57
    270200     8416.17
    270240     8417.77
    270280     8418.43
    270320     8418.31
    270360     8420.88
    270400     8421.49
    270440     8422.96
    270480     8424.81
    270520     8425.18
    270560     8426.72
    270600     8426.81
    270640     8429.51
    270680     8430.44
    270720     8432.09
    270760     8432.72
    270800     8435.15
    270840     8436.56
    270880     8436.75
    270920     8438.25
    270960     8439.35
    271000     8440.94
    271040     8442.56
    271080     8443.14
    271120      8443.1
    271160     8445.66
    271200     8446.29
    271240     8447.76
    271280     8449.55
    271320     8449.99
    271360     8451.47
    271400     8451.59
    271440     8454.29
    271480      8455.2
    271520     8456.87
    271560     8457.51
    271600     8459.97
    271640     8461.34
    271680      8461.5
    271720     8463.05
    271760     8464.15
    271800     8465.74
    271840     8467.35
    271880     8467.95
    271920     8467.92
    271960     8470.43
    272000     8471.09
    272040     8472.52
    272080      8474.4
    272120     8474.81
    272160      8476.3
    272200     8476.42
    272240     8479.08
    272280     8479.99
    272320      8481.7
    272360     8482.28
    272400     8484.79
    272440     8486.17
    272480     8486.31
    272520     8487.85
    272560     8488.93
    272600     8490.53
    272640     8492.16
    272680     8492.77
    272720     8492.75
    272760     8495.25
    272800      8495.9
    272840     8497.32
    272880     8499.24
    272920     8499.61
    272960     8501.08
    273000     8501.26
    273040     8503.92
    273080     8504.83
    273120      8506.5
    273160     8507.09
    273200     8509.62
    273240     8510.96
    273280     8511.14
    273320     8512.65
    273360     8513.74
    273400     8515.35
    273440     8516.98
    273480      8517.6
    273520     8517.58
    273560     8520.08
    273600     8520.72
    273640      8522.1
    273680     8524.04
    273720     8524.44
    273760     8525.88
    273800     8526.04
    273840     8528.75
    273880     8529.62
    273920     8531.31
    273960     8531.91
    274000     8534.46
    274040     8535.76
    274080     8535.96
    274120     8537.47
    274160     8538.58
    274200     8540.12
    274240     8541.77
    274280      8542.4
    274320     8542.38
    274360     8544.89
    274400     8545.53
    274440     8546.89
    274480     8548.83
    274520     8549.21
    274560     8550.67
    274600      8550.8
    274640     8553.55
    274680     8554.42
    274720      8556.1
    274760     8556.71
    274800     8559.24
    274840      8560.6
    274880     8560.75
    274920     8562.25
    274960     8563.35
    275000     8564.94
    275040     8566.59
    275080     8567.22
    275120     8567.16
    275160     8569.71
    275200     8570.32
    275240     8571.72
    275280     8573.61
    275320     8574.05
    275360     8575.46
    275400     8575.58
    275440     8578.42
    275480     8579.21
    275520     8580.91
    275560     8581.52
    275600     8584.08
    275640     8585.38
    275680     8585.58
    275720     8587.05
    275760      8588.2
    275800     8589.69
    275840     8591.45
    275880        8592
    275920        8592
    275960     8594.52
    276000     8595.11
    276040     8596.52
    276080     8598.41
    276120     8598.86
    276160     8600.26
    276200     8600.39
    276240     8603.25
    276280     8604.01
    276320     8605.72
    276360     8606.37
    276400      8608.9
    276440      8610.2
    276480     8610.42
    276520     8611.88
    276560     8613.02
    276600     8614.53
    276640     8616.27
    276680     8616.86
    276720     8616.87
    276760     8619.34
    276800     8619.97
    276840      8621.4
    276880     8623.27
    276920     8623.73
    276960     8625.11
    277000     8625.25
    277040     8628.13
    277080     8628.89
    277120     8630.58
    277160     8631.21
    277200     8633.74
    277240     8635.05
    277280     8635.28
    277320     8636.72
    277360     8637.83
    277400     8639.41
    277440      8641.1
    277480      8641.7
    277520      8641.7
    277560     8644.16
    277600      8644.8
    277640     8646.29
    277680      8648.1
    277720     8648.55
    277760     8649.96
    277800     8650.06
    277840     8652.94
    277880     8653.72
    277920     8655.43
    277960     8656.03
    278000      8658.6
    278040     8659.89
    278080     8660.14
    278120     8661.55
    278160      8662.7
    278200     8664.24
    278240     8665.93
    278280     8666.51
    278320     8666.49
    278360     8668.98
    278400     8669.62
    278440     8671.12
    278480     8672.98
    278520      8673.4
    278560     8674.79
    278600     8674.88
    278640      8677.8
    278680     8678.56
    278720      8680.3
    278760     8680.86
    278800     8683.46
    278840     8684.73
    278880        8685
    278920     8686.38
    278960     8687.55
    279000     8689.06
    279040     8690.76
    279080     8691.34
    279120      8691.3
    279160     8693.79
    279200     8694.43
    279240     8695.94
    279280     8697.78
    279320      8698.2
    279360     8699.59
    279400      8699.7
    279440      8702.6
    279480     8703.38
    279520     8705.06
    279560     8705.69
    279600     8708.26
    279640     8709.52
    279680      8709.8
    279720     8711.18
    279760     8712.35
    279800     8713.83
    279840     8715.55
    279880     8716.18
    279920     8716.07
    279960     8718.57
    280000     8719.24
    280040     8720.74
    280080     8722.57
    280120     8722.96
    280160     8724.37
    280200     8724.48
    280240     8727.37
    280280     8728.17
    280320     8729.86
    280360     8730.49
    280400     8733.01
    280440     8734.36
    280480     8734.56
    280520     8735.97
    280560     8737.18
    280600      8738.6
    280640     8740.33
    280680     8740.99
    280720     8740.87
    280760     8743.36
    280800     8744.02
    280840     8745.51
    280880     8747.36
    280920     8747.72
    280960     8749.17
    281000     8749.24
    281040     8752.12
    281080     8752.95
    281120     8754.61
    281160     8755.29
    281200     8757.78
    281240     8759.16
    281280     8759.32
    281320     8760.78
    281360     8761.98
    281400     8763.37
    281440     8765.12
    281480     8765.79
    281520     8765.63
    281560     8768.15
    281600     8768.79
    281640     8770.35
    281680     8772.18
    281720     8772.53
    281760     8773.97
    281800     8774.06
    281840     8776.93
    281880     8777.77
    281920     8779.41
    281960     8780.06
    282000     8782.56
    282040     8783.97
    282080     8784.11
    282120     8785.59
    282160     8786.82
    282200     8788.13
    282240      8789.9
    282280     8790.61
    282320     8790.45
    282360     8792.98
    282400     8793.56
    282440     8795.15
    282480     8797.03
    282520     8797.28
    282560     8798.78
    282600     8798.86
    282640     8801.73
    282680     8802.53
    282720     8804.18
    282760     8804.85
    282800     8807.39
    282840     8808.84
    282880     8808.87
    282920      8810.4
    282960      8811.6
    283000     8812.97
    283040     8814.74
    283080     8815.43
    283120     8815.27
    283160     8817.79
    283200     8818.38
    283240     8819.94
    283280     8821.87
    283320     8822.09
    283360     8823.57
    283400     8823.67
    283440     8826.56
    283480     8827.33
    283520     8829.02
    283560     8829.68
    283600     8832.21
    283640     8833.65
    283680      8833.7
    283720     8835.21
    283760     8836.44
    283800     8837.77
    283840     8839.58
    283880     8840.23
    283920     8840.09
    283960     8842.65
    284000     8843.17
    284040     8844.74
    284080     8846.64
    284120     8846.93
    284160     8848.42
    284200     8848.47
    284240     8851.36
    284280     8852.12
    284320     8853.83
    284360     8854.52
    284400     8857.03
    284440     8858.46
    284480     8858.53
    284520     8860.03
    284560     8861.22
    284600      8862.6
    284640     8864.39
    284680     8865.04
    284720      8864.9
    284760     8867.46
    284800     8867.98
    284840     8869.54
    284880     8871.49
    284920     8871.77
    284960     8873.26
    285000     8873.26
    285040     8876.12
    285080     8876.89
    285120     8878.62
    285160     8879.33
    285200     8881.86
    285240     8883.27
    285280     8883.32
    285320     8884.85
    285360     8885.98
    285400     8887.41
    285440     8889.19
    285480     8889.84
    285520     8889.72
    285560     8892.28
    285600     8892.78
    285640     8894.36
    285680     8896.33
    285720     8896.58
    285760     8898.04
    285800     8898.04
    285840      8900.9
    285880     8901.67
    285920      8903.4
    285960     8904.12
    286000     8906.64
    286040     8908.07
    286080     8908.11
    286120     8909.67
    286160     8910.81
    286200     8912.25
    286240     8913.96
    286280     8914.66
    286320     8914.45
    286360     8917.02
    286400     8917.55
    286440     8919.06
    286480     8921.08
    286520     8921.34
    286560     8922.83
    286600     8922.85
    286640     8925.63
    286680     8926.46
    286720     8928.16
    286760     8928.85
    286800     8931.42
    286840     8932.83
    286880     8932.88
    286920     8934.43
    286960     8935.58
    287000        8937
    287040     8938.73
    287080     8939.39
    287120     8939.17
    287160     8941.79
    287200     8942.31
    287240     8943.86
    287280     8945.85
    287320      8946.1
    287360     8947.58
    287400      8947.6
    287440     8950.42
    287480     8951.24
    287520     8952.92
    287560     8953.64
    287600     8956.21
    287640     8957.61
    287680     8957.62
    287720     8959.22
    287760     8960.29
    287800     8961.75
    287840     8963.49
    287880     8964.18
    287920      8963.9
    287960     8966.51
    288000     8967.08
    288040     8968.63
    288080     8970.62
    288120      8970.9
    288160     8972.34
    288200     8972.36
    288240     8975.22
    288280     8976.01
    288320     8977.68
    288360     8978.43
    288400     8980.99
    288440     8982.41
    288480     8982.41
    288520     8983.96
    288560     8985.06
    288600     8986.52
    288640     8988.25
    288680     8988.93
    288720     8988.64
    288760     8991.28
    288800     8991.83
    288840     8993.41
    288880     8995.39
    288920     8995.67
    288960     8997.11
    289000     8997.08
    289040     8999.97
    289080     9000.82
    289120     9002.46
    289160     9003.17
    289200     9005.73
    289240     9007.16
    289280     9007.11
    289320     9008.74
    289360     9009.82
    289400     9011.28
    289440        9013
    289480     9013.71
    289520      9013.4
    289560     9016.02
    289600     9016.63
    289640     9018.18
    289680     9020.16
    289720     9020.48
    289760     9021.85
    289800     9021.85
    289840     9024.79
    289880     9025.57
    289920     9027.24
    289960      9027.9
    290000      9030.5
    290040     9031.92
    290080     9031.88
    290120      9033.5
    290160     9034.65
    290200     9036.03
    290240     9037.79
    290280     9038.51
    290320     9038.22
    290360     9040.81
    290400     9041.43
    290440     9043.01
    290480     9044.94
    290520     9045.29
    290560     9046.65
    290600     9046.65
    290640     9049.54
    290680     9050.36
    290720     9052.03
    290760     9052.71
    290800     9055.29
    290840     9056.71
    290880     9056.64
    290920     9058.27
    290960     9059.45
    291000     9060.83
    291040     9062.54
    291080     9063.26
    291120     9063.02
    291160     9065.59
    291200     9066.18
    291240     9067.82
    291280     9069.71
    291320     9070.03
    291360     9071.42
    291400     9071.42
    291440     9074.29
    291480     9075.14
    291520     9076.79
    291560     9077.48
    291600     9080.13
    291640     9081.44
    291680     9081.42
    291720     9083.09
    291760     9084.24
    291800     9085.57
    291840     9087.28
    291880     9088.04
    291920     9087.79
    291960     9090.37
    292000     9090.96
    292040     9092.65
    292080     9094.48
    292120     9094.82
    292160     9096.21
    292200     9096.22
    292240     9099.11
    292280     9099.93
    292320     9101.59
    292360     9102.28
    292400     9104.94
    292440     9106.26
    292480     9106.22
    292520     9107.91
    292560     9109.04
    292600      9110.4
    292640     9112.05
    292680     9112.85
    292720     9112.58
    292760     9115.16
    292800     9115.74
    292840     9117.41
    292880     9119.28
    292920     9119.62
    292960     9121.02
    293000     9121.03
    293040      9123.9
    293080     9124.68
    293120     9126.38
    293160     9127.06
    293200     9129.76
    293240     9131.04
    293280     9130.99
    293320     9132.68
    293360     9133.81
    293400     9135.16
    293440     9136.85
    293480     9137.58
    293520     9137.33
    293560     9139.97
    293600     9140.42
    293640     9142.19
    293680     9144.01
    293720     9144.41
    293760     9145.79
    293800      9145.8
    293840     9148.71
    293880     9149.49
    293920     9151.18
    293960     9151.86
    294000     9154.54
    294040     9155.83
    294080     9155.78
    294120     9157.46
    294160     9158.62
    294200     9159.94
    294240     9161.64
    294280     9162.38
    294320     9162.16
    294360     9164.74
    294400     9165.24
    294440        9167
    294480     9168.78
    294520     9169.26
    294560     9170.61
    294600     9170.61
    294640     9173.48
    294680     9174.32
    294720     9175.98
    294760     9176.64
    294800     9179.34
    294840     9180.63
    294880     9180.54
    294920     9182.26
    294960     9183.43
    295000     9184.74
    295040     9186.45
    295080     9187.18
    295120     9186.99
    295160     9189.52
    295200     9190.05
    295240     9191.75
    295280     9193.54
    295320     9194.05
    295360     9195.35
    295400     9195.37
    295440     9198.26
    295480     9199.14
    295520     9200.76
    295560     9201.39
    295600     9204.18
    295640     9205.45
    295680     9205.34
    295720     9207.06
    295760     9208.21
    295800     9209.55
    295840     9211.25
    295880     9211.99
    295920     9211.77
    295960     9214.31
    296000     9214.82
    296040     9216.54
    296080     9218.34
    296120      9218.8
    296160     9220.17
    296200     9220.19
    296240     9223.07
    296280     9223.94
    296320     9225.58
    296360     9226.19
    296400     9229.04
    296440     9230.26
    296480      9230.1
    296520     9231.87
    296560     9233.03
    296600     9234.34
    296640     9236.05
    296680     9236.84
    296720     9236.54
    296760     9239.05
    296800     9239.61
    296840     9241.35
    296880     9243.11
    296920     9243.59
    296960     9245.02
    297000     9244.94
    297040     9247.81
    297080     9248.74
    297120     9250.37
    297160     9251.05
    297200     9253.83
    297240     9255.04
    297280      9254.9
    297320     9256.67
    297360     9257.75
    297400      9259.1
    297440     9260.82
    297480     9261.62
    297520     9261.33
    297560     9263.81
    297600     9264.38
    297640     9266.08
    297680     9267.92
    297720     9268.31
    297760     9269.78
    297800     9269.73
    297840      9272.6
    297880     9273.49
    297920     9275.17
    297960     9275.79
    298000     9278.61
    298040     9279.81
    298080     9279.69
    298120     9281.37
    298160     9282.48
    298200     9283.91
    298240     9285.61
    298280     9286.42
    298320     9286.11
    298360     9288.57
    298400     9289.17
    298440     9290.85
    298480     9292.66
    298520     9293.08
    298560      9294.5
    298600      9294.5
    298640     9297.38
    298680     9298.27
    298720     9299.93
    298760     9300.57
    298800     9303.44
    298840     9304.59
    298880     9304.48
    298920     9306.16
    298960     9307.19
    299000     9308.67
    299040     9310.36
    299080     9311.23
    299120     9310.84
    299160     9313.39
    299200     9313.91
    299240     9315.63
    299280     9317.44
    299320     9317.86
    299360     9319.21
    299400     9319.27
    299440      9322.1
    299480      9323.1
    299520     9324.74
    299560      9325.3
    299600     9328.25
    299640     9329.35
    299680     9329.23
    299720     9330.95
    299760     9331.93
    299800     9333.48
    299840      9335.1
    299880     9336.01
    299920     9335.57
    299960     9338.12
    300000     9338.66
    300040     9340.45
    300080     9342.29
    300120     9342.67
    300160     9343.97
    300200      9344.1
    300240     9346.92
    300280     9347.91
    300320     9349.52
    300360     9350.07
    300400     9353.07
    300440     9354.08
    300480        9354
    300520     9355.71
    300560     9356.72
    300600     9358.27
    300640     9359.88
    300680     9360.82
    300720     9360.38
    300760     9362.88
    300800     9363.38
    300840     9365.18
    300880     9367.04
    300920     9367.48
    300960     9368.74
    301000     9368.85
    301040     9371.72
    301080      9372.7
    301120      9374.3
    301160     9374.82
    301200     9377.83
    301240     9378.86
    301280     9378.79
    301320     9380.43
    301360     9381.49
    301400     9383.03
    301440      9384.6
    301480      9385.6
    301520     9385.11
    301560     9387.67
    301600     9388.11
    301640     9389.91
    301680     9391.79
    301720     9392.24
    301760     9393.51
    301800     9393.56
    301840     9396.48
    301880     9397.44
    301920     9399.03
    301960     9399.54
    302000     9402.63
    302040     9403.59
    302080     9403.54
    302120     9405.15
    302160     9406.23
    302200     9407.76
    302240     9409.29
    302280     9410.35
    302320     9409.82
    302360     9412.38
    302400     9412.82
    302440     9414.63
    302480     9416.51
    302520     9416.97
    302560     9418.25
    302600     9418.26
    302640     9421.21
    302680     9422.16
    302720     9423.75
    302760     9424.29
    302800     9427.38
    302840     9428.35
    302880     9428.26
    302920     9429.92
    302960     9430.95
    303000     9432.51
    303040     9434.02
    303080     9435.07
    303120     9434.55
    303160     9437.09
    303200     9437.58
    303240     9439.37
    303280     9441.26
    303320     9441.73
    303360     9442.98
    303400     9443.03
    303440     9445.93
    303480     9446.91
    303520     9448.43
    303560     9449.03
    303600      9452.1
    303640     9453.11
    303680     9453.01
    303720     9454.57
    303760     9455.75
    303800     9457.33
    303840     9458.75
    303880     9459.81
    303920     9459.33
    303960     9461.83
    304000     9462.32
    304040     9464.17
    304080        9466
    304120     9466.49
    304160     9467.71
    304200     9467.74
    304240     9470.71
    304280     9471.64
    304320     9473.19
    304360     9473.75
    304400     9476.81
    304440     9477.83
    304480     9477.71
    304520     9479.33
    304560     9480.45
    304600     9482.04
    304640     9483.47
    304680     9484.56
    304720     9484.05
    304760     9486.56
    304800     9487.08
    304840     9488.92
    304880     9490.75
    304920     9491.24
    304960     9492.45
    305000     9492.45
    305040     9495.45
    305080     9496.36
    305120     9497.96
    305160     9498.47
    305200     9501.56
    305240     9502.55
    305280     9502.46
    305320     9504.09
    305360      9505.2
    305400     9506.78
    305440     9508.22
    305480      9509.3
    305520     9508.77
    305560     9511.31
    305600     9511.83
    305640     9513.69
    305680     9515.48
    305720     9515.99
    305760     9517.19
    305800     9517.14
    305840     9520.21
    305880     9521.11
    305920     9522.73
    305960     9523.17
    306000      9526.3
    306040     9527.32
    306080     9527.24
    306120     9528.83
    306160     9529.99
    306200     9531.51
    306240        9533
    306280     9534.01
    306320     9533.49
    306360     9536.07
    306400     9536.57
    306440      9538.4
    306480     9540.19
    306520     9540.73
    306560     9541.93
    306600     9541.89
    306640     9544.97
    306680     9545.82
    306720     9547.43
    306760     9547.88
    306800     9550.99
    306840        9552
    306880     9551.98
    306920     9553.53
    306960      9554.7
    307000     9556.23
    307040     9557.68
    307080     9558.67
    307120     9558.21
    307160     9560.75
    307200     9561.29
    307240      9563.1
    307280     9564.96
    307320     9565.46
    307360     9566.65
    307400     9566.58
    307440     9569.71
    307480     9570.54
    307520     9572.15
    307560     9572.57
    307600     9575.71
    307640     9576.69
    307680     9576.73
    307720     9578.22
    307760      9579.4
    307800     9580.96
    307840     9582.37
    307880     9583.39
    307920      9582.9
    307960     9585.48
    308000        9586
    308040     9587.81
    308080     9589.69
    308120     9590.21
    308160      9591.4
    308200     9591.34
    308240     9594.46
    308280     9595.21
    308320      9596.9
    308360     9597.26
    308400     9600.42
    308440     9601.42
    308480     9601.49
    308520     9602.96
    308560     9604.12
    308600      9605.7
    308640     9607.13
    308680     9608.19
    308720     9607.65
    308760     9610.23
    308800     9610.72
    308840     9612.55
    308880     9614.44
    308920     9614.99
    308960     9616.15
    309000     9616.17
    309040     9619.24
    309080     9619.96
    309120     9621.59
    309160     9621.97
    309200     9625.13
    309240      9626.1
    309280     9626.24
    309320     9627.66
    309360     9628.85
    309400     9630.42
    309440     9631.89
    309480      9632.9
    309520     9632.38
    309560     9634.95
    309600     9635.44
    309640      9637.3
    309680     9639.14
    309720      9639.7
    309760     9640.85
    309800      9640.9
    309840     9643.98
    309880     9644.68
    309920     9646.31
    309960     9646.72
    310000     9649.92
    310040     9650.91
    310080     9651.03
    310120     9652.36
    310160     9653.65
    310200     9655.14
    310240     9656.62
    310280     9657.68
    310320     9657.05
    310360     9659.65
    310400     9660.14
    310440     9662.03
    310480     9663.88
    310520     9664.47
    310560     9665.59
    310600     9665.66
    310640      9668.7
    310680     9669.43
    310720     9671.08
    310760     9671.51
    310800     9674.71
    310840      9675.7
    310880     9675.76
    310920     9677.13
    310960     9678.37
    311000     9679.94
    311040     9681.42
    311080     9682.45
    311120     9681.81
    311160     9684.41
    311200      9684.9
    311240     9686.81
    311280     9688.59
    311320     9689.19
    311360     9690.36
    311400     9690.38
    311440     9693.42
    311480     9694.16
    311520     9695.85
    311560     9696.24
    311600     9699.47
    311640     9700.43
    311680      9700.5
    311720     9701.83
    311760      9703.1
    311800     9704.63
    311840     9706.18
    311880     9707.16
    311920     9706.58
    311960     9709.16
    312000     9709.62
    312040     9711.51
    312080      9713.3
    312120     9713.93
    312160      9715.1
    312200     9715.07
    312240     9718.15
    312280     9718.83
    312320     9720.61
    312360     9720.95
    312400     9724.23
    312440     9725.16
    312480     9725.19
    312520     9726.57
    312560     9727.82
    312600     9729.33
    312640      9730.9
    312680     9731.87
    312720     9731.33
    312760     9733.89
    312800     9734.36
    312840     9736.22
    312880     9738.03
    312920     9738.68
    312960     9739.79
    313000     9739.79
    313040     9742.88
    313080     9743.52
    313120     9745.32
    313160     9745.71
    313200     9748.94
    313240     9749.83
    313280      9749.9
    313320     9751.26
    313360     9752.57
    313400     9754.05
    313440     9755.64
    313480     9756.57
    313520     9756.09
    313560     9758.58
    313600     9759.07
    313640     9760.92
    313680     9762.77
    313720     9763.41
    313760      9764.5
    313800     9764.47
    313840     9767.59
    313880     9768.22
    313920     9770.01
    313960     9770.43
    314000     9773.69
    314040      9774.6
    314080     9774.63
    314120     9775.98
    314160     9777.27
    314200     9778.77
    314240     9780.33
    314280     9781.28
    314320     9780.81
    314360     9783.23
    314400     9783.81
    314440     9785.66
    314480     9787.45
    314520     9788.11
    314560     9789.23
    314600     9789.14
    314640     9792.27
    314680     9792.95
    314720     9794.73
    314760     9795.12
    314800     9798.44
    314840     9799.29
    314880     9799.36
    314920      9800.7
    314960        9802
    315000     9803.54
    315040      9805.1
    315080     9805.99
    315120     9805.47
    315160     9807.92
    315200     9808.51
    315240     9810.38
    315280     9812.16
    315320     9812.81
    315360     9813.97
    315400     9813.79
    315440     9816.96
    315480     9817.68
    315520     9819.38
    315560      9819.8
    315600     9823.11
    315640     9823.98
    315680     9824.08
    315720     9825.42
    315760      9826.7
    315800     9828.23
    315840     9829.84
    315880     9830.71
    315920     9830.15
    315960     9832.61
    316000     9833.19
    316040     9835.08
    316080     9836.86
    316120     9837.52
    316160     9838.65
    316200     9838.51
    316240     9841.63
    316280     9842.41
    316320     9844.07
    316360     9844.45
    316400     9847.79
    316440     9848.69
    316480     9848.74
    316520     9850.08
    316560     9851.42
    316600     9852.92
    316640     9854.54
    316680      9855.4
    316720     9854.82
    316760     9857.33
    316800     9857.92
    316840     9859.76
    316880     9861.58
    316920     9862.21
    316960     9863.43
    317000     9863.22
    317040      9866.3
    317080     9867.15
    317120      9868.8
    317160     9869.16
    317200     9872.53
    317240     9873.38
    317280     9873.36
    317320     9874.74
    317360     9876.16
    317400     9877.55
    317440     9879.25
    317480     9880.12
    317520     9879.48
    317560     9881.97
    317600     9882.59
    317640     9884.46
    317680     9886.23
    317720     9886.93
    317760     9888.11
    317800     9887.89
    317840        9891
    317880     9891.82
    317920     9893.46
    317960     9893.82
    318000     9897.21
    318040     9898.06
    318080     9898.08
    318120     9899.39
    318160     9900.85
    318200     9902.21
    318240     9903.96
    318280     9904.82
    318320     9904.21
    318360     9906.59
    318400     9907.25
    318440     9909.12
    318480     9910.91
    318520     9911.62
    318560     9912.75
    318600     9912.54
    318640     9915.63
    318680     9916.46
    318720     9918.09
    318760     9918.48
    318800     9921.84
    318840     9922.73
    318880     9922.71
    318920     9924.01
    318960      9925.5
    319000     9926.79
    319040      9928.6
    319080      9929.4
    319120     9928.83
    319160     9931.22
    319200     9931.89
    319240     9933.76
    319280     9935.55
    319320     9936.25
    319360     9937.38
    319400     9937.19
    319440     9940.25
    319480     9941.09
    319520     9942.77
    319560     9943.11
    319600     9946.47
    319640     9947.39
    319680      9947.3
    319720     9948.64
    319760     9950.15
    319800     9951.43
    319840     9953.23
    319880     9954.08
    319920     9953.47
    319960     9955.86
    320000     9956.49
    320040     9958.43
    320080     9960.12
    320120     9960.84
    320160     9962.01
    320200     9961.81
    320240     9964.88
    320280     9965.71
    320320     9967.41
    320360     9967.75
    320400     9971.15
    320440     9972.05
    320480     9971.94
    320520      9973.3
    320560     9974.74
    320600     9976.05
    320640     9977.84
    320680     9978.74
    320720     9978.05
    320760      9980.5
    320800     9981.12
    320840     9983.07
    320880     9984.75
    320920     9985.46
    320960     9986.69
    321000     9986.42
    321040     9989.55
    321080     9990.32
    321120     9992.02
    321160      9992.4
    321200     9995.81
    321240     9996.72
    321280     9996.66
    321320     9997.96
    321360     9999.35
    321400     10000.7
    321440     10002.5
    321480     10003.4
    321520     10002.7
    321560     10005.1
    321600     10005.7
    321640     10007.7
    321680     10009.4
    321720     10010.1
    321760     10011.4
    321800       10011
    321840     10014.2
    321880     10014.9
    321920     10016.7
    321960     10017.1
    322000     10020.5
    322040     10021.3
    322080     10021.3
    322120     10022.6
    322160       10024
    322200     10025.3
    322240     10027.1
    322280       10028
    322320     10027.4
    322360     10029.7
    322400     10030.4
    322440     10032.4
    322480       10034
    322520     10034.7
    322560       10036
    322600     10035.7
    322640     10038.9
    322680     10039.6
    322720     10041.3
    322760     10041.7
    322800     10045.1
    322840     10045.9
    322880     10045.9
    322920     10047.2
    322960     10048.6
    323000       10050
    323040     10051.8
    323080     10052.7
    323120       10052
    323160     10054.4
    323200       10055
    323240       10057
    323280     10058.7
    323320     10059.3
    323360     10060.6
    323400     10060.3
    323440     10063.5
    323480     10064.2
    323520       10066
    323560     10066.3
    323600     10069.8
    323640     10070.6
    323680     10070.6
    323720     10071.8
    323760     10073.2
    323800     10074.6
    323840     10076.5
    323880     10077.4
    323920     10076.5
    323960       10079
    324000     10079.7
    324040     10081.7
    324080     10083.3
    324120       10084
    324160     10085.3
    324200       10085
    324240     10088.1
    324280     10088.8
    324320     10090.7
    324360       10091
    324400     10094.4
    324440     10095.2
    324480     10095.3
    324520     10096.5
    324560     10097.8
    324600     10099.2
    324640     10101.1
    324680       10102
    324720     10101.2
    324760     10103.6
    324800     10104.3
    324840     10106.3
    324880       10108
    324920     10108.6
    324960     10109.9
    325000     10109.5
    325040     10112.7
    325080     10113.4
    325120     10115.3
    325160     10115.6
    325200       10119
    325240     10119.8
    325280     10119.9
    325320     10121.1
    325360     10122.4
    325400     10123.9
    325440     10125.8
    325480     10126.6
    325520     10125.8
    325560     10128.3
    325600     10128.9
    325640       10131
    325680     10132.6
    325720     10133.2
    325760     10134.5
    325800     10134.1
    325840     10137.3
    325880       10138
    325920     10139.9
    325960     10140.2
    326000     10143.7
    326040     10144.4
    326080     10144.5
    326120     10145.7
    326160     10147.1
    326200     10148.5
    326240     10150.4
    326280     10151.3
    326320     10150.4
    326360     10152.9
    326400     10153.5
    326440     10155.5
    326480     10157.1
    326520     10157.8
    326560       10159
    326600     10158.7
    326640       10162
    326680     10162.6
    326720     10164.5
    326760     10164.8
    326800     10168.3
    326840     10169.1
    326880     10169.2
    326920     10170.3
    326960     10171.7
    327000       10173
    327040       10175
    327080     10175.8
    327120       10175
    327160     10177.5
    327200     10178.1
    327240     10180.2
    327280     10181.7
    327320     10182.4
    327360     10183.6
    327400     10183.4
    327440     10186.6
    327480     10187.2
    327520       10189
    327560     10189.3
    327600     10192.9
    327640     10193.7
    327680     10193.8
    327720       10195
    327760     10196.3
    327800     10197.7
    327840     10199.6
    327880     10200.4
    327920     10199.6
    327960     10202.1
    328000     10202.7
    328040     10204.7
    328080     10206.4
    328120       10207
    328160     10208.3
    328200       10208
    328240     10211.3
    328280     10211.7
    328320     10213.7
    328360       10214
    328400     10217.5
    328440     10218.3
    328480     10218.3
    328520     10219.6
    328560     10220.9
    328600     10222.3
    328640     10224.2
    328680       10225
    328720     10224.3
    328760     10226.7
    328800     10227.2
    328840     10229.3
    328880     10230.9
    328920     10231.6
    328960     10232.9
    329000     10232.5
    329040     10235.8
    329080     10236.4
    329120     10238.2
    329160     10238.5
    329200     10242.1
    329240     10242.9
    329280       10243
    329320     10244.2
    329360     10245.5
    329400     10246.9
    329440     10248.8
    329480     10249.6
    329520     10248.9
    329560     10251.3
    329600     10251.9
    329640     10253.9
    329680     10255.5
    329720     10256.2
    329760     10257.5
    329800     10257.2
    329840     10260.4
    329880       10261
    329920     10262.8
    329960     10263.2
    330000     10266.7
    330040     10267.5
    330080     10267.6
    330120     10268.8
    330160     10270.2
    330200     10271.5
    330240     10273.3
    330280     10274.2
    330320     10273.5
    330360     10275.8
    330400     10276.5
    330440     10278.4
    330480     10280.1
    330520     10280.9
    330560     10282.1
    330600     10281.8
    330640       10285
    330680     10285.6
    330720     10287.5
    330760     10287.8
    330800     10291.3
    330840     10292.2
    330880     10292.1
    330920     10293.4
    330960     10294.8
    331000     10296.1
    331040     10297.9
    331080     10298.8
    331120     10298.1
    331160     10300.5
    331200     10301.1
    331240       10303
    331280     10304.7
    331320     10305.4
    331360     10306.7
    331400     10306.4
    331440     10309.6
    331480     10310.2
    331520     10312.1
    331560     10312.4
    331600     10315.9
    331640     10316.7
    331680     10316.8
    331720       10318
    331760     10319.3
    331800     10320.7
    331840     10322.5
    331880     10323.5
    331920     10322.7
    331960     10325.1
    332000     10325.7
    332040     10327.7
    332080     10329.4
    332120     10330.1
    332160     10331.3
    332200     10331.1
    332240     10334.2
    332280     10334.8
    332320     10336.7
    332360     10337.1
    332400     10340.5
    332440     10341.3
    332480     10341.4
    332520     10342.6
    332560     10343.9
    332600     10345.3
    332640     10347.2
    332680     10348.1
    332720     10347.3
    332760     10349.7
    332800     10350.3
    332840     10352.3
    332880       10354
    332920     10354.6
    332960     10355.9
    333000     10355.7
    333040     10358.9
    333080     10359.4
    333120     10361.3
    333160     10361.7
    333200     10365.1
    333240       10366
    333280       10366
    333320     10367.3
    333360     10368.5
    333400     10369.9
    333440     10371.8
    333480     10372.7
    333520     10371.9
    333560     10374.3
    333600     10374.9
    333640     10376.9
    333680     10378.7
    333720     10379.3
    333760     10380.6
    333800     10380.3
    333840     10383.6
    333880       10384
    333920       10386
    333960     10386.3
    334000     10389.7
    334040     10390.6
    334080     10390.6
    334120     10391.9
    334160     10393.1
    334200     10394.5
    334240     10396.4
    334280     10397.3
    334320     10396.6
    334360     10398.9
    334400     10399.6
    334440     10401.5
    334480     10403.2
    334520     10403.9
    334560     10405.3
    334600     10404.8
    334640     10408.1
    334680     10408.6
    334720     10410.6
    334760     10410.9
    334800     10414.3
    334840     10415.2
    334880     10415.2
    334920     10416.5
    334960     10417.8
    335000     10419.2
    335040       10421
    335080     10421.9
    335120     10421.2
    335160     10423.5
    335200     10424.2
    335240     10426.1
    335280     10427.8
    335320     10428.5
    335360     10429.9
    335400     10429.5
    335440     10432.8
    335480     10433.2
    335520     10435.3
    335560     10435.6
    335600     10438.9
    335640     10439.9
    335680     10439.8
    335720     10441.1
    335760     10442.4
    335800     10443.8
    335840     10445.7
    335880     10446.5
    335920     10445.8
    335960     10448.1
    336000     10448.9
    336040     10450.7
    336080     10452.5
    336120     10453.1
    336160     10454.5
    336200     10454.2
    336240     10457.4
    336280     10457.8
    336320     10459.9
    336360     10460.2
    336400     10463.5
    336440     10464.4
    336480     10464.5
    336520     10465.7
    336560       10467
    336600     10468.4
    336640     10470.3
    336680     10471.2
    336720     10470.4
    336760     10472.7
    336800     10473.5
    336840     10475.3
    336880     10477.1
    336920     10477.8
    336960     10479.1
    337000     10478.8
    337040       10482
    337080     10482.4
    337120     10484.5
    337160     10484.8
    337200     10488.2
    337240     10489.1
    337280     10489.1
    337320     10490.4
    337360     10491.6
    337400       10493
    337440       10495
    337480     10495.8
    337520     10495.1
    337560     10497.4
    337600     10498.1
    337640       10500
    337680     10501.8
    337720     10502.4
    337760     10503.8
    337800     10503.4
    337840     10506.6
    337880       10507
    337920     10509.2
    337960     10509.4
    338000     10512.9
    338040     10513.7
    338080     10513.7
    338120     10515.1
    338160     10516.4
    338200     10517.6
    338240     10519.6
    338280     10520.5
    338320     10519.7
    338360     10522.1
    338400     10522.9
    338440     10524.6
    338480     10526.5
    338520       10527
    338560     10528.5
    338600     10528.1
    338640     10531.3
    338680     10531.7
    338720     10533.8
    338760       10534
    338800     10537.6
    338840     10538.4
    338880     10538.4
    338920     10539.7
    338960     10541.1
    339000     10542.3
    339040     10544.3
    339080     10545.2
    339120     10544.3
    339160     10546.7
    339200     10547.5
    339240     10549.3
    339280     10551.3
    339320     10551.7
    339360     10553.2
    339400     10552.7
    339440     10555.9
    339480     10556.3
    339520     10558.5
    339560     10558.7
    339600     10562.3
    339640     10563.1
    339680     10563.1
    339720     10564.3
    339760     10565.7
    339800       10567
    339840       10569
    339880     10569.8
    339920     10569.1
    339960     10571.4
    340000     10572.3
    340040       10574
    340080     10575.9
    340120     10576.4
    340160     10577.9
    340200     10577.4
    340240     10580.6
    340280     10581.1
    340320     10583.3
    340360     10583.5
    340400       10587
    340440     10587.8
    340480     10587.8
    340520       10589
    340560     10590.4
    340600     10591.7
    340640     10593.7
    340680     10594.5
    340720     10593.8
    340760     10596.1
    340800     10596.9
    340840     10598.6
    340880     10600.6
    340920       10601
    340960     10602.6
    341000     10602.1
    341040     10605.3
    341080     10605.8
    341120       10608
    341160     10608.2
    341200     10611.7
    341240     10612.6
    341280     10612.5
    341320     10613.8
    341360     10615.1
    341400     10616.3
    341440     10618.3
    341480     10619.2
    341520     10618.5
    341560     10620.8
    341600     10621.6
    341640     10623.3
    341680     10625.3
    341720     10625.7
    341760     10627.2
    341800     10626.8
    341840       10630
    341880     10630.4
    341920     10632.7
    341960     10632.9
    342000     10636.4
    342040     10637.3
    342080     10637.2
    342120     10638.5
    342160     10639.8
    342200       10641
    342240       10643
    342280       10644
    342320     10643.2
    342360     10645.5
    342400     10646.3
    342440       10648
    342480     10650.1
    342520     10650.4
    342560     10651.9
    342600     10651.5
    342640     10654.7
    342680     10655.1
    342720     10657.3
    342760     10657.6
    342800       10661
    342840       10662
    342880     10661.9
    342920     10663.2
    342960     10664.5
    343000     10665.7
    343040     10667.7
    343080     10668.6
    343120     10667.9
    343160     10670.2
    343200       10671
    343240     10672.7
    343280     10674.7
    343320     10675.1
    343360     10676.5
    343400     10676.1
    343440     10679.3
    343480     10679.8
    343520     10682.1
    343560     10682.3
    343600     10685.7
    343640     10686.7
    343680     10686.6
    343720     10687.9
    343760     10689.2
    343800     10690.4
    343840     10692.4
    343880     10693.4
    343920     10692.6
    343960     10694.9
    344000     10695.7
    344040     10697.4
    344080     10699.4
    344120     10699.8
    344160     10701.2
    344200     10700.8
    344240       10704
    344280     10704.5
    344320     10706.7
    344360       10707
    344400     10710.3
    344440     10711.3
    344480     10711.2
    344520     10712.5
    344560     10713.9
    344600       10715
    344640     10717.1
    344680     10718.1
    344720     10717.3
    344760     10719.5
    344800     10720.4
    344840     10722.1
    344880     10724.1
    344920     10724.4
    344960     10725.9
    345000     10725.4
    345040     10728.6
    345080     10729.2
    345120     10731.4
    345160     10731.7
    345200     10735.1
    345240       10736
    345280       10736
    345320     10737.2
    345360     10738.6
    345400     10739.7
    345440     10741.8
    345480     10742.8
    345520       10742
    345560     10744.2
    345600       10745
    345640     10746.8
    345680     10748.7
    345720     10749.1
    345760     10750.5
    345800     10750.1
    345840     10753.2
    345880     10753.9
    345920     10756.1
    345960     10756.3
    346000     10759.8
    346040     10760.6
    346080     10760.6
    346120     10761.9
    346160     10763.3
    346200     10764.4
    346240     10766.6
    346280     10767.5
    346320     10766.7
    346360       10769
    346400     10769.7
    346440     10771.5
    346480     10773.4
    346520     10773.8
    346560     10775.3
    346600     10774.8
    346640     10777.9
    346680     10778.5
    346720     10780.8
    346760     10781.1
    346800     10784.5
    346840     10785.3
    346880     10785.3
    346920     10786.6
    346960     10788.1
    347000     10789.1
    347040     10791.2
    347080     10792.2
    347120     10791.3
    347160     10793.6
    347200     10794.4
    347240     10796.2
    347280     10798.1
    347320     10798.5
    347360       10800
    347400     10799.4
    347440     10802.5
    347480     10803.2
    347520     10805.5
    347560     10805.8
    347600     10809.2
    347640       10810
    347680       10810
    347720     10811.2
    347760     10812.7
    347800     10813.7
    347840     10815.9
    347880     10816.9
    347920       10816
    347960     10818.3
    348000       10819
    348040     10820.9
    348080     10822.8
    348120     10823.1
    348160     10824.7
    348200     10824.1
    348240     10827.2
    348280     10827.9
    348320     10830.1
    348360     10830.4
    348400     10833.9
    348440     10834.6
    348480     10834.7
    348520     10835.9
    348560     10837.4
    348600     10838.5
    348640     10840.6
    348680     10841.5
    348720     10840.7
    348760       10843
    348800     10843.7
    348840     10845.6
    348880     10847.3
    348920     10847.8
    348960     10849.3
    349000     10848.7
    349040     10851.8
    349080     10852.5
    349120     10854.7
    349160     10855.1
    349200     10858.5
    349240     10859.2
    349280     10859.3
    349320     10860.5
    349360     10862.1
    349400     10863.1
    349440     10865.3
    349480     10866.3
    349520     10865.4
    349560     10867.6
    349600     10868.4
    349640     10870.3
    349680     10871.9
    349720     10872.5
    349760       10874
    349800     10873.4
    349840     10876.5
    349880     10877.1
    349920     10879.4
    349960     10879.7
    350000     10883.3
    350040     10883.9
    350080       10884
    350120     10885.1
    350160     10886.9
    350200     10887.7
    350240     10889.9
    350280     10890.9
    350320       10890
    350360     10892.3
    350400       10893
    350440     10894.9
    350480     10896.6
    350520     10897.1
    350560     10898.6
    350600     10898.1
    350640     10901.2
    350680     10901.8
    350720       10904
    350760     10904.4
    350800     10907.9
    350840     10908.5
    350880     10908.6
    350920     10909.8
    350960     10911.5
    351000     10912.4
    351040     10914.5
    351080     10915.6
    351120     10914.6
    351160       10917
    351200     10917.7
    351240     10919.6
    351280     10921.3
    351320     10921.8
    351360     10923.2
    351400     10922.8
    351440     10925.9
    351480     10926.5
    351520     10928.7
    351560     10929.1
    351600     10932.5
    351640     10933.2
    351680     10933.2
    351720     10934.4
    351760     10936.2
    351800     10937.1
    351840     10939.2
    351880     10940.2
    351920     10939.3
    351960     10941.6
    352000     10942.4
    352040     10944.3
    352080     10945.8
    352120     10946.5
    352160     10947.9
    352200     10947.5
    352240     10950.5
    352280     10951.3
    352320     10953.4
    352360     10953.8
    352400     10957.2
    352440     10957.9
    352480       10958
    352520     10959.2
    352560     10960.9
    352600     10961.8
    352640     10963.8
    352680     10964.9
    352720       10964
    352760     10966.3
    352800     10967.1
    352840       10969
    352880     10970.5
    352920     10971.2
    352960     10972.6
    353000     10972.3
    353040     10975.2
    353080       10976
    353120     10978.1
    353160     10978.5
    353200     10981.9
    353240     10982.7
    353280     10982.7
    353320     10983.8
    353360     10985.6
    353400     10986.5
    353440     10988.5
    353480     10989.6
    353520     10988.7
    353560       10991
    353600     10991.8
    353640     10993.6
    353680     10995.1
    353720     10995.9
    353760     10997.3
    353800       10997
    353840     10999.9
    353880     11000.7
    353920     11002.7
    353960     11003.3
    354000     11006.6
    354040     11007.4
    354080     11007.4
    354120     11008.5
    354160     11010.3
    354200     11011.2
    354240     11013.2
    354280     11014.3
    354320     11013.4
    354360     11015.7
    354400     11016.5
    354440     11018.3
    354480     11019.9
    354520     11020.6
    354560     11022.1
    354600     11021.7
    354640     11024.6
    354680     11025.4
    354720     11027.4
    354760     11027.9
    354800     11031.3
    354840       11032
    354880     11032.1
    354920     11033.3
    354960     11034.9
    355000     11035.9
    355040     11037.9
    355080       11039
    355120     11038.1
    355160     11040.4
    355200     11041.2
    355240       11043
    355280     11044.6
    355320     11045.2
    355360     11046.8
    355400     11046.4
    355440     11049.3
    355480     11050.2
    355520     11052.1
    355560     11052.6
    355600     11056.1
    355640     11056.7
    355680     11056.8
    355720       11058
    355760     11059.6
    355800     11060.6
    355840     11062.6
    355880     11063.7
    355920     11062.8
    355960     11065.1
    356000     11065.9
    356040     11067.7
    356080     11069.2
    356120     11069.9
    356160     11071.4
    356200     11071.1
    356240     11073.9
    356280     11074.8
    356320     11076.8
    356360     11077.3
    356400     11080.7
    356440     11081.4
    356480     11081.4
    356520     11082.7
    356560     11084.3
    356600     11085.2
    356640     11087.3
    356680     11088.3
    356720     11087.6
    356760     11089.8
    356800     11090.5
    356840     11092.4
    356880     11093.9
    356920     11094.6
    356960     11096.1
    357000     11095.8
    357040     11098.6
    357080     11099.5
    357120     11101.5
    357160       11102
    357200     11105.4
    357240     11106.1
    357280       11106
    357320     11107.5
    357360       11109
    357400       11110
    357440       11112
    357480     11113.1
    357520     11112.2
    357560     11114.6
    357600     11115.2
    357640       11117
    357680     11118.6
    357720     11119.3
    357760     11120.8
    357800     11120.4
    357840     11123.4
    357880     11124.2
    357920     11126.2
    357960     11126.7
    358000     11130.1
    358040     11130.8
    358080     11130.7
    358120     11132.1
    358160     11133.7
    358200     11134.6
    358240     11136.6
    358280     11137.8
    358320     11136.9
    358360     11139.2
    358400     11139.9
    358440     11141.7
    358480     11143.3
    358520     11143.9
    358560     11145.5
    358600     11145.1
    358640       11148
    358680     11148.9
    358720     11150.9
    358760     11151.3
    358800     11154.7
    358840     11155.4
    358880     11155.3
    358920     11156.8
    358960     11158.3
    359000     11159.3
    359040     11161.2
    359080     11162.5
    359120     11161.6
    359160     11163.9
    359200     11164.6
    359240     11166.4
    359280     11167.9
    359320     11168.6
    359360     11170.1
    359400     11169.7
    359440     11172.7
    359480     11173.5
    359520     11175.5
    359560     11175.9
    359600     11179.4
    359640     11180.1
    359680       11180
    359720     11181.4
    359760     11182.9
    359800     11183.9
    359840     11185.9
    359880     11187.1
    359920     11186.3
    359960     11188.5
    360000     11189.2
    360040     11191.1
    360080     11192.6
    360120     11193.3
    360160     11194.8
    360200     11194.4
    360240     11197.3
    360280     11198.1
    360320     11200.1
    360360     11200.6
    360400       11204
    360440     11204.8
    360480     11204.7
    360520     11206.1
    360560     11207.6
    360600     11208.6
    360640     11210.5
    360680     11211.7
    360720       11211
    360760     11213.2
    360800     11213.9
    360840     11215.7
    360880     11217.2
    360920       11218
    360960     11219.4
    361000       11219
    361040       11222
    361080     11222.7
    361120     11224.8
    361160     11225.2
    361200     11228.6
    361240     11229.4
    361280     11229.3
    361320     11230.7
    361360     11232.2
    361400     11233.1
    361440     11235.2
    361480     11236.4
    361520     11235.6
    361560     11237.8
    361600     11238.5
    361640     11240.4
    361680     11241.9
    361720     11242.6
    361760     11244.1
    361800     11243.7
    361840     11246.7
    361880     11247.4
    361920     11249.5
    361960     11249.9
    362000     11253.3
    362040       11254
    362080       11254
    362120     11255.3
    362160     11256.8
    362200     11257.8
    362240     11259.9
    362280     11261.1
    362320     11260.2
    362360     11262.5
    362400     11263.1
    362440       11265
    362480     11266.4
    362520     11267.2
    362560     11268.7
    362600     11268.3
    362640     11271.3
    362680       11272
    362720     11274.1
    362760     11274.5
    362800     11277.9
    362840     11278.7
    362880     11278.5
    362920       11280
    362960     11281.4
    363000     11282.4
    363040     11284.4
    363080     11285.7
    363120     11284.8
    363160       11287
    363200     11287.7
    363240     11289.6
    363280       11291
    363320     11291.9
    363360     11293.3
    363400     11292.8
    363440     11295.9
    363480     11296.7
    363520     11298.7
    363560     11299.1
    363600     11302.6
    363640     11303.2
    363680     11303.1
    363720     11304.6
    363760       11306
    363800       11307
    363840       11309
    363880     11310.3
    363920     11309.4
    363960     11311.6
    364000     11312.3
    364040     11314.3
    364080     11315.7
    364120     11316.5
    364160     11317.9
    364200     11317.4
    364240     11320.4
    364280     11321.3
    364320     11323.3
    364360     11323.7
    364400     11327.2
    364440     11327.8
    364480     11327.7
    364520     11329.2
    364560     11330.7
    364600     11331.6
    364640     11333.6
    364680     11334.9
    364720       11334
    364760     11336.2
    364800     11336.9
    364840     11338.8
    364880     11340.2
    364920       11341
    364960     11342.5
    365000       11342
    365040     11345.1
    365080     11345.8
    365120     11347.8
    365160     11348.3
    365200     11351.8
    365240     11352.3
    365280     11352.2
    365320     11353.7
    365360     11355.2
    365400     11356.1
    365440     11358.3
    365480     11359.5
    365520     11358.7
    365560     11360.8
    365600     11361.5
    365640     11363.4
    365680     11364.8
    365720     11365.6
    365760       11367
    365800     11366.5
    365840     11369.7
    365880     11370.4
    365920     11372.4
    365960     11372.9
    366000     11376.4
    366040     11377.1
    366080     11376.8
    366120     11378.3
    366160     11379.9
    366200     11380.7
    366240     11382.9
    366280     11384.1
    366320     11383.3
    366360     11385.5
    366400     11386.1
    366440       11388
    366480     11389.5
    366520     11390.2
    366560     11391.7
    366600     11391.1
    366640     11394.3
    366680       11395
    366720     11397.1
    366760     11397.6
    366800     11401.1
    366840     11401.7
    366880     11401.5
    366920     11402.9
    366960     11404.5
    367000     11405.2
    367040     11407.5
    367080     11408.8
    367120     11407.9
    367160       11410
    367200     11410.8
    367240     11412.6
    367280       11414
    367320     11414.8
    367360     11416.3
    367400     11415.7
    367440       11419
    367480     11419.6
    367520     11421.6
    367560     11422.2
    367600     11425.7
    367640     11426.3
    367680     11426.1
    367720     11427.5
    367760     11429.2
    367800     11429.9
    367840     11432.2
    367880     11433.4
    367920     11432.6
    367960     11434.7
    368000     11435.4
    368040     11437.2
    368080     11438.7
    368120     11439.4
    368160       11441
    368200     11440.4
    368240     11443.6
    368280     11444.2
    368320     11446.3
    368360     11446.9
    368400     11450.4
    368440       11451
    368480     11450.8
    368520     11452.1
    368560     11453.9
    368600     11454.5
    368640     11456.9
    368680     11458.1
    368720     11457.2
    368760     11459.3
    368800     11460.1
    368840     11461.9
    368880     11463.4
    368920     11464.1
    368960     11465.8
    369000     11465.1
    369040     11468.3
    369080     11468.9
    369120       11471
    369160     11471.5
    369200     11475.1
    369240     11475.7
    369280     11475.5
    369320     11476.8
    369360     11478.5
    369400     11479.3
    369440     11481.6
    369480     11482.8
    369520     11481.9
    369560       11484
    369600     11484.8
    369640     11486.6
    369680     11488.1
    369720     11488.8
    369760     11490.5
    369800     11489.8
    369840     11493.1
    369880     11493.6
    369920     11495.8
    369960     11496.3
    370000     11499.8
    370040     11500.3
    370080     11500.2
    370120     11501.4
    370160     11503.3
    370200       11504
    370240     11506.2
    370280     11507.5
    370320     11506.6
    370360     11508.7
    370400     11509.4
    370440     11511.4
    370480     11512.8
    370520     11513.5
    370560     11515.2
    370600     11514.4
    370640     11517.8
    370680     11518.3
    370720     11520.5
    370760       11521
    370800     11524.5
    370840       11525
    370880       11525
    370920     11526.1
    370960       11528
    371000     11528.7
    371040       11531
    371080     11532.2
    371120     11531.3
    371160     11533.5
    371200     11534.1
    371240     11536.1
    371280     11537.5
    371320     11538.2
    371360       11540
    371400     11539.1
    371440     11542.5
    371480       11543
    371520     11545.2
    371560     11545.7
    371600     11549.3
    371640     11549.8
    371680     11549.7
    371720     11550.8
    371760     11552.7
    371800     11553.3
    371840     11555.8
    371880       11557
    371920       11556
    371960     11558.2
    372000     11558.8
    372040     11560.9
    372080     11562.2
    372120     11562.9
    372160     11564.8
    372200     11563.8
    372240     11567.2
    372280     11567.7
    372320     11569.9
    372360     11570.4
    372400     11574.1
    372440     11574.5
    372480     11574.4
    372520     11575.5
    372560     11577.5
    372600       11578
    372640     11580.5
    372680     11581.7
    372720     11580.8
    372760     11582.9
    372800     11583.5
    372840     11585.6
    372880     11586.8
    372920     11587.6
    372960     11589.5
    373000     11588.4
    373040     11591.8
    373080     11592.4
    373120     11594.5
    373160     11595.1
    373200     11598.8
    373240     11599.2
    373280       11599
    373320     11600.2
    373360     11602.3
    373400     11602.7
    373440     11605.2
    373480     11606.3
    373520     11605.5
    373560     11607.6
    373600     11608.2
    373640     11610.2
    373680     11611.5
    373720     11612.2
    373760     11614.2
    373800     11613.1
    373840     11616.6
    373880     11617.2
    373920     11619.2
    373960     11619.7
    374000     11623.5
    374040     11623.8
    374080     11623.6
    374120       11625
    374160     11626.9
    374200     11627.4
    374240     11629.9
    374280     11631.1
    374320     11630.2
    374360     11632.3
    374400     11632.8
    374440     11634.9
    374480     11636.2
    374520     11636.9
    374560     11638.8
    374600     11637.7
    374640     11641.2
    374680     11641.9
    374720     11643.8
    374760     11644.3
    374800     11648.2
    374840     11648.5
    374880     11648.3
    374920     11649.6
    374960     11651.6
    375000       11652
    375040     11654.6
    375080     11655.8
    375120     11654.8
    375160     11656.9
    375200     11657.6
    375240     11659.6
    375280     11660.8
    375320     11661.6
    375360     11663.5
    375400     11662.5
    375440     11665.9
    375480     11666.5
    375520     11668.5
    375560       11669
    375600     11672.9
    375640     11673.2
    375680     11672.9
    375720     11674.3
    375760     11676.3
    375800     11676.7
    375840     11679.2
    375880     11680.5
    375920     11679.6
    375960     11681.6
    376000     11682.3
    376040     11684.3
    376080     11685.5
    376120     11686.3
    376160     11688.2
    376200     11687.2
    376240     11690.6
    376280     11691.2
    376320     11693.1
    376360     11693.7
    376400     11697.6
    376440     11697.9
    376480     11697.6
    376520     11698.9
    376560       11701
    376600     11701.4
    376640     11703.9
    376680     11705.2
    376720     11704.2
    376760     11706.3
    376800       11707
    376840       11709
    376880     11710.2
    376920       11711
    376960     11712.9
    377000     11711.9
    377040     11715.3
    377080     11715.9
    377120     11717.8
    377160     11718.4
    377200     11722.3
    377240     11722.7
    377280     11722.3
    377320     11723.6
    377360     11725.7
    377400       11726
    377440     11728.6
    377480     11729.9
    377520     11728.9
    377560       11731
    377600     11731.7
    377640     11733.7
    377680     11734.9
    377720     11735.6
    377760     11737.6
    377800     11736.5
    377840       11740
    377880     11740.6
    377920     11742.5
    377960     11743.1
    378000       11747
    378040     11747.3
    378080       11747
    378120     11748.3
    378160     11750.4
    378200     11750.7
    378240     11753.2
    378280     11754.5
    378320     11753.5
    378360     11755.6
    378400     11756.4
    378440     11758.3
    378480     11759.5
    378520     11760.2
    378560     11762.2
    378600     11761.2
    378640     11764.6
    378680     11765.2
    378720     11767.1
    378760     11767.7
    378800     11771.6
    378840       11772
    378880     11771.7
    378920       11773
    378960     11775.1
    379000     11775.4
    379040     11777.9
    379080     11779.2
    379120     11778.2
    379160     11780.3
    379200       11781
    379240       11783
    379280     11784.2
    379320     11784.9
    379360     11786.8
    379400     11785.8
    379440     11789.3
    379480     11789.8
    379520     11791.8
    379560     11792.3
    379600     11796.2
    379640     11796.6
    379680     11796.4
    379720     11797.6
    379760     11799.7
    379800       11800
    379840     11802.5
    379880     11803.8
    379920     11802.9
    379960     11805.1
    380000     11805.7
    380040     11807.7
    380080     11808.9
    380120     11809.5
    380160     11811.5
    380200     11810.4
    380240       11814
    380280     11814.5
    380320     11816.5
    380360     11816.9
    380400     11820.9
    380440     11821.3
    380480       11821
    380520     11822.2
    380560     11824.3
    380600     11824.7
    380640     11827.2
    380680     11828.5
    380720     11827.6
    380760     11829.7
    380800     11830.3
    380840     11832.3
    380880     11833.5
    380920     11834.1
    380960     11836.1
    381000       11835
    381040     11838.6
    381080     11839.2
    381120     11841.1
    381160     11841.6
    381200     11845.5
    381240       11846
    381280     11845.7
    381320     11846.9
    381360       11849
    381400     11849.3
    381440     11851.9
    381480     11853.1
    381520     11852.3
    381560     11854.3
    381600     11854.9
    381640     11856.9
    381680     11858.1
    381720     11858.8
    381760     11860.7
    381800     11859.5
    381840     11863.3
    381880     11863.8
    381920     11865.7
    381960     11866.2
    382000     11870.1
    382040     11870.6
    382080     11870.3
    382120     11871.4
    382160     11873.6
    382200       11874
    382240     11876.5
    382280     11877.8
    382320     11876.9
    382360       11879
    382400     11879.6
    382440     11881.6
    382480     11882.9
    382520     11883.4
    382560     11885.3
    382600     11884.1
    382640     11887.9
    382680     11888.4
    382720     11890.4
    382760     11890.8
    382800     11894.8
    382840     11895.3
    382880       11895
    382920     11896.2
    382960     11898.3
    383000     11898.6
    383040     11901.2
    383080     11902.5
    383120     11901.5
    383160     11903.6
    383200     11904.3
    383240     11906.2
    383280     11907.6
    383320     11908.1
    383360     11909.9
    383400     11908.8
    383440     11912.6
    383480       11913
    383520     11915.1
    383560     11915.5
    383600     11919.4
    383640       11920
    383680     11919.7
    383720     11920.8
    383760       11923
    383800     11923.3
    383840     11925.9
    383880     11927.1
    383920     11926.2
    383960     11928.3
    384000     11928.9
    384040     11930.9
    384080     11932.2
    384120     11932.8
    384160     11934.5
    384200     11933.4
    384240     11937.3
    384280     11937.7
    384320     11939.8
    384360     11940.1
    384400     11944.1
    384440     11944.6
    384480     11944.3
    384520     11945.5
    384560     11947.6
    384600     11947.9
    384640     11950.5
    384680     11951.8
    384720     11950.9
    384760     11952.9
    384800     11953.6
    384840     11955.6
    384880     11956.9
    384920     11957.5
    384960     11959.1
    385000       11958
    385040       11962
    385080     11962.3
    385120     11964.4
    385160     11964.8
    385200     11968.7
    385240     11969.3
    385280       11969
    385320     11970.1
    385360     11972.3
    385400     11972.6
    385440     11975.1
    385480     11976.4
    385520     11975.5
    385560     11977.5
    385600     11978.2
    385640     11980.2
    385680     11981.5
    385720     11982.2
    385760     11983.8
    385800     11982.6
    385840     11986.6
    385880       11987
    385920       11989
    385960     11989.5
    386000     11993.3
    386040     11993.9
    386080     11993.6
    386120     11994.6
    386160       11997
    386200     11997.2
    386240     11999.8
    386280       12001
    386320     12000.1
    386360     12002.1
    386400     12002.8
    386440     12004.8
    386480     12006.1
    386520     12006.8
    386560     12008.4
    386600     12007.1
    386640     12011.3
    386680     12011.6
    386720     12013.5
    386760     12014.1
    386800     12017.9
    386840     12018.5
    386880     12018.1
    386920     12019.3
    386960     12021.6
    387000     12021.7
    387040     12024.4
    387080     12025.5
    387120     12024.7
    387160     12026.7
    387200     12027.5
    387240     12029.4
    387280     12030.6
    387320     12031.4
    387360       12033
    387400     12031.7
    387440     12035.9
    387480     12036.2
    387520     12038.1
    387560     12038.7
    387600     12042.4
    387640     12043.1
    387680     12042.7
    387720     12043.8
    387760     12046.1
    387800     12046.2
    387840     12049.1
    387880     12050.1
    387920     12049.3
    387960     12051.2
    388000       12052
    388040     12053.9
    388080     12055.2
    388120     12055.9
    388160     12057.6
    388200     12056.2
    388240     12060.4
    388280     12060.8
    388320     12062.7
    388360     12063.2
    388400       12067
    388440     12067.6
    388480     12067.2
    388520     12068.3
    388560     12070.6
    388600     12070.7
    388640     12073.6
    388680     12074.7
    388720     12073.7
    388760     12075.8
    388800     12076.4
    388840     12078.4
    388880     12079.8
    388920     12080.5
    388960     12082.1
    389000     12080.8
    389040     12084.9
    389080     12085.3
    389120     12087.2
    389160     12087.8
    389200     12091.4
    389240     12092.2
    389280     12091.7
    389320     12092.8
    389360     12095.3
    389400     12095.3
    389440       12098
    389480     12099.2
    389520     12098.2
    389560     12100.3
    389600       12101
    389640       12103
    389680     12104.3
    389720       12105
    389760     12106.7
    389800     12105.4
    389840     12109.5
    389880     12109.8
    389920     12111.8
    389960     12112.3
    390000       12116
    390040     12116.7
    390080     12116.3
    390120     12117.4
    390160     12119.8
    390200     12119.9
    390240     12122.7
    390280     12123.7
    390320     12122.9
    390360     12124.8
    390400     12125.5
    390440     12127.6
    390480     12128.9
    390520     12129.5
    390560     12131.3
    390600     12130.1
    390640       12134
    390680     12134.4
    390720     12136.4
    390760     12136.9
    390800     12140.7
    390840     12141.2
    390880     12140.8
    390920       12142
    390960     12144.5
    391000     12144.5
    391040     12147.3
    391080     12148.3
    391120     12147.4
    391160     12149.4
    391200     12150.1
    391240     12152.2
    391280     12153.5
    391320     12154.1
    391360     12155.8
    391400     12154.6
    391440     12158.6
    391480     12158.9
    391520     12160.9
    391560     12161.5
    391600     12165.2
    391640     12165.8
    391680     12165.5
    391720     12166.5
    391760       12169
    391800       12169
    391840     12171.8
    391880     12172.8
    391920     12171.9
    391960       12174
    392000     12174.6
    392040     12176.7
    392080     12178.1
    392120     12178.7
    392160     12180.5
    392200     12179.3
    392240     12183.1
    392280     12183.5
    392320     12185.6
    392360     12186.1
    392400     12189.9
    392440     12190.4
    392480       12190
    392520       12191
    392560     12193.5
    392600     12193.6
    392640     12196.4
    392680     12197.5
    392720     12196.5
    392760     12198.5
    392800     12199.2
    392840     12201.3
    392880     12202.6
    392920     12203.2
    392960     12205.1
    393000     12203.9
    393040     12207.7
    393080     12208.1
    393120     12210.1
    393160     12210.7
    393200     12214.4
    393240       12215
    393280     12214.5
    393320     12215.6
    393360       12218
    393400     12218.2
    393440       12221
    393480       12222
    393520     12221.1
    393560     12223.1
    393600     12223.8
    393640     12225.8
    393680     12227.1
    393720     12227.8
    393760     12229.7
    393800     12228.5
    393840     12232.3
    393880     12232.7
    393920     12234.7
    393960     12235.3
    394000     12239.1
    394040     12239.6
    394080     12239.1
    394120     12240.1
    394160     12242.6
    394200     12242.7
    394240     12245.6
    394280     12246.6
    394320     12245.5
    394360     12247.6
    394400     12248.4
    394440     12250.4
    394480     12251.6
    394520     12252.3
    394560     12254.3
    394600     12252.9
    394640     12256.8
    394680     12257.2
    394720     12259.3
    394760     12259.8
    394800     12263.6
    394840     12264.1
    394880     12263.6
    394920     12264.7
    394960     12267.1
    395000     12267.3
    395040     12270.2
    395080     12271.1
    395120     12270.1
    395160     12272.2
    395200     12272.9
    395240       12275
    395280     12276.2
    395320     12276.9
    395360     12278.8
    395400     12277.5
    395440     12281.3
    395480     12281.7
    395520     12283.8
    395560     12284.3
    395600     12288.2
    395640     12288.7
    395680     12288.2
    395720     12289.2
    395760     12291.7
    395800     12291.8
    395840     12294.7
    395880     12295.6
    395920     12294.6
    395960     12296.8
    396000     12297.5
    396040     12299.6
    396080     12300.7
    396120     12301.5
    396160     12303.4
    396200       12302
    396240     12305.8
    396280     12306.3
    396320     12308.4
    396360     12308.8
    396400     12312.8
    396440     12313.2
    396480     12312.6
    396520     12313.8
    396560     12316.2
    396600     12316.4
    396640     12319.3
    396680     12320.1
    396720     12319.3
    396760     12321.3
    396800     12322.1
    396840     12324.1
    396880     12325.3
    396920       12326
    396960       12328
    397000     12326.5
    397040     12330.4
    397080     12330.8
    397120       12333
    397160     12333.4
    397200     12337.4
    397240     12337.8
    397280     12337.2
    397320     12338.3
    397360     12340.7
    397400     12340.9
    397440     12343.9
    397480     12344.8
    397520     12343.9
    397560     12345.8
    397600     12346.7
    397640     12348.7
    397680       12350
    397720     12350.6
    397760     12352.5
    397800     12351.1
    397840       12355
    397880     12355.4
    397920     12357.5
    397960       12358
    398000       12362
    398040     12362.4
    398080     12361.7
    398120     12362.9
    398160     12365.4
    398200     12365.5
    398240     12368.5
    398280     12369.4
    398320     12368.4
    398360     12370.4
    398400     12371.3
    398440     12373.2
    398480     12374.6
    398520     12375.2
    398560     12377.1
    398600     12375.6
    398640     12379.6
    398680       12380
    398720     12382.1
    398760     12382.5
    398800     12386.6
    398840     12386.9
    398880     12386.2
    398920     12387.5
    398960       12390
    399000     12390.1
    399040     12393.1
    399080       12394
    399120       12393
    399160     12394.9
    399200     12395.9
    399240     12397.9
    399280     12399.2
    399320     12399.8
    399360     12401.7
    399400     12400.2
    399440     12404.2
    399480     12404.7
    399520     12406.8
    399560     12407.1
    399600     12411.2
    399640     12411.5
    399680     12410.9
    399720     12412.1
    399760     12414.6
    399800     12414.8
    399840     12417.8
    399880     12418.6
    399920     12417.6
    399960     12419.5
    400000     12420.5
    400040     12422.5
    400080     12423.7
    400120     12424.4
    400160     12426.3
    400200     12424.9
    400240     12428.8
    400280     12429.3
    400320     12431.5
    400360     12431.7
    400400     12435.9
    400440       12436
    400480     12435.5
    400520     12436.7
    400560     12439.2
    400600     12439.4
    400640     12442.3
    400680     12443.2
    400720     12442.1
    400760     12444.1
    400800     12445.1
    400840       12447
    400880     12448.3
    400920     12449.1
    400960       12451
    401000     12449.5
    401040     12453.3
    401080     12453.8
    401120     12456.1
    401160     12456.3
    401200     12460.4
    401240     12460.6
    401280     12460.1
    401320     12461.4
    401360     12463.9
    401400       12464
    401440     12466.9
    401480     12467.8
    401520     12466.8
    401560     12468.8
    401600     12469.7
    401640     12471.6
    401680     12472.9
    401720     12473.6
    401760     12475.5
    401800       12474
    401840     12477.9
    401880     12478.4
    401920     12480.7
    401960     12480.9
    402000       12485
    402040     12485.2
    402080     12484.7
    402120     12485.9
    402160     12488.5
    402200     12488.6
    402240     12491.5
    402280     12492.4
    402320     12491.3
    402360     12493.3
    402400     12494.3
    402440     12496.2
    402480     12497.5
    402520     12498.2
    402560     12500.1
    402600     12498.7
    402640     12502.4
    402680     12502.9
    402720     12505.2
    402760     12505.5
    402800     12509.5
    402840     12509.9
    402880     12509.3
    402920     12510.5
    402960     12513.2
    403000     12513.2
    403040     12516.1
    403080       12517
    403120     12515.9
    403160       12518
    403200     12518.9
    403240     12520.7
    403280       12522
    403320     12522.9
    403360     12524.7
    403400     12523.3
    403440       12527
    403480     12527.5
    403520     12529.7
    403560       12530
    403600     12534.1
    403640     12534.5
    403680     12533.9
    403720     12535.1
    403760     12537.7
    403800     12537.7
    403840     12540.6
    403880     12541.6
    403920     12540.5
    403960     12542.5
    404000     12543.5
    404040     12545.4
    404080     12546.6
    404120     12547.4
    404160     12549.2
    404200     12547.8
    404240     12551.6
    404280     12552.1
    404320     12554.4
    404360     12554.6
    404400     12558.6
    404440       12559
    404480     12558.5
    404520     12559.6
    404560     12562.2
    404600     12562.3
    404640     12565.2
    404680     12566.1
    404720       12565
    404760     12567.1
    404800     12568.1
    404840     12569.9
    404880     12571.2
    404920       12572
    404960     12573.8
    405000     12572.4
    405040     12576.2
    405080     12576.7
    405120     12578.9
    405160     12579.2
    405200     12583.2
    405240     12583.6
    405280     12583.1
    405320     12584.3
    405360     12586.8
    405400     12586.9
    405440     12589.7
    405480     12590.7
    405520     12589.6
    405560     12591.7
    405600     12592.7
    405640     12594.4
    405680     12595.8
    405720     12596.6
    405760     12598.3
    405800     12596.9
    405840     12600.7
    405880     12601.2
    405920     12603.5
    405960     12603.8
    406000     12607.8
    406040     12608.2
    406080     12607.5
    406120     12608.8
    406160     12611.3
    406200     12611.5
    406240     12614.2
    406280     12615.3
    406320     12614.1
    406360     12616.2
    406400     12617.3
    406440     12618.9
    406480     12620.4
    406520     12621.1
    406560     12622.9
    406600     12621.5
    406640     12625.3
    406680     12625.7
    406720       12628
    406760     12628.4
    406800     12632.3
    406840     12632.7
    406880       12632
    406920     12633.2
    406960     12635.9
    407000     12635.9
    407040     12638.8
    407080     12639.8
    407120     12638.6
    407160     12640.8
    407200     12641.8
    407240     12643.4
    407280     12644.9
    407320     12645.6
    407360     12647.4
    407400     12645.9
    407440     12649.7
    407480     12650.1
    407520     12652.5
    407560     12652.9
    407600     12656.9
    407640     12657.2
    407680     12656.5
    407720     12657.8
    407760     12660.3
    407800     12660.4
    407840     12663.3
    407880     12664.4
    407920     12663.1
    407960     12665.2
    408000     12666.3
    408040     12667.9
    408080     12669.4
    408120     12670.1
    408160     12671.8
    408200     12670.5
    408240     12674.2
    408280     12674.6
    408320       12677
    408360     12677.5
    408400     12681.4
    408440     12681.8
    408480     12680.9
    408520     12682.2
    408560     12684.9
    408600     12684.8
    408640     12687.7
    408680     12688.8
    408720     12687.7
    408760     12689.6
    408800     12690.7
    408840     12692.5
    408880     12693.9
    408920     12694.7
    408960     12696.3
    409000       12695
    409040     12698.7
    409080     12699.1
    409120     12701.5
    409160       12702
    409200     12705.9
    409240     12706.3
    409280     12705.4
    409320     12706.7
    409360     12709.3
    409400     12709.3
    409440     12712.2
    409480     12713.2
    409520     12712.1
    409560       12714
    409600     12715.2
    409640       12717
    409680     12718.4
    409720     12719.2
    409760     12720.8
    409800     12719.4
    409840     12723.2
    409880     12723.6
    409920       12726
    409960     12726.4
    410000     12730.3
    410040     12730.7
    410080     12729.9
    410120     12731.2
    410160     12733.8
    410200     12733.8
    410240     12736.7
    410280     12737.7
    410320     12736.5
    410360     12738.5
    410400     12739.7
    410440     12741.4
    410480     12742.9
    410520     12743.6
    410560     12745.2
    410600     12743.9
    410640     12747.6
    410680     12748.1
    410720     12750.5
    410760       12751
    410800     12754.8
    410840     12755.2
    410880     12754.4
    410920     12755.8
    410960     12758.2
    411000     12758.2
    411040     12761.1
    411080     12762.2
    411120     12760.9
    411160       12763
    411200     12764.1
    411240     12765.8
    411280     12767.3
    411320     12768.1
    411360     12769.7
    411400     12768.4
    411440     12772.1
    411480     12772.6
    411520       12775
    411560     12775.5
    411600     12779.4
    411640     12779.7
    411680     12778.9
    411720     12780.2
    411760     12782.6
    411800     12782.7
    411840     12785.6
    411880     12786.8
    411920     12785.4
    411960     12787.5
    412000     12788.6
    412040     12790.4
    412080     12791.7
    412120     12792.6
    412160     12794.1
    412200     12792.9
    412240     12796.6
    412280     12797.1
    412320     12799.6
    412360     12799.9
    412400     12803.9
    412440     12804.2
    412480     12803.4
    412520     12804.7
    412560     12807.1
    412600     12807.3
    412640     12810.1
    412680     12811.4
    412720     12809.9
    412760       12812
    412800     12813.1
    412840     12814.9
    412880     12816.2
    412920       12817
    412960     12818.6
    413000     12817.3
    413040     12821.1
    413080     12821.6
    413120     12824.1
    413160     12824.5
    413200     12828.3
    413240     12828.7
    413280       12828
    413320     12829.2
    413360     12831.6
    413400     12831.8
    413440     12834.6
    413480     12835.8
    413520     12834.5
    413560     12836.5
    413600     12837.7
    413640     12839.5
    413680     12840.7
    413720     12841.5
    413760     12843.2
    413800     12841.8
    413840     12845.6
    413880     12846.1
    413920     12848.7
    413960     12849.1
    414000     12852.8
    414040     12853.2
    414080     12852.5
    414120     12853.8
    414160       12856
    414200     12856.4
    414240     12859.1
    414280     12860.3
    414320     12858.9
    414360       12861
    414400     12862.2
    414440       12864
    414480     12865.2
    414520       12866
    414560     12867.7
    414600     12866.4
    414640     12870.1
    414680     12870.7
    414720     12873.1
    414760     12873.4
    414800     12877.3
    414840     12877.7
    414880       12877
    414920     12878.3
    414960     12880.6
    415000     12880.8
    415040     12883.6
    415080     12884.8
    415120     12883.4
    415160     12885.5
    415200     12886.7
    415240     12888.5
    415280     12889.6
    415320     12890.5
    415360     12892.2
    415400     12890.9
    415440     12894.6
    415480     12895.1
    415520     12897.6
    415560     12897.8
    415600     12901.8
    415640     12902.2
    415680     12901.4
    415720     12902.8
    415760       12905
    415800     12905.3
    415840       12908
    415880     12909.3
    415920     12907.9
    415960       12910
    416000     12911.1
    416040     12913.1
    416080     12914.2
    416120       12915
    416160     12916.7
    416200     12915.4
    416240     12919.1
    416280     12919.6
    416320     12922.1
    416360     12922.4
    416400     12926.3
    416440     12926.7
    416480     12925.9
    416520     12927.4
    416560     12929.5
    416600     12929.9
    416640     12932.5
    416680     12933.9
    416720     12932.5
    416760     12934.5
    416800     12935.7
    416840     12937.7
    416880     12938.7
    416920     12939.5
    416960     12941.3
    417000     12939.9
    417040     12943.6
    417080       12944
    417120     12946.6
    417160     12946.9
    417200     12950.8
    417240     12951.2
    417280     12950.4
    417320     12951.9
    417360       12954
    417400     12954.4
    417440     12957.1
    417480     12958.2
    417520     12956.9
    417560       12959
    417600     12960.2
    417640     12962.1
    417680     12963.2
    417720       12964
    417760     12965.8
    417800     12964.4
    417840     12968.2
    417880     12968.5
    417920     12971.1
    417960     12971.4
    418000     12975.3
    418040     12975.7
    418080       12975
    418120     12976.5
    418160     12978.6
    418200     12978.9
    418240     12981.6
    418280     12982.8
    418320     12981.4
    418360     12983.4
    418400     12984.6
    418440     12986.8
    418480     12987.7
    418520     12988.6
    418560     12990.3
    418600       12989
    418640     12992.7
    418680       12993
    418720     12995.6
    418760     12995.9
    418800     12999.8
    418840     13000.3
    418880     12999.6
    418920     13001.1
    418960     13003.2
    419000     13003.5
    419040     13006.2
    419080     13007.3
    419120       13006
    419160     13007.9
    419200     13009.1
    419240     13011.3
    419280     13012.2
    419320     13013.1
    419360     13014.8
    419400     13013.5
    419440     13017.2
    419480     13017.5
    419520     13020.1
    419560     13020.5
    419600     13024.3
    419640     13024.7
    419680       13024
    419720     13025.5
    419760     13027.8
    419800       13028
    419840     13030.7
    419880     13031.8
    419920     13030.5
    419960     13032.3
    420000     13033.6
    420040     13035.8
    420080     13036.7
    420120     13037.6
    420160     13039.3
    420200       13038
    420240     13041.8
    420280     13042.1
    420320     13044.6
    420360       13045
    420400     13048.8
    420440     13049.3
    420480     13048.5
    420520       13050
    420560     13052.4
    420600     13052.5
    420640     13055.2
    420680     13056.3
    420720       13055
    420760     13056.9
    420800     13058.2
    420840     13060.4
    420880     13061.2
    420920     13062.2
    420960     13063.9
    421000     13062.6
    421040     13066.3
    421080     13066.6
    421120     13069.2
    421160     13069.6
    421200     13073.4
    421240     13073.8
    421280     13073.1
    421320     13074.7
    421360     13076.9
    421400       13077
    421440     13079.9
    421480     13080.8
    421520     13079.5
    421560     13081.4
    421600     13082.7
    421640       13085
    421680     13085.8
    421720     13086.7
    421760     13088.4
    421800     13087.1
    421840     13090.9
    421880     13091.1
    421920     13093.6
    421960     13094.2
    422000     13097.9
    422040     13098.3
    422080     13097.7
    422120     13099.2
    422160     13101.4
    422200     13101.5
    422240     13104.4
    422280     13105.3
    422320       13104
    422360     13105.9
    422400     13107.3
    422440     13109.5
    422480     13110.4
    422520     13111.3
    422560       13113
    422600     13111.5
    422640     13115.4
    422680     13115.6
    422720     13118.3
    422760     13118.8
    422800     13122.4
    422840     13122.9
    422880     13122.3
    422920     13123.8
    422960       13126
    423000     13126.1
    423040       13129
    423080     13129.9
    423120     13128.6
    423160     13130.5
    423200     13131.9
    423240     13134.1
    423280       13135
    423320     13135.8
    423360     13137.5
    423400     13136.1
    423440       13140
    423480     13140.3
    423520     13142.8
    423560     13143.4
    423600       13147
    423640     13147.5
    423680     13146.9
    423720     13148.5
    423760     13150.6
    423800     13150.7
    423840     13153.7
    423880     13154.4
    423920     13153.2
    423960     13155.1
    424000     13156.5
    424040     13158.6
    424080     13159.6
    424120     13160.4
    424160     13162.1
    424200     13160.6
    424240     13164.6
    424280     13164.8
    424320     13167.4
    424360     13167.9
    424400     13171.6
    424440     13172.1
    424480     13171.4
    424520     13173.1
    424560     13175.1
    424600     13175.3
    424640     13178.2
    424680       13179
    424720     13177.8
    424760     13179.7
    424800     13181.1
    424840     13183.3
    424880     13184.2
    424920     13185.1
    424960     13186.7
    425000     13185.3
    425040     13189.3
    425080     13189.4
    425120     13192.1
    425160     13192.5
    425200     13196.1
    425240     13196.6
    425280       13196
    425320     13197.7
    425360     13199.8
    425400     13199.9
    425440     13202.9
    425480     13203.6
    425520     13202.4
    425560     13204.4
    425600     13205.7
    425640     13207.9
    425680     13208.7
    425720     13209.6
    425760     13211.4
    425800     13209.8
    425840     13213.9
    425880     13214.1
    425920     13216.7
    425960       13217
    426000     13220.7
    426040     13221.2
    426080     13220.5
    426120     13222.3
    426160     13224.4
    426200     13224.5
    426240     13227.5
    426280     13228.2
    426320       13227
    426360       13229
    426400     13230.4
    426440     13232.4
    426480     13233.3
    426520     13234.3
    426560     13235.9
    426600     13234.4
    426640     13238.5
    426680     13238.7
    426720     13241.3
    426760     13241.6
    426800     13245.3
    426840     13245.8
    426880     13245.1
    426920     13246.8
    426960     13248.9
    427000     13249.1
    427040     13252.1
    427080     13252.8
    427120     13251.6
    427160     13253.5
    427200     13254.9
    427240     13256.9
    427280     13257.9
    427320     13258.8
    427360     13260.5
    427400     13258.9
    427440     13263.1
    427480     13263.2
    427520     13265.8
    427560     13266.1
    427600     13269.9
    427640     13270.3
    427680     13269.7
    427720     13271.3
    427760     13273.4
    427800     13273.6
    427840     13276.6
    427880     13277.3
    427920     13276.1
    427960     13278.1
    428000     13279.5
    428040     13281.5
    428080     13282.5
    428120     13283.4
    428160     13285.1
    428200     13283.5
    428240     13287.7
    428280     13287.8
    428320     13290.4
    428360     13290.8
    428400     13294.5
    428440     13294.9
    428480     13294.2
    428520     13295.9
    428560       13298
    428600     13298.2
    428640     13301.1
    428680       13302
    428720     13300.7
    428760     13302.6
    428800     13304.1
    428840     13306.1
    428880     13307.1
    428920     13307.9
    428960     13309.6
    429000       13308
    429040     13312.3
    429080     13312.3
    429120       13315
    429160     13315.2
    429200     13319.1
    429240     13319.5
    429280     13318.8
    429320     13320.4
    429360     13322.4
    429400     13322.8
    429440     13325.6
    429480     13326.5
    429520     13325.2
    429560     13327.2
    429600     13328.7
    429640     13330.7
    429680     13331.7
    429720     13332.4
    429760     13334.2
    429800     13332.5
    429840     13336.8
    429880     13336.9
    429920     13339.5
    429960     13339.8
    430000     13343.7
    430040       13344
    430080     13343.4
    430120     13344.9
    430160     13347.1
    430200     13347.3
    430240     13350.2
    430280       13351
    430320     13349.8
    430360     13351.7
    430400     13353.3
    430440     13355.2
    430480     13356.2
    430520       13357
    430560     13358.7
    430600     13357.1
    430640     13361.4
    430680     13361.5
    430720     13364.2
    430760     13364.4
    430800     13368.3
    430840     13368.6
    430880     13368.1
    430920     13369.5
    430960     13371.7
    431000     13371.9
    431040     13374.8
    431080     13375.6
    431120     13374.4
    431160     13376.3
    431200     13377.9
    431240     13379.8
    431280     13380.7
    431320     13381.6
    431360     13383.2
    431400     13381.7
    431440       13386
    431480     13386.1
    431520     13388.7
    431560     13389.1
    431600     13392.9
    431640     13393.1
    431680     13392.7
    431720     13394.1
    431760     13396.2
    431800     13396.4
    431840     13399.4
    431880     13400.2
    431920       13399
    431960     13400.9
    432000     13402.6
    432040     13404.3
    432080     13405.3
    432120     13406.1
    432160     13407.8
    432200     13406.3
    432240     13410.5
    432280     13410.7
    432320     13413.1
    432360     13413.7
    432400     13417.4
    432440     13417.7
    432480     13417.2
    432520     13418.6
    432560     13420.7
    432600     13420.9
    432640       13424
    432680     13424.7
    432720     13423.6
    432760     13425.5
    432800     13427.2
    432840     13428.9
    432880     13429.8
    432920     13430.7
    432960     13432.4
    433000       13431
    433040       13435
    433080     13435.3
    433120     13437.7
    433160     13438.3
    433200     13441.9
    433240     13442.2
    433280     13441.8
    433320     13443.3
    433360     13445.2
    433400     13445.4
    433440     13448.6
    433480     13449.2
    433520     13448.1
    433560     13450.1
    433600     13451.8
    433640     13453.4
    433680     13454.4
    433720     13455.3
    433760     13456.9
    433800     13455.5
    433840     13459.6
    433880     13459.9
    433920     13462.2
    433960     13462.9
    434000     13466.5
    434040     13466.9
    434080     13466.3
    434120     13467.9
    434160     13469.7
    434200       13470
    434240     13473.2
    434280     13473.8
    434320     13472.7
    434360     13474.8
    434400     13476.4
    434440       13478
    434480     13478.9
    434520     13479.9
    434560     13481.5
    434600     13480.1
    434640     13484.1
    434680     13484.5
    434720     13486.9
    434760     13487.4
    434800     13491.1
    434840     13491.5
    434880     13490.9
    434920     13492.5
    434960     13494.3
    435000     13494.6
    435040     13497.7
    435080     13498.5
    435120     13497.2
    435160     13499.3
    435200       13501
    435240     13502.5
    435280     13503.5
    435320     13504.5
    435360     13506.1
    435400     13504.7
    435440     13508.6
    435480       13509
    435520     13511.5
    435560     13511.9
    435600     13515.7
    435640     13516.1
    435680     13515.5
    435720     13517.1
    435760     13518.8
    435800     13519.1
    435840     13522.3
    435880       13523
    435920     13521.9
    435960     13523.9
    436000     13525.5
    436040     13527.2
    436080     13528.1
    436120     13529.1
    436160     13530.8
    436200     13529.2
    436240     13533.2
    436280     13533.6
    436320     13536.1
    436360     13536.5
    436400     13540.2
    436440     13540.7
    436480       13540
    436520     13541.7
    436560     13543.5
    436600     13543.7
    436640       13547
    436680     13547.7
    436720     13546.5
    436760     13548.6
    436800     13550.2
    436840     13551.9
    436880     13552.7
    436920     13553.7
    436960     13555.3
    437000     13553.9
    437040     13557.9
    437080     13558.2
    437120     13560.7
    437160     13561.1
    437200     13564.9
    437240     13565.3
    437280     13564.8
    437320     13566.4
    437360     13568.1
    437400     13568.2
    437440     13571.6
    437480     13572.4
    437520     13571.1
    437560     13573.2
    437600     13574.9
    437640     13576.5
    437680     13577.3
    437720     13578.4
    437760     13579.9
    437800     13578.5
    437840     13582.6
    437880     13582.9
    437920     13585.3
    437960     13585.7
    438000     13589.6
    438040     13589.9
    438080     13589.4
    438120       13591
    438160     13592.7
    438200     13592.7
    438240     13596.3
    438280       13597
    438320     13595.6
    438360     13597.8
    438400     13599.5
    438440     13601.2
    438480     13601.8
    438520       13603
    438560     13604.5
    438600     13603.1
    438640     13607.3
    438680     13607.6
    438720       13610
    438760     13610.3
    438800     13614.2
    438840     13614.5
    438880       13614
    438920     13615.7
    438960     13617.3
    439000     13617.4
    439040     13620.9
    439080     13621.6
    439120     13620.2
    439160     13622.5
    439200     13624.1
    439240     13625.8
    439280     13626.5
    439320     13627.7
    439360     13629.2
    439400     13627.6
    439440     13631.9
    439480     13632.2
    439520     13634.7
    439560     13634.9
    439600     13638.9
    439640     13639.2
    439680     13638.7
    439720     13640.3
    439760       13642
    439800     13642.1
    439840     13645.6
    439880     13646.3
    439920     13644.9
    439960     13647.2
    440000     13648.7
    440040     13650.6
    440080     13651.2
    440120     13652.4
    440160       13654
    440200     13652.4
    440240     13656.5
    440280     13656.9
    440320     13659.3
    440360     13659.5
    440400     13663.7
    440440     13663.9
    440480     13663.3
    440520       13665
    440560     13666.6
    440600     13666.8
    440640     13670.2
    440680       13671
    440720     13669.6
    440760     13671.9
    440800     13673.4
    440840     13675.2
    440880     13675.8
    440920     13677.1
    440960     13678.7
    441000       13677
    441040     13681.1
    441080     13681.6
    441120       13684
    441160     13684.1
    441200     13688.3
    441240     13688.6
    441280     13687.9
    441320     13689.7
    441360     13691.3
    441400     13691.5
    441440     13694.9
    441480     13695.7
    441520     13694.2
    441560     13696.5
    441600       13698
    441640     13699.8
    441680     13700.5
    441720     13701.7
    441760     13703.2
    441800     13701.7
    441840     13705.7
    441880     13706.4
    441920     13708.6
    441960     13708.7
    442000       13713
    442040     13713.2
    442080     13712.5
    442120     13714.4
    442160     13715.9
    442200     13716.1
    442240     13719.5
    442280     13720.3
    442320     13718.9
    442360     13721.2
    442400     13722.7
    442440     13724.3
    442480     13725.2
    442520     13726.4
    442560     13727.8
    442600     13726.3
    442640     13730.4
    442680     13731.2
    442720     13733.3
    442760     13733.3
    442800     13737.6
    442840     13737.9
    442880     13737.1
    442920       13739
    442960     13740.5
    443000     13740.9
    443040     13744.1
    443080       13745
    443120     13743.5
    443160     13745.8
    443200     13747.4
    443240       13749
    443280     13749.8
    443320     13751.1
    443360     13752.4
    443400       13751
    443440       13755
    443480     13755.8
    443520       13758
    443560     13757.9
    443600     13762.3
    443640     13762.6
    443680     13761.8
    443720     13763.6
    443760     13765.1
    443800     13765.5
    443840     13768.8
    443880     13769.7
    443920     13768.2
    443960     13770.5
    444000     13772.1
    444040     13773.7
    444080     13774.5
    444120     13775.8
    444160     13777.1
    444200     13775.7
    444240     13779.8
    444280     13780.5
    444320     13782.6
    444360     13782.6
    444400       13787
    444440     13787.3
    444480     13786.5
    444520     13788.3
    444560     13789.8
    444600     13790.2
    444640     13793.5
    444680     13794.3
    444720       13793
    444760     13795.2
    444800     13796.9
    444840     13798.4
    444880     13799.2
    444920     13800.6
    444960     13801.8
    445000     13800.5
    445040     13804.5
    445080     13805.2
    445120     13807.4
    445160     13807.4
    445200     13811.7
    445240       13812
    445280     13811.2
    445320     13813.1
    445360     13814.5
    445400     13814.9
    445440     13818.3
    445480       13819
    445520     13817.7
    445560       13820
    445600     13821.7
    445640     13823.1
    445680     13823.9
    445720     13825.3
    445760     13826.5
    445800     13825.3
    445840     13829.2
    445880     13829.9
    445920     13832.2
    445960     13832.2
    446000     13836.5
    446040     13836.7
    446080     13836.1
    446120     13837.8
    446160     13839.4
    446200     13839.8
    446240       13843
    446280     13843.8
    446320     13842.6
    446360     13844.8
    446400     13846.5
    446440       13848
    446480     13848.7
    446520     13850.1
    446560     13851.2
    446600       13850
    446640     13853.9
    446680     13854.7
    446720       13857
    446760     13856.9
    446800     13861.3
    446840     13861.5
    446880     13860.8
    446920     13862.6
    446960     13864.2
    447000     13864.5
    447040     13867.8
    447080     13868.5
    447120     13867.3
    447160     13869.6
    447200     13871.2
    447240     13872.7
    447280     13873.5
    447320     13874.8
    447360       13876
    447400     13874.8
    447440     13878.8
    447480     13879.3
    447520     13881.7
    447560     13881.6
    447600       13886
    447640     13886.2
    447680     13885.6
    447720     13887.3
    447760       13889
    447800     13889.2
    447840     13892.5
    447880     13893.2
    447920       13892
    447960     13894.4
    448000     13895.9
    448040     13897.4
    448080     13898.1
    448120     13899.6
    448160     13900.7
    448200     13899.5
    448240     13903.6
    448280     13904.1
    448320     13906.4
    448360     13906.4
    448400     13910.8
    448440     13910.9
    448480     13910.4
    448520       13912
    448560     13913.6
    448600       13914
    448640     13917.1
    448680     13917.8
    448720     13916.7
    448760     13919.2
    448800     13920.6
    448840     13922.1
    448880     13922.8
    448920     13924.3
    448960     13925.4
    449000     13924.2
    449040     13928.4
    449080     13928.9
    449120     13931.1
    449160     13931.1
    449200     13935.6
    449240     13935.7
    449280     13935.2
    449320     13936.8
    449360     13938.4
    449400     13938.7
    449440     13941.8
    449480     13942.6
    449520     13941.4
    449560     13943.9
    449600     13945.2
    449640     13946.8
    449680     13947.5
    449720       13949
    449760     13950.1
    449800       13949
    449840     13953.1
    449880     13953.7
    449920     13955.9
    449960     13955.8
    450000     13960.5
    450040     13960.5
    450080     13959.9
    450120     13961.5
    450160     13963.2
    450200     13963.5
    450240     13966.5
    450280     13967.3
    450320     13966.2
    450360     13968.7
    450400       13970
    450440     13971.7
    450480     13972.3
    450520     13973.8
    450560     13974.9
    450600     13973.7
    450640     13977.8
    450680     13978.5
    450720     13980.6
    450760     13980.6
    450800     13985.3
    450840     13985.2
    450880     13984.7
    450920     13986.3
    450960     13987.8
    451000     13988.2
    451040     13991.2
    451080     13992.1
    451120       13991
    451160     13993.5
    451200     13994.7
    451240     13996.5
    451280     13997.1
    451320     13998.5
    451360     13999.7
    451400     13998.4
    451440     14002.6
    451480     14003.1
    451520     14005.4
    451560     14005.3
    451600       14010
    451640     14009.9
    451680     14009.5
    451720       14011
    451760     14012.5
    451800     14012.9
    451840     14015.9
    451880     14016.8
    451920     14015.7
    451960     14018.3
    452000     14019.4
    452040     14021.3
    452080     14021.6
    452120     14023.3
    452160     14024.5
    452200     14023.2
    452240     14027.4
    452280     14027.9
    452320     14030.1
    452360     14030.3
    452400     14034.8
    452440     14034.7
    452480     14034.2
    452520     14035.7
    452560     14037.3
    452600     14037.7
    452640     14040.7
    452680     14041.6
    452720     14040.5
    452760     14043.1
    452800     14044.2
    452840     14046.1
    452880     14046.4
    452920     14048.1
    452960     14049.3
    453000       14048
    453040     14052.1
    453080     14052.6
    453120     14054.8
    453160       14055
    453200     14059.5
    453240     14059.3
    453280       14059
    453320     14060.4
    453360     14062.1
    453400     14062.5
    453440     14065.4
    453480     14066.4
    453520     14065.3
    453560     14067.9
    453600     14068.9
    453640     14070.7
    453680     14071.2
    453720     14072.8
    453760       14074
    453800     14072.6
    453840     14076.8
    453880     14077.4
    453920     14079.5
    453960     14079.8
    454000     14084.3
    454040     14084.1
    454080     14083.8
    454120     14085.2
    454160     14086.8
    454200     14087.3
    454240     14090.2
    454280     14091.1
    454320       14090
    454360     14092.7
    454400     14093.7
    454440     14095.5
    454480     14095.9
    454520     14097.7
    454560     14098.9
    454600     14097.5
    454640     14101.6
    454680     14102.2
    454720     14104.3
    454760     14104.6
    454800     14109.2
    454840     14108.9
    454880     14108.6
    454920     14109.9
    454960     14111.6
    455000     14112.2
    455040     14114.9
    455080     14115.9
    455120     14114.7
    455160     14117.4
    455200     14118.5
    455240     14120.3
    455280     14120.6
    455320     14122.4
    455360     14123.6
    455400     14122.3
    455440     14126.3
    455480     14126.9
    455520     14129.1
    455560     14129.4
    455600       14134
    455640     14133.6
    455680     14133.3
    455720     14134.6
    455760     14136.3
    455800     14136.9
    455840     14139.7
    455880     14140.7
    455920     14139.5
    455960     14142.1
    456000     14143.3
    456040       14145
    456080     14145.3
    456120       14147
    456160     14148.4
    456200     14146.9
    456240     14151.1
    456280     14151.6
    456320     14153.8
    456360     14154.2
    456400     14158.7
    456440     14158.3
    456480       14158
    456520     14159.4
    456560       14161
    456600     14161.6
    456640     14164.4
    456680     14165.5
    456720     14164.2
    456760       14167
    456800       14168
    456840     14169.8
    456880     14170.1
    456920     14171.8
    456960     14173.1
    457000     14171.8
    457040     14175.8
    457080     14176.4
    457120     14178.5
    457160     14178.9
    457200     14183.4
    457240     14182.9
    457280     14182.8
    457320     14184.2
    457360     14185.8
    457400     14186.4
    457440     14189.1
    457480     14190.2
    457520       14189
    457560     14191.7
    457600     14192.6
    457640     14194.5
    457680     14194.9
    457720     14196.5
    457760     14197.8
    457800     14196.4
    457840     14200.5
    457880     14201.1
    457920     14203.1
    457960     14203.6
    458000     14208.1
    458040     14207.6
    458080     14207.4
    458120     14208.8
    458160     14210.4
    458200     14211.1
    458240     14213.8
    458280     14214.8
    458320     14213.7
    458360     14216.4
    458400     14217.4
    458440     14219.2
    458480     14219.6
    458520     14221.2
    458560     14222.4
    458600     14221.1
    458640     14225.3
    458680     14225.7
    458720     14227.9
    458760     14228.2
    458800     14232.8
    458840     14232.3
    458880     14232.2
    458920     14233.6
    458960     14235.1
    459000     14235.7
    459040     14238.4
    459080     14239.5
    459120     14238.4
    459160     14241.1
    459200     14242.2
    459240     14243.9
    459280     14244.3
    459320     14245.9
    459360       14247
    459400     14245.7
    459440       14250
    459480     14250.4
    459520     14252.6
    459560       14253
    459600     14257.5
    459640       14257
    459680       14257
    459720     14258.4
    459760     14259.9
    459800     14260.4
    459840       14263
    459880     14264.2
    459920     14263.1
    459960     14265.8
    460000     14266.8
    460040     14268.7
    460080       14269
    460120     14270.6
    460160     14271.7
    460200     14270.3
    460240     14274.6
    460280       14275
    460320     14277.2
    460360     14277.7
    460400     14282.2
    460440     14281.7
    460480     14281.6
    460520       14283
    460560     14284.4
    460600       14285
    460640     14287.7
    460680     14288.9
    460720     14287.7
    460760     14290.6
    460800     14291.5
    460840     14293.4
    460880     14293.7
    460920     14295.3
    460960     14296.3
    461000       14295
    461040     14299.4
    461080     14299.8
    461120       14302
    461160     14302.3
    461200     14306.9
    461240     14306.5
    461280     14306.2
    461320     14307.7
    461360     14309.1
    461400     14309.7
    461440     14312.3
    461480     14313.7
    461520     14312.3
    461560     14315.2
    461600     14316.2
    461640       14318
    461680     14318.4
    461720     14319.9
    461760     14320.9
    461800     14319.7
    461840       14324
    461880     14324.4
    461920     14326.7
    461960     14326.9
    462000     14331.5
    462040     14331.1
    462080     14330.9
    462120     14332.3
    462160     14333.7
    462200     14334.3
    462240     14336.9
    462280     14338.3
    462320     14336.9
    462360     14339.9
    462400     14340.9
    462440     14342.5
    462480       14343
    462520     14344.5
    462560     14345.5
    462600     14344.3
    462640     14348.6
    462680       14349
    462720     14351.3
    462760     14351.5
    462800     14356.2
    462840     14355.7
    462880     14355.5
    462920     14356.9
    462960     14358.4
    463000       14359
    463040     14361.6
    463080     14362.8
    463120     14361.6
    463160     14364.6
    463200     14365.6
    463240     14367.3
    463280     14367.6
    463320     14369.1
    463360     14370.1
    463400       14369
    463440     14373.3
    463480     14373.7
    463520       14376
    463560     14376.2
    463600     14380.9
    463640     14380.3
    463680     14380.1
    463720     14381.5
    463760     14383.1
    463800     14383.6
    463840     14386.3
    463880     14387.5
    463920     14386.2
    463960     14389.2
    464000     14390.2
    464040       14392
    464080     14392.4
    464120     14393.7
    464160     14394.8
    464200     14393.7
    464240     14398.1
    464280     14398.4
    464320     14400.7
    464360     14400.9
    464400     14405.6
    464440     14405.1
    464480     14404.9
    464520     14406.2
    464560     14407.8
    464600     14408.3
    464640       14411
    464680     14412.1
    464720     14410.8
    464760       14414
    464800       14415
    464840     14416.7
    464880       14417
    464920     14418.4
    464960     14419.5
    465000     14418.3
    465040     14422.7
    465080     14423.1
    465120     14425.4
    465160     14425.7
    465200     14430.3
    465240     14429.8
    465280     14429.5
    465320     14430.8
    465360     14432.4
    465400       14433
    465440     14435.7
    465480     14436.7
    465520     14435.5
    465560     14438.6
    465600     14439.6
    465640     14441.4
    465680     14441.7
    465720       14443
    465760     14444.1
    465800       14443
    465840     14447.4
    465880     14447.8
    465920     14450.1
    465960     14450.4
    466000       14455
    466040     14454.5
    466080     14454.3
    466120     14455.5
    466160     14457.2
    466200     14457.6
    466240     14460.3
    466280     14461.5
    466320     14460.1
    466360     14463.3
    466400     14464.4
    466440     14466.1
    466480     14466.3
    466520     14467.7
    466560     14468.9
    466600     14467.7
    466640     14472.2
    466680     14472.5
    466720     14474.8
    466760     14475.1
    466800     14479.6
    466840     14479.2
    466880     14478.9
    466920     14480.3
    466960       14482
    467000     14482.3
    467040     14485.1
    467080     14486.2
    467120     14484.7
    467160       14488
    467200     14489.1
    467240     14490.8
    467280       14491
    467320     14492.5
    467360     14493.6
    467400     14492.4
    467440     14496.9
    467480     14497.3
    467520     14499.5
    467560     14499.8
    467600     14504.4
    467640     14503.9
    467680     14503.6
    467720     14504.9
    467760     14506.7
    467800       14507
    467840     14509.9
    467880     14510.9
    467920     14509.3
    467960     14512.8
    468000     14513.8
    468040     14515.6
    468080     14515.7
    468120     14517.1
    468160     14518.3
    468200     14517.1
    468240     14521.5
    468280       14522
    468320     14524.2
    468360     14524.5
    468400     14529.1
    468440     14528.6
    468480     14528.3
    468520     14529.6
    468560     14531.4
    468600     14531.8
    468640     14534.6
    468680     14535.6
    468720     14533.9
    468760     14537.6
    468800     14538.5
    468840     14540.2
    468880     14540.4
    468920     14541.7
    468960     14543.1
    469000     14541.9
    469040     14546.3
    469080     14546.8
    469120     14548.9
    469160     14549.1
    469200     14553.8
    469240     14553.3
    469280       14553
    469320     14554.3
    469360       14556
    469400     14556.4
    469440     14559.3
    469480     14560.4
    469520     14558.6
    469560     14562.3
    469600     14563.2
    469640     14564.9
    469680     14565.2
    469720     14566.4
    469760     14567.8
    469800     14566.6
    469840     14570.9
    469880     14571.5
    469920     14573.6
    469960     14573.8
    470000     14578.6
    470040     14577.9
    470080     14577.6
    470120       14579
    470160     14580.6
    470200       14581
    470240     14583.9
    470280     14585.2
    470320     14583.2
    470360     14586.9
    470400     14587.9
    470440     14589.6
    470480       14590
    470520     14590.9
    470560     14592.5
    470600     14591.3
    470640     14595.6
    470680     14596.1
    470720     14598.2
    470760     14598.4
    470800     14603.2
    470840     14602.5
    470880     14602.3
    470920     14603.6
    470960     14605.3
    471000     14605.7
    471040     14608.5
    471080     14609.8
    471120     14607.7
    471160     14611.5
    471200     14612.4
    471240     14614.3
    471280     14614.5
    471320     14615.6
    471360     14617.1
    471400     14615.9
    471440     14620.2
    471480     14620.8
    471520     14622.9
    471560       14623
    471600     14627.9
    471640       14627
    471680     14626.9
    471720     14628.2
    471760     14629.9
    471800     14630.3
    471840     14633.1
    471880     14634.4
    471920     14632.3
    471960     14636.1
    472000     14636.9
    472040       14639
    472080     14639.1
    472120     14640.2
    472160     14641.7
    472200     14640.5
    472240     14644.8
    472280     14645.5
    472320     14647.5
    472360     14647.7
    472400     14652.4
    472440     14651.6
    472480     14651.5
    472520     14652.7
    472560     14654.5
    472600     14654.8
    472640     14657.8
    472680       14659
    472720     14656.9
    472760     14660.8
    472800     14661.6
    472840     14663.7
    472880     14663.8
    472920     14664.9
    472960     14666.3
    473000     14665.2
    473040     14669.4
    473080     14670.1
    473120     14672.2
    473160     14672.4
    473200     14677.1
    473240     14676.3
    473280     14676.1
    473320     14677.4
    473360     14679.3
    473400     14679.4
    473440     14682.5
    473480     14683.7
    473520     14681.6
    473560     14685.4
    473600     14686.1
    473640     14688.3
    473680     14688.5
    473720     14689.5
    473760       14691
    473800     14689.9
    473840     14694.1
    473880     14694.7
    473920     14696.9
    473960     14696.9
    474000     14701.8
    474040       14701
    474080     14700.7
    474120       14702
    474160     14703.9
    474200     14704.1
    474240     14707.1
    474280     14708.4
    474320     14706.2
    474360       14710
    474400     14710.7
    474440       14713
    474480     14713.1
    474520     14714.1
    474560     14715.7
    474600     14714.6
    474640     14718.8
    474680     14719.5
    474720     14721.5
    474760     14721.6
    474800     14726.4
    474840     14725.7
    474880     14725.3
    474920     14726.7
    474960     14728.5
    475000     14728.8
    475040     14731.7
    475080       14733
    475120     14730.9
    475160     14734.7
    475200     14735.3
    475240     14737.6
    475280     14737.9
    475320     14738.8
    475360     14740.3
    475400     14739.2
    475440     14743.5
    475480       14744
    475520     14746.2
    475560     14746.3
    475600     14751.2
    475640     14750.4
    475680       14750
    475720     14751.3
    475760     14753.3
    475800     14753.6
    475840     14756.5
    475880     14757.7
    475920     14755.5
    475960     14759.4
    476000       14760
    476040     14762.3
    476080     14762.5
    476120     14763.6
    476160     14764.9
    476200     14763.8
    476240     14768.2
    476280     14768.7
    476320     14770.9
    476360     14770.9
    476400     14775.9
    476440       14775
    476480     14774.7
    476520     14775.9
    476560       14778
    476600     14778.3
    476640     14781.1
    476680     14782.3
    476720     14780.1
    476760       14784
    476800     14784.6
    476840     14786.9
    476880     14787.1
    476920     14788.3
    476960     14789.6
    477000     14788.5
    477040     14792.9
    477080     14793.4
    477120     14795.6
    477160     14795.6
    477200     14800.5
    477240     14799.7
    477280     14799.4
    477320     14800.6
    477360     14802.7
    477400       14803
    477440     14805.8
    477480       14807
    477520     14804.6
    477560     14808.6
    477600     14809.2
    477640     14811.6
    477680     14811.8
    477720     14812.8
    477760     14814.2
    477800     14813.2
    477840     14817.6
    477880     14818.2
    477920     14820.2
    477960     14820.2
    478000     14825.2
    478040     14824.4
    478080     14824.1
    478120     14825.2
    478160     14827.3
    478200     14827.7
    478240     14830.3
    478280     14831.7
    478320     14829.3
    478360     14833.3
    478400     14833.7
    478440     14836.3
    478480     14836.5
    478520     14837.4
    478560     14838.9
    478600     14837.8
    478640     14842.3
    478680     14842.8
    478720       14845
    478760     14844.9
    478800     14849.8
    478840     14849.1
    478880     14848.7
    478920     14849.9
    478960       14852
    479000     14852.3
    479040       14855
    479080     14856.3
    479120       14854
    479160       14858
    479200     14858.4
    479240       14861
    479280     14861.2
    479320     14862.1
    479360     14863.7
    479400     14862.5
    479440     14866.9
    479480     14867.6
    479520     14869.8
    479560     14869.7
    479600     14874.6
    479640     14873.8
    479680     14873.4
    479720     14874.5
    479760     14876.7
    479800     14877.1
    479840     14879.8
    479880       14881
    479920     14878.8
    479960     14882.8
    480000     14883.2
    480040     14885.7
    480080     14885.9
    480120     14886.9
    480160     14888.5
    480200     14887.3
    480240     14891.8
    480280     14892.3
    480320     14894.5
    480360     14894.4
    480400     14899.5
    480440     14898.5
    480480     14898.3
    480520     14899.2
    480560     14901.4
    480600     14901.9
    480640     14904.5
    480680     14905.7
    480720     14903.5
    480760     14907.5
    480800       14908
    480840     14910.4
    480880     14910.6
    480920     14911.6
    480960     14913.2
    481000     14911.9
    481040     14916.5
    481080     14917.1
    481120     14919.2
    481160     14919.2
    481200     14924.1
    481240     14923.2
    481280     14922.9
    481320       14924
    481360     14926.1
    481400     14926.5
    481440     14929.1
    481480     14930.5
    481520     14928.2
    481560     14932.1
    481600     14932.7
    481640       14935
    481680     14935.3
    481720     14936.3
    481760       14938
    481800     14936.6
    481840     14941.2
    481880     14941.7
    481920     14943.8
    481960     14943.9
    482000     14948.8
    482040     14947.9
    482080     14947.7
    482120     14948.7
    482160     14950.7
    482200     14951.2
    482240     14953.8
    482280     14955.2
    482320     14952.9
    482360     14956.8
    482400     14957.4
    482440     14959.6
    482480     14959.9
    482520     14960.9
    482560     14962.6
    482600     14961.2
    482640     14965.9
    482680     14966.3
    482720     14968.6
    482760     14968.5
    482800     14973.5
    482840     14972.6
    482880     14972.4
    482920     14973.3
    482960     14975.4
    483000     14975.9
    483040     14978.4
    483080     14979.9
    483120     14977.6
    483160     14981.5
    483200       14982
    483240     14984.3
    483280     14984.6
    483320     14985.6
    483360     14987.4
    483400     14985.9
    483440     14990.5
    483480       14991
    483520     14993.2
    483560     14993.3
    483600     14998.2
    483640     14997.2
    483680       14997
    483720     14997.9
    483760     15000.1
    483800     15000.5
    483840       15003
    483880     15004.6
    483920     15002.3
    483960     15006.2
    484000     15006.6
    484040     15009.1
    484080     15009.3
    484120     15010.2
    484160       15012
    484200     15010.6
    484240     15015.1
    484280     15015.6
    484320     15017.8
    484360       15018
    484400     15022.8
    484440     15021.9
    484480     15021.8
    484520     15022.6
    484560     15024.8
    484600     15025.1
    484640     15027.7
    484680     15029.3
    484720       15027
    484760     15030.9
    484800     15031.4
    484840     15033.8
    484880       15034
    484920     15034.9
    484960     15036.7
    485000     15035.2
    485040     15039.8
    485080     15040.2
    485120     15042.4
    485160     15042.7
    485200     15047.6
    485240     15046.6
    485280     15046.5
    485320     15047.4
    485360     15049.5
    485400     15049.8
    485440     15052.4
    485480       15054
    485520     15051.6
    485560     15055.6
    485600     15056.1
    485640     15058.6
    485680     15058.7
    485720     15059.7
    485760     15061.4
    485800     15059.8
    485840     15064.5
    485880       15065
    485920     15067.2
    485960     15067.4
    486000     15072.4
    486040     15071.3
    486080     15071.2
    486120     15072.1
    486160     15074.3
    486200     15074.5
    486240     15077.2
    486280     15078.8
    486320     15076.3
    486360     15080.3
    486400     15080.8
    486440     15083.3
    486480     15083.4
    486520     15084.5
    486560     15086.1
    486600     15084.5
    486640     15089.2
    486680     15089.8
    486720     15091.8
    486760     15092.2
    486800       15097
    486840     15096.1
    486880     15095.9
    486920     15096.8
    486960     15099.1
    487000     15099.1
    487040     15101.9
    487080     15103.6
    487120     15101.1
    487160       15105
    487200     15105.6
    487240     15108.1
    487280     15108.1
    487320     15109.2
    487360     15110.9
    487400     15109.3
    487440     15113.9
    487480     15114.6
    487520     15116.6
    487560     15117.1
    487600     15121.7
    487640     15120.9
    487680     15120.7
    487720     15121.4
    487760     15123.8
    487800     15123.9
    487840     15126.6
    487880     15128.4
    487920     15125.8
    487960     15129.8
    488000     15130.3
    488040     15132.8
    488080     15132.9
    488120       15134
    488160     15135.7
    488200     15134.1
    488240     15138.7
    488280     15139.4
    488320     15141.5
    488360     15141.8
    488400     15146.5
    488440     15145.6
    488480     15145.4
    488520     15146.2
    488560     15148.5
    488600     15148.7
    488640     15151.4
    488680     15153.2
    488720     15150.7
    488760     15154.6
    488800     15155.1
    488840     15157.5
    488880     15157.7
    488920     15158.9
    488960     15160.4
    489000     15158.8
    489040     15163.5
    489080     15164.2
    489120     15166.2
    489160     15166.6
    489200     15171.2
    489240     15170.4
    489280     15170.2
    489320       15171
    489360     15173.3
    489400     15173.4
    489440     15176.2
    489480     15177.9
    489520     15175.5
    489560     15179.3
    489600     15179.9
    489640     15182.4
    489680     15182.4
    489720     15183.5
    489760     15185.2
    489800     15183.5
    489840     15188.2
    489880       15189
    489920       15191
    489960     15191.3
    490000     15195.9
    490040     15195.3
    490080     15194.8
    490120     15195.8
    490160       15198
    490200     15198.2
    490240     15200.9
    490280     15202.7
    490320     15200.3
    490360     15204.1
    490400     15204.7
    490440     15207.3
    490480     15207.2
    490520     15208.2
    490560       15210
    490600     15208.2
    490640       15213
    490680     15213.7
    490720     15215.9
    490760     15215.9
    490800     15220.7
    490840     15220.1
    490880     15219.7
    490920     15220.6
    490960     15222.8
    491000       15223
    491040     15225.7
    491080     15227.5
    491120       15225
    491160     15228.8
    491200     15229.5
    491240       15232
    491280       15232
    491320     15233.1
    491360     15234.7
    491400     15232.9
    491440     15237.7
    491480     15238.4
    491520     15240.6
    491560     15240.7
    491600     15245.6
    491640     15244.9
    491680     15244.4
    491720     15245.4
    491760     15247.8
    491800     15247.8
    491840     15250.6
    491880     15252.4
    491920     15249.8
    491960     15253.7
    492000     15254.4
    492040     15256.8
    492080     15256.8
    492120       15258
    492160     15259.6
    492200     15257.8
    492240     15262.5
    492280     15263.4
    492320     15265.5
    492360     15265.5
    492400     15270.6
    492440     15269.9
    492480     15269.3
    492520     15270.3
    492560     15272.6
    492600     15272.6
    492640     15275.3
    492680     15277.2
    492720     15274.6
    492760     15278.4
    492800     15279.3
    492840     15281.7
    492880     15281.7
    492920     15282.8
    492960     15284.4
    493000     15282.7
    493040     15287.3
    493080     15288.2
    493120     15290.3
    493160     15290.4
    493200     15295.5
    493240     15294.8
    493280     15294.1
    493320     15295.1
    493360     15297.5
    493400     15297.5
    493440     15300.1
    493480       15302
    493520     15299.5
    493560     15303.3
    493600     15304.1
    493640     15306.6
    493680     15306.5
    493720     15307.7
    493760     15309.3
    493800     15307.5
    493840     15312.1
    493880       15313
    493920     15315.3
    493960     15315.2
    494000     15320.3
    494040     15319.6
    494080       15319
    494120     15319.9
    494160     15322.4
    494200     15322.4
    494240       15325
    494280     15326.9
    494320     15324.3
    494360     15328.1
    494400       15329
    494440     15331.3
    494480     15331.3
    494520     15332.5
    494560     15334.1
    494600     15332.4
    494640       15337
    494680     15337.7
    494720     15340.2
    494760       15340
    494800     15345.1
    494840     15344.4
    494880     15343.8
    494920     15344.8
    494960     15347.3
    495000     15347.3
    495040     15349.9
    495080     15351.6
    495120     15349.1
    495160       15353
    495200     15353.9
    495240     15356.2
    495280     15356.1
    495320     15357.2
    495360       15359
    495400     15357.3
    495440     15361.9
    495480     15362.6
    495520       15365
    495560     15364.9
    495600     15369.9
    495640     15369.2
    495680     15368.6
    495720     15369.6
    495760     15372.1
    495800     15372.1
    495840     15374.7
    495880     15376.5
    495920     15373.9
    495960     15377.9
    496000     15378.7
    496040       15381
    496080     15380.9
    496120     15382.1
    496160     15383.8
    496200     15382.2
    496240     15386.9
    496280     15387.5
    496320     15389.9
    496360     15389.8
    496400     15394.7
    496440       15394
    496480     15393.4
    496520     15394.5
    496560     15396.9
    496600       15397
    496640     15399.7
    496680     15401.3
    496720     15398.8
    496760     15402.7
    496800     15403.5
    496840     15405.9
    496880     15405.9
    496920       15407
    496960     15408.7
    497000     15407.1
    497040     15411.8
    497080     15412.4
    497120     15414.8
    497160     15414.5
    497200     15419.6
    497240     15418.9
    497280     15418.3
    497320     15419.5
    497360     15421.8
    497400     15421.9
    497440     15424.7
    497480     15426.3
    497520     15423.8
    497560     15427.6
    497600     15428.4
    497640     15430.7
    497680     15430.8
    497720     15431.9
    497760     15433.5
    497800     15432.1
    497840     15436.6
    497880     15437.3
    497920     15439.7
    497960     15439.5
    498000     15444.5
    498040     15443.8
    498080     15443.2
    498120     15444.4
    498160     15446.8
    498200     15446.9
    498240     15449.7
    498280     15451.1
    498320     15448.7
    498360     15452.6
    498400     15453.1
    498440     15455.5
    498480     15455.7
    498520     15456.8
    498560     15458.4
    498600     15456.9
    498640     15461.5
    498680     15462.1
    498720     15464.6
    498760     15464.3
    498800     15469.4
    498840     15468.7
    498880       15468
    498920     15469.2
    498960     15471.6
    499000     15471.7
    499040     15474.6
    499080     15476.1
    499120     15473.6
    499160     15477.5
    499200       15478
    499240     15480.5
    499280     15480.5
    499320     15481.7
    499360     15483.4
    499400     15481.8
    499440     15486.5
    499480     15487.1
    499520     15489.4
    499560     15489.1
    499600     15494.3
    499640     15493.6
    499680     15492.9
    499720       15494
    499760     15496.5
    499800     15496.6
    499840     15499.7
    499880       15501
    499920     15498.6
    499960     15502.3
    500000     15502.8
    500040     15505.4
    500080     15505.5
    500120     15506.6
    500160     15508.2
    500200     15506.7
    500240     15511.4
    500280       15512
    500320     15514.3
    500360     15514.2
    500400     15519.1
    500440     15518.4
    500480     15517.7
    500520       15519
    500560     15521.4
    500600     15521.6
    500640     15524.6
    500680     15525.8
    500720     15523.4
    500760     15527.2
    500800     15527.8
    500840     15530.2
    500880     15530.4
    500920     15531.6
    500960     15533.1
    501000     15531.6
    501040     15536.3
    501080     15536.9
    501120     15539.2
    501160       15539
    501200       15544
    501240     15543.4
    501280     15542.7
    501320     15543.9
    501360     15546.3
    501400     15546.4
    501440     15549.5
    501480     15550.8
    501520     15548.4
    501560     15552.1
    501600     15552.8
    501640     15555.2
    501680     15555.2
    501720     15556.4
    501760       15558
    501800     15556.5
    501840     15561.2
    501880     15561.7
    501920     15564.2
    501960       15564
    502000     15568.8
    502040     15568.3
    502080     15567.6
    502120     15568.8
    502160     15571.3
    502200     15571.3
    502240     15574.4
    502280     15575.6
    502320     15573.1
    502360     15577.1
    502400     15577.7
    502440     15580.1
    502480     15580.1
    502520     15581.3
    502560     15582.8
    502600     15581.3
    502640     15586.1
    502680     15586.6
    502720     15589.1
    502760     15588.9
    502800     15593.7
    502840     15593.2
    502880     15592.5
    502920     15593.7
    502960     15596.2
    503000     15596.2
    503040     15599.2
    503080     15600.5
    503120       15598
    503160     15601.9
    503200     15602.7
    503240     15604.9
    503280       15605
    503320     15606.1
    503360     15607.8
    503400     15606.3
    503440     15611.1
    503480     15611.3
    503520     15613.9
    503560     15613.8
    503600     15618.7
    503640     15618.2
    503680     15617.4
    503720     15618.6
    503760     15621.1
    503800       15621
    503840     15624.2
    503880     15625.4
    503920     15622.8
    503960     15626.7
    504000     15627.5
    504040     15629.9
    504080       15630
    504120       15631
    504160     15632.8
    504200     15631.2
    504240       15636
    504280     15636.3
    504320     15638.9
    504360     15638.9
    504400     15643.7
    504440       15643
    504480     15642.3
    504520     15643.4
    504560     15646.2
    504600       15646
    504640     15649.2
    504680     15650.3
    504720     15647.8
    504760     15651.7
    504800     15652.6
    504840     15654.8
    504880     15654.9
    504920     15656.1
    504960     15657.6
    505000     15656.2
    505040       15661
    505080     15661.2
    505120     15663.9
    505160     15663.9
    505200     15668.6
    505240       15668
    505280     15667.3
    505320     15668.6
    505360     15671.2
    505400       15671
    505440     15674.2
    505480     15675.3
    505520     15672.8
    505560     15676.7
    505600     15677.5
    505640     15679.8
    505680     15679.8
    505720     15681.1
    505760     15682.7
    505800     15681.3
    505840       15686
    505880     15686.2
    505920     15688.8
    505960       15689
    506000     15693.5
    506040     15693.1
    506080     15692.3
    506120     15693.5
    506160     15696.2
    506200     15695.9
    506240     15699.2
    506280     15700.3
    506320     15697.9
    506360     15701.7
    506400     15702.5
    506440     15704.8
    506480     15704.9
    506520     15706.1
    506560     15707.8
    506600     15706.3
    506640     15711.1
    506680     15711.1
    506720     15713.8
    506760       15714
    506800     15718.6
    506840     15717.9
    506880     15717.3
    506920     15718.6
    506960     15721.3
    507000     15720.9
    507040     15724.1
    507080     15725.3
    507120     15722.9
    507160     15726.7
    507200     15727.6
    507240     15729.8
    507280     15729.9
    507320     15731.1
    507360     15732.7
    507400     15731.3
    507440     15736.2
    507480     15736.1
    507520     15738.8
    507560     15738.9
    507600     15743.5
    507640       15743
    507680     15742.2
    507720     15743.7
    507760     15746.3
    507800     15745.9
    507840     15749.1
    507880     15750.4
    507920     15747.9
    507960     15751.7
    508000     15752.6
    508040     15754.8
    508080     15754.9
    508120     15756.2
    508160     15757.8
    508200     15756.5
    508240     15761.3
    508280     15761.2
    508320     15763.9
    508360     15763.9
    508400     15768.7
    508440       15768
    508480     15767.4
    508520     15768.7
    508560     15771.4
    508600       15771
    508640     15774.2
    508680     15775.5
    508720     15772.9
    508760     15776.9
    508800     15777.6
    508840     15779.7
    508880     15779.9
    508920     15781.1
    508960     15782.7
    509000     15781.6
    509040     15786.4
    509080     15786.3
    509120     15788.9
    509160       15789
    509200     15793.7
    509240     15793.1
    509280     15792.4
    509320     15793.7
    509360     15796.5
    509400     15796.1
    509440     15799.2
    509480     15800.5
    509520     15797.9
    509560     15801.9
    509600     15802.6
    509640     15804.7
    509680     15804.8
    509720     15806.1
    509760     15807.6
    509800     15806.7
    509840     15811.4
    509880     15811.3
    509920       15814
    509960     15813.9
    510000     15818.7
    510040     15818.1
    510080     15817.4
    510120     15818.8
    510160     15821.4
    510200       15821
    510240     15824.3
    510280     15825.5
    510320     15822.9
    510360       15827
    510400     15827.7
    510440     15829.7
    510480     15829.9
    510520     15831.2
    510560     15832.6
    510600     15831.7
    510640     15836.4
    510680     15836.3
    510720       15839
    510760     15838.9
    510800     15843.6
    510840     15843.2
    510880     15842.4
    510920     15843.8
    510960     15846.3
    511000       15846
    511040     15849.2
    511080     15850.4
    511120     15847.9
    511160     15851.9
    511200     15852.6
    511240     15854.7
    511280     15854.9
    511320     15856.1
    511360     15857.6
    511400     15856.6
    511440     15861.4
    511480     15861.3
    511520     15863.9
    511560     15863.9
    511600     15868.6
    511640     15868.1
    511680     15867.4
    511720     15868.7
    511760     15871.3
    511800       15871
    511840     15874.1
    511880     15875.4
    511920     15872.9
    511960     15876.9
    512000     15877.6
    512040     15879.7
    512080     15879.9
    512120     15881.2
    512160     15882.6
    512200     15881.7
    512240     15886.5
    512280     15886.4
    512320       15889
    512360     15888.9
    512400     15893.8
    512440     15893.1
    512480     15892.4
    512520     15893.8
    512560     15896.3
    512600     15895.9
    512640     15899.1
    512680     15900.6
    512720     15897.9
    512760     15901.8
    512800     15902.6
    512840     15904.7
    512880     15904.9
    512920     15906.3
    512960     15907.6
    513000     15906.7
    513040     15911.4
    513080     15911.4
    513120       15914
    513160       15914
    513200     15918.7
    513240     15918.1
    513280     15917.5
    513320     15918.8
    513360     15921.4
    513400     15920.9
    513440     15924.2
    513480     15925.6
    513520     15922.9
    513560     15926.8
    513600     15927.5
    513640     15929.8
    513680     15929.9
    513720     15931.3
    513760     15932.6
    513800     15931.9
    513840     15936.5
    513880     15936.4
    513920       15939
    513960     15939.1
    514000     15943.8
    514040     15943.2
    514080     15942.4
    514120     15943.8
    514160     15946.4
    514200     15945.9
    514240     15949.3
    514280     15950.6
    514320       15948
    514360     15951.9
    514400     15952.4
    514440     15954.8
    514480     15954.9
    514520     15956.2
    514560     15957.6
    514600     15956.8
    514640     15961.5
    514680     15961.4
    514720     15964.1
    514760       15964
    514800     15968.8
    514840     15968.2
    514880     15967.4
    514920     15968.8
    514960     15971.4
    515000     15970.9
    515040     15974.2
    515080     15975.7
    515120       15973
    515160     15976.9
    515200     15977.6
    515240     15979.9
    515280     15979.9
    515320     15981.2
    515360     15982.6
    515400     15981.9
    515440     15986.5
    515480     15986.4
    515520     15989.1
    515560     15989.1
    515600     15993.8
    515640     15993.3
    515680     15992.5
    515720     15993.8
    515760     15996.5
    515800       15996
    515840     15999.2
    515880     16000.9
    515920       15998
    515960     16001.9
    516000     16002.6
    516040       16005
    516080       16005
    516120     16006.2
    516160     16007.7
    516200       16007
    516240     16011.5
    516280     16011.5
    516320     16014.1
    516360     16014.2
    516400     16018.8
    516440     16018.5
    516480     16017.6
    516520     16018.8
    516560     16021.6
    516600       16021
    516640     16024.3
    516680     16025.9
    516720       16023
    516760       16027
    516800     16027.7
    516840       16030
    516880     16030.1
    516920     16031.4
    516960     16032.7
    517000       16032
    517040     16036.4
    517080     16036.5
    517120     16039.2
    517160     16039.3
    517200     16043.9
    517240     16043.4
    517280     16042.7
    517320       16044
    517360     16046.6
    517400     16046.1
    517440     16049.3
    517480     16051.1
    517520     16048.2
    517560     16052.1
    517600     16052.7
    517640     16055.1
    517680     16055.2
    517720     16056.4
    517760     16057.7
    517800     16057.1
    517840     16061.5
    517880     16061.6
    517920     16064.2
    517960     16064.3
    518000       16069
    518040     16068.5
    518080     16067.7
    518120       16069
    518160     16071.6
    518200     16071.1
    518240     16074.2
    518280       16076
    518320     16073.2
    518360       16077
    518400     16077.8
    518440     16080.1
    518480     16080.3
    518520     16081.5
    518560     16082.8
    518600     16082.2
    518640     16086.5
    518680     16086.6
    518720     16089.2
    518760     16089.3
    518800       16094
    518840     16093.5
    518880     16092.7
    518920     16094.2
    518960     16096.7
    519000     16096.1
    519040     16099.2
    519080     16101.1
    519120     16098.2
    519160     16102.1
    519200     16102.9
    519240     16105.1
    519280     16105.3
    519320     16106.6
    519360     16107.8
    519400     16107.2
    519440     16111.6
    519480     16111.6
    519520     16114.1
    519560     16114.3
    519600     16119.2
    519640     16118.5
    519680     16117.8
    519720     16119.1
    519760     16121.8
    519800     16121.1
    519840     16124.2
    519880     16126.1
    519920     16123.2
    519960     16127.1
    520000     16127.9
    520040     16130.2
    520080     16130.4
    520120     16131.6
    520160     16132.9
    520200     16132.2
    520240     16136.7
    520280     16136.7
    520320     16139.2
    520360     16139.4
    520400     16144.1
    520440     16143.6
    520480     16142.8
    520520     16144.2
    520560       16147
    520600     16146.2
    520640     16149.4
    520680     16151.3
    520720     16148.3
    520760     16152.2
    520800     16152.9
    520840     16155.2
    520880     16155.4
    520920     16156.7
    520960     16157.8
    521000     16157.1
    521040     16161.6
    521080     16161.7
    521120     16164.2
    521160     16164.4
    521200     16169.2
    521240     16168.6
    521280     16167.8
    521320     16169.1
    521360     16171.9
    521400     16171.3
    521440     16174.4
    521480     16176.1
    521520     16173.4
    521560     16177.2
    521600     16177.9
    521640     16180.2
    521680     16180.4
    521720     16181.8
    521760     16182.8
    521800       16182
    521840     16186.6
    521880     16186.6
    521920     16189.1
    521960     16189.3
    522000     16194.2
    522040     16193.5
    522080     16192.9
    522120     16194.2
    522160     16196.9
    522200     16196.3
    522240     16199.4
    522280     16201.1
    522320     16198.4
    522360     16202.2
    522400       16203
    522440     16205.2
    522480     16205.4
    522520     16206.7
    522560     16207.7
    522600       16207
    522640     16211.6
    522680     16211.5
    522720       16214
    522760     16214.2
    522800     16219.2
    522840     16218.5
    522880     16217.8
    522920     16219.3
    522960     16221.9
    523000     16221.2
    523040     16224.3
    523080     16226.1
    523120     16223.4
    523160     16227.2
    523200     16227.9
    523240     16230.1
    523280     16230.4
    523320     16231.8
    523360     16232.7
    523400       16232
    523440     16236.7
    523480     16236.6
    523520     16238.9
    523560     16239.2
    523600     16244.1
    523640     16243.6
    523680     16242.8
    523720     16244.3
    523760     16246.8
    523800     16246.2
    523840     16249.2
    523880     16251.2
    523920     16248.5
    523960     16252.3
    524000     16252.9
    524040     16255.2
    524080     16255.5
    524120     16256.8
    524160     16257.7
    524200       16257
    524240     16261.7
    524280     16261.6
    524320     16263.9
    524360     16264.2
    524400     16269.2
    524440     16268.6
    524480     16267.8
    524520     16269.3
    524560     16271.8
    524600     16271.1
    524640     16274.2
    524680     16276.2
    524720     16273.5
    524760     16277.4
    524800       16278
    524840     16280.2
    524880     16280.5
    524920     16281.8
    524960     16282.7
    525000       16282
    525040     16286.8
    525080     16286.6
    525120     16289.1
    525160     16289.2
    525200     16294.1
    525240     16293.7
    525280     16292.8
    525320     16294.4
    525360     16296.8
    525400     16296.1
    525440     16299.2
    525480     16301.2
    525520     16298.5
    525560     16302.4
    525600       16303
    525640     16305.2
    525680     16305.6
    525720     16306.9
    525760     16307.8
    525800       16307
    525840     16311.9
    525880     16311.6
    525920     16314.1
    525960     16314.3
    526000     16319.1
    526040     16318.6
    526080     16317.9
    526120     16319.3
    526160     16321.8
    526200     16321.1
    526240     16324.1
    526280     16326.2
    526320     16323.3
    526360     16327.3
    526400     16327.9
    526440     16330.1
    526480     16330.4
    526520     16331.9
    526560     16332.7
    526600     16331.9
    526640     16336.9
    526680     16336.5
    526720     16339.1
    526760     16339.3
    526800     16344.1
    526840     16343.7
    526880     16342.9
    526920     16344.2
    526960     16346.9
    527000       16346
    527040     16349.1
    527080     16351.2
    527120     16348.3
    527160     16352.2
    527200     16352.9
    527240     16355.2
    527280     16355.5
    527320     16356.9
    527360     16357.8
    527400       16357
    527440     16361.9
    527480     16361.5
    527520     16364.2
    527560     16364.4
    527600     16369.2
    527640     16368.8
    527680     16367.8
    527720     16369.4
    527760       16372
    527800     16371.1
    527840     16374.2
    527880     16376.2
    527920     16373.4
    527960     16377.3
    528000       16378
    528040     16380.2
    528080     16380.5
    528120       16382
    528160     16382.9
    528200       16382
    528240     16386.9
    528280     16386.6
    528320     16389.2
    528360     16389.4
    528400     16394.2
    528440     16393.7
    528480     16392.9
    528520     16394.5
    528560     16397.2
    528600     16396.1
    528640     16399.3
    528680     16401.3
    528720     16398.5
    528760     16402.4
    528800     16403.2
    528840     16405.3
    528880     16405.5
    528920     16407.2
    528960     16408.1
    529000       16407
    529040       16412
    529080     16411.6
    529120     16414.3
    529160     16414.4
    529200     16419.4
    529240     16418.7
    529280     16417.9
    529320     16419.6
    529360       16422
    529400     16421.1
    529440     16424.2
    529480     16426.3
    529520     16423.5
    529560     16427.4
    529600     16428.2
    529640     16430.3
    529680     16430.5
    529720     16432.3
    529760     16433.1
    529800     16432.1
    529840       16437
    529880     16436.7
    529920     16439.4
    529960     16439.5
    530000     16444.3
    530040     16443.9
    530080     16443.1
    530120     16444.6
    530160       16447
    530200     16446.1
    530240     16449.2
    530280     16451.5
    530320     16448.5
    530360     16452.5
    530400     16453.2
    530440     16455.3
    530480     16455.7
    530520     16457.4
    530560     16458.3
    530600     16457.2
    530640     16462.1
    530680     16461.8
    530720     16464.5
    530760     16464.6
    530800     16469.3
    530840     16468.8
    530880     16468.1
    530920     16469.6
    530960     16472.1
    531000     16471.2
    531040     16474.3
    531080     16476.6
    531120     16473.6
    531160     16477.5
    531200     16478.4
    531240     16480.4
    531280     16480.7
    531320     16482.4
    531360     16483.5
    531400     16482.4
    531440     16487.1
    531480     16486.9
    531520     16489.6
    531560     16489.7
    531600     16494.3
    531640       16494
    531680     16493.3
    531720     16494.7
    531760     16497.3
    531800     16496.3
    531840     16499.3
    531880     16501.6
    531920     16498.7
    531960     16502.6
    532000     16503.4
    532040     16505.5
    532080     16505.9
    532120     16507.6
    532160     16508.5
    532200     16507.5
    532240     16512.2
    532280       16512
    532320     16514.7
    532360     16514.8
    532400     16519.5
    532440     16519.3
    532480     16518.5
    532520     16519.7
    532560     16522.5
    532600     16521.4
    532640     16524.4
    532680     16526.7
    532720     16523.9
    532760     16527.8
    532800     16528.6
    532840     16530.7
    532880     16531.1
    532920     16532.8
    532960     16533.6
    533000     16532.7
    533040     16537.4
    533080     16537.1
    533120     16539.9
    533160     16540.1
    533200     16544.7
    533240     16544.5
    533280     16543.6
    533320     16544.9
    533360     16547.8
    533400     16546.6
    533440     16549.7
    533480       16552
    533520     16549.1
    533560       16553
    533600     16553.7
    533640     16555.9
    533680     16556.3
    533720       16558
    533760     16558.8
    533800     16557.9
    533840     16562.6
    533880     16562.1
    533920     16565.1
    533960     16565.2
    534000       16570
    534040     16569.7
    534080     16568.8
    534120     16570.1
    534160       16573
    534200     16571.8
    534240       16575
    534280     16577.3
    534320     16574.3
    534360     16578.3
    534400       16579
    534440     16581.1
    534480     16581.7
    534520     16583.2
    534560     16584.1
    534600     16583.3
    534640     16587.8
    534680     16587.3
    534720     16590.2
    534760     16590.5
    534800     16595.4
    534840       16595
    534880     16594.2
    534920     16595.3
    534960     16598.3
    535000       16597
    535040     16600.2
    535080     16602.5
    535120     16599.5
    535160     16603.5
    535200     16604.2
    535240     16606.2
    535280     16606.9
    535320     16608.5
    535360     16609.2
    535400     16608.5
    535440       16613
    535480     16612.4
    535520     16615.3
    535560     16615.8
    535600     16620.6
    535640     16620.3
    535680     16619.4
    535720     16620.5
    535760     16623.6
    535800     16622.2
    535840     16625.5
    535880     16627.6
    535920     16624.7
    535960     16628.7
    536000     16629.4
    536040     16631.5
    536080     16632.2
    536120     16633.8
    536160     16634.5
    536200     16633.7
    536240     16638.3
    536280     16637.6
    536320     16640.5
    536360       16641
    536400     16645.8
    536440     16645.4
    536480     16644.7
    536520     16645.8
    536560     16648.8
    536600     16647.3
    536640     16650.8
    536680     16652.7
    536720     16649.9
    536760     16653.8
    536800     16654.7
    536840     16656.8
    536880     16657.4
    536920     16659.1
    536960     16659.7
    537000       16659
    537040     16663.5
    537080     16662.8
    537120     16665.8
    537160     16666.2
    537200     16671.1
    537240     16670.6
    537280     16669.9
    537320       16671
    537360     16674.1
    537400     16672.6
    537440     16676.1
    537480     16677.9
    537520     16675.2
    537560     16678.9
    537600     16679.8
    537640     16681.9
    537680     16682.6
    537720     16684.4
    537760     16684.9
    537800     16684.3
    537840     16688.7
    537880       16688
    537920     16691.1
    537960     16691.2
    538000     16696.2
    538040     16695.9
    538080     16695.3
    538120     16696.2
    538160     16699.3
    538200     16697.8
    538240     16701.4
    538280     16703.2
    538320     16700.5
    538360     16704.1
    538400     16705.1
    538440     16707.2
    538480     16707.9
    538520     16709.6
    538560     16710.1
    538600     16709.6
    538640       16714
    538680     16713.3
    538720     16716.3
    538760     16716.4
    538800     16721.4
    538840     16721.2
    538880     16720.5
    538920     16721.4
    538960     16724.7
    539000     16723.2
    539040     16726.7
    539080     16728.4
    539120     16725.9
    539160     16729.2
    539200     16730.3
    539240     16732.4
    539280     16733.2
    539320     16734.8
    539360     16735.4
    539400     16734.8
    539440     16739.2
    539480     16738.5
    539520     16741.6
    539560     16741.6
    539600     16746.6
    539640     16746.5
    539680     16745.7
    539720     16746.6
    539760     16749.8
    539800     16748.4
    539840     16751.8
    539880     16753.6
    539920     16751.3
    539960     16754.4
    540000     16755.5
    540040     16757.6
    540080     16758.4
    540120     16760.1
    540160     16760.7
    540200       16760
    540240     16764.4
    540280     16763.7
    540320     16766.8
    540360     16766.7
    540400     16771.9
    540440     16771.7
    540480       16771
    540520     16771.8
    540560       16775
    540600     16773.7
    540640     16777.1
    540680     16778.8
    540720     16776.5
    540760     16779.8
    540800     16780.7
    540840     16782.7
    540880     16783.6
    540920     16785.3
    540960     16785.9
    541000     16785.3
    541040     16789.6
    541080       16789
    541120     16791.9
    541160       16792
    541200     16797.1
    541240     16796.9
    541280     16796.4
    541320     16796.9
    541360     16800.1
    541400       16799
    541440     16802.2
    541480     16803.9
    541520     16801.7
    541560       16805
    541600       16806
    541640       16808
    541680     16808.9
    541720     16810.5
    541760     16811.1
    541800     16810.4
    541840     16814.7
    541880     16814.3
    541920     16817.2
    541960     16817.2
    542000     16822.3
    542040       16822
    542080     16821.6
    542120     16822.2
    542160     16825.3
    542200     16824.2
    542240     16827.5
    542280     16829.2
    542320     16826.8
    542360     16830.2
    542400     16831.2
    542440     16833.3
    542480     16834.2
    542520     16835.7
    542560     16836.4
    542600     16835.6
    542640     16840.2
    542680     16839.6
    542720     16842.4
    542760     16842.4
    542800     16847.5
    542840     16847.2
    542880     16846.9
    542920     16847.4
    542960     16850.6
    543000     16849.4
    543040     16852.7
    543080     16854.4
    543120       16852
    543160     16855.5
    543200     16856.4
    543240     16858.5
    543280     16859.4
    543320       16861
    543360     16861.7
    543400     16860.9
    543440     16865.4
    543480     16864.8
    543520     16867.5
    543560     16867.7
    543600     16872.8
    543640     16872.4
    543680       16872
    543720     16872.5
    543760     16875.8
    543800     16874.6
    543840     16877.9
    543880     16879.6
    543920     16877.3
    543960     16880.6
    544000     16881.5
    544040     16883.7
    544080     16884.6
    544120     16886.3
    544160     16887.1
    544200     16886.2
    544240     16890.6
    544280       16890
    544320     16892.9
    544360     16892.9
    544400       16898
    544440     16897.7
    544480     16897.3
    544520     16897.9
    544560     16901.1
    544600     16899.8
    544640     16903.2
    544680       16905
    544720     16902.6
    544760     16905.9
    544800     16906.8
    544840       16909
    544880     16909.9
    544920     16911.4
    544960     16912.4
    545000     16911.5
    545040     16915.9
    545080     16915.2
    545120     16918.1
    545160     16918.1
    545200     16923.4
    545240     16922.8
    545280     16922.5
    545320     16923.1
    545360     16926.4
    545400       16925
    545440     16928.4
    545480     16930.2
    545520       16928
    545560     16931.1
    545600     16932.1
    545640     16934.3
    545680     16935.3
    545720     16936.7
    545760     16937.6
    545800     16936.6
    545840     16941.4
    545880     16940.6
    545920     16943.4
    545960     16943.3
    546000     16948.7
    546040       16948
    546080     16947.7
    546120     16948.5
    546160     16951.8
    546200     16950.3
    546240     16953.7
    546280     16955.5
    546320     16953.3
    546360     16956.5
    546400     16957.5
    546440     16959.6
    546480     16960.6
    546520       16962
    546560     16962.8
    546600     16961.9
    546640     16966.7
    546680     16965.9
    546720     16968.7
    546760     16968.7
    546800     16973.9
    546840     16973.5
    546880     16973.1
    546920     16973.7
    546960     16977.1
    547000     16975.4
    547040     16978.9
    547080     16980.7
    547120     16978.5
    547160     16981.7
    547200     16982.8
    547240     16984.8
    547280     16985.9
    547320     16987.2
    547360       16988
    547400     16987.1
    547440       16992
    547480       16991
    547520     16994.1
    547560     16993.9
    547600     16999.2
    547640     16998.7
    547680     16998.4
    547720       16999
    547760     17002.4
    547800     17000.7
    547840     17004.2
    547880       17006
    547920     17003.7
    547960       17007
    548000     17008.1
    548040     17010.1
    548080     17011.2
    548120     17012.5
    548160     17013.3
    548200     17012.4
    548240     17017.3
    548280     17016.4
    548320     17019.4
    548360     17019.2
    548400     17024.5
    548440       17024
    548480     17023.6
    548520     17024.3
    548560     17027.6
    548600     17026.1
    548640     17029.6
    548680     17031.3
    548720       17029
    548760     17032.2
    548800     17033.4
    548840     17035.5
    548880     17036.4
    548920     17037.8
    548960     17038.7
    549000     17037.8
    549040     17042.6
    549080     17041.7
    549120     17044.7
    549160     17044.6
    549200     17049.7
    549240     17049.3
    549280       17049
    549320     17049.6
    549360       17053
    549400     17051.3
    549440       17055
    549480     17056.6
    549520     17054.3
    549560     17057.5
    549600     17058.7
    549640     17060.8
    549680     17061.7
    549720       17063
    549760       17064
    549800       17063
    549840     17067.9
    549880       17067
    549920     17069.9
    549960     17069.9
    550000       17075
    550040     17074.6
    550080     17074.2
    550120     17074.9
    550160     17078.2
    550200     17076.8
    550240     17080.2
    550280     17081.9
    550320     17079.6
    550360     17082.7
    550400     17084.1
    550440       17086
    550480       17087
    550520     17088.3
    550560     17089.3
    550600     17088.3
    550640     17093.2
    550680     17092.3
    550720     17095.3
    550760     17095.2
    550800     17100.4
    550840     17099.8
    550880     17099.5
    550920     17100.2
    550960     17103.6
    551000     17102.1
    551040     17105.5
    551080     17107.1
    551120       17105
    551160       17108
    551200     17109.3
    551240     17111.3
    551280     17112.3
    551320     17113.7
    551360     17114.5
    551400     17113.7
    551440     17118.5
    551480     17117.7
    551520     17120.6
    551560     17120.6
    551600     17125.9
    551640     17125.2
    551680     17124.8
    551720     17125.6
    551760     17128.9
    551800     17127.4
    551840     17130.9
    551880     17132.4
    551920     17130.4
    551960     17133.2
    552000     17134.5
    552040     17136.6
    552080     17137.7
    552120     17139.1
    552160     17139.9
    552200     17139.2
    552240     17143.9
    552280       17143
    552320     17145.8
    552360     17145.9
    552400     17151.3
    552440     17150.6
    552480     17150.1
    552520     17150.9
    552560     17154.3
    552600     17152.6
    552640     17156.2
    552680     17157.7
    552720     17155.8
    552760     17158.5
    552800     17159.9
    552840     17161.8
    552880     17162.8
    552920     17164.5
    552960     17165.2
    553000     17164.4
    553040     17169.1
    553080     17168.4
    553120     17171.1
    553160     17171.2
    553200     17176.6
    553240       17176
    553280     17175.5
    553320     17176.1
    553360     17179.5
    553400     17177.9
    553440     17181.6
    553480     17183.1
    553520       17181
    553560     17183.9
    553600     17185.2
    553640     17187.2
    553680     17188.1
    553720     17189.8
    553760     17190.4
    553800     17189.7
    553840     17194.4
    553880     17193.7
    553920     17196.4
    553960     17196.5
    554000     17201.8
    554040     17201.3
    554080     17200.7
    554120     17201.5
    554160     17204.8
    554200     17203.2
    554240     17206.7
    554280     17208.3
    554320     17206.2
    554360     17209.2
    554400     17210.5
    554440     17212.5
    554480     17213.4
    554520       17215
    554560     17215.7
    554600       17215
    554640     17219.7
    554680       17219
    554720     17221.5
    554760     17221.7
    554800     17227.1
    554840     17226.7
    554880     17226.1
    554920     17226.6
    554960       17230
    555000     17228.5
    555040       17232
    555080     17233.5
    555120     17231.6
    555160     17234.5
    555200     17235.7
    555240     17237.8
    555280     17238.7
    555320     17240.4
    555360     17241.1
    555400     17240.3
    555440     17244.9
    555480     17244.5
    555520     17246.8
    555560       17247
    555600     17252.5
    555640     17252.1
    555680     17251.1
    555720     17251.9
    555760     17255.2
    555800     17253.6
    555840     17257.1
    555880     17258.7
    555920     17256.8
    555960     17259.7
    556000       17261
    556040       17263
    556080     17263.8
    556120     17265.5
    556160     17266.4
    556200     17265.4
    556240     17270.1
    556280     17269.7
    556320       17272
    556360     17272.2
    556400     17277.8
    556440     17277.3
    556480     17276.4
    556520     17277.1
    556560     17280.5
    556600     17278.8
    556640     17282.3
    556680     17283.9
    556720     17281.9
    556760     17284.9
    556800     17286.2
    556840     17288.1
    556880     17289.1
    556920     17290.8
    556960     17291.6
    557000     17290.6
    557040     17295.4
    557080     17294.9
    557120     17297.2
    557160     17297.4
    557200     17302.9
    557240     17302.6
    557280     17301.7
    557320     17302.3
    557360     17305.8
    557400     17304.1
    557440     17307.5
    557480       17309
    557520     17307.2
    557560     17310.1
    557600     17311.4
    557640     17313.3
    557680     17314.2
    557720       17316
    557760     17316.7
    557800     17315.8
    557840     17320.6
    557880     17320.1
    557920     17322.5
    557960     17322.6
    558000     17328.1
    558040     17327.7
    558080     17326.8
    558120     17327.6
    558160     17330.8
    558200     17329.4
    558240     17332.8
    558280     17334.2
    558320     17332.5
    558360     17335.3
    558400     17336.7
    558440     17338.5
    558480     17339.5
    558520     17341.2
    558560     17341.9
    558600     17341.1
    558640       17346
    558680     17345.3
    558720     17347.7
    558760     17347.8
    558800     17353.4
    558840     17352.9
    558880     17352.1
    558920       17353
    558960     17356.2
    559000     17354.6
    559040       17358
    559080     17359.4
    559120     17357.7
    559160     17360.5
    559200       17362
    559240     17363.8
    559280     17364.7
    559320     17366.3
    559360     17367.2
    559400     17366.3
    559440     17371.2
    559480     17370.5
    559520     17372.9
    559560       17373
    559600     17378.5
    559640     17378.3
    559680     17377.3
    559720     17378.1
    559760     17381.5
    559800     17379.8
    559840     17383.2
    559880     17384.6
    559920     17382.9
    559960     17385.7
    560000     17387.3
    560040       17389
    560080       17390
    560120     17391.5
    560160     17392.5
    560200     17391.4
    560240     17396.4
    560280     17395.7
    560320     17398.1
    560360     17398.2
    560400     17403.6
    560440     17403.5
    560480     17402.5
    560520     17403.3
    560560     17406.6
    560600     17405.1
    560640     17408.5
    560680     17409.9
    560720       17408
    560760       17411
    560800     17412.5
    560840     17414.1
    560880     17415.1
    560920     17416.6
    560960     17417.7
    561000     17416.6
    561040     17421.4
    561080     17420.8
    561120     17423.2
    561160     17423.4
    561200     17428.8
    561240     17428.6
    561280     17427.6
    561320     17428.6
    561360     17431.9
    561400     17430.3
    561440     17433.9
    561480     17435.1
    561520     17433.3
    561560     17436.2
    561600     17437.6
    561640     17439.1
    561680     17440.4
    561720     17441.9
    561760     17442.9
    561800     17441.8
    561840     17446.5
    561880       17446
    561920     17448.4
    561960     17448.7
    562000     17453.9
    562040     17453.9
    562080     17452.7
    562120     17453.7
    562160     17457.1
    562200     17455.5
    562240     17459.1
    562280     17460.4
    562320     17458.5
    562360     17461.4
    562400     17462.8
    562440     17464.3
    562480     17465.7
    562520     17467.1
    562560     17468.3
    562600     17466.9
    562640     17471.6
    562680     17471.3
    562720     17473.5
    562760     17473.8
    562800     17479.2
    562840     17479.2
    562880     17477.9
    562920     17478.9
    562960     17482.2
    563000     17480.6
    563040     17484.3
    563080     17485.6
    563120     17483.8
    563160     17486.5
    563200     17488.2
    563240     17489.5
    563280     17490.8
    563320     17492.2
    563360     17493.4
    563400       17492
    563440     17496.7
    563480     17496.4
    563520     17498.7
    563560       17499
    563600     17504.4
    563640     17504.4
    563680     17503.1
    563720       17504
    563760     17507.4
    563800     17505.7
    563840     17509.5
    563880     17510.7
    563920       17509
    563960     17511.7
    564000     17513.4
    564040     17514.7
    564080     17515.9
    564120     17517.4
    564160     17518.7
    564200     17517.1
    564240     17521.9
    564280     17521.5
    564320     17523.8
    564360     17524.1
    564400     17529.8
    564440     17529.6
    564480     17528.2
    564520     17529.2
    564560     17532.6
    564600     17530.9
    564640     17534.6
    564680     17535.9
    564720     17534.1
    564760     17536.8
    564800     17538.5
    564840     17539.9
    564880     17541.2
    564920     17542.6
    564960     17543.9
    565000     17542.3
    565040     17547.1
    565080     17546.7
    565120     17548.9
    565160     17549.3
    565200     17554.9
    565240     17554.7
    565280     17553.3
    565320     17554.4
    565360     17557.7
    565400       17556
    565440     17559.7
    565480     17561.1
    565520     17559.2
    565560     17561.9
    565600     17563.6
    565640       17565
    565680     17566.4
    565720     17567.8
    565760       17569
    565800     17567.3
    565840     17572.3
    565880     17571.8
    565920       17574
    565960     17574.3
    566000     17580.2
    566040     17579.9
    566080     17578.4
    566120     17579.6
    566160     17582.9
    566200     17581.3
    566240       17585
    566280     17586.3
    566320     17584.3
    566360       17587
    566400     17588.7
    566440     17590.3
    566480     17591.6
    566520     17592.8
    566560     17594.2
    566600     17592.6
    566640     17597.4
    566680       17597
    566720     17599.2
    566760     17599.5
    566800     17605.3
    566840     17605.2
    566880     17603.6
    566920     17604.7
    566960       17608
    567000     17606.6
    567040     17610.2
    567080     17611.5
    567120     17609.6
    567160     17612.1
    567200     17613.9
    567240     17615.4
    567280     17616.8
    567320     17617.9
    567360     17619.4
    567400     17617.9
    567440     17622.6
    567480     17622.1
    567520     17624.3
    567560     17624.5
    567600     17630.6
    567640     17630.5
    567680     17628.8
    567720     17629.9
    567760     17633.2
    567800     17631.6
    567840     17635.3
    567880     17636.6
    567920     17634.8
    567960     17637.3
    568000       17639
    568040     17640.5
    568080     17641.9
    568120     17643.1
    568160     17644.5
    568200     17643.2
    568240     17647.8
    568280     17647.2
    568320     17649.6
    568360     17649.6
    568400     17655.6
    568440     17655.5
    568480       17654
    568520     17655.1
    568560     17658.3
    568600     17656.8
    568640     17660.3
    568680     17661.7
    568720       17660
    568760     17662.5
    568800     17664.2
    568840     17665.7
    568880     17667.1
    568920     17668.2
    568960     17669.8
    569000     17668.3
    569040     17672.9
    569080     17672.4
    569120     17674.8
    569160     17674.6
    569200     17680.8
    569240     17680.7
    569280     17679.2
    569320     17680.2
    569360     17683.4
    569400     17681.9
    569440     17685.4
    569480     17686.9
    569520     17685.1
    569560     17687.8
    569600     17689.2
    569640     17690.9
    569680     17692.4
    569720     17693.3
    569760     17694.8
    569800     17693.5
    569840     17698.1
    569880     17697.7
    569920       17700
    569960     17699.7
    570000     17705.9
    570040     17705.9
    570080     17704.4
    570120     17705.2
    570160     17708.6
    570200       17707
    570240     17710.5
    570280     17711.9
    570320     17710.1
    570360     17712.9
    570400     17714.4
    570440       17716
    570480     17717.6
    570520     17718.4
    570560       17720
    570600     17718.5
    570640     17723.2
    570680     17722.9
    570720     17725.1
    570760     17724.8
    570800     17731.1
    570840       17731
    570880     17729.5
    570920     17730.3
    570960     17733.8
    571000     17732.1
    571040     17735.7
    571080     17737.1
    571120     17735.2
    571160     17738.1
    571200     17739.4
    571240     17741.2
    571280     17742.6
    571320     17743.5
    571360       17745
    571400     17743.4
    571440     17748.3
    571480       17748
    571520     17750.1
    571560     17749.9
    571600     17756.2
    571640     17756.2
    571680     17754.4
    571720     17755.4
    571760     17758.9
    571800     17757.2
    571840     17760.7
    571880     17762.1
    571920     17760.2
    571960     17763.2
    572000     17764.5
    572040     17766.2
    572080     17767.7
    572120     17768.5
    572160       17770
    572200     17768.6
    572240     17773.4
    572280     17773.1
    572320     17775.2
    572360     17774.9
    572400     17781.2
    572440     17781.4
    572480     17779.6
    572520     17780.4
    572560     17784.1
    572600     17782.3
    572640     17785.8
    572680     17787.3
    572720     17785.2
    572760     17788.2
    572800     17789.7
    572840     17791.3
    572880     17792.9
    572920     17793.5
    572960     17795.1
    573000     17793.6
    573040     17798.6
    573080     17798.2
    573120     17800.3
    573160     17800.2
    573200     17806.3
    573240     17806.4
    573280     17804.7
    573320     17805.7
    573360     17809.2
    573400     17807.5
    573440       17811
    573480     17812.5
    573520     17810.5
    573560     17813.7
    573600     17814.6
    573640     17816.5
    573680     17818.1
    573720     17818.6
    573760     17820.3
    573800     17818.9
    573840     17823.7
    573880     17823.5
    573920     17825.3
    573960     17825.3
    574000     17831.4
    574040     17831.5
    574080       17830
    574120     17830.9
    574160     17834.4
    574200     17832.8
    574240     17836.2
    574280     17837.8
    574320     17835.7
    574360     17838.8
    574400     17839.9
    574440     17841.7
    574480     17843.2
    574520     17843.7
    574560     17845.5
    574600       17844
    574640     17848.9
    574680     17848.6
    574720     17850.4
    574760     17850.6
    574800     17856.6
    574840     17856.7
    574880     17855.2
    574920       17856
    574960     17859.6
    575000     17858.1
    575040     17861.4
    575080     17862.9
    575120     17860.7
    575160     17863.9
    575200       17865
    575240     17866.9
    575280     17868.5
    575320     17868.9
    575360     17870.8
    575400     17869.4
    575440     17874.1
    575480     17873.8
    575520     17875.7
    575560     17875.8
    575600     17881.8
    575640     17881.9
    575680     17880.4
    575720     17881.3
    575760     17884.9
    575800     17883.2
    575840     17886.5
    575880     17888.2
    575920     17885.9
    575960     17889.1
    576000     17890.2
    576040     17892.1
    576080     17893.7
    576120       17894
    576160     17895.9
    576200     17894.4
    576240     17899.3
    576280     17899.1
    576320       17901
    576360     17901.1
    576400     17906.9
    576440     17907.1
    576480     17905.8
    576520     17906.6
    576560       17910
    576600     17908.3
    576640     17911.8
    576680     17913.4
    576720     17911.3
    576760     17914.3
    576800     17915.5
    576840     17917.2
    576880     17918.9
    576920     17919.2
    576960       17921
    577000     17919.8
    577040     17924.4
    577080     17924.2
    577120     17926.1
    577160     17926.3
    577200     17931.9
    577240     17932.3
    577280     17931.1
    577320     17931.7
    577360     17935.1
    577400     17933.7
    577440     17936.9
    577480     17938.5
    577520     17936.4
    577560     17939.6
    577600     17940.8
    577640     17942.5
    577680       17944
    577720     17944.5
    577760     17946.2
    577800       17945
    577840     17949.6
    577880     17949.4
    577920     17951.3
    577960     17951.5
    578000     17957.2
    578040     17957.6
    578080     17956.5
    578120       17957
    578160     17960.3
    578200       17959
    578240     17962.2
    578280     17963.8
    578320     17961.7
    578360     17964.8
    578400       17966
    578440     17967.6
    578480     17969.2
    578520     17969.7
    578560     17971.6
    578600     17970.2
    578640     17974.7
    578680     17974.6
    578720     17976.5
    578760     17976.7
    578800     17982.4
    578840     17982.9
    578880     17981.6
    578920     17982.2
    578960     17985.5
    579000     17984.1
    579040     17987.6
    579080     17989.1
    579120     17986.9
    579160       17990
    579200     17991.2
    579240     17992.8
    579280     17994.4
    579320       17995
    579360     17996.8
    579400     17995.4
    579440     17999.9
    579480     17999.9
    579520     18001.7
    579560     18001.9
    579600     18007.6
    579640       18008
    579680     18006.7
    579720     18007.4
    579760     18010.7
    579800     18009.3
    579840     18012.8
    579880     18014.2
    579920     18012.1
    579960     18015.2
    580000     18016.4
    580040     18018.1
    580080     18019.5
    580120     18020.1
    580160       18022
    580200     18020.5
    580240       18025
    580280     18025.2
    580320     18026.9
    580360     18027.1
    580400     18032.9
    580440     18033.2
    580480       18032
    580520     18032.8
    580560       18036
    580600     18034.4
    580640     18037.9
    580680     18039.6
    580720     18037.2
    580760     18040.5
    580800     18041.6
    580840     18043.3
    580880     18044.7
    580920     18045.4
    580960     18047.3
    581000     18045.8
    581040     18050.3
    581080     18050.4
    581120     18052.1
    581160     18052.5
    581200     18058.2
    581240     18058.4
    581280     18057.3
    581320     18058.2
    581360     18061.3
    581400     18059.7
    581440     18063.1
    581480     18064.7
    581520     18062.4
    581560     18065.7
    581600     18067.1
    581640     18068.6
    581680       18070
    581720     18070.5
    581760     18072.6
    581800     18071.1
    581840     18075.5
    581880     18075.8
    581920     18077.5
    581960     18077.8
    582000     18083.5
    582040     18083.8
    582080     18082.6
    582120     18083.5
    582160     18086.6
    582200     18084.9
    582240     18088.4
    582280       18090
    582320     18087.8
    582360       18091
    582400     18092.4
    582440       18094
    582480     18095.3
    582520     18095.8
    582560     18097.9
    582600     18096.4
    582640     18100.8
    582680     18101.2
    582720     18102.9
    582760     18103.1
    582800     18108.8
    582840     18109.2
    582880     18107.8
    582920     18108.8
    582960     18111.8
    583000     18110.2
    583040     18113.7
    583080     18115.3
    583120       18113
    583160     18116.3
    583200     18117.6
    583240     18119.3
    583280     18120.7
    583320     18121.2
    583360     18123.2
    583400     18121.7
    583440       18126
    583480     18126.5
    583520     18128.2
    583560     18128.4
    583600     18134.1
    583640     18134.6
    583680     18133.1
    583720     18134.2
    583760       18137
    583800     18135.5
    583840     18138.9
    583880     18140.6
    583920     18138.3
    583960     18141.6
    584000     18142.9
    584040     18144.7
    584080       18146
    584120     18146.5
    584160     18148.5
    584200       18147
    584240     18151.4
    584280     18151.9
    584320     18153.5
    584360     18153.7
    584400     18159.4
    584440     18159.9
    584480     18158.4
    584520     18159.4
    584560     18162.5
    584600     18160.6
    584640     18164.2
    584680     18165.8
    584720     18163.5
    584760     18166.7
    584800     18168.3
    584840     18169.9
    584880     18171.3
    584920     18171.9
    584960     18173.8
    585000     18172.4
    585040     18176.7
    585080     18177.2
    585120     18178.9
    585160     18179.2
    585200     18184.7
    585240     18185.3
    585280     18183.6
    585320     18184.8
    585360     18187.8
    585400     18185.9
    585440     18189.7
    585480     18191.2
    585520     18188.9
    585560       18192
    585600     18193.6
    585640     18195.3
    585680     18196.7
    585720     18197.4
    585760     18199.1
    585800     18197.6
    585840     18202.1
    585880     18202.7
    585920     18204.4
    585960     18204.5
    586000       18210
    586040     18210.6
    586080       18209
    586120     18210.3
    586160     18213.2
    586200     18211.2
    586240     18215.1
    586280     18216.6
    586320     18214.3
    586360     18217.4
    586400       18219
    586440     18220.8
    586480     18222.1
    586520     18222.8
    586560     18224.4
    586600       18223
    586640     18227.4
    586680     18228.1
    586720     18229.9
    586760       18230
    586800     18235.4
    586840     18236.1
    586880     18234.4
    586920     18235.7
    586960     18238.6
    587000     18236.6
    587040     18240.4
    587080       18242
    587120     18239.5
    587160     18242.6
    587200     18244.4
    587240     18246.2
    587280     18247.4
    587320     18248.2
    587360     18249.8
    587400     18248.4
    587440     18252.9
    587480     18253.4
    587520     18255.3
    587560     18255.2
    587600     18260.8
    587640     18261.6
    587680     18259.9
    587720     18261.1
    587760       18264
    587800       18262
    587840     18265.8
    587880     18267.6
    587920     18264.9
    587960       18268
    588000       18270
    588040     18271.6
    588080     18272.9
    588120     18273.7
    588160     18275.4
    588200     18273.9
    588240     18278.3
    588280     18278.7
    588320     18280.6
    588360     18280.7
    588400     18286.1
    588440       18287
    588480     18285.2
    588520     18286.5
    588560     18289.4
    588600     18287.4
    588640     18291.2
    588680     18292.9
    588720     18290.4
    588760     18293.4
    588800     18295.4
    588840     18297.1
    588880     18298.2
    588920     18299.1
    588960     18300.7
    589000     18299.2
    589040     18303.7
    589080     18304.1
    589120     18305.9
    589160     18306.1
    589200     18311.4
    589240     18312.2
    589280     18310.6
    589320     18311.9
    589360     18314.8
    589400     18312.8
    589440     18316.6
    589480     18318.3
    589520     18315.9
    589560     18318.8
    589600     18320.9
    589640     18322.4
    589680     18323.4
    589720     18324.4
    589760       18326
    589800     18324.6
    589840       18329
    589880     18329.4
    589920     18331.4
    589960     18331.3
    590000     18336.7
    590040     18337.4
    590080     18335.9
    590120     18337.1
    590160     18340.1
    590200     18338.1
    590240     18341.8
    590280     18343.4
    590320     18341.2
    590360       18344
    590400     18346.1
    590440     18347.7
    590480     18348.8
    590520     18349.8
    590560     18351.3
    590600       18350
    590640     18354.2
    590680     18354.7
    590720     18356.6
    590760     18356.5
    590800       18362
    590840     18362.7
    590880       18361
    590920     18362.2
    590960     18365.3
    591000     18363.4
    591040       18367
    591080     18368.7
    591120     18366.5
    591160     18369.2
    591200     18371.4
    591240       18373
    591280       18374
    591320       18375
    591360     18376.7
    591400     18375.3
    591440     18379.6
    591480     18379.9
    591520     18381.9
    591560     18381.7
    591600     18387.3
    591640     18388.1
    591680     18386.2
    591720     18387.5
    591760     18390.6
    591800     18388.7
    591840     18392.4
    591880       18394
    591920     18391.6
    591960     18394.5
    592000     18396.6
    592040     18398.4
    592080     18399.4
    592120     18400.3
    592160       18402
    592200     18400.6
    592240     18404.9
    592280     18405.4
    592320     18407.2
    592360       18407
    592400     18412.6
    592440     18413.5
    592480     18411.5
    592520     18412.9
    592560     18415.8
    592600       18414
    592640     18417.8
    592680     18419.4
    592720       18417
    592760     18419.8
    592800     18421.8
    592840     18423.8
    592880     18424.9
    592920     18425.6
    592960     18427.3
    593000       18426
    593040     18430.3
    593080     18430.8
    593120     18432.7
    593160     18432.5
    593200     18438.1
    593240     18439.1
    593280     18436.8
    593320     18438.2
    593360     18441.1
    593400     18439.4
    593440     18443.2
    593480     18444.9
    593520     18442.4
    593560     18445.2
    593600     18447.4
    593640     18449.3
    593680     18450.5
    593720     18450.9
    593760     18452.7
    593800     18451.4
    593840     18455.8
    593880     18456.1
    593920     18458.1
    593960     18457.8
    594000     18463.5
    594040     18464.4
    594080     18462.2
    594120     18463.7
    594160     18466.3
    594200     18464.8
    594240     18468.6
    594280     18470.3
    594320     18467.7
    594360     18470.5
    594400     18472.7
    594440     18474.5
    594480     18475.8
    594520     18476.3
    594560       18478
    594600     18476.7
    594640       18481
    594680     18481.4
    594720     18483.4
    594760     18483.1
    594800     18488.8
    594840     18489.7
    594880     18487.6
    594920     18489.2
    594960     18491.6
    595000     18490.4
    595040       18494
    595080     18495.7
    595120     18493.1
    595160     18495.9
    595200       18498
    595240     18499.8
    595280     18501.2
    595320     18501.6
    595360     18503.3
    595400     18502.1
    595440     18506.4
    595480     18506.6
    595520     18508.8
    595560     18508.5
    595600     18514.1
    595640       18515
    595680     18512.7
    595720     18514.5
    595760       18517
    595800     18515.8
    595840     18519.3
    595880     18521.2
    595920     18518.5
    595960     18521.3
    596000     18523.4
    596040     18525.2
    596080     18526.6
    596120     18526.9
    596160     18528.8
    596200     18527.6
    596240     18531.7
    596280     18532.2
    596320     18534.1
    596360     18533.8
    596400     18539.4
    596440     18540.4
    596480     18538.1
    596520     18539.9
    596560     18542.4
    596600     18541.1
    596640     18544.6
    596680     18546.7
    596720       18544
    596760     18546.7
    596800     18548.7
    596840     18550.4
    596880       18552
    596920     18552.4
    596960     18554.3
    597000     18552.9
    597040     18557.1
    597080     18557.6
    597120     18559.5
    597160     18559.1
    597200     18565.1
    597240       18566
    597280     18563.5
    597320     18565.3
    597360     18567.7
    597400     18566.6
    597440     18570.1
    597480     18572.1
    597520     18569.4
    597560       18572
    597600     18574.1
    597640     18575.7
    597680     18577.5
    597720     18577.7
    597760     18579.7
    597800     18578.4
    597840     18582.7
    597880     18582.9
    597920     18584.9
    597960     18584.5
    598000     18590.5
    598040     18591.4
    598080     18588.8
    598120     18590.8
    598160     18593.2
    598200     18591.9
    598240     18595.4
    598280     18597.5
    598320     18594.8
    598360     18597.5
    598400     18599.4
    598440     18601.1
    598480     18602.8
    598520     18603.2
    598560     18604.9
    598600       18604
    598640       18608
    598680     18608.3
    598720     18610.3
    598760     18609.9
    598800       18616
    598840     18616.8
    598880       18614
    598920     18616.1
    598960     18618.6
    599000     18617.4
    599040     18620.8
    599080     18622.8
    599120     18620.1
    599160       18623
    599200     18624.8
    599240     18626.6
    599280     18628.2
    599320     18628.5
    599360     18630.2
    599400     18629.5
    599440     18633.5
    599480     18633.7
    599520     18635.8
    599560     18635.2
    599600     18641.5
    599640     18642.3
    599680     18639.5
    599720     18641.5
    599760     18643.8
    599800     18642.8
    599840     18646.2
    599880     18648.2
    599920     18645.5
    599960     18648.5
    600000     18650.2
    600040     18651.9
    600080     18653.6
    600120     18653.8
    600160     18655.7
    600200     18654.9
    600240     18658.9
    600280       18659
    600320     18661.2
    600360     18660.5
    600400       18667
    600440     18667.8
    600480     18664.9
    600520       18667
    600560     18669.3
    600600     18668.1
    600640     18671.5
    600680     18673.5
    600720     18670.9
    600760     18673.9
    600800     18675.6
    600840     18677.2
    600880       18679
    600920     18679.3
    600960     18681.1
    601000     18680.1
    601040     18684.4
    601080     18684.5
    601120     18686.7
    601160     18685.9
    601200     18692.5
    601240       18693
    601280     18690.3
    601320     18692.5
    601360     18694.6
    601400     18693.3
    601440       18697
    601480     18698.9
    601520     18696.4
    601560     18699.3
    601600       18701
    601640     18702.5
    601680     18704.5
    601720     18704.6
    601760     18706.5
    601800     18705.4
    601840     18709.8
    601880     18709.9
    601920       18712
    601960     18711.3
    602000       18718
    602040     18718.5
    602080     18715.7
    602120     18717.8
    602160       18720
    602200     18718.7
    602240     18722.4
    602280     18724.3
    602320     18721.7
    602360     18724.8
    602400     18726.4
    602440       18728
    602480       18730
    602520       18730
    602560     18731.9
    602600       18731
    602640     18735.2
    602680     18735.4
    602720     18737.5
    602760     18736.7
    602800     18743.4
    602840       18744
    602880     18741.1
    602920     18743.2
    602960     18745.3
    603000     18744.2
    603040     18747.9
    603080     18749.7
    603120     18747.2
    603160     18750.1
    603200     18751.7
    603240     18753.5
    603280     18755.2
    603320     18755.4
    603360     18757.4
    603400     18756.3
    603440     18760.7
    603480     18760.8
    603520     18762.9
    603560     18762.2
    603600     18768.7
    603640     18769.5
    603680     18766.3
    603720     18768.7
    603760     18770.7
    603800     18769.7
    603840     18773.2
    603880     18775.1
    603920     18772.6
    603960     18775.5
    604000     18777.1
    604040       18779
    604080     18780.7
    604120     18780.9
    604160     18782.9
    604200     18781.6
    604240     18786.1
    604280     18786.4
    604320     18788.3
    604360     18787.6
    604400     18794.2
    604440     18795.1
    604480       18792
    604520     18794.2
    604560       18796
    604600     18795.2
    604640     18798.7
    604680     18800.7
    604720     18798.1
    604760     18801.1
    604800     18802.6
    604840     18804.6
    604880     18806.2
    604920     18806.5
    604960     18808.5
    605000     18807.2
    605040     18811.6
    605080       18812
    605120     18813.7
    605160       18813
    605200     18819.7
    605240     18820.7
    605280     18817.4
    605320     18819.7
    605360     18821.5
    605400     18820.7
    605440     18824.2
    605480     18826.3
    605520     18823.6
    605560     18826.7
    605600     18828.1
    605640       18830
    605680     18831.8
    605720       18832
    605760     18834.1
    605800     18832.8
    605840     18837.1
    605880     18837.7
    605920     18839.2
    605960     18838.7
    606000     18845.3
    606040     18846.3
    606080     18842.8
    606120     18845.3
    606160     18847.1
    606200     18846.2
    606240     18849.8
    606280     18851.9
    606320     18849.1
    606360     18852.1
    606400     18853.6
    606440     18855.6
    606480     18857.4
    606520     18857.4
    606560     18859.5
    606600     18858.1
    606640     18862.6
    606680       18863
    606720     18864.9
    606760     18864.1
    606800     18870.8
    606840     18871.9
    606880     18868.2
    606920     18870.7
    606960     18872.5
    607000     18871.9
    607040     18875.3
    607080     18877.4
    607120     18874.5
    607160     18877.5
    607200     18879.1
    607240     18881.2
    607280     18882.9
    607320     18882.8
    607360     18885.1
    607400     18883.6
    607440     18888.1
    607480     18888.4
    607520     18890.2
    607560     18889.3
    607600     18896.1
    607640     18897.1
    607680     18893.8
    607720     18896.1
    607760     18898.1
    607800     18897.4
    607840     18900.7
    607880     18902.8
    607920       18900
    607960     18903.1
    608000     18904.6
    608040     18906.8
    608080     18908.3
    608120     18908.2
    608160     18910.6
    608200     18909.1
    608240     18913.6
    608280     18913.9
    608320     18915.6
    608360     18914.9
    608400     18921.5
    608440     18922.7
    608480     18919.3
    608520     18921.6
    608560     18923.5
    608600     18922.9
    608640       18926
    608680     18928.3
    608720     18925.5
    608760     18928.4
    608800     18930.1
    608840     18932.2
    608880     18933.8
    608920     18933.4
    608960     18936.1
    609000     18934.5
    609040     18939.1
    609080     18939.4
    609120       18941
    609160     18940.3
    609200       18947
    609240     18948.1
    609280     18944.7
    609320     18947.1
    609360     18948.9
    609400     18948.3
    609440     18951.5
    609480     18953.6
    609520     18950.9
    609560     18953.9
    609600     18955.6
    609640     18957.8
    609680       18959
    609720     18958.7
    609760     18961.7
    609800       18960
    609840     18964.6
    609880     18965.1
    609920     18966.7
    609960     18965.6
    610000     18972.6
    610040     18973.4
    610080     18970.2
    610120     18972.5
    610160     18974.4
    610200     18973.9
    610240     18977.1
    610280     18979.1
    610320     18976.2
    610360     18979.4
    610400     18981.2
    610440     18983.3
    610480     18984.6
    610520     18984.2
    610560     18987.4
    610600     18985.6
    610640     18990.1
    610680     18990.5
    610720     18992.3
    610760     18991.1
    610800     18998.1
    610840     18998.8
    610880     18995.7
    610920     18997.9
    610960     18999.9
    611000     18999.3
    611040     19002.4
    611080     19004.8
    611120     19001.7
    611160     19004.8
    611200     19006.6
    611240     19008.9
    611280     19010.1
    611320     19009.7
    611360     19012.8
    611400       19011
    611440     19015.5
    611480     19016.1
    611520     19017.9
    611560     19016.5
    611600     19023.8
    611640     19024.3
    611680     19021.3
    611720     19023.5
    611760     19025.4
    611800     19024.7
    611840     19027.9
    611880     19030.3
    611920     19027.4
    611960     19030.5
    612000     19032.1
    612040     19034.4
    612080     19035.7
    612120     19035.3
    612160     19038.2
    612200     19036.6
    612240     19041.3
    612280     19041.9
    612320     19043.5
    612360     19042.4
    612400     19049.4
    612440       19050
    612480     19046.8
    612520     19049.1
    612560     19050.9
    612600     19050.1
    612640     19053.5
    612680     19055.9
    612720       19053
    612760       19056
    612800     19057.6
    612840       19060
    612880     19061.3
    612920     19060.9
    612960     19063.8
    613000     19062.2
    613040     19066.9
    613080     19067.6
    613120     19069.2
    613160     19068.1
    613200     19075.1
    613240     19075.7
    613280     19072.5
    613320     19074.8
    613360     19076.5
    613400     19075.7
    613440       19079
    613480     19081.5
    613520     19078.4
    613560     19081.6
    613600     19083.2
    613640     19085.7
    613680       19087
    613720     19086.6
    613760     19089.5
    613800     19087.9
    613840     19092.5
    613880     19093.2
    613920     19094.9
    613960     19093.7
    614000     19100.7
    614040     19101.3
    614080     19097.9
    614120     19100.4
    614160     19102.2
    614200     19101.1
    614240     19104.4
    614280     19106.9
    614320     19104.2
    614360     19107.2
    614400     19108.8
    614440     19111.3
    614480     19112.6
    614520     19112.3
    614560     19115.1
    614600     19113.7
    614640     19118.1
    614680     19118.7
    614720     19120.6
    614760     19119.3
    614800     19126.3
    614840     19126.9
    614880     19123.6
    614920     19125.9
    614960     19127.8
    615000     19126.6
    615040     19129.9
    615080     19132.3
    615120     19129.7
    615160     19132.7
    615200     19134.4
    615240     19136.6
    615280     19138.1
    615320     19137.8
    615360     19140.5
    615400     19139.1
    615440     19143.6
    615480       19144
    615520       19146
    615560     19144.8
    615600       19152
    615640     19152.5
    615680     19149.1
    615720     19151.4
    615760     19153.3
    615800     19152.1
    615840     19155.5
    615880     19157.9
    615920     19155.2
    615960     19158.3
    616000     19159.8
    616040     19162.2
    616080     19163.9
    616120     19163.2
    616160     19166.1
    616200     19164.6
    616240     19169.3
    616280     19169.7
    616320     19171.5
    616360     19170.3
    616400     19177.5
    616440       19178
    616480     19174.6
    616520       19177
    616560     19178.8
    616600     19177.6
    616640       19181
    616680     19183.3
    616720     19180.5
    616760     19183.8
    616800     19185.4
    616840     19187.6
    616880     19189.5
    616920     19188.5
    616960     19191.4
    617000       19190
    617040     19194.7
    617080     19195.2
    617120       19197
    617160     19195.7
    617200       19203
    617240     19203.5
    617280     19200.2
    617320     19202.3
    617360     19204.2
    617400       19203
    617440     19206.5
    617480     19208.7
    617520     19206.1
    617560     19209.3
    617600       19211
    617640     19213.1
    617680       19215
    617720     19213.9
    617760       19217
    617800     19215.5
    617840     19220.3
    617880     19220.7
    617920     19222.5
    617960     19221.2
    618000     19228.3
    618040     19228.9
    618080     19225.8
    618120     19227.9
    618160     19229.6
    618200     19228.5
    618240     19231.9
    618280     19234.2
    618320     19231.5
    618360     19234.9
    618400     19236.4
    618440     19238.7
    618480     19240.5
    618520     19239.5
    618560     19242.4
    618600       19241
    618640     19245.7
    618680     19246.3
    618720       19248
    618760     19246.6
    618800     19253.8
    618840     19254.5
    618880     19251.3
    618920     19253.3
    618960     19255.1
    619000     19254.1
    619040     19257.5
    619080     19259.8
    619120     19257.1
    619160     19260.4
    619200     19261.8
    619240     19264.2
    619280     19265.8
    619320     19265.2
    619360     19267.9
    619400     19266.5
    619440     19271.2
    619480     19271.7
    619520     19273.3
    619560     19272.1
    619600     19279.3
    619640     19279.9
    619680     19276.7
    619720       19279
    619760     19280.5
    619800     19279.5
    619840     19282.9
    619880     19285.2
    619920     19282.5
    619960     19285.7
    620000     19287.3
    620040     19289.7
    620080     19291.4
    620120     19290.7
    620160     19293.5
    620200     19292.2
    620240     19296.8
    620280     19297.4
    620320       19299
    620360     19297.6
    620400     19304.9
    620440     19305.4
    620480     19302.1
    620520     19304.4
    620560     19305.8
    620600       19305
    620640     19308.4
    620680     19310.6
    620720     19308.1
    620760     19311.2
    620800     19312.8
    620840     19315.2
    620880     19316.8
    620920     19316.1
    620960       19319
    621000     19317.8
    621040     19322.3
    621080     19322.9
    621120     19324.6
    621160       19323
    621200     19330.5
    621240     19330.9
    621280     19327.8
    621320     19329.9
    621360     19331.4
    621400     19330.4
    621440     19333.8
    621480       19336
    621520     19333.5
    621560     19336.7
    621600     19338.4
    621640     19340.7
    621680     19342.2
    621720     19341.8
    621760     19344.6
    621800     19343.3
    621840     19347.8
    621880     19348.5
    621920     19350.1
    621960     19348.4
    622000     19355.9
    622040     19356.5
    622080     19353.5
    622120     19355.5
    622160     19356.9
    622200     19355.9
    622240     19359.5
    622280     19361.6
    622320       19359
    622360     19362.1
    622400     19363.9
    622440     19366.3
    622480     19367.7
    622520     19367.2
    622560     19370.1
    622600     19368.9
    622640     19373.4
    622680     19373.9
    622720     19375.4
    622760     19373.8
    622800     19381.4
    622840     19382.1
    622880       19379
    622920     19380.9
    622960     19382.5
    623000     19381.5
    623040       19385
    623080     19386.9
    623120     19384.5
    623160     19387.5
    623200     19389.5
    623240     19391.9
    623280     19393.1
    623320     19392.5
    623360     19395.5
    623400     19394.4
    623440     19398.8
    623480     19399.4
    623520     19400.9
    623560     19399.2
    623600       19407
    623640     19407.5
    623680     19404.7
    623720     19406.3
    623760     19407.9
    623800     19407.1
    623840     19410.4
    623880     19412.5
    623920     19409.9
    623960       19413
    624000     19415.2
    624040     19417.3
    624080     19418.5
    624120     19418.1
    624160     19420.8
    624200       19420
    624240     19424.2
    624280     19424.6
    624320     19426.1
    624360     19424.7
    624400     19432.5
    624440       19433
    624480     19430.1
    624520     19431.8
    624560     19433.2
    624600     19432.4
    624640     19435.9
    624680       19438
    624720     19435.4
    624760     19438.7
    624800     19440.6
    624840     19442.8
    624880     19443.9
    624920     19443.4
    624960     19446.3
    625000     19445.2
    625040     19449.7
    625080     19449.9
    625120     19451.5
    625160     19450.1
    625200     19458.1
    625240     19458.4
    625280     19455.5
    625320     19457.5
    625360     19458.8
    625400     19457.8
    625440     19461.3
    625480     19463.5
    625520     19460.9
    625560     19464.1
    625600     19466.2
    625640     19468.3
    625680     19469.3
    625720     19468.7
    625760     19471.8
    625800     19470.7
    625840     19475.2
    625880     19475.5
    625920     19476.9
    625960     19475.7
    626000     19483.5
    626040     19483.9
    626080     19481.1
    626120       19483
    626160     19484.1
    626200     19483.3
    626240     19486.6
    626280     19489.1
    626320     19486.4
    626360     19489.4
    626400     19491.8
    626440       19494
    626480     19494.9
    626520     19494.3
    626560     19497.4
    626600       19496
    626640     19500.7
    626680       19501
    626720     19502.5
    626760     19501.5
    626800       19509
    626840     19509.3
    626880     19506.8
    626920     19508.6
    626960     19509.8
    627000     19508.7
    627040     19512.1
    627080     19514.8
    627120       19512
    627160     19514.9
    627200     19517.3
    627240     19519.5
    627280     19520.4
    627320     19519.9
    627360     19523.1
    627400     19521.5
    627440     19526.4
    627480     19526.4
    627520       19528
    627560     19527.1
    627600     19534.5
    627640     19534.9
    627680     19532.2
    627720     19534.1
    627760     19535.4
    627800     19534.4
    627840     19537.7
    627880     19540.3
    627920     19537.6
    627960     19540.5
    628000     19542.9
    628040     19545.2
    628080     19546.1
    628120     19545.3
    628160     19548.6
    628200     19547.2
    628240     19551.9
    628280       19552
    628320     19553.4
    628360     19552.6
    628400       19560
    628440     19560.5
    628480     19557.8
    628520     19559.6
    628560       19561
    628600       19560
    628640     19563.1
    628680     19565.7
    628720     19563.2
    628760       19566
    628800     19568.4
    628840     19570.7
    628880     19571.7
    628920     19570.8
    628960     19574.1
    629000     19572.6
    629040     19577.7
    629080     19577.8
    629120     19578.8
    629160     19578.2
    629200     19585.4
    629240     19586.2
    629280     19583.4
    629320     19585.2
    629360     19586.6
    629400     19585.5
    629440     19588.6
    629480     19591.3
    629520     19588.8
    629560     19591.6
    629600       19594
    629640     19596.3
    629680     19597.2
    629720     19596.3
    629760     19599.8
    629800     19598.3
    629840       19603
    629880     19603.3
    629920     19604.4
    629960     19603.8
    630000       19611
    630040     19611.9
    630080       19609
    630120     19610.9
    630160     19612.2
    630200       19611
    630240     19614.1
    630280     19616.9
    630320     19614.4
    630360     19617.1
    630400     19619.5
    630440     19621.9
    630480     19622.9
    630520     19621.7
    630560     19625.3
    630600     19623.8
    630640     19628.5
    630680       19629
    630720     19629.9
    630760     19629.3
    630800     19636.5
    630840     19637.5
    630880     19634.6
    630920     19636.4
    630960     19637.9
    631000     19636.5
    631040     19639.7
    631080     19642.4
    631120     19639.9
    631160     19642.7
    631200     19645.1
    631240     19647.5
    631280     19648.3
    631320     19647.1
    631360     19650.9
    631400     19649.3
    631440     19654.2
    631480     19654.8
    631520     19655.6
    631560       19655
    631600     19662.1
    631640       19663
    631680       19660
    631720       19662
    631760     19663.3
    631800     19662.1
    631840     19665.2
    631880       19668
    631920     19665.5
    631960     19668.2
    632000     19670.7
    632040     19673.2
    632080     19673.9
    632120     19672.8
    632160     19676.5
    632200     19674.8
    632240     19679.6
    632280     19680.4
    632320     19681.1
    632360     19680.8
    632400     19687.7
    632440     19688.6
    632480     19685.3
    632520     19687.5
    632560       19689
    632600     19687.6
    632640     19690.6
    632680     19693.6
    632720     19691.2
    632760     19693.8
    632800     19696.1
    632840     19698.8
    632880     19699.6
    632920     19698.7
    632960       19702
    633000     19700.3
    633040     19705.2
    633080     19706.1
    633120     19706.8
    633160     19706.2
    633200     19713.2
    633240     19714.4
    633280     19710.9
    633320       19713
    633360     19714.7
    633400     19713.3
    633440       19716
    633480     19719.2
    633520     19716.6
    633560     19719.6
    633600     19721.7
    633640     19724.1
    633680     19725.2
    633720     19724.2
    633760     19727.8
    633800     19725.7
    633840     19730.7
    633880     19731.7
    633920     19732.2
    633960     19731.7
    634000     19738.8
    634040     19739.9
    634080     19736.6
    634120     19738.5
    634160     19740.4
    634200     19738.9
    634240     19741.6
    634280     19744.6
    634320     19742.2
    634360     19745.1
    634400     19747.2
    634440     19749.5
    634480     19750.7
    634520     19749.7
    634560     19753.3
    634600     19751.2
    634640     19756.2
    634680     19757.3
    634720     19757.7
    634760     19757.4
    634800     19764.3
    634840     19765.3
    634880       19762
    634920     19763.9
    634960       19766
    635000     19764.4
    635040     19767.1
    635080     19770.1
    635120     19767.8
    635160     19770.8
    635200     19772.7
    635240     19774.8
    635280     19776.3
    635320     19775.1
    635360     19778.9
    635400     19776.6
    635440     19781.6
    635480     19782.8
    635520     19783.1
    635560     19782.9
    635600     19789.9
    635640     19790.7
    635680     19787.5
    635720     19789.4
    635760     19791.5
    635800     19789.8
    635840     19792.6
    635880     19795.4
    635920     19793.3
    635960     19796.1
    636000     19798.1
    636040     19800.3
    636080     19801.6
    636120     19800.6
    636160     19804.5
    636200     19802.2
    636240     19807.2
    636280     19808.4
    636320     19808.7
    636360     19808.3
    636400     19815.3
    636440     19816.2
    636480     19812.9
    636520     19814.8
    636560     19816.8
    636600     19815.5
    636640     19818.1
    636680     19820.8
    636720     19818.8
    636760     19821.5
    636800     19823.7
    636840     19825.8
    636880     19827.1
    636920     19825.9
    636960     19829.7
    637000     19827.8
    637040     19832.8
    637080       19834
    637120     19834.2
    637160       19834
    637200     19840.9
    637240     19841.7
    637280     19838.5
    637320     19840.3
    637360     19842.4
    637400       19841
    637440     19843.7
    637480     19846.1
    637520     19844.5
    637560       19847
    637600     19849.2
    637640     19851.3
    637680     19852.4
    637720     19851.5
    637760     19855.2
    637800     19853.3
    637840     19858.4
    637880     19859.5
    637920     19859.7
    637960     19859.4
    638000     19866.5
    638040     19867.2
    638080     19863.9
    638120     19865.8
    638160     19867.6
    638200     19866.5
    638240     19868.9
    638280     19871.7
    638320     19869.9
    638360     19872.6
    638400     19874.7
    638440     19876.8
    638480     19877.7
    638520     19876.9
    638560     19880.9
    638600       19879
    638640     19884.1
    638680     19885.2
    638720     19885.2
    638760     19885.2
    638800     19892.1
    638840     19892.7
    638880     19889.3
    638920     19891.2
    638960     19893.2
    639000     19892.1
    639040     19894.4
    639080     19897.2
    639120     19895.4
    639160     19898.2
    639200     19900.1
    639240     19902.1
    639280     19903.2
    639320     19902.3
    639360     19906.4
    639400     19904.5
    639440     19909.6
    639480     19910.7
    639520       19911
    639560     19910.5
    639600     19917.7
    639640     19918.1
    639680     19914.8
    639720     19916.6
    639760     19918.7
    639800     19917.5
    639840     19919.8
    639880     19922.7
    639920     19920.6
    639960     19923.6
    640000     19925.7
    640040     19927.4
    640080     19928.7
    640120     19927.8
    640160       19932
    640200     19930.1
    640240     19935.1
    640280     19936.2
    640320     19936.6
    640360       19936
    640400     19943.1
    640440     19943.7
    640480     19940.4
    640520     19942.2
    640560     19944.1
    640600     19943.1
    640640     19945.2
    640680       19948
    640720     19946.1
    640760     19949.1
    640800     19951.2
    640840     19952.8
    640880     19954.1
    640920     19953.2
    640960     19957.5
    641000     19955.6
    641040     19960.6
    641080     19961.6
    641120     19962.1
    641160     19961.5
    641200     19968.5
    641240     19969.3
    641280     19965.7
    641320     19967.7
    641360     19969.5
    641400     19968.6
    641440     19970.8
    641480     19973.7
    641520     19971.7
    641560     19974.7
    641600     19976.7
    641640     19978.3
    641680     19979.6
    641720     19978.8
    641760     19982.9
    641800     19981.1
    641840     19986.1
    641880       19987
    641920     19987.6
    641960     19987.1
    642000       19994
    642040     19994.7
    642080     19991.3
    642120     19993.1
    642160     19994.9
    642200     19994.3
    642240     19996.3
    642280     19999.3
    642320     19997.2
    642360       20000
    642400     20002.2
    642440     20003.7
    642480     20005.2
    642520     20004.3
    642560     20008.4
    642600     20006.5
    642640     20011.5
    642680     20012.5
    642720       20013
    642760     20012.6
    642800     20019.6
    642840     20020.5
    642880     20016.6
    642920     20018.7
    642960     20020.3
    643000     20019.9
    643040     20021.8
    643080     20024.8
    643120     20022.6
    643160     20025.5
    643200     20027.7
    643240     20029.2
    643280     20030.7
    643320     20029.8
    643360     20033.8
    643400     20031.9
    643440       20037
    643480     20037.7
    643520     20038.5
    643560     20038.1
    643600       20045
    643640     20046.1
    643680       20042
    643720       20044
    643760     20045.7
    643800     20045.3
    643840     20047.2
    643880     20050.2
    643920     20047.9
    643960     20050.9
    644000     20053.1
    644040     20054.7
    644080     20056.2
    644120     20055.2
    644160     20059.3
    644200     20057.2
    644240     20062.6
    644280     20063.1
    644320       20064
    644360     20063.5
    644400     20070.5
    644440     20071.4
    644480     20067.4
    644520     20069.3
    644560     20071.2
    644600     20070.7
    644640     20072.7
    644680     20075.8
    644720     20073.3
    644760     20076.3
    644800     20078.5
    644840     20080.2
    644880     20081.6
    644920     20080.6
    644960     20084.6
    645000     20082.6
    645040     20087.9
    645080     20088.6
    645120     20089.5
    645160     20088.9
    645200       20096
    645240     20096.8
    645280     20092.8
    645320     20094.8
    645360     20096.6
    645400     20096.2
    645440     20098.1
    645480     20101.2
    645520     20098.8
    645560     20101.6
    645600     20104.2
    645640     20105.6
    645680     20107.2
    645720     20106.1
    645760     20110.1
    645800       20108
    645840     20113.3
    645880     20114.1
    645920     20115.1
    645960     20114.5
    646000     20121.4
    646040     20122.1
    646080     20118.3
    646120     20120.1
    646160     20122.2
    646200     20121.6
    646240     20123.5
    646280     20126.9
    646320     20124.3
    646360       20127
    646400     20129.8
    646440     20131.2
    646480     20132.6
    646520     20131.6
    646560     20135.6
    646600     20133.4
    646640     20138.9
    646680     20139.6
    646720     20140.8
    646760     20140.1
    646800     20147.1
    646840     20147.6
    646880       20144
    646920     20145.7
    646960     20147.7
    647000     20147.1
    647040     20149.1
    647080     20152.3
    647120     20149.8
    647160     20152.6
    647200     20155.2
    647240     20156.5
    647280     20158.2
    647320     20156.9
    647360     20160.9
    647400       20159
    647440     20164.2
    647480     20164.9
    647520       20166
    647560     20165.6
    647600     20172.5
    647640       20173
    647680     20169.5
    647720     20171.1
    647760     20173.4
    647800     20172.5
    647840     20174.6
    647880     20177.7
    647920     20175.3
    647960     20178.1
    648000     20180.6
    648040     20181.9
    648080     20183.6
    648120     20182.5
    648160     20186.4
    648200     20184.3
    648240     20189.7
    648280     20190.1
    648320     20191.3
    648360       20191
    648400     20198.1
    648440     20198.3
    648480     20194.7
    648520     20196.6
    648560     20198.6
    648600     20197.8
    648640     20199.9
    648680     20203.2
    648720     20200.7
    648760     20203.6
    648800     20206.1
    648840     20207.4
    648880       20209
    648920     20207.9
    648960     20212.1
    649000     20209.8
    649040     20215.1
    649080     20215.5
    649120     20216.7
    649160     20216.3
    649200     20223.5
    649240     20223.8
    649280     20220.1
    649320     20221.9
    649360       20224
    649400     20223.2
    649440     20225.2
    649480     20228.5
    649520     20226.2
    649560       20229
    649600     20231.5
    649640     20232.8
    649680     20234.3
    649720     20233.2
    649760     20237.4
    649800       20235
    649840     20240.4
    649880     20240.7
    649920     20242.1
    649960     20241.8
    650000     20248.8
    650040     20249.2
    650080     20245.6
    650120     20247.3
    650160     20249.4
    650200     20248.7
    650240     20250.6
    650280     20253.8
    650320     20251.5
    650360     20254.4
    650400     20256.8
    650440     20258.1
    650480     20259.9
    650520     20258.6
    650560     20262.8
    650600     20260.6
    650640     20265.9
    650680       20266
    650720     20267.3
    650760     20267.2
    650800       20274
    650840     20274.6
    650880     20270.8
    650920     20272.7
    650960     20274.7
    651000     20274.3
    651040     20275.9
    651080     20279.1
    651120       20277
    651160     20279.6
    651200     20282.3
    651240     20283.5
    651280     20285.3
    651320       20284
    651360     20288.2
    651400     20286.1
    651440     20291.3
    651480     20291.4
    651520     20292.7
    651560     20292.7
    651600     20299.4
    651640       20300
    651680     20296.2
    651720       20298
    651760     20300.1
    651800     20299.7
    651840     20301.3
    651880     20304.5
    651920     20302.5
    651960       20305
    652000     20307.5
    652040     20308.8
    652080     20310.6
    652120     20309.6
    652160     20313.5
    652200     20311.1
    652240     20316.6
    652280     20316.7
    652320     20318.2
    652360     20317.9
    652400     20324.8
    652440     20325.3
    652480     20321.7
    652520     20323.5
    652560     20325.5
    652600     20325.1
    652640     20326.7
    652680     20329.8
    652720     20327.7
    652760     20330.5
    652800     20332.9
    652840     20334.2
    652880       20336
    652920     20334.9
    652960     20338.7
    653000     20336.3
    653040       20342
    653080     20342.1
    653120     20343.4
    653160     20343.2
    653200     20350.2
    653240     20350.7
    653280     20347.2
    653320     20348.8
    653360     20350.8
    653400     20350.4
    653440     20351.8
    653480     20355.2
    653520       20353
    653560       20356
    653600     20358.1
    653640     20359.4
    653680     20361.3
    653720     20360.1
    653760       20364
    653800     20361.4
    653840     20367.3
    653880     20367.3
    653920     20368.6
    653960     20368.4
    654000     20375.6
    654040     20376.1
    654080     20372.4
    654120     20373.9
    654160       20376
    654200     20375.6
    654240     20377.2
    654280     20380.5
    654320     20378.2
    654360     20381.2
    654400     20383.4
    654440     20384.7
    654480     20386.8
    654520     20385.5
    654560     20389.3
    654600     20386.7
    654640     20392.5
    654680     20392.6
    654720       20394
    654760     20393.9
    654800     20400.9
    654840     20401.4
    654880     20397.6
    654920     20399.1
    654960     20401.4
    655000       20401
    655040     20402.7
    655080     20405.7
    655120     20403.2
    655160     20406.4
    655200     20408.7
    655240       20410
    655280     20411.9
    655320     20410.6
    655360     20414.6
    655400     20411.9
    655440     20417.5
    655480     20417.9
    655520     20419.4
    655560       20419
    655600     20426.1
    655640     20426.6
    655680     20422.7
    655720     20424.4
    655760     20426.6
    655800     20426.1
    655840       20428
    655880       20431
    655920     20428.5
    655960     20431.5
    656000       20434
    656040     20435.1
    656080     20437.3
    656120     20435.8
    656160     20439.7
    656200     20437.3
    656240     20442.8
    656280     20443.3
    656320     20444.5
    656360     20444.4
    656400     20451.5
    656440     20451.9
    656480       20448
    656520     20449.7
    656560     20451.5
    656600     20451.1
    656640     20453.3
    656680     20456.4
    656720     20453.8
    656760     20456.7
    656800     20459.4
    656840     20460.5
    656880     20462.6
    656920     20461.1
    656960       20465
    657000     20462.6
    657040     20468.1
    657080     20468.7
    657120     20469.7
    657160     20469.5
    657200     20476.9
    657240     20477.2
    657280     20473.3
    657320     20475.1
    657360       20477
    657400     20476.4
    657440     20478.5
    657480     20481.7
    657520     20479.1
    657560     20481.8
    657600     20484.6
    657640     20485.6
    657680     20488.1
    657720     20486.5
    657760     20490.4
    657800     20487.8
    657840     20493.4
    657880     20493.9
    657920       20495
    657960     20494.9
    658000     20502.2
    658040     20502.5
    658080     20498.7
    658120     20500.4
    658160     20502.3
    658200     20501.9
    658240     20503.7
    658280       20507
    658320     20504.4
    658360     20507.1
    658400     20509.9
    658440     20511.1
    658480     20513.5
    658520     20511.9
    658560     20515.8
    658600     20513.1
    658640     20518.5
    658680     20519.2
    658720     20520.2
    658760     20520.2
    658800     20527.4
    658840     20527.7
    658880     20523.9
    658920     20525.8
    658960     20527.5
    659000     20527.2
    659040       20529
    659080     20532.3
    659120     20529.5
    659160     20532.6
    659200     20535.1
    659240     20536.5
    659280     20538.8
    659320     20537.2
    659360     20541.1
    659400     20538.4
    659440     20543.8
    659480     20544.6
    659520     20545.6
    659560     20545.5
    659600     20552.5
    659640     20553.1
    659680     20549.3
    659720       20551
    659760       20553
    659800     20552.4
    659840     20554.3
    659880     20557.6
    659920     20554.8
    659960     20557.6
    660000     20560.4
    660040     20561.7
    660080       20564
    660120     20562.3
    660160     20566.4
    660200     20563.6
    660240       20569
    660280     20569.8
    660320     20570.8
    660360     20570.7
    660400     20577.8
    660440     20578.2
    660480     20574.6
    660520     20576.3
    660560     20578.2
    660600     20577.4
    660640     20579.5
    660680     20582.8
    660720     20580.1
    660760     20582.9
    660800     20585.4
    660840       20587
    660880     20589.1
    660920     20587.5
    660960     20591.7
    661000     20588.9
    661040     20594.3
    661080     20595.1
    661120     20596.1
    661160     20595.9
    661200       20603
    661240     20603.4
    661280     20599.6
    661320     20601.6
    661360     20603.4
    661400     20602.5
    661440     20604.9
    661480       20608
    661520     20605.5
    661560     20608.2
    661600     20610.7
    661640     20612.4
    661680     20614.4
    661720     20612.9
    661760     20616.9
    661800     20614.3
    661840     20619.7
    661880     20620.5
    661920     20621.2
    661960       20621
    662000     20628.4
    662040     20628.9
    662080     20624.8
    662120       20627
    662160     20628.8
    662200     20627.6
    662240     20630.2
    662280       20633
    662320     20630.8
    662360     20633.5
    662400       20636
    662440     20637.7
    662480     20639.8
    662520     20638.4
    662560     20642.3
    662600     20639.9
    662640     20645.1
    662680     20645.7
    662720     20646.4
    662760     20646.4
    662800     20653.7
    662840     20654.2
    662880     20650.3
    662920     20652.5
    662960       20654
    663000     20653.1
    663040     20655.5
    663080     20658.2
    663120     20656.1
    663160       20659
    663200     20661.4
    663240     20663.1
    663280     20665.2
    663320     20663.7
    663360     20667.8
    663400     20665.2
    663440     20670.6
    663480     20670.8
    663520     20671.9
    663560     20671.7
    663600     20679.2
    663640     20679.5
    663680     20675.5
    663720     20678.2
    663760     20679.2
    663800     20678.7
    663840       20681
    663880     20683.5
    663920     20681.5
    663960     20684.4
    664000     20686.7
    664040     20688.3
    664080     20690.3
    664120       20689
    664160     20693.1
    664200     20690.7
    664240     20696.1
    664280     20696.2
    664320     20697.3
    664360     20697.2
    664400     20704.6
    664440     20704.9
    664480     20700.8
    664520     20703.6
    664560     20704.4
    664600     20704.1
    664640     20706.3
    664680     20708.9
    664720     20706.9
    664760     20709.7
    664800     20712.1
    664840     20713.7
    664880     20715.7
    664920     20714.3
    664960     20718.4
    665000     20716.3
    665040     20721.5
    665080     20721.4
    665120     20722.9
    665160     20722.6
    665200     20730.1
    665240     20730.5
    665280     20726.4
    665320     20729.1
    665360     20729.8
    665400     20729.4
    665440     20731.5
    665480     20734.1
    665520     20732.3
    665560       20735
    665600     20737.7
    665640       20739
    665680     20741.1
    665720     20739.8
    665760     20743.8
    665800     20741.6
    665840     20746.9
    665880     20746.9
    665920     20748.3
    665960       20748
    666000     20755.6
    666040       20756
    666080     20751.7
    666120     20754.5
    666160     20755.4
    666200       20755
    666240     20757.1
    666280     20759.7
    666320     20757.7
    666360     20760.4
    666400     20763.2
    666440     20764.5
    666480     20766.6
    666520     20765.3
    666560     20769.4
    666600     20767.1
    666640     20772.1
    666680     20772.2
    666720     20773.7
    666760     20773.3
    666800     20781.2
    666840     20781.5
    666880     20777.1
    666920       20780
    666960     20780.8
    667000     20780.4
    667040     20782.4
    667080     20785.2
    667120       20783
    667160     20785.9
    667200     20788.7
    667240     20789.9
    667280     20792.1
    667320     20790.7
    667360     20794.7
    667400     20792.6
    667440     20797.6
    667480     20797.7
    667520     20799.1
    667560     20798.6
    667600     20806.4
    667640     20806.8
    667680     20802.6
    667720     20805.4
    667760     20806.3
    667800       20806
    667840     20807.9
    667880     20810.7
    667920     20808.2
    667960     20811.1
    668000     20814.3
    668040     20815.4
    668080     20817.4
    668120     20816.2
    668160     20820.3
    668200       20818
    668240     20822.9
    668280     20823.2
    668320     20824.6
    668360     20824.1
    668400     20832.1
    668440     20832.4
    668480     20828.2
    668520     20830.9
    668560     20831.8
    668600     20831.4
    668640     20833.2
    668680     20836.2
    668720     20833.7
    668760     20836.8
    668800     20839.8
    668840     20841.1
    668880     20842.8
    668920     20841.8
    668960     20845.9
    669000     20843.7
    669040     20848.2
    669080     20848.8
    669120       20850
    669160     20849.8
    669200     20857.6
    669240     20857.7
    669280     20853.7
    669320     20856.4
    669360     20857.3
    669400       20857
    669440     20858.7
    669480     20861.9
    669520     20859.1
    669560     20862.3
    669600     20865.4
    669640     20866.7
    669680     20868.2
    669720     20867.4
    669760     20871.2
    669800     20869.3
    669840     20873.8
    669880     20874.5
    669920     20875.8
    669960     20875.4
    670000     20883.2
    670040     20883.3
    670080     20879.2
    670120     20881.9
    670160       20883
    670200     20882.4
    670240     20884.3
    670280     20887.5
    670320     20884.3
    670360     20887.9
    670400       20891
    670440     20892.3
    670480     20893.5
    670520       20893
    670560     20896.6
    670600     20894.9
    670640     20899.4
    670680     20899.9
    670720     20901.3
    670760     20900.9
    670800     20908.8
    670840     20908.9
    670880     20904.4
    670920     20907.4
    670960     20908.4
    671000     20907.8
    671040     20909.8
    671080     20912.7
    671120     20909.9
    671160     20913.3
    671200     20916.5
    671240     20917.9
    671280       20919
    671320     20918.5
    671360     20922.2
    671400     20920.4
    671440     20924.9
    671480     20925.5
    671520     20926.8
    671560     20926.3
    671600     20934.5
    671640     20934.4
    671680       20930
    671720     20932.8
    671760     20933.9
    671800     20933.4
    671840     20935.4
    671880     20938.3
    671920     20935.6
    671960     20938.8
    672000     20942.2
    672040     20943.3
    672080     20944.7
    672120     20943.9
    672160     20947.5
    672200     20945.8
    672240     20950.5
    672280       20951
    672320     20952.2
    672360     20951.9
    672400     20959.9
    672440     20960.1
    672480     20955.7
    672520     20958.2
    672560     20959.2
    672600     20958.9
    672640       20961
    672680     20963.9
    672720     20961.3
    672760     20964.4
    672800     20967.3
    672840     20968.9
    672880     20970.2
    672920     20969.6
    672960     20973.1
    673000     20971.5
    673040     20975.9
    673080     20976.7
    673120     20977.6
    673160     20977.5
    673200     20985.5
    673240     20985.7
    673280     20980.9
    673320     20983.7
    673360     20984.8
    673400     20984.3
    673440     20986.5
    673480     20989.6
    673520     20986.9
    673560       20990
    673600     20992.7
    673640     20994.7
    673680     20995.7
    673720     20995.1
    673760     20998.6
    673800       20997
    673840     21001.5
    673880     21002.3
    673920     21003.1
    673960     21002.9
    674000     21011.1
    674040     21011.1
    674080     21006.2
    674120     21009.2
    674160     21010.3
    674200     21009.7
    674240       21012
    674280       21015
    674320     21012.2
    674360     21015.5
    674400     21018.1
    674440     21020.1
    674480     21021.2
    674520     21020.4
    674560     21024.3
    674600     21022.6
    674640     21026.9
    674680     21027.9
    674720     21028.5
    674760     21028.4
    674800     21036.7
    674840     21036.8
    674880     21031.8
    674920     21034.6
    674960     21035.7
    675000     21035.4
    675040     21037.2
    675080     21040.4
    675120     21037.7
    675160     21041.1
    675200     21043.5
    675240     21045.4
    675280     21046.8
    675320     21045.9
    675360     21049.6
    675400       21048
    675440     21052.4
    675480     21053.4
    675520     21054.2
    675560     21053.9
    675600     21062.2
    675640     21062.5
    675680     21057.2
    675720       21060
    675760     21061.1
    675800     21060.7
    675840     21062.5
    675880     21065.7
    675920     21063.3
    675960     21066.6
    676000       21069
    676040     21071.1
    676080     21072.2
    676120     21071.3
    676160     21074.9
    676200     21073.1
    676240       21078
    676280     21078.9
    676320     21079.6
    676360     21079.3
    676400     21087.7
    676440     21087.9
    676480     21082.5
    676520     21085.3
    676560     21086.4
    676600     21086.1
    676640     21088.1
    676680     21091.3
    676720     21088.8
    676760     21092.2
    676800     21094.5
    676840     21096.6
    676880     21097.5
    676920     21096.6
    676960     21100.2
    677000     21098.6
    677040     21103.5
    677080     21104.2
    677120     21104.9
    677160     21104.7
    677200     21113.4
    677240     21113.4
    677280     21107.9
    677320     21110.6
    677360     21111.9
    677400     21111.4
    677440     21113.5
    677480     21116.9
    677520     21114.2
    677560     21117.8
    677600       21120
    677640     21121.9
    677680       21123
    677720     21122.1
    677760     21125.8
    677800     21123.9
    677840     21129.1
    677880     21129.8
    677920     21130.3
    677960     21130.2
    678000     21138.8
    678040     21138.7
    678080     21133.5
    678120       21136
    678160     21137.4
    678200     21136.7
    678240       21139
    678280     21142.2
    678320     21139.7
    678360     21143.1
    678400     21145.5
    678440     21147.3
    678480     21148.4
    678520     21147.5
    678560     21151.5
    678600     21149.2
    678640     21154.7
    678680     21155.3
    678720     21155.7
    678760     21155.6
    678800     21164.4
    678840     21164.4
    678880     21158.9
    678920     21161.4
    678960     21162.9
    679000     21162.2
    679040     21164.6
    679080     21167.7
    679120     21165.1
    679160     21168.4
    679200     21170.7
    679240     21172.8
    679280       21174
    679320     21172.9
    679360     21176.8
    679400     21174.8
    679440     21180.3
    679480     21180.8
    679520     21181.2
    679560     21181.1
    679600     21189.8
    679640       21190
    679680     21184.3
    679720     21186.7
    679760     21188.4
    679800     21187.7
    679840     21189.8
    679880     21193.2
    679920     21190.6
    679960       21194
    680000     21195.8
    680040       21198
    680080     21199.4
    680120     21198.1
    680160     21202.2
    680200     21200.2
    680240     21205.6
    680280     21206.3
    680320     21206.6
    680360     21206.3
    680400     21215.1
    680440     21215.4
    680480     21209.8
    680520     21212.1
    680560     21213.8
    680600     21212.9
    680640     21215.3
    680680     21218.6
    680720     21216.2
    680760     21219.4
    680800       21221
    680840     21223.5
    680880       21225
    680920     21223.8
    680960     21227.6
    681000     21225.9
    681040       21231
    681080     21231.9
    681120     21232.2
    681160     21231.8
    681200     21240.5
    681240     21240.9
    681280     21235.3
    681320     21237.5
    681360     21239.1
    681400     21238.3
    681440     21240.8
    681480     21244.1
    681520     21241.8
    681560       21245
    681600     21246.4
    681640     21248.9
    681680     21250.5
    681720     21249.2
    681760     21253.1
    681800     21251.5
    681840     21256.6
    681880     21257.2
    681920     21257.5
    681960     21257.2
    682000     21265.9
    682040     21266.5
    682080     21260.8
    682120     21262.7
    682160     21264.5
    682200     21263.7
    682240     21266.2
    682280     21269.6
    682320       21267
    682360     21270.4
    682400     21271.9
    682440     21274.4
    682480     21276.1
    682520     21274.9
    682560     21278.4
    682600     21276.9
    682640     21281.9
    682680     21282.6
    682720       21283
    682760     21282.4
    682800     21291.3
    682840     21291.8
    682880     21286.2
    682920       21288
    682960       21290
    683000     21289.1
    683040     21291.8
    683080     21295.1
    683120     21292.4
    683160     21295.8
    683200     21297.3
    683240       21300
    683280     21301.6
    683320     21300.4
    683360     21304.1
    683400     21302.2
    683440     21307.4
    683480     21308.1
    683520     21308.7
    683560       21308
    683600     21316.8
    683640     21317.3
    683680     21311.5
    683720     21313.6
    683760     21315.3
    683800     21314.7
    683840     21317.2
    683880     21320.6
    683920     21317.9
    683960     21321.5
    684000     21322.7
    684040     21325.4
    684080     21327.1
    684120     21325.7
    684160     21329.6
    684200     21327.6
    684240     21333.1
    684280     21333.6
    684320       21334
    684360     21333.4
    684400     21342.2
    684440     21342.9
    684480     21336.9
    684520     21339.1
    684560       21341
    684600     21340.4
    684640     21342.7
    684680       21346
    684720     21343.1
    684760     21346.9
    684800     21348.1
    684840     21350.8
    684880     21352.6
    684920     21351.1
    684960     21355.1
    685000       21353
    685040     21358.3
    685080     21359.3
    685120     21359.2
    685160     21358.9
    685200     21367.5
    685240     21368.5
    685280     21362.3
    685320     21364.7
    685360     21366.3
    685400     21365.9
    685440     21368.3
    685480     21371.3
    685520     21368.5
    685560     21372.5
    685600     21373.5
    685640     21376.5
    685680     21378.2
    685720     21376.6
    685760     21380.6
    685800     21378.3
    685840     21383.9
    685880     21384.7
    685920     21384.9
    685960     21384.2
    686000     21392.8
    686040       21394
    686080     21387.7
    686120     21390.2
    686160     21391.8
    686200     21391.3
    686240     21393.8
    686280     21396.9
    686320     21393.7
    686360     21398.1
    686400     21399.1
    686440       21402
    686480     21403.6
    686520     21402.2
    686560       21406
    686600     21403.9
    686640     21409.4
    686680     21410.4
    686720     21410.3
    686760     21409.8
    686800     21418.4
    686840     21419.1
    686880     21413.2
    686920     21415.8
    686960     21417.5
    687000     21416.9
    687040     21419.3
    687080     21422.6
    687120     21419.3
    687160     21423.6
    687200     21424.7
    687240     21427.2
    687280     21429.1
    687320     21427.9
    687360     21431.6
    687400     21429.2
    687440     21434.8
    687480       21436
    687520     21435.8
    687560     21435.4
    687600       21444
    687640     21444.8
    687680     21438.6
    687720     21441.1
    687760     21443.3
    687800     21442.4
    687840       21445
    687880     21447.9
    687920     21444.8
    687960     21449.1
    688000     21450.5
    688040     21452.7
    688080     21454.7
    688120     21453.3
    688160     21457.2
    688200     21454.5
    688240     21460.3
    688280     21461.7
    688320     21461.3
    688360     21461.1
    688400     21469.4
    688440     21470.4
    688480       21464
    688520     21466.7
    688560     21468.9
    688600     21468.1
    688640     21470.6
    688680     21473.6
    688720     21470.2
    688760     21474.5
    688800     21475.9
    688840       21478
    688880     21480.3
    688920     21478.8
    688960     21482.7
    689000       21480
    689040     21485.9
    689080     21487.2
    689120       21487
    689160     21486.7
    689200     21495.1
    689240     21495.9
    689280     21489.5
    689320     21492.1
    689360     21494.2
    689400     21493.4
    689440     21495.8
    689480     21499.1
    689520     21495.8
    689560     21500.1
    689600     21501.4
    689640     21503.7
    689680     21505.8
    689720     21504.6
    689760     21508.3
    689800     21505.5
    689840     21511.5
    689880     21512.6
    689920     21512.3
    689960       21512
    690000     21520.6
    690040     21521.3
    690080     21514.8
    690120     21517.5
    690160     21519.5
    690200       21519
    690240     21521.4
    690280     21524.3
    690320     21521.4
    690360     21525.5
    690400     21526.8
    690440       21529
    690480     21531.2
    690520     21529.8
    690560     21533.5
    690600     21531.2
    690640     21536.6
    690680     21537.8
    690720     21537.7
    690760     21537.4
    690800     21545.9
    690840     21546.6
    690880     21540.1
    690920     21542.9
    690960     21544.9
    691000     21544.3
    691040     21546.7
    691080     21549.7
    691120     21546.6
    691160     21551.1
    691200     21552.1
    691240     21554.6
    691280     21556.5
    691320     21554.9
    691360     21558.8
    691400     21556.6
    691440     21561.8
    691480     21563.3
    691520     21563.2
    691560     21562.5
    691600     21571.4
    691640       21572
    691680     21565.4
    691720     21568.4
    691760     21570.2
    691800     21569.7
    691840     21572.2
    691880     21575.4
    691920     21571.6
    691960     21576.2
    692000     21577.5
    692040     21579.9
    692080     21581.8
    692120     21580.4
    692160     21584.1
    692200     21581.8
    692240     21587.3
    692280     21588.8
    692320     21588.6
    692360     21587.9
    692400     21596.7
    692440     21597.1
    692480     21590.7
    692520     21593.9
    692560     21595.5
    692600       21595
    692640     21597.4
    692680     21600.8
    692720     21596.8
    692760     21601.6
    692800     21602.9
    692840     21605.1
    692880     21606.9
    692920     21605.8
    692960     21609.2
    693000     21607.2
    693040     21612.8
    693080     21614.2
    693120     21613.9
    693160     21613.1
    693200       21622
    693240     21622.3
    693280     21616.3
    693320     21619.2
    693360     21620.8
    693400     21620.3
    693440     21622.7
    693480     21625.8
    693520     21622.3
    693560     21626.8
    693600       21628
    693640     21630.3
    693680       21632
    693720       21631
    693760     21634.6
    693800     21632.5
    693840     21638.1
    693880     21639.5
    693920     21639.4
    693960     21638.3
    694000     21647.4
    694040     21647.6
[truncated: 175,928 more chars]
