# Supplementary material for: Comment on 'Valid molecular dynamics simulations of human hemoglobin require a surprisingly large box size'
Source: eLife. 2019 Jun 20;8:e44718. doi: 10.7554/eLife.44718 (PMC6586461; doi:10.7554/eLife.44718)
Supplement: Figure 2—figure supplement 1—source data 1. — The zip archive contains a README file describing which source files correspond to the different panels. [file elife-44718-fig2-figsupp1-data1.zip › figure2_SI/panel_C/box1/5/msd.xvg]

# This file was created Thu Mar 28 19:43:24 2019
# Created by:
#             :-) GROMACS - gmx msd, 2018.3-dev-20180823-5d5eb38 (-:
# 
# Executable:   /usr/local/gromacs/2018/2018.3-impi2017-fftw337-gcc640-cuda91/bin/gmx
# Data prefix:  /usr/local/gromacs/2018/2018.3-impi2017-fftw337-gcc640-cuda91
# Working dir:  /home/vgapsys/project/hemoglobin/ubq/cube/box1/eq5/diffusion
# Command line:
#   gmx msd -s ../tpr.tpr -f /netmount/projects1/vgapsys/hemoglobin/ubq/cube/box1/eq5/traj_comp.xtc -trestart 800 -n index.ndx -o msd.xvg
# gmx msd is part of G R O M A C S:
#
# Gromacs Runs One Microsecond At Cannonball Speeds
#
@    title "Mean Square Displacement"
@    xaxis  label "Time (ps)"
@    yaxis  label "MSD (nm\S2\N)"
@TYPE xy
# MSD gathered over 1e+06 ps with 1251 restarts
# Diffusion constants fitted from time 100000 to 900000 ps
# D[  SOL_&_OW] = 5.1712 (+/- 0.0591) (1e-5 cm^2/s)
         0           0
        40     1.32019
        80      2.5883
       120     3.85432
       160     5.12503
       200     6.37971
       240     7.63602
       280     8.89102
       320     10.1495
       360     11.4067
       400     12.6558
       440     13.9069
       480     15.1625
       520      16.414
       560     17.6637
       600     18.9196
       640     20.1704
       680     21.4268
       720     22.6776
       760     23.9323
       800     25.1805
       840     26.4317
       880     27.6755
       920     28.9276
       960     30.1858
      1000     31.4392
      1040     32.6853
      1080     33.9384
      1120     35.1871
      1160     36.4405
      1200     37.6842
      1240      38.931
      1280     40.1899
      1320      41.439
      1360      42.689
      1400       43.94
      1440     45.1912
      1480      46.443
      1520     47.6891
      1560      48.946
      1600     50.1932
      1640     51.4431
      1680     52.6913
      1720     53.9354
      1760     55.1998
      1800     56.4545
      1840      57.703
      1880     58.9586
      1920     60.2024
      1960      61.459
      2000     62.7026
      2040     63.9441
      2080      65.207
      2120     66.4536
      2160     67.6994
      2200     68.9582
      2240     70.2038
      2280     71.4571
      2320     72.7061
      2360     73.9638
      2400     75.2064
      2440     76.4581
      2480     77.7044
      2520     78.9488
      2560      80.216
      2600     81.4733
      2640     82.7282
      2680      83.983
      2720     85.2253
      2760     86.4868
      2800     87.7304
      2840     88.9663
      2880     90.2407
      2920     91.4847
      2960     92.7273
      3000     93.9947
      3040     95.2364
      3080     96.4936
      3120     97.7378
      3160     98.9994
      3200     100.243
      3240     101.496
      3280     102.747
      3320     103.986
      3360     105.258
      3400     106.512
      3440     107.767
      3480     109.025
      3520      110.27
      3560     111.532
      3600     112.772
      3640      114.01
      3680     115.292
      3720      116.53
      3760     117.769
      3800     119.042
      3840     120.286
      3880     121.546
      3920     122.787
      3960     124.051
      4000     125.292
      4040     126.548
      4080     127.801
      4120     129.038
      4160     130.308
      4200     131.571
      4240     132.826
      4280     134.087
      4320     135.331
      4360      136.59
      4400     137.833
      4440     139.064
      4480     140.352
      4520     141.586
      4560     142.827
      4600     144.102
      4640     145.342
      4680     146.605
      4720     147.847
      4760     149.114
      4800     150.356
      4840     151.611
      4880     152.864
      4920     154.101
      4960     155.374
      5000     156.638
      5040     157.892
      5080     159.156
      5120     160.397
      5160     161.664
      5200     162.904
      5240     164.127
      5280     165.424
      5320     166.654
      5360     167.897
      5400     169.173
      5440     170.414
      5480     171.675
      5520     172.921
      5560     174.192
      5600     175.429
      5640     176.687
      5680     177.948
      5720     179.179
      5760     180.462
      5800     181.727
      5840     182.981
      5880     184.249
      5920     185.482
      5960     186.748
      6000      187.99
      6040      189.21
      6080     190.515
      6120     191.735
      6160     192.977
      6200     194.252
      6240     195.492
      6280     196.757
      6320         198
      6360     199.276
      6400     200.515
      6440     201.771
      6480     203.031
      6520     204.261
      6560     205.541
      6600     206.806
      6640     208.064
      6680      209.33
      6720     210.556
      6760     211.823
      6800     213.062
      6840     214.283
      6880     215.593
      6920     216.813
      6960     218.052
      7000      219.33
      7040     220.566
      7080     221.833
      7120     223.077
      7160     224.358
      7200     225.585
      7240     226.841
      7280     228.105
      7320     229.336
      7360     230.618
      7400     231.881
      7440     233.146
      7480     234.408
      7520     235.631
      7560     236.906
      7600     238.139
      7640     239.353
      7680     240.672
      7720      241.89
      7760     243.128
      7800     244.404
      7840     245.635
      7880     246.908
      7920     248.148
      7960     249.432
      8000     250.659
      8040     251.915
      8080     253.178
      8120     254.406
      8160     255.684
      8200     256.952
      8240     258.217
      8280     259.477
      8320     260.701
      8360     261.977
      8400     263.215
      8440     264.421
      8480     265.744
      8520     266.956
      8560     268.195
      8600     269.473
      8640     270.703
      8680     271.967
      8720     273.211
      8760     274.497
      8800     275.722
      8840     276.973
      8880     278.236
      8920     279.466
      8960     280.754
      9000     282.019
      9040     283.281
      9080      284.54
      9120     285.755
      9160     287.035
      9200     288.273
      9240     289.475
      9280     290.802
      9320     292.007
      9360     293.244
      9400     294.522
      9440     295.747
      9480     297.019
      9520     298.259
      9560     299.546
      9600     300.767
      9640     302.018
      9680      303.28
      9720     304.508
      9760     305.801
      9800     307.067
      9840     308.331
      9880     309.592
      9920     310.806
      9960     312.092
     10000     313.327
     10040     314.529
     10080     315.862
     10120      317.06
     10160     318.296
     10200     319.578
     10240     320.799
     10280     322.072
     10320     323.319
     10360     324.609
     10400     325.829
     10440     327.081
     10480     328.341
     10520     329.567
     10560     330.863
     10600     332.128
     10640     333.393
     10680     334.659
     10720     335.868
     10760     337.158
     10800     338.399
     10840     339.593
     10880     340.935
     10920     342.134
     10960     343.365
     11000     344.649
     11040     345.874
     11080     347.146
     11120     348.388
     11160      349.68
     11200     350.898
     11240     352.144
     11280     353.407
     11320     354.626
     11360     355.923
     11400     357.193
     11440     358.465
     11480     359.728
     11520     360.938
     11560     362.229
     11600     363.474
     11640     364.662
     11680     366.003
     11720     367.199
     11760     368.428
     11800     369.714
     11840     370.933
     11880     372.212
     11920     373.449
     11960     374.744
     12000     375.959
     12040     377.201
     12080     378.465
     12120     379.678
     12160     380.978
     12200     382.249
     12240     383.523
     12280     384.789
     12320     385.997
     12360     387.295
     12400     388.539
     12440     389.726
     12480     391.075
     12520     392.257
     12560     393.487
     12600     394.773
     12640     395.993
     12680     397.271
     12720      398.51
     12760     399.805
     12800     401.021
     12840      402.26
     12880     403.523
     12920     404.736
     12960     406.043
     13000     407.314
     13040     408.588
     13080     409.857
     13120     411.056
     13160     412.354
     13200     413.597
     13240     414.772
     13280     416.127
     13320     417.303
     13360     418.532
     13400     419.826
     13440     421.042
     13480     422.325
     13520     423.559
     13560     424.859
     13600     426.075
     13640     427.316
     13680     428.582
     13720     429.787
     13760     431.098
     13800     432.371
     13840     433.651
     13880     434.918
     13920     436.113
     13960     437.414
     14000     438.658
     14040     439.832
     14080      441.19
     14120     442.363
     14160     443.587
     14200     444.884
     14240     446.101
     14280     447.388
     14320     448.618
     14360     449.919
     14400     451.134
     14440     452.371
     14480     453.634
     14520     454.843
     14560     456.153
     14600     457.432
     14640     458.708
     14680     459.976
     14720     461.168
     14760     462.474
     14800     463.721
     14840     464.886
     14880     466.253
     14920     467.419
     14960     468.644
     15000     469.945
     15040     471.162
     15080     472.451
     15120     473.677
     15160     474.979
     15200     476.195
     15240     477.429
     15280     478.694
     15320     479.898
     15360     481.212
     15400     482.486
     15440     483.767
     15480     485.037
     15520     486.221
     15560     487.528
     15600     488.778
     15640      489.94
     15680     491.311
     15720     492.479
     15760     493.701
     15800         495
     15840     496.213
     15880     497.503
     15920     498.729
     15960     500.032
     16000     501.243
     16040     502.482
     16080     503.744
     16120      504.95
     16160     506.269
     16200     507.546
     16240     508.828
     16280       510.1
     16320     511.278
     16360     512.591
     16400      513.84
     16440     514.999
     16480     516.374
     16520     517.537
     16560     518.764
     16600     520.065
     16640     521.278
     16680     522.573
     16720     523.796
     16760     525.099
     16800      526.31
     16840      527.54
     16880     528.804
     16920     530.006
     16960     531.329
     17000     532.603
     17040     533.888
     17080      535.16
     17120     536.343
     17160     537.655
     17200     538.899
     17240     540.049
     17280     541.438
     17320     542.599
     17360     543.825
     17400     545.128
     17440     546.335
     17480     547.632
     17520     548.851
     17560     550.156
     17600     551.365
     17640     552.598
     17680     553.859
     17720     555.058
     17760     556.384
     17800     557.661
     17840     558.947
     17880     560.216
     17920     561.397
     17960     562.713
     18000     563.959
     18040     565.108
     18080     566.499
     18120     567.657
     18160     568.886
     18200      570.19
     18240     571.394
     18280     572.692
     18320     573.909
     18360     575.216
     18400     576.424
     18440     577.655
     18480     578.917
     18520     580.117
     18560     581.445
     18600     582.725
     18640      584.01
     18680     585.277
     18720     586.456
     18760     587.772
     18800     589.017
     18840     590.159
     18880     591.556
     18920     592.707
     18960      593.94
     19000     595.238
     19040     596.443
     19080     597.745
     19120     598.958
     19160     600.267
     19200     601.474
     19240     602.709
     19280     603.972
     19320     605.169
     19360     606.502
     19400     607.778
     19440     609.069
     19480     610.338
     19520     611.512
     19560     612.834
     19600     614.083
     19640     615.222
     19680     616.626
     19720     617.769
     19760         619
     19800     620.296
     19840       621.5
     19880     622.803
     19920     624.016
     19960     625.334
     20000      626.54
     20040     627.771
     20080     629.034
     20120     630.228
     20160     631.566
     20200     632.846
     20240      634.14
     20280     635.407
     20320     636.571
     20360     637.897
     20400     639.148
     20440     640.281
     20480      641.69
     20520     642.825
     20560     644.052
     20600     645.352
     20640     646.547
     20680     647.853
     20720     649.067
     20760     650.389
     20800     651.595
     20840      652.82
     20880     654.088
     20920     655.281
     20960     656.618
     21000     657.892
     21040     659.188
     21080     660.461
     21120     661.622
     21160     662.949
     21200     664.199
     21240     665.329
     21280     666.747
     21320      667.88
     21360     669.102
     21400     670.402
     21440     671.598
     21480     672.905
     21520     674.114
     21560     675.438
     21600     676.641
     21640     677.869
     21680     679.134
     21720     680.318
     21760      681.66
     21800     682.932
     21840     684.229
     21880     685.502
     21920     686.657
     21960     687.986
     22000     689.236
     22040     690.364
     22080     691.792
     22120     692.923
     22160     694.143
     22200     695.446
     22240     696.638
     22280     697.945
     22320     699.152
     22360     700.475
     22400     701.673
     22440     702.893
     22480     704.163
     22520     705.345
     22560     706.686
     22600     707.957
     22640      709.26
     22680     710.535
     22720     711.687
     22760     713.017
     22800      714.27
     22840     715.391
     22880     716.826
     22920      717.95
     22960      719.17
     23000     720.481
     23040     721.667
     23080     722.977
     23120     724.179
     23160     725.506
     23200     726.694
     23240     727.914
     23280     729.183
     23320     730.365
     23360     731.713
     23400     732.985
     23440     734.293
     23480     735.565
     23520     736.715
     23560     738.048
     23600     739.302
     23640     740.415
     23680     741.859
     23720     742.974
     23760     744.199
     23800     745.511
     23840     746.692
     23880     748.008
     23920     749.212
     23960     750.538
     24000     751.727
     24040     752.952
     24080     754.222
     24120     755.401
     24160     756.748
     24200     758.021
     24240     759.329
     24280     760.603
     24320     761.751
     24360     763.089
     24400     764.346
     24440     765.457
     24480     766.907
     24520     768.025
     24560     769.246
     24600     770.552
     24640     771.727
     24680     773.047
     24720     774.256
     24760     775.584
     24800     776.764
     24840     777.995
     24880     779.264
     24920     780.445
     24960     781.795
     25000     783.068
     25040     784.378
     25080     785.649
     25120     786.798
     25160     788.136
     25200     789.398
     25240     790.506
     25280     791.962
     25320     793.073
     25360     794.296
     25400     795.602
     25440     796.776
     25480     798.099
     25520     799.303
     25560     800.631
     25600      801.81
     25640     803.033
     25680     804.305
     25720     805.483
     25760     806.837
     25800     808.113
     25840     809.421
     25880     810.697
     25920     811.837
     25960     813.182
     26000      814.44
     26040     815.545
     26080     817.007
     26120     818.112
     26160     819.333
     26200     820.638
     26240     821.805
     26280     823.127
     26320     824.332
     26360     825.666
     26400     826.846
     26440     828.067
     26480      829.34
     26520     830.519
     26560     831.877
     26600     833.155
     26640     834.458
     26680     835.741
     26720     836.882
     26760     838.228
     26800      839.48
     26840     840.588
     26880     842.053
     26920     843.157
     26960     844.376
     27000     845.684
     27040      846.85
     27080     848.175
     27120     849.372
     27160     850.705
     27200     851.887
     27240     853.103
     27280     854.375
     27320     855.549
     27360     856.913
     27400     858.191
     27440     859.494
     27480     860.775
     27520     861.915
     27560     863.267
     27600     864.518
     27640     865.616
     27680     867.091
     27720     868.184
     27760     869.403
     27800     870.705
     27840     871.874
     27880     873.202
     27920     874.398
     27960     875.729
     28000     876.913
     28040     878.124
     28080     879.396
     28120     880.568
     28160     881.936
     28200     883.209
     28240      884.52
     28280     885.799
     28320     886.932
     28360     888.288
     28400     889.544
     28440      890.64
     28480     892.122
     28520     893.212
     28560      894.44
     28600     895.734
     28640     896.904
     28680     898.237
     28720     899.431
     28760      900.77
     28800     901.948
     28840     903.165
     28880      904.43
     28920     905.597
     28960     906.977
     29000     908.245
     29040     909.558
     29080      910.84
     29120      911.97
     29160     913.327
     29200     914.585
     29240     915.681
     29280     917.166
     29320     918.254
     29360     919.482
     29400     920.771
     29440     921.937
     29480     923.276
     29520     924.466
     29560     925.804
     29600     926.978
     29640     928.196
     29680     929.462
     29720     930.628
     29760     932.011
     29800     933.278
     29840     934.595
     29880      935.88
     29920     937.007
     29960     938.365
     30000     939.629
     30040     940.712
     30080     942.216
     30120     943.295
     30160     944.519
     30200     945.814
     30240     946.986
     30280     948.331
     30320     949.514
     30360     950.855
     30400     952.027
     30440     953.245
     30480     954.508
     30520     955.667
     30560     957.058
     30600     958.323
     30640      959.64
     30680     960.921
     30720     962.053
     30760     963.415
     30800     964.677
     30840     965.762
     30880     967.273
     30920     968.351
     30960     969.574
     31000     970.874
     31040     972.042
     31080     973.386
     31120     974.567
     31160     975.913
     31200     977.087
     31240     978.297
     31280     979.565
     31320     980.722
     31360     982.114
     31400     983.381
     31440     984.702
     31480     985.974
     31520     987.107
     31560      988.47
     31600     989.734
     31640      990.81
     31680     992.324
     31720     993.401
     31760     994.618
     31800     995.919
     31840     997.081
     31880     998.431
     31920     999.612
     31960     1000.96
     32000     1002.12
     32040     1003.35
     32080     1004.62
     32120     1005.77
     32160     1007.16
     32200     1008.42
     32240     1009.75
     32280     1011.03
     32320     1012.15
     32360     1013.52
     32400     1014.78
     32440     1015.85
     32480     1017.37
     32520     1018.44
     32560     1019.66
     32600     1020.96
     32640     1022.12
     32680     1023.47
     32720     1024.65
     32760        1026
     32800     1027.17
     32840     1028.39
     32880     1029.65
     32920      1030.8
     32960      1032.2
     33000     1033.46
     33040     1034.79
     33080     1036.06
     33120     1037.19
     33160     1038.56
     33200     1039.81
     33240     1040.88
     33280     1042.41
     33320     1043.48
     33360      1044.7
     33400     1046.01
     33440     1047.17
     33480     1048.51
     33520     1049.69
     33560     1051.05
     33600     1052.22
     33640     1053.42
     33680     1054.69
     33720     1055.83
     33760     1057.24
     33800      1058.5
     33840     1059.83
     33880     1061.11
     33920     1062.23
     33960     1063.59
     34000     1064.86
     34040     1065.91
     34080     1067.46
     34120     1068.51
     34160     1069.74
     34200     1071.05
     34240     1072.22
     34280     1073.55
     34320     1074.73
     34360     1076.08
     34400     1077.25
     34440     1078.46
     34480     1079.72
     34520     1080.86
     34560     1082.27
     34600     1083.53
     34640     1084.87
     34680     1086.14
     34720     1087.26
     34760     1088.62
     34800     1089.89
     34840     1090.94
     34880     1092.49
     34920     1093.55
     34960     1094.77
     35000     1096.08
     35040     1097.24
     35080     1098.59
     35120     1099.76
     35160     1101.12
     35200     1102.28
     35240     1103.48
     35280     1104.74
     35320     1105.89
     35360      1107.3
     35400     1108.56
     35440      1109.9
     35480     1111.17
     35520     1112.28
     35560     1113.65
     35600     1114.91
     35640     1115.96
     35680     1117.52
     35720     1118.57
     35760     1119.79
     35800     1121.11
     35840     1122.27
     35880     1123.61
     35920     1124.78
     35960     1126.14
     36000      1127.3
     36040     1128.51
     36080     1129.77
     36120     1130.91
     36160     1132.32
     36200      1133.6
     36240     1134.93
     36280     1136.21
     36320     1137.32
     36360     1138.68
     36400     1139.95
     36440     1140.99
     36480     1142.56
     36520     1143.62
     36560     1144.84
     36600     1146.16
     36640     1147.31
     36680     1148.65
     36720     1149.82
     36760     1151.19
     36800     1152.35
     36840     1153.56
     36880     1154.82
     36920     1155.96
     36960     1157.37
     37000     1158.65
     37040     1159.98
     37080     1161.26
     37120     1162.37
     37160     1163.73
     37200        1165
     37240     1166.04
     37280     1167.61
     37320     1168.66
     37360     1169.88
     37400      1171.2
     37440     1172.36
     37480      1173.7
     37520     1174.87
     37560     1176.24
     37600     1177.39
     37640     1178.61
     37680     1179.87
     37720        1181
     37760     1182.41
     37800     1183.69
     37840     1185.03
     37880      1186.3
     37920     1187.41
     37960     1188.77
     38000     1190.04
     38040     1191.07
     38080     1192.65
     38120      1193.7
     38160     1194.91
     38200     1196.24
     38240     1197.39
     38280     1198.73
     38320     1199.91
     38360     1201.27
     38400     1202.43
     38440     1203.64
     38480      1204.9
     38520     1206.03
     38560     1207.45
     38600     1208.72
     38640     1210.06
     38680     1211.34
     38720     1212.44
     38760      1213.8
     38800     1215.08
     38840      1216.1
     38880     1217.69
     38920     1218.73
     38960     1219.95
     39000     1221.28
     39040     1222.42
     39080     1223.76
     39120     1224.94
     39160     1226.32
     39200     1227.46
     39240     1228.67
     39280     1229.93
     39320     1231.07
     39360      1232.5
     39400     1233.76
     39440      1235.1
     39480     1236.39
     39520     1237.48
     39560     1238.85
     39600     1240.13
     39640     1241.15
     39680     1242.73
     39720     1243.77
     39760     1244.98
     39800     1246.31
     39840     1247.45
     39880     1248.79
     39920     1249.96
     39960     1251.34
     40000     1252.49
     40040     1253.71
     40080     1254.97
     40120      1256.1
     40160     1257.53
     40200      1258.8
     40240     1260.14
     40280     1261.43
     40320     1262.52
     40360     1263.89
     40400     1265.17
     40440     1266.19
     40480     1267.78
     40520     1268.81
     40560     1270.03
     40600     1271.35
     40640     1272.49
     40680     1273.83
     40720        1275
     40760     1276.39
     40800     1277.54
     40840     1278.75
     40880     1280.01
     40920     1281.14
     40960     1282.57
     41000     1283.83
     41040     1285.17
     41080     1286.47
     41120     1287.56
     41160     1288.94
     41200     1290.21
     41240     1291.22
     41280     1292.83
     41320     1293.85
     41360     1295.07
     41400     1296.39
     41440     1297.53
     41480     1298.87
     41520     1300.04
     41560     1301.43
     41600     1302.57
     41640     1303.78
     41680     1305.05
     41720     1306.17
     41760      1307.6
     41800     1308.87
     41840     1310.21
     41880      1311.5
     41920     1312.59
     41960     1313.97
     42000     1315.24
     42040     1316.25
     42080     1317.86
     42120     1318.89
     42160     1320.11
     42200     1321.43
     42240     1322.56
     42280     1323.91
     42320     1325.07
     42360     1326.47
     42400      1327.6
     42440     1328.81
     42480     1330.08
     42520     1331.21
     42560     1332.64
     42600     1333.91
     42640     1335.24
     42680     1336.55
     42720     1337.63
     42760     1339.01
     42800     1340.28
     42840     1341.29
     42880     1342.91
     42920     1343.93
     42960     1345.15
     43000     1346.46
     43040      1347.6
     43080     1348.94
     43120     1350.11
     43160     1351.51
     43200     1352.65
     43240     1353.85
     43280     1355.13
     43320     1356.26
     43360     1357.68
     43400     1358.95
     43440      1360.3
     43480     1361.61
     43520     1362.69
     43560     1364.07
     43600     1365.34
     43640     1366.33
     43680     1367.97
     43720     1368.98
     43760      1370.2
     43800     1371.51
     43840     1372.65
     43880     1373.99
     43920     1375.16
     43960     1376.56
     44000     1377.69
     44040      1378.9
     44080     1380.17
     44120      1381.3
     44160     1382.73
     44200        1384
     44240     1385.35
     44280     1386.65
     44320     1387.73
     44360     1389.11
     44400     1390.39
     44440     1391.38
     44480     1393.01
     44520     1394.03
     44560     1395.24
     44600     1396.56
     44640      1397.7
     44680     1399.04
     44720     1400.21
     44760     1401.61
     44800     1402.74
     44840     1403.94
     44880     1405.21
     44920     1406.33
     44960     1407.78
     45000     1409.04
     45040     1410.39
     45080     1411.69
     45120     1412.77
     45160     1414.15
     45200     1415.43
     45240     1416.42
     45280     1418.06
     45320     1419.07
     45360     1420.29
     45400      1421.6
     45440     1422.74
     45480     1424.09
     45520     1425.26
     45560     1426.67
     45600     1427.79
     45640     1428.99
     45680     1430.26
     45720     1431.39
     45760     1432.82
     45800     1434.08
     45840     1435.44
     45880     1436.75
     45920     1437.82
     45960     1439.22
     46000     1440.48
     46040     1441.48
     46080     1443.12
     46120     1444.12
     46160     1445.34
     46200     1446.65
     46240     1447.79
     46280     1449.14
     46320     1450.31
     46360     1451.72
     46400     1452.84
     46440     1454.05
     46480     1455.33
     46520     1456.45
     46560     1457.88
     46600     1459.15
     46640     1460.51
     46680     1461.83
     46720     1462.89
     46760     1464.29
     46800     1465.55
     46840     1466.54
     46880      1468.2
     46920     1469.19
     46960      1470.4
     47000     1471.71
     47040     1472.87
     47080     1474.21
     47120     1475.38
     47160     1476.79
     47200     1477.91
     47240     1479.12
     47280     1480.39
     47320     1481.52
     47360     1482.95
     47400     1484.21
     47440     1485.58
     47480     1486.89
     47520     1487.96
     47560     1489.35
     47600     1490.62
     47640      1491.6
     47680     1493.25
     47720     1494.26
     47760     1495.47
     47800     1496.78
     47840     1497.94
     47880     1499.28
     47920     1500.45
     47960     1501.86
     48000     1502.98
     48040      1504.2
     48080     1505.47
     48120     1506.59
     48160     1508.03
     48200     1509.29
     48240     1510.66
     48280     1511.97
     48320     1513.03
     48360     1514.43
     48400      1515.7
     48440     1516.67
     48480     1518.34
     48520     1519.33
     48560     1520.56
     48600     1521.87
     48640     1523.02
     48680     1524.36
     48720     1525.54
     48760     1526.95
     48800     1528.07
     48840     1529.28
     48880     1530.55
     48920     1531.67
     48960     1533.11
     49000     1534.37
     49040     1535.74
     49080     1537.05
     49120     1538.11
     49160      1539.5
     49200     1540.78
     49240     1541.75
     49280     1543.42
     49320      1544.4
     49360     1545.63
     49400     1546.94
     49440     1548.09
     49480     1549.43
     49520     1550.61
     49560     1552.02
     49600     1553.14
     49640     1554.35
     49680     1555.62
     49720     1556.73
     49760     1558.18
     49800     1559.44
     49840      1560.8
     49880     1562.13
     49920     1563.17
     49960     1564.57
     50000     1565.85
     50040     1566.81
     50080     1568.49
     50120     1569.46
     50160     1570.69
     50200        1572
     50240     1573.15
     50280     1574.49
     50320     1575.66
     50360     1577.09
     50400      1578.2
     50440     1579.41
     50480     1580.69
     50520     1581.79
     50560     1583.24
     50600     1584.49
     50640     1585.86
     50680     1587.18
     50720     1588.23
     50760     1589.63
     50800      1590.9
     50840     1591.87
     50880     1593.55
     50920     1594.51
     50960     1595.76
     51000     1597.07
     51040     1598.22
     51080     1599.56
     51120     1600.72
     51160     1602.16
     51200     1603.26
     51240     1604.47
     51280     1605.75
     51320     1606.85
     51360      1608.3
     51400     1609.56
     51440     1610.92
     51480     1612.24
     51520     1613.29
     51560     1614.68
     51600     1615.97
     51640     1616.93
     51680     1618.62
     51720     1619.58
     51760     1620.82
     51800     1622.12
     51840     1623.27
     51880     1624.62
     51920     1625.78
     51960     1627.21
     52000     1628.31
     52040     1629.52
     52080      1630.8
     52120      1631.9
     52160     1633.35
     52200      1634.6
     52240     1635.97
     52280     1637.29
     52320     1638.33
     52360     1639.73
     52400     1641.02
     52440     1641.97
     52480     1643.66
     52520     1644.62
     52560     1645.87
     52600     1647.17
     52640     1648.32
     52680     1649.65
     52720     1650.82
     52760     1652.25
     52800     1653.34
     52840     1654.56
     52880     1655.84
     52920     1656.93
     52960      1658.4
     53000     1659.64
     53040     1661.01
     53080     1662.33
     53120     1663.38
     53160     1664.77
     53200     1666.05
     53240     1667.01
     53280      1668.7
     53320     1669.65
     53360      1670.9
     53400      1672.2
     53440     1673.35
     53480      1674.7
     53520     1675.86
     53560      1677.3
     53600     1678.39
     53640     1679.61
     53680     1680.88
     53720     1681.98
     53760     1683.44
     53800     1684.68
     53840     1686.05
     53880     1687.38
     53920     1688.42
     53960     1689.81
     54000      1691.1
     54040     1692.05
     54080     1693.74
     54120      1694.7
     54160     1695.94
     54200     1697.24
     54240     1698.41
     54280     1699.75
     54320      1700.9
     54360     1702.35
     54400     1703.44
     54440     1704.66
     54480     1705.94
     54520     1707.02
     54560      1708.5
     54600     1709.73
     54640     1711.11
     54680     1712.44
     54720     1713.47
     54760     1714.87
     54800     1716.15
     54840     1717.09
     54880     1718.79
     54920     1719.75
     54960     1720.99
     55000     1722.29
     55040     1723.45
     55080      1724.8
     55120     1725.96
     55160      1727.4
     55200     1728.49
     55240     1729.71
     55280     1730.98
     55320     1732.06
     55360     1733.54
     55400     1734.77
     55440     1736.16
     55480     1737.48
     55520     1738.52
     55560     1739.92
     55600     1741.21
     55640     1742.14
     55680     1743.85
     55720     1744.79
     55760     1746.03
     55800     1747.34
     55840      1748.5
     55880     1749.86
     55920        1751
     55960     1752.46
     56000     1753.54
     56040     1754.77
     56080     1756.03
     56120      1757.1
     56160     1758.58
     56200     1759.83
     56240     1761.21
     56280     1762.53
     56320     1763.57
     56360     1764.97
     56400     1766.26
     56440      1767.2
     56480     1768.91
     56520     1769.85
     56560     1771.08
     56600     1772.39
     56640     1773.55
     56680      1774.9
     56720     1776.05
     56760     1777.51
     56800      1778.6
     56840     1779.82
     56880     1781.09
     56920     1782.16
     56960     1783.64
     57000     1784.88
     57040     1786.28
     57080      1787.6
     57120     1788.62
     57160     1790.03
     57200     1791.32
     57240     1792.25
     57280     1793.96
     57320      1794.9
     57360     1796.13
     57400     1797.45
     57440      1798.6
     57480     1799.96
     57520      1801.1
     57560     1802.57
     57600     1803.66
     57640     1804.88
     57680     1806.15
     57720     1807.21
     57760      1808.7
     57800     1809.94
     57840     1811.34
     57880     1812.65
     57920     1813.68
     57960     1815.09
     58000     1816.38
     58040     1817.31
     58080     1819.02
     58120     1819.96
     58160     1821.18
     58200      1822.5
     58240     1823.66
     58280     1825.03
     58320     1826.17
     58360     1827.63
     58400     1828.73
     58440     1829.95
     58480     1831.23
     58520     1832.29
     58560     1833.78
     58600     1835.01
     58640     1836.43
     58680     1837.74
     58720     1838.76
     58760     1840.17
     58800     1841.46
     58840     1842.39
     58880      1844.1
     58920     1845.03
     58960     1846.25
     59000     1847.58
     59040     1848.73
     59080      1850.1
     59120     1851.24
     59160     1852.71
     59200     1853.81
     59240     1855.02
     59280     1856.29
     59320     1857.36
     59360     1858.86
     59400     1860.09
     59440      1861.5
     59480     1862.81
     59520     1863.83
     59560     1865.24
     59600     1866.54
     59640     1867.46
     59680     1869.18
     59720     1870.11
     59760     1871.32
     59800     1872.65
     59840     1873.81
     59880     1875.18
     59920     1876.31
     59960     1877.79
     60000     1878.89
     60040     1880.11
     60080     1881.36
     60120     1882.43
     60160     1883.93
     60200     1885.16
     60240     1886.58
     60280     1887.89
     60320     1888.91
     60360     1890.32
     60400     1891.61
     60440     1892.54
     60480     1894.26
     60520     1895.18
     60560     1896.39
     60600     1897.72
     60640     1898.88
     60680     1900.25
     60720     1901.39
     60760     1902.85
     60800     1903.96
     60840     1905.18
     60880     1906.43
     60920     1907.49
     60960     1908.99
     61000     1910.23
     61040     1911.64
     61080     1912.96
     61120     1913.96
     61160     1915.38
     61200     1916.67
     61240      1917.6
     61280     1919.34
     61320     1920.24
     61360     1921.46
     61400     1922.79
     61440     1923.94
     61480     1925.32
     61520     1926.46
     61560     1927.92
     61600     1929.03
     61640     1930.24
     61680      1931.5
     61720     1932.56
     61760     1934.07
     61800      1935.3
     61840     1936.71
     61880     1938.04
     61920     1939.04
     61960     1940.46
     62000     1941.76
     62040     1942.68
     62080     1944.42
     62120     1945.32
     62160     1946.53
     62200     1947.87
     62240     1949.01
     62280      1950.4
     62320     1951.53
     62360     1952.99
     62400      1954.1
     62440     1955.32
     62480     1956.57
     62520     1957.63
     62560     1959.13
     62600     1960.38
     62640     1961.79
     62680     1963.12
     62720     1964.11
     62760     1965.54
     62800     1966.84
     62840     1967.75
     62880     1969.49
     62920     1970.38
     62960      1971.6
     63000     1972.94
     63040     1974.08
     63080     1975.46
     63120      1976.6
     63160     1978.06
     63200     1979.17
     63240     1980.38
     63280     1981.64
     63320      1982.7
     63360      1984.2
     63400     1985.45
     63440     1986.87
     63480     1988.19
     63520     1989.19
     63560     1990.62
     63600      1991.9
     63640     1992.82
     63680     1994.57
     63720     1995.46
     63760     1996.68
     63800     1998.01
     63840     1999.15
     63880     2000.54
     63920     2001.68
     63960     2003.13
     64000     2004.25
     64040     2005.46
     64080     2006.72
     64120     2007.78
     64160     2009.28
     64200     2010.54
     64240     2011.95
     64280     2013.28
     64320     2014.27
     64360     2015.71
     64400     2016.99
     64440      2017.9
     64480     2019.66
     64520     2020.53
     64560     2021.76
     64600     2023.09
     64640     2024.23
     64680     2025.61
     64720     2026.76
     64760     2028.22
     64800     2029.33
     64840     2030.55
     64880      2031.8
     64920     2032.87
     64960     2034.37
     65000     2035.61
     65040     2037.03
     65080     2038.36
     65120     2039.35
     65160     2040.79
     65200     2042.08
     65240     2042.97
     65280     2044.74
     65320     2045.62
     65360     2046.85
     65400     2048.18
     65440     2049.32
     65480      2050.7
     65520     2051.86
     65560     2053.32
     65600     2054.42
     65640     2055.65
     65680     2056.91
     65720     2057.96
     65760     2059.47
     65800      2060.7
     65840     2062.12
     65880     2063.46
     65920     2064.44
     65960     2065.89
     66000     2067.17
     66040     2068.06
     66080     2069.84
     66120     2070.71
     66160     2071.93
     66200     2073.26
     66240      2074.4
     66280     2075.78
     66320     2076.94
     66360     2078.41
     66400     2079.51
     66440     2080.74
     66480        2082
     66520     2083.04
     66560     2084.56
     66600     2085.79
     66640     2087.22
     66680     2088.55
     66720     2089.54
     66760     2090.99
     66800     2092.27
     66840     2093.15
     66880     2094.93
     66920     2095.79
     66960     2097.02
     67000     2098.35
     67040      2099.5
     67080     2100.88
     67120     2102.02
     67160      2103.5
     67200     2104.59
     67240     2105.82
     67280     2107.08
     67320     2108.11
     67360     2109.64
     67400     2110.87
     67440     2112.29
     67480     2113.64
     67520     2114.62
     67560     2116.06
     67600     2117.35
     67640     2118.22
     67680     2120.01
     67720     2120.86
     67760     2122.09
     67800     2123.43
     67840     2124.57
     67880     2125.96
     67920     2127.09
     67960     2128.58
     68000     2129.67
     68040     2130.89
     68080     2132.15
     68120     2133.18
     68160      2134.7
     68200     2135.93
     68240     2137.36
     68280     2138.73
     68320     2139.68
     68360     2141.14
     68400     2142.43
     68440     2143.29
     68480     2145.08
     68520     2145.94
     68560     2147.17
     68600     2148.51
     68640     2149.65
     68680     2151.04
     68720     2152.18
     68760     2153.67
     68800     2154.76
     68840     2155.98
     68880     2157.24
     68920     2158.27
     68960     2159.79
     69000     2161.03
     69040     2162.44
     69080     2163.82
     69120     2164.78
     69160     2166.22
     69200     2167.52
     69240     2168.37
     69280     2170.17
     69320     2171.02
     69360     2172.25
     69400      2173.6
     69440     2174.73
     69480     2176.12
     69520     2177.26
     69560     2178.75
     69600     2179.84
     69640     2181.06
     69680     2182.33
     69720     2183.36
     69760     2184.87
     69800     2186.12
     69840     2187.53
     69880      2188.9
     69920     2189.86
     69960      2191.3
     70000     2192.61
     70040     2193.44
     70080     2195.25
     70120      2196.1
     70160     2197.32
     70200      2198.7
     70240     2199.82
     70280      2201.2
     70320     2202.33
     70360     2203.83
     70400     2204.91
     70440     2206.13
     70480     2207.41
     70520     2208.43
     70560     2209.95
     70600      2211.2
     70640     2212.61
     70680     2213.99
     70720     2214.94
     70760      2216.4
     70800      2217.7
     70840     2218.53
     70880     2220.35
     70920     2221.19
     70960     2222.41
     71000     2223.79
     71040     2224.91
     71080      2226.3
     71120     2227.43
     71160     2228.93
     71200     2230.02
     71240     2231.23
     71280     2232.51
     71320     2233.55
     71360     2235.06
     71400      2236.3
     71440     2237.71
     71480      2239.1
     71520     2240.05
     71560      2241.5
     71600     2242.79
     71640     2243.63
     71680     2245.45
     71720     2246.28
     71760     2247.51
     71800     2248.87
     71840        2250
     71880     2251.39
     71920     2252.52
     71960     2254.03
     72000     2255.11
     72040     2256.32
     72080      2257.6
     72120     2258.63
     72160     2260.15
     72200     2261.38
     72240     2262.81
     72280     2264.19
     72320     2265.14
     72360     2266.59
     72400     2267.89
     72440     2268.72
     72480     2270.55
     72520     2271.39
     72560     2272.61
     72600     2273.97
     72640     2275.09
     72680     2276.48
     72720     2277.62
     72760     2279.12
     72800     2280.21
     72840     2281.42
     72880      2282.7
     72920     2283.72
     72960     2285.24
     73000     2286.49
     73040     2287.91
     73080     2289.28
     73120     2290.24
     73160      2291.7
     73200        2293
     73240     2293.82
     73280     2295.66
     73320     2296.49
     73360     2297.72
     73400     2299.08
     73440      2300.2
     73480     2301.59
     73520     2302.72
     73560     2304.23
     73600     2305.31
     73640     2306.51
     73680     2307.79
     73720     2308.81
     73760     2310.34
     73800     2311.58
     73840     2313.01
     73880     2314.39
     73920     2315.34
     73960      2316.8
     74000      2318.1
     74040     2318.91
     74080     2320.77
     74120     2321.59
     74160     2322.82
     74200     2324.17
     74240     2325.29
     74280     2326.68
     74320     2327.82
     74360     2329.32
     74400     2330.39
     74440      2331.6
     74480     2332.88
     74520     2333.89
     74560     2335.43
     74600     2336.67
     74640     2338.11
     74680     2339.48
     74720     2340.42
     74760     2341.89
     74800     2343.19
     74840        2344
     74880     2345.86
     74920     2346.68
     74960      2347.9
     75000     2349.25
     75040     2350.38
     75080     2351.77
     75120     2352.91
     75160     2354.41
     75200     2355.48
     75240     2356.68
     75280     2357.97
     75320     2358.98
     75360     2360.51
     75400     2361.74
     75440     2363.19
     75480     2364.57
     75520     2365.51
     75560     2366.98
     75600     2368.27
     75640     2369.08
     75680     2370.94
     75720     2371.75
     75760     2372.98
     75800     2374.33
     75840     2375.46
     75880     2376.85
     75920        2378
     75960     2379.49
     76000     2380.57
     76040     2381.77
     76080     2383.06
     76120     2384.06
     76160      2385.6
     76200     2386.84
     76240     2388.28
     76280     2389.67
     76320     2390.62
     76360     2392.08
     76400     2393.36
     76440     2394.17
     76480     2396.05
     76520     2396.84
     76560     2398.08
     76600     2399.42
     76640     2400.55
     76680     2401.94
     76720     2403.09
     76760     2404.58
     76800     2405.65
     76840     2406.86
     76880     2408.14
     76920     2409.15
     76960     2410.68
     77000     2411.92
     77040     2413.37
     77080     2414.76
     77120     2415.71
     77160     2417.16
     77200     2418.46
     77240     2419.26
     77280     2421.13
     77320     2421.92
     77360     2423.16
     77400     2424.51
     77440     2425.64
     77480     2427.03
     77520     2428.18
     77560     2429.68
     77600     2430.74
     77640     2431.93
     77680     2433.22
     77720     2434.23
     77760     2435.75
     77800        2437
     77840     2438.45
     77880     2439.85
     77920      2440.8
     77960     2442.25
     78000     2443.55
     78040     2444.36
     78080     2446.23
     78120     2447.03
     78160     2448.26
     78200     2449.61
     78240     2450.72
     78280     2452.12
     78320     2453.28
     78360     2454.78
     78400     2455.83
     78440     2457.03
     78480     2458.31
     78520     2459.32
     78560     2460.85
     78600      2462.1
     78640     2463.55
     78680     2464.96
     78720     2465.89
     78760     2467.35
     78800     2468.65
     78840     2469.46
     78880     2471.35
     78920     2472.13
     78960     2473.36
     79000     2474.71
     79040     2475.83
     79080     2477.21
     79120     2478.37
     79160     2479.89
     79200     2480.93
     79240     2482.12
     79280     2483.41
     79320     2484.42
     79360     2485.95
     79400      2487.2
     79440     2488.66
     79480     2490.07
     79520     2491.01
     79560     2492.45
     79600     2493.75
     79640     2494.57
     79680     2496.45
     79720     2497.24
     79760     2498.46
     79800     2499.82
     79840     2500.93
     79880     2502.32
     79920     2503.49
     79960        2505
     80000     2506.05
     80040     2507.23
     80080     2508.51
     80120     2509.53
     80160     2511.05
     80200      2512.3
     80240     2513.74
     80280     2515.15
     80320      2516.1
     80360     2517.54
     80400     2518.84
     80440     2519.65
     80480     2521.54
     80520     2522.33
     80560     2523.55
     80600     2524.91
     80640     2526.01
     80680     2527.39
     80720     2528.57
     80760     2530.08
     80800     2531.13
     80840      2532.3
     80880      2533.6
     80920      2534.6
     80960     2536.14
     81000     2537.37
     81040     2538.82
     81080     2540.23
     81120     2541.17
     81160      2542.6
     81200     2543.91
     81240     2544.71
     81280     2546.61
     81320      2547.4
     81360     2548.61
     81400     2549.98
     81440     2551.08
     81480     2552.46
     81520     2553.63
     81560     2555.15
     81600      2556.2
     81640     2557.37
     81680     2558.67
     81720     2559.67
     81760     2561.21
     81800     2562.45
     81840     2563.88
     81880     2565.29
     81920     2566.23
     81960     2567.67
     82000     2568.97
     82040     2569.76
     82080     2571.68
     82120     2572.46
     82160     2573.66
     82200     2575.04
     82240     2576.13
     82280      2577.5
     82320     2578.69
     82360     2580.21
     82400     2581.27
     82440     2582.43
     82480     2583.73
     82520     2584.73
     82560     2586.28
     82600     2587.51
     82640     2588.95
     82680     2590.35
     82720     2591.29
     82760     2592.72
     82800     2594.04
     82840     2594.82
     82880     2596.75
     82920     2597.53
     82960     2598.73
     83000      2600.1
     83040     2601.19
     83080     2602.56
     83120     2603.75
     83160     2605.28
     83200     2606.34
     83240     2607.49
     83280     2608.79
     83320     2609.79
     83360     2611.34
     83400     2612.57
     83440     2613.99
     83480     2615.41
     83520     2616.35
     83560     2617.79
     83600      2619.1
     83640     2619.88
     83680     2621.82
     83720      2622.6
     83760     2623.79
     83800     2625.16
     83840     2626.24
     83880     2627.62
     83920     2628.83
     83960     2630.35
     84000      2631.4
     84040     2632.55
     84080     2633.86
     84120     2634.85
     84160      2636.4
     84200     2637.64
     84240     2639.06
     84280     2640.48
     84320     2641.41
     84360     2642.87
     84400     2644.18
     84440     2644.96
     84480      2646.9
     84520     2647.66
     84560     2648.86
     84600     2650.24
     84640     2651.31
     84680     2652.68
     84720     2653.88
     84760     2655.42
     84800     2656.46
     84840     2657.62
     84880     2658.92
     84920     2659.91
     84960     2661.47
     85000     2662.69
     85040     2664.12
     85080     2665.55
     85120     2666.47
     85160     2667.93
     85200     2669.25
     85240     2670.02
     85280     2671.97
     85320     2672.73
     85360     2673.92
     85400     2675.29
     85440     2676.35
     85480     2677.74
     85520     2678.95
     85560     2680.49
     85600     2681.51
     85640     2682.68
     85680     2683.97
     85720     2684.97
     85760     2686.54
     85800     2687.75
     85840     2689.17
     85880     2690.61
     85920     2691.53
     85960     2692.98
     86000     2694.29
     86040     2695.07
     86080     2697.01
     86120     2697.76
     86160     2698.96
     86200     2700.33
     86240     2701.39
     86280     2702.78
     86320     2703.98
     86360     2705.52
     86400     2706.54
     86440     2707.72
     86480     2709.01
     86520        2710
     86560     2711.57
     86600     2712.79
     86640     2714.21
     86680     2715.64
     86720     2716.56
     86760        2718
     86800     2719.31
     86840     2720.09
     86880     2722.04
     86920     2722.77
     86960     2723.97
     87000     2725.34
     87040     2726.41
     87080      2727.8
     87120        2729
     87160     2730.54
     87200     2731.57
     87240     2732.74
     87280     2734.03
     87320     2735.02
     87360     2736.57
     87400     2737.79
     87440     2739.22
     87480     2740.64
     87520     2741.59
     87560     2743.03
     87600     2744.33
     87640     2745.09
     87680     2747.06
     87720     2747.79
     87760     2748.99
     87800     2750.36
     87840     2751.42
     87880     2752.82
     87920     2754.03
     87960     2755.57
     88000     2756.59
     88040     2757.76
     88080     2759.04
     88120     2760.03
     88160     2761.59
     88200     2762.81
     88240     2764.25
     88280     2765.67
     88320     2766.61
     88360     2768.05
     88400     2769.35
     88440      2770.1
     88480     2772.08
     88520      2772.8
     88560        2774
     88600     2775.37
     88640     2776.43
     88680     2777.82
     88720     2779.04
     88760     2780.59
     88800      2781.6
     88840     2782.78
     88880     2784.05
     88920     2785.05
     88960     2786.59
     89000     2787.82
     89040     2789.26
     89080     2790.67
     89120     2791.62
     89160     2793.06
     89200     2794.35
     89240     2795.11
     89280     2797.08
     89320      2797.8
     89360        2799
     89400     2800.39
     89440     2801.44
     89480     2802.83
     89520     2804.06
     89560     2805.62
     89600     2806.62
     89640     2807.79
     89680     2809.06
     89720     2810.05
     89760      2811.6
     89800     2812.83
     89840     2814.27
     89880     2815.69
     89920     2816.64
     89960     2818.06
     90000     2819.36
     90040     2820.12
     90080     2822.09
     90120     2822.81
     90160        2824
     90200     2825.39
     90240     2826.46
     90280     2827.85
     90320     2829.08
     90360     2830.64
     90400     2831.63
     90440      2832.8
     90480     2834.07
     90520     2835.06
     90560     2836.61
     90600     2837.86
     90640     2839.29
     90680     2840.71
     90720     2841.67
     90760     2843.08
     90800     2844.37
     90840     2845.14
     90880     2847.12
     90920     2847.82
     90960     2849.02
     91000     2850.42
     91040     2851.48
     91080     2852.89
     91120      2854.1
     91160     2855.65
     91200     2856.65
     91240     2857.82
     91280     2859.09
     91320     2860.08
     91360     2861.62
     91400     2862.87
     91440     2864.31
     91480     2865.74
     91520     2866.68
     91560     2868.09
     91600     2869.39
     91640     2870.15
     91680     2872.14
     91720     2872.83
     91760     2874.02
     91800     2875.43
     91840     2876.49
     91880     2877.91
     91920     2879.12
     91960     2880.67
     92000     2881.67
     92040     2882.83
     92080     2884.11
     92120     2885.09
     92160     2886.63
     92200     2887.87
     92240     2889.31
     92280     2890.75
     92320     2891.68
     92360      2893.1
     92400     2894.39
     92440     2895.15
     92480     2897.15
     92520     2897.84
     92560     2899.02
     92600     2900.45
     92640      2901.5
     92680     2902.92
     92720     2904.12
     92760     2905.68
     92800     2906.67
     92840     2907.83
     92880     2909.11
     92920     2910.09
     92960     2911.65
     93000     2912.89
     93040     2914.31
     93080     2915.75
     93120     2916.68
     93160     2918.12
     93200      2919.4
     93240     2920.17
     93280     2922.18
     93320     2922.86
     93360     2924.03
     93400     2925.46
     93440     2926.49
     93480     2927.93
     93520     2929.12
     93560     2930.69
     93600     2931.68
     93640     2932.84
     93680     2934.13
     93720     2935.09
     93760     2936.66
     93800      2937.9
     93840     2939.33
     93880     2940.77
     93920      2941.7
     93960     2943.14
     94000     2944.42
     94040     2945.18
     94080     2947.19
     94120     2947.87
     94160     2949.04
     94200     2950.48
     94240     2951.51
     94280     2952.94
     94320     2954.13
     94360     2955.68
     94400     2956.69
     94440     2957.85
     94480     2959.12
     94520      2960.1
     94560     2961.66
     94600     2962.91
     94640     2964.35
     94680     2965.78
     94720     2966.71
     94760     2968.15
     94800     2969.42
     94840     2970.18
     94880     2972.19
     94920     2972.87
     94960     2974.05
     95000     2975.48
     95040     2976.52
     95080     2977.95
     95120     2979.11
     95160     2980.67
     95200     2981.68
     95240     2982.85
     95280     2984.12
     95320     2985.09
     95360     2986.66
     95400      2987.9
     95440     2989.34
     95480     2990.79
     95520      2991.7
     95560     2993.13
     95600     2994.42
     95640     2995.18
     95680     2997.19
     95720     2997.85
     95760     2999.05
     95800     3000.47
     95840      3001.5
     95880     3002.93
     95920     3004.11
     95960     3005.66
     96000     3006.67
     96040     3007.83
     96080     3009.11
     96120     3010.08
     96160     3011.65
     96200     3012.89
     96240     3014.32
     96280     3015.77
     96320     3016.69
     96360     3018.11
     96400      3019.4
     96440     3020.16
     96480     3022.17
     96520     3022.81
     96560     3024.01
     96600     3025.43
     96640     3026.48
     96680      3027.9
     96720     3029.09
     96760     3030.62
     96800     3031.63
     96840     3032.81
     96880     3034.07
     96920     3035.04
     96960     3036.62
     97000     3037.86
     97040     3039.29
     97080     3040.76
     97120     3041.66
     97160      3043.1
     97200     3044.38
     97240     3045.12
     97280     3047.12
     97320     3047.79
     97360     3048.97
     97400     3050.41
     97440     3051.44
     97480     3052.87
     97520     3054.07
     97560     3055.59
     97600     3056.61
     97640     3057.78
     97680     3059.03
     97720     3060.01
     97760     3061.59
     97800     3062.84
     97840     3064.25
     97880     3065.73
     97920     3066.63
     97960     3068.06
     98000     3069.35
     98040     3070.08
     98080     3072.09
     98120     3072.76
     98160     3073.94
     98200     3075.39
     98240     3076.41
     98280     3077.84
     98320     3079.04
     98360     3080.57
     98400     3081.58
     98440     3082.73
     98480     3083.99
     98520     3084.97
     98560     3086.56
     98600     3087.81
     98640     3089.22
     98680     3090.71
     98720     3091.61
     98760     3093.05
     98800     3094.32
     98840     3095.05
     98880     3097.07
     98920     3097.72
     98960     3098.92
     99000     3100.36
     99040      3101.4
     99080     3102.81
     99120        3104
     99160     3105.56
     99200     3106.56
     99240     3107.71
     99280     3108.97
     99320     3109.95
     99360     3111.55
     99400     3112.79
     99440     3114.22
     99480     3115.72
     99520     3116.61
     99560     3118.06
     99600     3119.32
     99640     3120.06
     99680     3122.07
     99720     3122.73
     99760     3123.93
     99800     3125.38
     99840     3126.41
     99880     3127.83
     99920     3129.02
     99960     3130.58
    100000     3131.57
    100040     3132.72
    100080     3133.99
    100120     3134.96
    100160     3136.56
    100200      3137.8
    100240     3139.25
    100280     3140.74
    100320     3141.64
    100360     3143.07
    100400     3144.33
    100440     3145.05
    100480     3147.08
    100520     3147.71
    100560     3148.94
    100600     3150.39
    100640      3151.4
    100680     3152.84
    100720     3154.03
    100760     3155.58
    100800     3156.59
    100840     3157.73
    100880     3159.02
    100920     3159.98
    100960     3161.58
    101000     3162.82
    101040     3164.27
    101080     3165.77
    101120     3166.66
    101160      3168.1
    101200     3169.37
    101240     3170.08
    101280      3172.1
    101320     3172.74
    101360     3173.96
    101400     3175.42
    101440     3176.42
    101480     3177.88
    101520     3179.05
    101560     3180.61
    101600     3181.63
    101640     3182.77
    101680     3184.06
    101720     3185.03
    101760     3186.61
    101800     3187.85
    101840     3189.33
    101880     3190.83
    101920     3191.71
    101960     3193.15
    102000     3194.42
    102040     3195.12
    102080     3197.16
    102120     3197.79
    102160        3199
    102200     3200.46
    102240     3201.47
    102280     3202.94
    102320     3204.09
    102360     3205.66
    102400     3206.67
    102440     3207.82
    102480     3209.11
    102520     3210.09
    102560     3211.67
    102600     3212.91
    102640     3214.38
    102680      3215.9
    102720     3216.77
    102760      3218.2
    102800     3219.47
    102840     3220.16
    102880     3222.21
    102920     3222.85
    102960     3224.05
    103000     3225.52
    103040     3226.52
    103080     3228.01
    103120     3229.14
    103160     3230.74
    103200     3231.74
    103240     3232.89
    103280     3234.18
    103320     3235.16
    103360     3236.75
    103400     3237.98
    103440     3239.45
    103480     3240.99
    103520     3241.86
    103560     3243.28
    103600     3244.56
    103640     3245.24
    103680      3247.3
    103720     3247.95
    103760     3249.11
    103800     3250.59
    103840     3251.59
    103880     3253.09
    103920     3254.22
    103960      3255.8
    104000     3256.82
    104040     3257.98
    104080     3259.28
    104120     3260.25
    104160     3261.84
    104200     3263.06
    104240     3264.53
    104280     3266.06
    104320     3266.93
    104360     3268.34
    104400     3269.63
    104440     3270.31
    104480     3272.38
    104520     3273.03
    104560     3274.19
    104600     3275.67
    104640     3276.66
    104680     3278.17
    104720     3279.31
    104760     3280.88
    104800     3281.88
    104840     3283.03
    104880     3284.33
    104920     3285.33
    104960     3286.89
    105000     3288.13
    105040     3289.59
    105080     3291.13
    105120        3292
    105160     3293.41
    105200      3294.7
    105240     3295.37
    105280     3297.45
    105320     3298.09
    105360     3299.25
    105400     3300.74
    105440     3301.73
    105480     3303.24
    105520     3304.38
    105560     3305.96
    105600     3306.96
    105640      3308.1
    105680     3309.41
    105720     3310.39
    105760     3311.97
    105800     3313.21
    105840     3314.65
    105880     3316.21
    105920     3317.06
    105960     3318.48
    106000     3319.78
    106040     3320.45
    106080     3322.53
    106120     3323.14
    106160     3324.33
    106200     3325.81
    106240     3326.81
    106280     3328.32
    106320     3329.45
    106360     3331.03
    106400     3332.03
    106440     3333.16
    106480     3334.48
    106520     3335.46
    106560     3337.05
    106600     3338.29
    106640     3339.74
    106680     3341.28
    106720     3342.16
    106760     3343.57
    106800     3344.87
    106840     3345.53
    106880     3347.62
    106920     3348.24
    106960     3349.43
    107000      3350.9
    107040      3351.9
    107080     3353.42
    107120     3354.54
    107160     3356.11
    107200     3357.12
    107240     3358.26
    107280     3359.58
    107320     3360.56
    107360     3362.14
    107400     3363.38
    107440     3364.82
    107480     3366.36
    107520     3367.25
    107560     3368.66
    107600     3369.97
    107640     3370.62
    107680     3372.72
    107720     3373.33
    107760      3374.5
    107800     3375.99
    107840     3376.96
    107880      3378.5
    107920     3379.62
    107960     3381.19
    108000      3382.2
    108040     3383.33
    108080     3384.65
    108120     3385.63
    108160     3387.23
    108200     3388.46
    108240     3389.91
    108280     3391.46
    108320     3392.33
    108360     3393.77
    108400     3395.06
    108440     3395.71
    108480      3397.8
    108520     3398.42
    108560     3399.59
    108600     3401.09
    108640     3402.05
    108680     3403.59
    108720     3404.71
    108760     3406.28
    108800      3407.3
    108840     3408.42
    108880     3409.76
    108920     3410.72
    108960     3412.33
    109000     3413.55
    109040        3415
    109080     3416.55
    109120     3417.42
    109160     3418.86
    109200     3420.16
    109240     3420.81
    109280     3422.89
    109320     3423.51
    109360     3424.67
    109400     3426.18
    109440     3427.14
    109480     3428.68
    109520      3429.8
    109560     3431.38
    109600     3432.39
    109640     3433.52
    109680     3434.86
    109720     3435.81
    109760     3437.43
    109800     3438.66
    109840     3440.11
    109880     3441.67
    109920     3442.52
    109960     3443.97
    110000     3445.26
    110040     3445.91
    110080        3448
    110120     3448.62
    110160     3449.78
    110200     3451.29
    110240     3452.26
    110280      3453.8
    110320      3454.9
    110360      3456.5
    110400     3457.51
    110440     3458.64
    110480     3459.98
    110520     3460.92
    110560     3462.53
    110600     3463.78
    110640     3465.22
    110680     3466.78
    110720     3467.63
    110760     3469.09
    110800     3470.39
    110840     3471.02
    110880     3473.14
    110920     3473.73
    110960     3474.88
    111000     3476.41
    111040     3477.38
    111080     3478.91
    111120     3480.01
    111160     3481.62
    111200     3482.65
    111240     3483.74
    111280     3485.08
    111320     3486.03
    111360     3487.64
    111400     3488.88
    111440     3490.33
    111480      3491.9
    111520     3492.74
    111560     3494.21
    111600      3495.5
    111640     3496.13
    111680     3498.26
    111720     3498.85
    111760        3500
    111800     3501.53
    111840     3502.48
    111880     3504.03
    111920     3505.12
    111960     3506.73
    112000     3507.76
    112040     3508.86
    112080     3510.19
    112120     3511.13
    112160     3512.75
    112200        3514
    112240     3515.43
    112280        3517
    112320     3517.86
    112360     3519.33
    112400      3520.6
    112440     3521.26
    112480     3523.36
    112520     3523.95
    112560     3525.12
    112600     3526.65
    112640     3527.58
    112680     3529.14
    112720     3530.25
    112760     3531.85
    112800     3532.88
    112840     3533.97
    112880     3535.31
    112920     3536.23
    112960     3537.86
    113000     3539.12
    113040     3540.55
    113080     3542.11
    113120     3542.96
    113160     3544.45
    113200     3545.71
    113240     3546.37
    113280     3548.49
    113320     3549.07
    113360     3550.24
    113400     3551.77
    113440     3552.69
    113480     3554.25
    113520     3555.37
    113560     3556.98
    113600     3558.01
    113640     3559.08
    113680     3560.45
    113720     3561.35
    113760     3562.99
    113800     3564.23
    113840     3565.66
    113880     3567.24
    113920     3568.09
    113960     3569.57
    114000     3570.84
    114040     3571.49
    114080     3573.62
    114120      3574.2
    114160     3575.38
    114200      3576.9
    114240     3577.82
    114280     3579.38
    114320      3580.5
    114360      3582.1
    114400     3583.13
    114440     3584.18
    114480     3585.55
    114520     3586.47
    114560     3588.12
    114600     3589.36
    114640     3590.79
    114680     3592.39
    114720     3593.22
    114760     3594.71
    114800     3595.98
    114840     3596.62
    114880     3598.77
    114920     3599.33
    114960     3600.51
    115000     3602.02
    115040     3602.95
    115080      3604.5
    115120     3605.62
    115160     3607.22
    115200     3608.25
    115240     3609.29
    115280     3610.67
    115320     3611.58
    115360     3613.23
    115400     3614.48
    115440     3615.92
    115480     3617.51
    115520     3618.36
    115560     3619.84
    115600     3621.08
    115640     3621.73
    115680     3623.89
    115720     3624.43
    115760     3625.61
    115800     3627.14
    115840     3628.07
    115880     3629.63
    115920     3630.74
    115960     3632.34
    116000     3633.38
    116040     3634.42
    116080     3635.79
    116120     3636.71
    116160     3638.35
    116200     3639.62
    116240     3641.06
    116280     3642.65
    116320     3643.49
    116360     3644.97
    116400     3646.21
    116440     3646.83
    116480     3649.02
    116520     3649.56
    116560     3650.73
    116600     3652.24
    116640     3653.19
    116680     3654.73
    116720     3655.85
    116760     3657.45
    116800      3658.5
    116840     3659.53
    116880     3660.89
    116920     3661.81
    116960     3663.44
    117000     3664.74
    117040     3666.18
    117080     3667.76
    117120      3668.6
    117160     3670.08
    117200     3671.31
    117240     3671.93
    117280     3674.15
    117320     3674.67
    117360     3675.83
    117400     3677.36
    117440      3678.3
    117480     3679.84
    117520     3680.96
    117560     3682.55
    117600     3683.62
    117640     3684.64
    117680     3686.01
    117720     3686.94
    117760     3688.57
    117800     3689.86
    117840     3691.31
    117880     3692.88
    117920     3693.72
    117960     3695.21
    118000     3696.42
    118040     3697.04
    118080     3699.26
    118120     3699.78
    118160     3700.94
    118200     3702.48
    118240     3703.43
    118280     3704.97
    118320     3706.09
    118360     3707.67
    118400     3708.76
    118440     3709.77
    118480     3711.13
    118520     3712.04
    118560      3713.7
    118600     3714.98
    118640     3716.43
    118680        3718
    118720     3718.85
    118760     3720.34
    118800     3721.55
    118840     3722.18
    118880     3724.41
    118920      3724.9
    118960     3726.06
    119000      3727.6
    119040     3728.55
    119080     3730.09
    119120     3731.21
    119160     3732.79
    119200     3733.88
    119240     3734.89
    119280     3736.25
    119320     3737.16
    119360     3738.83
    119400     3740.09
    119440     3741.55
    119480     3743.12
    119520     3743.97
    119560     3745.44
    119600     3746.66
    119640     3747.29
    119680     3749.51
    119720     3749.99
    119760     3751.16
    119800     3752.71
    119840     3753.64
    119880      3755.2
    119920     3756.33
    119960      3757.9
    120000     3758.98
    120040     3760.01
    120080     3761.37
    120120     3762.26
    120160     3763.92
    120200     3765.19
    120240     3766.64
    120280     3768.23
    120320     3769.05
    120360     3770.54
    120400     3771.76
    120440     3772.38
    120480     3774.63
    120520      3775.1
    120560     3776.27
    120600      3777.8
    120640     3778.74
    120680     3780.31
    120720     3781.43
    120760        3783
    120800     3784.11
    120840     3785.11
    120880     3786.47
    120920     3787.38
    120960     3789.04
    121000     3790.29
    121040     3791.76
    121080     3793.33
    121120     3794.16
    121160     3795.66
    121200     3796.87
    121240      3797.5
    121280     3799.75
    121320     3800.21
    121360     3801.39
    121400     3802.91
    121440     3803.85
    121480     3805.44
    121520     3806.55
    121560     3808.11
    121600     3809.22
    121640      3810.2
    121680     3811.57
    121720     3812.49
    121760     3814.14
    121800     3815.41
    121840     3816.88
    121880     3818.45
    121920     3819.28
    121960     3820.78
    122000     3821.98
    122040     3822.61
    122080     3824.87
    122120     3825.31
    122160      3826.5
    122200     3828.02
    122240     3828.96
    122280     3830.53
    122320     3831.66
    122360     3833.21
    122400     3834.32
    122440     3835.29
    122480     3836.67
    122520     3837.59
    122560     3839.23
    122600     3840.51
    122640     3841.98
    122680     3843.54
    122720     3844.38
    122760     3845.86
    122800     3847.05
    122840     3847.69
    122880     3849.98
    122920     3850.39
    122960     3851.62
    123000     3853.12
    123040     3854.05
    123080     3855.62
    123120     3856.75
    123160     3858.31
    123200     3859.42
    123240      3860.4
    123280     3861.76
    123320     3862.68
    123360     3864.34
    123400     3865.62
    123440     3867.11
    123480     3868.66
    123520     3869.51
    123560     3870.97
    123600     3872.15
    123640     3872.78
    123680     3875.09
    123720     3875.53
    123760     3876.74
    123800     3878.24
    123840     3879.16
    123880     3880.74
    123920     3881.87
    123960     3883.43
    124000     3884.52
    124040     3885.51
    124080     3886.85
    124120     3887.79
    124160     3889.44
    124200     3890.74
    124240     3892.22
    124280     3893.76
    124320     3894.62
    124360     3896.09
    124400     3897.24
    124440     3897.88
    124480      3900.2
    124520     3900.63
    124560     3901.83
    124600     3903.33
    124640     3904.25
    124680     3905.83
    124720     3906.96
    124760     3908.51
    124800     3909.61
    124840     3910.61
    124880     3911.95
    124920     3912.87
    124960     3914.53
    125000     3915.83
    125040     3917.29
    125080     3918.84
    125120     3919.69
    125160     3921.16
    125200     3922.31
    125240     3922.94
    125280     3925.28
    125320     3925.71
    125360     3926.92
    125400      3928.4
    125440     3929.32
    125480      3930.9
    125520     3932.04
    125560      3933.6
    125600      3934.7
    125640     3935.71
    125680     3937.05
    125720     3937.96
    125760     3939.62
    125800     3940.91
    125840      3942.4
    125880     3943.93
    125920      3944.8
    125960     3946.25
    126000     3947.41
    126040     3948.03
    126080     3950.37
    126120     3950.79
    126160     3952.01
    126200     3953.49
    126240     3954.44
    126280     3956.02
    126320     3957.13
    126360     3958.71
    126400      3959.8
    126440     3960.81
    126480     3962.14
    126520     3963.05
    126560      3964.7
    126600        3966
    126640     3967.48
    126680     3969.02
    126720     3969.88
    126760     3971.34
    126800      3972.5
    126840     3973.12
    126880     3975.47
    126920     3975.89
    126960      3977.1
    127000     3978.58
    127040     3979.52
    127080      3981.1
    127120     3982.22
    127160     3983.79
    127200      3984.9
    127240     3985.92
    127280     3987.22
    127320     3988.15
    127360      3989.8
    127400     3991.08
    127440     3992.58
    127480     3994.13
    127520     3994.99
    127560     3996.44
    127600     3997.61
    127640     3998.24
    127680     4000.59
    127720        4001
    127760      4002.2
    127800     4003.69
    127840     4004.62
    127880     4006.22
    127920     4007.32
    127960     4008.89
    128000     4010.01
    128040     4011.03
    128080     4012.33
    128120     4013.24
    128160     4014.89
    128200     4016.18
    128240     4017.68
    128280     4019.24
    128320      4020.1
    128360     4021.57
    128400     4022.73
    128440     4023.34
    128480     4025.69
    128520      4026.1
    128560     4027.31
    128600      4028.8
    128640     4029.72
    128680     4031.32
    128720     4032.43
    128760     4034.01
    128800     4035.11
    128840     4036.15
    128880     4037.45
    128920     4038.36
    128960     4040.01
    129000      4041.3
    129040     4042.81
    129080     4044.38
    129120     4045.22
    129160      4046.7
    129200     4047.84
    129240     4048.46
    129280     4050.82
    129320     4051.22
    129360     4052.43
    129400     4053.93
    129440     4054.84
    129480     4056.45
    129520     4057.54
    129560      4059.1
    129600     4060.23
    129640     4061.27
    129680     4062.56
    129720     4063.47
    129760     4065.13
    129800     4066.42
    129840     4067.93
    129880      4069.5
    129920     4070.33
    129960     4071.81
    130000     4072.95
    130040     4073.56
    130080      4075.9
    130120     4076.32
    130160     4077.54
    130200     4079.02
    130240     4079.95
    130280     4081.55
    130320     4082.64
    130360     4084.21
    130400     4085.32
    130440     4086.35
    130480     4087.66
    130520     4088.58
    130560     4090.23
    130600     4091.52
    130640     4093.03
    130680     4094.61
    130720     4095.45
    130760     4096.92
    130800     4098.06
    130840     4098.66
    130880     4101.02
    130920     4101.42
    130960     4102.64
    131000     4104.11
    131040     4105.05
    131080     4106.66
    131120     4107.73
    131160     4109.32
    131200     4110.44
    131240     4111.47
    131280     4112.75
    131320     4113.68
    131360     4115.34
    131400     4116.61
    131440     4118.15
    131480      4119.7
    131520     4120.54
    131560     4122.03
    131600     4123.16
    131640     4123.78
    131680     4126.14
    131720     4126.52
    131760     4127.74
    131800     4129.22
    131840     4130.16
    131880     4131.77
    131920     4132.84
    131960     4134.43
    132000     4135.54
    132040     4136.59
    132080     4137.86
    132120     4138.79
    132160     4140.44
    132200     4141.73
    132240     4143.26
    132280     4144.83
    132320     4145.66
    132360     4147.15
    132400     4148.27
    132440      4148.9
    132480     4151.26
    132520     4151.64
    132560     4152.86
    132600     4154.33
    132640     4155.29
    132680     4156.88
    132720     4157.94
    132760     4159.55
    132800     4160.65
    132840     4161.73
    132880     4162.96
    132920     4163.91
    132960     4165.57
    133000     4166.84
    133040     4168.37
    133080     4169.94
    133120     4170.75
    133160     4172.25
    133200     4173.37
    133240        4174
    133280     4176.37
    133320     4176.74
    133360     4177.95
    133400     4179.42
    133440     4180.38
    133480     4181.98
    133520     4183.02
    133560     4184.66
    133600     4185.73
    133640     4186.84
    133680     4188.05
    133720        4189
    133760     4190.66
    133800     4191.96
    133840     4193.47
    133880     4195.05
    133920     4195.83
    133960     4197.35
    134000     4198.45
    134040     4199.08
    134080     4201.48
    134120     4201.85
    134160     4203.04
    134200     4204.51
    134240     4205.46
    134280     4207.06
    134320     4208.11
    134360     4209.75
    134400     4210.83
    134440     4211.94
    134480     4213.15
    134520     4214.12
    134560     4215.76
    134600     4217.07
    134640      4218.6
    134680     4220.15
    134720     4220.94
    134760     4222.47
    134800     4223.55
    134840     4224.17
    134880     4226.59
    134920     4226.95
    134960     4228.15
    135000     4229.61
    135040     4230.56
    135080     4232.16
    135120     4233.22
    135160     4234.86
    135200     4235.94
    135240     4237.07
    135280     4238.27
    135320     4239.24
    135360     4240.87
    135400     4242.19
    135440     4243.71
    135480     4245.26
    135520     4246.07
    135560     4247.59
    135600     4248.66
    135640      4249.3
    135680     4251.71
    135720     4252.07
    135760     4253.25
    135800     4254.73
    135840     4255.68
    135880     4257.26
    135920     4258.34
    135960     4259.99
    136000     4261.06
    136040     4262.19
    136080     4263.41
    136120     4264.37
    136160     4265.99
    136200      4267.3
    136240     4268.86
    136280     4270.38
    136320     4271.19
    136360     4272.72
    136400     4273.79
    136440      4274.4
    136480     4276.83
    136520     4277.19
    136560     4278.37
    136600     4279.86
    136640     4280.81
    136680     4282.39
    136720     4283.47
    136760     4285.11
    136800     4286.18
    136840     4287.31
    136880     4288.51
    136920     4289.47
    136960      4291.1
    137000     4292.41
    137040     4293.96
    137080     4295.51
    137120     4296.31
    137160     4297.84
    137200     4298.89
    137240      4299.5
    137280     4301.96
    137320      4302.3
    137360      4303.5
    137400     4304.99
    137440     4305.94
    137480     4307.53
    137520     4308.58
    137560     4310.24
    137600     4311.29
    137640     4312.43
    137680     4313.63
    137720     4314.59
    137760     4316.23
    137800     4317.55
    137840     4319.08
    137880     4320.63
    137920     4321.43
    137960     4322.96
    138000     4324.02
    138040     4324.65
    138080     4327.08
    138120     4327.43
    138160     4328.65
    138200     4330.12
    138240     4331.05
    138280     4332.66
    138320      4333.7
    138360     4335.36
    138400     4336.43
    138440     4337.56
    138480     4338.77
    138520     4339.72
    138560     4341.37
    138600     4342.69
    138640     4344.22
    138680     4345.77
    138720     4346.57
    138760     4348.12
    138800     4349.15
    138840     4349.79
    138880     4352.24
    138920     4352.58
    138960      4353.8
    139000     4355.26
    139040      4356.2
    139080     4357.82
    139120     4358.85
    139160      4360.5
    139200      4361.6
    139240     4362.71
    139280     4363.93
    139320     4364.86
    139360      4366.5
    139400     4367.83
    139440     4369.36
    139480     4370.94
    139520     4371.71
    139560     4373.27
    139600     4374.31
    139640     4374.92
    139680     4377.38
    139720     4377.72
    139760     4378.94
    139800      4380.4
    139840     4381.31
    139880     4382.93
    139920     4383.97
    139960     4385.62
    140000     4386.73
    140040     4387.83
    140080     4389.06
    140120     4389.96
    140160     4391.64
    140200     4392.96
    140240     4394.51
    140280     4396.08
    140320     4396.84
    140360      4398.4
    140400     4399.46
    140440     4400.04
    140480      4402.5
    140520     4402.86
    140560     4404.06
    140600     4405.53
    140640     4406.43
    140680     4408.04
    140720      4409.1
    140760     4410.77
    140800     4411.85
    140840     4412.95
    140880      4414.2
    140920     4415.08
    140960     4416.77
    141000     4418.09
    141040     4419.66
    141080     4421.21
    141120        4422
    141160     4423.52
    141200     4424.57
    141240     4425.17
    141280     4427.65
    141320     4427.99
    141360     4429.18
    141400     4430.67
    141440     4431.56
    141480     4433.17
    141520     4434.23
    141560     4435.91
    141600     4436.99
    141640     4438.09
    141680     4439.34
    141720     4440.22
    141760     4441.91
    141800      4443.2
    141840     4444.79
    141880     4446.35
    141920     4447.14
    141960     4448.65
    142000     4449.72
    142040      4450.3
    142080     4452.79
    142120     4453.12
    142160     4454.33
    142200      4455.8
    142240      4456.7
    142280     4458.33
    142320     4459.34
    142360     4461.06
    142400     4462.13
    142440     4463.23
    142480     4464.49
    142520     4465.34
    142560     4467.05
    142600     4468.33
    142640     4469.95
    142680     4471.49
    142720     4472.28
    142760      4473.8
    142800     4474.87
    142840     4475.43
    142880     4477.92
    142920     4478.25
    142960     4479.43
    143000     4480.92
    143040     4481.84
    143080     4483.46
    143120     4484.48
    143160     4486.19
    143200     4487.26
    143240     4488.37
    143280     4489.63
    143320     4490.48
    143360      4492.2
    143400     4493.47
    143440     4495.09
    143480     4496.64
    143520     4497.45
    143560     4498.95
    143600     4500.02
    143640     4500.58
    143680     4503.05
    143720     4503.38
    143760     4504.57
    143800     4506.06
    143840     4506.97
    143880     4508.59
    143920     4509.62
    143960     4511.34
    144000      4512.4
    144040      4513.5
    144080     4514.77
    144120     4515.62
    144160     4517.34
    144200     4518.61
    144240     4520.24
    144280     4521.79
    144320      4522.6
    144360     4524.09
    144400     4525.16
    144440     4525.73
    144480     4528.17
    144520     4528.52
    144560     4529.72
    144600     4531.23
    144640     4532.11
    144680     4533.73
    144720     4534.76
    144760     4536.48
    144800     4537.52
    144840     4538.62
    144880     4539.92
    144920     4540.77
    144960     4542.51
    145000     4543.74
    145040     4545.42
    145080     4546.94
    145120     4547.75
    145160     4549.25
    145200     4550.32
    145240     4550.87
    145280     4553.34
    145320     4553.69
    145360     4554.86
    145400     4556.38
    145440     4557.27
    145480      4558.9
    145520     4559.92
    145560     4561.62
    145600     4562.67
    145640     4563.78
    145680     4565.08
    145720     4565.94
    145760     4567.66
    145800     4568.89
    145840     4570.56
    145880      4572.1
    145920      4572.9
    145960     4574.43
    146000     4575.49
    146040     4576.04
    146080     4578.51
    146120     4578.86
    146160     4580.03
    146200     4581.54
    146240     4582.41
    146280     4584.03
    146320     4585.08
    146360     4586.78
    146400     4587.85
    146440     4588.95
    146480     4590.21
    146520     4591.08
    146560     4592.82
    146600     4594.04
    146640     4595.72
    146680     4597.25
    146720     4598.05
    146760     4599.58
    146800     4600.63
    146840     4601.17
    146880     4603.65
    146920     4604.01
    146960     4605.19
    147000     4606.71
    147040     4607.55
    147080     4609.19
    147120     4610.23
    147160     4611.93
    147200        4613
    147240     4614.09
    147280     4615.36
    147320     4616.23
    147360     4617.97
    147400     4619.19
    147440     4620.86
    147480     4622.41
    147520      4623.2
    147560     4624.74
    147600     4625.76
    147640      4626.3
    147680     4628.79
    147720     4629.16
    147760     4630.32
    147800     4631.87
    147840     4632.69
    147880     4634.32
    147920     4635.36
    147960     4637.07
    148000     4638.14
    148040     4639.23
    148080      4640.5
    148120     4641.38
    148160     4643.12
    148200     4644.33
    148240        4646
    148280     4647.57
    148320     4648.35
    148360     4649.87
    148400      4650.9
    148440     4651.43
    148480     4653.95
    148520     4654.27
    148560     4655.46
    148600     4656.99
    148640     4657.83
    148680     4659.48
    148720     4660.49
    148760     4662.22
    148800     4663.28
    148840     4664.37
    148880     4665.63
    148920      4666.5
    148960     4668.29
    149000     4669.48
    149040     4671.11
    149080     4672.72
    149120     4673.49
    149160     4675.03
    149200     4676.04
    149240     4676.57
    149280     4679.09
    149320      4679.4
    149360      4680.6
    149400     4682.12
    149440     4682.96
    149480      4684.6
    149520     4685.61
    149560     4687.35
    149600     4688.39
    149640     4689.47
    149680     4690.74
    149720     4691.61
    149760     4693.41
    149800     4694.59
    149840     4696.24
    149880     4697.85
    149920      4698.6
    149960     4700.14
    150000     4701.16
    150040      4701.7
    150080     4704.22
    150120      4704.5
    150160     4705.74
    150200     4707.24
    150240     4708.07
    150280     4709.72
    150320     4710.75
    150360     4712.48
    150400     4713.52
    150440     4714.59
    150480     4715.88
    150520     4716.75
    150560     4718.54
    150600     4719.72
    150640     4721.38
    150680     4722.99
    150720     4723.72
    150760     4725.28
    150800     4726.29
    150840     4726.84
    150880     4729.35
    150920     4729.63
    150960     4730.87
    151000     4732.39
    151040      4733.2
    151080     4734.87
    151120     4735.89
    151160     4737.62
    151200     4738.66
    151240     4739.75
    151280     4741.01
    151320     4741.89
    151360      4743.7
    151400     4744.88
    151440     4746.51
    151480     4748.15
    151520     4748.86
    151560     4750.43
    151600     4751.43
    151640     4751.98
    151680     4754.52
    151720     4754.78
    151760     4756.01
    151800     4757.54
    151840     4758.36
    151880     4760.01
    151920     4761.03
    151960     4762.78
    152000      4763.8
    152040     4764.87
    152080     4766.17
    152120     4767.04
    152160     4768.85
    152200     4770.02
    152240     4771.68
    152280      4773.3
    152320     4774.01
    152360     4775.58
    152400     4776.56
    152440     4777.11
    152480     4779.66
    152520     4779.93
    152560     4781.17
    152600     4782.68
    152640      4783.5
    152680     4785.14
    152720     4786.16
    152760      4787.9
    152800     4788.94
    152840     4790.01
    152880      4791.3
    152920     4792.17
    152960        4794
    153000     4795.14
    153040     4796.81
    153080     4798.42
    153120     4799.15
    153160     4800.72
    153200      4801.7
    153240     4802.23
    153280     4804.79
    153320     4805.06
    153360     4806.33
    153400      4807.8
    153440     4808.64
    153480     4810.27
    153520      4811.3
    153560     4813.06
    153600     4814.08
    153640     4815.15
    153680     4816.44
    153720      4817.3
    153760     4819.13
    153800     4820.29
    153840     4821.94
    153880     4823.56
    153920     4824.27
    153960     4825.85
    154000     4826.84
    154040     4827.35
    154080     4829.92
    154120     4830.19
    154160     4831.48
    154200     4832.92
    154240     4833.78
    154280     4835.41
    154320     4836.43
    154360     4838.21
    154400     4839.21
    154440      4840.3
    154480     4841.59
    154520     4842.43
    154560     4844.27
    154600     4845.44
    154640     4847.08
    154680     4848.71
    154720      4849.4
    154760     4850.99
    154800     4851.98
    154840     4852.49
    154880     4855.05
    154920     4855.33
    154960      4856.6
    155000     4858.04
    155040     4858.89
    155080     4860.53
    155120     4861.57
    155160     4863.33
    155200     4864.33
    155240     4865.41
    155280     4866.72
    155320     4867.55
    155360     4869.41
    155400     4870.57
    155440     4872.21
    155480     4873.83
    155520     4874.54
    155560     4876.11
    155600     4877.09
    155640     4877.62
    155680     4880.18
    155720     4880.46
    155760     4881.74
    155800     4883.18
    155840     4884.02
    155880     4885.66
    155920     4886.71
    155960     4888.45
    156000     4889.46
    156040     4890.53
    156080     4891.85
    156120     4892.67
    156160     4894.54
    156200     4895.69
    156240     4897.33
    156280     4898.94
    156320     4899.65
    156360     4901.22
    156400     4902.22
    156440     4902.73
    156480      4905.3
    156520     4905.59
    156560     4906.85
    156600     4908.29
    156640     4909.14
    156680     4910.76
    156720     4911.82
    156760     4913.58
    156800     4914.55
    156840     4915.64
    156880     4916.97
    156920     4917.78
    156960     4919.66
    157000      4920.8
    157040     4922.45
    157080     4924.07
    157120     4924.76
    157160     4926.35
    157200     4927.32
    157240     4927.82
    157280     4930.41
    157320      4930.7
    157360     4931.94
    157400     4933.39
    157440     4934.23
    157480     4935.89
    157520     4936.91
    157560     4938.69
    157600     4939.66
    157640     4940.75
    157680     4942.08
    157720     4942.88
    157760     4944.78
    157800     4945.92
    157840     4947.54
    157880     4949.18
    157920     4949.89
    157960     4951.47
    158000     4952.45
    158040     4952.94
    158080     4955.51
    158120      4955.8
    158160     4957.06
    158200     4958.52
    158240     4959.35
    158280     4961.01
    158320     4962.04
    158360     4963.79
    158400     4964.78
    158440     4965.88
    158480     4967.18
    158520        4968
    158560     4969.88
    158600     4971.05
    158640     4972.65
    158680      4974.3
    158720     4975.01
    158760     4976.59
    158800     4977.54
    158840     4978.03
    158880     4980.64
    158920      4980.9
    158960     4982.14
    159000     4983.62
    159040     4984.46
    159080     4986.12
    159120     4987.14
    159160     4988.88
    159200     4989.87
    159240     4990.97
    159280     4992.27
    159320     4993.11
    159360        4995
    159400     4996.16
    159440     4997.77
    159480     4999.42
    159520     5000.12
    159560     5001.72
    159600     5002.65
    159640     5003.12
    159680     5005.74
    159720     5006.01
    159760     5007.25
    159800      5008.7
    159840     5009.56
    159880     5011.22
    159920     5012.25
    159960     5013.98
    160000     5014.96
    160040     5016.05
    160080     5017.36
    160120     5018.18
    160160     5020.08
    160200     5021.26
    160240     5022.82
    160280     5024.51
    160320     5025.21
    160360      5026.8
    160400     5027.73
    160440      5028.2
    160480     5030.81
    160520     5031.08
    160560     5032.32
    160600     5033.78
    160640     5034.64
    160680      5036.3
    160720     5037.33
    160760     5039.06
    160800     5040.03
    160840     5041.12
    160880     5042.45
    160920     5043.27
    160960     5045.16
    161000     5046.34
    161040     5047.91
    161080     5049.59
    161120     5050.29
    161160      5051.9
    161200     5052.81
    161240     5053.29
    161280      5055.9
    161320     5056.16
    161360      5057.4
    161400     5058.88
    161440     5059.71
    161480     5061.38
    161520     5062.41
    161560     5064.14
    161600      5065.1
    161640     5066.22
    161680     5067.52
    161720     5068.35
    161760     5070.23
    161800     5071.42
    161840     5072.99
    161880     5074.65
    161920     5075.36
    161960     5076.98
    162000      5077.9
    162040     5078.38
    162080     5080.98
    162120     5081.22
    162160     5082.49
    162200     5083.94
    162240     5084.78
    162280     5086.46
    162320     5087.48
    162360     5089.22
    162400     5090.16
    162440     5091.29
    162480      5092.6
    162520     5093.44
    162560     5095.33
    162600     5096.49
    162640     5098.08
    162680     5099.75
    162720     5100.44
    162760     5102.08
    162800     5102.98
    162840     5103.48
    162880     5106.08
    162920      5106.3
    162960     5107.57
    163000     5109.03
    163040     5109.87
    163080     5111.55
    163120     5112.59
    163160     5114.33
    163200     5115.27
    163240     5116.43
    163280     5117.73
    163320     5118.55
    163360     5120.45
    163400     5121.61
    163440      5123.2
    163480     5124.87
    163520     5125.54
    163560     5127.21
    163600     5128.09
    163640     5128.61
    163680      5131.2
    163720     5131.42
    163760     5132.68
    163800     5134.13
    163840     5134.99
    163880     5136.67
    163920     5137.69
    163960     5139.44
    164000     5140.39
    164040     5141.53
    164080     5142.84
    164120     5143.66
    164160     5145.54
    164200     5146.72
    164240     5148.32
    164280        5150
    164320     5150.66
    164360     5152.34
    164400     5153.22
    164440     5153.74
    164480     5156.33
    164520     5156.56
    164560     5157.78
    164600     5159.26
    164640      5160.1
    164680      5161.8
    164720     5162.79
    164760     5164.54
    164800      5165.5
    164840     5166.64
    164880     5167.94
    164920     5168.74
    164960     5170.67
    165000     5171.83
    165040     5173.43
    165080     5175.12
    165120     5175.77
    165160     5177.46
    165200     5178.31
    165240     5178.83
    165280     5181.41
    165320     5181.63
    165360     5182.88
    165400     5184.37
    165440     5185.19
    165480     5186.89
    165520     5187.89
    165560     5189.63
    165600      5190.6
    165640     5191.74
    165680     5193.06
    165720     5193.85
    165760     5195.78
    165800     5196.96
    165840     5198.53
    165880     5200.25
    165920     5200.87
    165960     5202.57
    166000     5203.43
    166040     5203.95
    166080     5206.53
    166120     5206.75
    166160     5207.98
    166200     5209.49
    166240     5210.31
    166280     5211.99
    166320        5213
    166360     5214.76
    166400      5215.7
    166440     5216.87
    166480     5218.18
    166520     5218.96
    166560     5220.89
    166600     5222.08
    166640     5223.66
    166680     5225.37
    166720     5225.97
    166760     5227.68
    166800     5228.54
    166840     5229.06
    166880     5231.66
    166920     5231.87
    166960     5233.08
    167000     5234.61
    167040     5235.42
    167080      5237.1
    167120     5238.11
    167160     5239.89
    167200     5240.81
    167240     5241.99
    167280      5243.3
    167320     5244.07
    167360     5245.99
    167400     5247.21
    167440     5248.77
    167480     5250.49
    167520     5251.08
    167560     5252.78
    167600     5253.66
    167640     5254.19
    167680     5256.79
    167720     5256.97
    167760     5258.18
    167800     5259.71
    167840     5260.54
    167880     5262.23
    167920     5263.23
    167960        5265
    168000     5265.93
    168040     5267.11
    168080     5268.42
    168120     5269.18
    168160     5271.13
    168200     5272.34
    168240      5273.9
    168280     5275.62
    168320     5276.21
    168360     5277.89
    168400     5278.77
    168440     5279.31
    168480      5281.9
    168520     5282.09
    168560      5283.3
    168600     5284.85
    168640     5285.67
    168680     5287.37
    168720     5288.37
    168760     5290.13
    168800     5291.08
    168840     5292.25
    168880     5293.55
    168920     5294.34
    168960      5296.3
    169000     5297.48
    169040     5299.06
    169080     5300.77
    169120     5301.36
    169160     5303.07
    169200     5303.93
    169240     5304.46
    169280     5307.04
    169320     5307.24
    169360     5308.46
    169400     5309.97
    169440     5310.81
    169480     5312.51
    169520      5313.5
    169560     5315.26
    169600     5316.21
    169640     5317.37
    169680     5318.67
    169720     5319.48
    169760     5321.42
    169800     5322.62
    169840     5324.19
    169880     5325.89
    169920     5326.47
    169960     5328.19
    170000     5329.04
    170040      5329.6
    170080     5332.15
    170120     5332.35
    170160     5333.58
    170200     5335.08
    170240     5335.92
    170280     5337.63
    170320      5338.6
    170360     5340.38
    170400     5341.31
    170440     5342.49
    170480     5343.81
    170520     5344.58
    170560     5346.54
    170600     5347.73
    170640     5349.32
    170680        5351
    170720     5351.59
    170760      5353.3
    170800     5354.15
    170840     5354.68
    170880     5357.26
    170920     5357.45
    170960     5358.69
    171000     5360.19
    171040     5361.01
    171080     5362.73
    171120     5363.72
    171160     5365.49
    171200     5366.43
    171240      5367.6
    171280     5368.92
    171320     5369.71
    171360     5371.64
    171400     5372.84
    171440     5374.44
    171480     5376.13
    171520     5376.68
    171560     5378.41
    171600     5379.27
    171640     5379.78
    171680     5382.39
    171720     5382.59
    171760     5383.82
    171800     5385.29
    171840     5386.12
    171880     5387.84
    171920     5388.83
    171960      5390.6
    172000     5391.55
    172040     5392.72
    172080     5394.04
    172120     5394.83
    172160     5396.75
    172200     5397.95
    172240     5399.57
    172280     5401.25
    172320      5401.8
    172360     5403.56
    172400      5404.4
    172440     5404.92
    172480     5407.54
    172520     5407.71
    172560     5408.93
    172600     5410.41
    172640     5411.24
    172680     5412.96
    172720     5413.94
    172760     5415.71
    172800     5416.65
    172840     5417.81
    172880     5419.15
    172920     5419.95
    172960     5421.87
    173000     5423.05
    173040     5424.68
    173080     5426.37
    173120     5426.91
    173160     5428.67
    173200     5429.52
    173240     5430.01
    173280     5432.67
    173320     5432.83
    173360     5434.03
    173400      5435.5
    173440     5436.35
    173480     5438.06
    173520     5439.04
    173560     5440.84
    173600     5441.75
    173640     5442.94
    173680     5444.24
    173720     5445.05
    173760     5446.97
    173800     5448.17
    173840     5449.79
    173880     5451.47
    173920        5452
    173960     5453.74
    174000     5454.61
    174040      5455.1
    174080     5457.74
    174120     5457.91
    174160     5459.12
    174200     5460.61
    174240     5461.43
    174280     5463.17
    174320     5464.15
    174360     5465.96
    174400     5466.86
    174440     5468.05
    174480     5469.35
    174520     5470.16
    174560     5472.08
    174600     5473.27
    174640     5474.89
    174680     5476.59
    174720     5477.12
    174760     5478.88
    174800     5479.69
    174840     5480.21
    174880     5482.84
    174920        5483
    174960     5484.22
    175000     5485.72
    175040     5486.54
    175080     5488.26
    175120     5489.25
    175160     5491.05
    175200     5491.97
    175240     5493.14
    175280     5494.42
    175320     5495.26
    175360     5497.18
    175400     5498.37
    175440        5500
    175480     5501.68
    175520     5502.22
    175560     5503.96
    175600     5504.81
    175640     5505.29
    175680     5507.95
    175720     5508.09
    175760     5509.32
    175800     5510.81
    175840     5511.62
    175880     5513.36
    175920     5514.35
    175960     5516.14
    176000     5517.08
    176040     5518.25
    176080     5519.52
    176120     5520.34
    176160     5522.27
    176200     5523.47
    176240     5525.12
    176280     5526.81
    176320     5527.33
    176360     5529.07
    176400     5529.91
    176440     5530.42
    176480     5533.07
    176520     5533.22
    176560     5534.43
    176600     5535.93
    176640     5536.73
    176680     5538.48
    176720     5539.49
    176760     5541.26
    176800     5542.17
    176840     5543.38
    176880     5544.66
    176920     5545.47
    176960     5547.41
    177000     5548.59
    177040     5550.24
    177080     5551.94
    177120     5552.47
    177160     5554.19
    177200     5555.03
    177240     5555.54
    177280      5558.2
    177320     5558.35
    177360     5559.54
    177400     5561.05
    177440     5561.85
    177480     5563.59
    177520     5564.62
    177560     5566.37
    177600     5567.31
    177640     5568.51
    177680      5569.8
    177720      5570.6
    177760     5572.54
    177800     5573.72
    177840     5575.37
    177880     5577.08
    177920     5577.62
    177960     5579.36
    178000     5580.17
    178040     5580.69
    178080     5583.37
    178120     5583.48
    178160      5584.7
    178200      5586.2
    178240     5587.01
    178280     5588.72
    178320     5589.76
    178360     5591.53
    178400     5592.45
    178440     5593.64
    178480     5594.93
    178520     5595.74
    178560     5597.68
    178600     5598.88
    178640     5600.53
    178680     5602.22
    178720     5602.76
    178760      5604.5
    178800     5605.33
    178840     5605.83
    178880     5608.54
    178920     5608.62
    178960     5609.88
    179000     5611.37
    179040     5612.19
    179080     5613.89
    179120      5614.9
    179160     5616.69
    179200     5617.59
    179240     5618.78
    179280     5620.08
    179320     5620.86
    179360     5622.82
    179400     5624.02
    179440     5625.68
    179480     5627.38
    179520     5627.92
    179560     5629.65
    179600     5630.46
    179640     5630.98
    179680      5633.7
    179720     5633.75
    179760     5635.04
    179800      5636.5
    179840      5637.3
    179880     5639.05
    179920     5640.06
    179960     5641.84
    180000     5642.76
    180040     5643.93
    180080     5645.23
    180120     5646.01
    180160     5647.99
    180200     5649.18
    180240     5650.84
    180280     5652.55
    180320     5653.06
    180360     5654.82
    180400     5655.62
    180440     5656.12
    180480     5658.84
    180520      5658.9
    180560     5660.18
    180600     5661.65
    180640     5662.45
    180680     5664.19
    180720     5665.22
    180760        5667
    180800     5667.88
    180840     5669.06
    180880     5670.35
    180920     5671.13
    180960     5673.11
    181000     5674.33
    181040     5675.97
    181080     5677.68
    181120     5678.19
    181160     5679.91
    181200     5680.76
    181240     5681.25
    181280     5683.99
    181320     5684.06
    181360     5685.33
    181400     5686.79
    181440     5687.58
    181480     5689.33
    181520     5690.34
    181560      5692.1
    181600     5693.03
    181640      5694.2
    181680     5695.52
    181720     5696.28
    181760     5698.27
    181800     5699.47
    181840     5701.12
    181880     5702.85
    181920     5703.35
    181960     5705.08
    182000     5705.91
    182040     5706.42
    182080     5709.15
    182120     5709.23
    182160     5710.47
    182200     5711.92
    182240     5712.75
    182280      5714.5
    182320     5715.51
    182360     5717.28
    182400     5718.21
    182440     5719.37
    182480     5720.69
    182520     5721.43
    182560     5723.44
    182600     5724.64
    182640      5726.3
    182680     5728.01
    182720     5728.52
    182760     5730.26
    182800     5731.08
    182840     5731.58
    182880     5734.32
    182920      5734.4
    182960     5735.65
    183000     5737.05
    183040      5737.9
    183080     5739.65
    183120     5740.68
    183160     5742.44
    183200     5743.38
    183240     5744.53
    183280     5745.85
    183320     5746.59
    183360      5748.6
    183400      5749.8
    183440     5751.46
    183480     5753.18
    183520     5753.69
    183560     5755.39
    183600     5756.25
    183640     5756.74
    183680      5759.5
    183720     5759.58
    183760     5760.81
    183800     5762.24
    183840     5763.07
    183880     5764.81
    183920     5765.83
    183960      5767.6
    184000     5768.52
    184040      5769.7
    184080        5771
    184120     5771.74
    184160     5773.76
    184200     5774.97
    184240     5776.62
    184280     5778.36
    184320     5778.86
    184360     5780.56
    184400      5781.4
    184440     5781.88
    184480     5784.67
    184520     5784.74
    184560     5785.97
    184600      5787.4
    184640     5788.24
    184680     5789.99
    184720     5791.01
    184760     5792.77
    184800     5793.69
    184840     5794.84
    184880     5796.17
    184920     5796.87
    184960     5798.92
    185000     5800.13
    185040     5801.76
    185080     5803.51
    185120     5803.99
    185160     5805.72
    185200     5806.55
    185240     5807.01
    185280     5809.81
    185320     5809.89
    185360     5811.11
    185400     5812.54
    185440     5813.38
    185480     5815.11
    185520     5816.13
    185560     5817.92
    185600     5818.82
    185640     5819.99
    185680     5821.31
    185720     5822.04
    185760     5824.05
    185800     5825.28
    185840     5826.93
    185880     5828.69
    185920     5829.15
    185960     5830.89
    186000      5831.7
    186040     5832.16
    186080     5834.99
    186120     5835.03
    186160     5836.28
    186200      5837.7
    186240     5838.53
    186280     5840.27
    186320     5841.28
    186360     5843.08
    186400     5843.98
    186440     5845.15
    186480     5846.49
    186520     5847.15
    186560     5849.21
    186600     5850.45
    186640     5852.12
    186680     5853.85
    186720     5854.33
    186760     5856.07
    186800     5856.86
    186840      5857.3
    186880     5860.16
    186920     5860.23
    186960     5861.46
    187000     5862.87
    187040     5863.69
    187080     5865.43
    187120     5866.44
    187160     5868.27
    187200     5869.15
    187240     5870.33
    187280     5871.66
    187320      5872.3
    187360     5874.39
    187400      5875.6
    187440      5877.3
    187480     5879.01
    187520     5879.49
    187560     5881.22
    187600     5882.04
    187640     5882.44
    187680     5885.32
    187720     5885.39
    187760     5886.62
    187800     5888.01
    187840     5888.85
    187880      5890.6
    187920      5891.6
    187960     5893.45
    188000     5894.32
    188040     5895.49
    188080     5896.83
    188120     5897.46
    188160     5899.54
    188200     5900.78
    188240     5902.45
    188280     5904.17
    188320     5904.64
    188360     5906.37
    188400      5907.2
    188440      5907.6
    188480     5910.47
    188520     5910.55
    188560     5911.78
    188600     5913.14
    188640     5913.97
    188680     5915.76
    188720     5916.76
    188760     5918.59
    188800     5919.46
    188840     5920.65
    188880     5921.97
    188920     5922.61
    188960      5924.7
    189000     5925.93
    189040     5927.58
    189080     5929.31
    189120      5929.8
    189160     5931.53
    189200     5932.34
    189240     5932.74
    189280     5935.63
    189320     5935.72
    189360     5936.93
    189400     5938.31
    189440     5939.13
    189480     5940.91
    189520      5941.9
    189560     5943.74
    189600     5944.61
    189640     5945.81
    189680     5947.14
    189720     5947.76
    189760     5949.84
    189800     5951.06
    189840     5952.74
    189880      5954.5
    189920     5954.95
    189960     5956.68
    190000      5957.5
    190040     5957.89
    190080     5960.79
    190120     5960.86
    190160     5962.07
    190200     5963.45
    190240     5964.26
    190280     5966.05
    190320     5967.06
    190360     5968.91
    190400     5969.73
    190440     5970.94
    190480     5972.26
    190520      5972.9
    190560        5975
    190600      5976.2
    190640     5977.88
    190680     5979.63
    190720     5980.06
    190760     5981.87
    190800     5982.64
    190840     5983.03
    190880     5985.94
    190920        5986
    190960     5987.23
    191000     5988.56
    191040     5989.38
    191080     5991.17
    191120      5992.2
    191160     5994.01
    191200     5994.85
    191240     5996.09
    191280     5997.43
    191320     5998.02
    191360     6000.13
    191400      6001.3
    191440     6002.99
    191480     6004.77
    191520     6005.19
    191560     6006.99
    191600     6007.76
    191640     6008.16
    191680     6011.07
    191720     6011.13
    191760     6012.35
    191800     6013.68
    191840     6014.51
    191880     6016.29
    191920     6017.32
    191960     6019.16
    192000     6019.99
    192040     6021.23
    192080     6022.56
    192120     6023.15
    192160     6025.25
    192200     6026.43
    192240     6028.14
    192280     6029.91
    192320     6030.32
    192360     6032.14
    192400     6032.92
    192440      6033.3
    192480      6036.2
    192520     6036.27
    192560     6037.48
    192600     6038.83
    192640     6039.64
    192680     6041.43
    192720     6042.46
    192760     6044.29
    192800     6045.12
    192840     6046.32
    192880     6047.69
    192920     6048.29
    192960     6050.36
    193000     6051.54
    193040     6053.22
    193080     6055.05
    193120     6055.46
    193160     6057.27
    193200     6058.06
    193240     6058.42
    193280     6061.33
    193320      6061.4
    193360      6062.6
    193400     6063.95
    193440     6064.74
    193480     6066.55
    193520      6067.6
    193560     6069.41
    193600     6070.27
    193640     6071.43
    193680      6072.8
    193720     6073.43
    193760     6075.51
    193800     6076.67
    193840     6078.37
    193880     6080.17
    193920     6080.59
    193960     6082.43
    194000     6083.19
    194040     6083.53
    194080     6086.47
    194120     6086.51
    194160     6087.71
    194200     6089.09
    194240     6089.85
    194280     6091.67
    194320     6092.75
    194360     6094.55
    194400     6095.42
    194440     6096.58
    194480     6097.94
    194520     6098.55
    194560     6100.64
    194600     6101.81
    194640     6103.51
    194680     6105.31
    194720     6105.74
    194760     6107.56
    194800     6108.34
    194840     6108.65
    194880     6111.56
    194920     6111.62
    194960     6112.82
    195000     6114.21
    195040     6114.96
    195080     6116.81
    195120     6117.87
    195160      6119.7
    195200     6120.54
    195240     6121.71
    195280     6123.06
    195320     6123.66
    195360     6125.78
    195400     6126.96
    195440     6128.67
    195480     6130.44
    195520     6130.87
    195560     6132.71
    195600     6133.46
    195640     6133.78
    195680     6136.71
    195720     6136.76
    195760     6137.97
    195800     6139.33
    195840      6140.1
    195880     6141.94
    195920     6142.99
    195960     6144.81
    196000     6145.68
    196040     6146.84
    196080     6148.18
    196120     6148.79
    196160     6150.92
    196200     6152.13
    196240     6153.81
    196280      6155.6
    196320     6155.99
    196360     6157.89
    196400     6158.61
    196440     6158.88
    196480     6161.87
    196520     6161.89
    196560     6163.11
    196600     6164.48
    196640     6165.25
    196680     6167.08
    196720     6168.13
    196760     6169.94
    196800     6170.81
    196840     6171.98
    196880     6173.34
    196920     6173.94
    196960     6176.08
    197000     6177.27
    197040     6178.98
    197080     6180.72
    197120     6181.14
    197160     6183.05
    197200     6183.76
    197240     6184.04
    197280     6187.01
    197320     6187.05
    197360     6188.26
    197400     6189.63
    197440     6190.41
    197480     6192.25
    197520     6193.29
    197560     6195.12
    197600     6195.99
    197640     6197.13
    197680      6198.5
    197720     6199.11
    197760     6201.24
    197800     6202.43
    197840     6204.14
    197880     6205.89
    197920     6206.28
    197960      6208.2
    198000     6208.93
    198040     6209.21
    198080     6212.16
    198120     6212.21
    198160      6213.4
    198200     6214.81
    198240     6215.59
    198280     6217.43
    198320     6218.46
    198360      6220.3
    198400     6221.15
    198440      6222.3
    198480     6223.66
    198520     6224.29
    198560     6226.39
    198600     6227.61
    198640     6229.28
    198680     6231.04
    198720     6231.42
    198760     6233.35
    198800     6234.09
    198840     6234.37
    198880     6237.32
    198920     6237.37
    198960     6238.55
    199000     6239.99
    199040     6240.75
    199080     6242.62
    199120     6243.62
    199160     6245.49
    199200     6246.33
    199240     6247.45
    199280     6248.81
    199320     6249.48
    199360     6251.56
    199400     6252.78
    199440     6254.42
    199480      6256.2
    199520     6256.61
    199560     6258.53
    199600     6259.28
    199640     6259.55
    199680     6262.48
    199720     6262.54
    199760     6263.72
    199800     6265.17
    199840      6265.9
    199880     6267.79
    199920     6268.76
    199960     6270.66
    200000     6271.48
    200040     6272.61
    200080     6273.98
    200120     6274.65
    200160     6276.72
    200200     6277.94
    200240     6279.58
    200280     6281.35
    200320     6281.76
    200360      6283.7
    200400     6284.47
    200440     6284.73
    200480     6287.65
    200520     6287.67
    200560     6288.87
    200600     6290.33
    200640     6291.04
    200680     6292.98
    200720     6293.88
    200760     6295.83
    200800     6296.62
    200840     6297.75
    200880     6299.15
    200920     6299.79
    200960     6301.86
    201000     6303.08
    201040     6304.71
    201080     6306.49
    201120      6306.9
    201160     6308.87
    201200     6309.61
    201240     6309.88
    201280     6312.79
    201320     6312.78
    201360     6314.04
    201400     6315.46
    201440     6316.17
    201480      6318.1
    201520     6319.01
    201560     6320.97
    201600     6321.77
    201640     6322.88
    201680     6324.28
    201720     6324.94
    201760        6327
    201800     6328.21
    201840     6329.86
    201880     6331.64
    201920     6332.04
    201960     6334.02
    202000     6334.76
    202040        6335
    202080     6337.96
    202120     6337.93
    202160     6339.16
    202200      6340.6
    202240      6341.3
    202280     6343.25
    202320     6344.14
    202360     6346.12
    202400      6346.9
    202440     6348.01
    202480     6349.43
    202520     6350.09
    202560     6352.15
    202600     6353.36
    202640        6355
    202680     6356.79
    202720     6357.18
    202760     6359.17
    202800      6359.9
    202840     6360.13
    202880     6363.09
    202920     6363.09
    202960     6364.32
    203000     6365.72
    203040     6366.47
    203080     6368.41
    203120     6369.29
    203160     6371.24
    203200     6372.02
    203240     6373.16
    203280     6374.58
    203320     6375.21
    203360      6377.3
    203400     6378.51
    203440     6380.15
    203480     6381.94
    203520     6382.34
    203560     6384.31
    203600     6385.04
    203640      6385.3
    203680     6388.24
    203720     6388.24
    203760     6389.46
    203800     6390.87
    203840     6391.61
    203880     6393.56
    203920     6394.45
    203960      6396.4
    204000     6397.16
    204040     6398.31
    204080     6399.72
    204120     6400.37
    204160     6402.44
    204200     6403.65
    204240     6405.31
    204280     6407.08
    204320     6407.48
    204360     6409.44
    204400     6410.18
    204440     6410.41
    204480     6413.39
    204520     6413.36
    204560     6414.59
    204600        6416
    204640     6416.75
    204680     6418.72
    204720     6419.59
    204760     6421.56
    204800     6422.29
    204840     6423.45
    204880     6424.84
    204920     6425.49
    204960     6427.55
    205000     6428.78
    205040     6430.46
    205080     6432.23
    205120     6432.61
    205160     6434.57
    205200      6435.3
    205240     6435.56
    205280     6438.55
    205320     6438.51
    205360     6439.73
    205400     6441.14
    205440     6441.91
    205480     6443.87
    205520     6444.74
    205560      6446.7
    205600     6447.46
    205640      6448.6
    205680     6449.96
    205720     6450.66
    205760     6452.67
    205800     6453.93
    205840     6455.62
    205880     6457.42
    205920     6457.79
    205960     6459.76
    206000     6460.49
    206040     6460.74
    206080     6463.73
    206120     6463.65
    206160     6464.93
    206200     6466.33
    206240     6467.09
    206280     6469.04
    206320     6469.96
    206360     6471.91
    206400     6472.67
    206440     6473.81
    206480     6475.14
    206520     6475.84
    206560     6477.88
    206600     6479.12
    206640     6480.79
    206680     6482.62
    206720     6483.02
    206760     6484.95
    206800     6485.69
    206840     6485.94
    206880     6488.96
    206920     6488.85
    206960     6490.12
    207000     6491.53
    207040      6492.3
    207080     6494.25
    207120     6495.18
    207160     6497.12
    207200     6497.88
    207240     6499.01
    207280      6500.4
    207320     6501.05
    207360     6503.11
    207400     6504.32
    207440     6506.01
    207480     6507.83
    207520     6508.22
    207560     6510.14
    207600     6510.91
    207640     6511.15
    207680      6514.2
    207720     6514.08
    207760     6515.34
    207800     6516.74
    207840     6517.54
    207880     6519.47
    207920     6520.41
    207960     6522.33
    208000     6523.11
    208040     6524.24
    208080     6525.59
    208120     6526.26
    208160     6528.34
    208200     6529.57
    208240     6531.26
    208280     6533.05
    208320     6533.44
    208360     6535.39
    208400     6536.13
    208440     6536.37
    208480     6539.44
    208520     6539.28
    208560     6540.57
    208600     6541.99
    208640     6542.75
    208680     6544.69
    208720     6545.65
    208760     6547.56
    208800     6548.33
    208840     6549.47
    208880     6550.84
    208920     6551.51
    208960     6553.57
    209000     6554.82
    209040     6556.49
    209080      6558.3
    209120     6558.69
    209160     6560.63
    209200     6561.39
    209240     6561.61
    209280     6564.69
    209320     6564.49
    209360     6565.83
    209400     6567.25
    209440     6567.97
    209480     6569.93
    209520     6570.89
    209560     6572.81
    209600     6573.59
    209640      6574.7
    209680     6576.08
    209720     6576.73
    209760     6578.78
    209800     6580.08
    209840     6581.73
    209880     6583.52
    209920      6583.9
    209960     6585.83
    210000      6586.6
    210040     6586.83
    210080     6589.97
    210120     6589.71
    210160     6591.08
    210200     6592.47
    210240     6593.22
    210280     6595.15
    210320     6596.11
    210360     6598.01
    210400     6598.82
    210440     6599.91
    210480     6601.32
    210520     6601.95
    210560     6603.99
    210600     6605.27
    210640     6606.97
    210680     6608.74
    210720     6609.11
    210760     6611.03
    210800     6611.83
    210840     6612.02
    210880      6615.2
    210920     6614.92
    210960     6616.29
    211000     6617.67
    211040     6618.44
    211080     6620.33
    211120     6621.31
    211160     6623.24
    211200        6624
    211240     6625.11
    211280     6626.55
    211320     6627.15
    211360     6629.21
    211400     6630.49
    211440      6632.2
    211480     6633.96
    211520     6634.33
    211560     6636.26
    211600     6637.08
    211640     6637.25
    211680     6640.44
    211720     6640.16
    211760     6641.53
    211800     6642.91
    211840     6643.65
    211880     6645.57
    211920     6646.54
    211960     6648.49
    212000     6649.23
    212040     6650.35
    212080     6651.79
    212120     6652.38
    212160     6654.47
    212200     6655.74
    212240     6657.43
    212280     6659.22
    212320     6659.56
    212360     6661.51
    212400     6662.29
    212440     6662.48
    212480     6665.68
    212520      6665.4
    212560     6666.74
    212600     6668.16
    212640     6668.88
    212680     6670.81
    212720     6671.77
    212760     6673.72
    212800     6674.45
    212840     6675.59
    212880     6677.01
    212920     6677.64
    212960     6679.69
    213000     6680.98
    213040     6682.69
    213080     6684.48
    213120     6684.82
    213160     6686.76
    213200     6687.53
    213240     6687.71
    213280     6690.93
    213320      6690.7
    213360        6692
    213400     6693.41
    213440     6694.11
    213480     6696.06
    213520     6697.02
    213560     6698.94
    213600     6699.71
    213640     6700.83
    213680     6702.27
    213720     6702.89
    213760     6704.93
    213800     6706.26
    213840     6707.94
    213880     6709.71
    213920     6710.06
    213960     6712.01
    214000      6712.8
    214040     6712.95
    214080     6716.16
    214120      6715.9
    214160     6717.23
    214200     6718.66
    214240     6719.34
    214280     6721.25
    214320     6722.26
    214360      6724.2
    214400     6724.94
    214440     6726.08
    214480     6727.52
    214520     6728.12
    214560     6730.15
    214600     6731.49
    214640     6733.16
    214680     6734.96
    214720      6735.3
    214760     6737.24
    214800     6738.07
    214840     6738.16
    214880     6741.41
    214920     6741.14
    214960     6742.47
    215000     6743.89
    215040     6744.58
    215080     6746.48
    215120     6747.51
    215160     6749.46
    215200     6750.16
    215240     6751.32
    215280     6752.76
    215320     6753.37
    215360     6755.39
    215400     6756.74
    215440     6758.42
    215480      6760.2
    215520     6760.57
    215560      6762.5
    215600     6763.35
    215640     6763.41
    215680      6766.7
    215720      6766.4
    215760     6767.72
    215800     6769.13
    215840     6769.83
    215880     6771.74
    215920     6772.78
    215960     6774.72
    216000     6775.39
    216040     6776.56
    216080     6778.01
    216120     6778.64
    216160     6780.63
    216200     6782.01
    216240      6783.7
    216280     6785.46
    216320     6785.82
    216360     6787.75
    216400     6788.61
    216440     6788.67
    216480     6791.97
    216520     6791.62
    216560     6792.96
    216600     6794.36
    216640     6795.08
    216680        6797
    216720     6798.03
    216760     6799.94
    216800     6800.64
    216840     6801.82
    216880     6803.27
    216920     6803.86
    216960     6805.86
    217000     6807.24
    217040     6808.96
    217080     6810.73
    217120     6811.06
    217160     6813.02
    217200     6813.85
    217240     6813.91
    217280     6817.22
    217320     6816.85
    217360     6818.21
    217400     6819.61
    217440     6820.33
    217480     6822.26
    217520     6823.29
    217560     6825.17
    217600     6825.88
    217640     6827.06
    217680     6828.51
    217720      6829.1
    217760      6831.1
    217800     6832.48
    217840      6834.2
    217880     6835.99
    217920     6836.31
    217960     6838.29
    218000      6839.1
    218040     6839.13
    218080     6842.49
    218120      6842.1
    218160     6843.42
    218200     6844.82
    218240     6845.55
    218280     6847.49
    218320     6848.52
    218360     6850.41
    218400     6851.09
    218440     6852.26
    218480     6853.74
    218520     6854.32
    218560     6856.31
    218600      6857.7
    218640     6859.44
    218680     6861.21
    218720      6861.5
    218760     6863.49
    218800      6864.3
    218840     6864.35
    218880     6867.71
    218920     6867.35
    218960     6868.64
    219000     6870.03
    219040     6870.78
    219080     6872.71
    219120     6873.74
    219160     6875.61
    219200     6876.34
    219240      6877.5
    219280     6878.96
    219320      6879.5
    219360     6881.55
    219400     6882.93
    219440     6884.65
    219480     6886.43
    219520     6886.73
    219560     6888.74
    219600     6889.53
    219640     6889.58
    219680     6892.92
    219720     6892.58
    219760     6893.85
    219800     6895.25
    219840     6896.01
    219880     6897.92
    219920     6898.98
    219960     6900.83
    220000     6901.55
    220040      6902.7
    220080     6904.16
    220120     6904.72
    220160     6906.74
    220200     6908.15
    220240     6909.86
    220280     6911.67
    220320     6911.97
    220360     6913.97
    220400     6914.73
    220440     6914.75
    220480      6918.1
    220520      6917.8
    220560     6919.05
    220600     6920.47
    220640     6921.24
    220680     6923.12
    220720     6924.19
    220760     6926.03
    220800     6926.73
    220840     6927.91
    220880     6929.33
    220920     6929.93
    220960     6931.96
    221000     6933.35
    221040     6935.07
    221080     6936.86
    221120     6937.18
    221160     6939.19
    221200     6939.93
    221240     6939.95
    221280     6943.31
    221320        6943
    221360     6944.24
    221400     6945.68
    221440     6946.44
    221480     6948.32
    221520     6949.37
    221560     6951.24
    221600     6951.93
    221640      6953.1
    221680     6954.51
    221720     6955.13
    221760     6957.15
    221800     6958.54
    221840     6960.21
    221880     6962.08
    221920     6962.33
    221960     6964.37
    222000     6965.07
    222040     6965.12
    222080      6968.5
    222120     6968.18
    222160     6969.41
    222200     6970.84
    222240     6971.61
    222280      6973.5
    222320     6974.52
    222360     6976.41
    222400      6977.1
    222440     6978.29
    222480      6979.7
    222520     6980.29
    222560     6982.32
    222600     6983.72
    222640     6985.39
    222680     6987.25
    222720     6987.53
    222760     6989.53
    222800     6990.23
    222840      6990.3
    222880      6993.7
    222920     6993.38
    222960     6994.62
    223000     6996.02
    223040     6996.79
    223080     6998.67
    223120     6999.72
    223160     7001.59
    223200     7002.25
    223240     7003.46
    223280      7004.9
    223320     7005.45
    223360     7007.51
    223400     7008.91
    223440     7010.56
    223480     7012.47
    223520     7012.72
    223560     7014.73
    223600     7015.42
    223640     7015.52
    223680      7018.9
    223720     7018.58
    223760     7019.84
    223800     7021.23
    223840     7022.03
    223880     7023.86
    223920     7024.94
    223960     7026.79
    224000     7027.48
    224040     7028.68
    224080     7030.11
    224120     7030.62
    224160     7032.69
    224200     7034.09
    224240     7035.78
    224280     7037.66
    224320     7037.94
    224360     7039.93
    224400     7040.64
    224440     7040.76
    224480     7044.11
    224520     7043.79
    224560     7045.07
    224600     7046.44
    224640     7047.25
    224680     7049.09
    224720     7050.15
    224760        7052
    224800     7052.66
    224840     7053.89
    224880     7055.31
    224920     7055.79
    224960     7057.87
    225000     7059.28
    225040     7060.97
    225080     7062.89
    225120     7063.12
    225160     7065.13
    225200     7065.83
    225240     7065.97
    225280     7069.31
    225320     7068.95
    225360     7070.22
    225400     7071.61
    225440     7072.43
    225480     7074.25
    225520     7075.34
    225560     7077.15
    225600     7077.87
    225640     7079.09
    225680      7080.5
    225720     7080.99
    225760     7083.05
    225800     7084.47
    225840     7086.15
    225880     7088.08
    225920     7088.29
    225960     7090.32
    226000     7091.02
    226040     7091.13
    226080     7094.51
    226120     7094.13
    226160     7095.39
    226200     7096.81
    226240     7097.63
    226280     7099.46
    226320     7100.53
    226360     7102.36
    226400     7103.05
    226440      7104.3
    226480      7105.7
    226520     7106.22
    226560     7108.24
    226600     7109.64
    226640     7111.33
    226680     7113.26
    226720     7113.47
    226760      7115.5
    226800      7116.2
    226840      7116.3
    226880     7119.67
    226920     7119.33
    226960     7120.61
    227000     7121.98
    227040     7122.79
    227080     7124.63
    227120      7125.7
    227160     7127.55
    227200     7128.22
    227240     7129.47
    227280      7130.9
    227320     7131.38
    227360     7133.38
    227400     7134.81
    227440     7136.49
    227480     7138.47
    227520     7138.65
    227560     7140.66
    227600     7141.39
    227640     7141.46
    227680     7144.85
    227720     7144.51
    227760     7145.79
    227800     7147.14
    227840     7147.96
    227880     7149.81
    227920     7150.91
    227960     7152.73
    228000     7153.42
    228040     7154.67
    228080      7156.1
    228120     7156.55
    228160     7158.55
    228200     7159.97
    228240     7161.71
    228280     7163.68
    228320     7163.83
    228360     7165.88
    228400     7166.58
    228440     7166.66
    228480     7170.02
    228520      7169.7
    228560     7170.99
    228600     7172.35
    228640     7173.15
    228680     7174.99
    228720     7176.09
    228760     7177.94
    228800     7178.61
    228840     7179.84
    228880      7181.3
    228920     7181.71
    228960     7183.75
    229000     7185.18
    229040      7186.9
    229080     7188.86
    229120     7189.01
    229160     7191.06
    229200     7191.77
    229240     7191.84
    229280     7195.19
    229320     7194.86
    229360     7196.14
    229400     7197.52
    229440     7198.31
    229480     7200.15
    229520     7201.25
    229560      7203.1
    229600     7203.75
    229640     7204.98
    229680     7206.45
    229720     7206.88
    229760      7208.9
    229800     7210.32
    229840     7212.08
    229880     7214.04
    229920     7214.18
    229960     7216.23
    230000     7216.93
    230040     7216.98
    230080     7220.36
    230120     7220.04
    230160      7221.3
    230200      7222.7
    230240     7223.46
    230280     7225.36
    230320      7226.4
    230360     7228.28
    230400     7228.94
    230440     7230.18
    230480     7231.62
    230520        7232
    230560     7234.08
    230600     7235.53
    230640     7237.24
    230680     7239.22
    230720     7239.35
    230760     7241.41
    230800     7242.12
    230840     7242.14
    230880     7245.57
    230920     7245.21
    230960     7246.46
    231000     7247.89
    231040     7248.63
    231080     7250.55
    231120     7251.57
    231160     7253.45
    231200     7254.15
    231240     7255.33
    231280     7256.81
    231320     7257.14
    231360     7259.28
    231400     7260.71
    231440     7262.42
    231480     7264.45
    231520     7264.54
    231560     7266.58
    231600     7267.29
    231640     7267.31
    231680     7270.74
    231720     7270.37
    231760     7271.63
    231800     7273.09
    231840     7273.77
    231880     7275.73
    231920     7276.72
    231960     7278.62
    232000     7279.31
    232040      7280.5
    232080     7281.97
    232120     7282.31
    232160     7284.49
    232200      7285.9
    232240      7287.6
    232280     7289.63
    232320     7289.71
    232360     7291.77
    232400     7292.46
    232440     7292.47
    232480      7295.9
    232520     7295.53
    232560      7296.8
    232600     7298.26
    232640     7298.96
    232680     7300.89
    232720      7301.9
    232760     7303.78
    232800     7304.48
    232840     7305.64
    232880     7307.07
    232920     7307.43
    232960     7309.64
    233000     7311.05
    233040     7312.76
    233080      7314.8
    233120     7314.91
    233160     7316.93
    233200     7317.62
    233240     7317.64
    233280     7321.09
    233320     7320.68
    233360     7321.97
    233400      7323.4
    233440     7324.15
    233480     7326.03
    233520     7327.07
    233560     7328.93
    233600     7329.65
    233640     7330.82
    233680     7332.25
    233720      7332.6
    233760     7334.81
    233800     7336.25
    233840     7337.95
    233880     7340.01
    233920     7340.08
    233960      7342.1
    234000     7342.82
    234040     7342.78
    234080     7346.26
    234120     7345.81
    234160     7347.15
    234200     7348.53
    234240     7349.32
    234280     7351.21
    234320     7352.22
    234360      7354.1
    234400      7354.8
    234440     7355.95
    234480      7357.4
    234520     7357.74
    234560     7359.96
    234600     7361.42
    234640     7363.13
    234680     7365.16
    234720     7365.21
    234760     7367.27
    234800     7367.97
    234840     7367.94
    234880     7371.41
    234920     7370.96
    234960      7372.3
    235000     7373.66
    235040     7374.47
    235080     7376.31
    235120      7377.4
    235160     7379.26
    235200     7379.96
    235240     7381.08
    235280     7382.57
    235320      7382.9
    235360     7385.16
    235400     7386.56
    235440     7388.31
    235480     7390.36
    235520     7390.38
    235560     7392.47
    235600     7393.12
    235640     7393.06
    235680     7396.59
    235720     7396.14
    235760     7397.46
    235800      7398.8
    235840     7399.61
    235880     7401.49
    235920     7402.59
    235960     7404.43
    236000     7405.12
    236040     7406.24
    236080     7407.73
    236120     7408.06
    236160     7410.34
    236200     7411.75
    236240     7413.48
    236280     7415.55
    236320     7415.55
    236360     7417.65
    236400     7418.27
    236440     7418.22
    236480     7421.76
    236520     7421.28
    236560     7422.65
    236600     7423.99
    236640     7424.76
    236680     7426.65
    236720     7427.73
    236760     7429.58
    236800     7430.27
    236840     7431.41
    236880     7432.91
    236920     7433.18
    236960     7435.48
    237000     7436.89
    237040     7438.63
    237080      7440.7
    237120     7440.69
    237160     7442.78
    237200      7443.4
    237240     7443.35
    237280      7446.9
    237320     7446.43
    237360     7447.78
    237400     7449.14
    237440      7449.9
    237480      7451.8
    237520      7452.9
    237560     7454.72
    237600     7455.39
    237640     7456.54
    237680     7458.04
    237720     7458.34
    237760      7460.6
    237800     7462.02
    237840     7463.75
    237880     7465.86
    237920     7465.83
    237960     7467.92
    238000     7468.56
    238040     7468.46
    238080     7472.01
    238120     7471.56
    238160     7472.93
    238200     7474.27
    238240     7475.05
    238280     7476.91
    238320     7478.08
    238360     7479.89
    238400     7480.56
    238440     7481.69
    238480     7483.21
    238520     7483.49
    238560     7485.76
    238600     7487.14
    238640     7488.89
    238680     7491.03
    238720        7491
    238760     7493.07
    238800     7493.68
    238840     7493.57
    238880     7497.16
    238920      7496.7
    238960      7498.1
    239000     7499.42
    239040     7500.18
    239080     7502.04
    239120     7503.24
    239160     7505.05
    239200     7505.69
    239240     7506.84
    239280     7508.32
    239320     7508.64
    239360     7510.91
    239400     7512.29
    239440     7514.05
    239480     7516.17
    239520     7516.15
    239560     7518.19
    239600     7518.85
    239640     7518.68
    239680     7522.29
    239720     7521.87
    239760     7523.26
    239800     7524.56
    239840     7525.32
    239880     7527.17
    239920     7528.39
    239960     7530.19
    240000     7530.84
    240040     7531.98
    240080     7533.42
    240120     7533.82
    240160     7536.09
    240200     7537.49
    240240     7539.23
    240280     7541.35
    240320     7541.33
    240360     7543.34
    240400     7544.01
    240440     7543.83
    240480     7547.46
    240520     7546.99
    240560     7548.39
    240600     7549.73
    240640     7550.45
    240680     7552.31
    240720     7553.52
    240760     7555.35
    240800     7555.95
    240840     7557.13
    240880     7558.59
    240920     7558.94
    240960     7561.25
    241000     7562.66
    241040     7564.37
    241080     7566.47
    241120     7566.45
    241160     7568.48
    241200     7569.16
    241240     7568.96
    241280     7572.61
    241320     7572.12
    241360     7573.54
    241400     7574.85
    241440      7575.6
    241480     7577.43
    241520     7578.66
    241560     7580.49
    241600     7581.09
    241640     7582.26
    241680     7583.71
    241720     7584.07
    241760     7586.37
    241800     7587.78
    241840     7589.51
    241880     7591.63
    241920     7591.55
    241960      7593.6
    242000      7594.3
    242040     7594.06
    242080     7597.71
    242120     7597.22
    242160     7598.66
    242200     7599.94
    242240      7600.7
    242280     7602.55
    242320     7603.82
    242360     7605.65
    242400     7606.22
    242440     7607.38
    242480     7608.82
    242520     7609.17
    242560      7611.5
    242600     7612.91
    242640     7614.63
    242680     7616.76
    242720     7616.68
    242760     7618.68
    242800     7619.41
    242840     7619.17
    242880     7622.81
    242920     7622.36
    242960     7623.77
    243000     7625.05
    243040      7625.8
    243080     7627.66
    243120     7628.94
    243160     7630.74
    243200     7631.31
    243240     7632.48
    243280      7633.9
    243320     7634.26
    243360      7636.6
    243400        7638
    243440     7639.76
    243480     7641.87
    243520      7641.8
    243560     7643.77
    243600     7644.49
    243640     7644.26
    243680      7647.9
    243720     7647.41
    243760     7648.86
    243800     7650.14
    243840     7650.92
    243880     7652.77
    243920     7654.06
    243960     7655.87
    244000     7656.39
    244040     7657.57
    244080     7658.98
    244120     7659.36
    244160     7661.69
    244200     7663.07
    244240     7664.87
    244280     7666.99
    244320     7666.94
    244360     7668.89
    244400     7669.59
    244440     7669.37
    244480     7673.01
    244520     7672.52
    244560     7673.99
    244600     7675.27
    244640     7675.99
    244680     7677.87
    244720     7679.16
    244760     7680.99
    244800     7681.51
    244840     7682.67
    244880     7684.08
    244920     7684.48
    244960      7686.8
    245000     7688.19
    245040     7689.97
    245080     7692.09
    245120     7692.02
    245160     7694.01
    245200     7694.69
    245240     7694.48
    245280     7698.12
    245320     7697.65
    245360     7699.11
    245400     7700.38
    245440     7701.13
    245480     7703.03
    245520     7704.29
    245560      7706.1
    245600     7706.63
    245640     7707.77
    245680      7709.2
    245720     7709.61
    245760     7711.89
    245800      7713.3
    245840     7715.12
    245880     7717.24
    245920     7717.15
    245960     7719.14
    246000     7719.78
    246040      7719.6
    246080     7723.25
    246120     7722.78
    246160      7724.2
    246200     7725.51
    246240     7726.22
    246280     7728.15
    246320     7729.42
    246360     7731.22
    246400     7731.72
    246440     7732.87
    246480     7734.31
    246520     7734.71
    246560        7737
    246600     7738.37
    246640     7740.23
    246680     7742.34
    246720     7742.26
    246760     7744.27
    246800     7744.89
    246840     7744.68
    246880     7748.36
    246920     7747.85
    246960     7749.32
    247000     7750.56
    247040     7751.32
    247080     7753.27
    247120      7754.5
    247160     7756.32
    247200      7756.8
    247240     7757.94
    247280     7759.38
    247320     7759.78
    247360     7762.08
    247400     7763.44
    247440      7765.3
    247480     7767.44
    247520     7767.37
    247560     7769.36
    247600     7769.99
    247640     7769.75
    247680     7773.46
    247720     7772.92
    247760     7774.39
    247800     7775.68
    247840     7776.41
    247880     7778.35
    247920     7779.57
    247960      7781.4
    248000     7781.91
    248040     7783.03
    248080     7784.46
    248120     7784.86
    248160     7787.18
    248200     7788.58
    248240     7790.43
    248280     7792.55
    248320      7792.5
    248360     7794.46
    248400     7795.08
    248440     7794.85
    248480     7798.54
    248520     7798.03
    248560      7799.5
    248600     7800.79
    248640     7801.51
    248680     7803.46
    248720     7804.65
    248760     7806.51
    248800     7806.99
    248840     7808.12
    248880     7809.57
    248920     7809.98
    248960     7812.29
    249000     7813.68
    249040     7815.52
    249080     7817.61
    249120      7817.6
    249160     7819.56
    249200     7820.17
    249240     7819.92
    249280     7823.63
    249320     7823.08
    249360     7824.57
    249400     7825.85
    249440      7826.6
    249480     7828.55
    249520     7829.72
    249560     7831.56
    249600     7832.08
    249640     7833.17
    249680     7834.64
    249720     7835.06
    249760     7837.35
    249800     7838.75
    249840     7840.56
    249880      7842.7
    249920     7842.62
    249960     7844.61
    250000      7845.2
    250040     7844.98
    250080     7848.67
    250120     7848.15
    250160      7849.6
    250200      7850.9
    250240     7851.65
    250280     7853.61
    250320     7854.75
    250360     7856.61
    250400     7857.13
    250440      7858.2
    250480     7859.67
    250520     7860.09
    250560      7862.4
    250600     7863.79
    250640     7865.67
    250680     7867.76
    250720     7867.65
    250760     7869.67
    250800     7870.24
    250840     7870.02
    250880     7873.73
    250920     7873.22
    250960     7874.69
    251000     7875.98
    251040     7876.69
    251080     7878.69
    251120     7879.79
    251160     7881.66
    251200     7882.18
    251240     7883.23
    251280     7884.72
    251320     7885.14
    251360     7887.45
    251400     7888.84
    251440     7890.71
    251480     7892.81
    251520     7892.71
    251560     7894.72
    251600     7895.32
    251640     7895.07
    251680     7898.77
    251720     7898.29
    251760     7899.75
    251800     7901.04
    251840     7901.74
    251880     7903.75
    251920     7904.85
    251960     7906.71
    252000     7907.23
    252040     7908.27
    252080     7909.74
    252120     7910.22
    252160      7912.5
    252200     7913.92
    252240     7915.77
    252280     7917.88
    252320     7917.76
    252360     7919.81
    252400     7920.37
    252440     7920.15
    252480     7923.85
    252520     7923.34
    252560     7924.78
    252600      7926.1
    252640     7926.83
    252680     7928.84
    252720     7929.91
    252760     7931.76
    252800     7932.34
    252840     7933.34
    252880     7934.84
    252920      7935.3
    252960     7937.58
    253000        7939
    253040     7940.84
    253080     7942.97
    253120     7942.81
    253160     7944.87
    253200     7945.46
    253240     7945.22
    253280     7948.93
    253320     7948.42
    253360     7949.86
    253400     7951.22
    253440     7951.95
    253480     7953.89
    253520     7954.97
    253560     7956.84
    253600     7957.41
    253640     7958.41
    253680     7959.91
    253720     7960.39
    253760      7962.7
    253800     7964.06
    253840     7965.94
    253880     7968.05
    253920      7967.9
    253960     7969.93
    254000     7970.53
    254040     7970.26
    254080        7974
    254120     7973.45
    254160     7974.89
    254200     7976.28
    254240     7977.02
    254280     7978.95
    254320     7980.02
    254360      7981.9
    254400     7982.49
    254440     7983.47
    254480     7984.97
    254520     7985.43
    254560     7987.79
    254600     7989.15
    254640     7991.03
    254680     7993.11
    254720     7992.95
    254760     7995.02
    254800     7995.61
    254840     7995.34
    254880     7999.11
    254920     7998.56
    254960     7999.96
    255000     8001.35
    255040     8002.13
    255080     8004.06
    255120     8005.12
    255160     8006.96
    255200     8007.56
    255240     8008.52
    255280     8010.06
    255320     8010.51
    255360     8012.87
    255400      8014.2
    255440      8016.1
    255480     8018.19
    255520     8018.01
    255560     8020.09
    255600     8020.66
    255640     8020.39
    255680     8024.16
    255720     8023.64
    255760     8025.04
    255800     8026.42
    255840     8027.21
    255880      8029.1
    255920      8030.2
    255960     8032.02
    256000     8032.61
    256040     8033.58
    256080     8035.11
    256120     8035.58
    256160     8037.95
    256200     8039.28
    256240     8041.17
    256280     8043.28
    256320      8043.1
    256360     8045.15
    256400     8045.75
    256440     8045.48
    256480     8049.24
    256520     8048.69
    256560     8050.11
    256600     8051.49
    256640     8052.28
    256680     8054.16
    256720     8055.29
    256760      8057.1
    256800     8057.68
    256840     8058.66
    256880     8060.15
    256920     8060.65
    256960     8063.02
    257000     8064.33
    257040     8066.21
    257080     8068.35
    257120     8068.17
    257160     8070.18
    257200     8070.83
    257240     8070.56
    257280      8074.3
    257320     8073.79
    257360     8075.18
    257400     8076.54
    257440      8077.3
    257480     8079.21
    257520     8080.36
    257560     8082.18
    257600     8082.72
    257640      8083.7
    257680      8085.2
    257720     8085.69
    257760     8088.03
    257800     8089.36
    257840     8091.24
    257880     8093.39
    257920     8093.23
    257960     8095.26
    258000     8095.88
    258040     8095.62
    258080     8099.36
    258120     8098.83
    258160     8100.24
    258200     8101.58
    258240     8102.39
    258280     8104.24
    258320      8105.4
    258360     8107.24
    258400     8107.76
    258440     8108.77
    258480     8110.24
    258520     8110.73
    258560     8113.06
    258600      8114.4
    258640     8116.27
    258680     8118.47
    258720     8118.32
    258760     8120.32
    258800     8120.95
    258840     8120.66
    258880     8124.41
    258920     8123.87
    258960     8125.28
    259000     8126.65
    259040     8127.42
    259080     8129.29
    259120     8130.43
    259160     8132.28
    259200     8132.79
    259240     8133.81
    259280     8135.26
    259320     8135.77
    259360      8138.1
    259400     8139.42
    259440     8141.27
    259480     8143.48
    259520     8143.36
    259560     8145.34
    259600     8145.99
    259640     8145.67
    259680     8149.45
    259720     8148.87
    259760     8150.28
    259800     8151.64
    259840     8152.43
    259880      8154.3
    259920     8155.41
    259960     8157.26
    260000     8157.84
    260040     8158.82
    260080     8160.32
    260120     8160.81
    260160     8163.12
    260200     8164.44
    260240     8166.33
    260280     8168.54
    260320     8168.38
    260360     8170.35
    260400     8171.05
    260440     8170.72
    260480     8174.49
    260520     8173.91
    260560     8175.31
    260600     8176.68
    260640     8177.46
    260680     8179.37
    260720     8180.44
    260760     8182.32
    260800     8182.88
    260840     8183.85
    260880     8185.36
    260920     8185.87
    260960     8188.14
    261000     8189.48
    261040     8191.37
    261080      8193.6
    261120     8193.44
    261160     8195.43
    261200     8196.08
    261240     8195.75
    261280     8199.53
    261320     8198.91
    261360     8200.36
    261400     8201.73
    261440     8202.51
    261480      8204.4
    261520     8205.47
    261560     8207.42
    261600     8207.96
    261640     8208.91
    261680     8210.42
    261720     8210.93
    261760     8213.23
    261800     8214.54
    261840     8216.45
    261880     8218.66
    261920     8218.51
    261960     8220.49
    262000     8221.14
    262040     8220.79
    262080     8224.59
    262120     8223.98
    262160     8225.45
    262200     8226.78
    262240     8227.57
    262280     8229.48
    262320     8230.54
    262360     8232.48
    262400     8233.04
    262440     8233.98
    262480     8235.49
    262520     8235.99
    262560      8238.3
    262600     8239.62
    262640     8241.56
    262680     8243.74
    262720      8243.6
    262760     8245.57
    262800     8246.18
    262840     8245.83
    262880     8249.67
    262920     8249.03
    262960     8250.54
    263000     8251.86
    263040     8252.62
    263080     8254.57
    263120     8255.61
    263160     8257.56
    263200     8258.08
    263240     8259.04
    263280     8260.54
    263320     8261.05
    263360     8263.35
    263400     8264.68
    263440     8266.61
    263480     8268.79
    263520     8268.63
    263560     8270.62
    263600     8271.25
    263640     8270.88
    263680     8274.74
    263720      8274.1
    263760     8275.58
    263800      8276.9
    263840     8277.71
    263880     8279.63
    263920     8280.67
    263960     8282.61
    264000     8283.14
    264040     8284.11
    264080      8285.6
    264120     8286.13
    264160     8288.37
    264200     8289.74
    264240     8291.67
    264280     8293.87
    264320     8293.71
    264360     8295.68
    264400     8296.29
    264440     8295.93
    264480      8299.8
    264520     8299.17
    264560     8300.64
    264600     8301.96
    264640     8302.74
    264680     8304.68
    264720     8305.71
    264760     8307.65
    264800      8308.2
    264840     8309.15
    264880     8310.65
    264920      8311.2
    264960     8313.46
    265000     8314.79
    265040     8316.76
    265080     8318.94
    265120      8318.8
    265160     8320.75
    265200     8321.36
    265240     8321.03
    265280     8324.88
    265320     8324.25
    265360     8325.73
    265400     8327.04
    265440     8327.84
    265480     8329.78
    265520     8330.79
    265560     8332.72
    265600     8333.26
    265640     8334.18
    265680     8335.71
    265720      8336.3
    265760     8338.53
    265800     8339.87
    265840     8341.81
    265880        8344
    265920     8343.89
    265960     8345.84
    266000     8346.43
    266040     8346.09
    266080     8349.96
    266120      8349.3
    266160     8350.78
    266200     8352.11
    266240     8352.91
    266280     8354.87
    266320     8355.85
    266360     8357.78
    266400     8358.33
    266440     8359.23
    266480     8360.78
    266520     8361.33
    266560      8363.6
    266600     8364.96
    266640     8366.89
    266680     8369.08
    266720     8368.95
    266760     8370.89
    266800     8371.49
    266840     8371.12
    266880     8375.02
    266920     8374.36
    266960     8375.81
    267000     8377.17
    267040     8377.97
    267080     8379.91
    267120     8380.92
    267160     8382.82
    267200     8383.43
    267240     8384.25
    267280     8385.84
    267320     8386.37
    267360     8388.65
    267400     8389.97
    267440     8391.95
    267480     8394.13
    267520     8394.02
    267560     8395.94
    267600     8396.59
    267640     8396.16
    267680     8400.08
    267720     8399.41
    267760     8400.86
    267800     8402.27
    267840     8403.04
    267880     8404.96
    267920     8405.97
    267960     8407.87
    268000     8408.54
    268040     8409.29
    268080     8410.94
    268120     8411.42
    268160     8413.66
    268200     8414.96
    268240     8417.01
    268280     8419.21
    268320     8419.05
    268360     8421.03
    268400     8421.62
    268440     8421.21
    268480     8425.15
    268520     8424.46
    268560     8425.92
    268600     8427.31
    268640      8428.1
    268680     8430.01
    268720     8431.04
    268760     8432.94
    268800     8433.58
    268840     8434.32
    268880     8435.99
    268920     8436.44
    268960     8438.67
    269000     8440.01
    269040     8442.04
    269080     8444.28
    269120     8444.12
    269160     8446.09
    269200     8446.66
    269240     8446.25
    269280     8450.18
    269320     8449.48
    269360     8450.97
    269400     8452.33
    269440     8453.11
    269480        8455
    269520     8456.04
    269560     8457.95
    269600     8458.62
    269640     8459.38
    269680     8461.02
    269720     8461.46
    269760     8463.71
    269800     8465.03
    269840     8467.08
    269880     8469.31
    269920      8469.1
    269960     8471.08
    270000     8471.68
    270040     8471.27
    270080      8475.2
    270120     8474.47
    270160     8475.99
    270200     8477.36
    270240     8478.13
    270280     8480.04
    270320     8481.07
    270360     8482.98
    270400     8483.68
    270440     8484.41
    270480      8486.1
    270520      8486.5
    270560     8488.75
    270600     8490.05
    270640      8492.1
    270680     8494.34
    270720     8494.12
    270760     8496.12
    270800     8496.74
    270840     8496.32
    270880     8500.26
    270920     8499.53
    270960     8501.05
    271000     8502.37
    271040     8503.14
    271080     8505.05
    271120     8506.12
    271160     8508.03
    271200     8508.71
    271240     8509.42
    271280     8511.16
    271320     8511.51
    271360     8513.75
    271400     8515.05
    271440     8517.09
    271480     8519.34
    271520     8519.17
    271560     8521.16
    271600     8521.74
    271640     8521.34
    271680     8525.27
    271720     8524.58
    271760     8526.03
    271800     8527.36
    271840     8528.16
    271880     8530.09
    271920     8531.13
    271960        8533
    272000     8533.75
    272040     8534.42
    272080     8536.17
    272120     8536.54
    272160     8538.74
    272200     8540.01
    272240     8542.09
    272280     8544.29
    272320     8544.12
    272360     8546.12
    272400     8546.73
    272440     8546.32
    272480     8550.26
    272520     8549.57
    272560     8551.03
    272600     8552.37
    272640      8553.1
    272680     8555.14
    272720     8556.11
    272760     8557.98
    272800     8558.75
    272840     8559.41
    272880     8561.16
    272920     8561.55
    272960      8563.7
    273000     8564.97
    273040     8567.13
    273080     8569.29
    273120     8569.12
    273160     8571.07
    273200     8571.71
    273240     8571.29
    273280     8575.21
    273320     8574.53
    273360     8576.02
    273400     8577.35
    273440     8578.12
    273480      8580.1
    273520     8581.12
    273560        8583
    273600     8583.74
    273640      8584.4
    273680     8586.19
    273720     8586.53
    273760     8588.67
    273800     8589.99
    273840     8592.11
    273880      8594.3
    273920     8594.11
    273960     8596.08
    274000     8596.73
    274040      8596.3
    274080     8600.21
    274120     8599.52
    274160     8600.99
    274200     8602.36
    274240     8603.14
    274280     8605.08
    274320     8606.08
    274360     8607.99
    274400     8608.73
    274440     8609.39
    274480     8611.18
    274520      8611.5
    274560     8613.64
    274600        8615
    274640     8617.13
    274680      8619.3
    274720     8619.12
    274760     8621.08
    274800     8621.75
    274840      8621.3
    274880     8625.23
    274920     8624.54
    274960     8625.99
    275000     8627.36
    275040     8628.12
    275080     8630.11
    275120      8631.1
    275160     8632.95
    275200     8633.73
    275240     8634.41
    275280     8636.22
    275320     8636.52
    275360     8638.63
    275400     8640.04
    275440     8642.13
    275480     8644.31
    275520      8644.1
    275560     8646.12
    275600     8646.77
    275640     8646.28
    275680      8650.2
    275720     8649.59
    275760     8650.98
    275800     8652.36
    275840      8653.1
    275880     8655.09
    275920      8656.1
    275960     8657.95
    276000     8658.74
    276040      8659.4
    276080     8661.21
    276120     8661.51
    276160     8663.62
    276200     8665.04
    276240     8667.16
    276280     8669.34
    276320     8669.11
    276360     8671.15
    276400     8671.78
    276440     8671.29
    276480     8675.18
    276520     8674.59
    276560        8676
    276600     8677.33
    276640     8678.06
    276680     8680.12
    276720     8681.13
    276760     8682.97
    276800     8683.74
    276840     8684.38
    276880     8686.24
    276920     8686.53
    276960     8688.65
    277000     8690.04
    277040     8692.15
    277080     8694.42
    277120     8694.13
    277160     8696.17
    277200     8696.79
    277240     8696.28
    277280      8700.2
    277320     8699.57
    277360     8701.02
    277400     8702.34
    277440     8703.08
    277480     8705.13
    277520     8706.19
    277560     8707.98
    277600     8708.75
    277640      8709.4
    277680     8711.27
    277720     8711.54
    277760      8713.7
    277800     8715.06
    277840     8717.22
    277880     8719.44
    277920     8719.17
    277960     8721.19
    278000     8721.83
    278040     8721.32
    278080     8725.25
    278120     8724.62
    278160     8726.05
    278200     8727.36
    278240     8728.12
    278280     8730.22
    278320     8731.24
    278360     8733.03
    278400     8733.83
    278440     8734.46
    278480     8736.32
    278520     8736.58
    278560     8738.76
    278600     8740.13
    278640     8742.28
    278680      8744.5
    278720     8744.18
    278760     8746.28
    278800      8746.9
    278840     8746.35
    278880     8750.27
    278920     8749.64
    278960     8751.13
    279000     8752.43
    279040     8753.15
    279080     8755.24
    279120     8756.27
    279160     8758.08
    279200     8758.91
    279240     8759.49
    279280     8761.35
    279320     8761.61
    279360      8763.8
    279400     8765.21
    279440     8767.33
    279480     8769.54
    279520     8769.21
    279560     8771.33
    279600     8771.89
    279640     8771.34
    279680     8775.28
    279720     8774.69
    279760     8776.17
    279800     8777.43
    279840     8778.17
    279880     8780.28
    279920      8781.3
    279960     8783.09
    280000     8783.92
    280040      8784.5
    280080      8786.4
    280120     8786.62
    280160     8788.83
    280200     8790.24
    280240      8792.4
    280280     8794.58
    280320     8794.25
    280360     8796.33
    280400     8796.91
    280440     8796.38
    280480     8800.35
    280520     8799.76
    280560     8801.14
    280600     8802.48
    280640     8803.17
    280680     8805.31
    280720     8806.34
    280760     8808.17
    280800     8808.94
    280840     8809.52
    280880     8811.45
    280920     8811.64
    280960     8813.87
    281000     8815.26
    281040     8817.44
    281080     8819.63
    281120     8819.28
    281160     8821.36
    281200     8821.96
    281240     8821.41
    281280     8825.42
    281320     8824.79
    281360     8826.21
    281400     8827.55
    281440     8828.23
    281480     8830.39
    281520     8831.41
    281560     8833.18
    281600     8834.03
    281640      8834.6
    281680     8836.48
    281720      8836.7
    281760     8838.91
    281800     8840.33
    281840      8842.5
    281880     8844.65
    281920     8844.36
    281960     8846.37
    282000        8847
    282040     8846.45
    282080     8850.46
    282120     8849.82
    282160     8851.26
    282200     8852.58
    282240     8853.25
    282280     8855.43
    282320     8856.47
    282360     8858.22
    282400     8859.07
    282440     8859.65
    282480     8861.52
    282520     8861.75
    282560     8863.94
    282600     8865.44
    282640     8867.57
    282680     8869.75
    282720     8869.39
    282760     8871.43
    282800     8872.05
    282840      8871.5
    282880     8875.52
    282920     8874.87
    282960     8876.35
    283000     8877.65
    283040     8878.29
    283080     8880.51
    283120     8881.54
    283160     8883.25
    283200     8884.13
    283240     8884.71
    283280     8886.56
    283320     8886.81
    283360     8889.01
    283400     8890.47
    283440     8892.64
    283480     8894.84
    283520     8894.46
    283560     8896.48
    283600     8897.06
    283640     8896.54
    283680     8900.59
    283720     8899.93
    283760     8901.42
    283800     8902.73
    283840     8903.35
    283880     8905.57
    283920     8906.61
    283960     8908.34
    284000     8909.19
    284040     8909.75
    284080     8911.63
    284120     8911.91
    284160     8914.05
    284200     8915.54
    284240     8917.72
    284280     8919.91
    284320     8919.53
    284360     8921.54
    284400     8922.18
    284440     8921.62
    284480     8925.72
    284520        8925
    284560      8926.5
    284600     8927.79
    284640     8928.44
    284680     8930.68
    284720      8931.7
    284760     8933.42
    284800     8934.24
    284840     8934.85
    284880     8936.71
    284920     8937.04
    284960      8939.1
    285000     8940.59
    285040     8942.83
    285080     8944.96
    285120     8944.66
    285160     8946.64
    285200      8947.2
    285240      8946.7
    285280     8950.83
    285320     8950.11
    285360     8951.58
    285400     8952.83
    285440     8953.51
    285480     8955.76
    285520     8956.72
    285560      8958.5
    285600     8959.28
    285640     8959.88
    285680     8961.76
    285720      8962.1
    285760     8964.14
    285800     8965.66
    285840     8967.86
    285880     8970.02
    285920     8969.68
    285960     8971.71
    286000     8972.25
    286040      8971.8
    286080     8975.94
    286120     8975.19
    286160     8976.68
    286200     8977.89
    286240     8978.59
    286280     8980.86
    286320     8981.81
    286360     8983.63
    286400     8984.37
    286440     8984.97
    286480     8986.86
    286520      8987.2
    286560     8989.22
    286600     8990.78
    286640     8992.95
    286680     8995.12
    286720     8994.75
    286760      8996.8
    286800     8997.28
    286840     8996.88
    286880     9001.04
    286920     9000.24
    286960     9001.74
    287000     9002.96
    287040     9003.67
    287080     9005.93
    287120     9006.89
    287160     9008.73
    287200     9009.42
    287240     9010.01
    287280     9011.96
    287320     9012.27
    287360     9014.28
    287400     9015.85
    287440        9018
    287480     9020.17
    287520     9019.79
    287560     9021.89
    287600     9022.34
    287640     9021.96
    287680     9026.11
    287720     9025.29
    287760      9026.8
    287800     9028.01
    287840      9028.7
    287880        9031
    287920     9031.91
    287960     9033.75
    288000     9034.48
    288040     9035.06
    288080     9037.02
    288120     9037.31
    288160     9039.36
    288200      9040.9
    288240     9043.08
    288280     9045.24
    288320     9044.86
    288360     9046.93
    288400      9047.4
    288440        9047
    288480     9051.13
    288520     9050.34
    288560     9051.83
    288600     9053.05
    288640     9053.72
    288680     9056.02
    288720        9057
    288760     9058.79
    288800     9059.54
    288840     9060.15
    288880     9062.06
    288920     9062.36
    288960     9064.39
    289000     9065.99
    289040     9068.13
    289080     9070.29
    289120     9069.92
    289160     9071.95
    289200     9072.43
    289240     9072.04
    289280     9076.21
    289320     9075.38
    289360     9076.87
    289400     9078.12
    289440     9078.76
    289480     9081.09
    289520     9082.07
    289560     9083.85
    289600     9084.58
    289640     9085.21
    289680     9087.11
    289720     9087.42
    289760     9089.43
    289800     9091.03
    289840     9093.22
    289880     9095.35
    289920        9095
    289960        9097
    290000      9097.5
    290040     9097.09
    290080     9101.28
    290120     9100.41
    290160     9101.94
    290200     9103.15
    290240      9103.8
    290280     9106.15
    290320     9107.13
    290360     9108.86
    290400     9109.64
    290440     9110.26
    290480     9112.17
    290520     9112.45
    290560     9114.48
    290600     9116.05
    290640     9118.25
    290680     9120.39
    290720     9120.07
    290760     9122.07
    290800     9122.57
    290840     9122.13
    290880     9126.35
    290920     9125.48
    290960     9127.01
    291000     9128.18
    291040     9128.81
    291080     9131.22
    291120     9132.22
    291160     9133.93
    291200     9134.69
    291240     9135.31
    291280     9137.22
    291320     9137.44
    291360     9139.51
    291400      9141.1
    291440     9143.28
    291480     9145.45
    291520     9145.08
    291560     9147.07
    291600      9147.6
    291640     9147.16
    291680     9151.39
    291720     9150.52
    291760     9152.04
    291800     9153.19
    291840     9153.87
    291880     9156.26
    291920     9157.22
    291960        9159
    292000      9159.7
    292040     9160.35
    292080     9162.26
    292120     9162.49
    292160     9164.54
    292200     9166.15
    292240     9168.32
    292280     9170.46
    292320     9170.13
    292360     9172.11
    292400      9172.6
    292440     9172.19
    292480     9176.45
    292520     9175.55
    292560     9177.09
    292600     9178.24
    292640     9178.89
    292680     9181.33
    292720     9182.31
    292760     9184.02
    292800     9184.79
    292840      9185.4
    292880     9187.31
    292920     9187.52
    292960     9189.59
    293000     9191.14
    293040     9193.36
    293080      9195.5
    293120     9195.16
    293160     9197.18
    293200     9197.67
    293240     9197.26
    293280     9201.48
    293320     9200.58
    293360     9202.13
    293400     9203.28
    293440      9203.9
    293480     9206.36
    293520     9207.35
    293560     9209.07
    293600     9209.86
    293640     9210.44
    293680     9212.34
    293720     9212.55
    293760     9214.65
    293800      9216.2
    293840     9218.43
    293880     9220.54
    293920     9220.18
    293960     9222.22
    294000     9222.75
    294040     9222.29
    294080     9226.57
    294120     9225.64
    294160     9227.18
    294200     9228.32
    294240     9228.97
    294280     9231.45
    294320     9232.37
    294360     9234.11
    294400     9234.95
    294440     9235.47
    294480     9237.44
    294520     9237.62
    294560     9239.72
    294600     9241.22
    294640     9243.51
    294680     9245.62
    294720     9245.22
    294760     9247.29
    294800     9247.85
    294840     9247.33
    294880     9251.56
    294920     9250.67
    294960     9252.26
    295000     9253.37
    295040     9254.02
    295080     9256.54
    295120     9257.44
    295160     9259.14
    295200     9259.99
    295240     9260.53
    295280     9262.53
    295320     9262.71
    295360     9264.82
    295400     9266.27
    295440     9268.57
    295480      9270.7
    295520     9270.28
    295560     9272.39
    295600     9272.89
    295640     9272.33
    295680     9276.65
    295720     9275.74
    295760     9277.31
    295800      9278.4
    295840     9279.14
    295880     9281.59
    295920     9282.52
    295960      9284.2
    296000     9285.03
    296040      9285.6
    296080     9287.61
    296120     9287.75
    296160     9289.84
    296200     9291.36
    296240     9293.62
    296280     9295.76
    296320     9295.33
    296360     9297.45
    296400     9297.97
    296440     9297.38
    296480     9301.72
    296520     9300.82
    296560     9302.36
    296600     9303.46
    296640     9304.23
    296680     9306.67
    296720     9307.58
    296760     9309.28
    296800      9310.1
    296840     9310.65
    296880     9312.65
    296920     9312.82
    296960     9314.92
    297000     9316.42
    297040     9318.68
    297080     9320.83
    297120     9320.43
    297160     9322.51
    297200     9323.04
    297240     9322.44
    297280     9326.79
    297320     9325.89
    297360     9327.45
    297400     9328.57
    297440     9329.27
    297480     9331.76
    297520     9332.68
    297560     9334.36
    297600     9335.16
    297640     9335.75
    297680     9337.73
    297720     9337.87
    297760     9340.02
    297800     9341.52
    297840     9343.74
    297880      9345.9
    297920     9345.51
    297960     9347.63
    298000     9348.13
    298040     9347.53
    298080     9351.87
    298120     9350.98
    298160     9352.51
    298200     9353.68
    298240     9354.31
    298280     9356.85
    298320     9357.75
    298360     9359.44
    298400     9360.27
    298440     9360.79
    298480     9362.82
    298520     9362.93
    298560     9365.12
    298600      9366.6
    298640     9368.82
    298680     9370.95
    298720     9370.57
    298760     9372.65
    298800     9373.17
    298840     9372.59
    298880     9376.92
    298920     9376.04
    298960     9377.55
    299000     9378.77
    299040     9379.36
    299080     9381.92
    299120     9382.79
    299160     9384.48
    299200     9385.32
    299240     9385.81
    299280     9387.88
    299320     9387.94
    299360     9390.18
    299400     9391.64
    299440     9393.92
    299480     9396.04
    299520     9395.64
    299560     9397.71
    299600      9398.2
    299640     9397.69
    299680     9401.98
    299720     9401.07
    299760     9402.58
    299800     9403.85
    299840     9404.38
    299880        9407
    299920     9407.85
    299960     9409.56
    300000     9410.38
    300040     9410.85
    300080     9412.96
    300120     9413.03
    300160     9415.24
    300200     9416.72
    300240     9418.98
    300280      9421.1
    300320     9420.71
    300360     9422.78
    300400      9423.3
    300440     9422.73
    300480     9427.05
    300520     9426.16
    300560     9427.66
    300600     9428.87
    300640     9429.46
    300680     9432.08
    300720     9432.94
    300760     9434.59
    300800     9435.44
    300840     9435.92
    300880     9438.04
    300920     9438.05
    300960     9440.34
    301000     9441.79
    301040     9444.09
    301080     9446.17
    301120     9445.81
    301160     9447.84
    301200     9448.36
    301240     9447.78
    301280     9452.15
    301320     9451.25
    301360     9452.74
    301400     9453.93
    301440     9454.49
    301480     9457.11
    301520     9457.98
    301560     9459.65
    301600      9460.5
    301640     9460.97
    301680     9463.15
    301720     9463.13
    301760     9465.38
    301800     9466.84
    301840     9469.16
    301880     9471.25
    301920     9470.91
    301960     9472.93
    302000     9473.43
    302040     9472.88
    302080     9477.26
    302120     9476.32
    302160     9477.84
    302200     9479.04
    302240     9479.62
    302280     9482.24
    302320     9483.06
    302360     9484.75
    302400      9485.6
    302440     9486.07
    302480     9488.21
    302520     9488.25
    302560     9490.45
    302600     9491.94
    302640     9494.25
    302680     9496.37
    302720        9496
    302760     9498.06
    302800     9498.54
    302840     9497.95
    302880     9502.39
    302920     9501.42
    302960     9502.93
    303000     9504.12
    303040     9504.75
    303080      9507.3
    303120     9508.17
    303160     9509.89
    303200     9510.65
    303240     9511.16
    303280     9513.33
    303320     9513.35
    303360     9515.52
    303400     9517.03
    303440     9519.33
    303480     9521.46
    303520     9521.11
    303560      9523.2
    303600     9523.59
    303640     9523.06
    303680     9527.52
    303720     9526.54
    303760     9527.95
    303800     9529.23
    303840     9529.85
    303880     9532.39
    303920      9533.3
    303960     9535.02
    304000     9535.77
    304040     9536.22
    304080     9538.41
    304120     9538.43
    304160     9540.61
    304200     9542.17
    304240     9544.46
    304280     9546.59
    304320     9546.27
    304360     9548.35
    304400     9548.68
    304440     9548.18
    304480     9552.65
    304520     9551.61
    304560     9553.08
    304600     9554.29
    304640     9554.97
    304680      9557.5
    304720      9558.4
    304760     9560.13
    304800     9560.87
    304840     9561.34
    304880     9563.54
    304920     9563.56
    304960     9565.74
    305000      9567.3
    305040     9569.64
    305080     9571.76
    305120     9571.36
    305160     9573.46
    305200     9573.81
    305240     9573.32
    305280     9577.77
    305320     9576.72
    305360      9578.2
    305400     9579.43
    305440     9580.09
    305480     9582.65
    305520     9583.53
    305560     9585.27
    305600     9586.02
    305640      9586.5
    305680      9588.7
    305720      9588.7
    305760     9590.88
    305800     9592.42
    305840     9594.73
    305880     9596.93
    305920     9596.48
    305960     9598.58
    306000     9598.95
    306040     9598.45
    306080     9602.93
    306120     9601.79
    306160     9603.31
    306200     9604.58
    306240     9605.22
    306280     9607.78
    306320     9608.71
    306360     9610.38
    306400     9611.16
    306440     9611.66
    306480     9613.83
    306520     9613.77
    306560     9615.99
    306600     9617.53
    306640     9619.81
    306680     9622.07
    306720     9621.63
    306760     9623.71
    306800     9624.09
    306840     9623.59
    306880     9628.02
    306920     9626.83
    306960     9628.42
    307000     9629.65
    307040     9630.31
    307080     9632.86
    307120     9633.81
    307160      9635.5
    307200     9636.26
    307240     9636.78
    307280     9638.92
    307320     9638.83
    307360      9641.1
    307400     9642.61
    307440     9644.97
    307480     9647.18
    307520     9646.73
    307560      9648.8
    307600     9649.17
    307640     9648.62
    307680     9653.12
    307720     9651.95
    307760     9653.48
    307800     9654.67
    307840     9655.38
    307880     9657.89
    307920     9658.84
    307960     9660.58
    308000     9661.38
    308040     9661.81
    308080     9663.99
    308120     9663.92
    308160     9666.21
    308200     9667.65
    308240     9670.01
    308280     9672.26
    308320     9671.83
    308360     9673.89
    308400     9674.23
    308440     9673.69
    308480     9678.16
    308520     9677.02
    308560     9678.54
    308600     9679.72
    308640     9680.48
    308680     9682.96
    308720     9683.93
    308760     9685.64
    308800     9686.47
    308840     9686.88
    308880     9689.11
    308920     9689.02
    308960     9691.29
    309000     9692.74
    309040     9695.12
    309080     9697.33
    309120     9696.84
    309160     9698.99
    309200     9699.25
    309240     9698.74
    309280     9703.24
    309320     9702.07
    309360     9703.58
    309400     9704.79
    309440     9705.53
    309480        9708
    309520     9708.95
    309560     9710.71
    309600     9711.52
    309640     9711.97
    309680     9714.15
    309720     9714.05
    309760     9716.33
    309800     9717.74
    309840     9720.13
    309880     9722.33
    309920     9721.85
    309960     9724.01
    310000     9724.26
    310040     9723.74
    310080     9728.21
    310120     9727.04
    310160     9728.59
    310200     9729.75
    310240      9730.5
    310280     9733.01
    310320     9733.93
    310360     9735.71
    310400     9736.51
    310440     9736.95
    310480     9739.15
    310520     9739.02
    310560     9741.31
    310600     9742.76
    310640     9745.12
    310680     9747.36
    310720     9746.84
    310760     9749.04
    310800     9749.26
    310840     9748.72
    310880     9753.22
    310920     9752.05
    310960     9753.61
    311000     9754.75
    311040     9755.52
    311080     9757.97
    311120     9758.95
    311160     9760.71
    311200     9761.53
    311240     9761.96
    311280     9764.17
    311320     9764.01
    311360     9766.31
    311400     9767.76
    311440     9770.11
    311480     9772.39
    311520     9771.82
    311560     9774.01
    311600     9774.26
    311640     9773.71
    311680      9778.2
    311720     9777.08
    311760     9778.64
    311800     9779.75
    311840      9780.5
    311880     9782.94
    311920     9783.93
    311960     9785.67
    312000     9786.45
    312040     9786.93
    312080     9789.14
    312120     9789.03
    312160     9791.29
    312200     9792.74
    312240     9795.06
    312280     9797.38
    312320     9796.84
    312360     9798.98
    312400     9799.24
    312440     9798.71
    312480     9803.16
    312520      9802.1
    312560     9803.62
    312600     9804.75
    312640     9805.45
    312680     9807.95
    312720      9808.9
    312760     9810.68
    312800     9811.45
    312840     9811.87
    312880     9814.13
    312920     9813.99
    312960     9816.27
    313000      9817.7
    313040     9820.04
    313080     9822.38
    313120     9821.77
    313160     9823.96
    313200     9824.18
    313240     9823.65
    313280     9828.11
    313320     9827.05
    313360     9828.63
    313400     9829.73
    313440     9830.41
    313480     9832.93
    313520     9833.86
    313560     9835.65
    313600     9836.42
    313640     9836.84
    313680     9839.07
    313720     9838.98
    313760     9841.25
    313800     9842.66
    313840     9845.04
    313880     9847.44
    313920     9846.74
    313960     9848.98
    314000     9849.17
    314040     9848.67
    314080     9853.14
    314120     9852.01
    314160     9853.59
    314200     9854.71
    314240     9855.37
    314280     9857.93
    314320     9858.86
    314360     9860.66
    314400     9861.42
    314440     9861.83
    314480     9864.01
    314520     9863.96
    314560     9866.22
    314600     9867.63
    314640     9870.02
    314680     9872.42
    314720     9871.72
    314760     9873.95
    314800     9874.15
    314840     9873.63
    314880     9878.07
    314920     9876.97
    314960     9878.57
    315000     9879.68
    315040      9880.3
    315080     9882.92
    315120     9883.83
    315160     9885.64
    315200     9886.38
    315240     9886.74
    315280     9888.96
    315320     9888.89
    315360     9891.15
    315400     9892.55
    315440        9895
    315480      9897.4
    315520     9896.61
    315560     9898.87
    315600     9899.07
    315640      9898.6
    315680     9903.02
    315720     9901.91
    315760      9903.5
    315800     9904.65
    315840     9905.19
    315880     9907.88
    315920     9908.79
    315960     9910.56
    316000     9911.36
    316040     9911.72
    316080     9913.92
    316120     9913.81
    316160     9916.14
    316200     9917.52
    316240     9919.99
    316280     9922.31
    316320     9921.51
    316360     9923.84
    316400     9924.01
    316440     9923.55
    316480     9927.98
    316520     9926.91
    316560     9928.46
    316600     9929.64
    316640     9930.12
    316680     9932.85
    316720     9933.74
    316760     9935.48
    316800     9936.31
    316840     9936.66
    316880     9938.78
    316920     9938.74
    316960     9941.06
    317000     9942.42
    317040     9944.93
    317080     9947.21
    317120     9946.43
    317160     9948.76
    317200     9948.95
    317240     9948.48
    317280     9952.86
    317320     9951.82
    317360     9953.38
    317400     9954.53
    317440     9955.06
    317480     9957.76
    317520      9958.7
    317560     9960.43
    317600      9961.2
    317640     9961.56
    317680     9963.72
    317720     9963.63
    317760     9965.98
    317800     9967.33
    317840     9969.91
    317880     9972.19
    317920     9971.38
    317960     9973.68
    318000      9973.9
    318040     9973.39
    318080     9977.83
    318120     9976.79
    318160     9978.34
    318200      9979.5
    318240     9979.98
    318280     9982.66
    318320     9983.57
    318360     9985.29
    318400     9986.17
    318440     9986.51
    318480     9988.65
    318520     9988.59
    318560     9990.87
    318600     9992.24
    318640     9994.82
    318680     9997.12
    318720     9996.27
    318760      9998.6
    318800      9998.8
    318840     9998.28
    318880     10002.7
    318920     10001.6
    318960     10003.3
    319000     10004.3
    319040     10004.8
    319080     10007.6
    319120     10008.5
    319160     10010.2
    319200     10011.1
    319240     10011.4
    319280     10013.5
    319320     10013.5
    319360     10015.8
    319400     10017.1
    319440     10019.8
    319480       10022
    319520     10021.1
    319560     10023.5
    319600     10023.7
    319640     10023.1
    319680     10027.6
    319720     10026.5
    319760     10028.1
    319800     10029.2
    319840     10029.7
    319880     10032.5
    319920     10033.4
    319960     10035.1
    320000     10035.9
    320040     10036.3
    320080     10038.4
    320120     10038.3
    320160     10040.6
    320200       10042
    320240     10044.6
    320280     10046.9
    320320       10046
    320360     10048.3
    320400     10048.6
    320440       10048
    320480     10052.6
    320520     10051.4
    320560       10053
    320600       10054
    320640     10054.6
    320680     10057.4
    320720     10058.3
    320760       10060
    320800     10060.8
    320840     10061.2
    320880     10063.3
    320920     10063.2
    320960     10065.5
    321000     10066.8
    321040     10069.5
    321080     10071.8
    321120     10070.9
    321160     10073.2
    321200     10073.4
    321240     10072.9
    321280     10077.5
    321320     10076.3
    321360       10078
    321400     10078.8
    321440     10079.4
    321480     10082.2
    321520     10083.2
    321560     10084.9
    321600     10085.7
    321640       10086
    321680     10088.2
    321720     10088.1
    321760     10090.4
    321800     10091.7
    321840     10094.4
    321880     10096.6
    321920     10095.8
    321960     10098.1
    322000     10098.3
    322040     10097.7
    322080     10102.4
    322120     10101.2
    322160     10102.8
    322200     10103.7
    322240     10104.3
    322280     10107.1
    322320     10108.1
    322360     10109.7
    322400     10110.6
    322440     10110.9
    322480       10113
    322520       10113
    322560     10115.3
    322600     10116.6
    322640     10119.3
    322680     10121.5
    322720     10120.6
    322760       10123
    322800     10123.2
    322840     10122.6
    322880     10127.2
    322920     10126.1
    322960     10127.7
    323000     10128.6
    323040     10129.2
    323080       10132
    323120       10133
    323160     10134.6
    323200     10135.5
    323240     10135.8
    323280     10137.9
    323320     10137.9
    323360     10140.2
    323400     10141.5
    323440     10144.1
    323480     10146.3
    323520     10145.5
    323560     10147.8
    323600     10148.1
    323640     10147.4
    323680     10152.1
    323720     10150.9
    323760     10152.5
    323800     10153.4
    323840     10154.1
    323880     10156.8
    323920     10157.9
    323960     10159.5
    324000     10160.3
    324040     10160.6
    324080     10162.8
    324120     10162.7
    324160     10165.1
    324200     10166.4
    324240       10169
    324280     10171.2
    324320     10170.4
    324360     10172.7
    324400       10173
    324440     10172.3
    324480       10177
    324520     10175.8
    324560     10177.4
    324600     10178.3
    324640     10178.9
    324680     10181.7
    324720     10182.8
    324760     10184.3
    324800     10185.2
    324840     10185.4
    324880     10187.7
    324920     10187.6
    324960     10189.9
    325000     10191.3
    325040     10193.8
    325080     10196.1
    325120     10195.3
    325160     10197.6
    325200     10197.8
    325240     10197.2
    325280     10201.9
    325320     10200.6
    325360     10202.3
    325400     10203.1
    325440     10203.8
    325480     10206.6
    325520     10207.6
    325560     10209.2
    325600     10210.1
    325640     10210.2
    325680     10212.5
    325720     10212.4
    325760     10214.8
    325800     10216.1
    325840     10218.6
    325880     10220.9
    325920     10220.1
    325960     10222.4
    326000     10222.7
    326040       10222
    326080     10226.7
    326120     10225.5
    326160     10227.1
    326200       10228
    326240     10228.6
    326280     10231.4
    326320     10232.4
    326360       10234
    326400     10234.9
    326440     10235.1
    326480     10237.3
    326520     10237.3
    326560     10239.7
    326600       10241
    326640     10243.4
    326680     10245.8
    326720     10244.9
    326760     10247.3
    326800     10247.5
    326840     10246.9
    326880     10251.6
    326920     10250.3
    326960     10251.9
    327000     10252.8
    327040     10253.4
    327080     10256.3
    327120     10257.2
    327160     10258.9
    327200     10259.8
    327240     10259.9
    327280     10262.1
    327320     10262.1
    327360     10264.5
    327400     10265.9
    327440     10268.3
    327480     10270.7
    327520     10269.8
    327560     10272.2
    327600     10272.4
    327640     10271.8
    327680     10276.4
    327720     10275.2
    327760     10276.8
    327800     10277.6
    327840     10278.3
    327880     10281.1
    327920       10282
    327960     10283.7
    328000     10284.6
    328040     10284.7
    328080       10287
    328120     10286.9
    328160     10289.4
    328200     10290.7
    328240     10293.1
    328280     10295.5
    328320     10294.7
    328360     10297.1
    328400     10297.2
    328440     10296.6
    328480     10301.2
    328520       10300
    328560     10301.6
    328600     10302.4
    328640     10303.1
    328680     10305.9
    328720     10306.9
    328760     10308.6
    328800     10309.4
    328840     10309.6
    328880     10311.8
    328920     10311.7
    328960     10314.2
    329000     10315.5
    329040     10317.9
    329080     10320.4
    329120     10319.5
    329160     10321.9
    329200       10322
    329240     10321.4
    329280     10326.1
    329320     10324.8
    329360     10326.4
    329400     10327.2
    329440     10327.9
    329480     10330.8
    329520     10331.7
    329560     10333.4
    329600     10334.3
    329640     10334.4
    329680     10336.6
    329720     10336.5
    329760     10339.1
    329800     10340.4
    329840     10342.8
    329880     10345.3
    329920     10344.3
    329960     10346.7
    330000     10346.8
    330040     10346.2
    330080     10350.9
    330120     10349.7
    330160     10351.2
    330200       10352
    330240     10352.8
    330280     10355.6
    330320     10356.5
    330360     10358.2
    330400     10359.1
    330440     10359.2
    330480     10361.5
    330520     10361.4
    330560     10363.9
    330600     10365.2
    330640     10367.6
    330680     10370.1
    330720     10369.2
    330760     10371.6
    330800     10371.7
    330840     10371.1
    330880     10375.8
    330920     10374.5
    330960     10376.1
    331000     10376.9
    331040     10377.6
    331080     10380.5
    331120     10381.4
    331160     10383.1
    331200     10383.9
    331240     10384.1
    331280     10386.4
    331320     10386.3
    331360     10388.8
    331400       10390
    331440     10392.5
    331480       10395
    331520     10394.1
    331560     10396.5
    331600     10396.6
    331640       10396
    331680     10400.7
    331720     10399.4
    331760       10401
    331800     10401.7
    331840     10402.5
    331880     10405.3
    331920     10406.2
    331960       10408
    332000     10408.8
    332040       10409
    332080     10411.2
    332120     10411.2
    332160     10413.6
    332200     10414.9
    332240     10417.4
    332280     10419.9
    332320     10418.9
    332360     10421.3
    332400     10421.4
    332440     10420.8
    332480     10425.6
    332520     10424.3
    332560     10425.8
    332600     10426.6
    332640     10427.4
    332680     10430.2
    332720       10431
    332760     10432.9
    332800     10433.7
    332840     10433.8
    332880     10436.1
    332920     10436.1
    332960     10438.5
    333000     10439.8
    333040     10442.3
    333080     10444.7
    333120     10443.8
    333160     10446.3
    333200     10446.3
    333240     10445.7
    333280     10450.4
    333320     10449.1
    333360     10450.7
    333400     10451.5
    333440     10452.2
    333480     10455.1
    333520     10455.9
    333560     10457.7
    333600     10458.5
    333640     10458.7
    333680       10461
    333720     10460.9
    333760     10463.3
    333800     10464.7
    333840     10467.1
    333880     10469.6
    333920     10468.7
    333960     10471.1
    334000     10471.1
    334040     10470.6
    334080     10475.3
    334120       10474
    334160     10475.6
    334200     10476.5
    334240     10477.1
    334280     10479.9
    334320     10480.8
    334360     10482.5
    334400     10483.4
    334440     10483.6
    334480     10485.9
    334520     10485.8
    334560     10488.2
    334600     10489.5
    334640       10492
    334680     10494.5
    334720     10493.6
    334760     10495.9
    334800       10496
    334840     10495.5
    334880     10500.2
    334920     10498.8
    334960     10500.5
    335000     10501.3
    335040     10501.9
    335080     10504.7
    335120     10505.6
    335160     10507.3
    335200     10508.3
    335240     10508.5
    335280     10510.7
    335320     10510.7
    335360     10513.1
    335400     10514.4
    335440     10516.9
    335480     10519.4
    335520     10518.5
    335560     10520.8
    335600     10520.9
    335640     10520.4
    335680     10525.1
    335720     10523.7
    335760     10525.4
    335800     10526.2
    335840     10526.7
    335880     10529.5
    335920     10530.5
    335960     10532.2
    336000     10533.2
    336040     10533.4
    336080     10535.6
    336120     10535.6
    336160     10537.9
    336200     10539.3
    336240     10541.8
    336280     10544.3
    336320     10543.3
    336360     10545.7
    336400     10545.8
    336440     10545.3
    336480     10549.9
    336520     10548.5
    336560     10550.2
    336600       10551
    336640     10551.6
    336680     10554.4
    336720     10555.4
    336760     10557.1
    336800       10558
    336840     10558.3
    336880     10560.4
    336920     10560.5
    336960     10562.8
    337000     10564.1
    337040     10566.6
    337080     10569.2
    337120     10568.2
    337160     10570.6
    337200     10570.6
    337240     10570.1
    337280     10574.8
    337320     10573.4
    337360     10575.1
    337400     10575.9
    337440     10576.5
    337480     10579.2
    337520     10580.2
    337560       10582
    337600     10582.8
    337640     10583.2
    337680     10585.3
    337720     10585.3
    337760     10587.6
    337800     10588.9
    337840     10591.5
    337880       10594
    337920       10593
    337960     10595.5
    338000     10595.5
    338040     10594.9
    338080     10599.7
    338120     10598.2
    338160     10599.9
    338200     10600.8
    338240     10601.3
    338280       10604
    338320       10605
    338360     10606.8
    338400     10607.7
    338440       10608
    338480     10610.1
    338520     10610.1
    338560     10612.5
    338600     10613.8
    338640     10616.3
    338680     10618.8
    338720     10617.8
    338760     10620.3
    338800     10620.4
    338840     10619.8
    338880     10624.5
    338920       10623
    338960     10624.7
    339000     10625.6
    339040     10626.1
    339080     10628.9
    339120     10629.9
    339160     10631.6
    339200     10632.5
    339240     10632.7
    339280     10634.9
    339320     10634.9
    339360     10637.3
    339400     10638.6
    339440     10641.1
    339480     10643.7
    339520     10642.6
    339560     10645.1
    339600     10645.2
    339640     10644.5
    339680     10649.3
    339720     10647.8
    339760     10649.5
    339800     10650.4
    339840     10650.9
    339880     10653.7
    339920     10654.6
    339960     10656.4
    340000     10657.4
    340040     10657.5
    340080     10659.7
    340120     10659.7
    340160     10662.1
    340200     10663.4
    340240     10665.9
    340280     10668.6
    340320     10667.4
    340360     10669.9
    340400       10670
    340440     10669.3
    340480       10674
    340520     10672.5
    340560     10674.3
    340600     10675.2
    340640     10675.7
    340680     10678.5
    340720     10679.4
    340760     10681.2
    340800     10682.1
    340840     10682.4
    340880     10684.5
    340920     10684.5
    340960     10686.9
    341000     10688.2
    341040     10690.7
    341080     10693.4
    341120     10692.2
    341160     10694.7
    341200     10694.8
    341240     10694.1
    341280     10698.8
    341320     10697.3
    341360     10699.1
    341400     10699.9
    341440     10700.5
    341480     10703.3
    341520     10704.2
    341560     10706.1
    341600     10706.9
    341640     10707.2
    341680     10709.3
    341720     10709.3
    341760     10711.7
    341800       10713
    341840     10715.5
    341880     10718.2
    341920     10717.1
    341960     10719.5
    342000     10719.6
    342040       10719
    342080     10723.6
    342120     10722.1
    342160     10723.9
    342200     10724.7
    342240     10725.3
    342280     10728.1
    342320       10729
    342360     10730.9
    342400     10731.7
    342440     10732.1
    342480     10734.1
    342520       10734
    342560     10736.5
    342600     10737.8
    342640     10740.3
    342680       10743
    342720     10741.9
    342760     10744.3
    342800     10744.5
    342840     10743.7
    342880     10748.4
    342920       10747
    342960     10748.7
    343000     10749.5
    343040     10750.2
    343080       10753
    343120     10753.8
    343160     10755.7
    343200     10756.5
    343240     10756.9
    343280       10759
    343320     10758.8
    343360     10761.3
    343400     10762.7
    343440     10765.1
    343480     10767.8
    343520     10766.7
    343560     10769.1
    343600     10769.3
    343640     10768.6
    343680     10773.2
    343720     10771.8
    343760     10773.5
    343800     10774.4
    343840       10775
    343880     10777.8
    343920     10778.7
    343960     10780.5
    344000     10781.3
    344040     10781.8
    344080     10783.8
    344120     10783.7
    344160     10786.2
    344200     10787.5
    344240       10790
    344280     10792.6
    344320     10791.5
    344360     10793.9
    344400     10794.1
    344440     10793.4
    344480     10798.1
    344520     10796.6
    344560     10798.3
    344600     10799.1
    344640     10799.9
    344680     10802.6
    344720     10803.4
    344760     10805.4
    344800     10806.1
    344840     10806.6
    344880     10808.6
    344920     10808.5
    344960       10811
    345000     10812.3
    345040     10814.8
    345080     10817.4
    345120     10816.3
    345160     10818.7
    345200     10818.9
    345240     10818.3
    345280     10822.9
    345320     10821.5
    345360     10823.2
    345400       10824
    345440     10824.8
    345480     10827.5
    345520     10828.2
    345560     10830.2
    345600       10831
    345640     10831.4
    345680     10833.4
    345720     10833.3
    345760     10835.8
    345800     10837.1
    345840     10839.6
    345880     10842.3
    345920     10841.1
    345960     10843.6
    346000     10843.8
    346040     10843.1
    346080     10847.7
    346120     10846.4
    346160       10848
    346200     10848.8
    346240     10849.6
    346280     10852.3
    346320     10853.1
    346360       10855
    346400     10855.8
    346440     10856.3
    346480     10858.2
    346520     10858.2
    346560     10860.7
    346600       10862
    346640     10864.4
    346680       10867
    346720       10866
    346760     10868.4
    346800     10868.6
    346840       10868
    346880     10872.6
    346920     10871.2
    346960     10872.9
    347000     10873.7
    347040     10874.4
    347080       10877
    347120     10877.9
    347160     10879.9
    347200     10880.7
    347240       10881
    347280     10883.1
    347320       10883
    347360     10885.5
    347400     10886.9
    347440     10889.3
    347480     10891.9
    347520     10890.8
    347560     10893.2
    347600     10893.4
    347640     10892.7
    347680     10897.4
    347720     10896.1
    347760     10897.7
    347800     10898.5
    347840     10899.2
    347880     10901.8
    347920     10902.8
    347960     10904.7
    348000     10905.4
    348040     10905.9
    348080     10907.9
    348120     10907.9
    348160     10910.3
    348200     10911.7
    348240     10914.1
    348280     10916.7
    348320     10915.6
    348360     10918.1
    348400     10918.2
    348440     10917.5
    348480     10922.2
    348520     10920.8
    348560     10922.5
    348600     10923.2
    348640       10924
    348680     10926.6
    348720     10927.5
    348760     10929.5
    348800     10930.2
    348840     10930.6
    348880     10932.7
    348920     10932.7
    348960     10935.1
    349000     10936.5
    349040     10938.9
    349080     10941.5
    349120     10940.5
    349160     10942.9
    349200     10943.1
    349240     10942.3
    349280       10947
    349320     10945.6
    349360     10947.3
    349400       10948
    349440     10948.9
    349480     10951.4
    349520     10952.3
    349560     10954.3
    349600     10955.1
    349640     10955.5
    349680     10957.5
    349720     10957.5
    349760     10959.9
    349800     10961.3
    349840     10963.8
    349880     10966.4
    349920     10965.3
    349960     10967.7
    350000     10967.9
    350040     10967.1
    350080     10971.8
    350120     10970.5
    350160     10972.1
    350200     10972.9
    350240     10973.7
    350280     10976.3
    350320     10977.2
    350360     10979.1
    350400     10979.9
    350440     10980.3
    350480     10982.3
    350520     10982.4
    350560     10984.8
    350600     10986.1
    350640     10988.6
    350680     10991.1
    350720     10990.2
    350760     10992.6
    350800     10992.7
    350840     10991.9
    350880     10996.7
    350920     10995.3
    350960       10997
    351000     10997.7
    351040     10998.6
    351080     11001.1
    351120       11002
    351160       11004
    351200     11004.7
    351240     11005.1
    351280     11007.1
    351320     11007.2
    351360     11009.5
    351400     11010.9
    351440     11013.4
    351480     11015.8
    351520     11014.9
    351560     11017.4
    351600     11017.5
    351640     11016.7
    351680     11021.4
    351720       11020
    351760     11021.7
    351800     11022.5
    351840     11023.3
    351880     11025.9
    351920     11026.8
    351960     11028.7
    352000     11029.4
    352040     11029.9
    352080     11031.9
    352120     11031.9
    352160     11034.3
    352200     11035.7
    352240     11038.2
    352280     11040.6
    352320     11039.7
    352360     11042.2
    352400     11042.3
    352440     11041.5
    352480     11046.3
    352520     11044.8
    352560     11046.5
    352600     11047.3
    352640     11048.1
    352680     11050.6
    352720     11051.5
    352760     11053.6
    352800     11054.2
    352840     11054.7
    352880     11056.6
    352920     11056.7
    352960     11059.1
    353000     11060.4
    353040     11062.9
    353080     11065.5
    353120     11064.5
    353160     11066.9
    353200     11067.1
    353240     11066.3
    353280       11071
    353320     11069.7
    353360     11071.3
    353400     11072.1
    353440     11072.9
    353480     11075.4
    353520     11076.2
    353560     11078.4
    353600       11079
    353640     11079.4
    353680     11081.4
    353720     11081.5
    353760     11083.9
    353800     11085.2
    353840     11087.8
    353880     11090.3
    353920     11089.3
    353960     11091.8
    354000     11091.9
    354040     11091.1
    354080     11095.8
    354120     11094.4
    354160     11096.1
    354200     11096.8
    354240     11097.7
    354280     11100.2
    354320     11101.1
    354360     11103.2
    354400     11103.8
    354440     11104.2
    354480     11106.2
    354520     11106.3
    354560     11108.7
    354600       11110
    354640     11112.6
    354680     11115.1
    354720     11114.1
    354760     11116.5
    354800     11116.7
    354840     11115.8
    354880     11120.5
    354920     11119.2
    354960     11120.9
    355000     11121.6
    355040     11122.4
    355080       11125
    355120     11125.8
    355160       11128
    355200     11128.6
    355240     11129.1
    355280       11131
    355320     11131.1
    355360     11133.5
    355400     11134.8
    355440     11137.3
    355480     11139.9
    355520     11138.9
    355560     11141.3
    355600     11141.5
    355640     11140.6
    355680     11145.4
    355720     11143.9
    355760     11145.7
    355800     11146.3
    355840     11147.3
    355880     11149.8
    355920     11150.7
    355960     11152.8
    356000     11153.4
    356040     11153.9
    356080     11155.8
    356120     11155.9
    356160     11158.3
    356200     11159.6
    356240     11162.1
    356280     11164.7
    356320     11163.7
    356360       11166
    356400     11166.3
    356440     11165.4
    356480     11170.1
    356520     11168.7
    356560     11170.5
    356600     11171.2
    356640     11172.1
    356680     11174.6
    356720     11175.4
    356760     11177.6
    356800     11178.2
    356840     11178.7
    356880     11180.5
    356920     11180.7
    356960     11183.1
    357000     11184.4
    357040     11186.9
    357080     11189.5
    357120     11188.4
    357160     11190.8
    357200     11191.1
    357240     11190.2
    357280     11194.9
    357320     11193.4
    357360     11195.3
    357400     11195.9
    357440     11196.9
    357480     11199.3
    357520     11200.2
    357560     11202.3
    357600     11202.9
    357640     11203.4
    357680     11205.2
    357720     11205.4
    357760     11207.8
    357800     11209.1
    357840     11211.7
    357880     11214.2
    357920     11213.1
    357960     11215.6
    358000     11215.8
    358040       11215
    358080     11219.6
    358120     11218.2
    358160       11220
    358200     11220.6
    358240     11221.6
    358280     11224.1
    358320       11225
    358360     11227.1
    358400     11227.7
    358440     11228.1
    358480     11229.9
    358520     11230.2
    358560     11232.6
    358600       11234
    358640     11236.4
    358680       11239
    358720     11237.9
    358760     11240.5
    358800     11240.6
    358840     11239.8
    358880     11244.5
    358920     11242.9
    358960     11244.7
    359000     11245.4
    359040     11246.4
    359080     11248.9
    359120     11249.8
    359160     11251.9
    359200     11252.5
    359240     11252.9
    359280     11254.7
    359320       11255
    359360     11257.4
    359400     11258.7
    359440     11261.2
    359480     11263.7
    359520     11262.6
    359560     11265.3
    359600     11265.4
    359640     11264.6
    359680     11269.2
    359720     11267.7
    359760     11269.6
    359800     11270.2
    359840     11271.1
    359880     11273.7
    359920     11274.6
    359960     11276.5
    360000     11277.3
    360040     11277.6
    360080     11279.5
    360120     11279.7
    360160     11282.2
    360200     11283.5
    360240     11285.9
    360280     11288.5
    360320     11287.4
    360360       11290
    360400     11290.1
    360440     11289.3
    360480     11293.9
    360520     11292.5
    360560     11294.4
    360600     11295.1
    360640     11295.9
    360680     11298.4
    360720     11299.4
    360760     11301.3
    360800       11302
    360840     11302.4
    360880     11304.3
    360920     11304.5
    360960       11307
    361000     11308.3
    361040     11310.7
    361080     11313.2
    361120     11312.2
    361160     11314.8
    361200       11315
    361240     11314.1
    361280     11318.7
    361320     11317.3
    361360     11319.1
    361400     11319.8
    361440     11320.7
    361480     11323.2
    361520     11324.2
    361560     11326.1
    361600     11326.8
    361640     11327.2
    361680     11329.1
    361720     11329.3
    361760     11331.8
    361800     11333.1
    361840     11335.5
    361880       11338
    361920       11337
    361960     11339.6
    362000     11339.8
    362040     11338.9
    362080     11343.5
    362120       11342
    362160       11344
    362200     11344.6
    362240     11345.5
    362280       11348
    362320       11349
    362360     11350.9
    362400     11351.7
    362440     11352.1
    362480     11353.9
    362520       11354
    362560     11356.6
    362600     11357.9
    362640     11360.4
    362680     11362.8
    362720     11361.7
    362760     11364.4
    362800     11364.6
    362840     11363.7
    362880     11368.3
    362920     11366.8
    362960     11368.8
    363000     11369.4
    363040     11370.3
    363080     11372.8
    363120     11373.9
    363160     11375.8
    363200     11376.5
    363240     11376.9
    363280     11378.7
    363320     11378.8
    363360     11381.4
    363400     11382.7
    363440     11385.2
    363480     11387.7
    363520     11386.5
    363560     11389.3
    363600     11389.4
    363640     11388.5
    363680     11393.2
    363720     11391.7
    363760     11393.6
    363800     11394.2
    363840     11395.1
    363880     11397.7
    363920     11398.7
    363960     11400.5
    364000     11401.4
    364040     11401.6
    364080     11403.6
    364120     11403.5
    364160     11406.2
    364200     11407.5
    364240     11410.1
    364280     11412.5
    364320     11411.3
    364360     11414.1
    364400     11414.2
    364440     11413.3
    364480       11418
    364520     11416.5
    364560     11418.4
    364600       11419
    364640       11420
    364680     11422.4
    364720     11423.5
    364760     11425.3
    364800     11426.1
    364840     11426.4
    364880     11428.3
    364920     11428.3
    364960       11431
    365000     11432.3
    365040     11434.8
    365080     11437.3
    365120     11436.1
    365160     11438.9
    365200       11439
    365240     11438.1
    365280     11442.7
    365320     11441.2
    365360     11443.2
    365400     11443.7
    365440     11444.7
    365480     11447.2
    365520     11448.2
    365560     11450.1
    365600     11450.9
    365640     11451.1
    365680       11453
    365720       11453
    365760     11455.7
    365800       11457
    365840     11459.6
    365880     11462.1
    365920     11460.9
    365960     11463.7
    366000     11463.7
    366040     11462.8
    366080     11467.5
    366120       11466
    366160     11467.9
    366200     11468.5
    366240     11469.4
    366280     11471.9
    366320     11472.9
    366360     11474.9
    366400     11475.6
    366440       11476
    366480     11477.8
    366520     11477.7
    366560     11480.5
    366600     11481.8
    366640     11484.3
    366680     11486.8
    366720     11485.6
    366760     11488.5
    366800     11488.5
    366840     11487.6
    366880     11492.2
    366920     11490.7
    366960     11492.7
    367000     11493.2
    367040     11494.1
    367080     11496.7
    367120     11497.6
    367160     11499.6
    367200     11500.4
    367240     11500.8
    367280     11502.6
    367320     11502.5
    367360     11505.2
    367400     11506.5
    367440     11509.1
    367480     11511.5
    367520     11510.4
    367560     11513.2
    367600     11513.3
    367640     11512.3
    367680       11517
    367720     11515.5
    367760     11517.5
    367800       11518
    367840     11518.9
    367880     11521.4
    367920     11522.4
    367960     11524.4
    368000     11525.2
    368040     11525.5
    368080     11527.3
    368120     11527.2
    368160       11530
    368200     11531.3
    368240     11533.9
    368280     11536.2
    368320     11535.2
    368360       11538
    368400       11538
    368440     11537.1
    368480     11541.8
    368520     11540.2
    368560     11542.3
    368600     11542.7
    368640     11543.7
    368680     11546.2
    368720     11547.1
    368760     11549.2
    368800     11549.9
    368840     11550.2
    368880     11552.1
    368920       11552
    368960     11554.7
    369000     11556.1
    369040     11558.7
    369080       11561
    369120     11559.9
    369160     11562.8
    369200     11562.8
    369240     11561.8
    369280     11566.6
    369320       11565
    369360     11567.1
    369400     11567.5
    369440     11568.4
    369480     11570.9
    369520     11571.9
    369560       11574
    369600     11574.7
    369640       11575
    369680     11576.8
    369720     11576.7
    369760     11579.5
    369800     11580.8
    369840     11583.4
    369880     11585.7
    369920     11584.7
    369960     11587.5
    370000     11587.5
    370040     11586.5
    370080     11591.3
    370120     11589.8
    370160     11591.9
    370200     11592.2
    370240     11593.2
    370280     11595.7
    370320     11596.6
    370360     11598.8
    370400     11599.4
    370440     11599.8
    370480     11601.5
    370520     11601.5
    370560     11604.2
    370600     11605.6
    370640     11608.2
    370680     11610.6
    370720     11609.5
    370760     11612.3
    370800     11612.3
    370840     11611.4
    370880     11616.1
    370920     11614.5
    370960     11616.7
    371000       11617
    371040       11618
    371080     11620.4
    371120     11621.4
    371160     11623.5
    371200     11624.1
    371240     11624.6
    371280     11626.3
    371320     11626.3
    371360       11629
    371400     11630.4
    371440       11633
    371480     11635.4
    371520     11634.3
    371560     11637.1
    371600       11637
    371640     11636.1
    371680     11640.9
    371720     11639.3
    371760     11641.5
    371800     11641.8
    371840     11642.8
    371880     11645.2
    371920     11646.2
    371960     11648.3
    372000     11648.9
    372040     11649.3
    372080     11651.1
    372120     11651.1
    372160     11653.7
    372200     11655.1
    372240     11657.7
    372280     11660.3
    372320     11659.1
    372360     11661.9
    372400     11661.8
    372440     11660.9
    372480     11665.7
    372520     11664.1
    372560     11666.2
    372600     11666.6
    372640     11667.6
    372680       11670
    372720     11671.1
    372760     11673.2
    372800     11673.7
    372840     11674.1
    372880     11675.9
    372920     11675.9
    372960     11678.5
    373000     11679.9
    373040     11682.5
    373080       11685
    373120     11683.9
    373160     11686.7
    373200     11686.7
    373240     11685.7
    373280     11690.4
    373320     11688.9
    373360       11691
    373400     11691.3
    373440     11692.3
    373480     11694.8
    373520     11695.9
    373560     11697.9
    373600     11698.4
    373640     11698.9
    373680     11700.6
    373720     11700.6
    373760     11703.3
    373800     11704.6
    373840     11707.3
    373880     11709.7
    373920     11708.7
    373960     11711.5
    374000     11711.4
    374040     11710.5
    374080     11715.2
    374120     11713.7
    374160     11715.7
    374200     11716.1
    374240     11717.1
    374280     11719.6
    374320     11720.6
    374360     11722.7
    374400     11723.2
    374440     11723.6
    374480     11725.4
    374520     11725.3
    374560     11728.1
    374600     11729.4
    374640     11732.1
    374680     11734.5
    374720     11733.4
    374760     11736.3
    374800     11736.3
    374840     11735.3
    374880       11740
    374920     11738.4
    374960     11740.6
    375000     11740.8
    375040     11741.9
    375080     11744.4
    375120     11745.4
    375160     11747.6
    375200       11748
    375240     11748.4
    375280     11750.1
    375320     11750.1
    375360     11752.8
    375400     11754.2
    375440     11756.8
    375480     11759.3
    375520     11758.3
    375560     11761.2
    375600     11761.1
    375640     11760.1
    375680     11764.8
    375720     11763.2
    375760     11765.4
    375800     11765.7
    375840     11766.7
    375880     11769.1
    375920     11770.1
    375960     11772.4
    376000     11772.8
    376040     11773.1
    376080     11774.9
    376120     11774.8
    376160     11777.6
    376200       11779
    376240     11781.6
    376280     11784.1
    376320       11783
    376360       11786
    376400     11785.9
    376440     11784.9
    376480     11789.7
    376520     11787.9
    376560     11790.2
    376600     11790.4
    376640     11791.5
    376680     11793.9
    376720       11795
    376760     11797.1
    376800     11797.6
    376840     11797.9
    376880     11799.6
    376920     11799.5
    376960     11802.4
    377000     11803.8
    377040     11806.3
    377080     11808.9
    377120     11807.8
    377160     11810.7
    377200     11810.7
    377240     11809.6
    377280     11814.5
    377320     11812.8
    377360       11815
    377400     11815.2
    377440     11816.3
    377480     11818.7
    377520     11819.7
    377560     11821.9
    377600     11822.4
    377640     11822.7
    377680     11824.4
    377720     11824.3
    377760     11827.2
    377800     11828.6
    377840     11831.1
    377880     11833.7
    377920     11832.5
    377960     11835.5
    378000     11835.5
    378040     11834.4
    378080     11839.3
    378120     11837.5
    378160     11839.7
    378200       11840
    378240     11841.1
    378280     11843.4
    378320     11844.5
    378360     11846.7
    378400     11847.1
    378440     11847.4
    378480     11849.3
    378520     11849.1
    378560       11852
    378600     11853.4
    378640     11855.9
    378680     11858.5
    378720     11857.4
    378760     11860.3
    378800     11860.3
    378840     11859.2
    378880       11864
    378920     11862.3
    378960     11864.5
    379000     11864.8
    379040     11865.9
    379080     11868.2
    379120     11869.2
    379160     11871.5
    379200     11871.9
    379240     11872.2
    379280       11874
    379320     11873.9
    379360     11876.7
    379400     11878.2
    379440     11880.6
    379480     11883.2
    379520     11882.1
    379560       11885
    379600       11885
    379640     11883.9
    379680     11888.7
    379720     11887.1
    379760     11889.2
    379800     11889.5
    379840     11890.6
    379880       11893
    379920       11894
    379960     11896.3
    380000     11896.6
    380040     11896.9
    380080     11898.8
    380120     11898.6
    380160     11901.5
    380200     11902.9
    380240     11905.4
    380280       11908
    380320     11906.8
    380360     11909.8
    380400     11909.8
    380440     11908.7
    380480     11913.5
    380520     11911.9
    380560       11914
    380600     11914.3
    380640     11915.4
    380680     11917.7
    380720     11918.8
    380760       11921
    380800     11921.4
    380840     11921.6
    380880     11923.6
    380920     11923.4
    380960     11926.2
    381000     11927.6
    381040     11930.2
    381080     11932.7
    381120     11931.6
    381160     11934.6
    381200     11934.4
    381240     11933.4
    381280     11938.2
    381320     11936.5
    381360     11938.7
    381400       11939
    381440     11940.1
    381480     11942.6
    381520     11943.5
    381560     11945.7
    381600     11946.1
    381640     11946.3
    381680     11948.3
    381720     11948.2
    381760     11950.9
    381800     11952.3
    381840     11954.9
    381880     11957.4
    381920     11956.2
    381960     11959.3
    382000     11959.2
    382040     11958.1
    382080     11962.9
    382120     11961.3
    382160     11963.5
    382200     11963.8
    382240     11964.8
    382280     11967.3
    382320     11968.1
    382360     11970.4
    382400     11970.8
    382440       11971
    382480       11973
    382520     11972.9
    382560     11975.7
    382600       11977
    382640     11979.7
    382680     11982.2
    382720       11981
    382760       11984
    382800     11983.9
    382840     11982.8
    382880     11987.7
    382920       11986
    382960     11988.2
    383000     11988.5
    383040     11989.5
    383080       11992
    383120     11992.9
    383160     11995.2
    383200     11995.5
    383240     11995.8
    383280     11997.8
    383320     11997.7
    383360     12000.4
    383400     12001.8
    383440     12004.4
    383480     12006.9
    383520     12005.7
    383560     12008.8
    383600     12008.6
    383640     12007.6
    383680     12012.4
    383720     12010.7
    383760       12013
    383800     12013.3
    383840     12014.2
    383880     12016.7
    383920     12017.5
    383960       12020
    384000     12020.3
    384040     12020.5
    384080     12022.7
    384120     12022.4
    384160     12025.2
    384200     12026.5
    384240     12029.1
    384280     12031.7
    384320     12030.5
    384360     12033.6
    384400     12033.4
    384440     12032.4
    384480     12037.2
    384520     12035.4
    384560     12037.8
    384600       12038
    384640       12039
    384680     12041.6
    384720     12042.3
    384760     12044.7
    384800     12045.1
    384840     12045.3
    384880     12047.5
    384920     12047.2
    384960       12050
    385000     12051.3
    385040     12053.9
    385080     12056.5
    385120     12055.3
    385160     12058.3
    385200     12058.1
    385240     12057.2
    385280     12061.9
    385320     12060.2
    385360     12062.6
    385400     12062.9
    385440     12063.8
    385480     12066.3
    385520     12067.1
    385560     12069.6
    385600     12069.8
    385640     12070.1
    385680     12072.3
    385720       12072
    385760     12074.7
    385800       12076
    385840     12078.7
    385880     12081.3
    385920     12080.1
    385960     12083.1
    386000     12082.9
    386040     12081.9
    386080     12086.7
    386120       12085
    386160     12087.4
    386200     12087.7
    386240     12088.6
    386280       12091
    386320     12091.9
    386360     12094.3
    386400     12094.6
    386440     12094.8
    386480     12097.1
    386520     12096.8
    386560     12099.5
    386600     12100.8
    386640     12103.5
    386680     12106.1
    386720     12104.9
    386760     12107.8
    386800     12107.7
    386840     12106.7
    386880     12111.5
    386920     12109.8
    386960     12112.2
    387000     12112.4
    387040     12113.4
    387080     12115.8
    387120     12116.7
    387160     12119.1
    387200     12119.4
    387240     12119.7
    387280     12121.8
    387320     12121.5
    387360     12124.3
    387400     12125.7
    387440     12128.3
    387480     12130.9
    387520     12129.6
    387560     12132.7
    387600     12132.5
    387640     12131.5
    387680     12136.3
    387720     12134.6
    387760     12137.1
    387800     12137.2
    387840     12138.2
    387880     12140.6
    387920     12141.5
    387960     12143.8
    388000     12144.2
    388040     12144.4
    388080     12146.5
    388120     12146.3
    388160       12149
    388200     12150.5
    388240     12153.1
    388280     12155.7
    388320     12154.4
    388360     12157.5
    388400     12157.3
    388440     12156.3
    388480       12161
    388520     12159.4
    388560     12161.8
    388600       12162
    388640       12163
    388680     12165.4
    388720     12166.3
    388760     12168.6
    388800       12169
    388840     12169.2
    388880     12171.3
    388920     12171.1
    388960     12173.8
    389000     12175.2
    389040     12177.9
    389080     12180.5
    389120     12179.2
    389160     12182.3
    389200     12182.2
    389240     12181.1
    389280     12185.9
    389320     12184.2
    389360     12186.5
    389400     12186.8
    389440     12187.8
    389480     12190.2
    389520     12191.1
    389560     12193.4
    389600     12193.7
    389640       12194
    389680     12196.1
    389720     12195.9
    389760     12198.6
    389800     12200.1
    389840     12202.7
    389880     12205.3
    389920     12203.9
    389960     12207.1
    390000     12207.1
    390040     12205.9
    390080     12210.7
    390120     12209.1
    390160     12211.3
    390200     12211.7
    390240     12212.6
    390280     12214.9
    390320     12215.9
    390360     12218.2
    390400     12218.5
    390440     12218.8
    390480     12220.9
    390520     12220.8
    390560     12223.3
    390600     12224.9
    390640     12227.5
    390680       12230
    390720     12228.7
    390760     12231.9
    390800     12231.8
    390840     12230.7
    390880     12235.4
    390920     12233.8
    390960     12236.1
    391000     12236.5
    391040     12237.3
    391080     12239.8
    391120     12240.6
    391160     12243.1
    391200     12243.3
    391240     12243.5
    391280     12245.6
    391320     12245.5
    391360     12248.1
    391400     12249.7
    391440     12252.2
    391480     12254.9
    391520     12253.6
    391560     12256.7
    391600     12256.6
    391640     12255.4
    391680     12260.2
    391720     12258.5
    391760     12260.8
    391800     12261.2
    391840     12262.2
    391880     12264.5
    391920     12265.4
    391960     12267.9
    392000     12268.1
    392040     12268.4
    392080     12270.4
    392120     12270.2
    392160     12272.9
    392200     12274.4
    392240       12277
    392280     12279.7
    392320     12278.3
    392360     12281.4
    392400     12281.4
    392440     12280.1
    392480       12285
    392520     12283.3
    392560     12285.6
    392600       12286
    392640     12286.9
    392680     12289.3
    392720     12290.2
    392760     12292.6
    392800     12292.9
    392840     12293.2
    392880     12295.2
    392920     12294.9
    392960     12297.6
    393000     12299.2
    393040     12301.7
    393080     12304.4
    393120     12303.1
    393160     12306.1
    393200     12306.2
    393240     12304.8
    393280     12309.7
    393320       12308
    393360     12310.3
    393400     12310.7
    393440     12311.6
    393480     12313.9
    393520     12314.9
    393560     12317.3
    393600     12317.7
    393640     12317.8
    393680       12320
    393720     12319.6
    393760     12322.3
    393800     12323.9
    393840     12326.4
    393880     12329.2
    393920     12327.9
    393960     12330.9
    394000     12330.9
    394040     12329.6
    394080     12334.4
    394120     12332.7
    394160       12335
    394200     12335.4
    394240     12336.4
    394280     12338.7
    394320     12339.6
    394360       12342
    394400     12342.4
    394440     12342.6
    394480     12344.7
    394520     12344.4
    394560     12347.1
    394600     12348.7
    394640     12351.2
    394680       12354
    394720     12352.7
    394760     12355.6
    394800     12355.7
    394840     12354.3
    394880     12359.2
    394920     12357.5
    394960     12359.8
    395000     12360.2
    395040     12361.2
    395080     12363.5
    395120     12364.5
    395160     12366.8
    395200     12367.2
    395240     12367.3
    395280     12369.5
    395320     12369.1
    395360     12371.9
    395400     12373.4
    395440       12376
    395480     12378.7
    395520     12377.5
    395560     12380.4
    395600     12380.5
    395640     12379.1
    395680     12383.9
    395720     12382.3
    395760     12384.6
    395800       12385
    395840     12385.9
    395880     12388.2
    395920     12389.3
    395960     12391.6
    396000     12391.9
    396040     12392.1
    396080     12394.3
    396120     12393.9
    396160     12396.7
    396200     12398.2
    396240     12400.8
    396280     12403.5
    396320     12402.3
    396360     12405.2
    396400     12405.3
    396440     12403.9
    396480     12408.7
    396520       12407
    396560     12409.3
    396600     12409.8
    396640     12410.7
    396680       12413
    396720     12414.1
    396760     12416.3
    396800     12416.6
    396840     12416.9
    396880     12419.1
    396920     12418.7
    396960     12421.5
    397000       12423
    397040     12425.6
    397080     12428.4
    397120     12427.1
    397160     12429.9
    397200       12430
    397240     12428.7
    397280     12433.5
    397320     12431.8
    397360     12434.2
    397400     12434.5
    397440     12435.5
    397480     12437.9
    397520     12438.9
    397560     12441.2
    397600     12441.5
    397640     12441.7
    397680       12444
    397720     12443.5
    397760     12446.3
    397800     12447.8
    397840     12450.4
    397880     12453.1
    397920       12452
    397960     12454.8
    398000     12454.9
    398040     12453.6
    398080     12458.3
    398120     12456.6
    398160       12459
    398200     12459.3
    398240     12460.2
    398280     12462.7
    398320     12463.7
    398360       12466
    398400     12466.2
    398440     12466.6
    398480     12468.9
    398520     12468.4
    398560     12471.2
    398600     12472.7
    398640     12475.3
    398680     12477.9
    398720     12476.8
    398760     12479.5
    398800     12479.7
    398840     12478.4
    398880     12483.2
    398920     12481.4
    398960     12483.9
    399000     12484.1
    399040       12485
    399080     12487.5
    399120     12488.5
    399160     12490.8
    399200     12491.1
    399240     12491.3
    399280     12493.6
    399320     12493.2
    399360     12495.9
    399400     12497.6
    399440       12500
    399480     12502.8
    399520     12501.6
    399560     12504.4
    399600     12504.5
    399640     12503.1
    399680       12508
    399720     12506.3
    399760     12508.7
    399800     12508.9
    399840     12509.9
    399880     12512.4
    399920     12513.3
    399960     12515.6
    400000     12515.8
    400040     12516.1
    400080     12518.4
    400120       12518
    400160     12520.7
    400200     12522.3
    400240     12524.8
    400280     12527.6
    400320     12526.4
    400360     12529.2
    400400     12529.2
    400440       12528
    400480     12532.8
    400520     12531.1
    400560     12533.5
    400600     12533.7
    400640     12534.7
    400680     12537.2
    400720     12538.1
    400760     12540.3
    400800     12540.6
    400840     12540.9
    400880     12543.2
    400920     12542.7
    400960     12545.5
    401000     12547.1
    401040     12549.6
    401080     12552.4
    401120     12551.2
    401160       12554
    401200       12554
    401240     12552.7
    401280     12557.6
    401320     12555.9
    401360     12558.2
    401400     12558.4
    401440     12559.5
    401480     12561.9
    401520     12562.9
    401560     12565.2
    401600     12565.3
    401640     12565.6
    401680     12567.9
    401720     12567.5
    401760     12570.3
    401800     12571.9
    401840     12574.4
    401880     12577.1
    401920     12575.9
    401960     12578.7
    402000     12578.8
    402040     12577.4
    402080     12582.3
    402120     12580.6
    402160       12583
    402200     12583.1
    402240     12584.2
    402280     12586.7
    402320     12587.7
    402360     12589.9
    402400     12590.1
    402440     12590.2
    402480     12592.7
    402520     12592.3
    402560       12595
    402600     12596.6
    402640       12599
    402680     12601.8
    402720     12600.6
    402760     12603.4
    402800     12603.5
    402840     12602.2
    402880     12607.1
    402920     12605.4
    402960     12607.7
    403000     12607.8
    403040     12608.9
    403080     12611.4
    403120     12612.4
    403160     12614.7
    403200     12614.9
    403240     12614.9
    403280     12617.5
    403320       12617
    403360     12619.8
    403400     12621.4
    403440     12623.8
    403480     12626.6
    403520     12625.3
    403560     12628.1
    403600     12628.2
    403640     12626.9
    403680     12631.8
    403720     12630.2
    403760     12632.5
    403800     12632.6
    403840     12633.6
    403880     12636.1
    403920     12637.1
    403960     12639.4
    404000     12639.6
    404040     12639.7
    404080     12642.1
    404120     12641.7
    404160     12644.5
    404200       12646
    404240     12648.6
    404280     12651.3
    404320       12650
    404360     12652.8
    404400       12653
    404440     12651.6
    404480     12656.6
    404520     12654.9
    404560     12657.2
    404600     12657.3
    404640     12658.3
    404680     12660.8
    404720     12661.9
    404760     12664.1
    404800     12664.3
    404840     12664.4
    404880     12666.9
    404920     12666.4
    404960     12669.2
    405000     12670.8
    405040     12673.3
    405080       12676
    405120     12674.7
    405160     12677.6
    405200     12677.8
    405240     12676.3
    405280     12681.3
    405320     12679.7
    405360     12681.9
    405400       12682
    405440       12683
    405480     12685.5
    405520     12686.6
    405560     12688.8
    405600       12689
    405640     12689.1
    405680     12691.6
    405720     12691.2
    405760       12694
    405800     12695.5
    405840       12698
    405880     12700.8
    405920     12699.4
    405960     12702.2
    406000     12702.5
    406040     12701.1
    406080       12706
    406120     12704.5
    406160     12706.7
    406200     12706.8
    406240     12707.8
    406280     12710.3
    406320     12711.4
    406360     12713.5
    406400     12713.8
    406440     12713.9
    406480     12716.3
    406520       12716
    406560     12718.7
    406600     12720.3
    406640     12722.8
    406680     12725.6
    406720     12724.2
    406760       12727
    406800     12727.3
    406840     12725.9
    406880     12730.8
    406920     12729.2
    406960     12731.5
    407000     12731.6
    407040     12732.6
    407080     12735.1
    407120     12736.2
    407160     12738.3
    407200     12738.6
    407240     12738.8
    407280     12741.1
    407320     12740.7
    407360     12743.6
    407400     12745.1
    407440     12747.5
    407480     12750.4
    407520       12749
    407560     12751.8
    407600     12752.1
    407640     12750.7
    407680     12755.6
    407720       12754
    407760     12756.3
    407800     12756.3
    407840     12757.3
    407880     12759.9
    407920     12760.9
    407960     12763.1
    408000     12763.3
    408040     12763.6
    408080     12765.9
    408120     12765.5
    408160     12768.3
    408200     12769.9
    408240     12772.3
    408280     12775.2
    408320     12773.8
    408360     12776.6
    408400       12777
    408440     12775.4
    408480     12780.4
    408520     12778.9
    408560       12781
    408600       12781
    408640     12782.1
    408680     12784.7
    408720     12785.7
    408760     12787.8
    408800       12788
    408840     12788.4
    408880     12790.7
    408920     12790.4
    408960     12793.1
    409000     12794.6
    409040     12797.1
    409080       12800
    409120     12798.5
    409160     12801.4
    409200     12801.7
    409240     12800.2
    409280     12805.2
    409320     12803.6
    409360     12805.8
    409400     12805.9
    409440     12806.9
    409480     12809.4
    409520     12810.5
    409560     12812.7
    409600     12812.8
    409640     12813.1
    409680     12815.4
    409720     12815.1
    409760     12817.8
    409800     12819.4
    409840     12821.9
    409880     12824.8
    409920     12823.3
    409960     12826.1
    410000     12826.5
    410040       12825
    410080       12830
    410120     12828.5
    410160     12830.6
    410200     12830.5
    410240     12831.6
    410280     12834.2
    410320     12835.3
    410360     12837.5
    410400     12837.5
    410440       12838
    410480     12840.2
    410520     12839.9
    410560     12842.6
    410600     12844.2
    410640     12846.7
    410680     12849.6
    410720     12848.1
    410760     12850.8
    410800     12851.3
    410840     12849.8
    410880     12854.7
    410920     12853.3
    410960     12855.4
    411000     12855.3
    411040     12856.4
    411080       12859
    411120     12860.1
    411160     12862.3
    411200     12862.3
    411240     12862.8
    411280       12865
    411320     12864.7
    411360     12867.4
    411400       12869
    411440     12871.5
    411480     12874.4
    411520       12873
    411560     12875.7
    411600     12876.1
    411640     12874.6
    411680     12879.5
    411720     12878.1
    411760     12880.1
    411800     12880.2
    411840     12881.2
    411880     12883.9
    411920     12884.8
    411960     12887.1
    412000     12887.1
    412040     12887.6
    412080     12889.8
    412120     12889.5
    412160     12892.2
    412200     12893.7
    412240     12896.3
    412280     12899.1
    412320     12897.7
    412360     12900.5
    412400     12900.8
    412440     12899.4
    412480     12904.3
    412520     12902.9
    412560       12905
    412600       12905
    412640     12905.9
    412680     12908.6
    412720     12909.6
    412760     12911.9
    412800     12911.9
    412840     12912.4
    412880     12914.5
    412920     12914.3
    412960       12917
    413000     12918.6
    413040     12921.1
    413080     12923.9
    413120     12922.5
    413160     12925.3
    413200     12925.7
    413240     12924.2
    413280     12929.1
    413320     12927.7
    413360     12929.7
    413400     12929.8
    413440     12930.7
    413480     12933.5
    413520     12934.4
    413560     12936.7
    413600     12936.6
    413640     12937.1
    413680     12939.4
    413720     12939.1
    413760     12941.8
    413800     12943.4
    413840       12946
    413880     12948.8
    413920     12947.3
    413960     12950.1
    414000     12950.5
    414040       12949
    414080     12953.8
    414120     12952.5
    414160     12954.5
    414200     12954.7
    414240     12955.5
    414280     12958.3
    414320     12959.2
    414360     12961.5
    414400     12961.5
    414440       12962
    414480     12964.2
    414520       12964
    414560     12966.6
    414600     12968.1
    414640     12970.9
    414680     12973.6
    414720     12972.1
    414760     12974.9
    414800     12975.3
    414840     12973.8
    414880     12978.6
    414920     12977.4
    414960     12979.3
    415000     12979.5
    415040     12980.3
    415080     12983.1
    415120       12984
    415160     12986.3
    415200     12986.2
    415240     12986.8
    415280       12989
    415320     12988.8
    415360     12991.4
    415400     12992.9
    415440     12995.6
    415480     12998.4
    415520     12996.8
    415560     12999.7
    415600     13000.1
    415640     12998.5
    415680     13003.4
    415720     13002.2
    415760     13004.1
    415800     13004.3
    415840     13005.1
    415880     13007.9
    415920     13008.7
    415960     13011.1
    416000       13011
    416040     13011.6
    416080     13013.8
    416120     13013.6
    416160     13016.2
    416200     13017.7
    416240     13020.4
    416280     13023.3
    416320     13021.7
    416360     13024.5
    416400     13024.9
    416440     13023.4
    416480     13028.2
    416520       13027
    416560     13028.9
    416600     13029.1
    416640     13029.9
    416680     13032.7
    416720     13033.5
    416760       13036
    416800     13035.8
    416840     13036.4
    416880     13038.6
    416920     13038.5
    416960     13040.9
    417000     13042.5
    417040     13045.2
    417080       13048
    417120     13046.5
    417160     13049.3
    417200     13049.7
    417240     13048.2
    417280     13053.1
    417320     13051.8
    417360     13053.7
    417400     13053.9
    417440     13054.7
    417480     13057.5
    417520     13058.3
    417560     13060.9
    417600     13060.6
    417640     13061.2
    417680     13063.3
    417720     13063.3
    417760     13065.8
    417800     13067.3
    417840       13070
    417880     13072.8
    417920     13071.3
    417960     13074.1
    418000     13074.6
    418040     13073.1
    418080     13077.9
    418120     13076.5
    418160     13078.6
    418200     13078.7
    418240     13079.6
    418280     13082.3
    418320     13083.1
    418360     13085.6
    418400     13085.4
    418440     13086.1
    418480     13088.1
    418520       13088
    418560     13090.6
    418600     13092.1
    418640     13094.8
    418680     13097.7
    418720       13096
    418760       13099
    418800     13099.4
    418840     13097.9
    418880     13102.6
    418920     13101.3
    418960     13103.4
    419000     13103.6
    419040     13104.4
    419080     13107.1
    419120     13107.8
    419160     13110.4
    419200     13110.4
    419240     13110.8
    419280       13113
    419320     13112.8
    419360     13115.4
    419400       13117
    419440     13119.6
    419480     13122.5
    419520     13120.8
    419560     13123.7
    419600     13124.3
    419640     13122.7
    419680     13127.5
    419720     13126.1
    419760     13128.2
    419800     13128.4
    419840     13129.2
    419880       13132
    419920     13132.7
    419960     13135.2
    420000     13135.2
    420040     13135.7
    420080     13137.7
    420120     13137.6
    420160     13140.2
    420200     13141.8
    420240     13144.4
    420280     13147.3
    420320     13145.5
    420360     13148.5
    420400     13149.1
    420440     13147.5
    420480     13152.4
    420520     13150.9
    420560     13153.1
    420600     13153.3
    420640     13153.9
    420680     13156.8
    420720     13157.4
    420760       13160
    420800       13160
    420840     13160.5
    420880     13162.6
    420920     13162.4
    420960     13164.9
    421000     13166.6
    421040     13169.1
    421080     13172.1
    421120     13170.3
    421160     13173.3
    421200       13174
    421240     13172.3
    421280     13177.1
    421320     13175.7
    421360     13177.8
    421400     13178.1
    421440     13178.8
    421480     13181.6
    421520     13182.3
    421560     13184.8
    421600     13184.8
    421640     13185.3
    421680     13187.4
    421720     13187.2
    421760     13189.8
    421800     13191.3
    421840     13193.9
    421880     13196.9
    421920     13195.1
    421960     13198.2
    422000     13198.8
    422040     13197.1
    422080     13201.9
    422120     13200.6
    422160     13202.7
    422200     13202.9
    422240     13203.7
    422280     13206.4
    422320       13207
    422360     13209.6
    422400     13209.6
    422440     13210.1
    422480     13212.2
    422520       13212
    422560     13214.5
    422600       13216
    422640     13218.7
    422680     13221.7
    422720       13220
    422760     13222.9
    422800     13223.6
    422840     13221.9
    422880     13226.6
    422920     13225.4
    422960     13227.4
    423000     13227.6
    423040     13228.5
    423080     13231.2
    423120     13231.9
    423160     13234.4
    423200     13234.4
    423240     13234.9
    423280       13237
    423320     13236.8
    423360     13239.4
    423400     13240.8
    423440     13243.5
    423480     13246.5
    423520     13244.7
    423560     13247.7
    423600     13248.3
    423640     13246.7
    423680     13251.4
    423720     13250.2
    423760     13252.2
    423800     13252.4
    423840     13253.2
    423880       13256
    423920     13256.7
    423960     13259.2
    424000     13259.2
    424040     13259.7
    424080     13261.8
    424120     13261.5
    424160     13264.2
    424200     13265.6
    424240     13268.3
    424280     13271.3
    424320     13269.4
    424360     13272.6
    424400     13273.1
    424440     13271.5
    424480     13276.2
    424520       13275
    424560       13277
    424600     13277.2
    424640       13278
    424680     13280.9
    424720     13281.5
    424760     13284.1
    424800       13284
    424840     13284.6
    424880     13286.6
    424920     13286.4
    424960       13289
    425000     13290.3
    425040     13293.1
    425080     13296.1
    425120     13294.2
    425160     13297.5
    425200       13298
    425240     13296.4
    425280     13301.1
    425320     13299.9
    425360     13301.8
    425400     13302.1
    425440     13302.9
    425480     13305.7
    425520     13306.3
    425560       13309
    425600     13308.9
    425640     13309.4
    425680     13311.4
    425720     13311.3
    425760     13313.8
    425800     13315.1
    425840       13318
    425880       13321
    425920       13319
    425960     13322.3
    426000     13322.8
    426040     13321.2
    426080     13325.9
    426120     13324.7
    426160     13326.7
    426200     13326.9
    426240     13327.7
    426280     13330.6
    426320     13331.2
    426360     13333.8
    426400     13333.7
    426440     13334.2
    426480     13336.3
    426520     13336.1
    426560     13338.7
    426600     13339.9
    426640     13342.8
    426680     13345.8
    426720     13343.9
    426760     13347.2
    426800     13347.7
    426840     13346.1
    426880     13350.8
    426920     13349.5
    426960     13351.6
    427000     13351.7
    427040     13352.5
    427080     13355.4
    427120       13356
    427160     13358.6
    427200     13358.5
    427240     13359.1
    427280     13361.1
    427320     13360.8
    427360     13363.5
    427400     13364.8
    427440     13367.6
    427480     13370.5
    427520     13368.7
    427560       13372
    427600     13372.6
    427640     13370.9
    427680     13375.7
    427720     13374.4
    427760     13376.5
    427800     13376.5
    427840     13377.3
    427880     13380.2
    427920     13380.8
    427960     13383.5
    428000     13383.3
    428040     13383.8
    428080     13385.9
    428120     13385.7
    428160     13388.4
    428200     13389.6
    428240     13392.5
    428280     13395.4
    428320     13393.5
    428360     13396.8
    428400     13397.3
    428440     13395.7
    428480     13400.5
    428520     13399.2
    428560     13401.3
    428600     13401.3
    428640     13402.1
    428680       13405
    428720     13405.6
    428760     13408.3
    428800     13408.1
    428840     13408.6
    428880     13410.7
    428920     13410.5
    428960     13413.3
    429000     13414.4
    429040     13417.3
    429080     13420.1
    429120     13418.2
    429160     13421.6
    429200     13422.2
    429240     13420.6
    429280     13425.4
    429320     13424.1
    429360     13426.1
    429400     13426.1
    429440     13426.9
    429480     13429.8
    429520     13430.4
    429560     13433.1
    429600     13432.9
    429640     13433.4
    429680     13435.4
    429720     13435.2
    429760     13437.9
    429800     13439.2
    429840     13442.1
    429880     13444.8
    429920       13443
    429960     13446.4
    430000       13447
    430040     13445.4
    430080     13450.2
    430120     13448.9
    430160     13450.9
    430200     13450.8
    430240     13451.6
    430280     13454.6
    430320     13455.1
    430360     13457.9
    430400     13457.6
    430440     13458.2
    430480     13460.2
    430520       13460
    430560     13462.7
    430600     13463.9
    430640     13466.8
    430680     13469.6
    430720     13467.8
    430760       13471
    430800     13471.7
    430840     13470.1
    430880       13475
    430920     13473.6
    430960     13475.7
    431000     13475.5
    431040     13476.4
    431080     13479.4
    431120     13479.8
    431160     13482.6
    431200     13482.3
    431240     13482.9
    431280     13484.9
    431320     13484.8
    431360     13487.5
    431400     13488.7
    431440     13491.5
    431480     13494.5
    431520     13492.5
    431560     13495.7
    431600     13496.4
    431640     13494.9
    431680     13499.7
    431720     13498.3
    431760     13500.4
    431800     13500.3
    431840     13501.1
    431880       13504
    431920     13504.4
    431960     13507.4
    432000     13507.1
    432040     13507.7
    432080     13509.6
    432120     13509.4
    432160     13512.2
    432200     13513.3
    432240     13516.2
    432280     13519.1
    432320     13517.2
    432360     13520.4
    432400     13521.2
    432440     13519.5
    432480     13524.5
    432520     13522.9
    432560     13525.1
    432600       13525
    432640     13525.9
    432680     13528.8
    432720     13529.1
    432760     13532.1
    432800     13531.8
    432840     13532.4
    432880     13534.3
    432920     13534.3
    432960     13536.9
    433000       13538
    433040     13540.9
    433080     13543.9
    433120       13542
    433160     13545.2
    433200       13546
    433240     13544.3
    433280     13549.2
    433320     13547.6
    433360     13549.8
    433400     13549.7
    433440     13550.6
    433480     13553.4
    433520     13553.9
    433560     13556.9
    433600     13556.5
    433640     13557.1
    433680     13559.1
    433720       13559
    433760     13561.7
    433800     13562.8
    433840     13565.6
    433880     13568.6
    433920     13566.7
    433960     13569.9
    434000     13570.6
    434040       13569
    434080     13573.9
    434120     13572.4
    434160     13574.5
    434200     13574.4
    434240     13575.3
    434280     13578.1
    434320     13578.6
    434360     13581.6
    434400     13581.3
    434440     13581.8
    434480     13583.7
    434520     13583.7
    434560     13586.4
    434600     13587.5
    434640     13590.3
    434680     13593.4
    434720     13591.4
    434760     13594.7
    434800     13595.3
    434840     13593.7
    434880     13598.7
    434920     13597.1
    434960     13599.3
    435000     13599.1
    435040       13600
    435080     13602.8
    435120     13603.2
    435160     13606.2
    435200       13606
    435240     13606.5
    435280     13608.3
    435320     13608.4
    435360       13611
    435400     13612.2
    435440       13615
    435480     13618.1
    435520     13616.1
    435560     13619.4
    435600     13619.9
    435640     13618.4
    435680     13623.4
    435720     13621.7
    435760       13624
    435800     13623.8
    435840     13624.7
    435880     13627.4
    435920     13627.9
    435960     13630.9
    436000     13630.7
    436040     13631.1
    436080       13633
    436120     13633.1
    436160     13635.8
    436200     13636.9
    436240     13639.7
    436280     13642.7
    436320     13640.8
    436360     13644.1
    436400     13644.6
    436440     13643.1
    436480     13648.1
    436520     13646.4
    436560     13648.7
    436600     13648.6
    436640     13649.5
    436680     13652.1
    436720     13652.6
    436760     13655.7
    436800     13655.3
    436840     13655.9
    436880     13657.7
    436920     13657.8
    436960     13660.5
    437000     13661.7
    437040     13664.5
    437080     13667.4
    437120     13665.4
    437160     13668.8
    437200     13669.2
    437240     13667.7
    437280     13672.8
    437320     13671.1
    437360     13673.4
    437400     13673.2
    437440     13674.2
    437480     13676.8
    437520     13677.3
    437560     13680.4
    437600       13680
    437640     13680.5
    437680     13682.4
    437720     13682.5
    437760     13685.3
    437800     13686.4
    437840     13689.3
    437880     13692.1
    437920     13690.2
    437960     13693.5
    438000       13694
    438040     13692.4
    438080     13697.5
    438120     13695.8
    438160     13698.1
    438200     13697.9
    438240     13698.9
    438280     13701.4
    438320       13702
    438360     13705.1
    438400     13704.7
    438440     13705.1
    438480     13707.2
    438520     13707.2
    438560       13710
    438600     13711.1
    438640       13714
    438680     13716.8
    438720     13714.9
    438760     13718.2
    438800     13718.7
    438840     13717.2
    438880     13722.3
    438920     13720.5
    438960     13722.8
    439000     13722.6
    439040     13723.6
    439080     13726.2
    439120     13726.7
    439160     13729.8
    439200     13729.4
    439240     13729.9
    439280     13731.8
    439320     13731.9
    439360     13734.7
    439400     13735.9
    439440     13738.7
    439480     13741.5
    439520     13739.6
    439560     13742.9
    439600     13743.3
    439640     13741.8
    439680       13747
    439720     13745.2
    439760     13747.5
    439800     13747.3
    439840     13748.3
    439880     13750.9
    439920     13751.4
    439960     13754.5
    440000     13754.1
    440040     13754.4
    440080     13756.5
    440120     13756.7
    440160     13759.3
    440200     13760.6
    440240     13763.4
    440280     13766.2
    440320     13764.4
    440360     13767.6
    440400     13768.1
    440440     13766.6
    440480     13771.7
    440520       13770
    440560     13772.1
    440600       13772
    440640       13773
    440680     13775.5
    440720     13776.2
    440760     13779.3
    440800     13778.8
    440840     13779.1
    440880     13781.2
    440920     13781.5
    440960     13784.1
    441000     13785.4
    441040     13788.2
    441080     13790.9
    441120     13789.2
    441160     13792.3
    441200     13792.8
    441240     13791.3
    441280     13796.4
    441320     13794.8
    441360       13797
    441400     13796.8
    441440     13797.7
    441480     13800.2
    441520     13800.9
    441560       13804
    441600     13803.5
    441640     13803.8
    441680       13806
    441720     13806.2
    441760     13808.8
    441800     13810.2
    441840     13812.8
    441880     13815.7
    441920     13813.9
    441960       13817
    442000     13817.5
    442040       13816
    442080       13821
    442120     13819.5
    442160     13821.7
    442200     13821.5
    442240     13822.5
    442280     13824.9
    442320     13825.6
    442360     13828.7
    442400     13828.3
    442440     13828.5
    442480     13830.8
    442520     13830.9
    442560     13833.5
    442600       13835
    442640     13837.5
    442680     13840.4
    442720     13838.6
    442760     13841.8
    442800     13842.2
    442840     13840.7
    442880     13845.7
    442920     13844.3
    442960     13846.5
    443000     13846.1
    443040     13847.1
    443080     13849.5
    443120     13850.4
    443160     13853.4
    443200       13853
    443240     13853.2
    443280     13855.5
    443320     13855.6
    443360     13858.1
    443400     13859.7
    443440     13862.2
    443480     13865.1
    443520     13863.3
    443560     13866.5
    443600     13866.9
    443640     13865.4
    443680     13870.5
    443720       13869
    443760     13871.2
    443800     13870.8
    443840     13871.7
    443880     13874.2
    443920       13875
    443960     13878.1
    444000     13877.7
    444040     13877.9
    444080     13880.2
    444120     13880.3
    444160     13882.7
    444200     13884.3
    444240     13886.9
    444280     13889.9
    444320       13888
    444360     13891.2
    444400     13891.5
    444440     13890.1
    444480     13895.2
    444520     13893.6
    444560     13895.9
    444600     13895.5
    444640     13896.4
    444680       13899
    444720     13899.6
    444760     13902.8
    444800     13902.4
    444840     13902.6
    444880     13904.9
    444920     13904.9
    444960     13907.5
    445000       13909
    445040     13911.6
    445080     13914.6
    445120     13912.7
    445160       13916
    445200     13916.1
    445240     13914.8
    445280     13919.8
    445320     13918.2
    445360     13920.5
    445400     13920.2
    445440     13921.1
    445480     13923.6
    445520     13924.3
    445560     13927.4
    445600     13927.1
    445640     13927.3
    445680     13929.5
    445720     13929.6
    445760     13932.1
    445800     13933.7
    445840     13936.3
    445880     13939.3
    445920     13937.4
    445960     13940.7
    446000     13940.8
    446040     13939.5
    446080     13944.6
    446120     13942.9
    446160     13945.3
    446200     13944.9
    446240     13945.9
    446280     13948.4
    446320       13949
    446360     13952.1
    446400     13951.8
    446440       13952
    446480     13954.3
    446520     13954.3
    446560     13956.9
    446600     13958.4
    446640     13961.1
    446680       13964
    446720     13962.1
    446760     13965.4
    446800     13965.6
    446840     13964.2
    446880     13969.3
    446920     13967.6
    446960       13970
    447000     13969.6
    447040     13970.6
    447080     13973.1
    447120     13973.7
    447160     13976.8
    447200     13976.6
    447240     13976.7
    447280       13979
    447320     13979.1
    447360     13981.7
    447400     13983.2
    447440     13985.8
    447480     13988.8
    447520     13986.8
    447560     13990.1
    447600     13990.2
    447640     13988.9
    447680     13993.9
    447720     13992.3
    447760     13994.8
    447800     13994.3
    447840     13995.3
    447880     13997.8
    447920     13998.4
    447960     14001.5
    448000     14001.3
    448040     14001.3
    448080     14003.7
    448120     14003.8
    448160     14006.5
    448200     14007.9
    448240     14010.5
    448280     14013.5
    448320     14011.5
    448360     14014.9
    448400       14015
    448440     14013.6
    448480     14018.7
    448520       14017
    448560     14019.5
    448600       14019
    448640       14020
    448680     14022.6
    448720     14023.1
    448760     14026.2
    448800     14026.1
    448840       14026
    448880     14028.3
    448920     14028.5
    448960     14031.1
    449000     14032.6
    449040     14035.3
    449080     14038.2
    449120     14036.2
    449160     14039.6
    449200     14039.7
    449240     14038.4
    449280     14043.4
    449320     14041.7
    449360     14044.1
    449400     14043.7
    449440     14044.7
    449480     14047.3
    449520     14047.8
    449560     14050.9
    449600     14050.7
    449640     14050.7
    449680       14053
    449720     14053.2
    449760     14055.8
    449800     14057.3
    449840     14059.9
    449880     14062.9
    449920     14060.9
    449960     14064.3
    450000     14064.3
    450040     14063.1
    450080       14068
    450120     14066.4
    450160     14068.8
    450200     14068.4
    450240     14069.4
    450280     14071.9
    450320     14072.5
    450360     14075.6
    450400     14075.4
    450440     14075.5
    450480     14077.7
    450520       14078
    450560     14080.5
    450600       14082
    450640     14084.6
    450680     14087.6
    450720     14085.7
    450760     14088.9
    450800       14089
    450840     14087.8
    450880     14092.7
    450920     14091.1
    450960     14093.5
    451000       14093
    451040     14094.1
    451080     14096.5
    451120     14097.2
    451160     14100.4
    451200     14100.1
    451240     14100.2
    451280     14102.4
    451320     14102.8
    451360     14105.2
    451400     14106.7
    451440     14109.3
    451480     14112.3
    451520     14110.3
    451560     14113.7
    451600     14113.7
    451640     14112.5
    451680     14117.4
    451720     14115.8
    451760     14118.1
    451800     14117.7
    451840     14118.9
    451880     14121.1
    451920     14121.9
    451960     14125.1
    452000     14124.8
    452040     14124.9
    452080     14127.1
    452120     14127.5
    452160     14129.9
    452200     14131.4
    452240       14134
    452280     14137.1
    452320       14135
    452360     14138.4
    452400     14138.4
    452440     14137.2
    452480     14142.1
    452520     14140.6
    452560     14142.8
    452600     14142.4
    452640     14143.5
    452680     14145.9
    452720     14146.5
    452760     14149.8
    452800     14149.5
    452840     14149.5
    452880     14151.7
    452920     14152.2
    452960     14154.6
    453000     14156.1
    453040     14158.7
    453080     14161.8
    453120     14159.7
    453160     14163.1
    453200     14163.1
    453240       14162
    453280     14166.8
    453320     14165.2
    453360     14167.6
    453400     14167.1
    453440     14168.3
    453480     14170.6
    453520     14171.2
    453560     14174.5
    453600     14174.3
    453640     14174.2
    453680     14176.4
    453720     14176.9
    453760     14179.3
    453800     14180.8
    453840     14183.5
    453880     14186.5
    453920     14184.4
    453960     14187.9
    454000     14187.8
    454040     14186.7
    454080     14191.6
    454120     14189.9
    454160     14192.3
    454200     14191.9
    454240       14193
    454280     14195.4
    454320       14196
    454360     14199.3
    454400       14199
    454440       14199
    454480     14201.2
    454520     14201.6
    454560       14204
    454600     14205.6
    454640     14208.3
    454680     14211.3
    454720     14209.2
    454760     14212.7
    454800     14212.5
    454840     14211.5
    454880     14216.4
    454920     14214.7
    454960     14217.1
    455000     14216.6
    455040     14217.8
    455080     14220.2
    455120     14220.7
    455160     14224.2
    455200     14223.8
    455240     14223.9
    455280     14225.9
    455320     14226.4
    455360     14228.8
    455400     14230.3
    455440       14233
    455480     14236.1
    455520     14234.1
    455560     14237.4
    455600     14237.3
    455640     14236.3
    455680     14241.1
    455720     14239.4
    455760     14241.8
    455800     14241.3
    455840     14242.5
    455880       14245
    455920     14245.5
    455960       14249
    456000     14248.4
    456040     14248.5
    456080     14250.6
    456120     14251.1
    456160     14253.6
    456200       14255
    456240     14257.7
    456280     14260.8
    456320     14258.8
    456360     14262.1
    456400       14262
    456440       14261
    456480     14265.7
    456520     14264.1
    456560     14266.4
    456600     14265.9
    456640     14267.2
    456680     14269.8
    456720     14270.2
    456760     14273.7
    456800     14273.1
    456840     14273.2
    456880     14275.2
    456920     14275.7
    456960     14278.2
    457000     14279.7
    457040     14282.4
    457080     14285.5
    457120     14283.5
    457160     14286.8
    457200     14286.7
    457240     14285.7
    457280     14290.4
    457320     14288.8
    457360       14291
    457400     14290.6
    457440     14291.9
    457480     14294.3
    457520     14294.9
    457560     14298.4
    457600     14297.7
    457640       14298
    457680     14299.9
    457720     14300.4
    457760     14302.9
    457800     14304.5
    457840     14307.1
    457880     14310.3
    457920     14308.2
    457960     14311.5
    458000     14311.3
    458040     14310.5
    458080       14315
    458120     14313.4
    458160     14315.7
    458200     14315.3
    458240     14316.6
    458280     14319.1
    458320     14319.6
    458360     14323.1
    458400     14322.4
    458440     14322.6
    458480     14324.6
    458520     14325.1
    458560     14327.6
    458600     14329.2
    458640     14331.8
    458680       14335
    458720     14332.9
    458760     14336.3
    458800       14336
    458840     14335.2
    458880     14339.8
    458920     14338.1
    458960     14340.4
    459000       14340
    459040     14341.3
    459080     14343.8
    459120     14344.3
    459160     14347.8
    459200     14347.1
    459240     14347.4
    459280     14349.3
    459320     14349.8
    459360     14352.4
    459400     14353.9
    459440     14356.5
    459480     14359.7
    459520     14357.7
    459560     14361.1
    459600     14360.8
    459640     14359.9
    459680     14364.4
    459720     14362.8
    459760     14365.1
    459800     14364.7
    459840       14366
    459880     14368.6
    459920     14368.9
    459960     14372.5
    460000     14371.9
    460040     14372.1
    460080     14373.9
    460120     14374.4
    460160       14377
    460200     14378.6
    460240     14381.2
    460280     14384.4
    460320     14382.4
    460360     14385.7
    460400     14385.4
    460440     14384.6
    460480     14389.1
    460520     14387.5
    460560     14389.8
    460600     14389.4
    460640     14390.7
    460680     14393.4
    460720     14393.5
    460760     14397.3
    460800     14396.6
    460840     14396.7
    460880     14398.7
    460920     14399.2
    460960     14401.6
    461000     14403.3
    461040     14405.9
    461080       14409
    461120       14407
    461160     14410.4
    461200     14410.1
    461240     14409.4
    461280     14413.8
    461320     14412.2
    461360     14414.5
    461400     14414.1
    461440     14415.3
    461480       14418
    461520     14418.2
    461560       14422
    461600     14421.3
    461640     14421.4
    461680     14423.3
    461720     14423.8
    461760     14426.3
    461800     14428.1
    461840     14430.5
    461880     14433.7
    461920     14431.7
    461960       14435
    462000     14434.8
    462040       14434
    462080     14438.5
    462120     14436.9
    462160     14439.2
    462200     14438.7
    462240       14440
    462280     14442.8
    462320     14442.8
    462360     14446.7
    462400       14446
    462440     14446.1
    462480       14448
    462520     14448.5
    462560     14450.9
    462600     14452.7
    462640     14455.3
    462680     14458.4
    462720     14456.3
    462760     14459.8
    462800     14459.4
    462840     14458.6
    462880     14463.2
    462920     14461.6
    462960     14463.9
    463000     14463.4
    463040     14464.8
    463080     14467.5
    463120     14467.5
    463160     14471.5
    463200     14470.7
    463240     14470.8
    463280     14472.7
    463320     14473.2
    463360     14475.6
    463400     14477.4
    463440       14480
    463480     14483.2
    463520       14481
    463560     14484.5
    463600     14484.1
    463640     14483.4
    463680       14488
    463720     14486.3
    463760     14488.6
    463800     14488.1
    463840     14489.4
    463880     14492.2
    463920     14492.2
    463960     14496.3
    464000     14495.4
    464040     14495.5
    464080     14497.4
    464120     14497.9
    464160     14500.3
    464200     14502.1
    464240     14504.7
    464280     14508.1
    464320     14505.7
    464360     14509.2
    464400     14508.8
    464440     14508.2
    464480     14512.7
    464520       14511
    464560     14513.4
    464600     14512.8
    464640     14514.1
    464680     14516.9
    464720     14516.9
    464760       14521
    464800     14520.1
    464840     14520.2
    464880     14522.1
    464920     14522.6
    464960       14525
    465000     14526.8
    465040     14529.5
    465080     14532.8
    465120     14530.3
    465160     14533.8
    465200     14533.5
    465240     14532.8
    465280     14537.4
    465320     14535.8
    465360     14538.1
    465400     14537.5
    465440     14538.8
    465480     14541.6
    465520     14541.6
    465560     14545.7
    465600     14544.9
    465640     14544.9
    465680     14546.8
    465720     14547.3
    465760     14549.7
    465800     14551.5
    465840     14554.1
    465880     14557.5
    465920       14555
    465960     14558.5
    466000     14558.2
    466040     14557.5
    466080     14562.1
    466120     14560.5
    466160     14562.8
    466200     14562.3
    466240     14563.5
    466280     14566.2
    466320     14566.3
    466360     14570.5
    466400     14569.5
    466440     14569.7
    466480     14571.6
    466520     14571.9
    466560     14574.4
    466600     14576.3
    466640     14578.8
    466680     14582.2
    466720     14579.8
    466760     14583.2
    466800     14582.8
    466840     14582.1
    466880     14586.8
    466920     14585.2
    466960     14587.4
    467000     14586.9
    467040     14588.2
    467080     14590.9
    467120       14591
    467160     14595.1
    467200     14594.2
    467240     14594.3
    467280     14596.2
    467320     14596.6
    467360       14599
    467400       14601
    467440     14603.5
    467480     14606.9
    467520     14604.5
    467560     14607.8
    467600     14607.6
    467640     14606.9
    467680     14611.4
    467720     14609.8
    467760     14612.2
    467800     14611.7
    467840     14612.9
    467880     14615.6
    467920     14615.7
    467960     14619.7
    468000       14619
    468040       14619
    468080     14620.8
    468120     14621.2
    468160     14623.7
    468200     14625.7
    468240       14628
    468280     14631.5
    468320     14629.1
    468360     14632.4
    468400     14632.2
    468440     14631.5
    468480     14636.2
    468520     14634.5
    468560     14636.9
    468600     14636.3
    468640     14637.6
    468680     14640.1
    468720     14640.4
    468760     14644.4
    468800     14643.6
    468840     14643.6
    468880     14645.5
    468920     14645.9
    468960     14648.4
    469000     14650.3
    469040     14652.8
    469080     14656.1
    469120     14653.8
    469160     14657.2
    469200     14656.9
    469240     14656.2
    469280     14660.9
    469320     14659.2
    469360     14661.6
    469400       14661
    469440     14662.3
    469480     14664.7
    469520       14665
    469560     14669.1
    469600     14668.4
    469640     14668.4
    469680     14670.2
    469720     14670.5
    469760     14673.1
    469800       14675
    469840     14677.5
    469880     14680.8
    469920     14678.5
    469960     14681.8
    470000     14681.6
    470040       14681
    470080     14685.5
    470120     14683.9
    470160     14686.3
    470200     14685.7
    470240       14687
    470280     14689.5
    470320     14689.7
    470360     14693.8
    470400     14693.1
    470440     14693.1
    470480     14694.9
    470520     14695.2
    470560     14697.8
    470600     14699.6
    470640       14702
    470680     14705.4
    470720     14703.2
    470760     14706.4
    470800     14706.3
    470840     14705.7
    470880     14710.2
    470920     14708.6
    470960       14711
    471000     14710.4
    471040     14711.6
    471080     14714.2
    471120     14714.4
    471160     14718.5
    471200     14717.7
    471240     14717.7
    471280     14719.6
    471320     14719.9
    471360     14722.6
    471400     14724.3
    471440     14726.7
    471480     14730.1
    471520     14727.9
    471560     14731.1
    471600       14731
    471640     14730.4
    471680     14734.9
    471720     14733.3
    471760     14735.7
    471800     14735.2
    471840     14736.1
    471880     14738.9
    471920     14739.1
    471960     14743.1
    472000     14742.4
    472040     14742.4
    472080     14744.3
    472120     14744.5
    472160     14747.2
    472200       14749
    472240     14751.4
    472280     14754.8
    472320     14752.6
    472360     14755.9
    472400     14755.7
    472440     14755.1
    472480     14759.6
    472520       14758
    472560     14760.4
    472600     14759.8
    472640     14760.8
    472680     14763.5
    472720     14763.8
    472760     14767.8
    472800     14767.1
    472840       14767
    472880       14769
    472920     14769.1
    472960       14772
    473000     14773.7
    473040     14776.2
    473080     14779.5
    473120     14777.3
    473160     14780.6
    473200     14780.4
    473240     14779.8
    473280     14784.3
    473320     14782.6
    473360     14785.1
    473400     14784.5
    473440     14785.5
    473480     14788.2
    473520     14788.5
    473560     14792.5
    473600     14791.8
    473640     14791.8
    473680     14793.7
    473720     14793.8
    473760     14796.7
    473800     14798.4
    473840     14800.9
    473880     14804.3
    473920       14802
    473960     14805.4
    474000     14805.1
    474040     14804.4
    474080     14809.1
    474120     14807.3
    474160     14809.9
    474200     14809.3
    474240     14810.3
    474280       14813
    474320     14813.3
    474360     14817.4
    474400     14816.5
    474440     14816.6
    474480     14818.4
    474520     14818.6
    474560     14821.5
    474600     14823.1
    474640     14825.6
    474680     14829.1
    474720     14826.8
    474760     14830.2
    474800     14829.8
    474840     14829.1
    474880       14834
    474920     14832.1
    474960     14834.6
    475000     14834.1
    475040       14835
    475080     14837.7
    475120     14837.9
    475160     14842.1
    475200     14841.2
    475240     14841.3
    475280     14843.1
    475320     14843.4
    475360     14846.1
    475400     14847.9
    475440     14850.4
    475480     14853.8
    475520     14851.6
    475560     14854.9
    475600     14854.6
    475640     14853.9
    475680     14858.7
    475720     14856.8
    475760     14859.3
    475800     14858.8
    475840     14859.8
    475880     14862.4
    475920     14862.7
    475960     14866.7
    476000     14865.9
    476040     14866.1
    476080     14867.8
    476120     14868.1
    476160     14870.9
    476200     14872.5
    476240     14875.1
    476280     14878.5
    476320     14876.2
    476360     14879.6
    476400     14879.3
    476440     14878.5
    476480     14883.4
    476520     14881.6
    476560       14884
    476600     14883.6
    476640     14884.5
    476680     14887.2
    476720     14887.4
    476760     14891.4
    476800     14890.7
    476840     14890.9
    476880     14892.5
    476920     14892.7
    476960     14895.6
    477000     14897.2
    477040     14899.9
    477080     14903.1
    477120     14900.9
    477160     14904.3
    477200     14904.1
    477240     14903.2
    477280     14908.1
    477320     14906.3
    477360     14908.7
    477400     14908.3
    477440     14909.3
    477480     14911.9
    477520     14912.2
    477560     14916.1
    477600     14915.5
    477640     14915.6
    477680     14917.3
    477720     14917.5
    477760     14920.4
    477800     14921.9
    477840     14924.6
    477880       14928
    477920     14925.8
    477960       14929
    478000     14928.9
    478040     14927.9
    478080     14932.9
    478120       14931
    478160     14933.5
    478200       14933
    478240       14934
    478280     14936.6
    478320       14937
    478360     14940.9
    478400     14940.3
    478440     14940.3
    478480     14942.1
    478520     14942.4
    478560     14945.2
    478600     14946.7
    478640     14949.5
    478680     14952.6
    478720     14950.6
    478760     14953.7
    478800     14953.6
    478840     14952.7
    478880     14957.6
    478920     14955.8
    478960     14958.3
    479000     14957.8
    479040     14958.8
    479080     14961.4
    479120     14961.9
    479160     14965.7
    479200       14965
    479240     14965.1
    479280     14966.7
    479320     14967.2
    479360       14970
    479400     14971.6
    479440     14974.3
    479480     14977.4
    479520     14975.3
    479560     14978.6
    479600     14978.4
    479640     14977.6
    479680     14982.5
    479720     14980.7
    479760     14983.1
    479800     14982.6
    479840     14983.5
    479880     14986.3
    479920     14986.7
    479960     14990.5
    480000     14989.7
    480040       14990
    480080     14991.6
    480120       14992
    480160     14994.8
    480200     14996.4
    480240       14999
    480280     15002.2
    480320     15000.2
    480360     15003.3
    480400     15003.3
    480440     15002.4
    480480     15007.3
    480520     15005.4
    480560     15007.9
    480600     15007.4
    480640     15008.4
    480680     15011.1
    480720     15011.5
    480760     15015.3
    480800     15014.6
    480840     15014.7
    480880     15016.4
    480920     15016.7
    480960     15019.5
    481000     15021.2
    481040     15023.9
    481080     15027.1
    481120       15025
    481160     15028.1
    481200     15028.1
    481240     15027.2
    481280     15032.1
    481320     15030.2
    481360     15032.7
    481400     15032.2
    481440     15033.2
    481480     15035.9
    481520     15036.3
    481560     15040.1
    481600     15039.5
    481640     15039.5
    481680     15041.2
    481720     15041.6
    481760     15044.2
    481800     15045.9
    481840     15048.7
    481880     15051.9
    481920     15049.7
    481960     15052.8
    482000     15052.9
    482040     15052.1
    482080     15056.9
    482120     15054.9
    482160     15057.4
    482200       15057
    482240       15058
    482280     15060.7
    482320     15061.1
    482360     15064.9
    482400     15064.3
    482440     15064.3
    482480       15066
    482520     15066.3
    482560       15069
    482600     15070.8
    482640     15073.5
    482680     15076.7
    482720     15074.6
    482760     15077.7
    482800     15077.7
    482840     15076.8
    482880     15081.7
    482920     15079.7
    482960     15082.2
    483000     15081.8
    483040     15082.8
    483080     15085.4
    483120     15085.8
    483160     15089.6
    483200       15089
    483240     15089.1
    483280     15090.8
    483320     15091.1
    483360     15093.8
    483400     15095.6
    483440     15098.3
    483480     15101.4
    483520     15099.4
    483560     15102.4
    483600     15102.4
    483640     15101.6
    483680     15106.5
    483720     15104.5
    483760     15106.8
    483800     15106.5
    483840     15107.5
    483880       15110
    483920     15110.6
    483960     15114.3
    484000     15113.8
    484040     15113.8
    484080     15115.6
    484120     15115.9
    484160     15118.7
    484200     15120.3
    484240       15123
    484280     15126.2
    484320     15124.1
    484360     15127.1
    484400     15127.1
    484440     15126.4
    484480     15131.2
    484520     15129.3
    484560     15131.6
    484600     15131.2
    484640     15132.2
    484680     15134.8
    484720     15135.2
    484760     15139.1
    484800     15138.6
    484840     15138.5
    484880     15140.3
    484920     15140.6
    484960     15143.4
    485000       15145
    485040     15147.7
    485080     15150.9
    485120     15148.8
    485160     15151.9
    485200     15151.8
    485240       15151
    485280       15156
    485320       15154
    485360     15156.3
    485400     15155.9
    485440       15157
    485480     15159.6
    485520     15159.9
    485560     15163.9
    485600     15163.2
    485640     15163.3
    485680     15165.1
    485720     15165.3
    485760     15168.2
    485800     15169.7
    485840     15172.4
    485880     15175.6
    485920     15173.6
    485960     15176.6
    486000     15176.6
    486040     15175.7
    486080     15180.7
    486120     15178.8
    486160     15181.2
    486200     15180.7
    486240     15181.8
    486280     15184.3
    486320     15184.8
    486360     15188.6
    486400     15187.9
    486440     15188.1
    486480     15189.9
    486520     15190.1
    486560       15193
    486600     15194.4
    486640     15197.1
    486680     15200.5
    486720     15198.3
    486760     15201.4
    486800     15201.4
    486840     15200.5
    486880     15205.5
    486920     15203.5
    486960       15206
    487000     15205.5
    487040     15206.6
    487080       15209
    487120     15209.6
    487160     15213.4
    487200     15212.8
    487240     15212.8
    487280     15214.6
    487320     15214.9
    487360     15217.8
    487400     15219.2
    487440       15222
    487480     15225.2
    487520     15223.1
    487560     15226.2
    487600     15226.2
    487640     15225.3
    487680     15230.2
    487720     15228.4
    487760     15230.7
    487800     15230.4
    487840     15231.4
    487880     15233.8
    487920     15234.4
    487960     15238.2
    488000     15237.5
    488040     15237.6
    488080     15239.3
    488120     15239.8
    488160     15242.5
    488200     15243.9
    488240     15246.7
    488280     15250.1
    488320     15247.9
    488360     15250.9
    488400       15251
    488440       15250
    488480     15255.1
    488520     15253.3
    488560     15255.4
    488600     15255.2
    488640     15256.2
    488680     15258.6
    488720     15259.1
    488760       15263
    488800     15262.4
    488840     15262.5
    488880     15264.1
    488920     15264.6
    488960     15267.4
    489000     15268.7
    489040     15271.6
    489080       15275
    489120     15272.6
    489160     15275.7
    489200     15275.8
    489240     15274.9
    489280       15280
    489320     15278.1
    489360     15280.2
    489400     15279.8
    489440       15281
    489480     15283.4
    489520     15284.1
    489560     15287.8
    489600     15287.3
    489640     15287.2
    489680       15289
    489720     15289.4
    489760     15292.1
    489800     15293.6
    489840     15296.4
    489880     15299.8
    489920     15297.5
    489960     15300.5
    490000     15300.7
    490040     15299.7
    490080     15304.7
    490120     15302.8
    490160       15305
    490200     15304.7
    490240     15305.7
    490280     15308.2
    490320     15308.8
    490360     15312.6
    490400     15312.1
    490440     15312.1
    490480     15313.7
    490520     15314.3
    490560     15316.9
    490600     15318.4
    490640     15321.2
    490680     15324.6
    490720     15322.4
    490760     15325.2
    490800     15325.5
    490840     15324.5
    490880     15329.5
    490920     15327.6
    490960     15329.8
    491000     15329.5
    491040     15330.5
    491080     15333.1
    491120     15333.6
    491160     15337.5
    491200     15336.9
    491240     15336.8
    491280     15338.5
    491320       15339
    491360     15341.7
    491400     15343.2
    491440       15346
    491480     15349.4
    491520     15347.1
    491560       15350
    491600     15350.3
    491640     15349.4
    491680     15354.3
    491720     15352.4
    491760     15354.7
    491800     15354.2
    491840     15355.2
    491880     15357.9
    491920     15358.4
    491960     15362.3
    492000     15361.6
    492040     15361.6
    492080     15363.2
    492120     15363.8
    492160     15366.5
    492200       15368
    492240     15370.9
    492280     15374.3
    492320       15372
    492360     15374.9
    492400     15375.1
    492440     15374.1
    492480     15379.1
    492520     15377.2
    492560     15379.5
    492600       15379
    492640     15380.1
    492680     15382.6
    492720     15383.1
    492760       15387
    492800     15386.5
    492840     15386.4
    492880       15388
    492920     15388.6
    492960     15391.2
    493000     15392.7
    493040     15395.7
    493080     15399.1
    493120     15396.9
    493160     15399.7
    493200     15399.9
    493240     15398.9
    493280     15403.9
    493320       15402
    493360     15404.2
    493400     15403.8
    493440     15404.9
    493480     15407.5
    493520     15407.9
    493560     15411.8
    493600     15411.3
    493640     15411.3
    493680     15412.8
    493720     15413.4
    493760       15416
    493800     15417.6
    493840     15420.5
    493880       15424
    493920     15421.6
    493960     15424.6
    494000     15424.7
    494040     15423.8
    494080     15428.9
    494120     15426.8
    494160     15429.1
    494200     15428.7
    494240     15429.8
    494280     15432.2
    494320     15432.7
    494360     15436.6
    494400     15436.1
    494440     15436.1
    494480     15437.7
    494520     15438.3
    494560     15440.8
    494600     15442.4
    494640     15445.4
    494680     15448.8
    494720     15446.5
    494760     15449.5
    494800     15449.6
    494840     15448.8
    494880     15453.9
    494920     15451.7
    494960       15454
    495000     15453.6
    495040     15454.6
    495080     15457.1
    495120     15457.6
    495160     15461.4
    495200     15461.1
    495240       15461
    495280     15462.6
    495320     15463.2
    495360     15465.8
    495400     15467.4
    495440     15470.4
    495480     15473.8
    495520     15471.4
    495560     15474.3
    495600     15474.5
    495640     15473.7
    495680     15478.8
    495720     15476.6
    495760     15478.9
    495800     15478.6
    495840     15479.5
    495880       15482
    495920     15482.4
    495960     15486.4
    496000       15486
    496040     15485.9
    496080     15487.4
    496120     15488.2
    496160     15490.7
    496200     15492.3
    496240     15495.2
    496280     15498.7
    496320     15496.3
    496360     15499.2
    496400     15499.5
    496440     15498.6
    496480     15503.6
    496520     15501.5
    496560     15503.9
    496600     15503.5
    496640     15504.4
    496680     15506.7
    496720     15507.5
    496760     15511.3
    496800     15510.9
    496840     15510.8
    496880     15512.3
    496920     15513.2
    496960     15515.6
    497000     15517.2
    497040     15520.2
    497080     15523.6
    497120     15521.2
    497160       15524
    497200     15524.4
    497240     15523.5
    497280     15528.6
    497320     15526.3
    497360     15528.8
    497400     15528.5
    497440     15529.3
    497480     15531.7
    497520     15532.5
    497560     15536.2
    497600     15535.8
    497640     15535.8
    497680     15537.3
    497720     15538.2
    497760     15540.5
    497800     15542.1
    497840     15545.1
    497880     15548.6
    497920     15546.2
    497960       15549
    498000     15549.2
    498040     15548.4
    498080     15553.5
    498120     15551.2
    498160     15553.8
    498200     15553.5
    498240     15554.2
    498280     15556.6
    498320     15557.4
    498360     15561.2
    498400     15560.8
    498440     15560.7
    498480     15562.3
    498520     15563.2
    498560     15565.5
    498600     15567.2
    498640       15570
    498680     15573.6
    498720     15571.2
    498760       15574
    498800     15574.3
    498840     15573.4
    498880     15578.5
    498920     15576.1
    498960     15578.8
    499000     15578.6
    499040     15579.2
    499080     15581.6
    499120     15582.5
    499160     15586.1
    499200     15585.8
    499240     15585.8
    499280     15587.3
    499320     15588.2
    499360     15590.5
    499400     15592.2
    499440     15595.1
    499480     15598.5
    499520     15596.1
    499560       15599
    499600     15599.3
    499640     15598.4
    499680     15603.6
    499720     15601.1
    499760     15603.8
    499800     15603.6
    499840     15604.2
    499880     15606.7
    499920     15607.5
    499960     15611.1
    500000     15610.8
    500040     15610.8
    500080     15612.4
    500120     15613.2
    500160     15615.5
    500200     15617.3
    500240     15620.2
    500280     15623.7
    500320     15621.3
    500360     15624.1
    500400     15624.5
    500440     15623.6
    500480     15628.6
    500520     15626.1
    500560     15628.8
    500600     15628.7
    500640     15629.3
    500680     15631.8
    500720     15632.5
    500760     15636.2
    500800     15635.8
    500840     15635.9
    500880     15637.5
    500920     15638.4
    500960     15640.5
    501000     15642.4
    501040     15645.2
    501080     15648.7
    501120     15646.3
    501160     15649.1
    501200     15649.5
    501240     15648.6
    501280     15653.7
    501320     15651.1
    501360     15653.9
    501400     15653.8
    501440     15654.3
    501480       15657
    501520     15657.5
    501560     15661.3
    501600     15660.8
    501640     15660.9
    501680     15662.5
    501720     15663.4
    501760     15665.5
    501800     15667.5
    501840     15670.2
    501880     15673.8
    501920     15671.3
    501960     15674.1
    502000     15674.5
    502040     15673.6
    502080     15678.7
    502120       15676
    502160     15678.9
    502200     15678.9
    502240     15679.3
    502280       15682
    502320     15682.6
    502360     15686.3
    502400     15685.8
    502440     15685.9
    502480     15687.5
    502520     15688.4
    502560     15690.5
    502600     15692.5
    502640     15695.2
    502680     15698.7
    502720     15696.3
    502760     15699.1
    502800     15699.5
    502840     15698.5
    502880     15703.7
    502920     15701.1
    502960     15703.9
    503000     15703.8
    503040     15704.2
    503080       15707
    503120     15707.7
    503160     15711.3
    503200     15710.9
    503240     15710.9
    503280     15712.5
    503320     15713.4
    503360     15715.5
    503400     15717.5
    503440     15720.2
    503480     15723.7
    503520     15721.4
    503560     15724.2
    503600     15724.4
    503640     15723.6
    503680     15728.6
    503720     15726.1
    503760     15728.9
    503800     15728.9
    503840     15729.2
    503880     15732.1
    503920     15732.7
    503960     15736.3
    504000     15735.9
    504040     15735.9
    504080     15737.6
    504120     15738.4
    504160     15740.6
    504200     15742.6
    504240     15745.3
    504280     15748.8
    504320     15746.4
    504360     15749.3
    504400     15749.5
    504440     15748.5
    504480     15753.6
    504520     15751.3
    504560     15753.9
    504600     15753.9
    504640     15754.2
    504680     15757.1
    504720     15757.8
    504760     15761.3
    504800     15760.9
    504840       15761
    504880     15762.6
    504920     15763.5
    504960     15765.7
    505000     15767.5
    505040     15770.3
    505080     15773.8
    505120     15771.4
    505160     15774.3
    505200     15774.6
    505240     15773.4
    505280     15778.7
    505320     15776.4
    505360     15778.9
    505400     15778.8
    505440     15779.3
    505480     15782.2
    505520     15782.7
    505560     15786.3
    505600       15786
    505640     15786.1
    505680     15787.6
    505720     15788.6
    505760     15790.9
    505800     15792.6
    505840     15795.4
    505880     15798.8
    505920     15796.5
    505960     15799.3
    506000     15799.6
    506040     15798.5
    506080     15803.7
    506120     15801.4
    506160       15804
    506200     15803.8
    506240     15804.3
    506280     15807.1
    506320     15807.8
    506360     15811.3
    506400       15811
    506440     15811.1
    506480     15812.6
    506520     15813.6
    506560       15816
    506600     15817.7
    506640     15820.4
    506680     15823.8
    506720     15821.6
    506760     15824.4
    506800     15824.7
    506840     15823.5
    506880     15828.8
    506920     15826.3
    506960     15829.1
    507000     15828.9
    507040     15829.3
    507080     15832.1
    507120     15832.8
    507160     15836.4
    507200     15836.1
    507240       15836
    507280     15837.7
    507320     15838.6
    507360     15840.9
    507400     15842.6
    507440     15845.4
    507480     15848.8
    507520     15846.6
    507560     15849.4
    507600     15849.6
    507640     15848.4
    507680     15853.8
    507720     15851.3
    507760     15854.1
    507800     15853.9
    507840     15854.3
    507880     15857.1
    507920     15857.9
    507960     15861.4
    508000     15861.1
    508040       15861
    508080     15862.7
    508120     15863.6
    508160     15865.9
    508200     15867.5
    508240     15870.4
    508280     15873.8
    508320     15871.6
    508360     15874.4
    508400     15874.7
    508440     15873.4
    508480     15878.7
    508520     15876.3
    508560     15879.1
    508600     15878.9
    508640     15879.4
    508680     15882.1
    508720     15882.9
    508760     15886.5
    508800     15886.1
    508840       15886
    508880     15887.7
    508920     15888.6
    508960     15890.9
    509000     15892.5
    509040     15895.3
    509080     15898.8
    509120     15896.5
    509160     15899.3
    509200     15899.6
    509240     15898.3
    509280     15903.8
    509320     15901.3
    509360       15904
    509400     15903.9
    509440     15904.3
    509480     15907.1
    509520     15907.9
    509560     15911.5
    509600     15911.1
    509640       15911
    509680     15912.7
    509720     15913.7
    509760     15915.9
    509800     15917.5
    509840     15920.3
    509880     15923.7
    509920     15921.5
    509960     15924.4
    510000     15924.6
    510040     15923.3
    510080     15928.8
    510120     15926.2
    510160       15929
    510200     15928.8
    510240     15929.2
    510280     15932.2
    510320     15932.9
    510360     15936.5
    510400       15936
    510440     15935.9
    510480     15937.6
    510520     15938.6
    510560       15941
    510600     15942.4
    510640     15945.3
    510680     15948.8
    510720     15946.6
    510760     15949.3
    510800     15949.6
    510840     15948.3
    510880     15953.8
    510920     15951.3
    510960     15953.9
    511000     15953.8
    511040     15954.1
    511080     15957.1
    511120     15957.7
    511160     15961.4
    511200       15961
    511240     15960.9
    511280     15962.6
    511320     15963.6
    511360     15965.9
    511400     15967.4
    511440     15970.3
    511480     15973.7
    511520     15971.7
    511560     15974.3
    511600     15974.6
    511640     15973.3
    511680     15978.8
    511720     15976.2
    511760       15979
    511800     15978.7
    511840     15978.9
    511880       15982
    511920     15982.6
    511960     15986.3
    512000       15986
    512040     15985.9
    512080     15987.6
    512120     15988.6
    512160     15990.9
    512200     15992.3
    512240     15995.3
    512280     15998.7
    512320     15996.8
    512360     15999.3
    512400     15999.5
    512440     15998.2
    512480     16003.9
    512520     16001.2
    512560     16003.9
    512600     16003.7
    512640     16003.8
    512680       16007
    512720     16007.6
    512760     16011.3
    512800       16011
    512840     16010.9
    512880     16012.6
    512920     16013.6
    512960     16015.9
    513000     16017.1
    513040     16020.2
    513080     16023.6
    513120     16021.6
    513160     16024.1
    513200     16024.5
    513240     16023.1
    513280     16028.9
    513320     16026.1
    513360     16028.9
    513400     16028.5
    513440     16028.7
    513480     16031.9
    513520     16032.6
    513560     16036.3
    513600       16036
    513640     16035.9
    513680     16037.4
    513720     16038.4
    513760     16040.9
    513800     16042.1
    513840     16045.1
    513880     16048.4
    513920     16046.6
    513960       16049
    514000     16049.5
    514040       16048
    514080     16053.7
    514120       16051
    514160     16053.7
    514200     16053.4
    514240     16053.6
    514280     16056.8
    514320     16057.4
    514360     16061.2
    514400       16061
    514440     16060.8
    514480     16062.3
    514520     16063.3
    514560     16065.8
    514600     16067.1
    514640       16070
    514680     16073.3
    514720     16071.4
    514760     16074.1
    514800     16074.4
    514840     16072.9
    514880     16078.7
    514920     16075.9
    514960     16078.6
    515000     16078.4
    515040     16078.5
    515080     16081.8
    515120     16082.4
    515160     16086.1
    515200     16085.8
    515240     16085.8
    515280       16087
    515320     16088.2
    515360     16090.7
    515400     16091.9
    515440     16094.8
    515480     16098.2
    515520     16096.2
    515560       16099
    515600     16099.3
    515640     16097.7
    515680     16103.5
    515720     16100.7
    515760     16103.5
    515800     16103.2
    515840     16103.3
    515880     16106.6
    515920     16107.3
    515960     16111.1
    516000     16110.7
    516040     16110.7
    516080       16112
    516120       16113
    516160     16115.6
    516200     16116.7
    516240     16119.7
    516280     16123.1
    516320     16121.1
    516360     16123.8
    516400     16124.2
    516440     16122.6
    516480     16128.4
    516520     16125.5
    516560     16128.4
    516600     16128.1
    516640     16128.2
    516680     16131.5
    516720     16132.2
    516760     16135.9
    516800     16135.6
    516840     16135.5
    516880     16136.8
    516920     16137.9
    516960     16140.4
    517000     16141.6
    517040     16144.6
    517080     16147.9
    517120     16145.9
    517160     16148.5
    517200     16149.1
    517240     16147.5
    517280     16153.3
    517320     16150.3
    517360     16153.3
    517400       16153
    517440     16153.1
    517480     16156.4
    517520       16157
    517560     16160.7
    517600     16160.5
    517640     16160.3
    517680     16161.5
    517720     16162.8
    517760     16165.3
    517800     16166.5
    517840     16169.5
    517880     16172.8
    517920     16170.8
    517960     16173.3
    518000       16174
    518040     16172.3
    518080     16178.2
    518120     16175.2
    518160     16178.1
    518200     16177.9
    518240     16177.8
    518280     16181.3
    518320     16181.9
    518360     16185.5
    518400     16185.3
    518440     16185.1
    518480     16186.3
    518520     16187.7
    518560       16190
    518600     16191.2
    518640     16194.4
    518680     16197.7
    518720     16195.7
    518760     16198.1
    518800       16199
    518840     16197.2
    518880     16202.9
    518920     16200.1
    518960       16203
    519000     16202.8
    519040     16202.8
    519080     16206.2
    519120     16206.7
    519160     16210.3
    519200     16210.3
    519240       16210
    519280     16211.3
    519320     16212.6
    519360     16214.9
    519400       16216
    519440     16219.2
    519480     16222.5
    519520     16220.5
    519560     16222.9
    519600     16223.7
    519640       16222
    519680     16227.7
    519720       16225
    519760     16227.9
    519800     16227.5
    519840     16227.6
    519880     16231.1
    519920     16231.6
    519960     16235.2
    520000     16235.2
    520040     16234.8
    520080       16236
    520120     16237.4
    520160     16239.8
    520200       16241
    520240       16244
    520280     16247.4
    520320     16245.5
    520360     16247.6
    520400     16248.5
    520440     16246.8
    520480     16252.4
    520520     16249.9
    520560     16252.9
    520600     16252.3
    520640     16252.4
    520680       16256
    520720     16256.5
    520760     16260.2
    520800       16260
    520840     16259.7
    520880     16260.9
    520920     16262.2
    520960     16264.7
    521000     16265.8
    521040       16269
    521080     16272.4
    521120     16270.4
    521160     16272.5
    521200     16273.4
    521240     16271.6
    521280     16277.4
    521320     16274.8
    521360     16277.9
    521400     16277.2
    521440     16277.4
    521480     16280.9
    521520     16281.5
    521560     16285.1
    521600       16285
    521640     16284.6
    521680     16285.8
    521720     16287.1
    521760     16289.5
    521800     16290.7
    521840     16293.8
    521880     16297.3
    521920     16295.3
    521960     16297.5
    522000     16298.2
    522040     16296.5
    522080     16302.3
    522120     16299.6
    522160     16302.8
    522200     16302.1
    522240     16302.3
    522280     16305.8
    522320     16306.4
    522360       16310
    522400       16310
    522440     16309.5
    522480     16310.8
    522520       16312
    522560     16314.4
    522600     16315.5
    522640     16318.8
    522680     16322.1
    522720     16320.3
    522760     16322.3
    522800     16323.1
    522840     16321.5
    522880     16327.2
    522920     16324.5
    522960     16327.8
    523000     16327.1
    523040     16327.2
    523080     16330.7
    523120     16331.2
    523160       16335
    523200     16334.8
    523240     16334.4
    523280     16335.8
    523320     16336.9
    523360     16339.3
    523400     16340.3
    523440     16343.7
    523480     16347.1
    523520     16345.2
    523560     16347.2
    523600     16348.1
    523640     16346.4
    523680     16352.1
    523720     16349.4
    523760     16352.6
    523800       16352
    523840     16352.2
    523880     16355.7
    523920     16356.1
    523960       16360
    524000     16359.6
    524040     16359.3
    524080     16360.7
    524120     16361.9
    524160     16364.2
    524200     16365.3
    524240     16368.6
    524280     16372.1
    524320     16370.1
    524360     16372.2
    524400     16373.1
    524440     16371.4
    524480       16377
    524520     16374.3
    524560     16377.7
    524600     16376.9
    524640     16377.1
    524680     16380.6
    524720       16381
    524760       16385
    524800     16384.6
    524840     16384.4
    524880     16385.5
    524920     16386.9
    524960     16389.1
    525000     16390.2
    525040     16393.6
    525080     16396.9
    525120     16395.2
    525160     16397.2
    525200       16398
    525240     16396.2
    525280     16401.9
    525320     16399.3
    525360     16402.5
    525400     16401.8
    525440       16402
    525480     16405.5
    525520     16405.9
    525560     16409.9
    525600     16409.5
    525640     16409.3
    525680     16410.4
    525720     16411.8
    525760       16414
    525800     16415.1
    525840     16418.5
    525880     16421.9
    525920     16420.2
    525960     16422.1
    526000       16423
    526040     16421.2
    526080     16426.9
    526120     16424.2
    526160     16427.4
    526200     16426.6
    526240       16427
    526280     16430.6
    526320     16430.8
    526360     16434.8
    526400     16434.4
    526440     16434.3
    526480     16435.3
    526520     16436.8
    526560     16438.9
    526600       16440
    526640     16443.3
    526680     16446.9
    526720     16445.1
    526760       16447
    526800     16447.9
    526840     16446.2
    526880     16451.7
    526920       16449
    526960     16452.3
    527000     16451.5
    527040     16451.9
    527080     16455.4
    527120     16455.6
    527160     16459.7
    527200     16459.4
    527240     16459.2
    527280     16460.1
    527320     16461.8
    527360     16463.7
    527400     16464.9
    527440     16468.3
    527480     16471.8
    527520       16470
    527560     16471.9
    527600     16472.8
    527640     16471.1
    527680     16476.6
    527720       16474
    527760     16477.2
    527800     16476.4
    527840     16476.8
    527880     16480.4
    527920     16480.4
    527960     16484.5
    528000     16484.3
    528040       16484
    528080       16485
    528120     16486.7
    528160     16488.6
    528200     16489.8
    528240     16493.3
    528280     16496.8
    528320     16494.9
    528360     16496.8
    528400     16497.9
    528440       16496
    528480     16501.7
    528520     16498.9
    528560     16502.1
    528600     16501.2
    528640     16501.8
    528680     16505.3
    528720     16505.3
    528760     16509.6
    528800     16509.2
    528840       16509
    528880       16510
    528920     16511.7
    528960     16513.5
    529000     16514.7
    529040     16518.2
    529080     16521.7
    529120     16519.9
    529160     16521.7
    529200     16522.8
    529240     16520.8
    529280     16526.7
    529320     16523.9
    529360     16527.1
    529400     16526.1
    529440     16526.7
    529480     16530.3
    529520     16530.2
    529560     16534.5
    529600     16534.2
    529640     16533.9
    529680       16535
    529720     16536.6
    529760     16538.4
    529800     16539.6
    529840     16543.2
    529880     16546.6
    529920     16544.9
    529960     16546.7
    530000     16547.7
    530040     16545.6
    530080     16551.6
    530120     16548.9
    530160       16552
    530200     16550.9
    530240     16551.6
    530280     16555.1
    530320     16555.2
    530360     16559.4
    530400     16559.1
    530440     16558.8
    530480       16560
    530520     16561.6
    530560     16563.3
    530600     16564.5
    530640     16568.1
    530680     16571.6
    530720     16569.8
    530760     16571.7
    530800     16572.7
    530840     16570.5
    530880     16576.5
    530920     16573.9
    530960       16577
    531000     16575.9
    531040     16576.5
    531080       16580
    531120     16580.2
    531160     16584.5
    531200     16584.1
    531240     16583.8
    531280       16585
    531320     16586.5
    531360     16588.3
    531400     16589.4
    531440     16593.1
    531480     16596.7
    531520     16594.8
    531560     16596.6
    531600     16597.8
    531640     16595.5
    531680     16601.4
    531720     16598.8
    531760     16601.9
    531800     16600.9
    531840     16601.4
    531880       16605
    531920       16605
    531960     16609.4
    532000     16609.2
    532040     16608.7
    532080     16609.9
    532120     16611.4
    532160     16613.3
    532200     16614.4
    532240     16618.1
    532280     16621.6
    532320     16619.7
    532360     16621.5
    532400     16622.7
    532440     16620.3
    532480     16626.4
    532520     16623.7
    532560     16626.9
    532600     16625.9
    532640     16626.3
    532680       16630
    532720       16630
    532760     16634.4
    532800     16634.2
    532840     16633.6
    532880     16634.8
    532920     16636.4
    532960     16638.4
    533000     16639.3
    533040     16643.1
    533080     16646.5
    533120     16644.7
    533160     16646.4
    533200     16647.6
    533240     16645.3
    533280     16651.4
    533320     16648.6
    533360     16651.8
    533400     16650.8
    533440     16651.2
    533480     16654.8
    533520       16655
    533560     16659.3
    533600       16659
    533640     16658.5
    533680     16659.8
    533720     16661.2
    533760     16663.2
    533800     16664.3
    533840       16668
    533880     16671.5
    533920     16669.5
    533960     16671.4
    534000     16672.4
    534040     16670.1
    534080     16676.4
    534120     16673.4
    534160     16676.6
    534200     16675.8
    534240     16676.1
    534280     16679.7
    534320       16680
    534360     16684.2
    534400     16683.9
    534440     16683.4
    534480     16684.7
    534520     16686.1
    534560     16688.1
    534600     16689.3
    534640     16692.8
    534680     16696.5
    534720     16694.5
    534760     16696.3
    534800     16697.3
    534840       16695
    534880     16701.3
    534920     16698.3
    534960     16701.6
    535000     16700.6
    535040     16701.1
    535080     16704.6
    535120     16704.8
    535160     16709.1
    535200     16708.8
    535240     16708.4
    535280     16709.5
    535320       16711
    535360     16713.2
    535400     16714.2
    535440     16717.9
    535480     16721.5
    535520     16719.3
    535560     16721.3
    535600     16722.2
    535640       16720
    535680     16726.2
    535720     16723.2
    535760     16726.6
    535800     16725.6
    535840     16725.9
    535880     16729.4
    535920     16729.7
    535960       16734
    536000     16733.7
    536040     16733.3
    536080     16734.5
    536120     16735.9
    536160     16738.1
    536200     16739.1
    536240     16742.8
    536280     16746.3
    536320     16744.2
    536360     16746.1
    536400     16747.2
    536440     16744.9
    536480     16751.1
    536520     16748.1
    536560     16751.5
    536600     16750.5
    536640     16750.8
    536680     16754.2
    536720     16754.6
    536760     16758.9
    536800     16758.6
    536840     16758.2
    536880     16759.4
    536920     16760.7
    536960     16762.9
    537000       16764
    537040     16767.7
    537080     16771.2
    537120     16769.1
    537160     16771.1
    537200     16771.9
    537240     16769.7
    537280     16775.9
    537320     16772.9
    537360     16776.4
    537400     16775.4
    537440     16775.5
    537480     16779.1
    537520     16779.5
    537560     16783.9
    537600     16783.5
    537640       16783
    537680     16784.3
    537720     16785.6
    537760     16787.8
    537800     16788.9
    537840     16792.6
    537880     16796.1
    537920     16793.9
    537960     16796.1
    538000     16796.9
    538040     16794.7
    538080       16801
    538120     16797.8
    538160     16801.3
    538200     16800.3
    538240     16800.4
    538280       16804
    538320     16804.5
    538360     16808.8
    538400     16808.4
    538440     16807.9
    538480     16809.3
    538520     16810.7
    538560     16812.7
    538600     16813.9
    538640     16817.4
    538680       16821
    538720     16818.8
    538760       16821
    538800     16821.8
    538840     16819.4
    538880     16825.8
    538920     16822.7
    538960     16826.4
    539000     16825.2
    539040     16825.2
    539080     16828.9
    539120     16829.4
    539160     16833.7
    539200     16833.3
    539240     16832.8
    539280     16834.1
    539320     16835.5
    539360     16837.6
    539400     16838.7
    539440     16842.3
    539480     16846.1
    539520     16843.7
    539560     16845.8
    539600     16846.6
    539640     16844.2
    539680     16850.8
    539720     16847.6
    539760     16851.3
    539800     16850.1
    539840       16850
    539880     16853.8
    539920     16854.2
    539960     16858.5
    540000     16858.2
    540040     16857.8
    540080       16859
    540120     16860.4
    540160     16862.6
    540200     16863.6
    540240     16867.4
    540280       16871
    540320     16868.7
    540360     16870.8
    540400     16871.6
    540440     16869.2
    540480     16875.6
    540520     16872.6
    540560     16876.3
    540600       16875
    540640     16874.9
    540680     16878.7
    540720     16879.1
    540760     16883.3
    540800     16883.1
    540840     16882.7
    540880       16884
    540920     16885.3
    540960     16887.7
    541000     16888.3
    541040     16892.4
    541080     16895.8
    541120     16893.5
    541160     16895.6
    541200     16896.6
    541240       16894
    541280     16900.6
    541320     16897.7
    541360     16901.2
    541400     16899.9
    541440     16899.9
    541480     16903.6
    541520     16904.1
    541560     16908.4
    541600       16908
    541640     16907.7
    541680       16909
    541720     16910.3
    541760     16912.6
    541800     16913.2
    541840     16917.2
    541880     16920.6
    541920     16918.5
    541960     16920.6
    542000     16921.4
    542040     16918.9
    542080     16925.4
    542120     16922.7
    542160     16926.2
    542200     16924.9
    542240     16924.8
    542280     16928.5
    542320       16929
    542360     16933.3
    542400     16932.9
    542440     16932.6
    542480     16933.9
    542520     16935.2
    542560     16937.4
    542600     16938.2
    542640     16942.2
    542680     16945.4
    542720     16943.4
    542760     16945.5
    542800     16946.4
    542840     16943.7
    542880     16950.3
    542920     16947.8
    542960     16951.2
    543000     16949.9
    543040     16949.7
    543080     16953.4
    543120     16953.9
    543160     16958.1
    543200       16958
    543240     16957.4
    543280     16958.8
    543320     16960.2
    543360     16962.1
    543400     16963.1
    543440     16967.1
    543480     16970.3
    543520     16968.4
    543560     16970.5
    543600     16971.4
    543640     16968.6
    543680     16975.3
    543720     16972.6
    543760       16976
    543800     16974.9
    543840     16974.6
    543880     16978.3
    543920     16978.7
    543960     16983.1
    544000     16982.9
    544040     16982.3
    544080     16983.8
    544120     16985.2
    544160       16987
    544200       16988
    544240     16991.9
    544280     16995.2
    544320     16993.3
    544360     16995.4
    544400     16996.2
    544440     16993.6
    544480     17000.3
    544520     16997.5
    544560     17000.9
    544600     16999.8
    544640     16999.6
    544680     17003.3
    544720     17003.6
    544760       17008
    544800     17007.9
    544840     17007.3
    544880     17008.8
    544920     17010.1
    544960       17012
    545000     17012.9
    545040     17016.9
    545080     17020.2
    545120     17018.2
    545160     17020.4
    545200     17021.1
    545240     17018.6
    545280     17025.1
    545320     17022.4
    545360     17025.8
    545400     17024.8
    545440     17024.7
    545480     17028.3
    545520     17028.6
    545560       17033
    545600     17032.8
    545640     17032.1
    545680     17033.8
    545720       17035
    545760     17036.9
    545800       17038
    545840     17041.9
    545880     17045.1
    545920     17043.3
    545960     17045.4
    546000       17046
    546040     17043.5
    546080     17050.1
    546120     17047.5
    546160     17050.9
    546200     17049.7
    546240     17049.7
    546280     17053.3
    546320     17053.7
    546360     17057.9
    546400     17057.9
    546440       17057
    546480     17058.6
    546520       17060
    546560       17062
    546600       17063
    546640     17066.8
    546680       17070
    546720     17068.3
    546760     17070.4
    546800     17070.9
    546840     17068.6
    546880     17075.1
    546920     17072.3
    546960       17076
    547000     17074.6
    547040     17074.7
    547080     17078.3
    547120     17078.6
    547160     17082.9
    547200       17083
    547240       17082
    547280     17083.5
    547320     17085.1
    547360       17087
    547400     17087.8
    547440     17091.8
    547480       17095
    547520     17093.1
    547560     17095.3
    547600     17095.8
    547640     17093.6
    547680     17100.1
    547720     17097.2
    547760     17100.9
    547800     17099.6
    547840     17099.6
    547880     17103.2
    547920     17103.5
    547960     17107.9
    548000     17107.9
    548040       17107
    548080     17108.5
    548120       17110
    548160     17111.9
    548200     17112.6
    548240     17116.7
    548280       17120
    548320     17118.1
    548360     17120.4
    548400     17120.7
    548440     17118.5
    548480     17125.1
    548520     17122.2
    548560     17125.7
    548600     17124.6
    548640     17124.6
    548680     17128.1
    548720     17128.5
    548760     17132.7
    548800     17132.8
    548840     17131.9
    548880     17133.3
    548920     17134.9
    548960     17136.8
    549000     17137.5
    549040     17141.7
    549080     17144.9
    549120     17143.1
    549160     17145.3
    549200     17145.6
    549240     17143.5
    549280     17150.1
    549320     17147.2
    549360     17150.6
    549400     17149.4
    549440     17149.7
    549480     17153.1
    549520     17153.4
    549560     17157.7
    549600     17157.8
    549640     17156.7
    549680     17158.2
    549720     17159.8
    549760     17161.8
    549800     17162.4
    549840     17166.7
    549880     17169.7
    549920       17168
    549960     17170.2
    550000     17170.4
    550040     17168.4
    550080       17175
    550120     17172.1
    550160     17175.6
    550200     17174.2
    550240     17174.5
    550280       17178
    550320     17178.2
    550360     17182.7
    550400     17182.8
    550440     17181.8
    550480     17183.1
    550520     17184.7
    550560     17186.6
    550600     17187.4
    550640     17191.5
    550680     17194.5
    550720       17193
    550760     17195.1
    550800     17195.4
    550840     17193.4
    550880       17200
    550920       17197
    550960     17200.6
    551000     17199.2
    551040     17199.4
    551080     17202.9
    551120     17203.1
    551160     17207.6
    551200     17207.7
    551240     17206.7
    551280       17208
    551320     17209.7
    551360     17211.6
    551400     17212.4
    551440     17216.4
    551480     17219.6
    551520     17217.9
    551560       17220
    551600     17220.3
    551640     17218.3
    551680     17224.8
    551720       17222
    551760     17225.4
    551800     17224.1
    551840     17224.3
    551880     17227.8
    551920       17228
    551960     17232.6
    552000     17232.8
    552040     17231.7
    552080     17233.1
    552120     17234.6
    552160     17236.5
    552200     17237.2
    552240     17241.5
    552280     17244.5
    552320     17242.8
    552360     17244.8
    552400     17245.2
    552440     17243.2
    552480     17249.6
    552520       17247
    552560     17250.3
    552600     17249.1
    552640     17249.2
    552680     17252.7
    552720     17252.9
    552760     17257.5
    552800     17257.7
    552840     17256.6
    552880       17258
    552920     17259.5
    552960     17261.4
    553000     17262.1
    553040     17266.5
    553080     17269.4
    553120     17267.8
    553160     17269.8
    553200     17270.2
    553240     17268.1
    553280     17274.5
    553320     17271.8
    553360     17275.3
    553400     17274.1
    553440     17274.1
    553480     17277.7
    553520     17277.8
    553560     17282.6
    553600     17282.7
    553640     17281.7
    553680     17282.9
    553720     17284.4
    553760     17286.3
    553800       17287
    553840     17291.4
    553880     17294.3
    553920     17292.8
    553960     17294.7
    554000     17295.2
    554040       17293
    554080     17299.4
    554120     17296.7
    554160     17300.2
    554200       17299
    554240       17299
    554280     17302.5
    554320     17302.9
    554360     17307.5
    554400     17307.8
    554440     17306.7
    554480     17307.8
    554520     17309.2
    554560     17311.1
    554600     17311.8
    554640     17316.4
    554680     17319.2
    554720     17317.7
    554760     17319.6
    554800       17320
    554840       17318
    554880     17324.4
    554920     17321.5
    554960     17325.3
    555000     17323.8
    555040       17324
    555080     17327.4
    555120     17327.8
    555160     17332.3
    555200     17332.6
    555240     17331.7
    555280     17332.6
    555320     17334.1
    555360     17335.9
    555400     17336.6
    555440     17341.3
    555480       17344
    555520     17342.5
    555560     17344.4
    555600     17345.1
    555640     17342.9
    555680     17349.3
    555720     17346.3
    555760     17350.2
    555800     17348.6
    555840     17348.8
    555880     17352.2
    555920     17352.6
    555960     17357.1
    556000     17357.5
    556040     17356.5
    556080     17357.4
    556120     17358.9
    556160     17360.7
    556200     17361.4
    556240     17366.1
    556280     17368.8
    556320     17367.2
    556360     17369.3
    556400     17369.8
    556440     17367.7
    556480     17374.1
    556520     17371.1
    556560       17375
    556600     17373.6
    556640     17373.6
    556680     17376.9
    556720     17377.3
    556760     17381.8
    556800     17382.3
    556840     17381.2
    556880     17382.2
    556920     17383.7
    556960     17385.6
    557000     17386.2
    557040     17390.8
    557080     17393.7
    557120     17392.1
    557160       17394
    557200     17394.5
    557240     17392.5
    557280       17399
    557320     17395.9
    557360     17399.8
    557400     17398.4
    557440     17398.4
    557480     17401.7
    557520     17402.1
    557560     17406.6
    557600       17407
    557640     17406.1
    557680       17407
    557720     17408.5
    557760     17410.3
    557800       17411
    557840     17415.6
    557880     17418.6
    557920     17416.8
    557960     17418.7
    558000     17419.2
    558040     17417.4
    558080     17423.9
    558120     17420.8
    558160     17424.6
    558200     17423.2
    558240     17423.3
    558280     17426.4
    558320     17426.9
    558360     17431.3
    558400     17431.9
    558440     17430.9
    558480     17431.7
    558520     17433.3
    558560     17435.1
    558600     17435.8
    558640     17440.4
    558680     17443.4
    558720     17441.7
    558760     17443.5
    558800     17444.1
    558840     17442.3
    558880     17448.7
    558920     17445.6
    558960     17449.5
    559000       17448
    559040     17447.9
    559080     17451.3
    559120     17451.8
    559160     17456.2
    559200     17456.7
    559240     17455.7
    559280     17456.7
    559320     17458.2
    559360     17460.1
    559400     17460.7
    559440     17465.4
    559480     17468.2
    559520     17466.7
    559560     17468.3
    559600     17468.9
    559640     17467.2
    559680     17473.6
    559720     17470.4
    559760     17474.4
    559800     17472.8
    559840     17472.9
    559880     17476.1
    559920     17476.5
    559960     17481.1
    560000     17481.6
    560040     17480.6
    560080     17481.5
    560120     17483.2
    560160       17485
    560200     17485.5
    560240     17490.2
    560280     17493.1
    560320     17491.6
    560360     17493.2
    560400     17493.9
    560440       17492
    560480     17498.4
    560520     17495.3
    560560     17499.3
    560600     17497.6
    560640     17497.6
    560680     17500.9
    560720     17501.4
    560760       17506
    560800     17506.4
    560840     17505.5
    560880     17506.4
    560920     17508.1
    560960     17509.9
    561000     17510.3
    561040     17515.2
    561080     17517.8
    561120     17516.4
    561160     17518.1
    561200     17518.6
    561240     17516.9
    561280     17523.2
    561320     17520.1
    561360     17524.1
    561400     17522.5
    561440     17522.4
    561480     17525.8
    561520     17526.2
    561560     17530.8
    561600     17531.4
    561640     17530.4
    561680     17531.3
    561720       17533
    561760     17534.7
    561800     17535.2
    561840     17539.9
    561880     17542.6
    561920     17541.2
    561960       17543
    562000     17543.4
    562040     17541.7
    562080     17548.1
    562120     17544.9
    562160     17548.9
    562200     17547.3
    562240     17547.3
    562280     17550.6
    562320       17551
    562360     17555.3
    562400     17556.2
    562440     17555.1
    562480     17556.1
    562520     17557.7
    562560     17559.5
    562600     17560.1
    562640     17564.5
    562680     17567.6
    562720       17566
    562760     17567.8
    562800     17568.2
    562840     17566.5
    562880     17572.9
    562920     17569.6
    562960     17573.7
    563000       17572
    563040       17572
    563080     17575.3
    563120     17575.8
    563160     17580.2
    563200       17581
    563240       17580
    563280       17581
    563320     17582.4
    563360     17584.2
    563400     17584.8
    563440     17589.3
    563480     17592.4
    563520     17590.8
    563560     17592.7
    563600     17592.9
    563640     17591.2
    563680     17597.7
    563720     17594.3
    563760     17598.4
    563800     17596.8
    563840     17596.7
    563880       17600
    563920     17600.6
    563960     17604.9
    564000     17605.8
    564040     17604.8
    564080     17605.6
    564120     17607.2
    564160       17609
    564200     17609.6
    564240     17614.1
    564280     17617.2
    564320     17615.5
    564360     17617.3
    564400     17617.6
    564440       17616
    564480     17622.6
    564520     17619.1
    564560     17623.2
    564600     17621.6
    564640     17621.3
    564680     17624.7
    564720     17625.3
    564760     17629.6
    564800     17630.6
    564840     17629.6
    564880     17630.4
    564920     17631.9
    564960     17633.7
    565000     17634.3
    565040       17639
    565080       17642
    565120     17640.2
    565160     17641.9
    565200     17642.4
    565240     17640.7
    565280     17647.3
    565320     17643.9
    565360     17647.8
    565400     17646.3
    565440     17646.1
    565480     17649.4
    565520     17650.1
    565560     17654.4
    565600     17655.2
    565640     17654.2
    565680     17655.1
    565720     17656.6
    565760     17658.5
    565800     17658.8
    565840     17663.7
    565880     17666.7
    565920     17664.9
    565960     17666.7
    566000       17667
    566040     17665.4
    566080     17671.9
    566120     17668.7
    566160     17672.6
    566200       17671
    566240     17670.8
    566280     17674.2
    566320     17674.8
    566360     17679.1
    566400       17680
    566440       17679
    566480     17679.8
    566520     17681.4
    566560     17683.2
    566600     17683.5
    566640     17688.4
    566680     17691.5
    566720     17689.7
    566760     17691.4
    566800     17691.9
    566840     17690.1
    566880     17696.7
    566920     17693.4
    566960     17697.3
    567000     17695.7
    567040     17695.4
    567080       17699
    567120     17699.6
    567160     17703.8
    567200     17704.6
    567240     17703.7
    567280     17704.7
    567320     17706.1
    567360     17707.9
    567400     17708.2
    567440     17713.2
    567480     17716.3
    567520     17714.4
    567560     17716.1
    567600     17716.7
    567640     17714.8
    567680     17721.5
    567720     17718.1
    567760     17722.1
    567800     17720.4
    567840     17720.2
    567880     17723.8
    567920     17724.3
    567960     17728.7
    568000     17729.5
    568040     17728.4
    568080     17729.5
    568120     17730.8
    568160     17732.8
    568200       17733
    568240       17738
    568280     17741.2
    568320     17739.2
    568360       17741
    568400     17741.5
    568440     17739.6
    568480     17746.4
    568520     17742.8
    568560     17746.8
    568600     17745.3
    568640       17745
    568680     17748.6
    568720     17749.2
    568760     17753.4
    568800     17754.4
    568840     17753.2
    568880     17754.1
    568920     17755.6
    568960     17757.7
    569000     17757.8
    569040     17762.7
    569080     17765.9
    569120       17764
    569160     17765.6
    569200     17766.3
    569240     17764.4
    569280     17771.2
    569320     17767.6
    569360     17771.6
    569400     17770.1
    569440     17769.9
    569480     17773.4
    569520     17774.1
    569560     17778.2
    569600     17779.3
    569640       17778
    569680     17779.1
    569720     17780.5
    569760     17782.4
    569800     17782.7
    569840     17787.5
    569880     17790.8
    569920     17789.1
    569960     17790.5
    570000     17791.1
    570040     17789.2
    570080     17796.1
    570120     17792.4
    570160     17796.6
    570200       17795
    570240     17794.8
    570280     17798.5
    570320       17799
    570360     17803.1
    570400     17804.2
    570440     17802.8
    570480     17803.9
    570520     17805.4
    570560     17807.4
    570600     17807.7
    570640     17812.5
    570680     17815.7
    570720       17814
    570760     17815.5
    570800     17815.8
    570840     17814.2
    570880     17820.9
    570920     17817.3
    570960     17821.5
    571000     17819.8
    571040     17819.5
    571080     17823.4
    571120     17823.9
    571160       17828
    571200     17828.8
    571240     17827.7
    571280     17828.8
    571320     17830.3
    571360     17832.3
    571400     17832.6
    571440     17837.2
    571480     17840.6
    571520     17838.9
    571560     17840.4
    571600     17840.8
    571640     17839.1
    571680     17845.8
    571720     17842.2
    571760     17846.5
    571800     17844.6
    571840     17844.5
    571880     17848.3
    571920     17848.7
    571960     17852.9
    572000     17853.7
    572040     17852.6
    572080     17853.6
    572120     17855.2
    572160     17857.1
    572200     17857.5
    572240     17862.1
    572280     17865.6
    572320     17863.9
    572360     17865.2
    572400     17865.8
    572440     17863.9
    572480     17870.7
    572520     17867.2
    572560     17871.6
    572600     17869.5
    572640     17869.4
    572680       17873
    572720     17873.6
    572760     17877.9
    572800     17878.5
    572840     17877.5
    572880     17878.7
    572920       17880
    572960     17882.1
    573000     17882.4
    573040     17887.1
    573080     17890.6
    573120     17888.8
    573160     17890.2
    573200     17890.7
    573240     17888.9
    573280     17895.7
    573320     17892.2
    573360     17896.6
    573400     17894.4
    573440     17894.3
    573480     17897.9
    573520     17898.5
    573560     17902.8
    573600     17903.5
    573640     17902.4
    573680     17903.6
    573720       17905
    573760       17907
    573800     17907.4
    573840     17912.2
    573880     17915.5
    573920     17913.8
    573960     17915.1
    574000     17915.5
    574040     17913.9
    574080     17920.6
    574120     17917.3
    574160     17921.4
    574200     17919.3
    574240     17919.3
    574280       17923
    574320     17923.5
    574360     17927.7
    574400     17928.6
    574440     17927.3
    574480     17928.5
    574520     17929.9
    574560     17931.9
    574600     17932.4
    574640     17937.1
    574680     17940.4
    574720     17938.8
    574760       17940
    574800     17940.4
    574840     17938.7
    574880     17945.4
    574920     17942.2
    574960     17946.4
    575000     17944.3
    575040     17944.1
    575080       17948
    575120     17948.4
    575160     17952.6
    575200     17953.4
    575240     17952.4
    575280     17953.5
    575320     17954.8
    575360     17956.9
    575400     17957.4
    575440     17962.2
    575480     17965.4
    575520     17963.7
    575560     17965.1
    575600     17965.4
    575640     17963.6
    575680     17970.4
    575720     17966.9
    575760     17971.3
    575800     17969.4
    575840     17969.1
    575880     17972.9
    575920     17973.3
    575960     17977.7
    576000     17978.4
    576040     17977.3
    576080     17978.5
    576120     17979.7
    576160     17981.9
    576200     17982.3
    576240     17987.1
    576280     17990.3
    576320     17988.7
    576360       17990
    576400     17990.2
    576440     17988.5
    576480     17995.4
    576520     17991.9
    576560     17996.2
    576600     17994.4
    576640     17994.1
    576680     17997.8
    576720     17998.3
    576760     18002.5
    576800     18003.3
    576840     18002.2
    576880     18003.4
    576920     18004.6
    576960     18006.6
    577000     18007.2
    577040     18011.9
    577080     18015.2
    577120     18013.5
    577160     18014.9
    577200     18015.2
    577240     18013.4
    577280     18020.4
    577320     18016.7
    577360       18021
    577400     18019.2
    577440     18018.9
    577480     18022.7
    577520     18023.2
    577560     18027.3
    577600     18028.2
    577640     18026.9
    577680     18028.1
    577720     18029.4
    577760     18031.4
    577800       18032
    577840     18036.6
    577880     18040.1
    577920     18038.2
    577960     18039.7
    578000       18040
    578040     18038.1
    578080     18045.2
    578120     18041.6
    578160     18045.8
    578200       18044
    578240     18043.7
    578280     18047.4
    578320       18048
    578360     18052.1
    578400       18053
    578440     18051.6
    578480       18053
    578520     18054.2
    578560     18056.4
    578600     18056.8
    578640     18061.6
    578680       18065
    578720     18063.1
    578760     18064.5
    578800     18064.8
    578840       18063
    578880       18070
    578920     18066.4
    578960     18070.6
    579000     18068.8
    579040     18068.6
    579080     18072.2
    579120     18072.7
    579160     18076.9
    579200     18077.8
    579240     18076.3
    579280     18077.8
    579320       18079
    579360     18081.2
    579400     18081.6
    579440     18086.4
    579480     18089.8
    579520     18087.9
    579560     18089.3
    579600     18089.4
    579640     18087.7
    579680     18094.8
    579720     18091.2
    579760     18095.3
    579800     18093.5
    579840     18093.2
    579880     18097.1
    579920     18097.4
    579960     18101.7
    580000     18102.6
    580040     18101.1
    580080     18102.5
    580120     18103.7
    580160       18106
    580200     18106.4
    580240     18111.2
    580280     18114.6
    580320     18112.8
    580360     18114.1
    580400     18114.2
    580440     18112.4
    580480     18119.7
    580520     18116.1
    580560     18120.1
    580600     18118.3
    580640     18118.1
    580680       18122
    580720     18122.2
    580760     18126.6
    580800     18127.5
    580840     18125.9
    580880     18127.2
    580920     18128.6
    580960     18130.9
    581000     18131.3
    581040     18135.9
    581080     18139.6
    581120     18137.5
    581160       18139
    581200     18139.2
    581240     18137.3
    581280     18144.5
    581320       18141
    581360     18145.1
    581400     18143.1
    581440       18143
    581480       18147
    581520     18147.1
    581560     18151.4
    581600     18152.4
    581640     18150.8
    581680     18152.2
    581720     18153.5
    581760     18155.7
    581800     18156.1
    581840     18160.7
    581880     18164.4
    581920     18162.4
    581960     18163.8
    582000     18164.2
    582040     18162.1
    582080     18169.3
    582120     18165.9
    582160     18170.1
    582200       18168
    582240     18167.8
    582280     18171.9
    582320       18172
    582360     18176.3
    582400     18177.3
    582440     18175.6
    582480     18177.2
    582520     18178.5
    582560     18180.7
    582600     18181.1
    582640     18185.7
    582680     18189.2
    582720     18187.3
    582760     18188.8
    582800     18189.1
    582840     18187.1
    582880     18194.2
    582920     18190.7
    582960     18194.9
    583000     18192.9
    583040     18192.7
    583080     18196.7
    583120     18196.8
    583160     18201.1
    583200     18202.2
    583240     18200.4
    583280     18202.1
    583320     18203.3
    583360     18205.6
    583400       18206
    583440     18210.6
    583480       18214
    583520     18212.2
    583560     18213.6
    583600     18214.1
    583640       18212
    583680     18219.1
    583720     18215.6
    583760     18219.9
    583800     18217.7
    583840     18217.7
    583880     18221.6
    583920     18221.6
    583960     18226.1
    584000     18227.1
    584040     18225.3
    584080       18227
    584120     18228.2
    584160     18230.6
    584200     18230.9
    584240     18235.6
    584280       18239
    584320       18237
    584360     18238.6
    584400     18239.1
    584440     18236.9
    584480     18244.2
    584520     18240.5
    584560     18244.6
    584600     18242.5
    584640     18242.5
    584680     18246.5
    584720     18246.6
    584760       18251
    584800     18251.9
    584840     18250.2
    584880       18252
    584920     18253.2
    584960     18255.6
    585000     18255.8
    585040     18260.5
    585080     18263.9
    585120     18261.9
    585160     18263.6
    585200     18263.9
    585240     18261.9
    585280     18269.1
    585320     18265.4
    585360     18269.6
    585400     18267.5
    585440     18267.5
    585480     18271.4
    585520     18271.4
    585560     18275.8
    585600     18276.8
    585640     18275.4
    585680     18276.9
    585720     18278.2
    585760     18280.7
    585800     18280.6
    585840     18285.3
    585880     18288.9
    585920     18286.8
    585960     18288.6
    586000     18288.8
    586040     18286.8
    586080       18294
    586120     18290.3
    586160     18294.7
    586200     18292.4
    586240     18292.3
    586280     18296.3
    586320     18296.4
    586360     18300.6
    586400     18301.7
    586440     18300.3
    586480     18301.9
    586520     18303.2
    586560     18305.7
    586600     18305.6
    586640     18310.4
    586680     18313.8
    586720     18311.8
    586760     18313.5
    586800     18313.8
    586840     18311.7
    586880     18318.9
    586920     18315.3
    586960     18319.6
    587000     18317.4
    587040     18317.4
    587080     18321.2
    587120     18321.3
    587160     18325.6
    587200     18326.6
    587240     18325.3
    587280     18326.9
    587320     18328.2
    587360     18330.7
    587400     18330.6
    587440     18335.4
    587480     18338.6
    587520     18336.8
    587560     18338.4
    587600     18338.8
    587640     18336.7
    587680     18343.8
    587720     18340.3
    587760     18344.6
    587800     18342.4
    587840     18342.2
    587880     18346.2
    587920     18346.2
    587960     18350.4
    588000     18351.5
    588040     18350.2
    588080     18351.9
    588120     18353.2
    588160     18355.7
    588200     18355.4
    588240     18360.4
    588280     18363.6
    588320     18361.8
    588360     18363.2
    588400     18363.8
    588440     18361.7
    588480     18368.8
    588520     18365.3
    588560     18369.5
    588600     18367.3
    588640     18367.1
    588680     18371.2
    588720     18371.1
    588760     18375.4
    588800     18376.4
    588840     18375.2
    588880     18376.8
    588920     18378.3
    588960     18380.6
    589000     18380.4
    589040     18385.3
    589080     18388.5
    589120     18386.7
    589160     18388.2
    589200     18388.7
    589240     18386.6
    589280     18393.8
    589320     18390.1
    589360     18394.3
    589400     18392.2
    589440       18392
    589480     18396.2
    589520     18396.1
    589560     18400.4
    589600     18401.3
    589640     18400.2
    589680     18401.8
    589720     18403.2
    589760     18405.5
    589800     18405.3
    589840     18410.3
    589880     18413.5
    589920     18411.8
    589960     18413.3
    590000     18413.5
    590040     18411.5
    590080     18418.6
    590120       18415
    590160     18419.4
    590200     18417.1
    590240       18417
    590280     18421.1
    590320       18421
    590360     18425.3
    590400     18426.4
    590440     18425.1
    590480     18426.5
    590520     18428.2
    590560     18430.3
    590600     18430.3
    590640     18435.3
    590680     18438.3
    590720     18436.6
    590760     18438.3
    590800     18438.4
    590840     18436.3
    590880     18443.5
    590920     18439.9
    590960     18444.2
    591000     18442.2
    591040     18441.9
    591080     18446.1
    591120     18445.9
    591160     18450.1
    591200     18451.3
    591240       18450
    591280     18451.4
    591320       18453
    591360     18455.1
    591400     18455.4
    591440     18460.2
    591480     18463.1
    591520     18461.4
    591560     18463.2
    591600     18463.3
    591640     18461.2
    591680     18468.4
    591720     18464.8
    591760     18469.1
    591800       18467
    591840     18466.9
    591880       18471
    591920     18470.8
    591960       18475
    592000     18476.2
    592040       18475
    592080     18476.3
    592120       18478
    592160       18480
    592200     18480.2
    592240     18485.1
    592280     18488.2
    592320     18486.3
    592360     18488.1
    592400     18488.2
    592440     18486.1
    592480     18493.5
    592520     18489.8
    592560       18494
    592600       18492
    592640     18491.8
    592680       18496
    592720     18495.6
    592760     18499.8
    592800       18501
    592840     18499.9
    592880     18501.1
    592920     18503.1
    592960       18505
    593000       18505
    593040     18509.9
    593080     18513.2
    593120     18511.1
    593160     18512.9
    593200       18513
    593240     18510.9
    593280     18518.3
    593320     18514.5
    593360     18518.9
    593400     18516.9
    593440     18516.7
    593480     18520.8
    593520     18520.4
    593560     18524.7
    593600     18525.9
    593640     18524.7
    593680       18526
    593720     18528.1
    593760     18529.8
    593800     18529.8
    593840     18534.6
    593880     18538.1
    593920       18536
    593960     18537.8
    594000     18537.8
    594040     18535.7
    594080     18543.3
    594120     18539.5
    594160     18543.8
    594200     18541.7
    594240     18541.5
    594280     18545.8
    594320     18545.2
    594360     18549.5
    594400     18550.7
    594440     18549.5
    594480     18550.7
    594520     18552.9
    594560     18554.7
    594600     18554.8
    594640     18559.4
    594680     18562.9
    594720     18560.9
    594760     18562.7
    594800     18562.7
    594840     18560.7
    594880     18568.2
    594920     18564.5
    594960     18568.7
    595000     18566.8
    595040     18566.4
    595080     18570.7
    595120     18570.1
    595160     18574.3
    595200     18575.6
    595240     18574.5
    595280     18575.6
    595320     18577.9
    595360     18579.6
    595400     18579.7
    595440     18584.4
    595480     18587.9
    595520     18585.7
    595560     18587.3
    595600     18587.5
    595640     18585.5
    595680     18593.1
    595720     18589.4
    595760     18593.6
    595800     18591.6
    595840     18591.3
    595880     18595.6
    595920       18595
    595960     18599.2
    596000     18600.4
    596040     18599.4
    596080     18600.5
    596120     18602.8
    596160     18604.5
    596200     18604.7
    596240     18609.4
    596280     18612.9
    596320     18610.7
    596360     18612.4
    596400     18612.5
    596440     18610.4
    596480       18618
    596520     18614.5
    596560     18618.6
    596600     18616.6
    596640     18616.3
    596680     18620.5
    596720     18619.9
    596760     18624.1
    596800     18625.4
    596840     18624.4
    596880     18625.4
    596920     18627.7
    596960     18629.4
    597000     18629.7
    597040     18634.5
    597080     18637.8
    597120     18635.6
    597160     18637.4
    597200     18637.4
    597240     18635.3
    597280       18643
    597320     18639.5
    597360     18643.5
    597400     18641.6
    597440     18641.3
    597480     18645.5
    597520     18644.8
    597560       18649
    597600     18650.3
    597640     18649.3
    597680     18650.4
    597720     18652.4
    597760     18654.3
    597800     18654.6
    597840     18659.4
    597880     18662.8
    597920     18660.6
    597960     18662.4
    598000     18662.4
    598040     18660.2
    598080     18667.9
    598120     18664.6
    598160     18668.5
    598200     18666.4
    598240     18666.1
    598280     18670.4
    598320     18669.6
    598360     18674.1
    598400     18675.1
    598440     18674.1
    598480     18675.2
    598520     18677.3
    598560     18679.2
    598600     18679.5
    598640     18684.5
    598680     18687.7
    598720     18685.5
    598760     18687.4
    598800     18687.3
    598840     18685.1
    598880     18692.9
    598920     18689.5
    598960     18693.5
    599000     18691.2
    599040     18691.1
    599080     18695.3
    599120     18694.6
    599160     18699.1
    599200       18700
    599240       18699
    599280     18700.1
    599320     18702.4
    599360     18704.2
    599400     18704.4
    599440     18709.4
    599480     18712.7
    599520     18710.5
    599560     18712.4
    599600     18712.3
    599640       18710
    599680     18717.8
    599720     18714.4
    599760     18718.4
    599800     18716.2
    599840     18716.2
    599880     18720.3
    599920     18719.5
    599960       18724
    600000     18724.9
    600040     18723.9
    600080     18725.1
    600120     18727.3
    600160     18729.1
    600200     18729.4
    600240     18734.3
    600280     18737.7
    600320     18735.5
    600360     18737.4
    600400       18737
    600440     18735.1
    600480     18742.8
    600520     18739.2
    600560     18743.4
    600600     18741.1
    600640     18741.1
    600680     18745.2
    600720     18744.5
    600760     18748.9
    600800     18749.8
    600840     18748.9
    600880       18750
    600920     18752.2
    600960     18753.9
    601000     18754.3
    601040     18759.1
    601080     18762.7
    601120     18760.3
    601160     18762.3
    601200     18761.9
    601240       18760
    601280     18767.6
    601320     18763.9
    601360     18768.4
    601400       18766
    601440     18765.9
    601480       18770
    601520     18769.5
    601560     18773.8
    601600     18774.6
    601640     18773.9
    601680       18775
    601720     18777.1
    601760     18778.8
    601800     18779.1
    601840     18784.1
    601880     18787.6
    601920     18785.2
    601960     18787.2
    602000     18786.8
    602040     18784.9
    602080     18792.6
    602120     18788.9
    602160     18793.3
    602200     18790.8
    602240     18790.8
    602280     18794.8
    602320     18794.5
    602360     18798.3
    602400     18799.6
    602440     18798.7
    602480     18799.8
    602520     18801.9
    602560     18803.7
    602600     18803.9
    602640     18808.9
    602680     18812.5
    602720     18810.1
    602760     18812.1
    602800     18811.6
    602840     18809.7
    602880     18817.5
    602920     18813.7
    602960     18818.1
    603000     18815.8
    603040     18815.7
    603080     18819.5
    603120     18819.3
    603160     18823.2
    603200     18824.3
    603240     18823.4
    603280     18824.7
    603320     18826.7
    603360     18828.5
    603400     18828.7
    603440     18833.8
    603480     18837.3
    603520     18834.9
    603560       18837
    603600     18836.6
    603640     18834.5
    603680     18842.3
    603720     18838.5
    603760       18843
    603800     18840.7
    603840     18840.5
    603880     18844.3
    603920     18843.9
    603960       18848
    604000     18849.1
    604040     18848.2
    604080     18849.6
    604120     18851.7
    604160     18853.4
    604200     18853.5
    604240     18858.6
    604280       18862
    604320     18859.7
    604360     18861.8
    604400     18861.2
    604440     18859.5
    604480     18867.1
    604520     18863.3
    604560     18867.8
    604600     18865.4
    604640     18865.1
    604680       18869
    604720     18868.7
    604760     18872.8
    604800     18873.9
    604840     18872.8
    604880     18874.5
    604920     18876.4
    604960     18878.1
    605000     18878.3
    605040     18883.2
    605080     18886.7
    605120     18884.4
    605160     18886.5
    605200     18886.2
    605240     18884.1
    605280     18891.9
    605320     18888.1
    605360     18892.6
    605400     18890.1
    605440     18889.7
    605480     18893.8
    605520     18893.6
    605560     18897.7
    605600     18898.6
    605640     18897.8
    605680     18899.4
    605720     18901.2
    605760       18903
    605800     18903.1
    605840     18908.2
    605880     18911.5
    605920     18909.1
    605960     18911.3
    606000       18911
    606040     18908.9
    606080     18916.8
    606120       18913
    606160     18917.5
    606200       18915
    606240     18914.4
    606280     18918.7
    606320     18918.3
    606360     18922.5
    606400     18923.4
    606440     18922.7
    606480     18924.1
    606520     18926.1
    606560     18927.8
    606600     18927.7
    606640     18933.1
    606680     18936.4
    606720     18933.9
    606760     18936.2
    606800     18935.8
    606840     18933.8
    606880     18941.6
    606920     18937.8
    606960     18942.2
    607000     18939.7
    607040     18939.2
    607080     18943.7
    607120       18943
    607160     18947.3
    607200     18948.2
    607240     18947.5
    607280     18948.9
    607320     18950.9
    607360     18952.7
    607400     18952.6
    607440     18957.9
    607480     18961.1
    607520     18958.6
    607560     18961.1
    607600     18960.4
    607640     18958.6
    607680     18966.4
    607720     18962.7
    607760     18966.9
    607800     18964.6
    607840     18963.9
    607880     18968.5
    607920     18967.9
    607960     18972.2
    608000     18973.1
    608040     18972.4
    608080     18973.9
    608120     18975.6
    608160     18977.5
    608200     18977.3
    608240     18982.6
    608280     18985.9
    608320     18983.3
    608360       18986
    608400     18985.3
    608440     18983.4
    608480     18991.4
    608520     18987.6
    608560     18991.8
    608600     18989.4
    608640     18988.6
    608680     18993.2
    608720     18992.7
    608760       18997
    608800       18998
    608840     18997.2
    608880     18998.8
    608920     19000.4
    608960     19002.4
    609000       19002
    609040     19007.4
    609080     19010.9
    609120     19008.1
    609160     19010.7
    609200     19010.1
    609240     19008.3
    609280     19016.2
    609320     19012.3
    609360     19016.5
    609400     19014.2
    609440     19013.3
    609480     19018.1
    609520     19017.5
    609560     19021.8
    609600       19023
    609640     19022.1
    609680     19023.5
    609720     19025.2
    609760     19027.3
    609800     19026.9
    609840       19032
    609880     19035.7
    609920     19032.7
    609960     19035.5
    610000     19034.8
    610040     19033.2
    610080     19040.9
    610120       19037
    610160     19041.3
    610200     19038.9
    610240     19038.2
    610280     19042.8
    610320     19042.3
    610360     19046.5
    610400     19047.7
    610440     19046.9
    610480     19048.2
    610520       19050
    610560     19052.1
    610600     19051.8
    610640     19056.9
    610680     19060.6
    610720     19057.6
    610760     19060.4
    610800     19059.6
    610840     19057.8
    610880     19065.6
    610920     19061.8
    610960     19066.1
    611000     19063.7
    611040       19063
    611080     19067.5
    611120     19067.1
    611160     19071.2
    611200     19072.5
    611240     19071.9
    611280       19073
    611320     19074.9
    611360       19077
    611400     19076.6
    611440     19081.7
    611480     19085.4
    611520     19082.5
    611560     19085.1
    611600     19084.3
    611640     19082.4
    611680     19090.4
    611720     19086.5
    611760     19090.9
    611800     19088.4
    611840     19087.8
    611880     19092.3
    611920       19092
    611960     19096.1
    612000     19097.3
    612040     19096.6
    612080     19097.8
    612120     19099.7
    612160     19101.9
    612200     19101.4
    612240     19106.6
    612280     19110.5
    612320     19107.2
    612360       19110
    612400     19109.2
    612440     19107.3
    612480     19115.2
    612520     19111.4
    612560     19115.7
    612600     19113.2
    612640     19112.8
    612680     19117.1
    612720     19116.7
    612760     19120.9
    612800     19122.1
    612840     19121.5
    612880     19122.5
    612920     19124.5
    612960     19126.7
    613000     19126.3
    613040     19131.4
    613080     19135.6
    613120     19132.1
    613160     19134.9
    613200     19134.1
    613240     19132.3
    613280     19140.1
    613320     19136.3
    613360     19140.6
    613400     19138.1
    613440     19137.8
    613480       19142
    613520     19141.7
    613560     19145.6
    613600     19146.9
    613640     19146.4
    613680     19147.4
    613720     19149.2
    613760     19151.7
    613800     19151.1
    613840     19156.4
    613880     19160.6
    613920     19156.9
    613960     19159.6
    614000       19159
    614040     19157.1
    614080     19164.9
    614120     19161.1
    614160     19165.6
    614200       19163
    614240     19162.6
    614280     19166.8
    614320     19166.5
    614360     19170.4
    614400     19171.8
    614440     19171.2
    614480     19172.3
    614520     19174.2
    614560     19176.4
    614600     19176.1
    614640     19181.2
    614680     19185.4
    614720     19181.8
    614760     19184.5
    614800     19183.8
    614840       19182
    614880     19189.8
    614920     19185.8
    614960     19190.5
    615000       19188
    615040     19187.6
    615080     19191.6
    615120     19191.5
    615160     19195.2
    615200     19196.7
    615240     19196.1
    615280     19197.1
    615320     19199.2
    615360     19201.3
    615400     19200.9
    615440     19206.1
    615480     19210.4
    615520     19206.8
    615560     19209.2
    615600     19208.6
    615640       19207
    615680     19214.8
    615720     19210.8
    615760     19215.4
    615800     19212.8
    615840     19212.5
    615880     19216.3
    615920     19216.3
    615960     19220.1
    616000     19221.6
    616040     19221.1
    616080     19221.9
    616120     19224.1
    616160     19226.1
    616200     19225.7
    616240       19231
    616280     19235.2
    616320     19231.6
    616360     19234.1
    616400     19233.6
    616440     19231.9
    616480     19239.5
    616520     19235.8
    616560     19240.1
    616600     19237.8
    616640     19237.3
    616680     19241.1
    616720     19241.1
    616760       19245
    616800     19246.6
    616840     19245.9
    616880     19246.8
    616920     19248.9
    616960     19250.7
    617000     19250.7
    617040     19255.8
    617080       19260
    617120     19256.5
    617160     19258.9
    617200     19258.3
    617240     19256.7
    617280     19264.4
    617320     19260.6
    617360       19265
    617400     19262.7
    617440     19262.2
    617480     19265.9
    617520     19265.9
    617560     19269.8
    617600     19271.4
    617640     19270.7
    617680     19271.5
    617720     19273.6
    617760     19275.5
    617800     19275.6
    617840     19280.6
    617880     19284.7
    617920     19281.2
    617960     19283.7
    618000     19283.1
    618040     19281.5
    618080     19289.1
    618120     19285.4
    618160     19289.7
    618200     19287.6
    618240       19287
    618280     19290.8
    618320     19290.7
    618360     19294.4
    618400     19296.2
    618440     19295.5
    618480     19296.1
    618520     19298.5
    618560     19300.1
    618600     19300.2
    618640     19305.3
    618680     19309.4
    618720     19305.8
    618760     19308.4
    618800     19307.9
    618840     19306.4
    618880     19313.9
    618920     19310.1
    618960     19314.4
    619000     19312.4
    619040     19311.8
    619080     19315.3
    619120     19315.3
    619160     19319.3
    619200       19321
    619240     19320.1
    619280     19320.9
    619320     19323.3
    619360     19324.9
    619400     19324.8
    619440     19330.2
    619480       19334
    619520     19330.4
    619560     19333.2
    619600     19332.7
    619640     19331.2
    619680     19338.6
    619720     19334.9
    619760     19339.1
    619800     19337.1
    619840     19336.5
    619880       19340
    619920     19340.1
    619960     19344.1
    620000     19345.9
    620040     19344.7
    620080     19345.5
    620120     19347.9
    620160     19349.5
    620200     19349.4
    620240     19354.8
    620280     19358.6
    620320       19355
    620360     19357.9
    620400     19357.5
    620440     19355.8
    620480     19363.1
    620520     19359.7
    620560     19363.9
    620600     19361.8
    620640       19361
    620680     19364.7
    620720     19364.7
    620760     19368.6
    620800     19370.5
    620840     19369.4
    620880     19370.2
    620920     19372.5
    620960     19374.2
    621000       19374
    621040     19379.5
    621080     19383.4
    621120     19379.6
    621160     19382.5
    621200     19382.2
    621240     19380.3
    621280     19387.6
    621320     19384.3
    621360     19388.7
    621400     19386.6
    621440     19385.7
    621480     19389.4
    621520     19389.6
    621560     19393.4
    621600     19395.1
    621640     19394.1
    621680     19394.9
    621720     19397.1
    621760     19398.9
    621800     19398.7
    621840     19404.3
    621880     19408.2
    621920     19404.3
    621960     19407.3
    622000     19406.9
    622040     19405.2
    622080     19412.4
    622120     19409.2
    622160     19413.3
    622200     19411.2
    622240     19410.2
    622280     19414.2
    622320     19414.4
    622360     19418.2
    622400     19420.1
    622440     19418.8
    622480     19419.6
    622520     19421.9
    622560     19423.6
    622600     19423.3
    622640       19429
    622680     19432.9
    622720       19429
    622760       19432
    622800     19431.7
    622840       19430
    622880     19436.9
    622920     19433.9
    622960     19437.8
    623000       19436
    623040       19435
    623080       19439
    623120       19439
    623160     19442.9
    623200       19445
    623240     19443.4
    623280     19444.3
    623320     19446.6
    623360     19448.5
    623400     19448.1
    623440     19453.9
    623480     19457.7
    623520     19453.7
    623560     19456.9
    623600     19456.4
    623640     19454.6
    623680     19461.6
    623720     19458.7
    623760     19462.7
    623800     19460.7
    623840     19459.7
    623880     19463.7
    623920     19463.6
    623960     19467.5
    624000     19469.7
    624040     19468.1
    624080       19469
    624120     19471.1
    624160     19473.2
    624200       19473
    624240     19478.6
    624280     19482.4
    624320     19478.6
    624360     19481.6
    624400     19481.2
    624440     19479.3
    624480     19486.4
    624520     19483.5
    624560     19487.4
    624600     19485.4
    624640     19484.4
    624680     19488.5
    624720     19488.3
    624760     19492.4
    624800     19494.4
    624840     19492.8
    624880     19493.7
    624920     19495.8
    624960     19497.8
    625000     19497.4
    625040     19503.2
    625080       19507
    625120     19503.3
    625160     19506.3
    625200     19505.7
    625240     19503.7
    625280     19511.1
    625320     19507.9
    625360       19512
    625400       19510
    625440     19508.9
    625480     19513.2
    625520     19512.8
    625560       19517
    625600       19519
    625640     19517.3
    625680     19518.4
    625720     19520.5
    625760     19522.5
    625800       19522
    625840     19527.8
    625880     19531.6
    625920     19527.9
    625960     19530.9
    626000     19530.3
    626040     19528.4
    626080     19535.7
    626120     19532.6
    626160     19536.7
    626200     19534.6
    626240     19533.7
    626280     19537.7
    626320     19537.3
    626360     19541.7
    626400     19543.6
    626440       19542
    626480     19542.9
    626520       19545
    626560     19547.1
    626600     19546.6
    626640     19552.3
    626680     19556.2
    626720     19552.5
    626760     19555.6
    626800     19554.9
    626840     19552.8
    626880     19560.3
    626920     19557.2
    626960     19561.2
    627000     19559.2
    627040     19558.3
    627080     19562.2
    627120     19561.7
    627160     19566.2
    627200     19568.2
    627240     19566.5
    627280     19567.6
    627320     19569.5
    627360     19571.9
    627400     19571.3
    627440     19576.8
    627480     19580.8
    627520     19576.9
    627560     19580.2
    627600     19579.5
    627640     19577.6
    627680     19584.7
    627720     19581.7
    627760     19585.8
    627800     19583.8
    627840     19582.8
    627880     19586.7
    627920     19586.3
    627960     19590.8
    628000     19592.8
    628040     19591.2
    628080     19592.1
    628120       19594
    628160     19596.5
    628200     19595.7
    628240     19601.3
    628280     19605.4
    628320     19601.4
    628360     19604.7
    628400     19603.9
    628440     19602.2
    628480     19609.2
    628520     19606.5
    628560     19610.4
    628600     19608.4
    628640     19607.4
    628680     19611.2
    628720     19610.9
    628760     19615.4
    628800     19617.3
    628840     19615.8
    628880     19616.6
    628920     19618.7
    628960     19621.1
    629000     19620.4
    629040       19626
    629080       19630
    629120       19626
    629160     19629.2
    629200     19628.5
    629240     19626.7
    629280     19633.6
    629320       19631
    629360     19635.1
    629400     19633.1
    629440     19632.1
    629480     19635.8
    629520     19635.5
    629560     19640.2
    629600     19641.8
    629640     19640.6
    629680     19641.3
    629720     19643.4
    629760     19645.8
    629800       19645
    629840     19650.6
    629880     19654.7
    629920     19650.6
    629960     19653.9
    630000     19653.5
    630040     19651.5
    630080     19658.3
    630120     19655.8
    630160     19659.9
    630200     19657.8
    630240     19656.9
    630280     19660.3
    630320     19660.2
    630360     19664.9
    630400     19666.6
    630440     19665.3
    630480       19666
    630520     19668.1
    630560     19670.6
    630600     19669.6
    630640     19675.4
    630680     19679.4
    630720     19675.4
    630760     19678.6
    630800     19678.2
    630840     19676.3
    630880       19683
    630920     19680.5
    630960     19684.5
    631000     19682.2
    631040     19681.5
    631080       19685
    631120     19684.7
    631160     19689.6
    631200     19691.3
    631240     19689.9
    631280     19690.7
    631320     19692.6
    631360     19695.2
    631400     19694.4
    631440     19699.7
    631480     19704.1
    631520     19700.2
    631560     19703.3
    631600       19703
    631640     19700.9
    631680     19707.7
    631720     19705.4
    631760     19709.3
    631800     19706.7
    631840     19706.1
    631880     19709.6
    631920     19709.4
    631960     19714.3
    632000     19715.9
    632040     19714.8
    632080     19715.3
    632120     19717.2
    632160     19719.9
    632200     19719.1
    632240     19724.4
    632280     19728.8
    632320     19724.8
    632360     19728.1
    632400     19727.6
    632440     19725.6
    632480     19732.3
    632520     19730.1
    632560     19734.1
    632600     19731.6
    632640     19730.8
    632680     19734.1
    632720       19734
    632760       19739
    632800     19740.5
    632840     19739.5
    632880       19740
    632920     19741.9
    632960     19744.7
    633000     19743.9
    633040     19749.1
    633080     19753.4
    633120     19749.5
    633160     19752.7
    633200     19752.2
    633240     19750.3
    633280     19757.1
    633320       19755
    633360     19758.7
    633400     19756.4
    633440     19755.3
    633480       19759
    633520     19758.7
    633560     19763.6
    633600     19765.2
    633640     19764.2
    633680     19764.6
    633720     19766.4
    633760     19769.3
    633800     19768.4
    633840     19773.7
    633880     19777.9
    633920     19774.1
    633960     19777.4
    634000     19776.7
    634040     19774.9
    634080     19781.8
    634120     19779.7
    634160     19783.4
    634200     19780.8
    634240     19779.8
    634280     19783.8
    634320     19783.4
    634360     19788.4
    634400     19789.8
    634440     19788.9
    634480     19789.4
    634520     19790.9
    634560     19794.2
    634600     19793.1
    634640     19798.4
    634680     19802.6
    634720     19798.8
    634760       19802
    634800     19801.4
    634840     19799.6
    634880     19806.4
    634920     19804.4
    634960       19808
    635000     19805.6
    635040     19804.5
    635080     19808.5
    635120     19808.1
    635160       19813
    635200     19814.5
    635240     19813.6
    635280       19814
    635320     19815.5
    635360     19818.8
    635400     19817.8
    635440     19823.1
    635480     19827.3
    635520     19823.6
    635560     19826.6
    635600     19826.2
    635640     19824.4
    635680     19831.2
    635720     19829.1
    635760     19832.7
    635800     19830.2
    635840     19829.2
    635880     19833.1
    635920     19832.9
    635960     19837.6
    636000     19839.2
    636040     19838.4
    636080     19838.6
    636120     19840.2
    636160     19843.6
    636200     19842.6
    636240     19847.8
    636280     19852.1
    636320     19848.3
    636360     19851.2
    636400     19850.9
    636440     19849.1
    636480     19855.9
    636520     19853.7
    636560     19857.5
    636600     19854.9
    636640     19853.7
    636680     19857.7
    636720     19857.5
    636760     19862.3
    636800     19863.9
    636840       19863
    636880     19863.4
    636920     19864.7
    636960     19868.3
    637000     19867.3
    637040     19872.2
    637080     19876.9
    637120     19872.9
    637160     19875.7
    637200     19875.6
    637240     19873.7
    637280     19880.6
    637320     19878.2
    637360     19882.2
    637400     19879.7
    637440     19878.4
    637480     19882.3
    637520       19882
    637560     19886.9
    637600     19888.5
    637640     19887.7
    637680     19887.9
    637720     19889.3
    637760     19892.7
    637800     19891.6
    637840     19896.8
    637880     19901.3
    637920     19897.4
    637960     19900.3
    638000     19900.3
    638040     19898.2
    638080       19905
    638120     19902.9
    638160     19906.8
    638200     19904.3
    638240       19903
    638280     19906.8
    638320     19906.6
    638360     19911.7
    638400       19913
    638440     19912.1
    638480     19912.4
    638520       19914
    638560     19917.2
    638600     19916.1
    638640     19921.3
    638680     19925.7
    638720     19921.8
    638760     19924.9
    638800     19924.8
    638840     19922.7
    638880     19929.3
    638920     19927.5
    638960     19931.4
    639000     19928.9
    639040     19927.4
    639080     19931.2
    639120     19930.9
    639160     19936.2
    639200     19937.4
    639240     19936.7
    639280       19937
    639320     19938.5
    639360     19941.6
    639400     19940.6
    639440     19945.8
    639480     19950.3
    639520     19946.4
    639560     19949.6
    639600     19949.3
    639640     19947.3
    639680     19953.8
    639720       19952
    639760       19956
    639800     19953.4
    639840     19952.1
    639880     19955.6
    639920     19955.4
    639960     19960.8
    640000       19962
    640040     19961.1
    640080     19961.4
    640120     19963.1
    640160     19966.2
    640200     19965.2
    640240     19970.2
    640280     19974.8
    640320     19970.9
    640360     19974.1
    640400     19973.9
    640440     19971.8
    640480     19978.4
    640520     19976.6
    640560     19980.6
    640600       19978
    640640     19976.8
    640680     19979.9
    640720     19980.1
    640760     19985.5
    640800     19986.8
    640840     19985.8
    640880       19986
    640920     19987.6
    640960     19990.8
    641000     19989.9
    641040     19994.8
    641080     19999.4
    641120     19995.4
    641160     19998.6
    641200     19998.5
    641240     19996.2
    641280     20003.1
    641320       20001
    641360     20005.2
    641400     20002.7
    641440     20001.4
    641480     20004.5
    641520     20004.5
    641560       20010
    641600     20011.3
    641640     20010.3
    641680     20010.5
    641720     20012.2
    641760     20015.1
    641800     20014.5
    641840     20019.2
    641880     20024.1
    641920     20019.9
    641960     20023.2
    642000       20023
    642040     20020.7
    642080     20027.5
    642120     20025.5
    642160     20029.7
    642200     20027.2
    642240     20025.9
    642280       20029
    642320       20029
    642360     20034.6
    642400     20035.8
    642440     20034.8
    642480       20035
    642520     20036.8
    642560     20039.8
    642600       20039
    642640     20043.9
    642680     20048.7
    642720     20044.5
    642760     20047.8
    642800     20047.6
    642840     20045.3
    642880     20052.2
    642920       20050
    642960     20054.1
    643000     20051.6
    643040     20050.3
    643080     20053.6
    643120     20053.5
    643160     20059.2
    643200     20060.2
    643240     20059.5
    643280     20059.5
    643320     20061.5
    643360     20064.3
    643400     20063.5
    643440     20068.6
    643480     20073.1
    643520     20069.1
    643560     20072.4
    643600       20072
    643640       20070
    643680     20076.6
    643720     20074.5
    643760     20078.8
    643800     20076.2
    643840     20074.8
    643880     20078.2
    643920       20078
    643960     20083.7
    644000     20084.8
    644040     20084.1
    644080     20084.1
    644120     20085.9
    644160     20088.9
    644200     20088.2
    644240     20093.1
    644280     20097.8
    644320     20093.6
    644360       20097
    644400     20096.6
    644440     20094.6
    644480     20101.2
    644520     20098.9
    644560     20103.5
    644600     20100.8
    644640     20099.2
    644680     20102.7
    644720     20102.5
    644760     20108.3
    644800     20109.3
    644840     20108.4
    644880     20108.6
    644920     20110.2
    644960     20113.5
    645000     20112.9
    645040     20117.7
    645080     20122.4
    645120     20118.1
    645160     20121.6
    645200     20121.1
    645240       20119
    645280     20125.8
    645320     20123.5
    645360     20128.1
    645400     20125.3
    645440     20123.6
    645480     20127.3
    645520       20127
    645560     20132.8
    645600     20133.9
    645640     20133.1
    645680     20133.3
    645720     20134.6
    645760     20138.1
    645800     20137.5
    645840     20142.1
    645880       20147
    645920     20142.6
    645960     20145.9
    646000     20145.5
    646040     20143.6
    646080     20150.3
    646120     20148.1
    646160     20152.5
    646200     20149.9
    646240     20148.1
    646280     20151.8
    646320     20151.5
    646360     20157.5
    646400     20158.6
    646440     20157.6
    646480     20157.8
    646520     20159.2
    646560     20162.8
    646600     20161.8
    646640     20166.7
    646680     20171.6
    646720       20167
    646760     20170.5
    646800     20170.1
    646840       20168
    646880     20174.7
    646920     20172.7
    646960     20177.1
    647000     20174.4
    647040     20172.6
    647080     20176.5
    647120     20176.1
    647160     20182.1
    647200     20183.2
    647240     20182.2
    647280     20182.3
    647320     20183.5
    647360     20187.1
    647400     20186.3
    647440     20191.5
    647480     20196.1
    647520     20191.6
    647560     20195.1
    647600     20194.6
    647640     20192.4
    647680     20199.3
    647720     20197.3
    647760     20201.7
    647800     20198.8
    647840     20197.2
    647880     20201.1
    647920     20200.6
    647960     20206.6
    648000     20207.7
    648040     20206.6
    648080     20206.8
    648120     20207.8
    648160     20211.7
    648200     20210.7
    648240     20215.9
    648280     20220.6
    648320       20216
    648360     20219.7
    648400       20219
    648440     20216.9
    648480     20223.8
    648520     20221.9
    648560     20226.1
    648600     20223.4
    648640     20221.7
    648680     20225.6
    648720     20224.9
    648760     20231.1
    648800     20232.3
    648840     20231.1
    648880     20231.3
    648920     20232.2
    648960     20236.4
    649000     20235.1
    649040     20240.4
    649080     20245.1
    649120     20240.6
    649160     20244.1
    649200     20243.5
    649240     20241.4
    649280     20248.2
    649320     20246.1
    649360     20250.4
    649400     20247.8
    649440       20246
    649480       20250
    649520     20249.3
    649560     20255.6
    649600     20256.5
    649640     20255.5
    649680     20255.8
    649720     20256.6
    649760     20260.7
    649800     20259.7
    649840     20264.8
    649880     20269.6
    649920     20265.1
    649960     20268.5
    650000     20267.8
    650040     20265.8
    650080     20272.7
    650120     20270.3
    650160     20274.9
    650200     20272.2
    650240     20270.4
    650280     20274.6
    650320     20273.6
    650360     20280.1
    650400       20281
    650440     20280.1
    650480     20280.5
    650520     20280.9
    650560     20285.3
    650600     20284.1
    650640     20289.2
    650680     20294.1
    650720     20289.5
    650760       20293
    650800     20292.3
    650840     20290.3
    650880     20297.1
    650920     20294.9
    650960     20299.4
    651000     20296.8
    651040     20294.8
    651080     20299.2
    651120     20298.4
    651160     20304.7
    651200     20305.6
    651240     20304.5
    651280     20305.2
    651320     20305.2
    651360     20309.9
    651400     20308.7
    651440     20313.6
    651480     20318.6
    651520     20313.8
    651560     20317.3
    651600     20316.9
    651640     20314.6
    651680     20321.4
    651720     20319.2
    651760     20323.8
    651800     20321.1
    651840     20319.3
    651880     20323.8
    651920     20322.8
    651960     20329.2
    652000     20330.1
    652040     20328.9
    652080     20329.7
    652120     20329.7
    652160     20334.4
    652200       20333
    652240       20338
    652280     20343.1
    652320     20338.2
    652360     20341.7
    652400     20341.4
    652440     20339.1
    652480     20345.9
    652520     20343.6
    652560     20348.2
    652600     20345.7
    652640     20343.8
    652680     20348.3
    652720     20347.1
    652760     20353.7
    652800     20354.6
    652840     20353.4
    652880     20354.3
    652920     20354.1
    652960     20358.8
    653000     20357.5
    653040     20362.6
    653080     20367.7
    653120     20362.8
    653160       20366
    653200       20366
    653240     20363.7
    653280     20370.5
    653320     20368.1
    653360     20372.8
    653400     20370.3
    653440     20368.3
    653480     20372.7
    653520     20371.7
    653560     20378.5
    653600     20379.1
    653640     20377.9
    653680     20378.9
    653720     20378.6
    653760     20383.4
    653800     20382.1
    653840     20387.1
    653880     20392.2
    653920     20387.4
    653960     20390.7
    654000     20390.4
    654040     20388.5
    654080       20395
    654120     20392.6
    654160     20397.6
    654200       20395
    654240       20393
    654280     20397.4
    654320     20396.2
    654360       20403
    654400     20403.8
    654440     20402.6
    654480     20403.7
    654520     20403.4
    654560     20408.1
    654600     20406.8
    654640     20411.7
    654680     20416.9
    654720     20412.3
    654760     20415.4
    654800       20415
    654840       20413
    654880     20419.6
    654920     20417.4
    654960     20422.1
    655000     20419.6
    655040     20417.7
    655080     20421.9
    655120       20421
    655160     20427.6
    655200     20428.4
    655240     20427.4
    655280     20428.4
    655320     20428.1
    655360     20432.7
    655400     20431.6
    655440     20436.4
    655480     20441.7
    655520     20436.9
    655560     20440.1
    655600       20440
    655640     20437.6
    655680     20444.2
    655720       20442
    655760     20446.7
    655800     20444.2
    655840     20442.4
    655880     20446.7
    655920     20445.8
    655960     20452.3
    656000     20453.2
    656040     20452.1
    656080       20453
    656120     20452.7
    656160     20457.5
    656200     20456.3
    656240     20461.1
    656280     20466.4
    656320     20461.6
    656360     20464.7
    656400     20464.8
    656440     20462.3
    656480       20469
    656520     20466.8
    656560     20471.4
    656600     20468.9
    656640     20467.3
    656680     20471.4
    656720     20470.3
    656760       20477
    656800     20477.8
    656840     20476.7
    656880     20477.7
    656920     20477.4
    656960     20482.3
    657000     20480.9
    657040     20485.7
    657080     20491.1
    657120     20486.2
    657160     20489.4
    657200     20489.3
    657240     20487.1
    657280     20493.7
    657320     20491.2
    657360       20496
    657400     20493.6
    657440     20491.9
    657480     20496.3
    657520     20495.2
    657560     20501.7
    657600     20502.3
    657640     20501.3
    657680     20502.4
    657720     20502.2
    657760     20507.1
    657800     20505.5
    657840     20510.5
    657880     20515.7
    657920     20510.9
    657960       20514
    658000     20514.1
    658040     20511.7
    658080     20518.2
    658120       20516
    658160     20520.9
    658200     20518.2
    658240     20516.4
    658280     20520.8
    658320     20519.8
    658360     20526.3
    658400       20527
    658440     20525.9
    658480     20527.1
    658520       20527
    658560     20531.8
    658600     20530.2
    658640     20535.2
    658680     20540.4
    658720     20535.6
    658760     20538.6
    658800     20538.7
    658840     20536.4
    658880       20543
    658920     20540.6
    658960     20545.6
    659000     20542.6
    659040     20541.2
    659080     20545.2
    659120     20544.4
    659160     20551.1
    659200     20551.4
    659240     20550.5
    659280     20551.7
    659320     20551.6
    659360     20556.7
    659400       20555
    659440     20560.1
    659480     20565.2
    659520     20560.4
    659560       20563
    659600     20563.3
    659640       20561
    659680     20567.6
    659720     20565.5
    659760     20570.5
    659800     20567.4
    659840     20565.9
    659880     20569.8
    659920     20569.3
    659960     20575.6
    660000     20576.2
    660040     20575.2
    660080     20576.2
    660120     20576.1
    660160     20581.4
    660200     20579.7
    660240       20585
    660280       20590
    660320       20585
    660360     20587.7
    660400     20587.9
    660440     20585.6
    660480     20592.4
    660520     20590.5
    660560     20595.1
    660600     20592.1
    660640     20590.9
    660680     20594.5
    660720       20594
    660760     20600.3
    660800     20600.9
    660840     20599.8
    660880       20601
    660920     20600.9
    660960     20606.1
    661000     20604.5
    661040     20609.6
    661080     20614.6
    661120     20609.8
    661160     20612.4
    661200     20612.7
    661240     20610.5
    661280       20617
    661320     20615.3
    661360       20620
    661400     20617.1
    661440     20615.8
    661480     20619.2
    661520     20618.7
    661560     20624.8
    661600     20625.5
    661640     20624.5
    661680     20625.8
    661720     20625.6
    661760     20630.9
    661800     20629.1
    661840     20634.2
    661880     20639.6
    661920     20634.4
    661960     20637.1
    662000     20637.6
    662040     20635.5
    662080       20642
    662120       20640
    662160     20644.5
    662200     20641.8
    662240     20640.4
    662280       20644
    662320     20643.5
    662360     20649.4
    662400     20650.1
    662440     20649.2
    662480     20650.4
    662520     20650.4
    662560     20655.8
    662600     20653.8
    662640       20659
    662680     20664.4
    662720     20659.2
    662760     20662.1
    662800     20662.3
    662840       20660
    662880     20667.1
    662920     20664.9
    662960     20669.2
    663000     20666.7
    663040     20665.3
    663080     20668.6
    663120     20668.2
    663160     20674.4
    663200     20675.1
    663240     20674.1
    663280     20675.4
    663320     20675.3
    663360     20680.5
    663400     20678.6
    663440     20683.9
    663480     20689.3
    663520       20684
    663560     20687.1
    663600     20687.2
    663640     20684.8
    663680       20692
    663720     20689.7
    663760     20693.9
    663800     20691.4
    663840     20690.1
    663880     20693.4
    663920       20693
    663960     20699.2
    664000       20700
    664040     20698.8
    664080     20700.1
    664120       20700
    664160     20705.3
    664200     20703.3
    664240     20708.7
    664280     20714.3
    664320     20708.8
    664360     20711.8
    664400       20712
    664440     20709.6
    664480       20717
    664520     20714.4
    664560     20718.8
    664600     20716.1
    664640     20714.7
    664680     20718.3
    664720     20717.8
    664760     20724.2
    664800     20724.8
    664840     20723.5
    664880     20724.9
    664920     20724.9
    664960       20730
    665000     20728.1
    665040     20733.4
    665080       20739
    665120     20733.5
    665160     20736.6
    665200       20737
    665240     20734.5
    665280     20741.9
    665320       20739
    665360     20743.4
    665400     20740.9
    665440     20739.5
    665480     20743.2
    665520     20742.7
    665560       20749
    665600     20749.5
    665640     20748.4
    665680     20749.7
    665720     20749.7
    665760     20754.8
    665800     20752.8
    665840     20758.3
    665880     20763.9
    665920     20758.5
    665960     20761.2
    666000     20761.7
    666040     20759.5
    666080     20766.7
    666120     20763.8
    666160     20768.1
    666200     20765.8
    666240     20764.4
    666280     20767.8
    666320     20767.3
    666360     20773.8
    666400     20774.4
    666440     20773.3
    666480     20774.5
    666520     20774.4
    666560     20779.5
    666600     20777.6
    666640     20783.1
    666680     20788.6
    666720     20783.5
    666760     20785.9
    666800     20786.3
    666840     20784.4
    666880     20791.7
    666920     20788.6
    666960     20792.9
    667000     20790.8
    667040     20789.2
    667080     20792.6
    667120     20791.8
    667160     20798.5
    667200     20799.2
    667240     20798.2
    667280     20799.3
    667320     20799.2
    667360     20804.4
    667400     20802.3
    667440     20807.8
    667480     20813.1
    667520     20808.2
    667560     20810.8
    667600     20811.1
    667640     20809.4
    667680     20816.5
    667720     20813.4
    667760     20817.6
    667800     20815.4
    667840     20813.9
    667880     20817.3
    667920     20816.6
    667960     20823.4
    668000     20824.3
    668040       20823
    668080     20824.2
    668120       20824
    668160     20829.3
    668200     20827.2
    668240     20832.5
    668280     20837.9
    668320     20832.9
    668360     20835.3
    668400     20835.8
    668440     20834.1
    668480     20841.5
    668520     20838.1
    668560     20842.4
    668600     20840.2
    668640     20838.7
    668680     20841.9
    668720     20841.5
    668760     20848.3
    668800     20849.1
    668840       20848
    668880       20849
    668920     20848.7
    668960     20854.1
    669000       20852
    669040     20857.3
    669080     20862.7
    669120     20857.6
    669160       20860
    669200     20860.5
    669240     20858.8
    669280     20866.3
    669320     20863.1
    669360       20867
    669400     20864.9
    669440     20863.5
    669480     20866.5
    669520     20866.3
    669560     20873.2
    669600     20873.9
    669640     20872.8
    669680     20873.6
    669720     20873.8
    669760     20878.5
    669800     20876.9
    669840     20882.2
    669880     20887.4
    669920     20882.3
    669960     20884.7
    670000     20885.4
    670040     20883.4
    670080       20891
    670120     20887.7
    670160     20891.8
    670200     20889.8
    670240     20888.3
    670280     20891.2
    670320     20891.1
    670360     20897.9
    670400     20898.8
    670440     20897.4
    670480     20898.4
    670520     20898.8
    670560     20903.4
    670600     20901.9
    670640       20907
    670680     20912.1
    670720     20907.1
    670760     20909.6
    670800     20910.1
    670840     20908.2
    670880     20915.7
    670920     20912.5
    670960     20916.7
    671000     20914.5
    671040       20913
    671080       20916
    671120     20915.8
    671160     20922.7
    671200     20923.5
    671240     20922.1
    671280       20923
    671320     20923.3
    671360     20928.1
    671400     20926.4
    671440     20931.8
    671480     20936.7
    671520     20931.9
    671560     20934.4
    671600     20934.6
    671640     20932.9
    671680     20940.5
    671720     20937.2
    671760     20941.5
    671800     20939.1
    671840     20937.8
    671880     20940.6
    671920     20940.5
    671960     20947.3
    672000     20948.3
    672040     20946.9
    672080     20947.8
    672120     20948.1
    672160     20952.5
    672200     20950.9
    672240     20956.3
    672280     20961.4
    672320     20956.5
    672360     20959.1
    672400     20959.1
    672440     20957.4
    672480     20965.1
    672520     20961.6
    672560     20966.2
    672600     20963.9
    672640     20962.4
    672680     20965.2
    672720       20965
    672760     20971.8
    672800     20972.9
    672840     20971.7
    672880     20972.4
    672920     20972.7
    672960     20977.3
    673000     20975.7
    673040     20980.9
    673080     20986.2
    673120     20981.1
    673160     20983.6
    673200     20983.8
    673240       20982
    673280     20989.6
    673320     20986.4
    673360     20990.9
    673400     20988.5
    673440     20987.2
    673480     20989.8
    673520     20989.6
    673560     20996.6
    673600     20997.6
    673640     20996.3
    673680     20997.1
    673720     20997.4
    673760       21002
    673800     21000.4
    673840     21005.6
    673880     21010.9
    673920     21005.6
    673960     21008.3
    674000     21008.4
    674040     21006.9
    674080     21014.4
    674120     21010.8
    674160     21015.6
    674200       21013
    674240     21011.6
    674280     21014.5
    674320     21014.1
    674360     21021.3
    674400     21022.3
    674440     21021.1
    674480     21021.8
    674520     21022.1
    674560     21026.9
    674600     21024.9
    674640     21030.3
    674680     21035.7
    674720     21030.5
    674760       21033
    674800     21033.1
    674840     21031.5
    674880     21039.2
    674920     21035.3
    674960     21040.4
    675000     21037.7
    675040     21036.5
    675080     21039.2
    675120     21038.7
    675160     21046.1
    675200       21047
    675240     21045.9
    675280     21046.5
    675320     21046.9
    675360     21051.5
    675400     21049.7
    675440       21055
    675480     21060.2
    675520     21055.2
    675560     21057.7
    675600     21057.9
    675640     21056.2
    675680     21063.8
    675720     21060.1
    675760     21065.1
    675800     21062.3
    675840     21061.3
    675880     21063.9
    675920     21063.3
    675960     21070.7
    676000     21071.5
    676040     21070.6
    676080     21071.2
    676120     21071.5
    676160     21076.1
    676200     21074.3
    676240     21079.7
    676280     21084.9
    676320       21080
    676360     21082.3
    676400     21082.7
    676440     21080.9
    676480     21088.6
    676520     21084.7
    676560     21089.8
    676600       21087
    676640     21085.8
    676680     21088.6
    676720     21087.9
    676760     21095.6
    676800     21096.3
    676840     21095.2
    676880     21095.8
    676920     21096.1
    676960     21100.7
    677000     21098.9
    677040     21104.4
    677080     21109.5
    677120     21104.5
    677160     21107.1
    677200     21107.3
    677240     21105.4
    677280       21113
    677320     21109.3
    677360     21114.6
    677400     21111.4
    677440     21110.6
    677480     21113.3
    677520     21112.4
    677560       21120
    677600     21120.7
    677640     21119.8
    677680     21120.5
    677720     21120.8
    677760     21125.2
    677800     21123.5
    677840     21128.9
    677880     21134.1
    677920       21129
    677960     21131.8
    678000       21132
    678040       21130
    678080     21137.6
    678120     21133.9
    678160     21139.1
    678200     21136.1
    678240     21135.3
    678280     21137.9
    678320     21136.9
    678360     21144.8
    678400     21145.3
    678440     21144.4
    678480     21145.1
    678520     21145.3
    678560       21150
    678600     21148.3
    678640     21153.6
    678680     21158.7
    678720     21153.7
    678760     21156.4
    678800     21156.6
    678840     21154.6
    678880     21162.4
    678920     21158.8
    678960       21164
    679000     21160.7
    679040     21159.9
    679080     21162.6
    679120     21161.6
    679160     21169.4
    679200       21170
    679240     21168.9
    679280     21169.9
    679320       21170
    679360     21174.8
    679400     21172.8
    679440     21178.2
    679480     21183.3
    679520     21178.4
    679560     21181.3
    679600     21181.1
    679640     21179.2
    679680     21187.4
    679720     21183.5
    679760     21188.4
    679800     21185.3
    679840     21184.5
    679880     21187.4
    679920     21186.3
    679960     21194.1
    680000     21194.8
    680040     21193.7
    680080     21194.8
    680120     21194.7
    680160     21199.5
    680200     21197.7
    680240     21202.9
    680280       21208
    680320     21203.3
    680360       21206
    680400     21205.8
    680440     21203.8
    680480     21212.2
    680520     21208.4
    680560     21213.4
    680600       21210
    680640     21209.2
    680680     21212.3
    680720     21211.1
    680760     21218.8
    680800     21219.3
    680840     21218.6
    680880     21219.7
    680920     21219.4
    680960     21224.4
    681000     21222.4
    681040     21227.6
    681080     21232.7
    681120     21227.9
    681160     21230.6
    681200     21230.8
    681240     21228.5
    681280       21237
    681320     21233.3
    681360     21238.1
    681400     21234.7
    681440     21234.1
    681480       21237
    681520     21236.1
    681560     21243.4
    681600     21243.9
    681640     21243.4
    681680     21244.5
    681720     21244.1
    681760     21249.1
    681800     21247.1
    681840     21252.4
    681880     21257.5
    681920     21252.6
    681960     21255.5
    682000     21255.5
    682040     21253.3
    682080     21261.6
    682120     21258.2
    682160     21262.8
    682200     21259.5
    682240     21258.9
    682280     21261.8
    682320       21261
    682360     21268.2
    682400     21268.7
    682440     21268.1
    682480     21269.2
    682520     21268.9
    682560     21274.2
    682600     21271.9
    682640     21277.2
    682680     21282.2
    682720     21277.5
    682760     21280.6
    682800     21280.5
    682840     21278.1
    682880     21286.6
    682920     21282.8
    682960     21287.5
    683000     21284.4
    683040     21283.7
    683080     21286.8
    683120     21285.7
    683160       21293
    683200     21293.5
    683240       21293
    683280     21294.1
    683320     21293.7
    683360       21299
    683400     21296.7
    683440     21302.1
    683480     21307.1
    683520     21302.4
    683560     21305.3
    683600     21305.3
    683640     21302.8
    683680     21311.4
    683720     21307.5
    683760     21312.4
    683800     21309.1
    683840     21308.5
    683880     21311.7
    683920     21310.6
    683960     21317.8
    684000     21318.4
    684040     21317.8
    684080     21318.9
    684120     21318.4
    684160       21324
    684200     21321.6
    684240       21327
    684280     21331.8
    684320     21327.3
    684360     21330.1
    684400     21330.3
    684440     21327.6
    684480     21336.2
    684520     21332.5
    684560     21337.3
    684600     21334.1
    684640     21333.4
    684680     21336.7
    684720     21335.6
    684760     21342.7
    684800     21343.3
    684840     21342.8
    684880     21343.8
    684920     21343.2
    684960     21348.8
    685000     21346.2
    685040     21351.9
    685080     21356.4
    685120     21352.1
    685160     21355.1
    685200     21355.1
    685240     21352.5
    685280     21360.9
    685320     21357.2
    685360     21362.2
    685400     21359.1
    685440     21358.1
    685480     21361.4
    685520     21360.2
    685560     21367.5
    685600     21368.1
    685640     21367.7
    685680     21368.8
    685720       21368
    685760     21373.8
    685800       21371
    685840     21376.7
    685880     21381.2
    685920       21377
    685960     21379.8
    686000     21380.1
    686040     21377.6
    686080     21385.8
    686120     21382.2
    686160     21387.1
    686200       21384
    686240     21383.1
    686280     21386.1
    686320     21385.2
    686360     21392.5
    686400     21393.2
    686440     21392.8
    686480     21393.8
    686520     21393.1
    686560     21398.7
    686600       21396
    686640     21401.4
    686680     21406.2
    686720     21401.8
    686760     21404.9
    686800     21405.2
    686840     21402.6
    686880     21410.9
    686920     21407.2
    686960       21412
    687000       21409
    687040       21408
    687080     21411.1
    687120     21409.9
    687160     21417.5
    687200     21418.1
    687240     21417.9
    687280     21418.8
    687320     21417.9
    687360     21423.6
    687400     21420.9
    687440     21426.3
    687480     21431.2
    687520     21426.9
    687560     21429.9
    687600     21430.1
    687640     21427.7
    687680       21436
    687720     21432.2
    687760       21437
    687800       21434
    687840     21432.9
    687880       21436
    687920       21435
    687960     21442.4
    688000       21443
    688040     21442.7
    688080     21443.8
    688120     21443.1
    688160     21448.6
    688200     21445.9
    688240     21451.4
    688280     21456.3
    688320     21451.8
    688360     21454.9
    688400     21454.9
    688440     21452.6
    688480     21460.9
    688520     21457.2
    688560       21462
    688600       21459
    688640       21458
    688680       21461
    688720     21459.9
    688760     21467.3
    688800       21468
    688840     21467.7
    688880     21468.8
    688920     21467.9
    688960     21473.7
    689000     21470.7
    689040     21476.3
    689080     21481.1
    689120     21476.7
    689160     21479.6
    689200     21479.7
    689240     21477.6
    689280     21485.9
    689320     21482.1
    689360     21486.7
    689400       21484
    689440     21482.8
    689480     21486.2
    689520     21484.9
    689560     21492.2
    689600     21492.9
    689640     21492.4
    689680     21493.8
    689720     21492.9
    689760     21498.5
    689800     21495.7
    689840     21501.3
    689880     21505.9
    689920     21501.5
    689960     21504.3
    690000     21504.7
    690040     21502.6
    690080     21510.7
    690120     21506.9
    690160     21511.8
    690200     21508.7
    690240     21507.5
    690280     21511.2
    690320     21509.8
    690360       21517
    690400       21518
    690440     21517.1
    690480     21518.8
    690520     21517.8
    690560     21523.6
    690600     21520.8
    690640       21526
    690680     21530.6
    690720     21526.3
    690760     21529.1
    690800     21529.5
    690840     21527.4
    690880     21535.7
    690920     21531.6
    690960     21536.6
    691000     21533.2
    691040     21532.2
    691080     21536.1
    691120     21534.7
    691160     21541.9
    691200       21543
    691240     21541.9
    691280     21543.7
    691320     21542.6
    691360     21548.2
    691400     21545.7
    691440     21550.8
    691480     21555.5
    691520     21551.1
    691560     21553.9
    691600     21554.5
    691640     21552.2
    691680     21560.3
    691720     21556.4
    691760     21561.3
    691800       21558
    691840     21556.8
    691880       21561
    691920     21559.4
    691960     21566.9
    692000     21568.1
    692040     21566.7
    692080     21568.5
    692120     21567.4
    692160     21573.1
    692200     21570.5
    692240     21575.7
    692280     21580.5
    692320     21575.9
    692360     21578.8
    692400     21579.4
    692440     21576.9
    692480     21585.1
    692520       21581
    692560     21586.1
    692600     21582.9
    692640     21581.5
    692680     21585.8
    692720     21584.1
    692760     21591.5
    692800       21593
    692840     21591.2
    692880     21593.2
    692920     21592.3
    692960       21598
    693000     21595.3
    693040     21600.5
    693080     21605.2
    693120     21600.9
    693160     21603.8
    693200     21604.1
    693240     21601.8
    693280     21609.9
    693320     21605.9
    693360     21610.8
    693400     21607.9
    693440     21606.4
    693480     21610.6
    693520     21608.9
    693560     21616.5
    693600     21618.1
    693640     21616.1
    693680     21618.2
    693720     21617.2
    693760     21622.9
    693800     21620.3
    693840     21625.3
    693880     21630.4
    693920     21625.8
    693960     21628.5
    694000     21629.1
    694040     21626.8
[truncated: 175,928 more chars]
