# Supplementary material for: Comment on 'Valid molecular dynamics simulations of human hemoglobin require a surprisingly large box size'
Source: eLife. 2019 Jun 20;8:e44718. doi: 10.7554/eLife.44718 (PMC6586461; doi:10.7554/eLife.44718)
Supplement: Figure 2—figure supplement 1—source data 1. — The zip archive contains a README file describing which source files correspond to the different panels. [file elife-44718-fig2-figsupp1-data1.zip › figure2_SI/panel_C/box1/14/msd.xvg]

# This file was created Thu Mar 28 19:29:34 2019
# Created by:
#             :-) GROMACS - gmx msd, 2018.3-dev-20180823-5d5eb38 (-:
# 
# Executable:   /usr/local/gromacs/2018/2018.3-impi2017-fftw337-gcc640-cuda91/bin/gmx
# Data prefix:  /usr/local/gromacs/2018/2018.3-impi2017-fftw337-gcc640-cuda91
# Working dir:  /home/vgapsys/project/hemoglobin/ubq/closed_cube/box1/eq4/diffusion
# Command line:
#   gmx msd -s ../tpr.tpr -f /netmount/energy/vgapsys/hemoglobin/ubq/closed_cube/box1/eq4/traj_comp.xtc -trestart 800 -n index.ndx -o msd.xvg
# gmx msd is part of G R O M A C S:
#
# Gromacs Runs On Most of All Computer Systems
#
@    title "Mean Square Displacement"
@    xaxis  label "Time (ps)"
@    yaxis  label "MSD (nm\S2\N)"
@TYPE xy
# MSD gathered over 1e+06 ps with 1251 restarts
# Diffusion constants fitted from time 100000 to 900000 ps
# D[  SOL_&_OW] = 5.2300 (+/- 0.0351) (1e-5 cm^2/s)
         0           0
        40     1.32911
        80     2.60537
       120     3.87101
       160     5.13494
       200     6.39614
       240     7.65434
       280     8.91442
       320      10.174
       360      11.433
       400     12.6886
       440     13.9343
       480     15.1915
       520     16.4427
       560     17.6951
       600     18.9424
       640     20.1941
       680     21.4445
       720     22.6974
       760     23.9438
       800     25.1916
       840     26.4402
       880      27.695
       920     28.9495
       960     30.1969
      1000     31.4475
      1040     32.6936
      1080     33.9579
      1120     35.2135
      1160     36.4644
      1200     37.7151
      1240     38.9597
      1280     40.2098
      1320     41.4632
      1360     42.7142
      1400     43.9565
      1440     45.2037
      1480     46.4592
      1520     47.7124
      1560     48.9578
      1600     50.2028
      1640       51.45
      1680     52.7065
      1720     53.9655
      1760     55.2108
      1800     56.4608
      1840     57.6998
      1880     58.9693
      1920     60.2228
      1960     61.4746
      2000     62.7223
      2040     63.9585
      2080     65.2144
      2120     66.4689
      2160     67.7216
      2200     68.9687
      2240     70.2066
      2280     71.4646
      2320     72.7143
      2360     73.9606
      2400     75.1993
      2440     76.4462
      2480     77.7054
      2520     78.9681
      2560     80.2179
      2600     81.4667
      2640     82.7034
      2680     83.9767
      2720     85.2319
      2760     86.4849
      2800     87.7326
      2840      88.964
      2880     90.2203
      2920     91.4782
      2960     92.7334
      3000     93.9823
      3040     95.2196
      3080     96.4828
      3120     97.7299
      3160     98.9768
      3200     100.218
      3240     101.463
      3280     102.725
      3320     103.985
      3360      105.23
      3400     106.479
      3440     107.706
      3480     108.986
      3520     110.247
      3560     111.495
      3600     112.741
      3640     113.974
      3680     115.223
      3720     116.483
      3760      117.74
      3800     118.992
      3840     120.226
      3880     121.494
      3920     122.745
      3960     123.989
      4000     125.224
      4040      126.47
      4080     127.734
      4120     128.988
      4160      130.24
      4200     131.485
      4240     132.711
      4280     134.003
      4320     135.267
      4360     136.513
      4400     137.761
      4440     138.991
      4480     140.247
      4520     141.508
      4560     142.763
      4600     144.015
      4640     145.237
      4680     146.511
      4720     147.761
      4760     149.008
      4800     150.243
      4840     151.482
      4880     152.745
      4920     154.008
      4960     155.256
      5000     156.497
      5040     157.721
      5080     159.019
      5120      160.28
      5160     161.527
      5200     162.772
      5240     163.999
      5280     165.255
      5320     166.526
      5360     167.777
      5400     169.032
      5440     170.244
      5480     171.525
      5520     172.776
      5560     174.021
      5600     175.246
      5640     176.487
      5680     177.751
      5720     179.012
      5760     180.258
      5800     181.502
      5840     182.717
      5880     184.024
      5920     185.284
      5960      186.53
      6000     187.774
      6040     188.996
      6080     190.256
      6120     191.526
      6160     192.779
      6200     194.033
      6240     195.241
      6280      196.53
      6320     197.776
      6360     199.022
      6400     200.249
      6440     201.494
      6480     202.755
      6520     204.024
      6560     205.265
      6600      206.51
      6640     207.723
      6680     209.032
      6720     210.298
      6760     211.543
      6800     212.788
      6840     214.013
      6880     215.276
      6920     216.544
      6960     217.798
      7000     219.051
      7040     220.256
      7080     221.543
      7120     222.795
      7160     224.041
      7200     225.269
      7240     226.518
      7280     227.783
      7320     229.048
      7360     230.292
      7400      231.53
      7440     232.737
      7480     234.058
      7520     235.328
      7560     236.573
      7600     237.814
      7640     239.035
      7680       240.3
      7720     241.575
      7760     242.825
      7800     244.083
      7840     245.276
      7880     246.574
      7920     247.823
      7960     249.072
      8000     250.296
      8040     251.548
      8080     252.815
      8120      254.08
      8160      255.32
      8200     256.565
      8240     257.769
      8280     259.096
      8320     260.362
      8360     261.611
      8400     262.855
      8440     264.068
      8480     265.333
      8520     266.613
      8560     267.862
      8600     269.117
      8640     270.304
      8680     271.603
      8720     272.852
      8760     274.102
      8800     275.323
      8840      276.57
      8880     277.837
      8920     279.105
      8960     280.344
      9000      281.59
      9040     282.784
      9080     284.113
      9120      285.38
      9160     286.634
      9200     287.873
      9240     289.083
      9280     290.353
      9320     291.637
      9360      292.89
      9400     294.144
      9440     295.329
      9480     296.631
      9520     297.878
      9560     299.132
      9600     300.346
      9640       301.6
      9680     302.868
      9720     304.133
      9760     305.373
      9800     306.615
      9840     307.808
      9880     309.142
      9920      310.41
      9960     311.659
     10000     312.898
     10040     314.106
     10080     315.382
     10120     316.666
     10160     317.924
     10200      319.18
     10240     320.357
     10280     321.664
     10320      322.91
     10360     324.171
     10400     325.379
     10440     326.627
     10480     327.896
     10520     329.163
     10560     330.401
     10600     331.642
     10640     332.825
     10680     334.169
     10720     335.431
     10760      336.68
     10800     337.917
     10840     339.121
     10880     340.397
     10920     341.688
     10960      342.94
     11000     344.191
     11040     345.362
     11080     346.672
     11120     347.917
     11160     349.178
     11200     350.385
     11240     351.638
     11280     352.901
     11320     354.179
     11360     355.411
     11400     356.651
     11440     357.829
     11480     359.171
     11520     360.435
     11560     361.687
     11600      362.92
     11640     364.115
     11680     365.391
     11720     366.686
     11760     367.937
     11800     369.192
     11840     370.355
     11880     371.663
     11920     372.909
     11960     374.174
     12000     375.375
     12040     376.636
     12080       377.9
     12120     379.182
     12160     380.415
     12200     381.653
     12240     382.833
     12280      384.18
     12320     385.442
     12360     386.694
     12400     387.928
     12440     389.119
     12480     390.399
     12520     391.699
     12560     392.953
     12600     394.204
     12640     395.367
     12680     396.679
     12720     397.928
     12760     399.193
     12800     400.389
     12840     401.651
     12880     402.928
     12920     404.203
     12960     405.441
     13000     406.679
     13040     407.857
     13080     409.207
     13120     410.469
     13160     411.724
     13200     412.956
     13240     414.144
     13280     415.422
     13320     416.727
     13360     417.985
     13400     419.239
     13440     420.398
     13480     421.716
     13520     422.958
     13560     424.224
     13600     425.416
     13640     426.682
     13680     427.956
     13720     429.237
     13760     430.477
     13800     431.715
     13840     432.886
     13880     434.241
     13920     435.503
     13960     436.762
     14000     437.995
     14040     439.181
     14080     440.466
     14120     441.775
     14160     443.029
     14200     444.279
     14240     445.432
     14280     446.758
     14320     447.999
     14360     449.263
     14400     450.455
     14440     451.721
     14480     452.989
     14520     454.279
     14560     455.513
     14600     456.749
     14640     457.919
     14680     459.281
     14720      460.54
     14760     461.797
     14800     463.028
     14840     464.209
     14880      465.49
     14920     466.807
     14960     468.052
     15000     469.308
     15040     470.455
     15080     471.776
     15120     473.014
     15160     474.282
     15200     475.472
     15240     476.733
     15280     478.009
     15320     479.303
     15360     480.531
     15400     481.764
     15440     482.937
     15480       484.3
     15520     485.559
     15560     486.813
     15600     488.047
     15640     489.227
     15680     490.501
     15720      491.82
     15760     493.069
     15800     494.322
     15840     495.462
     15880      496.79
     15920     498.028
     15960     499.293
     16000     500.481
     16040     501.745
     16080     503.022
     16120     504.313
     16160      505.54
     16200     506.773
     16240     507.931
     16280       509.3
     16320     510.566
     16360     511.814
     16400     513.049
     16440     514.221
     16480     515.504
     16520      516.82
     16560     518.069
     16600     519.323
     16640     520.462
     16680     521.797
     16720     523.029
     16760     524.304
     16800     525.494
     16840     526.757
     16880     528.029
     16920     529.321
     16960     530.547
     17000     531.779
     17040     532.932
     17080     534.308
     17120     535.571
     17160      536.82
     17200     538.052
     17240     539.225
     17280     540.512
     17320     541.827
     17360     543.076
     17400     544.331
     17440     545.466
     17480     546.801
     17520     548.033
     17560     549.308
     17600     550.502
     17640     551.764
     17680     553.039
     17720     554.333
     17760     555.557
     17800      556.79
     17840     557.939
     17880      559.33
     17920     560.591
     17960     561.844
     18000     563.076
     18040     564.249
     18080     565.531
     18120     566.849
     18160     568.097
     18200     569.357
     18240     570.486
     18280     571.825
     18320     573.052
     18360     574.336
     18400     575.526
     18440     576.789
     18480     578.061
     18520     579.355
     18560     580.583
     18600     581.812
     18640     582.957
     18680     584.354
     18720      585.62
     18760     586.866
     18800     588.096
     18840     589.265
     18880     590.548
     18920      591.87
     18960     593.118
     19000     594.376
     19040     595.496
     19080     596.837
     19120     598.065
     19160     599.347
     19200     600.533
     19240     601.803
     19280     603.074
     19320     604.373
     19360     605.589
     19400     606.818
     19440     607.956
     19480     609.357
     19520     610.622
     19560     611.873
     19600     613.102
     19640     614.262
     19680     615.546
     19720     616.874
     19760     618.116
     19800     619.374
     19840     620.484
     19880     621.828
     19920     623.052
     19960     624.342
     20000      625.53
     20040     626.796
     20080      628.07
     20120     629.368
     20160     630.584
     20200     631.805
     20240     632.932
     20280     634.345
     20320     635.611
     20360     636.859
     20400     638.085
     20440     639.241
     20480     640.531
     20520      641.86
     20560     643.105
     20600     644.363
     20640      645.47
     20680     646.816
     20720     648.043
     20760     649.327
     20800     650.518
     20840     651.779
     20880     653.059
     20920     654.359
     20960      655.57
     21000     656.792
     21040     657.915
     21080     659.331
     21120     660.601
     21160     661.848
     21200     663.073
     21240      664.23
     21280     665.515
     21320      666.85
     21360     668.098
     21400     669.358
     21440     670.457
     21480     671.799
     21520     673.026
     21560     674.318
     21600     675.502
     21640     676.766
     21680     678.048
     21720      679.35
     21760     680.554
     21800     681.781
     21840     682.897
     21880     684.321
     21920     685.596
     21960     686.847
     22000     688.067
     22040     689.227
     22080     690.511
     22120     691.851
     22160     693.093
     22200     694.353
     22240     695.452
     22280     696.799
     22320     698.027
     22360     699.317
     22400     700.499
     22440     701.761
     22480      703.04
     22520     704.346
     22560     705.554
     22600     706.778
     22640     707.888
     22680     709.322
     22720     710.601
     22760     711.846
     22800      713.07
     22840      714.22
     22880     715.508
     22920      716.85
     22960     718.094
     23000     719.358
     23040     720.451
     23080     721.801
     23120     723.022
     23160     724.314
     23200     725.491
     23240     726.757
     23280     728.035
     23320     729.347
     23360     730.552
     23400     731.776
     23440     732.881
     23480     734.317
     23520     735.598
     23560     736.846
     23600     738.069
     23640     739.214
     23680     740.507
     23720     741.848
     23760     743.091
     23800     744.356
     23840     745.448
     23880     746.796
     23920     748.014
     23960     749.317
     24000     750.483
     24040     751.745
     24080     753.026
     24120     754.341
     24160     755.545
     24200      756.77
     24240     757.868
     24280     759.307
     24320     760.596
     24360     761.847
     24400     763.062
     24440     764.206
     24480       765.5
     24520     766.846
     24560     768.086
     24600     769.352
     24640     770.436
     24680     771.783
     24720     773.003
     24760     774.298
     24800     775.463
     24840     776.727
     24880     778.005
     24920     779.331
     24960     780.534
     25000     781.757
     25040     782.846
     25080     784.293
     25120     785.581
     25160     786.831
     25200     788.046
     25240     789.181
     25280      790.48
     25320     791.824
     25360     793.071
     25400     794.335
     25440     795.415
     25480     796.769
     25520     797.984
     25560     799.282
     25600     800.448
     25640     801.715
     25680     802.988
     25720     804.323
     25760      805.52
     25800     806.739
     25840     807.818
     25880     809.272
     25920     810.566
     25960     811.808
     26000     813.018
     26040     814.154
     26080     815.452
     26120     816.799
     26160     818.038
     26200     819.307
     26240     820.379
     26280     821.746
     26320     822.965
     26360     824.259
     26400     825.424
     26440     826.688
     26480      827.97
     26520     829.304
     26560     830.504
     26600     831.721
     26640     832.791
     26680     834.256
     26720     835.546
     26760     836.786
     26800     837.999
     26840     839.133
     26880     840.433
     26920     841.778
     26960     843.019
     27000     844.289
     27040     845.359
     27080     846.722
     27120     847.944
     27160     849.241
     27200     850.409
     27240     851.675
     27280     852.952
     27320     854.284
     27360     855.481
     27400     856.701
     27440     857.764
     27480     859.236
     27520     860.525
     27560     861.774
     27600     862.977
     27640     864.106
     27680     865.407
     27720      866.76
     27760     868.001
     27800     869.266
     27840     870.334
     27880     871.709
     27920     872.923
     27960     874.222
     28000     875.386
     28040     876.651
     28080      877.93
     28120     879.264
     28160     880.456
     28200     881.682
     28240     882.736
     28280     884.216
     28320     885.511
     28360     886.758
     28400     887.961
     28440     889.086
     28480     890.388
     28520     891.745
     28560     892.987
     28600     894.255
     28640     895.312
     28680     896.683
     28720     897.906
     28760     899.201
     28800     900.361
     28840     901.628
     28880     902.913
     28920     904.256
     28960     905.441
     29000     906.664
     29040     907.717
     29080     909.212
     29120     910.502
     29160     911.752
     29200     912.948
     29240     914.077
     29280     915.381
     29320     916.742
     29360     917.985
     29400     919.252
     29440     920.304
     29480      921.68
     29520     922.897
     29560      924.19
     29600     925.349
     29640     926.614
     29680     927.899
     29720      929.24
     29760     930.423
     29800     931.645
     29840     932.701
     29880     934.203
     29920     935.482
     29960     936.737
     30000     937.941
     30040     939.063
     30080     940.368
     30120     941.731
     30160     942.975
     30200     944.247
     30240     945.296
     30280     946.672
     30320     947.899
     30360     949.188
     30400     950.346
     30440     951.609
     30480       952.9
     30520     954.243
     30560     955.421
     30600     956.642
     30640     957.689
     30680     959.194
     30720     960.485
     30760     961.731
     30800     962.939
     30840     964.064
     30880     965.369
     30920     966.731
     30960     967.976
     31000     969.248
     31040     970.294
     31080     971.672
     31120     972.898
     31160     974.195
     31200     975.352
     31240     976.615
     31280     977.904
     31320     979.251
     31360     980.429
     31400     981.643
     31440     982.688
     31480     984.205
     31520     985.492
     31560     986.742
     31600     987.944
     31640     989.069
     31680     990.374
     31720     991.723
     31760     992.977
     31800     994.244
     31840     995.288
     31880     996.661
     31920     997.896
     31960     999.188
     32000     1000.35
     32040      1001.6
     32080     1002.89
     32120     1004.25
     32160     1005.42
     32200     1006.64
     32240     1007.68
     32280      1009.2
     32320     1010.48
     32360     1011.73
     32400     1012.94
     32440     1014.06
     32480     1015.37
     32520     1016.72
     32560     1017.97
     32600     1019.24
     32640     1020.28
     32680     1021.65
     32720     1022.88
     32760     1024.18
     32800     1025.33
     32840     1026.59
     32880     1027.87
     32920     1029.25
     32960     1030.41
     33000     1031.63
     33040     1032.67
     33080     1034.18
     33120     1035.46
     33160     1036.71
     33200     1037.92
     33240     1039.04
     33280     1040.34
     33320      1041.7
     33360     1042.95
     33400     1044.23
     33440     1045.27
     33480     1046.63
     33520     1047.86
     33560     1049.16
     33600     1050.32
     33640     1051.58
     33680     1052.86
     33720     1054.23
     33760      1055.4
     33800     1056.62
     33840     1057.65
     33880     1059.18
     33920     1060.45
     33960      1061.7
     34000     1062.91
     34040     1064.03
     34080     1065.33
     34120     1066.69
     34160     1067.94
     34200     1069.22
     34240     1070.25
     34280     1071.62
     34320     1072.85
     34360     1074.16
     34400     1075.32
     34440     1076.57
     34480     1077.85
     34520     1079.23
     34560      1080.4
     34600     1081.63
     34640     1082.65
     34680     1084.18
     34720     1085.46
     34760      1086.7
     34800     1087.92
     34840     1089.03
     34880     1090.34
     34920      1091.7
     34960     1092.94
     35000     1094.23
     35040     1095.27
     35080     1096.63
     35120     1097.86
     35160     1099.17
     35200     1100.33
     35240     1101.58
     35280     1102.86
     35320     1104.24
     35360      1105.4
     35400     1106.63
     35440     1107.65
     35480     1109.19
     35520     1110.46
     35560     1111.72
     35600     1112.92
     35640     1114.03
     35680     1115.35
     35720     1116.72
     35760     1117.97
     35800     1119.25
     35840     1120.28
     35880     1121.65
     35920     1122.88
     35960     1124.18
     36000     1125.35
     36040     1126.61
     36080     1127.89
     36120     1129.27
     36160     1130.43
     36200     1131.66
     36240     1132.68
     36280     1134.22
     36320     1135.49
     36360     1136.74
     36400     1137.96
     36440     1139.07
     36480     1140.38
     36520     1141.76
     36560     1143.01
     36600      1144.3
     36640     1145.31
     36680     1146.68
     36720     1147.91
     36760     1149.21
     36800     1150.38
     36840     1151.64
     36880     1152.92
     36920      1154.3
     36960     1155.46
     37000      1156.7
     37040      1157.7
     37080     1159.25
     37120     1160.53
     37160     1161.78
     37200     1162.98
     37240     1164.09
     37280     1165.41
     37320     1166.78
     37360     1168.04
     37400     1169.32
     37440     1170.33
     37480      1171.7
     37520     1172.92
     37560     1174.23
     37600      1175.4
     37640     1176.66
     37680     1177.93
     37720     1179.31
     37760     1180.47
     37800      1181.7
     37840     1182.71
     37880     1184.26
     37920     1185.55
     37960     1186.79
     38000     1187.99
     38040     1189.11
     38080     1190.42
     38120      1191.8
     38160     1193.05
     38200     1194.33
     38240     1195.35
     38280     1196.71
     38320     1197.94
     38360     1199.25
     38400     1200.42
     38440     1201.67
     38480     1202.95
     38520     1204.33
     38560     1205.49
     38600     1206.72
     38640     1207.72
     38680     1209.28
     38720     1210.56
     38760     1211.81
     38800     1213.02
     38840     1214.13
     38880     1215.44
     38920     1216.82
     38960     1218.07
     39000     1219.35
     39040     1220.35
     39080     1221.73
     39120     1222.95
     39160     1224.27
     39200     1225.43
     39240     1226.68
     39280     1227.96
     39320     1229.35
     39360     1230.51
     39400     1231.74
     39440     1232.73
     39480      1234.3
     39520     1235.59
     39560     1236.83
     39600     1238.04
     39640     1239.14
     39680     1240.45
     39720     1241.83
     39760     1243.08
     39800     1244.37
     39840     1245.37
     39880     1246.74
     39920     1247.96
     39960     1249.28
     40000     1250.44
     40040     1251.69
     40080     1252.97
     40120     1254.37
     40160     1255.53
     40200     1256.74
     40240     1257.74
     40280     1259.31
     40320      1260.6
     40360     1261.84
     40400     1263.05
     40440     1264.15
     40480     1265.47
     40520     1266.85
     40560      1268.1
     40600     1269.37
     40640     1270.39
     40680     1271.75
     40720     1272.97
     40760     1274.29
     40800     1275.46
     40840     1276.71
     40880     1277.99
     40920     1279.39
     40960     1280.55
     41000     1281.77
     41040     1282.76
     41080     1284.34
     41120     1285.62
     41160     1286.86
     41200     1288.07
     41240     1289.17
     41280     1290.49
     41320     1291.87
     41360     1293.12
     41400      1294.4
     41440      1295.4
     41480     1296.77
     41520     1297.99
     41560      1299.3
     41600     1300.48
     41640     1301.72
     41680     1303.01
     41720     1304.41
     41760     1305.57
     41800     1306.78
     41840     1307.77
     41880     1309.36
     41920     1310.64
     41960     1311.87
     42000     1313.08
     42040     1314.17
     42080      1315.5
     42120     1316.88
     42160     1318.13
     42200     1319.41
     42240     1320.41
     42280     1321.78
     42320     1322.99
     42360     1324.31
     42400     1325.48
     42440     1326.72
     42480     1328.01
     42520     1329.42
     42560     1330.57
     42600     1331.79
     42640     1332.78
     42680     1334.37
     42720     1335.65
     42760     1336.87
     42800     1338.09
     42840     1339.18
     42880      1340.5
     42920     1341.88
     42960     1343.14
     43000     1344.41
     43040     1345.41
     43080     1346.77
     43120     1347.99
     43160     1349.31
     43200     1350.48
     43240     1351.71
     43280     1353.02
     43320     1354.42
     43360     1355.57
     43400     1356.79
     43440     1357.77
     43480     1359.37
     43520     1360.64
     43560     1361.87
     43600     1363.09
     43640     1364.19
     43680      1365.5
     43720     1366.89
     43760     1368.15
     43800     1369.42
     43840     1370.41
     43880     1371.78
     43920     1373.01
     43960     1374.32
     44000     1375.49
     44040     1376.73
     44080     1378.03
     44120     1379.43
     44160     1380.58
     44200     1381.81
     44240     1382.79
     44280     1384.38
     44320     1385.66
     44360     1386.88
     44400      1388.1
     44440      1389.2
     44480     1390.52
     44520      1391.9
     44560     1393.16
     44600     1394.43
     44640     1395.43
     44680     1396.78
     44720     1398.02
     44760     1399.34
     44800     1400.51
     44840     1401.74
     44880     1403.03
     44920     1404.44
     44960     1405.59
     45000     1406.82
     45040      1407.8
     45080      1409.4
     45120     1410.68
     45160      1411.9
     45200     1413.12
     45240     1414.21
     45280     1415.53
     45320     1416.91
     45360     1418.17
     45400     1419.44
     45440     1420.44
     45480      1421.8
     45520     1423.03
     45560     1424.35
     45600     1425.51
     45640     1426.75
     45680     1428.04
     45720     1429.46
     45760      1430.6
     45800     1431.83
     45840      1432.8
     45880     1434.42
     45920      1435.7
     45960     1436.91
     46000     1438.13
     46040     1439.21
     46080     1440.54
     46120     1441.92
     46160     1443.18
     46200     1444.46
     46240     1445.45
     46280      1446.8
     46320     1448.03
     46360     1449.35
     46400     1450.51
     46440     1451.74
     46480     1453.04
     46520     1454.46
     46560      1455.6
     46600     1456.84
     46640      1457.8
     46680     1459.42
     46720     1460.71
     46760     1461.94
     46800     1463.14
     46840     1464.23
     46880     1465.56
     46920     1466.94
     46960     1468.19
     47000     1469.48
     47040     1470.46
     47080     1471.83
     47120     1473.05
     47160     1474.37
     47200     1475.53
     47240     1476.75
     47280     1478.06
     47320     1479.48
     47360     1480.62
     47400     1481.85
     47440     1482.82
     47480     1484.44
     47520     1485.72
     47560     1486.95
     47600     1488.17
     47640     1489.25
     47680     1490.59
     47720     1491.96
     47760     1493.22
     47800     1494.51
     47840     1495.48
     47880     1496.85
     47920     1498.07
     47960     1499.39
     48000     1500.54
     48040     1501.77
     48080     1503.09
     48120      1504.5
     48160     1505.64
     48200     1506.87
     48240     1507.84
     48280     1509.47
     48320     1510.75
     48360     1511.97
     48400     1513.19
     48440     1514.27
     48480     1515.61
     48520     1516.98
     48560     1518.24
     48600     1519.53
     48640      1520.5
     48680     1521.87
     48720      1523.1
     48760     1524.41
     48800     1525.56
     48840     1526.79
     48880      1528.1
     48920     1529.53
     48960     1530.66
     49000     1531.89
     49040     1532.85
     49080      1534.5
     49120     1535.78
     49160     1536.99
     49200     1538.21
     49240      1539.3
     49280     1540.63
     49320        1542
     49360     1543.26
     49400     1544.55
     49440     1545.52
     49480     1546.88
     49520     1548.11
     49560     1549.42
     49600     1550.58
     49640     1551.81
     49680     1553.12
     49720     1554.55
     49760     1555.68
     49800     1556.91
     49840     1557.87
     49880     1559.51
     49920      1560.8
     49960     1562.01
     50000     1563.23
     50040     1564.31
     50080     1565.65
     50120     1567.03
     50160     1568.28
     50200     1569.58
     50240     1570.53
     50280      1571.9
     50320     1573.13
     50360     1574.43
     50400     1575.59
     50440     1576.83
     50480     1578.14
     50520     1579.57
     50560      1580.7
     50600     1581.94
     50640     1582.88
     50680     1584.54
     50720     1585.83
     50760     1587.04
     50800     1588.25
     50840     1589.33
     50880     1590.67
     50920     1592.05
     50960     1593.31
     51000      1594.6
     51040     1595.55
     51080     1596.93
     51120     1598.15
     51160     1599.46
     51200     1600.62
     51240     1601.85
     51280     1603.17
     51320     1604.59
     51360     1605.73
     51400     1606.96
     51440      1607.9
     51480     1609.56
     51520     1610.85
     51560     1612.06
     51600     1613.27
     51640     1614.35
     51680     1615.69
     51720     1617.07
     51760     1618.33
     51800     1619.63
     51840     1620.57
     51880     1621.95
     51920     1623.16
     51960     1624.48
     52000     1625.63
     52040     1626.87
     52080     1628.19
     52120     1629.61
     52160     1630.74
     52200     1631.98
     52240     1632.92
     52280     1634.59
     52320     1635.88
     52360     1637.08
     52400     1638.29
     52440     1639.37
     52480     1640.71
     52520     1642.11
     52560     1643.36
     52600     1644.65
     52640     1645.59
     52680     1646.98
     52720     1648.19
     52760     1649.51
     52800     1650.65
     52840      1651.9
     52880     1653.22
     52920     1654.65
     52960     1655.77
     53000     1657.01
     53040     1657.94
     53080     1659.61
     53120     1660.91
     53160     1662.11
     53200     1663.32
     53240      1664.4
     53280     1665.74
     53320     1667.14
     53360     1668.39
     53400     1669.67
     53440     1670.61
     53480        1672
     53520     1673.22
     53560     1674.53
     53600     1675.68
     53640     1676.92
     53680     1678.23
     53720     1679.67
     53760      1680.8
     53800     1682.03
     53840     1682.96
     53880     1684.63
     53920     1685.92
     53960     1687.14
     54000     1688.35
     54040     1689.42
     54080     1690.77
     54120     1692.17
     54160     1693.44
     54200     1694.72
     54240     1695.64
     54280     1697.04
     54320     1698.25
     54360     1699.57
     54400     1700.71
     54440     1701.94
     54480     1703.25
     54520      1704.7
     54560     1705.82
     54600     1707.04
     54640     1707.98
     54680     1709.65
     54720     1710.93
     54760     1712.15
     54800     1713.37
     54840     1714.44
     54880     1715.78
     54920     1717.19
     54960     1718.45
     55000     1719.73
     55040     1720.66
     55080     1722.05
     55120     1723.27
     55160     1724.58
     55200     1725.73
     55240     1726.96
     55280     1728.26
     55320     1729.71
     55360     1730.83
     55400     1732.07
     55440     1732.98
     55480     1734.66
     55520     1735.93
     55560     1737.16
     55600     1738.37
     55640     1739.45
     55680     1740.79
     55720     1742.19
     55760     1743.46
     55800     1744.75
     55840     1745.67
     55880     1747.05
     55920     1748.28
     55960     1749.59
     56000     1750.74
     56040     1751.97
     56080     1753.28
     56120     1754.72
     56160     1755.83
     56200     1757.07
     56240     1757.99
     56280     1759.68
     56320     1760.95
     56360     1762.18
     56400      1763.4
     56440     1764.46
     56480     1765.81
     56520     1767.22
     56560     1768.49
     56600     1769.76
     56640     1770.68
     56680     1772.07
     56720      1773.3
     56760     1774.61
     56800     1775.75
     56840     1776.99
     56880      1778.3
     56920     1779.74
     56960     1780.86
     57000      1782.1
     57040     1783.02
     57080     1784.71
     57120     1785.98
     57160      1787.2
     57200     1788.42
     57240     1789.48
     57280     1790.84
     57320     1792.23
     57360     1793.51
     57400     1794.79
     57440      1795.7
     57480      1797.1
     57520     1798.32
     57560     1799.62
     57600     1800.77
     57640     1802.01
     57680     1803.32
     57720     1804.77
     57760     1805.87
     57800     1807.12
     57840     1808.02
     57880     1809.71
     57920     1810.98
     57960     1812.21
     58000     1813.43
     58040     1814.48
     58080     1815.86
     58120     1817.25
     58160     1818.52
     58200     1819.81
     58240     1820.71
     58280     1822.11
     58320     1823.34
     58360     1824.64
     58400     1825.79
     58440     1827.03
     58480     1828.34
     58520      1829.8
     58560      1830.9
     58600     1832.15
     58640     1833.04
     58680     1834.73
     58720     1836.02
     58760     1837.24
     58800     1838.45
     58840      1839.5
     58880     1840.87
     58920     1842.26
     58960     1843.55
     59000     1844.82
     59040     1845.72
     59080     1847.12
     59120     1848.35
     59160     1849.65
     59200      1850.8
     59240     1852.04
     59280     1853.35
     59320     1854.83
     59360     1855.91
     59400     1857.16
     59440     1858.05
     59480     1859.74
     59520     1861.04
     59560     1862.26
     59600     1863.47
     59640     1864.52
     59680     1865.89
     59720     1867.29
     59760     1868.57
     59800     1869.85
     59840     1870.75
     59880     1872.16
     59920     1873.38
     59960     1874.68
     60000     1875.84
     60040     1877.08
     60080     1878.41
     60120     1879.87
     60160     1880.96
     60200     1882.21
     60240     1883.08
     60280     1884.79
     60320     1886.08
     60360      1887.3
     60400     1888.52
     60440     1889.56
     60480     1890.94
     60520     1892.33
     60560     1893.62
     60600     1894.91
     60640      1895.8
     60680     1897.21
     60720     1898.44
     60760     1899.73
     60800     1900.89
     60840     1902.14
     60880     1903.46
     60920     1904.93
     60960     1906.01
     61000     1907.26
     61040     1908.12
     61080     1909.83
     61120     1911.13
     61160     1912.35
     61200     1913.57
     61240     1914.59
     61280     1915.98
     61320     1917.36
     61360     1918.68
     61400     1919.95
     61440     1920.83
     61480     1922.25
     61520     1923.49
     61560     1924.78
     61600     1925.94
     61640     1927.19
     61680     1928.52
     61720     1929.99
     61760     1931.06
     61800     1932.32
     61840     1933.18
     61880     1934.89
     61920     1936.19
     61960     1937.41
     62000     1938.62
     62040     1939.66
     62080     1941.04
     62120     1942.42
     62160     1943.73
     62200     1945.01
     62240     1945.88
     62280     1947.31
     62320     1948.54
     62360     1949.83
     62400     1950.99
     62440     1952.24
     62480     1953.57
     62520     1955.04
     62560      1956.1
     62600     1957.37
     62640     1958.22
     62680     1959.94
     62720     1961.26
     62760     1962.46
     62800     1963.68
     62840      1964.7
     62880     1966.08
     62920     1967.47
     62960     1968.79
     63000     1970.08
     63040     1970.94
     63080     1972.36
     63120      1973.6
     63160     1974.89
     63200     1976.05
     63240      1977.3
     63280     1978.62
     63320     1980.09
     63360     1981.15
     63400     1982.42
     63440     1983.27
     63480        1985
     63520     1986.32
     63560     1987.53
     63600     1988.75
     63640     1989.76
     63680     1991.14
     63720     1992.53
     63760     1993.85
     63800     1995.14
     63840        1996
     63880     1997.42
     63920     1998.66
     63960     1999.95
     64000      2001.1
     64040     2002.37
     64080     2003.68
     64120     2005.15
     64160     2006.22
     64200     2007.49
     64240     2008.33
     64280     2010.07
     64320     2011.39
     64360     2012.61
     64400     2013.82
     64440     2014.82
     64480     2016.22
     64520     2017.61
     64560     2018.92
     64600     2020.21
     64640     2021.06
     64680      2022.5
     64720     2023.73
     64760     2025.02
     64800     2026.17
     64840     2027.45
     64880     2028.77
     64920     2030.24
     64960     2031.31
     65000     2032.57
     65040      2033.4
     65080     2035.15
     65120     2036.46
     65160     2037.68
     65200      2038.9
     65240     2039.89
     65280     2041.27
     65320     2042.67
     65360     2043.99
     65400     2045.29
     65440     2046.12
     65480     2047.56
     65520      2048.8
     65560     2050.08
     65600     2051.23
     65640     2052.51
     65680     2053.82
     65720     2055.31
     65760     2056.36
     65800     2057.63
     65840     2058.46
     65880     2060.21
     65920     2061.52
     65960     2062.75
     66000     2063.96
     66040     2064.96
     66080     2066.33
     66120     2067.74
     66160     2069.05
     66200     2070.34
     66240     2071.18
     66280     2072.62
     66320     2073.86
     66360     2075.15
     66400     2076.29
     66440     2077.57
     66480     2078.89
     66520     2080.38
     66560     2081.43
     66600      2082.7
     66640     2083.52
     66680     2085.27
     66720     2086.59
     66760     2087.82
     66800     2089.02
     66840     2090.02
     66880      2091.4
     66920     2092.81
     66960     2094.13
     67000     2095.42
     67040     2096.25
     67080     2097.69
     67120     2098.92
     67160     2100.21
     67200     2101.36
     67240     2102.64
     67280     2103.97
     67320     2105.45
     67360      2106.5
     67400     2107.77
     67440     2108.58
     67480     2110.35
     67520     2111.66
     67560     2112.89
     67600     2114.09
     67640     2115.07
     67680     2116.47
     67720     2117.88
     67760     2119.19
     67800     2120.48
     67840     2121.32
     67880     2122.75
     67920     2123.97
     67960     2125.28
     68000     2126.41
     68040      2127.7
     68080     2129.03
     68120     2130.51
     68160     2131.56
     68200     2132.85
     68240     2133.64
     68280      2135.4
     68320     2136.73
     68360     2137.95
     68400     2139.16
     68440     2140.13
     68480     2141.53
     68520     2142.95
     68560     2144.25
     68600     2145.54
     68640     2146.36
     68680      2147.8
     68720     2149.03
     68760     2150.34
     68800     2151.46
     68840     2152.75
     68880     2154.08
     68920     2155.56
     68960     2156.62
     69000     2157.91
     69040      2158.7
     69080     2160.46
     69120     2161.79
     69160     2163.02
     69200     2164.23
     69240     2165.19
     69280     2166.58
     69320     2168.01
     69360     2169.31
     69400     2170.61
     69440     2171.42
     69480     2172.85
     69520     2174.08
     69560     2175.39
     69600     2176.52
     69640      2177.8
     69680     2179.14
     69720     2180.62
     69760     2181.67
     69800     2182.96
     69840     2183.76
     69880     2185.51
     69920     2186.84
     69960     2188.07
     70000     2189.28
     70040     2190.25
     70080     2191.64
     70120     2193.06
     70160     2194.36
     70200     2195.66
     70240     2196.47
     70280     2197.91
     70320     2199.14
     70360     2200.44
     70400     2201.57
     70440     2202.86
     70480     2204.19
     70520     2205.68
     70560     2206.71
     70600     2208.02
     70640      2208.8
     70680     2210.56
     70720      2211.9
     70760     2213.12
     70800     2214.34
     70840      2215.3
     70880     2216.71
     70920     2218.13
     70960     2219.42
     71000     2220.72
     71040     2221.52
     71080     2222.96
     71120     2224.18
     71160     2225.49
     71200     2226.62
     71240     2227.92
     71280     2229.25
     71320     2230.73
     71360     2231.75
     71400     2233.08
     71440     2233.85
     71480     2235.61
     71520     2236.96
     71560     2238.18
     71600     2239.38
     71640     2240.36
     71680     2241.76
     71720     2243.18
     71760     2244.48
     71800     2245.78
     71840     2246.58
     71880     2248.01
     71920     2249.24
     71960     2250.55
     72000     2251.66
     72040     2252.97
     72080      2254.3
     72120      2255.8
     72160     2256.81
     72200     2258.14
     72240      2258.9
     72280     2260.68
     72320     2262.02
     72360     2263.23
     72400     2264.44
     72440     2265.42
     72480     2266.81
     72520     2268.23
     72560     2269.55
     72600     2270.84
     72640     2271.64
     72680     2273.07
     72720     2274.29
     72760      2275.6
     72800     2276.72
     72840     2278.02
     72880     2279.35
     72920     2280.85
     72960     2281.87
     73000     2283.19
     73040     2283.95
     73080     2285.74
     73120     2287.07
     73160     2288.29
     73200      2289.5
     73240     2290.48
     73280     2291.87
     73320     2293.29
     73360      2294.6
     73400      2295.9
     73440     2296.69
     73480     2298.13
     73520     2299.34
     73560     2300.65
     73600     2301.76
     73640     2303.07
     73680      2304.4
     73720     2305.89
     73760     2306.92
     73800     2308.22
     73840     2308.98
     73880     2310.78
     73920     2312.12
     73960     2313.34
     74000     2314.54
     74040     2315.51
     74080     2316.89
     74120     2318.33
     74160     2319.64
     74200     2320.94
     74240     2321.73
     74280     2323.16
     74320     2324.37
     74360      2325.7
     74400      2326.8
     74440     2328.12
     74480     2329.44
     74520     2330.94
     74560     2331.96
     74600     2333.27
     74640     2334.03
     74680     2335.83
     74720     2337.17
     74760     2338.39
     74800      2339.6
     74840     2340.57
     74880     2341.94
     74920     2343.37
     74960     2344.69
     75000        2346
     75040     2346.78
     75080     2348.21
     75120     2349.42
     75160     2350.75
     75200     2351.85
     75240     2353.19
     75280     2354.49
     75320     2355.99
     75360     2357.02
     75400     2358.33
     75440     2359.07
     75480     2360.88
     75520     2362.22
     75560     2363.44
     75600     2364.65
     75640     2365.61
     75680     2366.99
     75720     2368.42
     75760     2369.74
     75800     2371.04
     75840     2371.82
     75880     2373.24
     75920     2374.46
     75960     2375.78
     76000     2376.88
     76040     2378.23
     76080     2379.53
     76120     2381.03
     76160     2382.06
     76200     2383.35
     76240     2384.09
     76280     2385.91
     76320     2387.26
     76360     2388.47
     76400     2389.69
     76440     2390.64
     76480     2392.01
     76520     2393.45
     76560     2394.77
     76600     2396.08
     76640     2396.84
     76680     2398.28
     76720     2399.49
     76760     2400.82
     76800     2401.92
     76840     2403.26
     76880     2404.58
     76920     2406.06
     76960     2407.09
     77000     2408.38
     77040     2409.12
     77080     2410.95
     77120     2412.29
     77160     2413.51
     77200     2414.73
     77240     2415.69
     77280     2417.07
     77320     2418.49
     77360      2419.8
     77400     2421.13
     77440     2421.87
     77480     2423.32
     77520     2424.53
     77560     2425.85
     77600     2426.96
     77640     2428.31
     77680     2429.62
     77720      2431.1
     77760     2432.13
     77800     2433.43
     77840     2434.17
     77880     2435.99
     77920     2437.34
     77960     2438.56
     78000     2439.78
     78040     2440.73
     78080     2442.11
     78120     2443.55
     78160     2444.85
     78200     2446.18
     78240     2446.92
     78280     2448.38
     78320     2449.57
     78360      2450.9
     78400     2452.01
     78440     2453.36
     78480     2454.66
     78520     2456.15
     78560     2457.17
     78600     2458.47
     78640     2459.22
     78680     2461.03
     78720     2462.38
     78760     2463.61
     78800     2464.81
     78840     2465.76
     78880     2467.15
     78920      2468.6
     78960      2469.9
     79000     2471.22
     79040     2471.97
     79080     2473.42
     79120     2474.61
     79160     2475.94
     79200     2477.05
     79240      2478.4
     79280     2479.71
     79320     2481.19
     79360     2482.21
     79400     2483.53
     79440     2484.26
     79480     2486.09
     79520     2487.44
     79560     2488.66
     79600     2489.87
     79640     2490.81
     79680      2492.2
     79720     2493.66
     79760     2494.95
     79800     2496.27
     79840     2497.01
     79880     2498.47
     79920     2499.65
     79960     2500.99
     80000      2502.1
     80040     2503.45
     80080     2504.77
     80120     2506.24
     80160     2507.26
     80200     2508.58
     80240     2509.31
     80280     2511.14
     80320     2512.49
     80360      2513.7
     80400     2514.92
     80440     2515.85
     80480     2517.25
     80520      2518.7
     80560        2520
     80600     2521.33
     80640     2522.06
     80680     2523.52
     80720     2524.69
     80760     2526.03
     80800     2527.14
     80840     2528.49
     80880     2529.81
     80920     2531.28
     80960     2532.31
     81000     2533.63
     81040     2534.35
     81080     2536.19
     81120     2537.51
     81160     2538.74
     81200     2539.97
     81240     2540.88
     81280     2542.27
     81320     2543.73
     81360     2545.03
     81400     2546.35
     81440     2547.08
     81480     2548.56
     81520     2549.72
     81560     2551.05
     81600     2552.16
     81640     2553.52
     81680     2554.84
     81720     2556.31
     81760     2557.33
     81800     2558.65
     81840     2559.37
     81880     2561.21
     81920     2562.54
     81960     2563.76
     82000     2564.98
     82040     2565.89
     82080      2567.3
     82120     2568.76
     82160     2570.06
     82200     2571.38
     82240     2572.12
     82280     2573.59
     82320     2574.75
     82360     2576.08
     82400     2577.17
     82440     2578.53
     82480     2579.86
     82520     2581.33
     82560     2582.36
     82600     2583.68
     82640     2584.38
     82680     2586.22
     82720     2587.56
     82760     2588.78
     82800        2590
     82840      2590.9
     82880     2592.32
     82920     2593.79
     82960     2595.08
     83000      2596.4
     83040     2597.14
     83080     2598.61
     83120     2599.77
     83160     2601.11
     83200     2602.18
     83240     2603.54
     83280     2604.87
     83320     2606.34
     83360     2607.37
     83400     2608.69
     83440     2609.39
     83480     2611.23
     83520     2612.57
     83560      2613.8
     83600     2615.01
     83640     2615.91
     83680     2617.32
     83720     2618.79
     83760     2620.09
     83800     2621.41
     83840     2622.14
     83880     2623.61
     83920     2624.78
     83960     2626.12
     84000      2627.2
     84040     2628.55
     84080     2629.89
     84120     2631.36
     84160     2632.39
     84200      2633.7
     84240     2634.41
     84280     2636.25
     84320      2637.6
     84360     2638.83
     84400     2640.02
     84440     2640.93
     84480     2642.34
     84520     2643.81
     84560     2645.12
     84600     2646.43
     84640     2647.15
     84680     2648.62
     84720     2649.79
     84760     2651.13
     84800     2652.21
     84840     2653.57
     84880     2654.89
     84920     2656.37
     84960     2657.39
     85000     2658.71
     85040     2659.41
     85080     2661.26
     85120     2662.59
     85160     2663.84
     85200     2665.02
     85240     2665.91
     85280     2667.33
     85320     2668.81
     85360     2670.12
     85400     2671.44
     85440     2672.17
     85480     2673.63
     85520     2674.78
     85560     2676.14
     85600     2677.21
     85640     2678.57
     85680     2679.91
     85720     2681.38
     85760      2682.4
     85800     2683.71
     85840     2684.41
     85880     2686.26
     85920     2687.59
     85960     2688.85
     86000     2690.02
     86040     2690.93
     86080     2692.34
     86120     2693.81
     86160     2695.13
     86200     2696.43
     86240     2697.16
     86280     2698.63
     86320     2699.79
     86360     2701.15
     86400     2702.22
     86440     2703.57
     86480      2704.9
     86520     2706.38
     86560     2707.39
     86600     2708.72
     86640      2709.4
     86680     2711.26
     86720     2712.58
     86760     2713.85
     86800     2715.01
     86840     2715.91
     86880     2717.34
     86920      2718.8
     86960     2720.13
     87000     2721.43
     87040     2722.16
     87080     2723.63
     87120     2724.78
     87160     2726.15
     87200     2727.23
     87240     2728.56
     87280     2729.89
     87320     2731.36
     87360     2732.39
     87400     2733.71
     87440     2734.39
     87480     2736.24
     87520     2737.57
     87560     2738.84
     87600        2740
     87640      2740.9
     87680     2742.32
     87720     2743.78
     87760     2745.11
     87800     2746.42
     87840     2747.15
     87880     2748.61
     87920     2749.76
     87960     2751.15
     88000     2752.22
     88040     2753.55
     88080     2754.89
     88120     2756.36
     88160     2757.39
     88200      2758.7
     88240     2759.39
     88280     2761.24
     88320     2762.55
     88360     2763.83
     88400     2764.99
     88440     2765.88
     88480      2767.3
     88520     2768.77
     88560     2770.11
     88600     2771.39
     88640     2772.12
     88680      2773.6
     88720     2774.75
     88760     2776.13
     88800     2777.19
     88840     2778.54
     88880     2779.86
     88920     2781.33
     88960     2782.36
     89000     2783.67
     89040     2784.37
     89080     2786.22
     89120     2787.53
     89160     2788.81
     89200     2789.97
     89240     2790.87
     89280     2792.29
     89320     2793.75
     89360     2795.09
     89400     2796.38
     89440      2797.1
     89480     2798.58
     89520     2799.72
     89560     2801.11
     89600     2802.17
     89640     2803.52
     89680     2804.84
     89720     2806.31
     89760     2807.33
     89800     2808.65
     89840     2809.34
     89880      2811.2
     89920     2812.52
     89960     2813.79
     90000     2814.95
     90040     2815.83
     90080     2817.26
     90120     2818.71
     90160     2820.07
     90200     2821.33
     90240     2822.07
     90280     2823.54
     90320     2824.68
     90360     2826.09
     90400     2827.14
     90440      2828.5
     90480      2829.8
     90520     2831.28
     90560     2832.31
     90600     2833.62
     90640     2834.32
     90680     2836.18
     90720      2837.5
     90760     2838.77
     90800     2839.95
     90840     2840.82
     90880     2842.24
     90920      2843.7
     90960     2845.05
     91000     2846.33
     91040     2847.06
     91080     2848.52
     91120     2849.67
     91160     2851.07
     91200     2852.11
     91240     2853.47
     91280     2854.78
     91320     2856.26
     91360     2857.29
     91400      2858.6
     91440     2859.29
     91480     2861.17
     91520     2862.48
     91560     2863.75
     91600     2864.93
     91640      2865.8
     91680     2867.22
     91720     2868.68
     91760     2870.03
     91800     2871.31
     91840     2872.03
     91880     2873.51
     91920     2874.65
     91960     2876.06
     92000      2877.1
     92040     2878.46
     92080     2879.77
     92120     2881.26
     92160     2882.29
     92200     2883.59
     92240     2884.28
     92280     2886.17
     92320     2887.46
     92360     2888.73
     92400     2889.91
     92440     2890.78
     92480     2892.21
     92520     2893.66
     92560     2895.01
     92600      2896.3
     92640     2897.01
     92680     2898.49
     92720     2899.63
     92760     2901.05
     92800     2902.07
     92840     2903.44
     92880     2904.75
     92920     2906.24
     92960     2907.29
     93000     2908.58
     93040     2909.25
     93080     2911.16
     93120     2912.45
     93160     2913.72
     93200      2914.9
     93240     2915.76
     93280     2917.19
     93320     2918.64
     93360        2920
     93400     2921.28
     93440     2921.99
     93480     2923.46
     93520      2924.6
     93560     2926.02
     93600     2927.05
     93640     2928.43
     93680     2929.74
     93720     2931.22
     93760     2932.28
     93800     2933.57
     93840     2934.22
     93880     2936.14
     93920     2937.41
     93960     2938.68
     94000     2939.87
     94040     2940.73
     94080     2942.16
     94120     2943.61
     94160     2944.97
     94200     2946.26
     94240     2946.96
     94280     2948.42
     94320     2949.58
     94360     2950.98
     94400     2952.02
     94440      2953.4
     94480      2954.7
     94520      2956.2
     94560     2957.22
     94600     2958.54
     94640     2959.17
     94680      2961.1
     94720     2962.37
     94760     2963.65
     94800     2964.82
     94840     2965.69
     94880     2967.13
     94920     2968.57
     94960     2969.93
     95000     2971.22
     95040     2971.93
     95080     2973.39
     95120     2974.54
     95160     2975.94
     95200     2976.98
     95240     2978.37
     95280     2979.68
     95320     2981.16
     95360      2982.2
     95400     2983.51
     95440     2984.14
     95480     2986.07
     95520     2987.34
     95560     2988.62
     95600      2989.8
     95640     2990.65
     95680      2992.1
     95720     2993.53
     95760      2994.9
     95800     2996.19
     95840     2996.89
     95880     2998.35
     95920      2999.5
     95960      3000.9
     96000     3001.95
     96040     3003.33
     96080     3004.64
     96120     3006.12
     96160     3007.15
     96200     3008.47
     96240      3009.1
     96280     3011.03
     96320     3012.28
     96360     3013.57
     96400     3014.74
     96440      3015.6
     96480     3017.05
     96520     3018.49
     96560     3019.88
     96600     3021.14
     96640     3021.83
     96680      3023.3
     96720     3024.45
     96760     3025.84
     96800     3026.88
     96840     3028.31
     96880     3029.61
     96920     3031.08
     96960     3032.12
     97000     3033.42
     97040     3034.06
     97080     3035.98
     97120     3037.23
     97160     3038.52
     97200      3039.7
     97240     3040.55
     97280        3042
     97320     3043.44
     97360     3044.83
     97400     3046.09
     97440     3046.79
     97480     3048.25
     97520      3049.4
     97560      3050.8
     97600     3051.84
     97640     3053.26
     97680     3054.57
     97720     3056.03
     97760     3057.07
     97800     3058.37
     97840     3059.01
     97880     3060.94
     97920     3062.19
     97960     3063.48
     98000     3064.63
     98040      3065.5
     98080     3066.97
     98120      3068.4
     98160      3069.8
     98200     3071.06
     98240     3071.74
     98280     3073.21
     98320     3074.36
     98360     3075.78
     98400     3076.79
     98440     3078.25
     98480     3079.54
     98520     3080.99
     98560     3082.04
     98600     3083.33
     98640     3083.97
     98680     3085.91
     98720     3087.16
     98760     3088.44
     98800      3089.6
     98840     3090.47
     98880     3091.93
     98920     3093.38
     98960     3094.78
     99000     3096.04
     99040     3096.72
     99080     3098.17
     99120     3099.35
     99160     3100.74
     99200     3101.77
     99240     3103.23
     99280     3104.52
     99320     3105.97
     99360     3107.02
     99400     3108.33
     99440     3108.95
     99480      3110.9
     99520     3112.17
     99560     3113.45
     99600     3114.61
     99640     3115.47
     99680     3116.93
     99720     3118.37
     99760     3119.78
     99800     3121.04
     99840     3121.72
     99880     3123.17
     99920     3124.35
     99960     3125.74
    100000     3126.76
    100040     3128.23
    100080     3129.52
    100120     3130.95
    100160     3132.01
    100200     3133.32
    100240     3133.93
    100280     3135.89
    100320     3137.16
    100360     3138.45
    100400     3139.59
    100440     3140.45
    100480     3141.93
    100520     3143.35
    100560     3144.79
    100600     3146.02
    100640      3146.7
    100680     3148.15
    100720     3149.33
    100760     3150.73
    100800     3151.74
    100840     3153.22
    100880     3154.51
    100920     3155.95
    100960     3156.99
    101000      3158.3
    101040      3158.9
    101080     3160.87
    101120     3162.13
    101160     3163.45
    101200     3164.58
    101240     3165.42
    101280     3166.92
    101320     3168.33
    101360     3169.77
    101400     3171.01
    101440     3171.69
    101480     3173.13
    101520     3174.33
    101560     3175.72
    101600     3176.71
    101640     3178.19
    101680     3179.48
    101720     3180.94
    101760     3181.98
    101800      3183.3
    101840     3183.88
    101880     3185.85
    101920     3187.13
    101960     3188.45
    102000     3189.58
    102040      3190.4
    102080      3191.9
    102120     3193.31
    102160     3194.78
    102200        3196
    102240      3196.7
    102280     3198.14
    102320     3199.34
    102360     3200.74
    102400     3201.71
    102440     3203.21
    102480      3204.5
    102520     3205.94
    102560        3207
    102600     3208.32
    102640     3208.89
    102680     3210.88
    102720     3212.15
    102760     3213.47
    102800     3214.59
    102840     3215.41
    102880     3216.91
    102920     3218.32
    102960     3219.79
    103000        3221
    103040     3221.71
    103080     3223.12
    103120     3224.31
    103160     3225.74
    103200     3226.71
    103240      3228.2
    103280      3229.5
    103320     3230.94
    103360     3231.98
    103400     3233.32
    103440     3233.89
    103480     3235.88
    103520     3237.15
    103560     3238.47
    103600     3239.61
    103640     3240.42
    103680     3241.93
    103720     3243.34
    103760     3244.82
    103800     3246.03
    103840     3246.72
    103880     3248.15
    103920     3249.34
    103960     3250.77
    104000     3251.72
    104040     3253.21
    104080     3254.52
    104120     3255.96
    104160     3256.99
    104200     3258.36
    104240     3258.91
    104280     3260.92
    104320     3262.17
    104360     3263.49
    104400     3264.64
    104440     3265.44
    104480     3266.94
    104520     3268.36
    104560     3269.84
    104600     3271.05
    104640     3271.72
    104680     3273.17
    104720     3274.33
    104760     3275.79
    104800     3276.73
    104840     3278.24
    104880     3279.54
    104920     3280.99
    104960     3282.01
    105000     3283.38
    105040     3283.92
    105080     3285.93
    105120     3287.17
    105160     3288.51
    105200     3289.66
    105240     3290.48
    105280     3291.96
    105320     3293.38
    105360     3294.86
    105400     3296.08
    105440     3296.74
    105480     3298.18
    105520     3299.34
    105560     3300.81
    105600     3301.75
    105640     3303.26
    105680     3304.56
    105720        3306
    105760     3307.03
    105800     3308.38
    105840     3308.92
    105880     3310.95
    105920     3312.18
    105960     3313.53
    106000     3314.67
    106040     3315.49
    106080     3316.97
    106120     3318.38
    106160     3319.89
    106200     3321.11
    106240     3321.76
    106280      3323.2
    106320     3324.36
    106360     3325.84
    106400     3326.76
    106440     3328.28
    106480     3329.57
    106520     3331.02
    106560     3332.04
    106600     3333.39
    106640     3333.94
    106680     3335.97
    106720     3337.21
    106760     3338.56
    106800     3339.69
    106840     3340.49
    106880     3341.99
    106920      3343.4
    106960      3344.9
    107000     3346.13
    107040     3346.77
    107080     3348.22
    107120     3349.38
    107160     3350.85
    107200     3351.79
    107240      3353.3
    107280      3354.6
    107320     3356.04
    107360     3357.07
    107400     3358.43
    107440     3358.96
    107480     3360.99
    107520     3362.23
    107560     3363.57
    107600     3364.71
    107640     3365.52
    107680     3367.02
    107720     3368.41
    107760     3369.94
    107800     3371.16
    107840      3371.8
    107880     3373.26
    107920     3374.42
    107960     3375.88
    108000      3376.8
    108040     3378.32
    108080     3379.62
    108120     3381.06
    108160     3382.08
    108200     3383.45
    108240     3383.96
    108280        3386
    108320     3387.24
    108360     3388.59
    108400     3389.74
    108440     3390.54
    108480     3392.03
    108520     3393.42
    108560     3394.95
    108600     3396.17
    108640      3396.8
    108680     3398.27
    108720     3399.41
    108760     3400.89
    108800     3401.82
    108840     3403.33
    108880     3404.65
    108920      3406.1
    108960     3407.11
    109000     3408.47
    109040     3408.98
    109080     3411.01
    109120     3412.26
    109160     3413.62
    109200     3414.75
    109240     3415.57
    109280     3417.08
    109320     3418.46
    109360     3419.98
    109400     3421.22
    109440     3421.84
    109480      3423.3
    109520     3424.45
    109560     3425.93
    109600     3426.86
    109640     3428.39
    109680      3429.7
    109720     3431.15
    109760     3432.16
    109800     3433.52
    109840     3434.02
    109880     3436.07
    109920     3437.32
    109960     3438.68
    110000     3439.82
    110040     3440.62
    110080     3442.13
    110120     3443.51
    110160     3445.04
    110200     3446.28
    110240     3446.89
    110280     3448.35
    110320     3449.52
    110360        3451
    110400     3451.93
    110440     3453.45
    110480     3454.77
    110520     3456.21
    110560     3457.23
    110600     3458.58
    110640     3459.08
    110680     3461.14
    110720     3462.37
    110760     3463.74
    110800     3464.86
    110840     3465.68
    110880     3467.18
    110920     3468.56
    110960     3470.09
    111000     3471.34
    111040     3471.93
    111080     3473.41
    111120     3474.58
    111160     3476.05
    111200     3476.99
    111240     3478.51
    111280     3479.83
    111320     3481.29
    111360     3482.31
    111400     3483.64
    111440     3484.12
    111480     3486.21
    111520     3487.44
    111560     3488.81
    111600     3489.93
    111640     3490.74
    111680     3492.24
    111720     3493.63
    111760     3495.16
    111800     3496.41
    111840     3497.01
    111880     3498.47
    111920     3499.64
    111960     3501.11
    112000     3502.06
    112040     3503.57
    112080      3504.9
    112120     3506.35
    112160     3507.38
    112200     3508.71
    112240     3509.18
    112280     3511.28
    112320     3512.51
    112360     3513.87
    112400        3515
    112440      3515.8
    112480      3517.3
    112520     3518.72
    112560     3520.24
    112600     3521.47
    112640     3522.07
    112680     3523.53
    112720     3524.71
    112760     3526.17
    112800     3527.13
    112840     3528.64
    112880     3529.96
    112920     3531.44
    112960     3532.46
    113000     3533.77
    113040     3534.23
    113080     3536.34
    113120     3537.57
    113160     3538.93
    113200     3540.07
    113240     3540.85
    113280     3542.35
    113320     3543.78
    113360     3545.32
    113400     3546.52
    113440     3547.12
    113480     3548.58
    113520     3549.76
    113560     3551.23
    113600     3552.18
    113640      3553.7
    113680     3555.01
    113720     3556.48
    113760      3557.5
    113800     3558.81
    113840     3559.28
    113880      3561.4
    113920     3562.61
    113960     3564.01
    114000     3565.13
    114040     3565.89
    114080     3567.39
    114120     3568.84
    114160     3570.36
    114200     3571.57
    114240     3572.15
    114280     3573.62
    114320     3574.79
    114360     3576.29
    114400     3577.24
    114440     3578.73
    114480     3580.05
    114520     3581.54
    114560     3582.57
    114600     3583.88
    114640     3584.33
    114680     3586.46
    114720     3587.68
    114760     3589.05
    114800     3590.18
    114840     3590.95
    114880     3592.44
    114920     3593.87
    114960     3595.41
    115000     3596.63
    115040      3597.2
    115080     3598.68
    115120     3599.84
    115160     3601.35
    115200     3602.29
    115240     3603.78
    115280     3605.12
    115320      3606.6
    115360     3607.62
    115400     3608.94
    115440     3609.39
    115480     3611.53
    115520     3612.75
    115560     3614.11
    115600     3615.25
    115640     3616.01
    115680      3617.5
    115720     3618.94
    115760     3620.49
    115800     3621.71
    115840     3622.27
    115880     3623.75
    115920     3624.92
    115960     3626.42
    116000     3627.37
    116040     3628.85
    116080     3630.19
    116120     3631.69
    116160     3632.69
    116200     3634.02
    116240     3634.46
    116280     3636.62
    116320     3637.81
    116360     3639.18
    116400     3640.32
    116440     3641.08
    116480     3642.57
    116520        3644
    116560     3645.57
    116600     3646.81
    116640     3647.34
    116680     3648.82
    116720     3650.02
    116760     3651.52
    116800     3652.45
    116840     3653.94
    116880     3655.28
    116920     3656.78
    116960     3657.77
    117000     3659.11
    117040     3659.52
    117080     3661.71
    117120     3662.89
    117160     3664.25
    117200     3665.39
    117240     3666.15
    117280     3667.65
    117320     3669.09
    117360     3670.66
    117400     3671.89
    117440     3672.44
    117480     3673.91
    117520      3675.1
    117560     3676.61
    117600     3677.51
    117640     3679.03
    117680     3680.35
    117720     3681.85
    117760     3682.85
    117800     3684.19
    117840      3684.6
    117880     3686.79
    117920     3687.96
    117960     3689.33
    118000     3690.49
    118040     3691.22
    118080     3692.72
    118120     3694.18
    118160     3695.75
    118200     3696.93
    118240     3697.49
    118280     3698.97
    118320     3700.16
    118360     3701.68
    118400     3702.58
    118440     3704.11
    118480     3705.43
    118520     3706.93
    118560     3707.93
    118600     3709.27
    118640     3709.66
    118680     3711.86
    118720     3713.05
    118760     3714.41
    118800     3715.57
    118840     3716.29
    118880     3717.82
    118920     3719.26
    118960     3720.83
    119000     3722.02
    119040     3722.56
    119080     3724.06
    119120     3725.22
    119160     3726.75
    119200     3727.66
    119240     3729.18
    119280      3730.5
    119320     3732.01
    119360        3733
    119400     3734.35
    119440     3734.73
    119480     3736.96
    119520     3738.13
    119560      3739.5
    119600     3740.66
    119640     3741.36
    119680      3742.9
    119720     3744.35
    119760     3745.93
    119800      3747.1
    119840     3747.64
    119880     3749.14
    119920      3750.3
    119960     3751.82
    120000     3752.72
    120040     3754.27
    120080     3755.58
    120120      3757.1
    120160     3758.08
    120200     3759.43
    120240      3759.8
    120280     3762.03
    120320      3763.2
    120360     3764.59
    120400     3765.74
    120440     3766.44
    120480     3767.98
    120520     3769.44
    120560     3770.98
    120600     3772.16
    120640     3772.71
    120680      3774.2
    120720     3775.38
    120760     3776.89
    120800     3777.78
    120840     3779.33
    120880     3780.62
    120920     3782.17
    120960     3783.15
    121000      3784.5
    121040     3784.86
    121080     3787.08
    121120     3788.26
    121160     3789.66
    121200     3790.81
    121240     3791.49
    121280     3793.04
    121320     3794.51
    121360     3796.03
    121400     3797.23
    121440     3797.77
    121480     3799.28
    121520     3800.46
    121560     3801.95
    121600     3802.86
    121640     3804.41
    121680     3805.72
    121720     3807.26
    121760     3808.24
    121800     3809.59
    121840     3809.93
    121880     3812.17
    121920     3813.35
    121960     3814.74
    122000      3815.9
    122040     3816.57
    122080     3818.11
    122120     3819.57
    122160     3821.11
    122200      3822.3
    122240     3822.84
    122280     3824.34
    122320     3825.54
    122360     3827.02
    122400     3827.93
    122440     3829.48
    122480      3830.8
    122520     3832.33
    122560      3833.3
    122600     3834.67
    122640        3835
    122680     3837.26
    122720      3838.4
    122760      3839.8
    122800     3840.95
    122840     3841.63
    122880     3843.16
    122920      3844.6
    122960     3846.16
    123000     3847.35
    123040     3847.89
    123080     3849.38
    123120     3850.59
    123160     3852.07
    123200     3852.97
    123240     3854.52
    123280     3855.84
    123320     3857.39
    123360     3858.35
    123400     3859.72
    123440     3860.04
    123480      3862.3
    123520     3863.46
    123560     3864.83
    123600     3865.99
    123640     3866.67
    123680     3868.21
    123720     3869.63
    123760      3871.2
    123800      3872.4
    123840     3872.92
    123880     3874.42
    123920     3875.64
    123960      3877.1
    124000     3878.01
    124040     3879.55
    124080     3880.88
    124120     3882.42
    124160     3883.39
    124200     3884.76
    124240     3885.07
    124280     3887.35
    124320     3888.49
    124360     3889.84
    124400     3891.03
    124440     3891.71
    124480     3893.25
    124520     3894.67
    124560     3896.23
    124600     3897.43
    124640     3897.96
    124680     3899.45
    124720     3900.67
    124760     3902.13
    124800     3903.05
    124840     3904.59
    124880     3905.92
    124920     3907.45
    124960     3908.44
    125000      3909.8
    125040      3910.1
    125080     3912.37
    125120      3913.5
    125160     3914.89
    125200     3916.05
    125240     3916.72
    125280     3918.29
    125320      3919.7
    125360     3921.27
    125400     3922.46
    125440     3923.01
    125480     3924.48
    125520     3925.71
    125560     3927.18
    125600     3928.09
    125640     3929.64
    125680     3930.96
    125720     3932.51
    125760     3933.49
    125800     3934.85
    125840     3935.14
    125880     3937.41
    125920     3938.54
    125960     3939.94
    126000      3941.1
    126040     3941.75
    126080     3943.34
    126120     3944.74
    126160     3946.31
    126200      3947.5
    126240     3948.05
    126280     3949.52
    126320     3950.75
    126360     3952.21
    126400     3953.14
    126440     3954.69
    126480     3956.01
    126520     3957.55
    126560     3958.53
    126600      3959.9
    126640     3960.18
    126680     3962.46
    126720     3963.55
    126760     3964.95
    126800     3966.15
    126840     3966.78
    126880     3968.38
    126920     3969.78
    126960     3971.36
    127000     3972.53
    127040     3973.09
    127080     3974.56
    127120      3975.8
    127160     3977.25
    127200     3978.19
    127240     3979.74
    127280     3981.07
    127320      3982.6
    127360     3983.59
    127400     3984.95
    127440     3985.24
    127480      3987.5
    127520     3988.61
    127560     3990.01
    127600      3991.2
    127640     3991.84
    127680     3993.43
    127720     3994.82
    127760     3996.42
    127800      3997.6
    127840     3998.15
    127880     3999.61
    127920     4000.86
    127960     4002.32
    128000     4003.25
    128040      4004.8
    128080     4006.12
    128120     4007.66
    128160     4008.65
    128200     4010.01
    128240      4010.3
    128280     4012.58
    128320     4013.68
    128360     4015.08
    128400     4016.29
    128440     4016.92
    128480      4018.5
    128520     4019.91
    128560     4021.49
    128600     4022.68
    128640     4023.21
    128680     4024.68
    128720     4025.94
    128760      4027.4
    128800     4028.32
    128840     4029.87
    128880     4031.16
    128920     4032.73
    128960     4033.72
    129000     4035.09
    129040     4035.35
    129080     4037.66
    129120     4038.75
    129160     4040.16
    129200     4041.34
    129240     4041.98
    129280     4043.57
    129320     4044.98
    129360     4046.57
    129400     4047.77
    129440     4048.28
    129480     4049.75
    129520     4051.01
    129560     4052.47
    129600     4053.39
    129640     4054.95
    129680     4056.26
    129720     4057.83
    129760     4058.82
    129800     4060.19
    129840     4060.43
    129880     4062.74
    129920     4063.84
    129960     4065.26
    130000     4066.43
    130040     4067.07
    130080     4068.66
    130120     4070.07
    130160     4071.68
    130200     4072.87
    130240     4073.36
    130280     4074.82
    130320      4076.1
    130360     4077.56
    130400     4078.46
    130440     4080.04
    130480     4081.37
    130520     4082.92
    130560     4083.91
    130600     4085.27
    130640     4085.51
    130680     4087.83
    130720     4088.94
    130760     4090.36
    130800     4091.53
    130840     4092.16
    130880     4093.76
    130920     4095.18
    130960      4096.8
    131000     4097.98
    131040     4098.45
    131080     4099.93
    131120     4101.21
    131160     4102.65
    131200     4103.56
    131240     4105.14
    131280     4106.47
    131320     4108.02
    131360     4109.01
    131400     4110.37
    131440     4110.59
    131480     4112.92
    131520     4114.04
    131560     4115.46
    131600     4116.62
    131640     4117.26
    131680     4118.87
    131720     4120.29
    131760     4121.92
    131800     4123.09
    131840     4123.55
    131880     4125.04
    131920     4126.31
    131960     4127.77
    132000     4128.69
    132040     4130.22
    132080     4131.58
    132120     4133.13
    132160     4134.12
    132200     4135.47
    132240     4135.68
    132280     4138.02
    132320     4139.15
    132360     4140.55
    132400     4141.73
    132440     4142.37
    132480     4143.97
    132520     4145.42
    132560     4147.02
    132600     4148.21
    132640     4148.65
    132680     4150.15
    132720     4151.43
    132760     4152.87
    132800     4153.79
    132840     4155.35
    132880     4156.68
    132920     4158.24
    132960     4159.23
    133000     4160.59
    133040     4160.81
    133080     4163.14
    133120     4164.29
    133160     4165.69
    133200     4166.85
    133240     4167.51
    133280     4169.09
    133320     4170.55
    133360     4172.15
    133400     4173.32
    133440     4173.77
    133480     4175.26
    133520     4176.54
    133560        4178
    133600      4178.9
    133640     4180.46
    133680      4181.8
    133720     4183.36
    133760     4184.35
    133800     4185.72
    133840      4185.9
    133880     4188.25
    133920     4189.42
    133960     4190.81
    134000     4191.99
    134040     4192.61
    134080     4194.21
    134120     4195.66
    134160     4197.24
    134200     4198.44
    134240     4198.86
    134280     4200.36
    134320     4201.65
    134360      4203.1
    134400     4203.98
    134440     4205.57
    134480     4206.88
    134520     4208.46
    134560     4209.46
    134600     4210.81
    134640     4210.98
    134680     4213.35
    134720      4214.5
    134760     4215.91
    134800     4217.09
    134840     4217.71
    134880      4219.3
    134920     4220.75
    134960     4222.35
    135000     4223.56
    135040     4223.95
    135080     4225.47
    135120     4226.73
    135160     4228.23
    135200     4229.09
    135240     4230.69
    135280        4232
    135320     4233.57
    135360     4234.59
    135400     4235.92
    135440     4236.07
    135480     4238.44
    135520      4239.6
    135560     4241.02
    135600     4242.21
    135640     4242.83
    135680     4244.41
    135720     4245.85
    135760     4247.45
    135800     4248.67
    135840     4249.06
    135880     4250.58
    135920     4251.85
    135960     4253.34
    136000     4254.19
    136040     4255.79
    136080     4257.11
    136120     4258.67
    136160      4259.7
    136200     4261.03
    136240     4261.18
    136280     4263.56
    136320      4264.7
    136360     4266.11
    136400     4267.31
    136440     4267.92
    136480      4269.5
    136520     4270.96
    136560     4272.57
    136600     4273.79
    136640     4274.15
    136680      4275.7
    136720     4276.96
    136760     4278.46
    136800     4279.31
    136840      4280.9
    136880     4282.22
    136920      4283.8
    136960      4284.8
    137000     4286.16
    137040     4286.29
    137080     4288.68
    137120     4289.82
    137160     4291.23
    137200     4292.43
    137240     4293.03
    137280     4294.64
    137320     4296.08
    137360      4297.7
    137400     4298.92
    137440     4299.28
    137480     4300.82
    137520     4302.08
    137560     4303.59
    137600     4304.44
    137640     4306.02
    137680     4307.35
    137720     4308.92
    137760     4309.94
    137800     4311.27
    137840      4311.4
    137880     4313.81
    137920     4314.95
    137960     4316.36
    138000     4317.57
    138040     4318.16
    138080     4319.77
    138120      4321.2
    138160     4322.83
    138200     4324.06
    138240     4324.41
    138280     4325.95
    138320      4327.2
    138360     4328.71
    138400     4329.57
    138440     4331.15
    138480     4332.46
    138520     4334.05
    138560     4335.07
    138600      4336.4
    138640     4336.52
    138680     4338.93
    138720     4340.07
    138760     4341.49
    138800     4342.68
    138840     4343.28
    138880     4344.89
    138920     4346.31
    138960     4347.95
    139000     4349.17
    139040     4349.53
    139080     4351.07
    139120     4352.32
    139160     4353.82
    139200      4354.7
    139240     4356.26
    139280     4357.58
    139320     4359.19
    139360      4360.2
    139400     4361.52
    139440     4361.64
    139480     4364.06
    139520      4365.2
    139560      4366.6
    139600     4367.79
    139640     4368.38
    139680     4370.02
    139720     4371.41
    139760     4373.06
    139800     4374.31
    139840     4374.65
    139880     4376.18
    139920     4377.45
    139960     4378.93
    140000     4379.83
    140040     4381.38
    140080     4382.72
    140120     4384.32
    140160     4385.34
    140200     4386.67
    140240     4386.78
    140280     4389.19
    140320     4390.34
    140360     4391.74
    140400     4392.92
    140440     4393.51
    140480     4395.17
    140520     4396.55
    140560     4398.21
    140600     4399.44
    140640      4399.8
    140680     4401.31
    140720      4402.6
    140760     4404.09
    140800     4404.96
    140840     4406.54
    140880     4407.84
    140920     4409.46
    140960     4410.46
    141000     4411.83
    141040     4411.92
    141080     4414.35
    141120     4415.49
    141160     4416.88
    141200     4418.07
    141240     4418.65
    141280     4420.31
    141320     4421.69
    141360     4423.36
    141400     4424.55
    141440     4424.94
    141480     4426.46
    141520     4427.76
    141560     4429.23
    141600     4430.09
    141640     4431.67
    141680     4432.97
    141720      4434.6
    141760     4435.61
    141800     4436.96
    141840     4437.06
    141880     4439.49
    141920     4440.61
    141960     4442.03
    142000      4443.2
    142040     4443.78
    142080     4445.45
    142120     4446.81
    142160     4448.49
    142200      4449.7
    142240     4450.06
    142280     4451.59
    142320     4452.87
    142360     4454.35
    142400      4455.2
    142440     4456.81
    142480      4458.1
    142520     4459.72
    142560     4460.74
    142600     4462.08
    142640     4462.17
    142680     4464.62
    142720     4465.75
    142760     4467.15
    142800     4468.33
    142840     4468.91
    142880     4470.56
    142920     4471.94
    142960     4473.61
    143000     4474.83
    143040     4475.17
    143080     4476.71
    143120     4477.99
    143160     4479.48
    143200      4480.3
    143240     4481.91
    143280      4483.2
    143320     4484.83
    143360     4485.84
    143400     4487.19
    143440     4487.28
    143480     4489.73
    143520     4490.83
    143560     4492.26
    143600     4493.45
    143640     4493.99
    143680     4495.67
    143720     4497.03
    143760     4498.72
    143800     4499.93
    143840     4500.28
    143880     4501.81
    143920     4503.09
    143960     4504.57
    144000      4505.4
    144040     4507.02
    144080     4508.28
    144120     4509.94
    144160     4510.95
    144200      4512.3
    144240     4512.38
    144280     4514.84
    144320     4515.95
    144360     4517.36
    144400     4518.56
    144440     4519.11
    144480     4520.76
    144520     4522.14
    144560     4523.81
    144600     4525.05
    144640     4525.39
    144680     4526.91
    144720     4528.19
    144760     4529.64
    144800     4530.48
    144840     4532.13
    144880     4533.37
    144920     4535.02
    144960     4536.04
    145000      4537.4
    145040     4537.49
    145080     4539.95
    145120     4541.07
    145160     4542.48
    145200     4543.65
    145240     4544.23
    145280     4545.86
    145320     4547.25
    145360      4548.9
    145400     4550.14
    145440     4550.49
    145480     4552.01
    145520     4553.28
    145560     4554.72
    145600     4555.56
    145640     4557.23
    145680     4558.46
    145720     4560.11
    145760      4561.1
    145800     4562.49
    145840     4562.58
    145880     4565.05
    145920     4566.16
    145960     4567.59
    146000     4568.74
    146040     4569.32
    146080     4570.96
    146120     4572.34
    146160     4574.01
    146200     4575.24
    146240     4575.59
    146280     4577.11
    146320     4578.38
    146360     4579.83
    146400     4580.68
    146440     4582.32
    146480     4583.56
    146520     4585.22
    146560     4586.22
    146600      4587.6
    146640     4587.69
    146680     4590.16
    146720     4591.26
    146760      4592.7
    146800     4593.86
    146840     4594.39
    146880     4596.06
    146920     4597.43
    146960     4599.12
    147000     4600.33
    147040     4600.68
    147080      4602.2
    147120      4603.5
    147160     4604.94
    147200     4605.77
    147240     4607.43
    147280     4608.66
    147320     4610.32
    147360     4611.31
    147400     4612.71
    147440     4612.78
    147480     4615.28
    147520     4616.37
    147560     4617.81
    147600     4618.95
    147640     4619.51
    147680     4621.16
    147720     4622.53
    147760     4624.23
    147800     4625.44
    147840      4625.8
    147880     4627.27
    147920     4628.58
    147960     4630.05
    148000     4630.87
    148040     4632.53
    148080     4633.77
    148120     4635.42
    148160     4636.43
    148200     4637.82
    148240     4637.89
    148280     4640.37
    148320     4641.49
    148360     4642.93
    148400     4644.06
    148440     4644.62
    148480     4646.28
    148520     4647.65
    148560     4649.34
    148600     4650.55
    148640     4650.89
    148680     4652.37
    148720     4653.68
    148760     4655.16
    148800     4655.99
    148840     4657.62
    148880     4658.87
    148920     4660.54
    148960     4661.51
    149000     4662.92
    149040        4663
    149080     4665.47
    149120     4666.59
    149160     4668.06
    149200     4669.17
    149240     4669.73
    149280     4671.37
    149320     4672.75
    149360     4674.45
    149400     4675.65
    149440        4676
    149480     4677.46
    149520     4678.79
    149560     4680.27
    149600     4681.08
    149640     4682.71
    149680     4684.01
    149720     4685.68
    149760     4686.64
    149800     4688.03
    149840     4688.11
    149880     4690.58
    149920     4691.69
    149960     4693.17
    150000      4694.3
    150040     4694.85
    150080     4696.48
    150120     4697.87
    150160     4699.56
    150200     4700.78
    150240      4701.1
    150280     4702.56
    150320     4703.92
    150360     4705.38
    150400     4706.18
    150440     4707.83
    150480     4709.11
    150520     4710.77
    150560     4711.75
    150600     4713.15
    150640     4713.19
    150680     4715.69
    150720      4716.8
    150760     4718.26
    150800     4719.41
    150840     4719.96
    150880      4721.6
    150920     4722.98
    150960     4724.68
    151000     4725.88
    151040     4726.22
    151080     4727.67
    151120     4729.02
    151160     4730.49
    151200     4731.28
    151240     4732.93
    151280     4734.19
    151320     4735.89
    151360     4736.85
    151400     4738.25
    151440     4738.28
    151480     4740.77
    151520      4741.9
    151560     4743.38
    151600     4744.52
    151640     4745.04
    151680     4746.68
    151720     4748.07
    151760     4749.79
    151800     4750.96
    151840     4751.31
    151880     4752.75
    151920      4754.1
    151960     4755.59
    152000     4756.38
    152040     4758.02
    152080      4759.3
    152120     4760.96
    152160     4761.92
    152200     4763.32
    152240     4763.37
    152280     4765.84
    152320     4766.97
    152360     4768.48
    152400     4769.56
    152440     4770.13
    152480     4771.75
    152520     4773.14
    152560     4774.87
    152600     4776.03
    152640     4776.39
    152680     4777.83
    152720     4779.14
    152760     4780.65
    152800     4781.43
    152840     4783.06
    152880     4784.36
    152920     4786.02
    152960     4786.98
    153000      4788.4
    153040     4788.41
    153080     4790.89
    153120     4792.03
    153160     4793.54
    153200      4794.6
    153240     4795.18
    153280     4796.79
    153320     4798.16
    153360      4799.9
    153400     4801.07
    153440     4801.42
    153480     4802.86
    153520     4804.16
    153560     4805.68
    153600     4806.48
    153640      4808.1
    153680      4809.4
    153720     4811.07
    153760     4812.02
    153800     4813.46
    153840     4813.46
    153880     4815.92
    153920     4817.08
    153960     4818.59
    154000     4819.62
    154040     4820.21
    154080     4821.85
    154120      4823.2
    154160     4824.95
    154200     4826.11
    154240     4826.45
    154280     4827.87
    154320     4829.19
    154360     4830.75
    154400     4831.51
    154440     4833.14
    154480     4834.46
    154520     4836.09
    154560     4837.04
    154600      4838.5
    154640     4838.51
    154680     4840.96
    154720     4842.11
    154760     4843.59
    154800     4844.62
    154840     4845.23
    154880     4846.84
    154920     4848.22
    154960     4849.94
    155000      4851.1
    155040     4851.43
    155080     4852.86
    155120     4854.18
    155160     4855.75
    155200      4856.5
    155240     4858.14
    155280     4859.46
    155320     4861.08
    155360     4862.02
    155400     4863.49
    155440      4863.5
    155480     4865.95
    155520     4867.13
    155560     4868.57
    155600     4869.57
    155640     4870.21
    155680     4871.82
    155720     4873.22
    155760     4874.93
    155800     4876.07
    155840      4876.4
    155880     4877.87
    155920     4879.17
    155960      4880.7
    156000      4881.5
    156040     4883.14
    156080     4884.44
    156120     4886.07
    156160     4886.99
    156200     4888.49
    156240     4888.47
    156280     4890.94
    156320      4892.1
    156360     4893.55
    156400     4894.58
    156440      4895.2
    156480     4896.81
    156520     4898.19
    156560     4899.91
    156600     4901.07
    156640     4901.39
    156680     4902.82
    156720     4904.12
    156760     4905.67
    156800     4906.47
    156840     4908.12
    156880     4909.41
    156920     4911.04
    156960     4911.96
    157000     4913.46
    157040     4913.46
    157080     4915.92
    157120     4917.07
    157160     4918.53
    157200     4919.55
    157240     4920.16
    157280     4921.78
    157320     4923.17
    157360     4924.92
    157400     4926.05
    157440     4926.36
    157480      4927.8
    157520     4929.11
    157560     4930.67
    157600     4931.46
    157640     4933.09
    157680     4934.37
    157720     4936.02
    157760     4936.94
    157800     4938.45
    157840     4938.43
    157880     4940.91
    157920     4942.06
    157960     4943.52
    158000     4944.54
    158040     4945.15
    158080     4946.78
    158120     4948.16
    158160     4949.92
    158200     4951.04
    158240     4951.36
    158280     4952.79
    158320      4954.1
    158360     4955.66
    158400     4956.43
    158440     4958.09
    158480     4959.37
    158520     4961.02
    158560     4961.91
    158600     4963.43
    158640     4963.41
    158680      4965.9
    158720     4967.05
    158760     4968.51
    158800      4969.5
    158840     4970.11
    158880     4971.75
    158920     4973.15
    158960     4974.92
    159000     4976.03
    159040     4976.34
    159080     4977.78
    159120      4979.1
    159160     4980.64
    159200     4981.43
    159240     4983.09
    159280     4984.35
    159320     4986.01
    159360     4986.92
    159400      4988.4
    159440     4988.41
    159480     4990.88
    159520     4992.04
    159560     4993.52
    159600     4994.52
    159640      4995.1
    159680     4996.76
    159720     4998.17
    159760     4999.96
    159800     5001.03
    159840     5001.34
    159880     5002.81
    159920     5004.11
    159960     5005.66
    160000     5006.44
    160040     5008.07
    160080     5009.36
    160120     5011.03
    160160     5011.92
    160200      5013.4
    160240     5013.42
    160280     5015.89
    160320     5017.03
    160360     5018.54
    160400     5019.52
    160440      5020.1
    160480      5021.8
    160520     5023.18
    160560     5024.96
    160600     5026.03
    160640     5026.35
    160680     5027.82
    160720     5029.14
    160760      5030.7
    160800     5031.44
    160840     5033.06
    160880     5034.39
    160920     5036.05
    160960     5036.92
    161000     5038.42
    161040     5038.45
    161080     5040.91
    161120     5042.06
    161160     5043.54
    161200     5044.51
    161240     5045.13
    161280     5046.81
    161320      5048.2
    161360     5049.96
    161400     5051.06
    161440     5051.37
    161480     5052.82
    161520     5054.15
    161560      5055.7
    161600     5056.46
    161640     5058.08
    161680     5059.41
    161720     5061.07
    161760     5061.93
    161800     5063.43
    161840     5063.43
    161880     5065.91
    161920     5067.05
    161960     5068.54
    162000      5069.5
    162040     5070.11
    162080     5071.82
    162120     5073.21
    162160     5074.98
    162200     5076.07
    162240     5076.37
    162280     5077.82
    162320     5079.15
    162360     5080.71
    162400     5081.44
    162440     5083.07
    162480      5084.4
    162520     5086.08
    162560     5086.96
    162600     5088.44
    162640     5088.46
    162680     5090.92
    162720     5092.07
    162760     5093.54
    162800     5094.53
    162840     5095.11
    162880     5096.83
    162920     5098.25
    162960        5100
    163000     5101.08
    163040     5101.36
    163080     5102.84
    163120     5104.17
    163160     5105.72
    163200     5106.47
    163240     5108.07
    163280     5109.42
    163320      5111.1
    163360     5111.96
    163400     5113.43
    163440     5113.46
    163480     5115.92
    163520     5117.08
    163560     5118.56
    163600     5119.55
    163640     5120.12
    163680     5121.83
    163720     5123.27
    163760        5125
    163800     5126.12
    163840     5126.38
    163880     5127.85
    163920     5129.19
    163960     5130.74
    164000     5131.49
    164040     5133.08
    164080     5134.44
    164120     5136.13
    164160     5136.95
    164200     5138.44
    164240     5138.46
    164280     5140.94
    164320      5142.1
    164360     5143.57
    164400     5144.57
    164440     5145.18
    164480     5146.86
    164520      5148.3
    164560     5150.04
    164600     5151.13
    164640     5151.42
    164680     5152.87
    164720     5154.23
    164760      5155.8
    164800     5156.54
    164840      5158.1
    164880     5159.45
    164920     5161.14
    164960     5161.96
    165000     5163.46
    165040     5163.46
    165080        5166
    165120     5167.13
    165160     5168.61
    165200     5169.61
    165240     5170.21
    165280     5171.88
    165320     5173.28
    165360     5175.07
    165400     5176.14
    165440     5176.44
    165480     5177.88
    165520     5179.23
    165560     5180.81
    165600     5181.56
    165640     5183.13
    165680     5184.46
    165720     5186.15
    165760     5186.98
    165800     5188.47
    165840     5188.48
    165880     5191.01
    165920     5192.15
    165960     5193.62
    166000     5194.63
    166040     5195.22
    166080     5196.88
    166120     5198.28
    166160     5200.09
    166200     5201.16
    166240     5201.43
    166280      5202.9
    166320     5204.27
    166360     5205.82
    166400     5206.58
    166440     5208.13
    166480     5209.47
    166520     5211.16
    166560     5211.97
    166600     5213.46
    166640     5213.49
    166680     5216.04
    166720     5217.13
    166760     5218.62
    166800     5219.64
    166840     5220.24
    166880      5221.9
    166920     5223.29
    166960     5225.11
    167000     5226.16
    167040     5226.45
    167080     5227.91
    167120     5229.27
    167160     5230.84
    167200     5231.58
    167240     5233.14
    167280     5234.47
    167320     5236.15
    167360     5236.99
    167400     5238.49
    167440     5238.48
    167480     5241.02
    167520     5242.14
    167560     5243.63
    167600     5244.65
    167640     5245.22
    167680     5246.91
    167720     5248.29
    167760     5250.13
    167800     5251.17
    167840     5251.45
    167880      5252.9
    167920      5254.3
    167960     5255.86
    168000     5256.58
    168040     5258.17
    168080      5259.5
    168120     5261.19
    168160     5262.02
    168200     5263.53
    168240     5263.51
    168280     5266.05
    168320     5267.17
    168360     5268.64
    168400     5269.68
    168440     5270.22
    168480     5271.92
    168520     5273.32
    168560     5275.15
    168600     5276.18
    168640     5276.47
    168680     5277.92
    168720     5279.31
    168760     5280.89
    168800     5281.62
    168840     5283.21
    168880     5284.52
    168920     5286.21
    168960     5287.04
    169000     5288.55
    169040     5288.54
    169080     5291.08
    169120      5292.2
    169160     5293.68
    169200      5294.7
    169240     5295.24
    169280     5296.96
    169320     5298.36
    169360      5300.2
    169400     5301.24
    169440      5301.5
    169480     5302.96
    169520     5304.35
    169560     5305.93
    169600     5306.64
    169640     5308.27
    169680     5309.54
    169720     5311.24
    169760     5312.07
    169800      5313.6
    169840     5313.59
    169880     5316.09
    169920     5317.25
    169960     5318.73
    170000     5319.73
    170040     5320.28
    170080     5322.01
    170120      5323.4
    170160     5325.22
    170200     5326.26
    170240     5326.55
    170280     5327.99
    170320     5329.36
    170360     5330.96
    170400     5331.68
    170440     5333.28
    170480     5334.57
    170520     5336.28
    170560     5337.07
    170600     5338.63
    170640     5338.63
    170680     5341.11
    170720     5342.28
    170760     5343.78
    170800     5344.76
    170840     5345.31
    170880     5347.02
    170920     5348.43
    170960     5350.23
    171000     5351.29
    171040     5351.58
    171080        5353
    171120     5354.38
    171160     5355.98
    171200     5356.71
    171240     5358.32
    171280     5359.61
    171320      5361.3
    171360     5362.11
    171400     5363.65
    171440     5363.64
    171480     5366.16
    171520     5367.32
    171560     5368.83
    171600     5369.79
    171640     5370.36
    171680     5372.07
    171720     5373.47
    171760     5375.24
    171800     5376.32
    171840     5376.62
    171880     5378.02
    171920     5379.42
    171960     5381.02
    172000     5381.74
    172040     5383.34
    172080     5384.63
    172120     5386.32
    172160     5387.12
    172200     5388.69
    172240     5388.65
    172280     5391.18
    172320     5392.32
    172360     5393.84
    172400      5394.8
    172440     5395.37
    172480      5397.1
    172520      5398.5
    172560     5400.28
    172600     5401.33
    172640     5401.62
    172680        5403
    172720     5404.45
    172760     5406.03
    172800     5406.75
    172840     5408.35
    172880     5409.66
    172920     5411.33
    172960     5412.15
    173000      5413.7
    173040     5413.65
    173080     5416.19
    173120     5417.35
    173160     5418.88
    173200     5419.83
    173240     5420.38
    173280     5422.11
    173320     5423.53
    173360     5425.29
    173400     5426.35
    173440     5426.65
    173480     5428.02
    173520     5429.48
    173560     5431.05
    173600     5431.81
    173640     5433.36
    173680     5434.68
    173720     5436.36
    173760     5437.17
    173800     5438.73
    173840     5438.68
    173880     5441.22
    173920     5442.41
    173960     5443.89
    174000     5444.85
    174040      5445.4
    174080     5447.16
    174120     5448.57
    174160     5450.33
    174200     5451.39
    174240     5451.68
    174280     5453.03
    174320      5454.5
    174360     5456.06
    174400     5456.85
    174440     5458.39
    174480     5459.71
    174520      5461.4
    174560     5462.22
    174600     5463.76
    174640     5463.72
    174680     5466.27
    174720     5467.44
    174760     5468.93
    174800     5469.89
    174840     5470.43
    174880      5472.2
    174920     5473.61
    174960     5475.38
    175000     5476.43
    175040     5476.73
    175080     5478.08
    175120     5479.56
    175160     5481.11
    175200     5481.91
    175240     5483.44
    175280     5484.74
    175320     5486.45
    175360     5487.25
    175400     5488.81
    175440     5488.76
    175480     5491.32
    175520     5492.46
    175560     5493.96
    175600     5494.92
    175640     5495.44
    175680     5497.24
    175720     5498.65
    175760      5500.4
    175800     5501.46
    175840     5501.73
    175880      5503.1
    175920     5504.57
    175960     5506.11
    176000     5506.94
    176040     5508.48
    176080     5509.78
    176120     5511.49
    176160     5512.26
    176200     5513.82
    176240     5513.79
    176280     5516.33
    176320     5517.51
    176360     5519.01
    176400     5519.95
    176440     5520.48
    176480     5522.26
    176520     5523.68
    176560     5525.47
    176600      5526.5
    176640     5526.74
    176680     5528.12
    176720     5529.61
    176760     5531.12
    176800     5531.96
    176840     5533.49
    176880      5534.8
    176920     5536.49
    176960     5537.28
    177000     5538.86
    177040      5538.8
    177080     5541.35
    177120     5542.53
    177160     5544.03
    177200     5544.98
    177240     5545.49
    177280     5547.27
    177320     5548.71
    177360     5550.51
    177400     5551.53
    177440     5551.74
    177480     5553.15
    177520     5554.63
    177560     5556.13
    177600     5556.96
    177640     5558.51
    177680     5559.82
    177720     5561.53
    177760      5562.3
    177800     5563.89
    177840     5563.81
    177880     5566.35
    177920     5567.55
    177960     5569.06
    178000     5570.02
    178040     5570.53
    178080     5572.31
    178120     5573.72
    178160     5575.52
    178200     5576.54
    178240     5576.78
    178280     5578.17
    178320     5579.64
    178360     5581.18
    178400     5581.98
    178440     5583.53
    178480     5584.85
    178520     5586.57
    178560     5587.32
    178600     5588.92
    178640     5588.82
    178680      5591.4
    178720      5592.6
    178760      5594.1
    178800        5595
    178840     5595.56
    178880     5597.34
    178920     5598.76
    178960     5600.58
    179000     5601.58
    179040     5601.81
    179080      5603.2
    179120     5604.68
    179160     5606.21
    179200        5607
    179240     5608.55
    179280     5609.87
    179320     5611.58
    179360     5612.33
    179400     5613.94
    179440     5613.82
    179480     5616.43
    179520     5617.64
    179560     5619.13
    179600     5620.02
    179640     5620.56
    179680     5622.34
    179720     5623.82
    179760     5625.61
    179800     5626.59
    179840     5626.84
    179880     5628.24
    179920     5629.71
    179960     5631.25
    180000     5632.01
    180040     5633.56
    180080     5634.85
    180120      5636.6
    180160     5637.35
    180200     5638.96
    180240     5638.81
    180280     5641.44
    180320     5642.65
    180360     5644.16
    180400     5645.05
    180440     5645.59
    180480     5647.37
    180520     5648.86
    180560     5650.65
    180600     5651.63
    180640     5651.87
    180680     5653.25
    180720     5654.74
    180760     5656.32
    180800     5657.04
    180840     5658.59
    180880     5659.88
    180920     5661.64
    180960     5662.38
    181000     5663.98
    181040     5663.83
    181080     5666.48
    181120     5667.69
    181160     5669.16
    181200     5670.08
    181240     5670.64
    181280     5672.42
    181320      5673.9
    181360     5675.69
    181400     5676.68
    181440     5676.93
    181480     5678.29
    181520     5679.76
    181560     5681.34
    181600     5682.06
    181640      5683.6
    181680     5684.91
    181720     5686.66
    181760      5687.4
    181800     5689.05
    181840     5688.86
    181880     5691.54
    181920     5692.71
    181960      5694.2
    182000     5695.11
    182040     5695.65
    182080     5697.46
    182120     5698.94
    182160     5700.72
    182200     5701.71
    182240     5701.94
    182280     5703.33
    182320     5704.79
    182360     5706.36
    182400      5707.1
    182440     5708.65
    182480     5709.96
    182520      5711.7
    182560     5712.44
    182600     5714.08
    182640      5713.9
    182680     5716.59
    182720     5717.72
    182760     5719.23
    182800     5720.15
    182840     5720.67
    182880     5722.49
    182920     5723.98
    182960     5725.74
    183000     5726.74
    183040     5726.97
    183080     5728.35
    183120     5729.82
    183160     5731.41
    183200     5732.14
    183240     5733.68
    183280     5735.01
    183320     5736.75
    183360     5737.47
    183400     5739.13
    183440     5738.95
    183480     5741.63
    183520     5742.79
    183560     5744.26
    183600     5745.18
    183640     5745.71
    183680     5747.53
    183720     5749.04
    183760     5750.77
    183800     5751.79
    183840        5752
    183880     5753.41
    183920     5754.86
    183960     5756.45
    184000     5757.18
    184040     5758.68
    184080     5760.03
    184120     5761.79
    184160     5762.49
    184200     5764.13
    184240     5763.98
    184280     5766.66
    184320     5767.83
    184360     5769.29
    184400     5770.23
    184440     5770.73
    184480     5772.54
    184520     5774.06
    184560     5775.81
    184600     5776.79
    184640     5777.02
    184680     5778.43
    184720      5779.9
    184760     5781.47
    184800     5782.19
    184840     5783.71
    184880     5785.04
    184920     5786.83
    184960     5787.52
    185000     5789.14
    185040     5788.98
    185080     5791.67
    185120     5792.83
    185160     5794.33
    185200     5795.25
    185240     5795.76
    185280     5797.59
    185320     5799.08
    185360     5800.85
    185400     5801.86
    185440     5802.06
    185480     5803.46
    185520     5804.93
    185560     5806.49
    185600     5807.22
    185640     5808.77
    185680     5810.05
    185720     5811.87
    185760     5812.57
    185800     5814.14
    185840     5814.01
    185880     5816.69
    185920     5817.86
    185960     5819.32
    186000     5820.27
    186040     5820.81
    186080      5822.6
    186120     5824.11
    186160      5825.9
    186200     5826.86
    186240     5827.08
    186280     5828.46
    186320     5829.93
    186360     5831.51
    186400     5832.23
    186440     5833.75
    186480     5835.06
    186520     5836.89
    186560     5837.58
    186600     5839.15
    186640     5838.99
    186680      5841.7
    186720     5842.87
    186760     5844.32
    186800     5845.28
    186840      5845.8
    186880     5847.61
    186920     5849.15
    186960     5850.91
    187000     5851.84
    187040      5852.1
    187080     5853.47
    187120     5854.98
    187160     5856.52
    187200     5857.25
    187240     5858.78
    187280     5860.07
    187320     5861.93
    187360     5862.58
    187400     5864.16
    187440     5864.02
    187480     5866.71
    187520     5867.85
    187560     5869.35
    187600      5870.3
    187640     5870.81
    187680     5872.61
    187720     5874.16
    187760     5875.91
    187800     5876.83
    187840      5877.1
    187880     5878.49
    187920     5879.97
    187960     5881.52
    188000     5882.27
    188040     5883.76
    188080     5885.08
    188120     5886.92
    188160     5887.59
    188200     5889.16
    188240     5889.02
    188280     5891.68
    188320     5892.85
    188360     5894.34
    188400     5895.29
    188440     5895.78
    188480     5897.62
    188520     5899.14
    188560      5900.9
    188600     5901.82
    188640      5902.1
    188680     5903.48
    188720     5904.97
    188760     5906.53
    188800     5907.28
    188840      5908.8
    188880     5910.09
    188920     5911.93
    188960     5912.61
    189000     5914.18
    189040     5914.04
    189080      5916.7
    189120     5917.85
    189160     5919.32
    189200     5920.28
    189240     5920.78
    189280      5922.6
    189320     5924.16
    189360     5925.89
    189400     5926.81
    189440      5927.1
    189480     5928.48
    189520     5929.95
    189560     5931.53
    189600     5932.27
    189640     5933.79
    189680     5935.07
    189720     5936.94
    189760     5937.64
    189800     5939.19
    189840     5939.06
    189880     5941.69
    189920     5942.86
    189960     5944.33
    190000     5945.28
    190040     5945.77
    190080     5947.61
    190120     5949.16
    190160     5950.89
    190200     5951.81
    190240     5952.11
    190280     5953.49
    190320     5954.94
    190360     5956.52
    190400     5957.29
    190440     5958.76
    190480     5960.08
    190520     5961.97
    190560     5962.65
    190600     5964.19
    190640     5964.08
    190680     5966.73
    190720     5967.88
    190760     5969.35
    190800     5970.29
    190840     5970.77
    190880     5972.64
    190920     5974.15
    190960      5975.9
    191000     5976.83
    191040     5977.14
    191080      5978.5
    191120     5979.95
    191160     5981.52
    191200     5982.29
    191240     5983.77
    191280     5985.11
    191320        5987
    191360     5987.65
    191400     5989.19
    191440     5989.11
    191480     5991.74
    191520      5992.9
    191560     5994.36
    191600     5995.31
    191640     5995.79
    191680     5997.66
    191720     5999.17
    191760     6000.92
    191800     6001.84
    191840     6002.16
    191880     6003.52
    191920     6004.96
    191960     6006.54
    192000      6007.3
    192040      6008.8
    192080     6010.11
    192120        6012
    192160     6012.67
    192200      6014.2
    192240     6014.11
    192280     6016.77
    192320     6017.92
    192360     6019.38
    192400     6020.34
    192440     6020.81
    192480     6022.69
    192520     6024.19
    192560     6025.95
    192600     6026.86
    192640      6027.2
    192680     6028.53
    192720     6029.98
    192760     6031.55
    192800     6032.31
    192840     6033.83
    192880     6035.13
    192920     6037.03
    192960     6037.65
    193000     6039.23
    193040     6039.17
    193080     6041.79
    193120     6042.98
    193160     6044.41
    193200     6045.37
    193240     6045.84
    193280     6047.74
    193320     6049.24
    193360        6051
    193400      6051.9
    193440     6052.26
    193480      6053.6
    193520     6055.06
    193560      6056.6
    193600     6057.35
    193640     6058.88
    193680     6060.18
    193720     6062.09
    193760     6062.73
    193800     6064.29
    193840     6064.24
    193880     6066.87
    193920     6068.05
    193960     6069.47
    194000     6070.44
    194040     6070.92
    194080      6072.8
    194120     6074.31
    194160     6076.08
    194200     6076.98
    194240     6077.35
    194280     6078.67
    194320     6080.14
    194360     6081.68
    194400      6082.4
    194440     6083.98
    194480     6085.25
    194520     6087.16
    194560     6087.77
    194600     6089.33
    194640     6089.29
    194680     6091.92
    194720     6093.09
    194760     6094.51
    194800     6095.51
    194840     6095.97
    194880     6097.86
    194920     6099.37
    194960     6101.12
    195000     6102.03
    195040      6102.4
    195080     6103.72
    195120     6105.17
    195160     6106.73
    195200     6107.43
    195240     6109.03
    195280     6110.29
    195320      6112.2
    195360     6112.83
    195400     6114.39
    195440      6114.3
    195480     6116.96
    195520     6118.12
    195560     6119.56
    195600     6120.57
    195640     6121.05
    195680     6122.91
    195720     6124.41
    195760     6126.19
    195800     6127.09
    195840     6127.43
    195880     6128.75
    195920     6130.19
    195960     6131.77
    196000     6132.48
    196040     6134.05
    196080     6135.38
    196120     6137.25
    196160     6137.87
    196200     6139.39
    196240     6139.33
    196280     6142.03
    196320     6143.16
    196360     6144.58
    196400     6145.62
    196440     6146.08
    196480     6147.95
    196520     6149.45
    196560     6151.22
    196600     6152.15
    196640     6152.48
    196680     6153.82
    196720     6155.24
    196760      6156.8
    196800     6157.52
    196840     6159.13
    196880     6160.42
    196920     6162.32
    196960     6162.94
    197000     6164.45
    197040     6164.37
    197080     6167.08
    197120     6168.21
    197160     6169.61
    197200      6170.7
    197240     6171.15
    197280     6173.02
    197320      6174.5
    197360     6176.28
    197400      6177.2
    197440     6177.51
    197480     6178.88
    197520     6180.31
    197560     6181.84
    197600     6182.55
    197640     6184.18
    197680     6185.46
    197720     6187.39
    197760     6187.97
    197800     6189.46
    197840     6189.39
    197880      6192.1
    197920     6193.21
    197960      6194.6
    198000     6195.73
    198040     6196.18
    198080     6198.03
    198120     6199.56
    198160     6201.31
    198200     6202.23
    198240     6202.53
    198280      6203.9
    198320     6205.34
    198360     6206.88
    198400     6207.59
    198440      6209.2
    198480     6210.51
    198520     6212.44
    198560     6213.03
    198600     6214.51
    198640     6214.44
    198680     6217.17
    198720     6218.23
    198760     6219.65
    198800     6220.76
    198840     6221.21
    198880     6223.07
    198920      6224.6
    198960     6226.36
    199000     6227.24
    199040     6227.57
    199080     6228.94
    199120     6230.35
    199160     6231.93
    199200     6232.62
    199240     6234.22
    199280     6235.54
    199320     6237.49
    199360     6238.03
    199400     6239.59
    199440     6239.48
    199480     6242.21
    199520     6243.26
    199560     6244.69
    199600     6245.81
    199640     6246.23
    199680     6248.12
    199720     6249.62
    199760     6251.41
    199800     6252.23
    199840     6252.58
    199880     6253.95
    199920      6255.4
    199960     6256.97
    200000     6257.65
    200040     6259.25
    200080     6260.58
    200120      6262.5
    200160     6263.05
    200200     6264.63
    200240     6264.51
    200280     6267.26
    200320     6268.29
    200360     6269.73
    200400     6270.84
    200440     6271.29
    200480     6273.16
    200520     6274.68
    200560     6276.46
    200600     6277.29
    200640     6277.61
    200680     6279.03
    200720     6280.45
    200760     6281.99
    200800     6282.69
    200840     6284.28
    200880     6285.63
    200920     6287.54
    200960     6288.09
    201000     6289.68
    201040     6289.56
    201080     6292.27
    201120     6293.33
    201160     6294.79
    201200     6295.87
    201240     6296.33
    201280     6298.21
    201320     6299.71
    201360     6301.48
    201400     6302.32
    201440     6302.68
    201480     6304.04
    201520      6305.5
    201560     6307.03
    201600     6307.72
    201640     6309.33
    201680     6310.67
    201720      6312.6
    201760     6313.14
    201800     6314.72
    201840     6314.57
    201880     6317.34
    201920     6318.38
    201960     6319.82
    202000     6320.92
    202040     6321.36
    202080     6323.26
    202120     6324.73
    202160     6326.53
    202200     6327.38
    202240     6327.71
    202280     6329.06
    202320     6330.54
    202360     6332.04
    202400     6332.77
    202440     6334.38
    202480     6335.74
    202520     6337.65
    202560     6338.15
    202600     6339.79
    202640     6339.59
    202680     6342.36
    202720      6343.4
    202760     6344.83
    202800     6345.94
    202840     6346.37
    202880     6348.28
    202920     6349.77
    202960     6351.57
    203000     6352.36
    203040     6352.73
    203080     6354.09
    203120     6355.57
    203160     6357.09
    203200      6357.8
    203240     6359.42
    203280     6360.77
    203320     6362.67
    203360     6363.18
    203400      6364.8
    203440     6364.61
    203480      6367.4
    203520     6368.42
    203560     6369.89
    203600     6370.97
    203640     6371.41
    203680     6373.32
    203720     6374.82
    203760      6376.6
    203800     6377.41
    203840     6377.76
    203880     6379.12
    203920     6380.58
    203960      6382.1
    204000     6382.84
    204040     6384.45
    204080     6385.77
    204120     6387.69
    204160     6388.17
    204200     6389.79
    204240     6389.66
    204280     6392.42
    204320     6393.45
    204360     6394.96
    204400     6396.02
    204440     6396.45
    204480     6398.36
    204520     6399.88
    204560     6401.64
    204600     6402.42
    204640     6402.82
    204680     6404.15
    204720      6405.6
    204760     6407.13
    204800      6407.9
    204840     6409.48
    204880     6410.79
    204920     6412.74
    204960     6413.21
    205000     6414.82
    205040     6414.69
    205080     6417.49
    205120      6418.5
    205160        6420
    205200     6421.07
    205240      6421.5
    205280     6423.39
    205320     6424.91
    205360     6426.68
    205400     6427.44
    205440     6427.86
    205480     6429.21
    205520     6430.64
    205560     6432.21
    205600     6432.94
    205640     6434.51
    205680     6435.85
    205720     6437.79
    205760     6438.24
    205800     6439.86
    205840     6439.75
    205880     6442.54
    205920     6443.54
    205960     6445.05
    206000      6446.1
    206040     6446.55
    206080      6448.4
    206120     6449.96
    206160     6451.73
    206200     6452.45
    206240     6452.89
    206280     6454.27
    206320     6455.69
    206360     6457.25
    206400     6457.98
    206440     6459.54
    206480     6460.86
    206520      6462.8
    206560     6463.26
    206600     6464.87
    206640     6464.77
    206680     6467.55
    206720     6468.57
    206760     6470.06
    206800     6471.13
    206840     6471.55
    206880     6473.41
    206920        6475
    206960     6476.74
    207000     6477.47
    207040     6477.88
    207080     6479.29
    207120      6480.7
    207160     6482.24
    207200     6482.96
    207240     6484.56
    207280     6485.85
    207320     6487.82
    207360     6488.23
    207400     6489.89
    207440     6489.78
    207480     6492.52
    207520     6493.53
    207560     6495.06
    207600     6496.09
    207640     6496.56
    207680      6498.4
    207720        6500
    207760      6501.7
    207800     6502.42
    207840     6502.81
    207880      6504.3
    207920     6505.64
    207960     6507.25
    208000     6507.96
    208040     6509.51
    208080     6510.81
    208120     6512.78
    208160      6513.2
    208200     6514.87
    208240     6514.73
    208280      6517.5
    208320     6518.51
    208360     6520.03
    208400     6521.07
    208440     6521.53
    208480     6523.38
    208520     6524.98
    208560     6526.66
    208600     6527.37
    208640     6527.79
    208680     6529.27
    208720     6530.63
    208760     6532.21
    208800     6532.91
    208840     6534.47
    208880     6535.78
    208920     6537.77
    208960     6538.16
    209000     6539.83
    209040     6539.69
    209080     6542.47
    209120      6543.5
    209160     6545.03
    209200     6546.03
    209240      6546.5
    209280     6548.37
    209320     6549.94
    209360     6551.63
    209400     6552.36
    209440     6552.79
    209480     6554.24
    209520     6555.62
    209560      6557.2
    209600     6557.85
    209640     6559.45
    209680     6560.75
    209720     6562.71
    209760     6563.14
    209800     6564.78
    209840     6564.62
    209880     6567.41
    209920     6568.45
    209960     6569.98
    210000     6570.99
    210040     6571.45
    210080     6573.34
    210120     6574.88
    210160      6576.6
    210200     6577.33
    210240     6577.75
    210280     6579.22
    210320     6580.56
    210360     6582.16
    210400      6582.8
    210440      6584.4
    210480     6585.71
    210520     6587.65
    210560     6588.08
    210600     6589.75
    210640     6589.59
    210680     6592.37
    210720     6593.41
    210760     6594.94
    210800     6595.93
    210840     6596.37
    210880     6598.31
    210920     6599.83
    210960     6601.53
    211000     6602.28
    211040      6602.7
    211080     6604.19
    211120     6605.53
    211160     6607.13
    211200     6607.71
    211240     6609.36
    211280     6610.67
    211320     6612.59
    211360     6613.02
    211400     6614.71
    211440     6614.52
    211480     6617.33
    211520     6618.37
    211560     6619.89
    211600     6620.88
    211640     6621.28
    211680     6623.25
    211720     6624.76
    211760     6626.45
    211800     6627.22
    211840     6627.63
    211880     6629.12
    211920     6630.47
    211960     6632.04
    212000     6632.63
    212040     6634.28
    212080     6635.61
    212120     6637.49
    212160     6637.93
    212200     6639.67
    212240     6639.45
    212280     6642.24
    212320     6643.31
    212360     6644.82
    212400     6645.81
    212440     6646.19
    212480     6648.18
    212520      6649.7
    212560     6651.36
    212600     6652.17
    212640     6652.55
    212680     6654.04
    212720     6655.37
    212760     6656.96
    212800     6657.58
    212840     6659.22
    212880     6660.53
    212920     6662.42
    212960     6662.88
    213000     6664.59
    213040     6664.38
    213080     6667.18
    213120     6668.26
    213160     6669.74
    213200     6670.72
    213240     6671.11
    213280     6673.11
    213320     6674.61
    213360     6676.29
    213400     6677.05
    213440     6677.47
    213480     6678.96
    213520     6680.26
    213560     6681.87
    213600     6682.49
    213640     6684.13
    213680     6685.45
    213720     6687.33
    213760      6687.8
    213800     6689.49
    213840     6689.28
    213880      6692.1
    213920     6693.17
    213960     6694.69
    214000     6695.64
    214040     6696.02
    214080     6698.01
    214120     6699.54
    214160     6701.22
    214200     6701.96
    214240     6702.38
    214280     6703.87
    214320     6705.16
    214360      6706.8
    214400     6707.36
    214440     6709.03
    214480     6710.35
    214520     6712.25
    214560     6712.77
    214600     6714.42
    214640     6714.21
    214680        6717
    214720     6718.08
    214760     6719.63
    214800     6720.55
    214840     6720.91
    214880     6722.94
    214920     6724.45
    214960     6726.13
    215000     6726.87
    215040     6727.29
    215080     6728.78
    215120     6730.09
    215160     6731.74
    215200     6732.27
    215240     6733.96
    215280      6735.3
    215320     6737.19
    215360     6737.68
    215400     6739.35
    215440     6739.14
    215480     6741.95
    215520     6743.03
    215560     6744.58
    215600     6745.48
    215640     6745.86
    215680     6747.87
    215720     6749.37
    215760     6751.05
    215800     6751.79
    215840     6752.22
    215880     6753.69
    215920     6755.01
    215960     6756.65
    216000     6757.16
    216040     6758.87
    216080     6760.21
    216120     6762.09
    216160      6762.6
    216200     6764.25
    216240     6764.01
    216280     6766.86
    216320     6767.93
    216360     6769.47
    216400     6770.38
    216440     6770.76
    216480     6772.79
    216520      6774.3
    216560     6775.96
    216600     6776.71
    216640     6777.12
    216680     6778.62
    216720     6779.91
    216760     6781.58
    216800     6782.06
    216840     6783.76
    216880     6785.13
    216920     6787.02
    216960     6787.53
    217000     6789.16
    217040     6788.91
    217080     6791.78
    217120     6792.83
    217160     6794.41
    217200     6795.29
    217240     6795.69
    217280      6797.7
    217320     6799.21
    217360     6800.88
    217400     6801.64
    217440     6802.06
    217480     6803.54
    217520     6804.81
    217560     6806.51
    217600     6806.94
    217640     6808.68
    217680     6810.12
    217720     6811.92
    217760     6812.44
    217800     6814.09
    217840     6813.84
    217880     6816.72
    217920     6817.76
    217960     6819.33
    218000     6820.23
    218040     6820.62
    218080     6822.62
    218120     6824.14
    218160     6825.83
    218200     6826.57
    218240        6827
    218280     6828.45
    218320     6829.73
    218360     6831.47
    218400     6831.85
    218440     6833.64
    218480     6835.04
    218520     6836.85
    218560     6837.37
    218600     6839.04
    218640     6838.78
    218680     6841.64
    218720     6842.71
    218760     6844.29
    218800     6845.16
    218840     6845.55
    218880     6847.56
    218920     6849.07
    218960     6850.79
    219000     6851.49
    219040     6851.94
    219080     6853.37
    219120     6854.66
    219160     6856.36
    219200     6856.76
    219240     6858.57
    219280     6859.96
    219320     6861.76
    219360     6862.29
    219400     6863.99
    219440     6863.71
    219480     6866.57
    219520     6867.63
    219560     6869.24
    219600     6870.12
    219640     6870.49
    219680      6872.5
    219720     6873.99
    219760     6875.76
    219800     6876.42
    219840     6876.85
    219880     6878.31
    219920     6879.63
    219960     6881.34
    220000     6881.69
    220040      6883.5
    220080     6884.85
    220120     6886.68
    220160     6887.22
    220200      6888.9
    220240     6888.62
    220280     6891.49
    220320     6892.61
    220360     6894.19
    220400     6895.04
    220440     6895.39
    220480     6897.46
    220520     6898.92
    220560      6900.7
    220600     6901.37
    220640     6901.78
    220680      6903.2
    220720     6904.55
    220760      6906.3
    220800     6906.62
    220840     6908.45
    220880      6909.8
    220920     6911.62
    220960     6912.16
    221000     6913.82
    221040     6913.53
    221080     6916.41
    221120     6917.51
    221160     6919.11
    221200     6919.96
    221240     6920.29
    221280      6922.4
    221320     6923.85
    221360     6925.61
    221400     6926.29
    221440     6926.67
    221480     6928.07
    221520     6929.43
    221560     6931.19
    221600     6931.51
    221640     6933.39
    221680      6934.7
    221720     6936.51
    221760     6937.07
    221800     6938.73
    221840      6938.4
    221880     6941.34
    221920     6942.41
    221960     6944.04
    222000     6944.86
    222040     6945.19
    222080     6947.31
    222120     6948.77
    222160     6950.54
    222200     6951.21
    222240      6951.6
    222280     6952.99
    222320     6954.36
    222360     6956.12
    222400     6956.42
    222440     6958.28
    222480     6959.61
    222520     6961.45
    222560     6961.97
    222600     6963.65
    222640     6963.33
    222680     6966.26
    222720     6967.37
    222760     6968.93
    222800      6969.8
    222840     6970.09
    222880     6972.23
    222920     6973.71
    222960     6975.49
    223000     6976.12
    223040      6976.5
    223080      6977.9
    223120     6979.26
    223160     6981.04
    223200     6981.35
    223240     6983.18
    223280     6984.51
    223320     6986.36
    223360     6986.85
    223400     6988.57
    223440     6988.26
    223480     6991.16
    223520     6992.26
    223560     6993.87
    223600     6994.73
    223640     6995.02
    223680     6997.13
    223720      6998.6
    223760     7000.38
    223800     7001.04
    223840      7001.4
    223880     7002.81
    223920     7004.16
    223960     7005.94
    224000     7006.26
    224040     7008.08
    224080     7009.42
    224120     7011.26
    224160     7011.77
    224200     7013.48
    224240     7013.15
    224280     7016.08
    224320     7017.19
    224360     7018.76
    224400     7019.63
    224440     7019.89
    224480     7022.06
    224520     7023.56
    224560     7025.29
    224600     7025.93
    224640     7026.34
    224680     7027.72
    224720     7029.05
    224760     7030.84
    224800     7031.17
    224840     7032.97
    224880     7034.33
    224920     7036.14
    224960     7036.67
    225000      7038.4
    225040     7038.05
    225080     7040.97
    225120      7042.1
    225160     7043.67
    225200     7044.49
    225240     7044.78
    225280     7046.97
    225320     7048.46
    225360     7050.18
    225400     7050.83
    225440     7051.23
    225480     7052.62
    225520     7053.94
    225560     7055.72
    225600     7056.05
    225640      7057.9
    225680     7059.22
    225720     7061.06
    225760     7061.58
    225800     7063.29
    225840     7062.94
    225880     7065.86
    225920        7067
    225960     7068.57
    226000     7069.41
    226040     7069.69
    226080     7071.88
    226120     7073.37
    226160     7075.07
    226200     7075.73
    226240     7076.12
    226280     7077.51
    226320     7078.86
    226360     7080.62
    226400     7080.93
    226440     7082.85
    226480     7084.15
    226520     7085.97
    226560     7086.51
    226600     7088.22
    226640     7087.84
    226680     7090.77
    226720     7091.91
    226760     7093.49
    226800      7094.3
    226840     7094.58
    226880     7096.78
    226920     7098.26
    226960     7099.98
    227000     7100.65
    227040     7101.02
    227080     7102.42
    227120     7103.76
    227160     7105.54
    227200     7105.82
    227240     7107.75
    227280     7109.05
    227320     7110.85
    227360     7111.42
    227400     7113.13
    227440     7112.72
    227480     7115.65
    227520      7116.8
    227560     7118.38
    227600     7119.23
    227640     7119.46
    227680     7121.68
    227720     7123.17
    227760     7124.89
    227800     7125.53
    227840      7125.9
    227880     7127.36
    227920     7128.65
    227960     7130.42
    228000     7130.75
    228040     7132.62
    228080     7133.97
    228120     7135.75
    228160     7136.32
    228200     7138.01
    228240     7137.58
    228280     7140.53
    228320      7141.7
    228360     7143.25
    228400     7144.14
    228440     7144.36
    228480     7146.58
    228520      7148.1
    228560     7149.79
    228600     7150.46
    228640     7150.83
    228680     7152.27
    228720     7153.54
    228760     7155.34
    228800     7155.67
    228840     7157.55
    228880     7158.89
    228920     7160.64
    228960     7161.22
    229000     7162.93
    229040     7162.48
    229080     7165.45
    229120     7166.61
    229160     7168.19
    229200     7169.04
    229240     7169.26
    229280      7171.5
    229320        7173
    229360     7174.71
    229400     7175.39
    229440     7175.75
    229480     7177.19
    229520     7178.44
    229560     7180.22
    229600     7180.56
    229640     7182.46
    229680     7183.83
    229720     7185.54
    229760     7186.13
    229800     7187.85
    229840     7187.36
    229880     7190.32
    229920      7191.5
    229960     7193.08
    230000     7193.95
    230040     7194.18
    230080     7196.42
    230120     7197.88
    230160     7199.63
    230200     7200.27
    230240      7200.6
    230280     7202.08
    230320     7203.35
    230360     7205.14
    230400     7205.46
    230440     7207.32
    230480     7208.76
    230520     7210.45
    230560     7211.02
    230600     7212.77
    230640     7212.26
    230680     7215.24
    230720     7216.42
    230760     7217.99
    230800     7218.81
    230840     7219.08
    230880     7221.35
    230920     7222.79
    230960     7224.54
    231000     7225.13
    231040     7225.47
    231080     7226.99
    231120     7228.24
    231160     7230.02
    231200     7230.37
    231240     7232.25
    231280     7233.66
    231320     7235.37
    231360     7235.94
    231400     7237.67
    231440     7237.16
    231480     7240.16
    231520     7241.36
    231560     7242.91
    231600     7243.72
    231640     7243.99
    231680     7246.26
    231720     7247.71
    231760     7249.46
    231800     7250.05
    231840     7250.42
    231880     7251.91
    231920     7253.17
    231960     7254.92
    232000     7255.26
    232040     7257.16
    232080      7258.6
    232120     7260.31
    232160     7260.87
    232200      7262.6
    232240     7262.13
    232280      7265.1
    232320      7266.3
    232360     7267.84
    232400     7268.64
    232440     7268.91
    232480      7271.2
    232520     7272.65
    232560     7274.41
    232600     7274.98
    232640     7275.34
    232680     7276.79
    232720     7278.07
    232760     7279.85
    232800     7280.21
    232840     7282.09
    232880     7283.56
    232920     7285.25
    232960      7285.8
    233000     7287.51
    233040     7287.06
    233080     7290.02
    233120     7291.23
    233160     7292.76
    233200     7293.56
    233240     7293.86
    233280     7296.14
    233320     7297.58
    233360     7299.31
    233400     7299.93
    233440     7300.24
    233480     7301.73
    233520     7303.01
    233560     7304.76
    233600     7305.12
    233640     7307.01
    233680     7308.51
    233720     7310.17
    233760     7310.75
    233800     7312.49
    233840        7312
    233880     7314.95
    233920     7316.17
    233960     7317.68
    234000     7318.51
    234040     7318.83
    234080     7321.09
    234120     7322.52
    234160     7324.23
    234200     7324.89
    234240      7325.2
    234280      7326.7
    234320     7327.96
    234360     7329.71
    234400     7330.09
    234440     7331.95
    234480     7333.49
    234520     7335.14
    234560     7335.72
    234600     7337.47
    234640     7336.95
    234680     7339.93
    234720     7341.14
    234760     7342.63
    234800     7343.49
    234840     7343.79
    234880     7346.07
    234920     7347.58
    234960     7349.22
    235000     7349.83
    235040      7350.2
    235080     7351.69
    235120     7352.95
    235160     7354.67
    235200     7355.08
    235240     7356.92
    235280     7358.47
    235320     7360.09
    235360     7360.68
    235400     7362.42
    235440     7361.91
    235480     7364.89
    235520     7366.09
    235560     7367.61
    235600     7368.46
    235640      7368.7
    235680     7371.05
    235720     7372.56
    235760     7374.19
    235800      7374.8
    235840     7375.17
    235880     7376.66
    235920     7377.91
    235960     7379.64
    236000     7380.06
    236040     7381.87
    236080     7383.43
    236120     7385.05
    236160     7385.64
    236200     7387.39
    236240     7386.88
    236280     7389.85
    236320     7391.06
    236360     7392.58
    236400     7393.36
    236440     7393.65
    236480     7396.04
    236520     7397.52
    236560     7399.15
    236600     7399.78
    236640     7400.09
    236680     7401.64
    236720     7402.86
    236760     7404.66
    236800     7405.06
    236840     7406.85
    236880     7408.41
    236920     7410.05
    236960      7410.6
    237000     7412.39
    237040     7411.84
    237080     7414.82
    237120     7416.04
    237160     7417.57
    237200     7418.34
    237240     7418.58
    237280     7421.01
    237320     7422.52
    237360     7424.14
    237400     7424.77
    237440     7425.02
    237480     7426.64
    237520      7427.8
    237560     7429.62
    237600     7430.03
    237640     7431.82
    237680     7433.38
    237720        7435
    237760     7435.54
    237800     7437.34
    237840     7436.79
    237880     7439.79
    237920        7441
    237960      7442.5
    238000     7443.29
    238040     7443.54
    238080     7446.03
    238120      7447.5
    238160     7449.11
    238200     7449.74
    238240     7450.01
    238280     7451.62
    238320     7452.76
    238360     7454.59
    238400     7455.02
    238440     7456.82
    238480     7458.33
    238520     7459.95
    238560     7460.47
    238600     7462.35
    238640     7461.76
    238680     7464.78
    238720     7465.99
    238760     7467.47
    238800     7468.25
    238840      7468.5
    238880        7471
    238920     7472.47
    238960      7474.1
    239000     7474.68
    239040     7474.95
    239080     7476.55
    239120     7477.71
    239160     7479.53
    239200     7479.97
    239240     7481.78
    239280      7483.3
    239320     7484.92
    239360     7485.42
    239400     7487.29
    239440     7486.73
    239480     7489.74
    239520     7490.99
    239560     7492.43
    239600     7493.24
    239640     7493.44
    239680     7495.98
    239720     7497.44
    239760     7499.05
    239800     7499.63
    239840     7499.93
    239880      7501.5
    239920     7502.68
    239960     7504.51
    240000     7504.95
    240040     7506.73
    240080     7508.26
    240120     7509.87
    240160     7510.36
    240200     7512.25
    240240     7511.69
    240280     7514.68
    240320     7515.94
    240360      7517.4
    240400     7518.19
    240440     7518.42
    240480     7520.96
    240520     7522.41
    240560     7524.02
    240600     7524.56
    240640     7524.86
    240680     7526.48
    240720     7527.65
    240760     7529.44
    240800     7529.89
    240840     7531.71
    240880     7533.22
    240920     7534.81
    240960     7535.34
    241000     7537.21
    241040     7536.69
    241080     7539.65
    241120     7540.87
    241160     7542.36
    241200     7543.14
    241240     7543.38
    241280     7545.96
    241320     7547.41
    241360     7548.98
    241400     7549.53
    241440     7549.86
    241480     7551.45
    241520     7552.63
    241560     7554.42
    241600     7554.84
    241640     7556.68
    241680     7558.17
    241720     7559.77
    241760     7560.31
    241800      7562.2
    241840     7561.68
    241880     7564.65
    241920     7565.83
    241960     7567.33
    242000     7568.09
    242040     7568.31
    242080     7570.95
    242120     7572.37
    242160     7573.98
    242200     7574.52
    242240     7574.85
    242280      7576.4
    242320      7577.6
    242360     7579.39
    242400     7579.81
    242440     7581.63
    242480     7583.12
    242520     7584.74
    242560     7585.27
    242600     7587.16
    242640     7586.67
    242680     7589.63
    242720     7590.83
    242760     7592.29
    242800     7593.06
    242840     7593.29
    242880     7595.92
    242920     7597.33
    242960     7598.97
    243000     7599.51
    243040     7599.82
    243080     7601.38
    243120     7602.61
    243160      7604.4
    243200     7604.83
    243240     7606.63
    243280     7608.12
    243320     7609.74
    243360     7610.29
    243400     7612.14
    243440     7611.63
    243480     7614.61
    243520     7615.84
    243560     7617.27
    243600     7618.02
    243640     7618.26
    243680     7620.92
    243720     7622.32
    243760     7623.99
    243800     7624.52
    243840     7624.81
    243880     7626.34
    243920     7627.62
    243960     7629.41
    244000     7629.83
    244040     7631.62
    244080     7633.13
    244120      7634.7
    244160      7635.3
    244200     7637.13
    244240     7636.63
    244280      7639.6
    244320     7640.84
    244360     7642.25
    244400     7643.02
    244440     7643.26
    244480     7645.88
    244520     7647.32
    244560     7649.01
    244600     7649.54
    244640     7649.78
    244680     7651.37
    244720      7652.6
    244760     7654.35
    244800     7654.81
    244840     7656.63
    244880     7658.12
    244920     7659.74
    244960     7660.29
    245000     7662.12
    245040      7661.6
    245080     7664.61
    245120     7665.85
    245160     7667.26
    245200     7668.03
    245240     7668.23
    245280      7670.9
    245320     7672.29
    245360     7673.96
    245400     7674.52
    245440      7674.8
    245480     7676.36
    245520     7677.57
    245560     7679.35
    245600     7679.79
    245640     7681.63
    245680     7683.06
    245720     7684.69
    245760     7685.27
    245800      7687.1
    245840     7686.58
    245880     7689.55
    245920     7690.85
    245960     7692.23
    246000     7693.02
    246040      7693.2
    246080     7695.87
    246120     7697.25
    246160     7698.98
    246200     7699.48
    246240     7699.76
    246280     7701.33
    246320     7702.59
    246360     7704.35
    246400     7704.74
    246440     7706.61
    246480     7708.04
    246520     7709.73
    246560     7710.29
    246600     7712.08
    246640     7711.58
    246680     7714.55
    246720      7715.8
    246760     7717.23
    246800     7717.99
    246840     7718.17
    246880     7720.85
    246920     7722.21
    246960     7723.97
    247000      7724.5
    247040     7724.73
    247080     7726.32
    247120     7727.57
    247160     7729.33
    247200     7729.68
    247240     7731.59
    247280     7733.01
    247320      7734.7
    247360     7735.27
    247400     7737.08
    247440     7736.55
    247480      7739.5
    247520     7740.81
    247560     7742.23
    247600     7742.97
    247640     7743.16
    247680     7745.81
    247720      7747.2
    247760     7748.94
    247800     7749.48
    247840      7749.7
    247880      7751.3
    247920     7752.58
    247960      7754.3
    248000      7754.7
    248040     7756.58
    248080     7757.98
    248120     7759.67
    248160     7760.25
    248200     7762.11
    248240     7761.51
    248280     7764.48
    248320     7765.78
    248360     7767.22
    248400     7767.95
    248440     7768.13
    248480     7770.78
    248520     7772.17
    248560      7773.9
    248600     7774.46
    248640     7774.62
    248680     7776.27
    248720     7777.53
    248760     7779.25
    248800     7779.64
    248840     7781.49
    248880     7782.93
    248920     7784.56
    248960     7785.19
    249000     7787.06
    249040     7786.43
    249080     7789.44
    249120     7790.72
    249160     7792.19
    249200      7792.9
    249240     7793.05
    249280      7795.7
    249320     7797.12
    249360     7798.83
    249400     7799.44
    249440     7799.59
    249480     7801.21
    249520     7802.44
    249560      7804.2
    249600     7804.59
    249640     7806.43
    249680      7807.9
    249720      7809.5
    249760      7810.1
    249800     7812.03
    249840     7811.33
    249880     7814.37
    249920     7815.64
    249960     7817.08
    250000     7817.83
    250040     7817.96
    250080      7820.6
    250120     7822.04
    250160     7823.72
    250200     7824.37
    250240      7824.5
    250280     7826.14
    250320     7827.36
    250360     7829.11
    250400     7829.48
    250440     7831.36
    250480      7832.8
    250520     7834.44
    250560     7835.02
    250600     7836.95
    250640     7836.29
    250680     7839.31
    250720     7840.56
    250760     7841.99
    250800     7842.71
    250840     7842.88
    250880     7845.53
    250920     7847.01
    250960     7848.65
    251000     7849.27
    251040     7849.43
    251080     7851.08
    251120     7852.29
    251160     7854.05
    251200     7854.39
    251240     7856.25
    251280     7857.71
    251320     7859.36
    251360     7859.93
    251400     7861.88
    251440     7861.15
    251480     7864.15
    251520     7865.47
    251560     7866.88
    251600     7867.67
    251640      7867.8
    251680     7870.45
    251720     7871.92
    251760     7873.59
    251800     7874.21
    251840     7874.33
    251880     7875.98
    251920     7877.25
    251960     7878.92
    252000     7879.31
    252040     7881.15
    252080     7882.57
    252120     7884.28
    252160     7884.84
    252200     7886.82
    252240     7886.07
    252280     7889.07
    252320     7890.36
    252360     7891.77
    252400     7892.59
    252440     7892.68
    252480     7895.33
    252520     7896.83
    252560     7898.49
    252600     7899.14
    252640     7899.24
    252680     7900.87
    252720     7902.12
    252760     7903.81
    252800     7904.22
    252840     7906.02
    252880      7907.5
    252920     7909.19
    252960     7909.78
    253000     7911.72
    253040     7910.95
    253080     7913.98
    253120     7915.24
    253160     7916.65
    253200     7917.51
    253240     7917.59
    253280     7920.29
    253320     7921.73
    253360     7923.41
    253400     7924.05
    253440      7924.1
    253480     7925.77
    253520        7927
    253560     7928.69
    253600     7929.12
    253640     7930.91
    253680     7932.41
    253720      7934.1
    253760     7934.67
    253800     7936.62
    253840     7935.85
    253880     7938.86
    253920     7940.13
    253960     7941.55
    254000     7942.39
    254040     7942.51
    254080     7945.16
    254120     7946.64
    254160     7948.31
    254200     7948.94
    254240     7948.97
    254280     7950.68
    254320     7951.88
    254360     7953.59
    254400        7954
    254440     7955.81
    254480     7957.31
    254520        7959
    254560     7959.56
    254600      7961.5
    254640     7960.74
    254680     7963.73
    254720     7965.06
    254760     7966.47
    254800     7967.31
    254840     7967.37
    254880     7970.05
    254920     7971.56
    254960     7973.22
    255000     7973.87
    255040     7973.87
    255080     7975.53
    255120     7976.77
    255160      7978.5
    255200     7978.85
    255240     7980.74
    255280     7982.23
    255320      7983.9
    255360     7984.45
    255400     7986.43
    255440     7985.62
    255480     7988.61
    255520     7989.93
    255560     7991.37
    255600     7992.22
    255640     7992.24
    255680     7994.96
    255720     7996.42
    255760     7998.11
    255800     7998.75
    255840     7998.75
    255880     8000.45
    255920     8001.71
    255960     8003.41
    256000     8003.73
    256040     8005.61
    256080     8007.11
    256120     8008.81
    256160     8009.37
    256200     8011.33
    256240     8010.49
    256280     8013.47
    256320     8014.82
    256360     8016.26
    256400     8017.08
    256440     8017.17
    256480     8019.82
    256520     8021.31
    256560        8023
    256600     8023.65
    256640      8023.6
    256680      8025.3
    256720     8026.58
    256760     8028.24
    256800     8028.58
    256840     8030.53
    256880        8032
    256920     8033.71
    256960     8034.26
    257000     8036.23
    257040      8035.4
    257080     8038.37
    257120     8039.73
    257160     8041.18
    257200     8042.02
    257240     8042.09
    257280      8044.7
    257320     8046.21
    257360      8047.9
    257400     8048.57
    257440     8048.49
    257480     8050.23
    257520      8051.5
    257560     8053.11
    257600     8053.43
    257640     8055.41
    257680      8056.9
    257720     8058.61
    257760     8059.16
    257800     8061.13
    257840     8060.28
    257880     8063.27
    257920     8064.65
    257960      8066.1
    258000      8066.9
    258040        8067
    258080     8069.61
    258120     8071.13
    258160     8072.81
    258200     8073.46
    258240     8073.44
    258280     8075.15
    258320     8076.38
    258360     8078.01
    258400     8078.35
    258440     8080.32
    258480     8081.79
    258520     8083.52
    258560     8084.01
    258600     8086.02
    258640     8085.16
    258680     8088.16
    258720     8089.53
    258760     8090.96
    258800      8091.8
    258840      8091.9
    258880     8094.49
    258920     8095.97
    258960     8097.68
    259000     8098.34
    259040     8098.33
    259080     8099.99
    259120     8101.24
    259160     8102.89
    259200     8103.21
    259240     8105.22
    259280     8106.69
    259320      8108.4
    259360      8108.9
    259400     8110.93
    259440     8110.01
    259480     8113.09
    259520     8114.41
    259560     8115.85
    259600     8116.71
    259640     8116.78
    259680     8119.43
    259720      8120.9
    259760     8122.62
    259800     8123.24
    259840     8123.19
    259880     8124.96
    259920     8126.16
    259960     8127.77
    260000     8128.11
    260040     8130.17
    260080     8131.61
    260120     8133.28
    260160     8133.85
    260200     8135.82
    260240     8134.93
    260280     8138.02
    260320     8139.35
    260360     8140.79
    260400     8141.66
    260440     8141.73
    260480     8144.37
    260520     8145.84
    260560     8147.58
    260600     8148.22
    260640     8148.13
    260680     8149.83
    260720     8151.09
    260760     8152.72
    260800     8153.06
    260840     8155.08
    260880     8156.55
    260920     8158.22
    260960     8158.74
    261000     8160.77
    261040     8159.84
    261080     8162.96
    261120     8164.26
    261160     8165.74
    261200     8166.59
    261240     8166.64
    261280      8169.3
    261320     8170.79
    261360     8172.49
    261400     8173.13
    261440     8173.05
    261480     8174.76
    261520     8176.01
    261560     8177.68
    261600     8177.99
    261640     8179.96
    261680     8181.47
    261720     8183.12
    261760     8183.66
    261800     8185.69
    261840      8184.8
    261880     8187.91
    261920     8189.21
    261960     8190.63
    262000     8191.52
    262040     8191.56
    262080     8194.24
    262120     8195.73
    262160     8197.43
    262200     8198.09
    262240     8197.98
    262280      8199.7
    262320     8200.97
    262360     8202.63
    262400     8202.93
    262440     8204.86
    262480      8206.4
    262520     8208.05
    262560     8208.59
    262600     8210.63
    262640     8209.73
    262680     8212.86
    262720     8214.19
    262760     8215.56
    262800     8216.43
    262840     8216.51
    262880     8219.17
    262920     8220.63
    262960     8222.35
    263000     8223.03
    263040     8222.89
    263080     8224.63
    263120     8225.91
    263160     8227.56
    263200     8227.87
    263240     8229.78
    263280      8231.3
    263320     8232.99
    263360      8233.5
    263400     8235.57
    263440     8234.69
    263480     8237.81
    263520      8239.1
    263560      8240.5
    263600     8241.33
    263640      8241.4
    263680     8244.11
    263720     8245.57
    263760     8247.29
    263800     8247.95
    263840     8247.77
    263880     8249.56
    263920     8250.81
    263960     8252.52
    264000     8252.79
    264040     8254.69
    264080     8256.25
    264120     8257.92
    264160     8258.42
    264200     8260.51
    264240      8259.6
    264280     8262.74
    264320     8264.06
    264360     8265.44
    264400     8266.23
    264440     8266.35
    264480     8269.04
    264520      8270.5
    264560     8272.24
    264600     8272.88
    264640     8272.76
    264680     8274.53
    264720     8275.75
    264760     8277.44
    264800     8277.71
    264840     8279.62
    264880     8281.18
    264920     8282.84
    264960     8283.39
    265000     8285.48
    265040     8284.52
    265080     8287.66
    265120     8289.02
    265160     8290.41
    265200     8291.19
    265240     8291.27
    265280     8294.02
    265320     8295.48
    265360     8297.15
    265400     8297.85
    265440     8297.69
    265480     8299.46
    265520     8300.69
    265560     8302.38
    265600     8302.67
    265640     8304.57
    265680      8306.1
    265720     8307.79
    265760     8308.34
    265800     8310.42
    265840     8309.43
    265880     8312.64
    265920     8313.98
    265960     8315.36
    266000     8316.15
    266040     8316.19
    266080     8318.97
    266120     8320.42
    266160     8322.14
    266200     8322.78
    266240     8322.65
    266280     8324.41
    266320     8325.67
    266360     8327.34
    266400     8327.64
    266440     8329.55
    266480     8331.01
    266520     8332.77
    266560     8333.28
    266600     8335.39
    266640     8334.36
    266680     8337.58
    266720     8338.95
    266760     8340.32
    266800      8341.1
    266840     8341.15
    266880     8343.95
    266920     8345.41
    266960      8347.1
    267000     8347.77
    267040     8347.59
    267080     8349.35
    267120     8350.63
    267160     8352.28
    267200      8352.6
    267240      8354.5
    267280        8356
    267320     8357.74
    267360     8358.32
    267400     8360.37
    267440     8359.33
    267480     8362.53
    267520     8363.94
    267560     8365.29
    267600      8366.1
    267640     8366.12
    267680     8368.91
    267720     8370.38
    267760     8372.08
    267800     8372.74
    267840      8372.6
    267880     8374.33
    267920      8375.6
    267960     8377.27
    268000     8377.54
    268040     8379.51
    268080     8380.97
    268120     8382.75
    268160      8383.3
    268200     8385.36
    268240     8384.29
    268280     8387.51
    268320     8388.92
    268360     8390.33
    268400     8391.12
    268440     8391.11
    268480      8393.9
    268520     8395.34
    268560     8397.09
    268600     8397.75
    268640     8397.56
    268680      8399.3
    268720     8400.58
    268760     8402.25
    268800     8402.54
    268840     8404.48
    268880     8405.93
    268920     8407.71
    268960     8408.28
    269000     8410.34
    269040     8409.26
    269080      8412.5
    269120     8413.86
    269160     8415.29
    269200     8416.14
    269240     8416.08
    269280     8418.93
    269320     8420.28
    269360     8422.07
    269400     8422.74
    269440     8422.53
    269480     8424.27
    269520      8425.6
    269560     8427.27
    269600     8427.48
    269640     8429.51
    269680     8430.96
    269720     8432.68
    269760     8433.33
    269800     8435.32
    269840     8434.24
    269880     8437.47
    269920     8438.87
    269960     8440.33
    270000     8441.17
    270040     8441.05
    270080     8443.93
    270120      8445.3
    270160     8447.07
    270200     8447.71
    270240      8447.5
    270280     8449.24
    270320     8450.53
    270360     8452.25
    270400     8452.45
    270440     8454.47
    270480     8455.94
    270520     8457.67
    270560     8458.32
    270600      8460.3
    270640     8459.19
    270680     8462.45
    270720     8463.85
    270760     8465.31
    270800      8466.2
    270840     8466.01
    270880     8468.92
    270920     8470.31
    270960      8472.1
    271000     8472.73
    271040     8472.52
    271080     8474.25
    271120     8475.54
    271160      8477.2
    271200     8477.43
    271240     8479.49
    271280     8480.94
    271320     8482.67
    271360      8483.3
    271400     8485.28
    271440     8484.12
    271480     8487.41
    271520     8488.86
    271560      8490.3
    271600     8491.18
    271640     8490.93
    271680     8493.93
    271720      8495.3
    271760     8497.09
    271800     8497.68
    271840     8497.48
    271880     8499.23
    271920     8500.51
    271960     8502.16
    272000     8502.41
    272040     8504.44
    272080     8505.92
    272120     8507.65
    272160     8508.25
    272200     8510.26
    272240     8509.08
    272280     8512.34
    272320     8513.84
    272360     8515.28
    272400     8516.15
    272440     8515.88
    272480     8518.91
    272520     8520.28
    272560     8522.05
    272600     8522.64
    272640     8522.43
    272680     8524.18
    272720     8525.51
    272760     8527.13
    272800     8527.39
    272840     8529.39
    272880      8530.9
    272920     8532.66
    272960     8533.26
    273000     8535.22
    273040     8534.05
    273080     8537.31
    273120     8538.84
    273160     8540.25
    273200     8541.11
    273240     8540.86
    273280     8543.89
    273320     8545.27
    273360     8547.04
    273400     8547.59
    273440      8547.4
    273480     8549.15
    273520     8550.49
    273560     8552.12
    273600     8552.36
    273640     8554.32
    273680     8555.87
    273720      8557.6
    273760     8558.27
    273800     8560.23
    273840     8558.96
    273880      8562.3
    273920     8563.81
    273960      8565.2
    274000      8566.1
    274040     8565.79
    274080     8568.86
    274120     8570.18
    274160        8572
    274200      8572.6
    274240     8572.38
    274280      8574.1
    274320     8575.46
    274360     8577.08
    274400     8577.35
    274440     8579.31
    274480     8580.87
    274520     8582.55
    274560     8583.25
    274600     8585.24
    274640     8583.94
    274680     8587.33
    274720     8588.82
    274760     8590.18
    274800     8591.08
    274840     8590.77
    274880     8593.86
    274920     8595.15
    274960     8596.98
    275000     8597.55
    275040     8597.35
    275080     8599.05
    275120     8600.47
    275160     8602.05
    275200      8602.3
    275240     8604.33
    275280     8605.87
    275320     8607.54
    275360     8608.22
    275400     8610.25
    275440     8608.93
    275480     8612.36
    275520     8613.83
    275560     8615.17
    275600     8616.04
    275640     8615.77
    275680     8618.81
    275720     8620.13
    275760     8621.96
    275800     8622.52
    275840     8622.34
    275880     8624.04
    275920      8625.5
    275960     8627.07
    276000     8627.28
    276040     8629.35
    276080     8630.87
    276120     8632.52
    276160     8633.19
    276200     8635.25
    276240      8633.9
    276280     8637.31
    276320     8638.86
    276360     8640.19
    276400     8640.99
    276440     8640.77
    276480     8643.79
    276520      8645.1
    276560     8646.99
    276600     8647.54
    276640     8647.35
    276680     8649.04
    276720     8650.49
    276760      8652.1
    276800     8652.25
    276840     8654.35
    276880     8655.86
    276920     8657.46
    276960      8658.2
    277000     8660.19
    277040     8658.82
    277080     8662.31
    277120     8663.85
    277160     8665.16
    277200     8665.97
    277240     8665.76
    277280     8668.78
    277320     8670.13
    277360     8671.98
    277400     8672.53
    277440     8672.36
    277480     8674.02
    277520     8675.48
    277560     8677.08
    277600     8677.28
    277640     8679.36
    277680     8680.89
    277720     8682.48
    277760     8683.25
    277800     8685.21
    277840     8683.84
    277880     8687.32
    277920     8688.86
    277960     8690.21
    278000     8690.96
    278040     8690.77
    278080     8693.76
    278120     8695.11
    278160        8697
    278200     8697.49
    278240     8697.32
    278280     8699.03
    278320     8700.47
    278360     8702.09
    278400     8702.26
    278440     8704.39
    278480     8705.89
    278520     8707.47
    278560     8708.29
    278600      8710.2
    278640     8708.84
    278680     8712.29
    278720     8713.82
    278760      8715.2
    278800     8715.95
    278840      8715.8
    278880     8718.78
    278920      8720.1
    278960        8722
    279000     8722.51
    279040     8722.34
    279080     8724.04
    279120     8725.47
    279160     8727.08
    279200      8727.3
    279240     8729.41
    279280     8730.94
    279320     8732.53
    279360     8733.29
    279400     8735.25
    279440     8733.86
    279480     8737.32
    279520     8738.86
    279560     8740.23
    279600     8740.93
    279640      8740.8
    279680     8743.83
    279720     8745.12
    279760     8747.02
    279800     8747.55
    279840     8747.31
    279880     8749.05
    279920     8750.51
    279960     8752.12
    280000      8752.3
    280040     8754.41
    280080     8755.98
    280120     8757.56
    280160     8758.31
    280200     8760.27
    280240     8758.88
    280280     8762.32
    280320     8763.84
    280360     8765.23
    280400     8765.96
    280440     8765.84
    280480     8768.86
    280520     8770.11
    280560     8772.03
    280600     8772.62
    280640     8772.33
    280680     8774.05
    280720     8775.53
    280760     8777.13
    280800     8777.31
    280840     8779.39
    280880     8780.97
    280920     8782.56
    280960     8783.31
    281000     8785.26
    281040     8783.88
    281080     8787.34
    281120     8788.83
    281160     8790.25
    281200     8790.95
    281240     8790.85
    281280     8793.87
    281320     8795.13
    281360     8797.03
    281400     8797.64
    281440     8797.33
    281480     8799.04
    281520     8800.51
    281560     8802.16
    281600     8802.28
    281640     8804.39
    281680     8805.94
    281720     8807.56
    281760     8808.27
    281800     8810.22
    281840     8808.87
    281880     8812.34
    281920     8813.85
    281960     8815.26
    282000     8815.93
    282040     8815.84
    282080     8818.88
    282120     8820.16
    282160     8822.06
    282200     8822.67
    282240     8822.34
    282280     8824.04
    282320     8825.54
    282360     8827.17
    282400     8827.28
    282440     8829.41
    282480     8830.96
    282520     8832.57
    282560     8833.34
    282600     8835.26
    282640     8833.92
    282680     8837.33
    282720     8838.91
    282760     8840.29
    282800        8841
    282840     8840.89
    282880     8843.93
    282920     8845.16
    282960     8847.07
    283000      8847.7
    283040     8847.37
    283080     8849.07
    283120      8850.6
    283160     8852.19
    283200      8852.3
    283240      8854.4
    283280        8856
    283320     8857.57
    283360     8858.35
    283400     8860.27
    283440     8858.91
    283480     8862.39
    283520     8863.94
    283560     8865.31
    283600     8866.05
    283640     8865.88
    283680     8868.95
    283720     8870.16
    283760     8872.09
    283800     8872.72
    283840     8872.36
    283880     8874.09
    283920      8875.6
    283960     8877.21
    284000     8877.37
    284040     8879.43
    284080     8881.02
    284120     8882.58
    284160     8883.37
    284200     8885.28
    284240     8883.93
    284280     8887.37
    284320     8888.99
    284360     8890.34
    284400     8891.06
    284440      8890.9
    284480     8893.98
    284520     8895.16
    284560     8897.09
    284600     8897.75
    284640     8897.37
    284680     8899.14
    284720      8900.6
    284760     8902.25
    284800     8902.37
    284840     8904.47
    284880     8906.03
    284920      8907.6
    284960     8908.39
    285000     8910.31
    285040     8908.97
    285080     8912.39
    285120     8914.01
    285160     8915.38
    285200     8916.11
    285240      8915.9
    285280     8918.97
    285320     8920.19
    285360     8922.06
    285400     8922.76
    285440     8922.35
    285480     8924.16
    285520     8925.61
    285560     8927.26
    285600     8927.39
    285640     8929.45
    285680     8931.04
    285720     8932.59
    285760     8933.38
    285800     8935.35
    285840     8933.94
    285880     8937.41
    285920     8939.01
    285960     8940.33
    286000     8941.12
    286040     8940.88
    286080     8943.97
    286120     8945.15
    286160     8947.04
    286200      8947.8
    286240      8947.3
    286280     8949.14
    286320     8950.57
    286360     8952.27
    286400     8952.38
    286440     8954.47
    286480     8956.06
    286520     8957.55
    286560     8958.41
    286600     8960.34
    286640     8958.94
    286680     8962.41
    286720     8964.02
    286760     8965.33
    286800     8966.11
    286840     8965.89
    286880     8968.95
    286920     8970.15
    286960     8972.08
    287000     8972.83
    287040     8972.26
    287080     8974.12
    287120     8975.54
    287160      8977.3
    287200      8977.4
    287240     8979.48
    287280     8981.06
    287320     8982.51
    287360      8983.4
    287400      8985.3
    287440     8983.97
    287480     8987.43
    287520     8989.02
    287560     8990.34
    287600     8991.09
    287640     8990.87
    287680     8993.98
    287720     8995.15
    287760     8997.07
    287800     8997.84
    287840     8997.22
    287880     8999.12
    287920     9000.48
    287960     9002.28
    288000     9002.39
    288040     9004.47
    288080     9006.03
    288120     9007.51
    288160     9008.38
    288200     9010.28
    288240     9008.93
    288280     9012.45
    288320     9014.03
    288360     9015.38
    288400     9016.11
    288440      9015.9
    288480        9019
    288520     9020.14
    288560     9022.11
    288600     9022.85
    288640     9022.23
    288680      9024.1
    288720     9025.44
    288760     9027.24
    288800     9027.42
    288840     9029.48
    288880     9031.04
    288920      9032.5
    288960     9033.35
    289000     9035.22
    289040      9033.9
    289080     9037.46
    289120     9038.98
    289160     9040.36
    289200     9041.13
    289240     9040.92
    289280     9044.03
    289320     9045.13
    289360     9047.15
    289400     9047.87
    289440     9047.23
    289480     9049.07
    289520     9050.39
    289560     9052.27
    289600     9052.38
    289640     9054.48
    289680     9056.01
    289720     9057.46
    289760     9058.33
    289800     9060.21
    289840     9058.89
    289880     9062.45
    289920     9063.95
    289960     9065.36
    290000     9066.13
    290040     9065.87
    290080        9069
    290120     9070.11
    290160      9072.1
    290200     9072.81
    290240     9072.23
    290280     9074.02
    290320     9075.33
    290360     9077.24
    290400     9077.37
    290440     9079.46
    290480     9080.97
    290520     9082.41
    290560     9083.24
    290600     9085.17
    290640     9083.84
    290680      9087.4
    290720     9088.93
    290760      9090.3
    290800     9091.09
    290840     9090.81
    290880     9093.94
    290920     9095.06
    290960     9097.06
    291000     9097.76
    291040     9097.17
    291080     9098.96
    291120     9100.24
    291160     9102.18
    291200     9102.28
    291240     9104.44
    291280     9105.89
    291320     9107.36
    291360     9108.17
    291400     9110.09
    291440     9108.83
    291480     9112.31
    291520     9113.85
    291560     9115.24
    291600     9116.02
    291640     9115.79
    291680     9118.88
    291720     9119.99
    291760        9122
    291800     9122.71
    291840     9122.17
    291880     9123.95
    291920     9125.14
    291960     9127.16
    292000     9127.22
    292040     9129.38
    292080     9130.85
    292120     9132.34
    292160     9133.08
    292200     9135.06
    292240     9133.71
    292280     9137.25
    292320     9138.82
    292360     9140.21
    292400     9140.98
    292440     9140.74
    292480     9143.85
    292520     9144.95
    292560     9146.97
    292600     9147.67
    292640     9147.09
    292680     9148.84
    292720     9150.09
    292760     9152.04
    292800     9152.16
    292840     9154.31
    292880     9155.79
    292920     9157.28
    292960     9157.98
    293000     9159.95
    293040     9158.67
    293080      9162.2
    293120     9163.79
    293160     9165.17
    293200     9165.92
    293240     9165.65
    293280     9168.79
    293320     9169.89
    293360     9171.92
    293400      9172.6
    293440     9172.05
    293480     9173.74
    293520     9175.03
    293560     9176.97
    293600     9177.13
    293640     9179.22
    293680     9180.71
    293720     9182.21
    293760     9182.91
    293800     9184.93
    293840     9183.61
    293880     9187.14
    293920     9188.74
    293960     9190.12
    294000     9190.88
    294040     9190.64
    294080     9193.74
    294120     9194.87
    294160     9196.92
    294200     9197.55
    294240     9197.02
    294280     9198.72
    294320     9199.98
    294360     9201.92
    294400     9202.11
    294440     9204.19
    294480     9205.63
    294520     9207.17
    294560     9207.84
    294600      9209.9
    294640     9208.54
    294680     9212.13
    294720     9213.74
    294760     9215.06
    294800     9215.84
    294840     9215.59
    294880     9218.68
    294920     9219.79
    294960     9221.83
    295000     9222.52
    295040     9221.96
    295080     9223.64
    295120     9224.96
    295160     9226.87
    295200     9227.09
    295240     9229.06
    295280     9230.57
    295320     9232.15
    295360     9232.77
    295400     9234.91
    295440     9233.52
    295480     9237.09
    295520      9238.7
    295560     9240.04
    295600     9240.78
    295640     9240.57
    295680     9243.64
    295720     9244.74
    295760     9246.76
    295800     9247.49
    295840     9246.96
    295880      9248.6
    295920     9249.91
    295960     9251.82
    296000     9252.02
    296040     9254.03
    296080     9255.55
    296120      9257.1
    296160     9257.72
    296200      9259.9
    296240     9258.49
    296280     9262.07
    296320      9263.7
    296360     9265.04
    296400     9265.78
    296440     9265.55
    296480     9268.57
    296520      9269.7
    296560     9271.76
    296600     9272.48
    296640     9271.96
    296680     9273.54
    296720     9274.86
    296760     9276.81
    296800     9276.97
    296840     9278.92
    296880     9280.46
    296920     9282.05
    296960     9282.71
    297000     9284.87
    297040     9283.44
    297080     9287.08
    297120     9288.64
    297160     9289.96
    297200     9290.71
    297240     9290.51
    297280     9293.54
    297320     9294.69
    297360     9296.77
    297400     9297.47
    297440     9296.91
    297480     9298.54
    297520     9299.84
    297560     9301.77
    297600      9301.9
    297640     9303.83
    297680     9305.47
    297720     9306.98
    297760     9307.65
    297800     9309.87
    297840     9308.44
    297880     9312.06
    297920     9313.58
    297960     9314.92
    298000     9315.64
    298040     9315.49
    298080     9318.46
    298120     9319.65
    298160     9321.74
    298200     9322.41
    298240     9321.86
    298280     9323.49
    298320     9324.79
    298360     9326.71
    298400     9326.83
    298440     9328.76
    298480     9330.46
    298520     9331.91
    298560     9332.56
    298600     9334.82
    298640     9333.37
    298680     9336.96
    298720      9338.5
    298760     9339.85
    298800     9340.56
    298840     9340.33
    298880     9343.36
    298920     9344.58
    298960     9346.69
    299000     9347.35
    299040     9346.78
    299080     9348.45
    299120     9349.72
    299160     9351.62
    299200      9351.7
    299240     9353.68
    299280     9355.36
    299320     9356.75
    299360     9357.42
    299400     9359.72
    299440     9358.29
    299480     9361.94
    299520     9363.39
    299560     9364.77
    299600     9365.51
    299640     9365.25
    299680     9368.29
    299720      9369.5
    299760      9371.6
    299800     9372.24
    299840     9371.65
    299880      9373.4
    299920     9374.61
    299960     9376.59
    300000     9376.63
    300040     9378.65
    300080     9380.28
    300120     9381.71
    300160     9382.42
    300200     9384.59
    300240     9383.23
    300280     9386.92
    300320     9388.36
    300360      9389.7
    300400     9390.43
    300440      9390.2
    300480     9393.22
    300520     9394.43
    300560     9396.57
    300600     9397.17
    300640     9396.58
    300680      9398.4
    300720     9399.62
    300760     9401.49
    300800     9401.57
    300840     9403.55
    300880     9405.24
    300920     9406.71
    300960     9407.34
    301000     9409.53
    301040     9408.16
    301080     9411.88
    301120     9413.35
    301160     9414.68
    301200      9415.4
    301240     9415.13
    301280     9418.13
    301320     9419.41
    301360     9421.52
    301400     9422.09
    301440     9421.54
    301480     9423.38
    301520     9424.58
    301560     9426.48
    301600     9426.49
    301640     9428.48
    301680     9430.18
    301720      9431.7
    301760     9432.29
    301800     9434.52
    301840     9433.13
    301880     9436.82
    301920     9438.29
    301960     9439.62
    302000      9440.3
    302040     9440.07
    302080      9443.1
    302120     9444.36
    302160     9446.44
    302200     9447.02
    302240     9446.51
    302280     9448.29
    302320     9449.57
    302360     9451.39
    302400     9451.47
    302440     9453.44
    302480      9455.1
    302520     9456.62
    302560     9457.24
    302600     9459.45
    302640     9458.03
    302680     9461.82
    302720     9463.23
    302760     9464.63
    302800     9465.26
    302840     9465.07
    302880     9468.07
    302920     9469.39
    302960     9471.35
    303000     9472.03
    303040     9471.52
    303080     9473.29
    303120     9474.55
    303160     9476.35
    303200     9476.42
    303240     9478.45
    303280     9480.15
    303320     9481.58
    303360     9482.26
    303400     9484.42
    303440     9482.95
    303480     9486.79
    303520     9488.27
    303560      9489.6
    303600     9490.24
    303640     9490.02
    303680     9493.01
    303720     9494.39
    303760     9496.37
    303800        9497
    303840     9496.47
    303880     9498.24
    303920     9499.54
    303960     9501.34
    304000      9501.4
    304040     9503.42
    304080     9505.12
    304120     9506.49
    304160     9507.25
    304200     9509.42
    304240     9507.92
    304280     9511.75
    304320     9513.22
    304360     9514.54
    304400     9515.14
    304440     9514.97
    304480     9517.99
    304520     9519.31
    304560     9521.31
    304600     9521.95
    304640     9521.39
    304680      9523.2
    304720     9524.52
    304760     9526.26
    304800     9526.41
    304840     9528.37
    304880     9530.13
    304920     9531.49
    304960     9532.21
    305000     9534.42
    305040     9532.87
    305080     9536.72
    305120     9538.15
    305160     9539.48
    305200      9540.1
    305240     9539.89
    305280     9542.93
    305320     9544.31
    305360      9546.3
    305400      9546.9
    305440     9546.37
    305480      9548.2
    305520     9549.51
    305560     9551.18
    305600     9551.36
    305640     9553.31
    305680     9555.07
    305720     9556.42
    305760     9557.11
    305800     9559.38
    305840     9557.82
    305880     9561.68
    305920     9563.11
    305960     9564.43
    306000     9565.04
    306040     9564.87
    306080     9567.91
    306120      9569.2
    306160     9571.25
    306200     9571.88
    306240     9571.31
    306280     9573.11
    306320     9574.43
    306360     9576.13
    306400     9576.29
    306440     9578.27
    306480        9580
    306520     9581.33
    306560     9582.04
    306600     9584.29
    306640     9582.75
    306680     9586.64
    306720     9588.08
    306760     9589.41
    306800        9590
    306840     9589.88
    306880     9592.89
    306920     9594.14
    306960     9596.14
    307000     9596.85
    307040     9596.24
    307080     9598.06
    307120     9599.46
    307160     9601.12
    307200     9601.29
    307240     9603.23
    307280     9605.01
    307320      9606.3
    307360     9607.01
    307400     9609.28
    307440     9607.72
    307480     9611.65
    307520     9613.08
    307560     9614.35
    307600     9615.01
    307640     9614.83
    307680     9617.81
    307720     9619.14
    307760     9621.13
    307800     9621.81
    307840     9621.21
    307880     9623.02
    307920     9624.38
    307960     9626.08
    308000     9626.28
    308040     9628.24
    308080     9630.01
    308120     9631.27
    308160     9631.97
    308200     9634.25
    308240     9632.67
    308280     9636.65
    308320     9638.07
    308360     9639.31
    308400        9640
    308440     9639.75
    308480      9642.8
    308520     9644.14
    308560     9646.07
    308600     9646.76
    308640     9646.18
    308680        9648
    308720     9649.35
    308760     9651.03
    308800      9651.2
    308840     9653.21
    308880     9655.01
    308920      9656.2
    308960     9656.97
    309000     9659.26
    309040     9657.63
    309080     9661.66
    309120     9662.97
    309160     9664.27
    309200     9664.94
    309240     9664.71
    309280     9667.72
    309320      9669.1
    309360     9671.04
    309400     9671.69
    309440     9671.12
    309480        9673
    309520     9674.32
    309560     9676.01
    309600     9676.15
    309640     9678.11
    309680     9679.96
    309720     9681.11
    309760     9681.93
    309800     9684.21
    309840     9682.59
    309880     9686.58
    309920     9687.95
    309960     9689.19
    310000     9689.88
    310040     9689.66
    310080     9692.66
    310120     9694.07
    310160     9695.96
    310200     9696.64
    310240     9696.07
    310280     9697.98
    310320     9699.26
    310360     9700.99
    310400     9701.09
    310440     9703.06
    310480     9704.87
    310520     9706.08
    310560     9706.85
    310600     9709.18
    310640     9707.51
    310680     9711.54
    310720      9712.9
    310760     9714.12
    310800     9714.79
    310840      9714.6
    310880      9717.6
    310920     9719.05
    310960     9720.85
    311000     9721.54
    311040     9721.04
    311080     9722.92
    311120     9724.15
    311160     9725.86
    311200        9726
    311240     9727.99
    311280     9729.74
    311320     9730.96
    311360     9731.81
    311400     9734.12
    311440     9732.42
    311480     9736.49
    311520     9737.84
    311560     9739.09
    311600     9739.68
    311640     9739.51
    311680     9742.51
    311720     9743.97
    311760     9745.83
    311800     9746.48
    311840     9745.95
    311880      9747.8
    311920     9749.07
    311960     9750.79
    312000     9750.93
    312040      9752.9
    312080     9754.66
    312120     9755.86
    312160     9756.71
    312200     9759.02
    312240     9757.34
    312280     9761.39
    312320     9762.69
    312360     9764.02
    312400     9764.65
    312440     9764.46
    312480     9767.45
    312520     9768.92
    312560     9770.77
    312600     9771.43
    312640     9770.86
    312680     9772.77
    312720     9774.01
    312760     9775.75
    312800      9775.9
    312840     9777.81
    312880     9779.61
    312920     9780.82
    312960     9781.69
    313000     9784.04
    313040     9782.31
    313080     9786.36
    313120     9787.63
    313160     9788.98
    313200     9789.63
    313240     9789.37
    313280     9792.44
    313320     9793.89
    313360     9795.79
    313400     9796.39
    313440     9795.81
    313480      9797.7
    313520     9798.97
    313560     9800.73
    313600     9800.85
    313640      9802.8
    313680     9804.57
    313720      9805.8
    313760     9806.68
    313800     9809.05
    313840     9807.26
    313880     9811.31
    313920      9812.6
    313960     9813.97
    314000     9814.58
    314040     9814.33
    314080     9817.45
    314120     9818.85
    314160     9820.72
    314200     9821.36
    314240     9820.78
    314280     9822.63
    314320     9823.96
    314360     9825.71
    314400     9825.81
    314440     9827.78
    314480     9829.55
    314520     9830.78
    314560     9831.69
    314600     9834.03
    314640     9832.18
    314680      9836.3
    314720     9837.58
    314760     9838.95
    314800     9839.57
    314840     9839.29
    314880     9842.38
    314920     9843.83
    314960     9845.71
    315000     9846.26
    315040     9845.75
    315080     9847.61
    315120     9848.95
    315160     9850.72
    315200     9850.74
    315240     9852.79
    315280     9854.52
    315320      9855.8
    315360     9856.67
    315400     9859.04
    315440     9857.18
    315480     9861.25
    315520     9862.55
    315560     9863.95
    315600     9864.56
    315640     9864.26
    315680     9867.31
    315720     9868.75
    315760     9870.68
    315800     9871.28
    315840     9870.75
    315880     9872.53
    315920     9873.97
    315960      9875.7
    316000      9875.7
    316040     9877.79
    316080     9879.49
    316120     9880.77
    316160     9881.62
    316200        9884
    316240     9882.18
    316280      9886.2
    316320     9887.51
    316360     9888.85
    316400     9889.45
    316440     9889.29
    316480     9892.25
    316520     9893.73
    316560     9895.63
    316600     9896.21
    316640     9895.65
    316680     9897.49
    316720     9898.89
    316760     9900.64
    316800     9900.69
    316840     9902.73
    316880     9904.42
    316920     9905.73
    316960     9906.55
    317000     9908.93
    317040     9907.11
    317080     9911.13
    317120     9912.42
    317160     9913.72
    317200     9914.37
    317240     9914.24
    317280      9917.2
    317320     9918.71
    317360     9920.57
    317400     9921.14
    317440     9920.55
    317480      9922.4
    317520      9923.8
    317560     9925.63
    317600     9925.58
    317640     9927.69
    317680     9929.34
    317720     9930.69
    317760     9931.44
    317800     9933.82
    317840        9932
    317880     9936.09
    317920     9937.31
    317960     9938.64
    318000     9939.28
    318040     9939.08
    318080     9942.09
    318120     9943.59
    318160     9945.47
    318200     9946.06
    318240     9945.42
    318280     9947.31
    318320     9948.72
    318360      9950.5
    318400     9950.43
    318440     9952.64
    318480     9954.23
    318520     9955.58
    318560     9956.38
    318600     9958.78
    318640     9956.96
    318680     9961.05
    318720     9962.26
    318760     9963.58
    318800     9964.25
    318840     9964.04
    318880     9967.03
    318920     9968.51
    318960     9970.44
    319000     9971.01
    319040     9970.39
    319080      9972.3
    319120      9973.7
    319160     9975.47
    319200     9975.35
    319240     9977.55
    319280      9979.2
    319320     9980.47
    319360      9981.3
    319400     9983.71
    319440      9981.9
    319480     9986.03
    319520      9987.2
    319560     9988.51
    319600     9989.19
    319640        9989
    319680     9991.96
    319720     9993.44
    319760     9995.39
    319800     9995.93
    319840     9995.28
    319880     9997.21
    319920      9998.6
    319960     10000.4
    320000     10000.3
    320040     10002.5
    320080     10004.1
    320120     10005.4
    320160     10006.2
    320200     10008.7
    320240     10006.8
    320280       10011
    320320     10012.1
    320360     10013.4
    320400     10014.1
    320440     10013.9
    320480     10016.9
    320520     10018.4
    320560     10020.4
    320600     10020.9
    320640     10020.2
    320680     10022.2
    320720     10023.5
    320760     10025.4
    320800     10025.2
    320840     10027.5
    320880     10029.1
    320920     10030.4
    320960     10031.2
    321000     10033.6
    321040     10031.7
    321080     10035.9
    321120       10037
    321160     10038.4
    321200     10039.1
    321240     10038.8
    321280     10041.9
    321320     10043.3
    321360     10045.3
    321400     10045.8
    321440     10045.1
    321480     10047.1
    321520     10048.4
    321560     10050.3
    321600     10050.1
    321640     10052.4
    321680       10054
    321720     10055.3
    321760     10056.1
    321800     10058.5
    321840     10056.6
    321880     10060.8
    321920       10062
    321960     10063.4
    322000       10064
    322040     10063.7
    322080     10066.7
    322120     10068.2
    322160     10070.2
    322200     10070.7
    322240       10070
    322280     10071.9
    322320     10073.4
    322360     10075.3
    322400       10075
    322440     10077.3
    322480     10078.9
    322520     10080.2
    322560       10081
    322600     10083.3
    322640     10081.6
    322680     10085.7
    322720     10086.8
    322760     10088.3
    322800     10088.9
    322840     10088.7
    322880     10091.7
    322920     10093.1
    322960     10095.1
    323000     10095.7
    323040       10095
    323080     10096.9
    323120     10098.3
    323160     10100.2
    323200     10099.9
    323240     10102.3
    323280     10103.8
    323320     10105.2
    323360       10106
    323400     10108.3
    323440     10106.5
    323480     10110.7
    323520     10111.7
    323560     10113.3
    323600     10113.8
    323640     10113.7
    323680     10116.6
    323720       10118
    323760     10120.1
    323800     10120.7
    323840     10119.9
    323880     10121.9
    323920     10123.3
    323960     10125.1
    324000     10124.9
    324040     10127.2
    324080     10128.8
    324120     10130.1
    324160       10131
    324200     10133.3
    324240     10131.4
    324280     10135.6
    324320     10136.7
    324360     10138.2
    324400     10138.8
    324440     10138.6
    324480     10141.5
    324520       10143
    324560       10145
    324600     10145.6
    324640     10144.8
    324680     10146.8
    324720     10148.2
    324760     10150.1
    324800     10149.8
    324840     10152.2
    324880     10153.8
    324920     10155.1
    324960     10155.9
    325000     10158.2
    325040     10156.4
    325080     10160.6
    325120     10161.7
    325160     10163.2
    325200     10163.7
    325240     10163.6
    325280     10166.5
    325320     10167.9
    325360       10170
    325400     10170.6
    325440     10169.8
    325480     10171.8
    325520     10173.2
    325560     10175.1
    325600     10174.7
    325640     10177.1
    325680     10178.8
    325720     10180.1
    325760     10180.8
    325800     10183.1
    325840     10181.3
    325880     10185.5
    325920     10186.7
    325960     10188.1
    326000     10188.7
    326040     10188.5
    326080     10191.4
    326120     10192.9
    326160     10194.9
    326200     10195.5
    326240     10194.7
    326280     10196.8
    326320     10198.1
    326360     10200.1
    326400     10199.7
    326440     10202.1
    326480     10203.7
    326520     10205.1
    326560     10205.8
    326600     10208.1
    326640     10206.2
    326680     10210.5
    326720     10211.6
    326760     10213.1
    326800     10213.7
    326840     10213.5
    326880     10216.3
    326920     10217.9
    326960     10219.9
    327000     10220.5
    327040     10219.7
    327080     10221.7
    327120     10223.2
    327160       10225
    327200     10224.6
    327240       10227
    327280     10228.7
    327320       10230
    327360     10230.8
    327400       10233
    327440     10231.2
    327480     10235.4
    327520     10236.6
    327560       10238
    327600     10238.6
    327640     10238.5
    327680     10241.2
    327720     10242.8
    327760     10244.8
    327800     10245.5
    327840     10244.6
    327880     10246.6
    327920     10248.2
    327960       10250
    328000     10249.5
    328040       10252
    328080     10253.6
    328120       10255
    328160     10255.7
    328200       10258
    328240     10256.1
    328280     10260.4
    328320     10261.6
    328360       10263
    328400     10263.7
    328440     10263.5
    328480     10266.2
    328520     10267.7
    328560     10269.8
    328600     10270.5
    328640     10269.6
    328680     10271.6
    328720     10273.2
    328760     10274.9
    328800     10274.4
    328840     10276.9
    328880     10278.6
    328920     10279.9
    328960     10280.6
    329000       10283
    329040     10281.1
    329080     10285.4
    329120     10286.5
    329160       10288
    329200     10288.6
    329240     10288.4
    329280     10291.1
    329320     10292.7
    329360     10294.7
    329400     10295.4
    329440     10294.4
    329480     10296.6
    329520     10298.1
    329560     10299.9
    329600     10299.4
    329640     10301.8
    329680     10303.5
    329720     10304.9
    329760     10305.5
    329800     10307.9
    329840     10306.1
    329880     10310.3
    329920     10311.6
    329960       10313
    330000     10313.6
    330040     10313.4
    330080       10316
    330120     10317.6
    330160     10319.7
    330200     10320.4
    330240     10319.4
    330280     10321.6
    330320     10323.1
    330360     10324.9
    330400     10324.3
    330440     10326.7
    330480     10328.5
    330520     10329.9
    330560     10330.5
    330600     10332.9
    330640       10331
    330680     10335.2
    330720     10336.6
    330760     10337.9
    330800     10338.6
    330840     10338.4
    330880       10341
    330920     10342.5
    330960     10344.7
    331000     10345.4
    331040     10344.3
    331080     10346.5
    331120       10348
    331160     10349.8
    331200     10349.3
    331240     10351.7
    331280     10353.5
    331320     10354.9
    331360     10355.5
    331400     10357.9
    331440     10356.1
    331480     10360.2
    331520     10361.6
    331560     10362.9
    331600     10363.5
    331640     10363.4
    331680     10365.9
    331720     10367.5
    331760     10369.6
    331800     10370.4
    331840     10369.3
    331880     10371.6
    331920       10373
    331960     10374.9
    332000     10374.3
    332040     10376.7
    332080     10378.5
    332120     10379.9
    332160     10380.6
    332200     10382.9
    332240       10381
    332280     10385.2
    332320     10386.6
    332360     10387.9
    332400     10388.6
    332440     10388.4
    332480       10391
    332520     10392.6
    332560     10394.7
    332600     10395.4
    332640     10394.3
    332680     10396.6
    332720     10398.1
    332760     10399.9
    332800     10399.3
    332840     10401.7
    332880     10403.6
    332920     10404.8
    332960     10405.5
    333000       10408
    333040     10405.9
    333080     10410.3
    333120     10411.6
    333160     10412.9
    333200     10413.6
    333240     10413.4
    333280       10416
    333320     10417.6
    333360     10419.7
    333400     10420.4
    333440     10419.3
    333480     10421.5
    333520     10423.1
    333560     10424.9
    333600     10424.3
    333640     10426.6
    333680     10428.6
    333720     10429.8
    333760     10430.5
    333800       10433
    333840       10431
    333880     10435.3
    333920     10436.6
    333960     10437.9
    334000     10438.6
    334040     10438.4
    334080       10441
    334120     10442.7
    334160     10444.8
    334200     10445.5
    334240     10444.3
    334280     10446.5
    334320     10448.1
    334360     10449.9
    334400     10449.3
    334440     10451.7
    334480     10453.6
    334520     10454.9
    334560     10455.6
    334600     10458.1
    334640       10456
    334680     10460.4
    334720     10461.7
    334760     10462.9
    334800     10463.7
    334840     10463.4
    334880       10466
    334920     10467.7
    334960     10469.8
    335000     10470.5
    335040     10469.3
    335080     10471.6
    335120     10473.2
    335160       10475
    335200     10474.4
    335240     10476.7
    335280     10478.7
    335320       10480
    335360     10480.6
    335400     10483.1
    335440       10481
    335480     10485.4
    335520     10486.8
    335560       10488
    335600     10488.8
    335640     10488.5
    335680     10491.1
    335720     10492.8
    335760     10494.8
    335800     10495.6
    335840     10494.4
    335880     10496.6
    335920     10498.2
    335960     10500.1
    336000     10499.5
    336040     10501.8
    336080     10503.8
    336120       10505
    336160     10505.7
    336200     10508.1
    336240       10506
    336280     10510.6
    336320     10511.9
    336360       10513
    336400     10513.8
    336440     10513.5
    336480     10516.2
    336520     10517.9
    336560     10519.8
    336600     10520.7
    336640     10519.4
    336680     10521.7
    336720     10523.2
    336760     10525.1
    336800     10524.5
    336840     10526.9
    336880     10528.9
    336920       10530
    336960     10530.7
    337000     10533.1
    337040     10531.1
    337080     10535.5
    337120       10537
    337160       10538
    337200     10538.9
    337240     10538.5
    337280     10541.2
    337320     10542.9
    337360     10544.9
    337400     10545.7
    337440     10544.4
    337480     10546.6
    337520     10548.3
    337560     10550.2
    337600     10549.6
    337640     10551.9
    337680       10554
    337720     10555.1
    337760     10555.8
    337800     10558.2
    337840     10556.1
    337880     10560.6
    337920       10562
    337960       10563
    338000     10563.9
    338040     10563.5
    338080     10566.3
    338120       10568
    338160     10569.9
    338200     10570.7
    338240     10569.5
    338280     10571.7
    338320     10573.3
    338360     10575.2
    338400     10574.6
    338440       10577
    338480       10579
    338520     10580.1
    338560     10580.8
    338600     10583.2
    338640     10581.2
    338680     10585.7
    338720     10587.1
    338760     10588.1
    338800       10589
    338840     10588.6
    338880     10591.3
    338920     10593.1
    338960       10595
    339000     10595.8
    339040     10594.5
    339080     10596.7
    339120     10598.3
    339160     10600.2
    339200     10599.6
    339240       10602
    339280     10604.1
    339320     10605.2
    339360     10605.8
    339400     10608.2
    339440     10606.3
    339480     10610.7
    339520     10612.1
    339560     10613.1
    339600       10614
    339640     10613.6
    339680     10616.4
    339720     10618.2
    339760       10620
    339800     10620.8
    339840     10619.6
    339880     10621.8
    339920     10623.4
    339960     10625.2
    340000     10624.6
    340040     10627.1
    340080     10629.1
    340120     10630.3
    340160     10630.9
    340200     10633.3
    340240     10631.3
    340280     10635.8
    340320     10637.2
    340360     10638.2
    340400     10639.1
    340440     10638.6
    340480     10641.4
    340520     10643.2
    340560     10645.1
    340600     10645.9
    340640     10644.7
    340680     10646.9
    340720     10648.4
    340760     10650.3
    340800     10649.7
    340840     10652.1
    340880     10654.2
    340920     10655.3
    340960     10655.9
    341000     10658.4
    341040     10656.3
    341080     10660.8
    341120     10662.2
    341160     10663.2
    341200     10664.1
    341240     10663.7
    341280     10666.5
    341320     10668.2
    341360     10670.1
    341400     10670.9
    341440     10669.7
    341480     10671.8
    341520     10673.4
    341560     10675.3
    341600     10674.7
    341640     10677.2
    341680     10679.2
    341720     10680.4
    341760       10681
    341800     10683.4
    341840     10681.3
    341880     10685.8
    341920     10687.2
    341960     10688.2
    342000     10689.2
    342040     10688.8
    342080     10691.6
    342120     10693.3
    342160     10695.2
    342200       10696
    342240     10694.7
    342280     10696.9
    342320     10698.5
    342360     10700.4
    342400     10699.7
    342440     10702.2
    342480     10704.3
    342520     10705.4
    342560       10706
    342600     10708.4
    342640     10706.4
    342680     10710.9
    342720     10712.2
    342760     10713.3
    342800     10714.2
    342840     10713.8
    342880     10716.5
    342920     10718.3
    342960     10720.2
    343000       10721
    343040     10719.8
    343080     10721.9
    343120     10723.5
    343160     10725.3
    343200     10724.7
    343240     10727.3
    343280     10729.3
    343320     10730.4
    343360     10731.1
    343400     10733.3
    343440     10731.4
    343480     10735.9
    343520     10737.2
    343560     10738.3
    343600     10739.3
    343640     10738.8
    343680     10741.6
    343720     10743.3
    343760     10745.3
    343800     10746.1
    343840     10744.8
    343880     10746.9
    343920     10748.5
    343960     10750.3
    344000     10749.9
    344040     10752.3
    344080     10754.3
    344120     10755.5
    344160     10756.1
    344200     10758.4
    344240     10756.4
    344280       10761
    344320     10762.3
    344360     10763.3
    344400     10764.3
    344440     10763.9
    344480     10766.7
    344520     10768.4
    344560     10770.3
    344600     10771.1
    344640     10769.9
    344680     10771.9
    344720     10773.6
    344760     10775.4
    344800     10774.9
    344840     10777.4
    344880     10779.4
    344920     10780.6
    344960     10781.2
    345000     10783.4
    345040     10781.5
    345080     10786.1
    345120     10787.3
    345160     10788.4
    345200     10789.4
    345240     10788.9
    345280     10791.7
    345320     10793.4
    345360     10795.5
    345400     10796.2
    345440       10795
    345480       10797
    345520     10798.7
    345560     10800.4
    345600       10800
    345640     10802.4
    345680     10804.4
    345720     10805.6
    345760     10806.3
    345800     10808.5
    345840     10806.6
    345880       10811
    345920     10812.3
    345960     10813.5
    346000     10814.5
    346040       10814
    346080     10816.8
    346120     10818.5
    346160     10820.5
    346200     10821.2
    346240       10820
    346280       10822
    346320     10823.7
    346360     10825.5
    346400     10825.1
    346440     10827.5
    346480     10829.4
    346520     10830.6
    346560     10831.3
    346600     10833.5
    346640     10831.6
    346680     10836.1
    346720     10837.4
    346760     10838.5
    346800     10839.4
    346840       10839
    346880     10841.8
    346920     10843.5
    346960     10845.5
    347000     10846.2
    347040       10845
    347080     10847.1
    347120     10848.6
    347160     10850.6
    347200     10850.1
    347240     10852.6
    347280     10854.5
    347320     10855.6
    347360     10856.3
    347400     10858.6
    347440     10856.7
    347480     10861.1
    347520     10862.4
    347560     10863.6
    347600     10864.5
    347640       10864
    347680     10866.9
    347720     10868.5
    347760     10870.6
    347800     10871.3
    347840       10870
    347880     10872.1
    347920     10873.7
    347960     10875.5
    348000     10875.2
    348040     10877.5
    348080     10879.5
    348120     10880.6
    348160     10881.3
    348200     10883.6
    348240     10881.7
    348280     10886.2
    348320     10887.4
    348360     10888.6
    348400     10889.5
    348440       10889
    348480     10891.9
    348520     10893.6
    348560     10895.6
    348600     10896.3
    348640       10895
    348680     10897.1
    348720     10898.7
    348760     10900.6
    348800     10900.2
    348840     10902.6
    348880     10904.6
    348920     10905.7
    348960     10906.3
    349000     10908.6
    349040     10906.6
    349080     10911.3
    349120     10912.3
    349160     10913.6
    349200     10914.5
    349240     10914.1
    349280     10916.9
    349320     10918.7
    349360     10920.6
    349400     10921.2
    349440       10920
    349480     10922.2
    349520     10923.6
    349560     10925.7
    349600     10925.2
    349640     10927.7
    349680     10929.6
    349720     10930.8
    349760     10931.4
    349800     10933.6
    349840     10931.7
    349880     10936.3
    349920     10937.4
    349960     10938.7
    350000     10939.5
    350040     10939.1
    350080       10942
    350120     10943.7
    350160     10945.7
    350200     10946.3
    350240     10945.2
    350280     10947.3
    350320     10948.7
    350360     10950.8
    350400     10950.3
    350440     10952.8
    350480     10954.7
    350520     10955.9
    350560     10956.5
    350600     10958.8
    350640     10956.8
    350680     10961.4
    350720     10962.4
    350760     10963.8
    350800     10964.6
    350840     10964.2
    350880     10967.1
    350920     10968.8
    350960     10970.7
    351000     10971.4
    351040     10970.3
    351080     10972.4
    351120     10973.8
    351160     10975.8
    351200     10975.3
    351240     10977.8
    351280     10979.8
    351320       10981
    351360     10981.6
    351400     10983.8
    351440     10981.8
    351480     10986.5
    351520     10987.5
    351560     10988.9
    351600     10989.6
    351640     10989.3
    351680     10992.2
    351720     10993.9
    351760     10995.8
    351800     10996.5
    351840     10995.4
    351880     10997.4
    351920     10998.9
    351960     11000.8
    352000     11000.4
    352040     11002.9
    352080     11004.9
    352120     11006.1
    352160     11006.7
    352200     11008.9
    352240     11006.9
    352280     11011.5
    352320     11012.6
    352360       11014
    352400     11014.8
    352440     11014.3
    352480     11017.2
    352520     11018.9
    352560     11020.9
    352600     11021.6
    352640     11020.4
    352680     11022.6
    352720     11023.9
    352760     11025.9
    352800     11025.4
    352840     11027.9
    352880     11029.9
    352920     11031.1
    352960     11031.8
    353000       11034
    353040       11032
    353080     11036.6
    353120     11037.7
    353160     11039.1
    353200     11039.9
    353240     11039.4
    353280     11042.4
    353320       11044
    353360     11045.9
    353400     11046.7
    353440     11045.6
    353480     11047.6
    353520       11049
    353560     11050.9
    353600     11050.5
    353640       11053
    353680       11055
    353720     11056.1
    353760     11056.9
    353800     11059.1
    353840       11057
    353880     11061.6
    353920     11062.8
    353960     11064.2
    354000     11064.9
    354040     11064.5
    354080     11067.4
    354120     11069.1
    354160     11070.9
    354200     11071.7
    354240     11070.6
    354280     11072.6
    354320     11074.1
    354360       11076
    354400     11075.5
    354440       11078
    354480       11080
    354520     11081.1
    354560     11081.9
    354600     11084.2
    354640     11082.1
    354680     11086.6
    354720     11087.8
    354760     11089.2
    354800     11089.9
    354840     11089.5
    354880     11092.5
    354920     11094.1
    354960       11096
    355000     11096.8
    355040     11095.6
    355080     11097.7
    355120     11099.1
    355160       11101
    355200     11100.6
    355240       11103
    355280     11105.1
    355320     11106.2
    355360       11107
    355400     11109.2
    355440     11107.1
    355480     11111.7
    355520     11112.9
    355560     11114.3
    355600       11115
    355640     11114.5
    355680     11117.5
    355720       11119
    355760       11121
    355800     11121.8
    355840     11120.7
    355880     11122.7
    355920     11124.2
    355960     11126.1
    356000     11125.6
    356040     11128.2
    356080     11130.1
    356120     11131.2
    356160       11132
    356200     11134.3
    356240     11132.3
    356280     11136.7
    356320       11138
    356360     11139.3
    356400       11140
    356440     11139.6
    356480     11142.6
    356520     11144.1
    356560       11146
    356600     11146.9
    356640     11145.7
    356680     11147.7
    356720     11149.3
    356760     11151.2
    356800     11150.6
    356840     11153.2
    356880     11155.1
    356920     11156.3
    356960     11157.1
    357000     11159.3
    357040     11157.3
    357080     11161.9
    357120       11163
    357160     11164.4
    357200     11165.1
    357240     11164.7
    357280     11167.7
    357320     11169.1
    357360     11171.1
    357400     11171.9
    357440     11170.7
    357480     11172.8
    357520     11174.3
    357560     11176.2
    357600     11175.7
    357640     11178.3
    357680     11180.1
    357720     11181.4
    357760     11182.2
    357800     11184.4
    357840     11182.3
    357880     11186.9
    357920     11188.1
    357960     11189.5
    358000     11190.2
    358040     11189.8
    358080     11192.7
    358120     11194.1
    358160     11196.1
    358200       11197
    358240     11195.9
    358280     11197.9
    358320     11199.4
    358360     11201.2
    358400     11200.8
    358440     11203.4
    358480     11205.2
    358520     11206.5
    358560     11207.2
    358600     11209.5
    358640     11207.3
    358680       11212
    358720     11213.1
    358760     11214.6
    358800     11215.3
    358840     11214.9
    358880     11217.8
    358920     11219.2
    358960     11221.3
    359000     11222.2
    359040       11221
    359080     11222.9
    359120     11224.5
    359160     11226.3
    359200     11225.9
    359240     11228.4
    359280     11230.4
    359320     11231.5
    359360     11232.3
    359400     11234.6
    359440     11232.4
    359480     11237.1
    359520     11238.2
    359560     11239.7
    359600     11240.4
    359640       11240
    359680     11242.9
    359720     11244.3
    359760     11246.4
    359800     11247.3
    359840       11246
    359880       11248
    359920     11249.5
    359960     11251.4
    360000       11251
    360040     11253.5
    360080     11255.4
    360120     11256.6
    360160     11257.4
    360200     11259.7
    360240     11257.5
    360280     11262.1
    360320     11263.3
    360360     11264.8
    360400     11265.5
    360440     11265.1
    360480       11268
    360520     11269.4
    360560     11271.5
    360600     11272.3
    360640     11271.1
    360680     11273.2
    360720     11274.6
    360760     11276.6
    360800     11276.1
    360840     11278.6
    360880     11280.5
    360920     11281.8
    360960     11282.5
    361000     11284.8
    361040     11282.6
    361080     11287.3
    361120     11288.4
    361160     11289.9
    361200     11290.7
    361240     11290.2
    361280     11293.1
    361320     11294.5
    361360     11296.6
    361400     11297.4
    361440     11296.2
    361480     11298.2
    361520     11299.7
    361560     11301.6
    361600     11301.2
    361640     11303.7
    361680     11305.7
    361720     11306.9
    361760     11307.6
    361800     11309.9
    361840     11307.6
    361880     11312.4
    361920     11313.5
    361960       11315
    362000     11315.8
    362040     11315.3
    362080     11318.1
    362120     11319.6
    362160     11321.7
    362200     11322.5
    362240     11321.3
    362280     11323.4
    362320     11324.8
    362360     11326.7
    362400     11326.3
    362440     11328.9
    362480     11330.8
    362520       11332
    362560     11332.8
    362600       11335
    362640     11332.8
    362680     11337.5
    362720     11338.7
    362760     11340.1
    362800       11341
    362840     11340.4
    362880     11343.2
    362920     11344.8
    362960     11346.8
    363000     11347.6
    363040     11346.4
    363080     11348.5
    363120     11349.9
    363160     11351.8
    363200     11351.5
    363240     11354.1
    363280       11356
    363320     11357.2
    363360     11357.9
    363400     11360.1
    363440     11357.9
    363480     11362.7
    363520     11363.8
    363560     11365.2
    363600     11366.1
    363640     11365.5
    363680     11368.3
    363720     11369.9
    363760     11371.9
    363800     11372.8
    363840     11371.6
    363880     11373.5
    363920     11375.1
    363960     11376.9
    364000     11376.5
    364040     11379.2
    364080     11381.1
    364120     11382.3
    364160       11383
    364200     11385.2
    364240       11383
    364280     11387.8
    364320     11388.9
    364360     11390.3
    364400     11391.2
    364440     11390.6
    364480     11393.4
    364520     11395.1
    364560       11397
    364600     11397.9
    364640     11396.6
    364680     11398.7
    364720     11400.3
    364760     11402.1
    364800     11401.7
    364840     11404.4
    364880     11406.2
    364920     11407.5
    364960     11408.1
    365000     11410.4
    365040     11408.2
    365080     11412.9
    365120     11414.1
    365160     11415.4
    365200     11416.3
    365240     11415.8
    365280     11418.6
    365320     11420.1
    365360     11422.1
    365400       11423
    365440     11421.8
    365480     11423.8
    365520     11425.4
    365560     11427.2
    365600     11426.8
    365640     11429.5
    365680     11431.4
    365720     11432.6
    365760     11433.3
    365800     11435.5
    365840     11433.3
    365880     11438.1
    365920     11439.3
    365960     11440.6
    366000     11441.4
    366040       11441
    366080     11443.8
    366120     11445.3
    366160     11447.3
    366200     11448.2
    366240     11446.9
    366280     11448.9
    366320     11450.6
    366360     11452.4
    366400       11452
    366440     11454.6
    366480     11456.5
    366520     11457.8
    366560     11458.5
    366600     11460.6
    366640     11458.4
    366680     11463.2
    366720     11464.5
    366760     11465.8
    366800     11466.5
    366840     11466.2
    366880       11469
    366920     11470.4
    366960     11472.4
    367000     11473.4
    367040     11472.1
    367080     11474.1
    367120     11475.7
    367160     11477.6
    367200     11477.2
    367240     11479.8
    367280     11481.7
    367320       11483
    367360     11483.6
    367400     11485.8
    367440     11483.6
    367480     11488.4
    367520     11489.7
    367560       11491
    367600     11491.7
    367640     11491.4
    367680     11494.1
    367720     11495.6
    367760     11497.6
    367800     11498.5
    367840     11497.3
    367880     11499.2
    367920     11500.9
    367960     11502.7
    368000     11502.3
    368040     11504.9
    368080     11506.8
    368120     11508.1
    368160     11508.7
    368200     11510.9
    368240     11508.8
    368280     11513.6
    368320     11514.9
    368360     11516.2
    368400     11516.8
    368440     11516.6
    368480     11519.3
    368520     11520.8
    368560     11522.7
    368600     11523.7
    368640     11522.4
    368680     11524.4
    368720     11526.1
    368760     11527.8
    368800     11527.5
    368840       11530
    368880     11531.9
    368920     11533.3
    368960     11533.8
    369000     11536.1
    369040       11534
    369080     11538.7
    369120       11540
    369160     11541.4
    369200       11542
    369240     11541.8
    369280     11544.5
    369320     11545.9
    369360     11547.9
    369400     11548.8
    369440     11547.6
    369480     11549.6
    369520     11551.2
    369560       11553
    369600     11552.6
    369640     11555.2
    369680     11557.2
    369720     11558.4
    369760       11559
    369800     11561.3
    369840     11559.1
    369880     11563.9
    369920     11565.2
    369960     11566.6
    370000     11567.2
    370040     11566.9
    370080     11569.7
    370120     11571.1
    370160     11573.1
    370200       11574
    370240     11572.8
    370280     11574.8
    370320     11576.4
    370360     11578.2
    370400     11577.7
    370440     11580.4
    370480     11582.3
    370520     11583.6
    370560     11584.2
    370600     11586.5
    370640     11584.2
    370680       11589
    370720     11590.3
    370760     11591.8
    370800     11592.4
    370840     11592.1
    370880     11594.8
    370920     11596.2
    370960     11598.2
    371000     11599.1
    371040       11598
    371080       11600
    371120     11601.5
    371160     11603.4
    371200     11602.9
    371240     11605.5
    371280     11607.4
    371320     11608.8
    371360     11609.3
    371400     11611.6
    371440     11609.4
    371480     11614.2
    371520     11615.5
    371560       11617
    371600     11617.5
    371640     11617.3
    371680     11619.9
    371720     11621.3
    371760     11623.4
    371800     11624.3
    371840     11623.2
    371880     11625.1
    371920     11626.8
    371960     11628.6
    372000       11628
    372040     11630.7
    372080     11632.6
    372120     11633.9
    372160     11634.6
    372200     11636.7
    372240     11634.6
    372280     11639.4
    372320     11640.7
    372360     11642.2
    372400     11642.7
    372440     11642.5
    372480     11645.1
    372520     11646.5
    372560     11648.6
    372600     11649.5
    372640     11648.4
    372680     11650.3
    372720     11651.9
    372760     11653.8
    372800     11653.2
    372840     11655.8
    372880     11657.7
    372920     11659.2
    372960     11659.7
    373000     11661.9
    373040     11659.8
    373080     11664.6
    373120     11665.9
    373160     11667.4
    373200     11667.9
    373240     11667.6
    373280     11670.4
    373320     11671.6
    373360     11673.8
    373400     11674.6
    373440     11673.6
    373480     11675.4
    373520     11677.1
    373560     11678.9
    373600     11678.3
    373640       11681
    373680     11682.9
    373720     11684.4
    373760     11684.9
    373800     11687.1
    373840       11685
    373880     11689.7
    373920       11691
    373960     11692.6
    374000     11693.1
    374040     11692.9
    374080     11695.6
    374120     11696.8
    374160       11699
    374200     11699.8
    374240     11698.7
    374280     11700.7
    374320     11702.2
    374360     11704.1
    374400     11703.5
    374440     11706.2
    374480     11708.1
    374520     11709.6
    374560     11710.1
    374600     11712.3
    374640     11710.1
    374680     11714.9
    374720     11716.2
    374760     11717.8
    374800     11718.4
    374840       11718
    374880     11720.8
    374920     11721.9
    374960     11724.2
    375000     11724.9
    375040       11724
    375080     11725.8
    375120     11727.4
    375160     11729.3
    375200     11728.6
    375240     11731.4
    375280     11733.2
    375320     11734.7
    375360     11735.3
    375400     11737.5
    375440     11735.4
    375480     11740.1
    375520     11741.4
    375560       11743
    375600     11743.6
    375640     11743.2
    375680       11746
    375720     11747.1
    375760     11749.3
    375800     11750.2
    375840     11749.2
    375880     11751.1
    375920     11752.5
    375960     11754.4
    376000     11753.7
    376040     11756.6
    376080     11758.4
    376120     11759.9
    376160     11760.5
    376200     11762.7
    376240     11760.6
    376280     11765.3
    376320     11766.6
    376360     11768.1
    376400     11768.8
    376440     11768.5
    376480     11771.2
    376520     11772.2
    376560     11774.6
    376600     11775.4
    376640     11774.4
    376680     11776.2
    376720     11777.8
    376760     11779.6
    376800     11778.9
    376840     11781.8
    376880     11783.6
    376920     11785.1
    376960     11785.7
    377000     11787.9
    377040     11785.8
    377080     11790.5
    377120     11791.7
    377160     11793.3
    377200     11794.1
    377240     11793.6
    377280     11796.4
    377320     11797.3
    377360     11799.8
    377400     11800.6
    377440     11799.6
    377480     11801.4
    377520     11802.9
    377560     11804.8
    377600       11804
    377640     11806.9
    377680     11808.8
    377720     11810.4
    377760     11810.9
    377800     11813.1
    377840       11811
    377880     11815.7
    377920     11816.8
    377960     11818.5
    378000     11819.2
    378040     11818.8
    378080     11821.6
    378120     11822.5
    378160       11825
    378200     11825.7
    378240     11824.7
    378280     11826.6
    378320     11828.1
    378360       11830
    378400     11829.2
    378440     11832.2
    378480       11834
    378520     11835.6
    378560     11836.1
    378600     11838.3
    378640     11836.1
    378680     11840.9
    378720       11842
    378760     11843.7
    378800     11844.4
    378840       11844
    378880     11846.8
    378920     11847.7
    378960     11850.2
    379000     11850.8
    379040       11850
    379080     11851.7
    379120     11853.2
    379160     11855.2
    379200     11854.4
    379240     11857.4
    379280     11859.2
    379320     11860.7
    379360     11861.3
    379400     11863.5
    379440     11861.3
    379480     11866.1
    379520     11867.3
    379560     11868.9
    379600     11869.6
    379640     11869.3
    379680       11872
    379720     11872.9
    379760     11875.4
    379800       11876
    379840     11875.2
    379880     11876.9
    379920     11878.4
    379960     11880.4
    380000     11879.6
    380040     11882.6
    380080     11884.4
    380120     11885.9
    380160     11886.6
    380200     11888.7
    380240     11886.5
    380280     11891.3
    380320     11892.5
    380360     11894.1
    380400     11894.8
    380440     11894.5
    380480     11897.2
    380520     11898.1
    380560     11900.6
    380600     11901.3
    380640     11900.4
    380680       11902
    380720     11903.6
    380760     11905.6
    380800     11904.8
    380840     11907.8
    380880     11909.6
    380920     11911.1
    380960     11911.7
    381000     11913.9
    381040     11911.7
    381080     11916.6
    381120     11917.6
    381160     11919.2
    381200       11920
    381240     11919.7
    381280     11922.3
    381320     11923.4
    381360     11925.9
    381400     11926.5
    381440     11925.6
    381480     11927.2
    381520     11928.8
    381560     11930.9
    381600     11929.9
    381640       11933
    381680     11934.8
    381720     11936.2
    381760       11937
    381800     11939.1
    381840       11937
    381880     11941.8
    381920     11942.8
    381960     11944.4
    382000     11945.1
    382040     11944.9
    382080     11947.5
    382120     11948.5
    382160     11951.1
    382200     11951.7
    382240     11950.9
    382280     11952.4
    382320       11954
    382360       11956
    382400     11955.1
    382440     11958.2
    382480     11960.1
    382520     11961.5
    382560     11962.2
    382600     11964.4
    382640     11962.2
    382680       11967
    382720       11968
    382760     11969.6
    382800     11970.3
    382840     11970.1
    382880     11972.7
    382920     11973.7
    382960     11976.4
    383000     11976.9
    383040       11976
    383080     11977.6
    383120     11979.2
    383160     11981.3
    383200     11980.3
    383240     11983.4
    383280     11985.3
    383320     11986.7
    383360     11987.5
    383400     11989.6
    383440     11987.5
    383480     11992.2
    383520     11993.2
    383560     11994.9
    383600     11995.6
    383640     11995.3
    383680     11997.9
    383720     11998.9
    383760     12001.6
    383800     12002.1
    383840     12001.1
    383880     12002.8
    383920     12004.3
    383960     12006.5
    384000     12005.6
    384040     12008.7
    384080     12010.5
    384120     12011.9
    384160     12012.7
    384200     12014.9
    384240     12012.7
    384280     12017.4
    384320     12018.5
    384360     12020.1
    384400     12020.8
    384440     12020.5
    384480     12023.2
    384520     12024.1
    384560     12026.8
    384600     12027.3
    384640     12026.4
    384680     12027.9
    384720     12029.6
    384760     12031.7
    384800     12030.7
    384840     12033.9
    384880     12035.7
    384920     12037.1
    384960     12037.9
    385000     12040.2
    385040       12038
    385080     12042.6
    385120     12043.8
    385160     12045.3
    385200       12046
    385240     12045.7
    385280     12048.4
    385320     12049.4
    385360     12052.1
    385400     12052.4
    385440     12051.6
    385480     12053.1
    385520     12054.8
    385560     12056.9
    385600       12056
    385640       12059
    385680     12060.9
    385720     12062.3
    385760     12063.2
    385800     12065.4
    385840     12063.1
    385880     12067.8
    385920       12069
    385960     12070.5
    386000     12071.2
    386040     12070.9
    386080     12073.6
    386120     12074.7
    386160     12077.3
    386200     12077.6
    386240     12076.8
    386280     12078.3
    386320       12080
    386360     12082.2
    386400     12081.2
    386440     12084.2
    386480     12086.1
    386520     12087.4
    386560     12088.4
    386600     12090.6
    386640     12088.4
    386680       12093
    386720     12094.3
    386760     12095.7
    386800     12096.5
    386840     12096.2
    386880     12098.8
    386920     12099.9
    386960     12102.5
    387000     12102.9
    387040       12102
    387080     12103.5
    387120     12105.2
    387160     12107.4
    387200     12106.4
    387240     12109.4
    387280     12111.3
    387320     12112.6
    387360     12113.6
    387400     12115.8
    387440     12113.6
    387480     12118.3
    387520     12119.5
    387560     12120.9
    387600     12121.7
    387640     12121.3
    387680       12124
    387720     12125.1
    387760     12127.6
    387800     12128.1
    387840     12127.2
    387880     12128.8
    387920     12130.5
    387960     12132.6
    388000     12131.6
    388040     12134.7
    388080     12136.5
    388120     12137.8
    388160     12138.8
    388200     12141.1
    388240     12138.9
    388280     12143.5
    388320     12144.7
    388360     12146.2
    388400       12147
    388440     12146.6
    388480     12149.2
    388520     12150.4
    388560     12152.8
    388600     12153.2
    388640     12152.5
    388680       12154
    388720     12155.6
    388760     12157.7
    388800     12156.8
    388840     12159.9
    388880     12161.8
    388920       12163
    388960       12164
    389000     12166.2
    389040     12164.1
    389080     12168.7
    389120     12169.9
    389160     12171.3
    389200     12172.2
    389240     12171.8
    389280     12174.4
    389320     12175.6
    389360     12178.1
    389400     12178.4
    389440     12177.6
    389480     12179.2
    389520     12180.7
    389560     12182.9
    389600     12181.9
    389640     12185.1
    389680     12186.9
    389720     12188.2
    389760     12189.2
    389800     12191.4
    389840     12189.2
    389880     12193.9
    389920     12195.1
    389960     12196.5
    390000     12197.5
    390040       12197
    390080     12199.6
    390120     12200.8
    390160     12203.3
    390200     12203.7
    390240     12202.8
    390280     12204.5
    390320     12205.9
    390360     12208.1
    390400     12207.2
    390440     12210.4
    390480     12212.2
    390520     12213.5
    390560     12214.4
    390600     12216.7
    390640     12214.5
    390680     12219.1
    390720     12220.4
    390760     12221.8
    390800     12222.7
    390840     12222.3
    390880     12224.9
    390920       12226
    390960     12228.6
    391000     12228.9
    391040       12228
    391080     12229.7
    391120     12231.1
    391160     12233.4
    391200     12232.5
    391240     12235.6
    391280     12237.4
    391320     12238.7
    391360     12239.6
    391400     12241.9
    391440     12239.7
    391480     12244.4
    391520     12245.6
    391560       12247
    391600     12247.9
    391640     12247.5
    391680       12250
    391720     12251.2
    391760     12253.7
    391800       12254
    391840     12253.2
    391880     12254.8
    391920     12256.4
    391960     12258.7
    392000     12257.7
    392040     12260.8
    392080     12262.6
    392120     12263.9
    392160     12264.9
    392200       12267
    392240     12264.9
    392280     12269.5
    392320     12270.8
    392360     12272.1
    392400     12273.2
    392440     12272.7
    392480     12275.2
    392520     12276.3
    392560     12278.8
    392600     12279.3
    392640     12278.4
    392680       12280
    392720     12281.7
    392760     12283.9
    392800     12282.8
    392840       12286
    392880     12287.8
    392920     12289.1
    392960     12290.1
    393000     12292.2
    393040     12290.1
    393080     12294.8
    393120     12295.9
    393160     12297.4
    393200     12298.5
    393240     12297.9
    393280     12300.4
    393320     12301.5
    393360       12304
    393400     12304.5
    393440     12303.5
    393480     12305.2
    393520     12306.9
    393560     12309.1
    393600       12308
    393640     12311.3
    393680     12313.1
    393720     12314.3
    393760     12315.2
    393800     12317.5
    393840     12315.3
    393880       12320
    393920     12321.1
    393960     12322.6
    394000     12323.7
    394040     12323.1
    394080     12325.6
    394120     12326.7
    394160     12329.3
    394200     12329.8
    394240     12328.8
    394280     12330.5
    394320     12332.1
    394360     12334.4
    394400     12333.2
    394440     12336.5
    394480     12338.3
    394520     12339.5
    394560     12340.5
    394600     12342.7
    394640     12340.5
    394680     12345.2
    394720     12346.3
    394760     12347.7
    394800     12348.9
    394840     12348.2
    394880     12350.8
    394920       12352
    394960     12354.6
    395000       12355
    395040       12354
    395080     12355.7
    395120     12357.3
    395160     12359.6
    395200     12358.4
    395240     12361.7
    395280     12363.5
    395320     12364.7
    395360     12365.8
    395400     12367.9
    395440     12365.8
    395480     12370.5
    395520     12371.5
    395560     12372.9
    395600     12374.1
    395640     12373.5
    395680       12376
    395720     12377.2
    395760     12379.8
    395800     12380.2
    395840     12379.3
    395880     12380.8
    395920     12382.6
    395960     12384.8
    396000     12383.6
    396040     12386.9
    396080     12388.7
    396120     12389.9
    396160       12391
    396200     12393.2
    396240       12391
    396280     12395.8
    396320     12396.8
    396360     12398.1
    396400     12399.3
    396440     12398.7
    396480     12401.2
    396520     12402.4
    396560     12405.1
    396600     12405.4
    396640     12404.4
    396680       12406
    396720     12407.8
    396760       12410
    396800     12408.9
    396840     12412.1
    396880     12413.9
    396920     12415.1
    396960     12416.2
    397000     12418.4
    397040     12416.2
    397080       12421
    397120     12421.9
    397160     12423.3
    397200     12424.5
    397240     12423.9
    397280     12426.3
    397320     12427.6
    397360     12430.2
    397400     12430.6
    397440     12429.6
    397480     12431.2
    397520       12433
    397560     12435.2
    397600     12434.1
    397640     12437.3
    397680     12439.1
    397720     12440.3
    397760     12441.5
    397800     12443.5
    397840     12441.4
    397880     12446.2
    397920     12447.1
    397960     12448.4
    398000     12449.7
    398040     12449.1
    398080     12451.6
    398120     12452.8
    398160     12455.5
    398200     12455.8
    398240     12454.8
    398280     12456.3
    398320     12458.2
    398360     12460.4
    398400     12459.2
    398440     12462.5
    398480     12464.3
    398520     12465.5
    398560     12466.6
    398600     12468.8
    398640     12466.5
    398680     12471.4
    398720     12472.3
    398760     12473.7
    398800     12474.9
    398840     12474.3
    398880     12476.8
    398920       12478
    398960     12480.7
    399000     12480.9
    399040     12479.9
    399080     12481.6
    399120     12483.4
    399160     12485.6
    399200     12484.4
    399240     12487.7
    399280     12489.5
    399320     12490.6
    399360     12491.8
    399400       12494
    399440     12491.6
    399480     12496.6
    399520     12497.4
    399560     12498.9
    399600     12500.1
    399640     12499.4
    399680       12502
    399720     12503.2
    399760     12505.9
    399800       12506
    399840     12505.2
    399880     12506.8
    399920     12508.5
    399960     12510.7
    400000     12509.5
    400040     12512.9
    400080     12514.6
    400120     12515.9
    400160     12517.1
    400200     12519.2
    400240     12516.7
    400280     12521.8
    400320     12522.6
    400360       12524
    400400     12525.3
    400440     12524.7
    400480     12527.2
    400520     12528.4
    400560     12531.1
    400600     12531.2
    400640     12530.4
    400680       12532
    400720     12533.8
    400760       12536
    400800     12534.8
    400840       12538
    400880     12539.8
    400920     12541.1
    400960     12542.1
    401000     12544.4
    401040     12541.9
    401080       12547
    401120     12547.8
    401160     12549.2
    401200     12550.5
    401240     12549.9
    401280     12552.4
    401320     12553.6
    401360     12556.3
    401400     12556.4
    401440     12555.6
    401480     12557.2
    401520     12558.9
    401560     12561.2
    401600     12559.9
    401640     12563.2
    401680       12565
    401720     12566.4
    401760     12567.3
    401800     12569.5
    401840     12567.1
    401880     12572.1
    401920       12573
    401960     12574.4
    402000     12575.7
    402040     12575.1
    402080     12577.6
    402120     12578.8
    402160     12581.5
    402200     12581.5
    402240     12580.9
    402280     12582.4
    402320     12584.1
    402360     12586.3
    402400     12585.1
    402440     12588.4
    402480     12590.1
    402520     12591.5
    402560     12592.4
    402600     12594.8
    402640     12592.2
    402680     12597.3
    402720     12598.3
    402760     12599.6
    402800       12601
    402840     12600.3
    402880     12602.7
    402920     12603.9
    402960     12606.7
    403000     12606.7
    403040     12606.1
    403080     12607.5
    403120     12609.3
    403160     12611.5
    403200     12610.3
    403240     12613.6
    403280     12615.3
    403320     12616.6
    403360     12617.6
    403400     12619.9
    403440     12617.4
    403480     12622.5
    403520     12623.4
    403560     12624.7
    403600     12626.1
    403640     12625.5
    403680     12627.9
    403720     12629.1
    403760     12631.8
    403800     12631.8
    403840     12631.2
    403880     12632.7
    403920     12634.5
    403960     12636.5
    404000     12635.4
    404040     12638.7
    404080     12640.4
    404120     12641.7
    404160     12642.8
    404200       12645
    404240     12642.6
    404280     12647.6
    404320     12648.6
    404360     12649.8
    404400     12651.3
    404440     12650.7
    404480       12653
    404520     12654.2
    404560       12657
    404600       12657
    404640     12656.3
    404680     12657.9
    404720     12659.5
    404760     12661.7
    404800     12660.5
    404840     12663.9
    404880     12665.6
    404920     12666.9
    404960     12667.9
    405000     12670.2
    405040     12667.8
    405080     12672.8
    405120     12673.7
    405160       12675
    405200     12676.4
    405240     12675.8
    405280     12678.1
    405320     12679.4
    405360     12682.1
    405400     12682.1
    405440     12681.4
    405480     12682.9
    405520     12684.6
    405560     12686.9
    405600     12685.6
    405640       12689
    405680     12690.8
    405720       12692
    405760     12693.1
    405800     12695.3
    405840     12692.9
    405880     12697.9
    405920     12698.8
    405960     12700.1
    406000     12701.6
    406040     12700.9
    406080     12703.3
    406120     12704.4
    406160     12707.3
    406200     12707.3
    406240     12706.5
    406280     12708.1
    406320     12709.8
    406360       12712
    406400     12710.8
    406440     12714.2
    406480       12716
    406520     12717.2
    406560     12718.2
    406600     12720.4
    406640       12718
    406680     12723.1
    406720       12724
    406760     12725.2
    406800     12726.7
    406840     12726.1
    406880     12728.4
    406920     12729.6
    406960     12732.5
    407000     12732.4
    407040     12731.6
    407080     12733.3
    407120       12735
    407160     12737.1
    407200     12735.9
    407240     12739.3
    407280     12741.1
    407320     12742.4
    407360     12743.4
    407400     12745.6
    407440       12743
    407480     12748.1
    407520     12749.1
    407560     12750.4
    407600     12751.8
    407640     12751.2
    407680     12753.6
    407720     12754.7
    407760     12757.6
    407800     12757.5
    407840     12756.7
    407880     12758.5
    407920       12760
    407960     12762.1
    408000     12761.1
    408040     12764.3
    408080     12766.2
    408120     12767.5
    408160     12768.4
    408200     12770.8
    408240     12768.1
    408280     12773.1
    408320     12774.3
    408360     12775.4
    408400     12776.9
    408440     12776.3
    408480     12778.7
    408520     12779.8
    408560     12782.7
    408600     12782.6
    408640     12781.8
    408680     12783.5
    408720     12785.1
    408760     12787.2
    408800     12786.1
    408840     12789.4
    408880     12791.2
    408920     12792.5
    408960     12793.5
    409000     12795.9
    409040     12793.1
    409080     12798.2
    409120     12799.4
    409160     12800.5
    409200       12802
    409240     12801.3
    409280     12803.8
    409320     12804.9
    409360     12807.8
    409400     12807.7
    409440     12806.8
    409480     12808.6
    409520     12810.3
    409560     12812.3
    409600     12811.2
    409640     12814.5
    409680     12816.4
    409720     12817.6
    409760     12818.6
    409800     12821.1
    409840     12818.3
    409880     12823.2
    409920     12824.5
    409960     12825.6
    410000     12826.9
    410040     12826.4
    410080     12828.9
    410120     12829.9
    410160     12832.8
    410200     12832.7
    410240     12831.9
    410280     12833.8
    410320     12835.4
    410360     12837.3
    410400     12836.3
    410440     12839.6
    410480     12841.5
    410520     12842.6
    410560     12843.7
    410600     12846.1
    410640     12843.4
    410680     12848.3
    410720     12849.6
    410760     12850.8
    410800     12852.1
    410840     12851.5
    410880       12854
    410920       12855
    410960       12858
    411000     12857.8
    411040       12857
    411080     12858.8
    411120     12860.5
    411160     12862.3
    411200     12861.3
    411240     12864.6
    411280     12866.6
    411320     12867.7
    411360     12868.7
    411400     12871.2
    411440     12868.4
    411480     12873.4
    411520     12874.7
    411560     12875.9
    411600     12877.2
    411640     12876.5
    411680     12879.1
    411720     12880.1
    411760     12883.1
    411800       12883
    411840       12882
    411880     12883.9
    411920     12885.6
    411960     12887.4
    412000     12886.4
    412040     12889.7
    412080     12891.7
    412120     12892.8
    412160     12893.7
    412200     12896.1
    412240     12893.4
    412280     12898.4
    412320     12899.8
    412360     12900.9
    412400     12902.2
    412440     12901.5
    412480     12904.2
    412520     12905.1
    412560     12908.1
    412600       12908
    412640     12907.1
    412680       12909
    412720     12910.7
    412760     12912.4
    412800     12911.5
    412840     12914.7
    412880     12916.8
    412920     12917.9
    412960     12918.8
    413000     12921.2
    413040     12918.3
    413080     12923.5
    413120     12924.8
    413160     12925.9
    413200     12927.2
    413240     12926.5
    413280     12929.2
    413320     12930.1
    413360     12933.2
    413400       12933
    413440     12932.1
    413480       12934
    413520     12935.7
    413560     12937.5
    413600     12936.5
    413640     12939.8
    413680     12941.9
    413720     12942.9
    413760     12943.9
    413800     12946.2
    413840     12943.4
    413880     12948.6
    413920     12949.9
    413960       12951
    414000     12952.3
    414040     12951.6
    414080     12954.3
    414120     12955.1
    414160     12958.3
    414200     12958.1
    414240     12957.3
    414280     12959.1
    414320     12960.8
    414360     12962.6
    414400     12961.6
    414440     12964.8
    414480       12967
    414520     12967.9
    414560       12969
    414600     12971.3
    414640     12968.4
    414680     12973.7
    414720       12975
    414760     12976.1
    414800     12977.4
    414840     12976.5
    414880     12979.3
    414920     12980.2
    414960     12983.4
    415000     12983.3
    415040     12982.3
    415080     12984.2
    415120     12985.8
    415160     12987.6
    415200     12986.8
    415240     12989.9
    415280     12992.1
    415320     12993.1
    415360     12994.1
    415400     12996.4
    415440     12993.5
    415480     12998.8
    415520     13000.1
    415560     13001.2
    415600     13002.5
    415640     13001.6
    415680     13004.4
    415720     13005.2
    415760     13008.4
    415800     13008.4
    415840     13007.5
    415880     13009.3
    415920       13011
    415960     13012.7
    416000     13011.9
    416040       13015
    416080     13017.2
    416120     13018.1
    416160     13019.2
    416200     13021.6
    416240     13018.6
    416280       13024
    416320     13025.2
    416360     13026.3
    416400     13027.6
    416440     13026.8
    416480     13029.6
    416520     13030.3
    416560     13033.6
    416600     13033.4
    416640     13032.6
    416680     13034.4
    416720     13036.1
    416760     13037.9
    416800     13036.9
    416840     13040.1
    416880     13042.4
    416920     13043.2
    416960     13044.3
    417000     13046.7
    417040     13043.7
    417080     13049.1
    417120     13050.2
    417160     13051.5
    417200     13052.8
    417240     13051.9
    417280     13054.7
    417320     13055.3
    417360     13058.7
    417400     13058.5
    417440     13057.8
    417480     13059.6
    417520     13061.2
    417560       13063
    417600       13062
    417640     13065.2
    417680     13067.5
    417720     13068.3
    417760     13069.4
    417800     13071.8
    417840       13069
    417880     13074.1
    417920     13075.4
    417960     13076.7
    418000       13078
    418040     13077.1
    418080     13079.7
    418120     13080.4
    418160     13083.9
    418200     13083.7
    418240     13082.9
    418280     13084.6
    418320     13086.3
    418360     13088.2
    418400     13087.2
    418440     13090.2
    418480     13092.6
    418520     13093.5
    418560     13094.5
    418600     13096.8
    418640       13094
    418680     13099.2
    418720     13100.4
    418760     13101.8
    418800     13103.1
    418840     13102.2
    418880     13104.8
    418920     13105.5
    418960       13109
    419000     13108.8
    419040       13108
    419080     13109.7
    419120     13111.4
    419160     13113.3
    419200     13112.2
    419240     13115.3
    419280     13117.7
    419320     13118.6
    419360     13119.6
    419400       13122
    419440     13119.1
    419480     13124.3
    419520     13125.5
    419560     13126.9
    419600     13128.1
    419640     13127.4
    419680     13129.8
    419720     13130.7
    419760     13134.1
    419800     13133.8
    419840     13133.1
    419880     13134.8
    419920     13136.5
    419960     13138.4
    420000     13137.3
    420040     13140.4
    420080     13142.8
    420120     13143.7
    420160     13144.6
    420200       13147
    420240     13144.2
    420280     13149.4
    420320     13150.6
    420360       13152
    420400     13153.3
    420440     13152.5
    420480     13154.9
    420520     13155.8
    420560     13159.2
    420600     13158.9
    420640     13158.3
    420680       13160
    420720     13161.7
    420760     13163.5
    420800     13162.4
    420840     13165.5
    420880     13167.9
    420920     13168.9
    420960     13169.7
    421000     13172.1
    421040     13169.2
    421080     13174.6
    421120     13175.7
    421160     13177.2
    421200     13178.4
    421240     13177.7
    421280       13180
    421320       13181
    421360     13184.2
    421400       13184
    421440     13183.3
    421480     13185.1
    421520     13186.8
    421560     13188.6
    421600     13187.5
    421640     13190.6
    421680     13193.1
    421720       13194
    421760     13194.8
    421800     13197.2
    421840     13194.3
    421880     13199.7
    421920     13200.9
    421960     13202.3
    422000     13203.5
    422040     13202.8
    422080     13205.2
    422120       13206
    422160     13209.3
    422200     13209.2
    422240     13208.4
    422280     13210.3
    422320     13211.8
    422360     13213.7
    422400     13212.7
    422440     13215.8
    422480     13218.3
    422520     13219.1
    422560       13220
    422600     13222.4
    422640     13219.5
    422680     13224.8
    422720       13226
    422760     13227.5
    422800     13228.6
    422840       13228
    422880     13230.4
    422920     13231.1
    422960     13234.5
    423000     13234.4
    423040     13233.5
    423080     13235.5
    423120     13236.9
    423160     13238.9
    423200     13237.9
    423240     13240.9
    423280     13243.5
    423320     13244.3
    423360     13245.2
    423400     13247.5
    423440     13244.7
    423480     13250.1
    423520     13251.2
    423560     13252.7
    423600     13253.8
    423640     13253.1
    423680     13255.6
    423720     13256.3
    423760     13259.7
    423800     13259.6
    423840     13258.6
    423880     13260.7
    423920     13262.2
    423960     13264.1
    424000     13263.2
    424040       13266
    424080     13268.6
    424120     13269.4
    424160     13270.3
    424200     13272.7
    424240     13269.8
    424280     13275.3
    424320     13276.2
    424360     13277.9
    424400     13278.9
    424440     13278.3
    424480     13280.7
    424520     13281.6
    424560     13284.8
    424600     13284.8
    424640     13283.8
    424680     13285.8
    424720     13287.3
    424760     13289.3
    424800     13288.3
    424840     13291.2
    424880     13293.9
    424920     13294.7
    424960     13295.5
    425000     13297.9
    425040       13295
    425080     13300.4
    425120     13301.4
    425160     13303.1
    425200     13304.1
    425240     13303.6
    425280       13306
    425320     13306.8
    425360       13310
    425400       13310
    425440       13309
    425480     13311.1
    425520     13312.5
    425560     13314.5
    425600     13313.5
    425640     13316.4
    425680     13319.1
    425720     13319.9
    425760     13320.7
    425800     13323.2
    425840     13320.2
    425880     13325.7
    425920     13326.6
    425960     13328.3
    426000     13329.3
    426040     13328.9
    426080     13331.2
    426120     13332.1
    426160     13335.2
    426200     13335.3
    426240     13334.3
    426280     13336.3
    426320     13337.7
    426360     13339.7
    426400     13338.8
    426440     13341.7
    426480     13344.4
    426520     13345.2
    426560       13346
    426600     13348.4
    426640     13345.4
    426680     13350.9
    426720     13351.9
    426760     13353.6
    426800     13354.6
    426840     13354.1
    426880     13356.5
    426920     13357.4
    426960     13360.5
    427000     13360.5
    427040     13359.5
    427080     13361.6
    427120       13363
    427160     13364.9
    427200       13364
    427240       13367
    427280     13369.7
    427320     13370.5
    427360     13371.3
    427400     13373.7
    427440     13370.6
    427480     13376.2
    427520     13377.1
    427560     13378.8
    427600     13379.9
    427640     13379.3
    427680     13381.7
    427720     13382.6
    427760     13385.7
    427800     13385.8
    427840     13384.8
    427880     13386.9
    427920     13388.2
    427960     13390.3
    428000     13389.3
    428040     13392.3
    428080     13394.9
    428120     13395.7
    428160     13396.6
    428200       13399
    428240       13396
    428280     13401.5
    428320     13402.4
    428360     13404.2
    428400     13405.2
    428440     13404.6
    428480     13407.1
    428520     13407.9
    428560     13411.1
    428600     13411.1
    428640     13410.1
    428680     13412.2
    428720     13413.4
    428760     13415.6
    428800     13414.7
    428840     13417.5
    428880     13420.3
    428920       13421
    428960     13421.8
    429000     13424.3
    429040     13421.2
    429080     13426.8
    429120     13427.7
    429160     13429.4
    429200     13430.4
    429240     13429.9
    429280     13432.4
    429320     13433.2
    429360     13436.4
    429400     13436.3
    429440     13435.4
    429480     13437.5
    429520     13438.6
    429560     13440.9
    429600     13439.9
    429640     13442.8
    429680     13445.6
    429720     13446.1
    429760     13447.1
    429800     13449.6
    429840     13446.5
    429880       13452
    429920     13452.9
    429960     13454.7
    430000     13455.6
    430040       13455
    430080     13457.7
    430120     13458.4
    430160     13461.7
    430200     13461.7
    430240     13460.7
    430280     13462.7
    430320     13463.9
    430360     13466.1
    430400     13465.2
    430440       13468
    430480     13470.8
    430520     13471.3
    430560     13472.4
    430600     13474.9
    430640     13471.8
    430680     13477.2
    430720     13478.1
    430760     13479.9
    430800     13480.8
    430840     13480.3
    430880     13482.9
    430920     13483.6
    430960     13486.9
    431000     13486.9
    431040     13485.9
    431080       13488
    431120       13489
    431160     13491.5
    431200     13490.5
    431240     13493.2
    431280     13496.1
    431320     13496.7
    431360     13497.6
    431400     13500.2
    431440     13497.1
    431480     13502.6
    431520     13503.4
    431560     13505.1
    431600     13506.2
    431640     13505.5
    431680     13508.1
    431720     13508.8
    431760     13512.2
    431800     13512.1
    431840     13511.1
    431880     13513.3
    431920     13514.3
    431960     13516.6
    432000     13515.8
    432040     13518.4
    432080     13521.3
    432120       13522
    432160     13522.7
    432200     13525.4
    432240     13522.3
    432280     13527.8
    432320     13528.6
    432360     13530.4
    432400     13531.4
    432440     13530.7
    432480     13533.3
    432520     13534.1
    432560     13537.5
    432600     13537.4
    432640     13536.4
    432680     13538.5
    432720     13539.7
    432760     13541.9
    432800       13541
    432840     13543.7
    432880     13546.6
    432920     13547.2
    432960       13548
    433000     13550.6
    433040     13547.6
    433080     13553.1
    433120     13553.9
    433160     13555.6
    433200     13556.7
    433240     13555.9
    433280     13558.6
    433320     13559.4
    433360     13562.8
    433400     13562.7
    433440     13561.6
    433480     13563.7
    433520     13564.9
    433560     13567.1
    433600     13566.2
    433640       13569
    433680     13571.9
    433720     13572.4
    433760     13573.2
    433800     13575.9
    433840     13572.7
    433880     13578.3
    433920     13579.1
    433960     13580.8
    434000     13581.9
    434040     13581.2
    434080     13583.9
    434120     13584.6
    434160       13588
    434200     13587.9
    434240     13586.9
    434280     13588.9
    434320     13590.2
    434360     13592.3
    434400     13591.5
    434440     13594.2
    434480     13597.1
    434520     13597.6
    434560     13598.5
    434600     13601.2
    434640       13598
    434680     13603.6
    434720     13604.3
    434760     13606.1
    434800     13607.2
    434840     13606.3
    434880     13609.1
    434920     13609.9
    434960     13613.2
    435000     13613.2
    435040       13612
    435080     13614.1
    435120     13615.5
    435160     13617.5
    435200     13616.7
    435240     13619.4
    435280     13622.3
    435320     13622.8
    435360     13623.7
    435400     13626.4
    435440     13623.2
    435480     13628.9
    435520     13629.5
    435560     13631.3
    435600     13632.4
    435640     13631.6
    435680     13634.3
    435720       13635
    435760     13638.4
    435800     13638.4
    435840     13637.3
    435880     13639.3
    435920     13640.8
    435960     13642.8
    436000       13642
    436040     13644.6
    436080     13647.6
    436120       13648
    436160     13648.8
    436200     13651.6
    436240     13648.4
    436280       13654
    436320     13654.7
    436360     13656.5
    436400     13657.5
    436440     13656.7
    436480     13659.5
    436520     13660.2
    436560     13663.5
    436600     13663.6
    436640     13662.5
    436680     13664.6
    436720     13665.9
    436760       13668
    436800     13667.2
    436840     13669.9
    436880     13672.8
    436920     13673.3
    436960     13674.1
    437000     13676.9
    437040     13673.7
    437080     13679.3
    437120     13679.9
    437160     13681.8
    437200     13682.8
    437240       13682
    437280     13684.8
    437320     13685.5
    437360     13688.8
    437400     13688.9
    437440     13687.8
    437480     13689.8
    437520     13691.1
    437560     13693.2
    437600     13692.5
    437640     13695.1
    437680       13698
    437720     13698.6
    437760     13699.4
    437800     13702.1
    437840     13698.9
    437880     13704.5
    437920     13705.1
    437960     13706.9
    438000     13708.1
    438040     13707.2
    438080       13710
    438120     13710.6
    438160       13714
    438200     13714.1
    438240       13713
    438280       13715
    438320     13716.4
    438360     13718.3
    438400     13717.8
    438440     13720.3
    438480     13723.3
    438520     13723.8
    438560     13724.6
    438600     13727.4
    438640     13724.2
    438680     13729.8
    438720     13730.3
    438760     13732.1
    438800     13733.2
    438840     13732.4
    438880     13735.2
    438920     13735.7
    438960     13739.2
    439000     13739.3
    439040     13738.2
    439080     13740.3
    439120     13741.5
    439160     13743.4
    439200       13743
    439240     13745.5
    439280     13748.5
    439320       13749
    439360     13749.8
    439400     13752.6
    439440     13749.3
    439480     13754.9
    439520     13755.5
    439560     13757.3
    439600     13758.5
    439640     13757.6
    439680     13760.3
    439720       13761
    439760     13764.4
    439800     13764.5
    439840     13763.4
    439880     13765.4
    439920     13766.7
    439960     13768.6
    440000     13768.1
    440040     13770.7
    440080     13773.6
    440120     13774.1
    440160       13775
    440200     13777.8
    440240     13774.4
    440280     13780.2
    440320     13780.7
    440360     13782.5
    440400     13783.7
    440440     13782.7
    440480     13785.4
    440520     13786.1
    440560     13789.6
    440600     13789.7
    440640     13788.6
    440680     13790.6
    440720     13791.9
    440760     13793.8
    440800     13793.3
    440840       13796
    440880     13798.9
    440920     13799.3
    440960     13800.2
    441000     13802.9
    441040     13799.6
    441080     13805.3
    441120     13805.8
    441160     13807.7
    441200     13808.9
    441240     13807.9
    441280     13810.6
    441320     13811.3
    441360     13814.8
    441400     13814.8
    441440     13813.7
    441480     13815.7
    441520     13817.1
    441560     13818.9
    441600     13818.5
    441640     13821.1
    441680     13824.1
    441720     13824.5
    441760     13825.3
    441800     13828.1
    441840     13824.9
    441880     13830.5
    441920       13831
    441960     13832.7
    442000     13834.1
    442040       13833
    442080     13835.7
    442120     13836.4
    442160     13839.9
    442200       13840
    442240     13838.9
    442280     13840.9
    442320     13842.2
    442360       13844
    442400     13843.6
    442440     13846.2
    442480     13849.3
    442520     13849.6
    442560     13850.4
    442600     13853.3
    442640       13850
    442680     13855.7
    442720     13856.2
    442760       13858
    442800     13859.1
    442840     13858.3
    442880     13860.9
    442920     13861.5
    442960       13865
    443000     13865.1
    443040       13864
    443080       13866
    443120     13867.3
    443160     13869.2
    443200     13868.8
    443240     13871.4
    443280     13874.4
    443320     13874.8
    443360     13875.6
    443400     13878.4
    443440     13875.1
    443480     13880.8
    443520     13881.4
    443560     13883.1
    443600     13884.3
    443640     13883.4
    443680     13886.1
    443720     13886.6
    443760     13890.2
    443800     13890.3
    443840     13889.2
    443880     13891.2
    443920     13892.4
    443960     13894.3
    444000     13893.9
    444040     13896.6
    444080     13899.6
    444120     13899.9
    444160     13900.7
    444200     13903.5
    444240     13900.2
    444280       13906
    444320     13906.6
    444360     13908.2
    444400     13909.4
    444440     13908.4
    444480     13911.2
    444520     13911.8
    444560     13915.4
    444600     13915.4
    444640     13914.4
    444680     13916.4
    444720     13917.6
    444760     13919.4
    444800       13919
    444840     13921.7
    444880     13924.8
    444920     13925.1
    444960     13925.8
    445000     13928.6
    445040     13925.3
    445080     13931.1
    445120     13931.8
    445160     13933.3
    445200     13934.6
    445240     13933.6
    445280     13936.3
    445320     13936.9
    445360     13940.5
    445400     13940.5
    445440     13939.5
    445480     13941.6
    445520     13942.7
    445560     13944.5
    445600     13944.2
    445640     13946.8
    445680     13949.9
    445720     13950.2
    445760     13951.1
    445800     13953.8
    445840     13950.5
    445880     13956.3
    445920       13957
    445960     13958.4
    446000     13959.7
    446040     13958.7
    446080     13961.5
    446120     13962.1
    446160     13965.7
    446200     13965.8
    446240     13964.7
    446280     13966.7
    446320     13967.9
    446360     13969.6
    446400     13969.3
    446440       13972
    446480     13975.1
    446520     13975.3
    446560     13976.1
    446600     13978.9
    446640     13975.6
    446680     13981.4
    446720     13982.1
    446760     13983.6
    446800     13984.9
    446840     13983.8
    446880     13986.6
    446920     13987.3
    446960     13990.8
    447000     13990.9
    447040     13989.8
    447080     13991.9
    447120       13993
    447160     13994.8
    447200     13994.5
    447240     13997.1
    447280     14000.2
    447320     14000.3
    447360     14001.3
    447400     14003.9
    447440     14000.7
    447480     14006.5
    447520     14007.2
    447560     14008.6
    447600       14010
    447640     14008.9
    447680     14011.8
    447720     14012.4
    447760     14015.9
    447800     14016.1
    447840     14014.9
    447880     14017.1
    447920     14018.1
    447960     14019.9
    448000     14019.7
    448040     14022.2
    448080     14025.4
    448120     14025.4
    448160     14026.5
    448200       14029
    448240     14025.8
    448280     14031.7
    448320     14032.4
    448360     14033.6
    448400     14035.2
    448440     14034.1
    448480       14037
    448520     14037.6
    448560     14041.1
    448600     14041.2
    448640     14040.1
    448680     14042.2
    448720     14043.3
    448760     14045.1
    448800     14044.8
    448840     14047.3
    448880     14050.5
    448920     14050.6
    448960     14051.6
    449000     14054.3
    449040     14050.9
    449080     14056.9
    449120     14057.7
    449160     14058.8
    449200     14060.4
    449240     14059.3
    449280     14062.2
    449320     14062.8
    449360     14066.3
    449400     14066.4
    449440     14065.2
    449480     14067.4
    449520     14068.5
    449560     14070.3
    449600     14070.1
    449640     14072.5
    449680     14075.6
    449720     14075.8
    449760     14076.8
    449800     14079.4
    449840     14076.1
    449880       14082
    449920     14082.8
    449960       14084
    450000     14085.6
    450040     14084.5
    450080     14087.4
    450120     14087.9
    450160     14091.6
    450200     14091.6
    450240     14090.5
    450280     14092.6
    450320     14093.8
    450360     14095.5
    450400     14095.2
    450440     14097.6
    450480     14100.7
    450520     14100.9
    450560     14102.1
    450600     14104.7
    450640     14101.2
    450680     14107.1
    450720     14107.9
    450760       14109
    450800     14110.8
    450840     14109.6
    450880     14112.5
    450920     14113.1
    450960     14116.7
    451000     14116.8
    451040     14115.7
    451080     14117.8
    451120       14119
    451160     14120.7
    451200     14120.3
    451240     14122.7
    451280     14125.9
    451320       14126
    451360     14127.3
    451400     14129.9
    451440     14126.4
    451480     14132.2
    451520     14133.2
    451560     14134.1
    451600       14136
    451640     14134.9
    451680     14137.7
    451720     14138.3
    451760     14141.8
    451800     14141.9
    451840     14140.8
    451880       14143
    451920     14144.1
    451960     14145.8
    452000     14145.4
    452040     14147.9
    452080     14151.1
    452120     14151.1
    452160     14152.5
    452200     14155.2
    452240     14151.6
    452280     14157.4
    452320     14158.4
    452360     14159.4
    452400     14161.2
    452440       14160
    452480     14162.9
    452520     14163.6
    452560       14167
    452600       14167
    452640       14166
    452680     14168.2
    452720     14169.4
    452760       14171
    452800     14170.6
    452840     14173.1
    452880     14176.5
    452920     14176.3
    452960     14177.8
    453000     14180.3
    453040     14176.9
    453080     14182.6
    453120     14183.6
    453160     14184.6
    453200     14186.4
    453240     14185.2
    453280     14188.1
    453320     14188.9
    453360     14192.2
    453400     14192.2
    453440     14191.2
    453480     14193.3
    453520     14194.6
    453560     14196.3
    453600     14195.8
    453640     14198.4
    453680     14201.6
    453720     14201.5
    453760       14203
    453800     14205.5
    453840     14202.1
    453880     14207.8
    453920     14208.9
    453960     14209.8
    454000     14211.5
    454040     14210.4
    454080     14213.3
    454120     14214.2
    454160     14217.4
    454200     14217.4
    454240     14216.4
    454280     14218.5
    454320     14219.8
    454360     14221.5
    454400       14221
    454440     14223.5
    454480     14226.7
    454520     14226.6
    454560     14228.1
    454600     14230.8
    454640     14227.3
    454680       14233
    454720       14234
    454760     14234.9
    454800     14236.7
    454840     14235.5
    454880     14238.4
    454920     14239.4
    454960     14242.5
    455000     14242.5
    455040     14241.5
    455080     14243.6
    455120       14245
    455160     14246.7
    455200     14246.2
    455240     14248.7
    455280     14251.9
    455320     14251.7
    455360     14253.2
    455400     14255.9
    455440     14252.5
    455480     14258.1
    455520     14259.1
    455560     14260.1
    455600     14261.8
    455640     14260.7
    455680     14263.5
    455720     14264.5
    455760     14267.6
    455800     14267.6
    455840     14266.8
    455880     14268.8
    455920     14270.2
    455960     14271.9
    456000     14271.3
    456040     14273.8
    456080       14277
    456120     14276.8
    456160     14278.3
    456200       14281
    456240     14277.5
    456280     14283.2
    456320     14284.2
    456360     14285.2
    456400     14286.9
    456440     14285.9
    456480     14288.6
    456520     14289.6
    456560     14292.6
    456600     14292.7
    456640     14291.8
    456680     14293.9
    456720     14295.2
    456760       14297
    456800     14296.3
    456840     14298.9
    456880       14302
    456920     14301.9
    456960     14303.3
    457000     14306.1
    457040     14302.5
    457080     14308.3
    457120     14309.4
    457160     14310.3
    457200     14311.9
    457240     14310.9
    457280     14313.7
    457320     14314.7
    457360     14317.8
    457400     14317.8
    457440       14317
    457480       14319
    457520     14320.4
    457560     14322.1
    457600     14321.4
    457640       14324
    457680     14327.1
    457720       14327
    457760     14328.4
    457800     14331.2
    457840     14327.6
    457880     14333.4
    457920     14334.6
    457960     14335.5
    458000     14337.1
    458040     14336.1
    458080     14338.8
    458120     14339.7
    458160     14342.9
    458200     14342.9
    458240     14342.1
    458280     14344.1
    458320     14345.5
    458360     14347.2
    458400     14346.5
    458440       14349
    458480     14352.2
    458520     14352.1
    458560     14353.6
    458600     14356.3
    458640     14352.6
    458680     14358.6
    458720     14359.7
    458760     14360.6
    458800     14362.2
    458840     14361.3
    458880     14363.9
    458920     14364.8
    458960       14368
    459000       14368
    459040     14367.2
    459080     14369.1
    459120     14370.5
    459160     14372.3
    459200     14371.6
    459240     14374.1
    459280     14377.3
    459320     14377.1
    459360     14378.7
    459400     14381.4
    459440     14377.8
    459480     14383.7
    459520     14384.8
    459560     14385.9
    459600     14387.4
    459640     14386.4
    459680       14389
    459720     14389.9
    459760     14393.2
    459800     14393.1
    459840     14392.4
    459880     14394.2
    459920     14395.7
    459960     14397.5
    460000     14396.8
    460040     14399.2
    460080     14402.4
    460120     14402.2
    460160     14403.7
    460200     14406.5
    460240     14402.9
    460280     14408.7
    460320       14410
    460360       14411
    460400     14412.5
    460440     14411.5
    460480     14414.1
    460520       14415
    460560     14418.3
    460600     14418.2
    460640     14417.5
    460680     14419.4
    460720     14420.8
    460760     14422.5
    460800     14421.9
    460840     14424.4
    460880     14427.6
    460920     14427.3
    460960     14428.8
    461000     14431.5
    461040       14428
    461080     14433.8
    461120     14435.1
    461160     14436.1
    461200     14437.6
    461240     14436.7
    461280     14439.2
    461320       14440
    461360     14443.6
    461400     14443.4
    461440     14442.6
    461480     14444.7
    461520     14445.9
    461560     14447.8
    461600       14447
    461640     14449.5
    461680     14452.7
    461720     14452.4
    461760       14454
    461800     14456.5
    461840       14453
    461880     14458.9
    461920     14460.2
    461960     14461.1
    462000     14462.6
    462040     14461.7
    462080     14464.3
    462120     14465.1
    462160     14468.6
    462200     14468.4
    462240     14467.7
    462280     14469.8
    462320     14471.2
    462360     14472.9
    462400     14472.2
    462440     14474.6
    462480     14477.8
    462520     14477.5
    462560     14479.1
    462600     14481.7
    462640     14478.2
    462680       14484
    462720     14485.4
    462760     14486.4
    462800     14487.7
    462840     14486.8
    462880     14489.6
    462920     14490.3
    462960     14493.7
    463000     14493.7
    463040     14492.9
    463080     14495.1
    463120     14496.3
    463160     14498.2
    463200     14497.4
    463240     14499.8
    463280       14503
    463320     14502.7
    463360     14504.3
    463400     14506.8
    463440     14503.4
    463480     14509.1
    463520     14510.6
    463560     14511.7
    463600     14512.9
    463640       14512
    463680     14514.7
    463720     14515.5
    463760     14518.9
    463800     14518.8
    463840       14518
    463880     14520.2
    463920     14521.3
    463960     14523.3
    464000     14522.4
    464040       14525
    464080     14528.2
    464120     14527.8
    464160     14529.4
    464200     14531.9
    464240     14528.5
    464280     14534.3
    464320     14535.8
    464360     14536.7
    464400       14538
    464440     14537.1
    464480     14539.8
    464520     14540.6
    464560       14544
    464600       14544
    464640     14543.1
    464680     14545.4
    464720     14546.4
    464760     14548.3
    464800     14547.6
    464840     14550.1
    464880     14553.4
    464920     14552.8
    464960     14554.6
    465000       14557
    465040     14553.6
    465080     14559.5
    465120     14560.9
    465160     14561.9
    465200     14563.1
    465240     14562.3
    465280     14564.9
    465320     14565.7
    465360     14569.2
    465400     14569.2
    465440     14568.3
    465480     14570.6
    465520     14571.6
    465560     14573.5
    465600     14572.7
    465640     14575.2
    465680     14578.5
    465720       14578
    465760     14579.6
    465800     14582.1
    465840     14578.7
    465880     14584.5
    465920       14586
    465960     14587.1
    466000     14588.3
    466040     14587.4
    466080       14590
    466120     14590.9
    466160     14594.4
    466200     14594.4
    466240     14593.4
    466280     14595.8
    466320     14596.7
    466360     14598.5
    466400       14598
    466440     14600.3
    466480     14603.6
    466520       14603
    466560     14604.6
    466600     14607.2
    466640     14603.9
    466680     14609.6
    466720     14611.2
    466760     14612.2
    466800     14613.4
    466840     14612.5
    466880     14615.1
    466920     14615.9
    466960     14619.5
    467000     14619.5
    467040     14618.5
    467080     14620.9
    467120     14621.8
    467160     14623.7
    467200     14623.1
    467240     14625.4
    467280     14628.7
    467320     14628.1
    467360     14629.8
    467400     14632.3
    467440       14629
    467480     14634.6
    467520     14636.3
    467560     14637.3
    467600     14638.5
    467640     14637.5
    467680     14640.1
    467720       14641
    467760     14644.6
    467800     14644.6
    467840     14643.6
    467880     14646.1
    467920     14646.9
    467960     14648.7
    468000     14648.2
    468040     14650.5
    468080     14653.8
    468120     14653.2
    468160     14654.9
    468200     14657.4
    468240     14654.1
    468280     14659.7
    468320     14661.4
    468360     14662.3
    468400     14663.7
    468440     14662.6
    468480     14665.3
    468520     14666.1
    468560     14669.7
    468600     14669.8
    468640     14668.7
    468680     14671.2
    468720       14672
    468760     14673.9
    468800     14673.3
    468840     14675.6
    468880     14678.9
    468920     14678.2
    468960       14680
    469000     14682.6
    469040     14679.2
    469080     14684.8
    469120     14686.6
    469160     14687.6
    469200     14688.8
    469240     14687.7
    469280     14690.3
    469320     14691.2
    469360     14694.9
    469400     14694.8
    469440     14693.9
    469480     14696.2
    469520     14697.1
    469560       14699
    469600     14698.4
    469640     14700.7
    469680     14704.2
    469720     14703.3
    469760       14705
    469800     14707.6
    469840     14704.3
    469880       14710
    469920     14711.6
    469960     14712.7
    470000     14713.9
    470040     14712.8
    470080     14715.4
    470120     14716.2
    470160       14720
    470200     14719.9
    470240       14719
    470280     14721.4
    470320     14722.1
    470360     14724.2
    470400     14723.5
    470440     14725.7
    470480     14729.2
    470520     14728.3
    470560     14730.1
    470600     14732.6
    470640     14729.4
    470680       14735
    470720     14736.6
    470760     14737.8
    470800     14738.8
    470840     14737.9
    470880     14740.5
    470920     14741.3
    470960     14745.1
    471000     14744.9
    471040     14744.1
    471080     14746.4
    471120     14747.2
    471160     14749.2
    471200     14748.6
    471240     14750.7
    471280     14754.2
    471320     14753.3
    471360     14755.2
    471400     14757.5
    471440     14754.5
    471480     14759.9
    471520     14761.5
    471560     14762.9
    471600       14764
    471640       14763
    471680     14765.5
    471720     14766.2
    471760     14770.1
    471800       14770
    471840     14769.2
    471880     14771.5
    471920     14772.3
    471960     14774.3
    472000     14773.6
    472040     14775.9
    472080     14779.2
    472120     14778.5
    472160     14780.2
    472200     14782.7
    472240     14779.5
    472280       14785
    472320     14786.6
    472360     14787.8
    472400       14789
    472440     14788.1
    472480     14790.5
    472520     14791.2
    472560     14795.2
    472600       14795
    472640     14794.3
    472680     14796.5
    472720     14797.3
    472760     14799.3
    472800     14798.5
    472840     14800.8
    472880     14804.3
    472920     14803.6
    472960     14805.3
    473000     14807.7
    473040     14804.6
    473080       14810
    473120     14811.6
    473160     14812.9
    473200     14814.2
    473240     14813.1
    473280     14815.6
    473320     14816.4
    473360     14820.3
    473400       14820
    473440     14819.3
    473480     14821.6
    473520     14822.5
    473560     14824.5
    473600     14823.6
    473640       14826
    473680     14829.5
    473720     14828.6
    473760     14830.4
    473800     14832.8
    473840     14829.7
    473880       14835
    473920     14836.7
    473960     14837.9
    474000     14839.3
    474040     14838.3
    474080     14840.8
    474120     14841.4
    474160     14845.2
    474200       14845
    474240     14844.3
    474280     14846.6
    474320     14847.5
    474360     14849.6
    474400     14848.6
    474440       14851
    474480     14854.6
    474520     14853.6
    474560     14855.5
    474600       14858
    474640     14854.7
    474680       14860
    474720     14861.8
    474760     14862.9
    474800     14864.4
    474840     14863.5
    474880     14865.9
    474920     14866.5
    474960     14870.4
    475000       14870
    475040     14869.4
    475080     14871.7
    475120     14872.5
    475160     14874.6
    475200     14873.7
    475240     14876.2
    475280     14879.6
    475320     14878.7
    475360     14880.6
    475400     14883.1
    475440     14879.9
    475480     14885.2
    475520     14886.9
    475560     14887.8
    475600     14889.5
    475640     14888.6
    475680     14890.9
    475720     14891.5
    475760     14895.4
    475800     14895.2
    475840     14894.4
    475880     14896.9
    475920     14897.6
    475960     14899.7
    476000     14898.8
    476040     14901.3
    476080     14904.7
    476120     14903.7
    476160     14905.6
    476200     14908.3
    476240       14905
    476280     14910.3
    476320       14912
    476360       14913
    476400     14914.5
    476440     14913.7
    476480       14916
    476520     14916.6
    476560     14920.5
    476600     14920.3
    476640     14919.5
    476680     14921.9
    476720     14922.6
    476760     14924.7
    476800     14923.8
    476840     14926.4
    476880     14929.8
    476920     14928.8
    476960     14930.6
    477000     14933.5
    477040       14930
    477080     14935.4
    477120     14937.1
    477160       14938
    477200     14939.5
    477240     14938.8
    477280     14941.2
    477320     14941.7
    477360     14945.6
    477400     14945.4
    477440     14944.5
    477480     14946.9
    477520     14947.6
    477560     14949.8
    477600     14948.8
    477640     14951.4
    477680     14954.8
    477720     14953.8
    477760     14955.6
    477800     14958.5
    477840     14955.2
    477880     14960.5
    477920     14962.1
    477960     14963.1
    478000     14964.7
    478040     14963.9
    478080     14966.2
    478120     14966.8
    478160     14970.5
    478200     14970.5
    478240     14969.5
    478280       14972
    478320     14972.7
    478360     14974.9
    478400     14973.8
    478440     14976.6
    478480     14979.9
    478520     14978.9
    478560     14980.7
    478600     14983.6
    478640     14980.3
    478680     14985.6
    478720     14987.2
    478760     14988.2
    478800     14989.8
    478840       14989
    478880     14991.3
    478920     14991.8
    478960     14995.6
    479000     14995.6
    479040     14994.6
    479080       14997
    479120     14997.8
    479160       15000
    479200     14998.9
    479240     15001.6
    479280     15004.9
    479320       15004
    479360     15005.7
    479400     15008.6
    479440     15005.3
    479480     15010.6
    479520     15012.2
    479560     15013.3
    479600     15014.7
    479640       15014
    479680     15016.3
    479720     15016.9
    479760     15020.7
    479800     15020.7
    479840     15019.7
    479880       15022
    479920     15022.9
    479960       15025
    480000     15023.9
    480040     15026.7
    480080       15030
    480120     15029.1
    480160     15030.8
    480200     15033.7
    480240     15030.4
    480280     15035.6
    480320     15037.3
    480360     15038.2
    480400     15039.7
    480440     15038.9
    480480     15041.4
    480520     15041.8
    480560     15045.7
    480600     15045.7
    480640     15044.8
    480680     15047.1
    480720     15047.8
    480760     15049.9
    480800     15048.8
    480840     15051.7
    480880       15055
    480920     15054.1
    480960     15055.8
    481000     15058.6
    481040     15055.4
    481080     15060.6
    481120     15062.2
    481160     15063.2
    481200     15064.7
    481240     15063.8
    481280     15066.4
    481320     15066.8
    481360     15070.7
    481400     15070.6
    481440     15069.7
    481480     15072.1
    481520     15072.8
    481560     15074.8
    481600     15073.8
    481640     15076.7
    481680     15079.9
    481720       15079
    481760     15080.7
    481800     15083.7
    481840     15080.3
    481880     15085.6
    481920     15087.3
    481960     15088.1
    482000     15089.7
    482040     15088.9
    482080     15091.3
    482120     15091.7
    482160     15095.8
    482200     15095.6
    482240     15094.6
    482280     15097.1
    482320     15097.7
    482360     15099.8
    482400     15098.7
    482440     15101.7
    482480     15104.9
    482520       15104
    482560     15105.6
    482600     15108.7
    482640     15105.3
    482680     15110.5
    482720     15112.4
    482760     15113.3
    482800     15114.7
    482840     15113.8
    482880     15116.3
    482920     15116.7
    482960     15120.8
    483000     15120.6
    483040     15119.6
    483080     15122.1
    483120     15122.6
    483160     15124.7
    483200     15123.7
    483240     15126.6
    483280     15129.9
    483320     15128.8
    483360     15130.6
    483400     15133.6
    483440     15130.4
    483480     15135.6
    483520     15137.3
    483560     15138.3
    483600     15139.7
    483640     15138.9
    483680     15141.3
    483720     15141.7
    483760     15145.8
    483800     15145.6
    483840     15144.7
    483880     15147.1
    483920     15147.6
    483960     15149.7
    484000     15148.6
    484040     15151.6
    484080     15154.9
    484120     15153.9
    484160     15155.6
    484200     15158.5
    484240     15155.3
    484280     15160.7
    484320     15162.2
    484360     15163.3
    484400     15164.8
    484440     15163.8
    484480     15166.4
    484520     15166.7
    484560     15170.8
    484600     15170.7
    484640     15169.6
    484680     15172.1
    484720     15172.6
    484760     15174.7
    484800     15173.7
    484840     15176.6
    484880     15179.9
    484920     15178.9
    484960     15180.5
    485000     15183.4
    485040     15180.3
    485080     15185.7
    485120     15187.3
    485160     15188.3
    485200     15189.9
    485240     15188.8
    485280     15191.5
    485320     15191.8
    485360     15195.8
    485400     15195.8
    485440     15194.7
    485480     15197.2
    485520     15197.6
    485560     15199.7
    485600     15198.7
    485640     15201.6
    485680     15204.9
    485720     15203.8
    485760     15205.6
    485800     15208.4
    485840     15205.3
    485880     15210.7
    485920     15212.3
    485960     15213.2
    486000     15214.9
    486040     15213.8
    486080     15216.4
    486120     15216.7
    486160     15220.8
    486200     15220.9
    486240     15219.8
    486280     15222.3
    486320     15222.7
    486360     15224.6
    486400     15223.7
    486440     15226.6
    486480       15230
    486520     15228.9
    486560     15230.7
    486600     15233.4
    486640     15230.4
    486680     15235.8
    486720     15237.4
    486760     15238.2
    486800     15239.9
    486840     15238.8
    486880     15241.3
    486920     15241.7
    486960     15245.7
    487000     15245.9
    487040     15244.7
    487080     15247.2
    487120     15247.6
    487160     15249.6
    487200     15248.7
    487240     15251.6
    487280       15255
    487320     15253.8
    487360     15255.7
    487400     15258.2
    487440     15255.4
    487480     15260.8
    487520     15262.4
    487560     15263.2
    487600     15264.8
    487640     15263.7
    487680     15266.2
    487720     15266.5
    487760     15270.5
    487800     15270.9
    487840     15269.7
    487880     15272.1
    487920     15272.6
    487960     15274.6
    488000     15273.8
    488040     15276.6
    488080       15280
    488120     15278.8
    488160     15280.6
    488200     15283.2
    488240     15280.3
    488280     15285.8
    488320     15287.4
    488360     15288.1
    488400     15289.8
    488440     15288.7
    488480     15291.3
    488520     15291.6
    488560     15295.5
    488600     15295.8
    488640     15294.6
    488680     15297.2
    488720     15297.4
    488760     15299.5
    488800     15298.7
    488840     15301.7
    488880     15304.9
    488920     15303.8
    488960     15305.8
    489000     15308.2
    489040     15305.2
    489080     15310.7
    489120     15312.5
    489160     15313.1
    489200     15314.9
    489240     15313.7
    489280     15316.3
    489320     15316.5
    489360     15320.6
    489400     15320.7
    489440     15319.6
    489480     15322.2
    489520     15322.4
    489560     15324.6
    489600     15323.8
    489640     15326.8
    489680     15329.9
    489720     15328.9
    489760     15330.9
    489800     15333.1
    489840     15330.3
    489880     15335.9
    489920     15337.5
    489960     15338.2
    490000     15339.9
    490040     15338.7
    490080     15341.4
    490120     15341.5
    490160     15345.5
    490200     15345.7
    490240     15344.6
    490280     15347.2
    490320     15347.4
    490360     15349.5
    490400     15348.8
    490440     15351.7
    490480     15354.8
    490520       15354
    490560     15355.7
    490600     15358.1
    490640     15355.3
    490680     15360.9
    490720     15362.5
    490760     15363.2
    490800       15365
    490840     15363.9
    490880     15366.4
    490920     15366.5
    490960     15370.5
    491000     15370.6
    491040     15369.6
    491080     15372.2
    491120     15372.5
    491160     15374.6
    491200     15373.8
    491240     15376.8
    491280     15379.8
    491320       15379
    491360     15380.7
    491400     15383.1
    491440     15380.4
    491480     15385.9
    491520     15387.5
    491560     15388.3
    491600     15389.9
    491640     15388.7
    491680     15391.5
    491720     15391.5
    491760     15395.6
    491800     15395.5
    491840     15394.6
    491880     15397.1
    491920     15397.5
    491960     15399.5
    492000     15398.7
    492040     15401.9
    492080     15404.9
    492120     15403.9
    492160     15405.7
    492200       15408
    492240     15405.5
    492280     15410.8
    492320     15412.5
    492360     15413.1
    492400     15414.9
    492440     15413.7
    492480     15416.6
    492520     15416.4
    492560     15420.6
    492600     15420.6
    492640     15419.7
    492680     15422.1
    492720     15422.6
    492760     15424.5
    492800     15423.8
    492840     15426.9
    492880     15429.8
    492920     15428.9
    492960     15430.8
    493000     15433.2
    493040     15430.6
    493080     15435.8
    493120     15437.6
    493160     15438.1
    493200     15439.9
    493240     15438.7
    493280     15441.6
    493320     15441.4
    493360     15445.7
    493400     15445.5
    493440     15444.8
    493480     15447.1
    493520     15447.5
    493560     15449.6
    493600     15448.8
    493640     15451.9
    493680     15454.8
    493720       15454
    493760     15455.8
    493800     15458.2
    493840     15455.5
    493880     15460.9
    493920     15462.7
    493960     15463.1
    494000     15464.8
    494040     15463.7
    494080     15466.6
    494120     15466.5
    494160     15470.7
    494200     15470.5
    494240     15469.8
    494280     15471.9
    494320     15472.5
    494360     15474.7
    494400     15473.8
    494440       15477
    494480     15479.9
    494520       15479
    494560     15480.9
    494600     15483.2
    494640     15480.5
    494680     15485.9
    494720     15487.8
    494760     15488.1
    494800     15489.9
    494840     15488.7
    494880     15491.6
    494920     15491.5
    494960     15495.7
    495000     15495.5
    495040       15495
    495080     15497.1
    495120     15497.6
    495160     15499.8
    495200     15498.8
    495240       15502
    495280     15504.9
    495320       15504
    495360     15505.9
    495400     15508.3
    495440     15505.6
    495480       15511
    495520     15512.9
    495560     15513.1
    495600       15515
    495640     15513.7
    495680     15516.7
    495720     15516.6
    495760     15520.8
    495800     15520.6
    495840       15520
    495880     15522.1
    495920     15522.7
    495960     15524.8
    496000       15524
    496040     15527.1
    496080     15529.9
    496120       15529
    496160     15531.1
    496200     15533.4
    496240     15530.5
    496280     15535.9
    496320     15537.9
    496360     15538.2
    496400       15540
    496440     15538.8
    496480     15541.8
    496520     15541.7
    496560     15545.9
    496600     15545.7
    496640     15545.2
    496680     15547.2
    496720     15547.9
    496760     15549.9
    496800       15549
    496840     15552.2
    496880       15555
    496920     15554.1
    496960     15556.1
    497000     15558.5
    497040     15555.6
    497080     15560.9
    497120       15563
    497160     15563.3
    497200     15565.1
    497240     15563.9
    497280     15566.9
    497320     15566.8
    497360     15571.1
    497400     15570.9
    497440     15570.3
    497480     15572.3
    497520       15573
    497560       15575
    497600     15574.1
    497640     15577.3
    497680     15580.1
    497720     15579.1
    497760     15581.2
    497800     15583.6
    497840     15580.7
    497880       15586
    497920     15588.1
    497960     15588.3
    498000     15590.2
    498040       15589
    498080     15591.9
    498120       15592
    498160     15596.1
    498200     15595.9
    498240     15595.4
    498280     15597.4
    498320       15598
    498360     15600.1
    498400     15599.1
    498440     15602.4
    498480     15605.1
    498520     15604.2
    498560     15606.2
    498600     15608.6
    498640     15605.7
    498680       15611
    498720     15613.1
    498760     15613.4
    498800       15615
    498840       15614
    498880     15616.9
    498920       15617
    498960     15621.2
    499000     15621.1
    499040     15620.3
    499080     15622.5
    499120     15623.1
    499160       15625
    499200     15624.3
    499240     15627.5
    499280     15630.2
    499320     15629.2
    499360     15631.1
    499400     15633.8
    499440     15630.7
    499480     15636.1
    499520     15638.1
    499560     15638.4
    499600     15640.1
    499640       15639
    499680     15641.8
    499720     15642.1
    499760       15646
    499800     15646.1
    499840     15645.4
    499880     15647.6
    499920     15648.1
    499960     15650.1
    500000     15649.3
    500040     15652.5
    500080     15655.2
    500120     15654.4
    500160       15656
    500200     15658.8
    500240     15655.7
    500280       15661
    500320     15663.2
    500360     15663.5
    500400       15665
    500440     15664.1
    500480     15666.9
    500520     15667.2
    500560       15671
    500600     15671.1
    500640     15670.4
    500680     15672.6
    500720     15673.2
    500760     15675.1
    500800     15674.4
    500840     15677.5
    500880     15680.3
    500920     15679.3
    500960     15681.2
    501000     15683.9
    501040     15680.8
    501080     15686.1
    501120     15688.1
    501160     15688.7
    501200     15690.1
    501240       15689
    501280       15692
    501320     15692.1
    501360       15696
    501400     15696.2
    501440     15695.4
    501480     15697.6
    501520     15698.3
    501560     15700.2
    501600     15699.4
    501640     15702.6
    501680     15705.4
    501720     15704.4
    501760     15706.3
    501800       15709
    501840     15705.7
    501880     15711.2
    501920     15713.1
    501960     15713.8
    502000     15715.2
    502040     15714.2
    502080     15717.1
    502120     15717.3
    502160     15721.2
    502200     15721.2
    502240     15720.4
    502280     15722.7
    502320     15723.3
    502360     15725.3
    502400     15724.4
    502440     15727.7
    502480     15730.6
    502520     15729.6
    502560     15731.4
    502600     15734.1
    502640     15730.8
    502680     15736.1
    502720     15738.2
    502760     15738.7
    502800     15740.3
    502840     15739.3
    502880     15742.2
    502920     15742.3
    502960     15746.2
    503000     15746.2
    503040     15745.6
    503080     15747.8
    503120     15748.5
    503160     15750.4
    503200     15749.6
    503240     15752.8
    503280     15755.6
    503320     15754.7
    503360     15756.4
    503400     15759.2
    503440     15755.9
    503480     15761.2
    503520     15763.3
    503560     15763.9
    503600     15765.4
    503640     15764.4
    503680     15767.2
    503720     15767.5
    503760     15771.3
    503800     15771.3
    503840     15770.7
    503880     15772.9
    503920     15773.6
    503960     15775.5
    504000     15774.6
    504040     15777.9
    504080     15780.7
    504120     15779.8
    504160     15781.4
    504200     15784.2
    504240       15781
    504280     15786.2
    504320     15788.3
    504360       15789
    504400     15790.5
    504440     15789.5
    504480     15792.3
    504520     15792.5
    504560     15796.3
    504600     15796.4
    504640     15795.7
    504680     15797.9
    504720     15798.8
    504760     15800.6
    504800     15799.5
    504840       15803
    504880     15805.7
    504920     15804.9
    504960     15806.4
    505000     15809.2
    505040       15806
    505080     15811.2
    505120     15813.3
    505160       15814
    505200     15815.5
    505240     15814.5
    505280     15817.4
    505320     15817.6
    505360     15821.3
    505400     15821.5
    505440     15820.7
    505480     15822.9
    505520     15823.8
    505560     15825.6
    505600     15824.6
    505640       15828
    505680     15830.7
    505720     15829.9
    505760     15831.4
    505800     15834.2
    505840       15831
    505880     15836.2
    505920     15838.3
    505960       15839
    506000     15840.4
    506040     15839.5
    506080     15842.5
    506120     15842.7
    506160     15846.5
    506200     15846.6
    506240     15845.8
    506280     15848.1
    506320     15848.8
    506360     15850.7
    506400     15849.5
    506440     15853.1
    506480     15855.7
    506520     15855.1
    506560     15856.5
    506600     15859.2
    506640       15856
    506680     15861.3
    506720     15863.4
    506760       15864
    506800     15865.5
    506840     15864.6
    506880     15867.6
    506920     15867.8
    506960     15871.5
    507000     15871.7
    507040     15870.9
    507080     15873.2
    507120     15873.8
    507160     15875.8
    507200     15874.5
    507240     15878.2
    507280     15880.7
    507320     15880.2
    507360     15881.6
    507400     15884.3
    507440     15881.1
    507480     15886.3
    507520     15888.3
    507560     15888.9
    507600     15890.6
    507640     15889.7
    507680     15892.7
    507720     15892.9
    507760     15896.5
    507800     15896.6
    507840     15895.9
    507880     15898.3
    507920     15898.9
    507960     15900.9
    508000     15899.6
    508040     15903.1
    508080     15905.7
    508120     15905.3
    508160     15906.7
    508200     15909.3
    508240     15906.2
    508280     15911.3
    508320     15913.5
    508360     15914.1
    508400     15915.7
    508440     15914.7
    508480     15917.7
    508520       15918
    508560     15921.6
    508600     15921.7
    508640       15921
    508680     15923.5
    508720     15923.9
    508760       15926
    508800     15924.5
    508840     15928.3
    508880     15930.7
    508920     15930.4
    508960     15931.8
    509000     15934.5
    509040     15931.3
    509080     15936.5
    509120     15938.7
    509160     15939.2
    509200     15940.9
    509240     15939.8
    509280     15942.8
    509320       15943
    509360     15946.7
    509400     15946.6
    509440       15946
    509480     15948.6
    509520       15949
    509560       15951
    509600     15949.6
    509640     15953.4
    509680     15955.6
    509720     15955.5
    509760     15956.8
    509800     15959.5
    509840     15956.3
    509880     15961.6
    509920     15963.7
    509960     15964.4
    510000     15965.9
    510040     15964.9
    510080       15968
    510120       15968
    510160     15971.8
    510200     15971.7
    510240     15971.1
    510280     15973.8
    510320     15974.1
    510360       15976
    510400     15974.7
    510440     15978.5
    510480     15980.8
    510520     15980.6
    510560     15981.8
    510600     15984.6
    510640     15981.4
    510680     15986.5
    510720     15988.8
    510760     15989.5
    510800       15991
    510840     15989.9
    510880     15992.9
    510920       15993
    510960     15996.8
    511000     15996.7
    511040       15996
    511080     15998.9
    511120     15999.2
    511160     16001.2
    511200     15999.9
    511240     16003.6
    511280     16005.8
    511320     16005.8
    511360       16007
    511400     16009.8
    511440     16006.4
    511480     16011.6
    511520     16013.9
    511560     16014.6
    511600       16016
    511640     16014.9
    511680       16018
    511720     16018.1
    511760     16021.9
    511800     16021.8
    511840     16021.1
    511880     16024.1
    511920     16024.3
    511960     16026.3
    512000     16024.9
    512040     16028.8
    512080     16030.9
    512120     16030.8
    512160     16032.2
    512200     16034.8
    512240     16031.5
    512280     16036.8
    512320       16039
    512360     16039.6
    512400     16041.1
    512440       16040
    512480     16043.2
    512520     16043.3
    512560       16047
    512600     16046.8
    512640     16046.2
    512680     16049.2
    512720     16049.4
    512760     16051.4
    512800     16049.9
    512840     16053.8
    512880     16055.9
    512920     16055.9
    512960     16057.2
    513000       16060
    513040     16056.6
    513080     16061.9
    513120       16064
    513160     16064.7
    513200     16066.2
    513240     16065.1
    513280     16068.3
    513320     16068.3
    513360       16072
    513400     16071.8
    513440     16071.3
    513480     16074.4
    513520     16074.5
    513560     16076.4
    513600     16075.1
    513640     16078.9
    513680       16081
    513720       16081
    513760     16082.4
    513800       16085
    513840     16081.6
    513880     16086.9
    513920       16089
    513960     16089.7
    514000     16091.3
    514040     16090.2
    514080     16093.3
    514120     16093.4
    514160     16097.1
    514200     16096.9
    514240     16096.3
    514280     16099.5
    514320     16099.6
    514360     16101.4
    514400     16100.1
    514440       16104
    514480     16106.1
    514520     16106.1
    514560     16107.5
    514600     16110.2
    514640     16106.7
    514680       16112
    514720     16114.2
    514760     16114.7
    514800     16116.4
    514840     16115.2
    514880     16118.5
    514920     16118.5
    514960     16122.1
    515000     16121.9
    515040     16121.4
    515080     16124.6
    515120     16124.6
    515160     16126.6
    515200     16125.2
    515240     16129.1
    515280     16131.2
    515320     16131.2
    515360     16132.6
    515400     16135.2
    515440     16131.8
    515480     16137.1
    515520     16139.3
    515560     16139.8
    515600     16141.4
    515640     16140.3
    515680     16143.5
    515720     16143.5
    515760     16147.2
    515800     16146.9
    515840     16146.5
    515880     16149.8
    515920     16149.7
    515960     16151.7
    516000     16150.3
    516040     16154.1
    516080     16156.3
    516120     16156.2
    516160     16157.8
    516200     16160.2
    516240     16156.9
    516280     16162.1
    516320     16164.4
    516360     16164.9
    516400     16166.5
    516440     16165.3
    516480     16168.4
    516520     16168.5
    516560     16172.1
    516600     16171.9
    516640     16171.5
    516680     16174.9
    516720     16174.8
    516760     16176.7
    516800     16175.3
    516840     16179.1
    516880     16181.4
    516920     16181.2
    516960     16182.8
    517000     16185.4
    517040       16182
    517080     16187.1
    517120     16189.4
    517160       16190
    517200     16191.5
    517240     16190.4
    517280     16193.6
    517320     16193.6
    517360     16197.1
    517400     16196.9
    517440     16196.5
    517480     16199.9
    517520     16199.8
    517560     16201.7
    517600     16200.5
    517640     16204.2
    517680     16206.4
    517720     16206.3
    517760     16207.8
    517800     16210.6
    517840     16207.1
    517880     16212.3
    517920     16214.5
    517960       16215
    518000     16216.7
    518040     16215.5
    518080     16218.6
    518120     16218.6
    518160     16222.3
    518200     16221.9
    518240     16221.4
    518280     16224.9
    518320     16224.8
    518360     16226.8
    518400     16225.5
    518440     16229.3
    518480     16231.5
    518520     16231.3
    518560     16232.8
    518600     16235.6
    518640     16232.2
    518680     16237.4
    518720     16239.6
    518760     16239.9
    518800     16241.6
    518840     16240.5
    518880     16243.7
    518920     16243.7
    518960     16247.4
    519000     16246.7
    519040     16246.4
    519080     16249.9
    519120     16249.9
    519160     16251.9
    519200     16250.4
    519240     16254.3
    519280     16256.6
    519320     16256.3
    519360       16258
    519400     16260.6
    519440     16257.2
    519480     16262.4
    519520     16264.8
    519560     16264.9
    519600     16266.6
    519640     16265.6
    519680     16268.8
    519720     16268.6
    519760     16272.2
    519800     16271.7
    519840     16271.4
    519880       16275
    519920     16274.8
    519960       16277
    520000     16275.4
    520040     16279.1
    520080     16281.6
    520120     16281.2
    520160     16283.1
    520200     16285.6
    520240     16282.2
    520280     16287.5
    520320     16289.8
    520360     16289.9
    520400     16291.7
    520440     16290.7
    520480     16293.7
    520520     16293.7
    520560     16297.4
    520600     16296.6
    520640     16296.5
    520680     16299.9
    520720     16299.9
    520760     16302.1
    520800     16300.4
    520840     16304.2
    520880     16306.6
    520920     16306.2
    520960     16308.2
    521000     16310.7
    521040     16307.3
    521080     16312.5
    521120     16314.8
    521160     16314.9
    521200     16316.8
    521240     16315.8
    521280     16318.7
    521320     16318.6
    521360     16322.4
    521400     16321.6
    521440     16321.5
    521480     16324.9
    521520     16324.8
    521560       16327
    521600     16325.3
    521640     16329.2
    521680     16331.7
    521720     16331.3
    521760     16333.2
    521800     16335.9
    521840     16332.4
    521880     16337.5
    521920     16339.9
    521960     16339.9
    522000     16341.8
    522040     16340.8
    522080     16343.7
    522120     16343.7
    522160     16347.5
    522200     16346.6
    522240     16346.6
    522280     16349.9
    522320     16349.9
    522360       16352
    522400     16350.2
    522440     16354.2
    522480     16356.7
    522520     16356.1
    522560     16358.2
    522600     16360.8
    522640     16357.4
    522680     16362.4
    522720       16365
    522760       16365
    522800       16367
    522840     16365.8
    522880     16368.8
    522920     16368.7
    522960     16372.3
    523000     16371.6
    523040     16371.7
    523080     16374.9
    523120     16374.9
    523160       16377
    523200     16375.2
    523240     16379.1
    523280     16381.8
    523320     16381.2
    523360     16383.2
    523400     16385.9
    523440     16382.4
    523480     16387.5
    523520       16390
    523560       16390
    523600       16392
    523640     16390.8
    523680     16393.8
    523720     16393.8
    523760     16397.3
    523800     16396.6
    523840     16396.8
    523880       16400
    523920       16400
    523960     16402.1
    524000     16400.3
    524040     16404.2
    524080     16406.8
    524120     16406.3
    524160     16408.2
    524200     16410.9
    524240     16407.5
    524280     16412.4
    524320     16414.9
    524360     16415.2
    524400       16417
    524440     16415.8
    524480     16418.8
    524520     16418.8
    524560     16422.4
    524600     16421.8
    524640     16421.8
    524680       16425
    524720       16425
    524760     16427.2
    524800     16425.4
    524840     16429.2
    524880     16431.9
    524920     16431.3
    524960     16433.3
    525000     16435.9
    525040     16432.4
    525080     16437.4
    525120       16440
    525160     16440.1
    525200     16442.2
    525240     16440.8
    525280       16444
    525320     16443.8
    525360     16447.6
    525400     16446.8
    525440     16446.8
    525480     16450.1
    525520       16450
    525560     16452.1
    525600     16450.4
    525640     16454.2
    525680     16456.9
    525720     16456.4
    525760     16458.4
    525800     16461.1
    525840     16457.4
    525880     16462.4
    525920     16465.1
    525960       16465
    526000     16467.2
    526040     16465.9
    526080     16469.1
    526120     16468.8
    526160     16472.6
    526200     16471.8
    526240     16471.8
    526280     16475.1
    526320     16475.1
    526360     16477.1
    526400     16475.4
    526440     16479.4
    526480     16481.9
    526520     16481.4
    526560     16483.5
    526600     16486.2
    526640     16482.4
    526680     16487.4
    526720     16490.2
    526760     16490.2
    526800     16492.3
    526840     16490.8
    526880     16494.1
    526920     16493.7
    526960     16497.5
    527000     16496.7
    527040     16496.8
    527080     16500.1
    527120     16500.3
    527160     16502.1
    527200     16500.4
    527240     16504.5
    527280       16507
    527320     16506.4
    527360     16508.6
    527400     16511.2
    527440     16507.4
    527480     16512.4
    527520     16515.2
    527560     16515.2
    527600     16517.3
    527640     16515.9
    527680     16519.1
    527720     16518.8
    527760     16522.5
    527800     16521.7
    527840     16521.7
    527880     16525.2
    527920     16525.4
    527960     16527.2
    528000     16525.4
    528040     16529.5
    528080       16532
    528120     16531.6
    528160     16533.6
    528200     16536.2
    528240     16532.5
    528280     16537.6
    528320     16540.4
    528360     16540.3
    528400     16542.5
    528440     16540.9
    528480       16544
    528520     16543.9
    528560     16547.6
    528600     16546.7
    528640     16546.7
    528680     16550.2
    528720     16550.4
    528760     16552.3
    528800     16550.4
    528840     16554.7
    528880       16557
    528920     16556.5
    528960     16558.7
    529000     16561.3
    529040     16557.6
    529080     16562.7
    529120     16565.4
    529160     16565.3
    529200     16567.5
    529240       16566
    529280       16569
    529320       16569
    529360     16572.7
    529400     16571.6
    529440     16571.8
    529480     16575.2
    529520     16575.4
    529560     16577.3
    529600     16575.4
    529640     16579.6
    529680     16581.9
    529720     16581.5
    529760     16583.9
    529800     16586.3
    529840     16582.5
    529880     16587.7
    529920     16590.5
    529960     16590.3
    530000     16592.5
    530040       16591
    530080       16594
    530120     16593.8
    530160     16597.7
    530200     16596.7
    530240     16596.8
    530280     16600.1
    530320     16600.2
    530360     16602.3
    530400     16600.4
    530440     16604.6
    530480     16606.9
    530520     16606.4
    530560     16608.9
    530600     16611.2
    530640     16607.4
    530680     16612.6
    530720     16615.5
    530760     16615.2
    530800     16617.4
    530840     16616.1
    530880     16619.1
    530920     16618.9
    530960     16622.7
    531000     16621.6
    531040     16621.7
    531080     16625.1
    531120     16625.2
    531160     16627.2
    531200     16625.3
    531240     16629.6
    531280     16631.9
    531320     16631.3
    531360     16633.8
    531400     16636.2
    531440     16632.4
    531480     16637.4
    531520     16640.5
    531560     16640.3
    531600     16642.3
    531640       16641
    531680       16644
    531720     16643.8
    531760     16647.6
    531800     16646.5
    531840     16646.6
    531880     16649.9
    531920     16649.9
    531960     16652.1
    532000     16650.2
    532040     16654.4
    532080     16656.8
    532120     16656.2
    532160     16658.7
    532200     16661.1
    532240     16657.4
    532280     16662.4
    532320     16665.3
    532360     16665.3
    532400     16667.2
    532440       16666
    532480     16668.9
    532520     16668.8
    532560     16672.5
    532600     16671.5
    532640     16671.7
    532680       16675
    532720     16674.8
    532760       16677
    532800     16675.3
    532840     16679.2
    532880     16681.8
    532920     16681.1
    532960     16683.6
    533000     16686.1
    533040     16682.3
    533080     16687.4
    533120     16690.3
    533160     16690.4
    533200     16692.2
    533240       16691
    533280     16693.9
    533320     16693.9
    533360     16697.4
    533400     16696.4
    533440     16696.5
    533480     16700.1
    533520     16699.8
    533560     16701.9
    533600     16700.2
    533640     16704.1
    533680     16706.7
    533720     16706.1
    533760     16708.5
    533800       16711
    533840     16707.3
    533880     16712.4
    533920     16715.3
    533960     16715.5
    534000     16717.2
    534040     16715.9
    534080     16718.9
    534120     16718.9
    534160     16722.5
    534200     16721.5
    534240     16721.4
    534280     16725.1
    534320     16724.8
    534360       16727
    534400     16725.1
    534440       16729
    534480     16731.7
    534520       16731
    534560     16733.4
    534600     16736.1
    534640     16732.4
    534680     16737.3
    534720     16740.2
    534760     16740.4
    534800     16742.2
    534840     16740.9
    534880       16744
    534920       16744
    534960     16747.5
    535000     16746.4
    535040     16746.3
    535080     16750.2
    535120     16749.8
    535160     16751.9
    535200       16750
    535240       16754
    535280     16756.8
    535320     16755.9
    535360     16758.5
    535400     16761.1
    535440     16757.4
    535480     16762.3
    535520     16765.2
    535560     16765.4
    535600     16767.1
    535640     16766.1
    535680     16768.9
    535720       16769
    535760     16772.6
    535800     16771.5
    535840     16771.5
    535880     16775.2
    535920     16774.9
    535960     16776.9
    536000       16775
    536040       16779
    536080     16781.9
    536120     16780.9
    536160     16783.5
    536200       16786
    536240     16782.4
    536280     16787.3
    536320     16790.2
    536360     16790.6
    536400     16792.3
    536440     16791.2
    536480       16794
    536520       16794
    536560     16797.6
    536600     16796.5
    536640     16796.5
    536680     16800.2
    536720     16799.9
    536760     16801.9
    536800       16800
    536840       16804
    536880       16807
    536920     16805.9
    536960     16808.5
    537000     16811.1
    537040     16807.4
    537080     16812.4
    537120     16815.2
    537160     16815.6
    537200     16817.4
    537240     16816.1
    537280     16818.9
    537320     16819.1
    537360     16822.7
    537400     16821.5
    537440     16821.5
    537480     16825.2
    537520       16825
    537560     16826.9
    537600     16825.2
    537640     16829.2
    537680     16832.1
    537720       16831
    537760     16833.5
    537800     16836.2
    537840     16832.4
    537880     16837.5
    537920     16840.3
    537960     16840.8
    538000     16842.5
    538040     16841.2
    538080     16843.9
    538120     16844.1
    538160     16847.8
    538200     16846.7
    538240     16846.6
    538280     16850.3
    538320     16850.1
    538360     16851.9
    538400     16850.4
    538440     16854.4
    538480     16857.1
    538520     16856.1
    538560     16858.6
    538600     16861.3
    538640     16857.5
    538680     16862.7
    538720     16865.3
    538760       16866
    538800     16867.6
    538840     16866.2
    538880     16869.1
    538920     16869.3
    538960     16872.9
    539000     16871.8
    539040     16871.7
    539080     16875.4
    539120     16875.3
    539160       16877
    539200     16875.5
    539240     16879.5
    539280     16882.3
    539320     16881.3
    539360     16883.9
    539400     16886.5
    539440     16882.7
    539480     16887.9
    539520     16890.4
    539560       16891
    539600     16892.9
    539640     16891.3
    539680     16894.1
    539720     16894.4
    539760     16897.9
    539800       16897
    539840     16896.8
    539880     16900.5
    539920     16900.3
    539960     16902.2
    540000     16900.6
    540040     16904.6
    540080     16907.4
    540120     16906.5
    540160     16908.9
    540200     16911.6
    540240     16907.9
    540280       16913
    540320     16915.6
    540360     16916.1
    540400       16918
    540440     16916.5
    540480     16919.2
    540520     16919.5
    540560     16922.9
    540600     16922.2
    540640     16921.9
    540680     16925.7
    540720     16925.7
    540760     16927.4
    540800     16925.8
    540840     16929.8
    540880     16932.5
    540920     16931.7
    540960       16934
    541000     16936.7
    541040     16932.9
    541080     16938.2
    541120     16940.7
    541160     16941.2
    541200     16943.2
    541240     16941.5
    541280     16944.4
    541320     16944.6
    541360     16948.1
    541400     16947.2
    541440       16947
    541480     16950.8
    541520     16950.8
    541560     16952.5
    541600     16950.9
    541640     16954.8
    541680     16957.5
    541720     16956.8
    541760     16959.1
    541800     16961.8
    541840       16958
    541880     16963.2
    541920     16965.7
    541960     16966.3
    542000     16968.2
    542040     16966.7
    542080     16969.6
    542120     16969.6
    542160     16973.3
    542200     16972.3
    542240     16972.1
    542280     16976.1
    542320     16975.9
    542360     16977.6
    542400     16976.2
    542440       16980
    542480     16982.8
    542520     16981.9
    542560     16984.2
    542600     16986.8
    542640     16983.1
    542680     16988.3
    542720     16990.8
    542760     16991.4
    542800     16993.4
    542840     16991.7
    542880     16994.6
    542920     16994.8
    542960     16998.5
    543000     16997.4
    543040     16997.2
    543080     17001.3
    543120       17001
    543160     17002.7
    543200     17001.3
    543240     17005.2
    543280       17008
    543320       17007
    543360     17009.4
    543400     17011.9
    543440     17008.2
    543480     17013.4
    543520       17016
    543560     17016.4
    543600     17018.5
    543640     17016.9
    543680     17019.7
    543720     17020.1
    543760     17023.6
    543800     17022.6
    543840     17022.3
    543880     17026.4
    543920     17026.2
    543960     17027.9
    544000     17026.6
    544040     17030.4
    544080     17033.1
    544120     17032.1
    544160     17034.3
    544200     17036.9
    544240     17033.4
    544280     17038.5
    544320     17041.2
    544360     17041.4
    544400     17043.7
    544440       17042
    544480       17045
    544520     17045.1
    544560     17048.7
    544600     17047.7
    544640     17047.3
    544680     17051.4
    544720     17051.3
    544760     17052.9
    544800     17051.6
    544840     17055.5
    544880     17058.1
    544920     17057.1
    544960     17059.5
    545000     17062.1
    545040     17058.6
    545080     17063.5
    545120     17066.3
    545160     17066.6
    545200     17068.8
    545240     17067.1
    545280     17070.2
    545320     17070.3
    545360     17073.7
    545400     17072.8
    545440     17072.5
    545480     17076.5
    545520     17076.4
    545560       17078
    545600     17076.7
    545640     17080.6
    545680     17083.3
    545720     17082.2
    545760     17084.6
    545800     17087.1
    545840     17083.8
    545880     17088.6
    545920     17091.5
    545960     17091.7
    546000       17094
    546040     17092.2
    546080     17095.4
    546120     17095.4
    546160     17098.9
    546200     17097.9
    546240     17097.6
    546280     17101.6
    546320     17101.5
    546360     17103.1
    546400     17101.8
    546440     17105.7
    546480     17108.4
    546520     17107.2
    546560     17109.7
    546600     17112.1
    546640     17108.9
    546680     17113.8
    546720     17116.6
    546760     17116.8
    546800     17119.2
    546840     17117.3
    546880     17120.6
    546920     17120.5
    546960     17124.2
    547000       17123
    547040     17122.7
    547080     17126.7
    547120     17126.5
    547160     17128.3
    547200     17126.9
    547240     17130.7
    547280     17133.5
    547320     17132.4
    547360     17134.9
    547400     17137.4
    547440     17134.1
    547480       17139
    547520     17141.7
    547560       17142
    547600     17144.4
    547640     17142.4
    547680     17145.7
    547720     17145.6
    547760     17149.3
    547800       17148
    547840     17147.8
    547880     17151.9
    547920     17151.7
    547960     17153.6
    548000       17152
    548040     17155.7
    548080     17158.8
    548120     17157.5
    548160       17160
    548200     17162.5
    548240     17159.2
    548280     17164.1
    548320     17166.9
    548360     17167.2
    548400     17169.5
    548440     17167.5
    548480     17170.8
    548520     17170.8
    548560     17174.5
    548600     17173.1
    548640       17173
    548680       17177
    548720     17176.8
    548760     17178.8
    548800     17177.1
    548840     17180.8
    548880       17184
    548920     17182.6
    548960       17185
    549000     17187.7
    549040     17184.3
    549080     17189.2
    549120     17191.9
    549160     17192.2
    549200     17194.6
    549240     17192.6
    549280       17196
    549320     17195.9
    549360     17199.6
    549400     17198.2
    549440     17198.1
    549480       17202
    549520     17201.7
    549560     17203.9
    549600     17202.3
    549640     17205.8
    549680       17209
    549720     17207.6
    549760       17210
    549800     17212.7
    549840     17209.3
    549880     17214.2
    549920       17217
    549960     17217.2
    550000     17219.6
    550040     17217.7
    550080       17221
    550120     17221.1
    550160     17224.7
    550200     17223.4
    550240     17223.2
    550280     17227.1
    550320     17226.8
    550360       17229
    550400     17227.3
    550440     17230.9
    550480       17234
    550520     17232.8
    550560     17235.1
    550600     17237.8
    550640     17234.5
    550680     17239.3
    550720       17242
    550760     17242.2
    550800     17244.6
    550840     17242.7
    550880     17246.1
    550920     17246.2
    550960     17249.8
    551000     17248.4
    551040     17248.2
    551080     17252.2
    551120     17251.8
    551160     17253.9
    551200     17252.4
    551240     17256.1
    551280     17258.9
    551320     17257.9
    551360     17260.2
    551400     17262.9
    551440     17259.7
    551480     17264.2
    551520     17267.1
    551560     17267.2
    551600     17269.6
    551640     17267.7
    551680     17271.1
    551720     17271.2
    551760     17274.8
    551800     17273.4
    551840     17273.2
    551880     17277.3
    551920     17276.7
    551960       17279
    552000     17277.3
    552040       17281
    552080       17284
    552120     17282.9
    552160     17285.3
    552200     17287.9
    552240     17284.8
    552280     17289.2
    552320     17292.1
    552360     17292.3
    552400     17294.7
    552440     17292.7
    552480     17296.1
    552520     17296.3
    552560     17299.8
    552600     17298.4
    552640     17298.3
    552680     17302.4
    552720     17301.8
    552760     17304.1
    552800     17302.5
    552840     17306.1
    552880     17309.2
    552920       17308
    552960     17310.3
    553000     17312.9
    553040     17309.7
    553080     17314.3
    553120     17317.2
    553160     17317.2
    553200     17319.7
    553240     17317.9
    553280     17321.2
    553320     17321.3
    553360       17325
    553400     17323.4
    553440     17323.3
    553480     17327.5
    553520     17326.8
    553560     17329.4
    553600     17327.6
    553640     17331.2
    553680     17334.2
    553720     17333.2
    553760     17335.4
    553800     17337.9
    553840     17334.9
    553880     17339.3
    553920     17342.3
    553960     17342.2
    554000     17344.7
    554040     17342.9
    554080     17346.3
    554120     17346.3
    554160       17350
    554200     17348.4
    554240     17348.3
    554280     17352.7
    554320     17351.7
    554360     17354.4
    554400     17352.6
    554440     17356.2
    554480     17359.2
    554520     17358.1
    554560     17360.4
    554600     17362.8
    554640     17359.9
    554680     17364.3
    554720     17367.3
    554760     17367.3
    554800     17369.7
    554840       17368
    554880     17371.3
    554920     17371.3
    554960     17374.8
    555000     17373.4
    555040     17373.5
    555080     17377.7
    555120     17376.5
    555160     17379.4
    555200     17377.6
    555240     17381.2
    555280     17384.2
    555320     17383.1
    555360     17385.5
    555400     17387.8
    555440     17384.8
    555480     17389.2
    555520     17392.3
    555560     17392.4
    555600     17394.8
    555640     17393.1
    555680     17396.4
    555720     17396.3
    555760     17399.9
    555800     17398.4
    555840     17398.4
    555880     17402.9
    555920     17401.6
    555960     17404.5
    556000     17402.6
    556040     17406.2
    556080     17409.2
    556120       17408
    556160     17410.5
    556200     17412.7
    556240     17409.8
    556280     17414.1
    556320     17417.3
    556360     17417.4
    556400     17419.6
    556440       17418
    556480     17421.3
    556520     17421.2
    556560     17425.1
    556600     17423.4
    556640     17423.4
    556680     17427.7
    556720     17426.6
    556760     17429.6
    556800     17427.7
    556840     17431.2
    556880     17434.2
    556920       17433
    556960     17435.6
    557000     17437.8
    557040     17434.8
    557080     17439.3
    557120     17442.3
    557160     17442.3
    557200     17444.7
    557240       17443
    557280     17446.2
    557320     17446.2
    557360     17450.2
    557400     17448.4
    557440     17448.3
    557480     17452.7
    557520     17451.6
    557560     17454.7
    557600     17452.6
    557640     17456.1
    557680     17459.2
    557720     17457.9
    557760     17460.6
    557800     17462.9
    557840     17459.9
    557880     17464.4
    557920     17467.3
    557960     17467.2
    558000     17469.6
    558040     17467.9
    558080     17471.2
    558120     17471.3
    558160     17475.2
    558200     17473.3
    558240     17473.3
    558280     17477.8
    558320     17476.7
    558360     17479.7
    558400     17477.6
    558440     17481.3
    558480     17484.1
    558520       17483
    558560     17485.7
    558600       17488
    558640       17485
    558680     17489.5
    558720     17492.4
    558760     17492.3
    558800     17494.6
    558840     17493.1
    558880     17496.3
    558920     17496.3
    558960     17500.2
    559000     17498.2
    559040     17498.5
    559080     17502.8
    559120     17501.6
    559160     17504.8
    559200     17502.6
    559240     17506.4
    559280     17509.2
    559320       17508
    559360     17510.7
    559400     17513.1
    559440       17510
    559480     17514.6
    559520     17517.4
    559560     17517.3
    559600     17519.7
    559640     17518.1
    559680     17521.2
    559720     17521.3
    559760     17525.4
    559800     17523.1
    559840     17523.5
    559880     17527.8
    559920     17526.6
    559960     17529.9
    560000     17527.7
    560040     17531.6
    560080     17534.3
    560120     17533.1
    560160     17535.7
    560200     17538.1
    560240     17534.9
    560280     17539.7
    560320     17542.6
    560360     17542.4
    560400     17544.7
    560440     17543.1
    560480     17546.3
    560520     17546.3
    560560     17550.4
    560600       17548
    560640     17548.6
    560680     17552.9
    560720     17551.6
    560760     17555.1
    560800     17552.9
    560840     17556.7
    560880     17559.4
    560920     17558.2
    560960     17560.6
    561000     17563.1
    561040       17560
    561080     17564.8
    561120     17567.7
    561160     17567.4
    561200     17569.7
    561240     17568.2
    561280     17571.4
    561320     17571.4
    561360     17575.5
    561400     17573.1
    561440     17573.7
    561480       17578
    561520     17576.7
    561560       17580
    561600     17577.8
    561640     17581.8
    561680     17584.4
    561720     17583.3
    561760     17585.5
    561800       17588
    561840       17585
    561880     17589.8
    561920     17592.6
    561960     17592.5
    562000     17594.8
    562040     17593.3
    562080     17596.5
    562120     17596.6
    562160     17600.6
    562200     17598.2
    562240     17598.8
    562280     17603.1
    562320     17601.8
    562360     17605.1
    562400     17602.8
    562440     17606.9
    562480     17609.5
    562520     17608.6
    562560     17610.4
    562600     17613.2
    562640     17610.1
    562680     17614.9
    562720     17617.8
    562760     17617.7
    562800       17620
    562840     17618.4
    562880     17621.6
    562920     17621.7
    562960     17625.8
    563000     17623.3
    563040     17623.8
    563080       17628
    563120       17627
    563160     17630.2
    563200     17627.9
    563240       17632
    563280     17634.6
    563320     17633.7
    563360     17635.6
    563400     17638.3
    563440     17635.2
    563480     17640.1
    563520       17643
    563560     17642.8
    563600     17645.2
    563640     17643.5
    563680     17646.7
    563720     17646.8
    563760       17651
    563800     17648.5
    563840     17648.9
    563880     17653.1
    563920     17652.3
    563960     17655.5
    564000     17652.9
    564040     17657.3
    564080     17659.8
    564120     17658.9
    564160     17660.8
    564200     17663.4
    564240     17660.5
    564280     17665.2
    564320     17668.2
    564360       17668
    564400     17670.5
    564440     17668.6
    564480       17672
    564520       17672
    564560     17676.3
    564600     17673.6
    564640       17674
    564680     17678.4
    564720     17677.4
    564760     17680.7
    564800       17678
    564840     17682.4
    564880     17684.9
    564920       17684
    564960       17686
    565000     17688.5
    565040     17685.6
    565080     17690.3
    565120     17693.3
    565160     17693.3
    565200     17695.7
    565240     17693.7
    565280       17697
    565320       17697
    565360     17701.4
    565400     17698.7
    565440     17699.2
    565480     17703.5
    565520     17702.4
    565560     17705.9
    565600     17703.2
    565640     17707.4
    565680     17710.1
    565720     17709.1
    565760     17711.1
    565800     17713.5
    565840     17710.7
    565880     17715.3
    565920     17718.5
    565960     17718.3
    566000     17720.6
    566040     17718.9
    566080     17722.1
    566120       17722
    566160     17726.5
    566200     17723.9
    566240     17724.3
    566280     17728.6
    566320     17727.4
    566360       17731
    566400     17728.3
    566440     17732.4
    566480     17735.1
    566520     17734.3
    566560     17736.2
    566600     17738.7
    566640     17735.7
    566680     17740.3
    566720     17743.6
    566760     17743.5
    566800     17745.6
    566840     17744.1
    566880     17747.2
    566920     17747.2
    566960     17751.3
    567000     17749.1
    567040     17749.3
    567080     17753.7
    567120     17752.3
    567160     17756.1
    567200     17753.5
    567240     17757.5
    567280     17760.1
    567320     17759.4
    567360     17761.6
    567400     17763.8
    567440     17760.8
    567480     17765.4
    567520     17768.7
    567560     17768.5
    567600     17770.8
    567640     17769.2
    567680     17772.3
    567720     17772.3
    567760     17776.4
    567800     17774.4
    567840     17774.3
    567880     17778.8
    567920     17777.6
    567960     17781.3
    568000     17778.7
    568040     17782.8
    568080     17785.3
    568120     17784.6
    568160     17786.7
    568200       17789
    568240       17786
    568280     17790.7
    568320     17793.8
    568360     17793.7
    568400     17796.1
    568440     17794.4
    568480     17797.3
    568520     17797.4
    568560     17801.5
    568600     17799.6
    568640     17799.5
    568680     17803.8
    568720     17802.7
    568760     17806.3
    568800     17803.9
    568840     17807.8
    568880     17810.4
    568920     17809.5
    568960       17812
    569000     17814.1
    569040     17811.3
    569080     17815.7
    569120       17819
    569160     17818.9
    569200     17821.2
    569240     17819.4
    569280     17822.5
    569320     17822.6
    569360     17826.7
    569400     17824.7
    569440     17824.7
    569480       17829
    569520     17827.9
    569560     17831.5
    569600       17829
    569640     17832.9
    569680     17835.6
    569720     17834.5
    569760       17837
    569800     17839.1
    569840     17836.4
    569880     17840.8
    569920       17844
    569960     17844.1
    570000     17846.6
    570040     17844.5
    570080     17847.5
    570120     17847.7
    570160     17851.6
    570200     17849.9
    570240     17849.9
    570280     17854.2
    570320     17853.1
    570360     17856.6
    570400     17854.2
    570440     17857.9
    570480     17860.7
    570520     17859.4
    570560     17862.1
    570600     17864.3
    570640     17861.5
    570680     17865.9
    570720     17869.1
    570760     17869.2
    570800     17871.7
    570840     17869.7
    570880     17872.3
    570920     17872.8
    570960     17876.8
    571000       17875
    571040       17875
    571080     17879.4
    571120     17878.1
    571160     17881.8
    571200     17879.4
    571240       17883
    571280     17885.8
    571320     17884.5
    571360     17887.3
    571400     17889.5
    571440     17886.7
    571480     17890.9
    571520     17894.2
    571560     17894.4
    571600     17896.7
    571640     17894.9
    571680     17897.5
    571720     17897.9
    571760     17901.9
    571800       17900
    571840     17900.1
    571880     17904.4
    571920     17903.1
    571960     17906.9
    572000     17904.4
    572040     17908.1
    572080     17910.9
    572120     17909.6
    572160     17912.4
    572200     17914.5
    572240     17911.8
    572280     17915.9
    572320     17919.4
    572360     17919.6
    572400     17921.7
    572440       17920
    572480     17922.6
    572520     17922.9
    572560       17927
    572600       17925
    572640     17925.2
    572680     17929.5
    572720     17928.2
    572760       17932
    572800     17929.3
    572840     17933.2
    572880       17936
    572920     17934.7
    572960     17937.6
    573000     17939.6
    573040       17937
    573080     17941.1
    573120     17944.6
    573160     17944.8
    573200     17946.9
    573240       17945
    573280     17947.7
    573320     17948.1
    573360       17952
    573400     17950.3
    573440     17950.4
    573480     17954.8
    573520     17953.3
    573560     17957.3
    573600     17954.3
    573640     17958.5
    573680     17961.2
    573720       17960
    573760     17962.8
    573800     17964.8
    573840     17962.2
    573880     17966.5
    573920     17969.8
    573960     17970.1
    574000     17972.1
    574040     17970.3
    574080     17972.8
    574120     17973.4
    574160     17977.2
    574200     17975.5
    574240     17975.5
    574280     17979.8
    574320     17978.5
    574360     17982.6
    574400     17979.8
    574440     17983.7
    574480     17986.5
    574520     17985.1
    574560     17988.1
    574600       17990
    574640     17987.4
    574680     17991.6
    574720     17995.1
    574760     17995.2
    574800     17997.3
    574840     17995.5
    574880     17997.8
    574920     17998.4
    574960     18002.3
    575000     18000.6
    575040     18000.7
    575080     18005.1
    575120     18003.8
    575160     18007.9
    575200     18004.9
    575240     18008.9
    575280     18011.5
    575320     18010.3
    575360     18013.3
    575400     18015.2
    575440     18012.5
    575480     18016.9
    575520     18020.3
    575560     18020.4
    575600     18022.4
    575640     18020.8
    575680       18023
    575720     18023.6
    575760     18027.3
    575800     18025.7
    575840     18025.7
    575880     18030.2
    575920     18028.9
    575960     18033.1
    576000     18030.1
    576040     18034.1
    576080     18036.6
    576120     18035.6
    576160     18038.5
    576200     18040.4
    576240     18037.6
    576280     18042.2
    576320     18045.4
    576360     18045.8
    576400     18047.7
    576440     18045.9
    576480     18048.2
    576520     18048.9
    576560     18052.5
    576600       18051
    576640       18051
    576680     18055.5
    576720     18054.1
    576760     18058.4
    576800     18055.4
    576840     18059.4
    576880       18062
    576920     18060.9
    576960     18063.8
    577000     18065.9
    577040     18062.8
    577080     18067.7
    577120     18070.8
    577160       18071
    577200       18073
    577240     18071.2
    577280     18073.5
    577320       18074
    577360     18077.7
    577400     18076.3
    577440     18076.1
    577480     18080.8
    577520     18079.3
    577560     18083.5
    577600     18080.7
    577640     18084.7
    577680     18087.3
    577720     18086.2
    577760     18089.1
    577800     18091.2
    577840       18088
    577880     18092.9
    577920     18096.2
    577960     18096.3
    578000     18098.3
    578040     18096.5
    578080     18098.9
    578120     18099.4
    578160     18102.9
    578200     18101.6
    578240     18101.6
    578280     18106.1
    578320     18104.6
    578360       18109
    578400     18106.1
    578440       18110
    578480     18112.6
    578520     18111.4
    578560     18114.5
    578600     18116.5
    578640     18113.4
    578680     18118.2
    578720     18121.5
    578760     18121.5
    578800     18123.6
    578840     18121.9
    578880     18124.1
    578920     18124.8
    578960     18128.1
    579000       18127
    579040     18126.8
    579080     18131.3
    579120     18129.9
    579160     18134.4
    579200     18131.3
    579240     18135.4
    579280     18138.1
    579320     18136.7
    579360     18139.7
    579400     18141.9
    579440     18138.9
    579480     18143.6
    579520     18146.7
    579560     18146.7
    579600     18148.9
    579640     18147.2
    579680     18149.4
    579720     18150.1
    579760     18153.4
    579800     18152.3
    579840     18152.1
    579880     18156.6
    579920     18155.3
    579960     18159.8
    580000     18156.5
    580040     18160.7
    580080     18163.5
    580120       18162
    580160       18165
    580200     18167.1
    580240     18164.1
    580280     18168.9
    580320     18172.1
    580360     18171.9
    580400     18174.1
    580440     18172.4
    580480     18174.7
    580520     18175.2
    580560     18178.6
    580600     18177.4
    580640     18177.4
    580680     18181.9
    580720     18180.5
    580760     18184.8
    580800     18181.5
    580840     18185.7
    580880     18188.6
    580920     18187.1
    580960     18190.2
    581000     18192.3
    581040     18189.5
    581080       18194
    581120     18197.1
    581160     18197.2
    581200     18199.1
    581240     18197.6
    581280     18199.9
    581320     18200.5
    581360     18203.7
    581400     18202.6
    581440     18202.7
    581480     18207.1
    581520     18205.6
    581560       18210
    581600     18206.7
    581640       18211
    581680     18213.7
    581720     18212.3
    581760     18215.4
    581800     18217.5
    581840     18214.7
    581880     18219.4
    581920     18222.5
    581960     18222.3
    582000     18224.3
    582040     18222.9
    582080     18225.1
    582120     18225.7
    582160     18228.8
    582200     18227.8
    582240     18227.7
    582280     18232.3
    582320     18230.9
    582360     18235.3
    582400     18231.9
    582440     18236.1
    582480     18238.9
    582520     18237.6
    582560     18240.7
    582600     18242.6
    582640     18239.8
    582680     18244.7
    582720     18247.8
    582760     18247.6
    582800     18249.4
    582840     18248.1
    582880     18250.6
    582920     18250.9
    582960     18254.1
    583000     18253.2
    583040       18253
    583080     18257.5
    583120     18256.2
    583160     18260.4
    583200     18257.1
    583240     18261.3
    583280     18264.3
    583320     18262.6
    583360     18265.8
    583400       18268
    583440     18264.9
    583480     18269.8
    583520     18272.9
    583560     18272.7
    583600     18274.7
    583640     18273.4
    583680     18275.9
    583720     18276.2
    583760     18279.2
    583800     18278.5
    583840     18278.2
    583880     18282.7
    583920     18281.4
    583960     18285.6
    584000     18282.2
    584040     18286.3
    584080     18289.5
    584120     18287.9
    584160     18291.1
    584200     18293.2
    584240       18290
    584280     18295.2
    584320     18298.1
    584360     18297.9
    584400       18300
    584440     18298.7
    584480     18301.3
    584520     18301.4
    584560     18304.3
    584600     18303.8
    584640     18303.3
    584680     18307.9
    584720     18306.4
    584760     18310.9
    584800     18307.4
    584840     18311.6
    584880     18314.6
    584920       18313
    584960     18316.5
    585000     18318.3
    585040     18315.1
    585080     18320.3
    585120     18323.3
    585160     18323.1
    585200     18325.2
    585240     18323.8
    585280     18326.4
    585320     18326.5
    585360     18329.5
    585400       18329
    585440     18328.6
    585480     18333.2
    585520     18331.7
    585560     18336.2
    585600     18332.6
    585640     18336.9
    585680     18340.1
    585720     18338.2
    585760     18341.7
    585800     18343.4
    585840     18340.3
    585880     18345.6
    585920     18348.5
    585960     18348.3
    586000     18350.5
    586040     18348.9
    586080     18351.7
    586120     18351.9
    586160     18354.7
    586200     18354.1
    586240     18354.1
    586280     18358.3
    586320     18356.8
    586360     18361.5
    586400     18357.8
    586440     18362.1
    586480     18365.3
    586520     18363.5
    586560     18366.9
    586600     18368.7
    586640     18365.5
    586680     18370.8
    586720     18373.7
    586760     18373.5
    586800     18375.8
    586840       18374
    586880     18376.9
    586920     18377.2
    586960       18380
    587000     18379.3
    587040     18379.3
    587080     18383.6
    587120       18382
    587160     18386.8
    587200     18383.1
    587240     18387.3
    587280     18390.6
    587320     18388.7
    587360       18392
    587400     18393.9
    587440     18390.7
    587480       18396
    587520     18398.7
    587560     18398.8
    587600     18401.1
    587640     18399.2
    587680     18402.2
    587720     18402.4
    587760     18405.1
    587800     18404.3
    587840     18404.5
    587880     18408.9
    587920       18407
    587960     18412.2
    588000     18408.3
    588040     18412.5
    588080     18415.9
    588120     18413.8
    588160     18417.3
    588200       18419
    588240     18415.8
    588280     18421.2
    588320     18423.9
    588360     18423.8
    588400     18426.4
    588440     18424.4
    588480     18427.4
    588520     18427.6
    588560     18430.1
    588600     18429.6
    588640     18429.9
    588680     18434.1
    588720     18432.1
    588760     18437.3
    588800     18433.6
    588840     18437.7
    588880     18441.2
    588920     18439.2
    588960     18442.7
    589000     18444.4
    589040       18441
    589080     18446.6
    589120     18449.1
    589160     18449.1
    589200     18451.6
    589240     18449.7
    589280     18452.6
    589320     18452.8
    589360     18455.5
    589400     18454.8
    589440     18455.2
    589480     18459.5
    589520     18457.4
    589560     18462.4
    589600     18458.7
    589640       18463
    589680     18466.3
    589720     18464.4
    589760     18467.9
    589800     18469.7
    589840     18466.1
    589880     18471.9
    589920     18474.4
    589960     18474.2
    590000     18476.8
    590040     18474.8
    590080     18477.8
    590120       18478
    590160     18480.9
    590200     18480.2
    590240     18480.5
    590280     18484.7
    590320     18482.6
    590360     18487.6
    590400       18484
    590440     18488.2
    590480     18491.4
    590520     18489.5
    590560       18493
    590600     18495.1
    590640     18491.2
    590680       18497
    590720     18499.6
    590760     18499.2
    590800     18501.9
    590840       18500
    590880     18502.9
    590920       18503
    590960       18506
    591000     18505.3
    591040     18505.8
    591080       18510
    591120     18507.8
    591160     18512.8
    591200       18509
    591240     18513.3
    591280     18516.8
    591320     18514.7
    591360     18518.3
    591400     18520.3
    591440     18516.4
    591480     18522.2
    591520     18524.5
    591560     18524.3
    591600     18527.2
    591640     18525.2
    591680       18528
    591720     18528.2
    591760     18531.1
    591800     18530.5
    591840       18531
    591880     18535.2
    591920       18533
    591960     18537.8
    592000     18534.2
    592040     18538.5
    592080     18542.1
    592120       18540
    592160     18543.6
    592200     18545.5
    592240     18541.5
    592280     18547.4
    592320     18549.7
    592360     18549.5
    592400     18552.4
    592440     18550.4
    592480     18553.2
    592520     18553.5
    592560     18556.3
    592600     18555.7
    592640       18556
    592680     18560.3
    592720     18558.1
    592760     18563.2
    592800     18559.4
    592840     18563.7
    592880     18567.5
    592920     18565.1
    592960     18568.6
    593000     18570.8
    593040     18566.6
    593080     18572.6
    593120       18575
    593160     18574.6
    593200     18577.4
    593240     18575.5
    593280     18578.2
    593320     18578.8
    593360     18581.6
    593400     18580.9
    593440     18581.1
    593480     18585.5
    593520     18583.3
    593560     18588.3
    593600     18584.7
    593640       18589
    593680     18592.9
    593720     18590.5
    593760     18593.7
    593800     18596.1
    593840     18591.9
    593880     18597.9
    593920     18600.3
    593960     18599.8
    594000     18602.6
    594040     18600.8
    594080     18603.5
    594120       18604
    594160     18606.8
    594200       18606
    594240     18606.3
    594280     18610.6
    594320     18608.6
    594360     18613.5
    594400     18609.8
    594440     18614.1
    594480       18618
    594520     18615.7
    594560       18619
    594600     18621.1
    594640     18617.1
    594680     18623.1
    594720     18625.5
    594760     18624.8
    594800     18627.7
    594840     18626.1
    594880     18628.6
    594920       18629
    594960       18632
    595000       18631
    595040     18631.5
    595080     18635.8
    595120     18633.8
    595160     18638.6
    595200     18634.9
    595240     18639.1
    595280     18643.2
    595320     18640.8
    595360     18644.1
    595400     18646.2
    595440     18642.2
    595480     18648.3
    595520     18650.7
    595560       18650
    595600     18652.7
    595640     18651.2
    595680     18653.8
    595720     18654.2
    595760       18657
    595800     18656.1
    595840     18656.5
    595880     18660.9
    595920     18658.8
    595960     18663.7
    596000     18660.2
    596040     18664.3
    596080     18668.2
    596120     18665.9
    596160     18669.3
    596200     18671.5
    596240     18667.4
    596280     18673.4
    596320     18675.7
    596360     18675.1
    596400     18677.7
    596440     18676.3
    596480     18679.1
    596520     18679.3
    596560     18682.1
    596600     18681.2
    596640     18681.7
    596680       18686
    596720     18683.8
    596760     18688.7
    596800     18685.3
    596840     18689.3
    596880     18693.4
    596920     18690.9
    596960     18694.3
    597000     18696.6
    597040     18692.5
    597080     18698.5
    597120     18700.8
    597160     18700.2
    597200     18702.8
    597240     18701.5
    597280     18704.1
    597320     18704.6
    597360     18707.2
    597400     18706.3
    597440     18706.7
    597480     18711.1
    597520     18708.9
    597560     18713.8
    597600     18710.4
    597640     18714.5
    597680     18718.6
    597720     18715.8
    597760     18719.4
    597800     18721.8
    597840     18717.4
    597880     18723.7
    597920     18725.9
    597960     18725.4
    598000     18727.9
    598040     18726.5
    598080     18729.1
    598120     18729.6
    598160     18732.3
    598200     18731.2
    598240     18731.9
    598280     18736.4
    598320       18734
    598360     18738.8
    598400     18735.3
    598440     18739.7
    598480     18743.7
    598520       18741
    598560     18744.4
    598600     18746.9
    598640     18742.5
    598680     18748.9
    598720       18751
    598760     18750.6
    598800     18752.8
    598840     18751.5
    598880     18754.1
    598920     18754.8
    598960     18757.4
    599000     18756.3
    599040       18757
    599080     18761.4
    599120     18759.2
    599160       18764
    599200     18760.4
    599240     18764.7
    599280     18768.6
    599320       18766
    599360     18769.4
    599400       18772
    599440     18767.5
    599480     18773.8
    599520     18776.1
    599560     18775.5
    599600     18777.9
    599640     18776.6
    599680       18779
    599720     18779.8
    599760     18782.3
    599800     18781.4
    599840     18782.1
    599880     18786.3
    599920       18784
    599960     18789.1
    600000     18785.4
    600040     18789.6
    600080     18793.8
    600120     18790.9
    600160     18794.4
    600200       18797
    600240     18792.4
    600280     18798.8
    600320       18801
    600360     18800.5
    600400     18802.8
    600440     18801.7
    600480       18804
    600520     18804.9
    600560     18807.3
    600600     18806.4
    600640       18807
    600680     18811.3
    600720       18809
    600760     18814.3
    600800     18810.4
    600840     18814.7
    600880     18818.9
    600920     18815.7
    600960     18819.4
    601000       18822
    601040     18817.4
    601080     18823.8
    601120     18825.9
    601160     18825.7
    601200     18827.7
    601240     18826.7
    601280     18829.1
    601320     18829.9
    601360     18832.1
    601400     18831.4
    601440       18832
    601480     18836.3
    601520     18833.9
    601560     18839.2
    601600     18835.5
    601640     18839.6
    601680     18843.9
    601720     18840.7
    601760     18844.4
    601800       18847
    601840     18842.4
    601880       18849
    601920     18850.8
    601960     18850.8
    602000     18852.7
    602040     18851.6
    602080     18853.9
    602120     18854.9
    602160     18857.1
    602200     18856.3
    602240     18857.2
    602280     18861.4
    602320     18858.9
    602360     18864.1
    602400     18860.5
    602440     18864.7
    602480     18868.9
    602520     18865.9
    602560     18869.4
    602600     18871.9
    602640     18867.2
    602680       18874
    602720     18875.8
    602760     18875.7
    602800     18877.7
    602840     18876.6
    602880     18878.9
    602920       18880
    602960     18881.9
    603000     18881.4
    603040     18882.2
    603080     18886.3
    603120     18883.8
    603160     18889.2
    603200     18885.6
    603240     18889.9
    603280     18893.8
    603320     18890.9
    603360     18894.5
    603400     18896.8
    603440     18892.3
    603480       18899
    603520     18900.7
    603560     18900.9
    603600     18902.6
    603640     18901.5
    603680     18903.8
    603720     18905.1
    603760     18906.9
    603800     18906.4
    603840     18907.4
    603880     18911.2
    603920       18909
    603960     18914.2
    604000     18910.7
    604040       18915
    604080       18919
    604120       18916
    604160     18919.5
    604200     18921.8
    604240     18917.2
    604280     18924.1
    604320       18926
    604360       18926
    604400     18927.7
    604440     18926.5
    604480     18928.9
    604520       18930
    604560     18931.9
    604600     18931.3
    604640     18932.4
    604680     18936.4
    604720     18933.7
    604760     18939.3
    604800     18935.7
    604840     18940.2
    604880     18944.3
    604920     18941.1
    604960     18944.7
    605000     18946.8
    605040     18942.2
    605080     18949.2
    605120     18951.1
    605160     18951.1
    605200     18952.5
    605240     18951.5
    605280     18953.9
    605320     18955.2
    605360       18957
    605400     18956.4
    605440     18957.5
    605480     18961.5
    605520     18958.8
    605560     18964.3
    605600     18960.7
    605640     18965.1
    605680     18969.4
    605720     18966.1
    605760     18969.7
    605800       18972
    605840     18967.3
    605880     18974.3
    605920     18976.3
    605960     18976.4
    606000     18977.6
    606040     18976.8
    606080     18979.1
    606120     18980.3
    606160     18982.2
    606200     18981.5
    606240     18982.4
    606280     18986.7
    606320       18984
    606360     18989.6
    606400     18985.8
    606440     18990.3
    606480     18994.6
    606520     18991.3
    606560     18994.8
    606600     18997.2
    606640     18992.6
    606680     18999.4
    606720     19001.5
    606760     19001.4
    606800     19002.8
    606840     19001.9
    606880     19004.1
    606920     19005.5
    606960     19007.4
    607000     19006.8
    607040     19007.6
    607080     19011.9
    607120     19009.1
    607160     19014.7
    607200       19011
    607240     19015.3
    607280     19019.9
    607320     19016.5
    607360     19019.9
    607400     19022.3
    607440       19018
    607480     19024.7
    607520     19026.8
    607560     19026.6
    607600       19028
    607640     19027.2
    607680     19029.2
    607720     19030.7
    607760     19032.6
    607800     19031.9
    607840     19032.9
    607880       19037
    607920     19034.3
    607960       19040
    608000     19036.1
    608040     19040.5
    608080     19045.2
    608120     19041.6
    608160     19045.1
    608200     19047.5
    608240       19043
    608280     19049.7
    608320     19051.9
    608360     19051.8
    608400     19053.4
    608440     19052.4
    608480     19054.4
    608520     19055.9
    608560     19057.9
    608600       19057
    608640       19058
    608680     19062.2
    608720     19059.5
    608760     19065.2
    608800     19061.3
    608840     19065.8
    608880     19070.3
    608920     19066.8
    608960     19070.2
    609000     19072.7
    609040     19068.2
    609080     19074.8
    609120     19077.2
    609160     19077.1
    609200     19078.5
    609240     19077.5
    609280     19079.6
    609320       19081
    609360     19083.1
    609400     19082.4
    609440     19083.2
    609480     19087.4
    609520     19084.7
    609560     19090.4
    609600     19086.4
    609640       19091
    609680     19095.4
    609720     19091.8
    609760     19095.3
    609800     19098.1
    609840     19093.4
    609880     19100.1
    609920     19102.4
    609960     19102.2
    610000     19103.9
    610040     19102.7
    610080     19104.9
    610120     19106.1
    610160     19108.3
    610200     19107.6
    610240     19108.3
    610280     19112.6
    610320     19109.7
    610360     19115.7
    610400     19111.6
    610440     19116.2
    610480     19120.6
    610520     19117.1
    610560     19120.6
    610600     19123.4
    610640     19118.6
    610680     19125.4
    610720     19127.5
    610760     19127.4
    610800     19129.2
    610840     19127.9
    610880     19130.3
    610920     19131.3
    610960     19133.5
    611000     19132.5
    611040     19133.7
    611080     19137.8
    611120     19134.9
    611160     19140.9
    611200     19136.6
    611240     19141.4
    611280     19145.9
    611320     19142.3
    611360     19145.5
    611400     19148.5
    611440     19143.7
    611480     19150.5
    611520     19152.7
    611560     19152.5
    611600     19154.2
    611640       19153
    611680     19155.2
    611720     19156.5
    611760     19158.5
    611800     19157.6
    611840     19158.8
    611880     19162.9
    611920     19160.2
    611960     19166.1
    612000     19161.9
    612040     19166.7
    612080       19171
    612120     19167.7
    612160     19170.7
    612200     19173.7
    612240     19168.8
    612280     19175.7
    612320     19177.7
    612360     19177.6
    612400     19179.5
    612440     19178.3
    612480     19180.4
    612520     19181.9
    612560     19183.7
    612600       19183
    612640       19184
    612680     19188.2
    612720     19185.4
    612760     19191.2
    612800     19187.1
    612840     19191.9
    612880     19196.1
    612920       19193
    612960     19195.8
    613000     19198.8
    613040     19193.9
    613080       19201
    613120     19202.6
    613160     19202.8
    613200     19204.8
    613240     19203.4
    613280     19205.6
    613320     19206.9
    613360     19208.8
    613400       19208
    613440       19209
    613480     19213.1
    613520     19210.6
    613560     19216.4
    613600     19212.2
    613640       19217
    613680     19221.1
    613720     19218.2
    613760       19221
    613800       19224
    613840     19219.1
    613880       19226
    613920     19227.8
    613960     19228.1
    614000     19229.8
    614040     19228.5
    614080     19230.6
    614120     19232.2
    614160     19233.8
    614200     19233.2
    614240     19234.2
    614280     19238.3
    614320     19235.8
    614360     19241.5
    614400     19237.4
    614440     19242.2
    614480     19246.1
    614520     19243.3
    614560     19246.2
    614600     19249.1
    614640       19244
    614680       19251
    614720     19253.1
    614760     19253.2
    614800     19255.1
    614840     19253.6
    614880     19255.8
    614920     19257.3
    614960     19259.2
    615000     19258.2
    615040     19259.4
    615080     19263.4
    615120     19260.9
    615160     19266.5
    615200     19262.6
    615240     19267.3
    615280     19271.3
    615320     19268.3
    615360     19271.3
    615400     19274.2
    615440       19269
    615480     19276.1
    615520     19278.2
    615560     19278.4
    615600     19280.3
    615640     19278.7
    615680       19281
    615720     19282.5
    615760     19284.4
    615800     19283.3
    615840     19284.7
    615880     19288.3
    615920     19286.1
    615960     19291.8
    616000     19287.8
    616040     19292.5
    616080     19296.7
    616120     19293.7
    616160     19296.4
    616200     19299.3
    616240     19294.1
    616280     19301.2
    616320     19303.4
    616360     19303.2
    616400     19305.5
    616440     19303.8
    616480       19306
    616520     19307.7
    616560     19309.4
    616600     19308.5
    616640       19310
    616680     19313.6
    616720     19311.3
    616760       19317
    616800       19313
    616840     19317.6
    616880     19321.8
    616920     19318.9
    616960     19321.4
    617000     19324.6
    617040     19319.3
    617080     19326.3
    617120     19328.7
    617160     19328.3
    617200     19330.7
    617240       19329
    617280     19331.2
    617320     19332.8
    617360     19334.4
    617400     19333.5
    617440     19335.1
    617480     19338.9
    617520     19336.3
    617560     19342.2
    617600     19337.9
    617640     19342.9
    617680     19346.9
    617720     19344.1
    617760     19346.5
    617800     19349.9
    617840     19344.7
    617880     19351.4
    617920     19353.7
    617960     19353.7
    618000     19355.8
    618040     19354.3
    618080     19356.2
    618120     19358.1
    618160     19359.6
    618200     19358.7
    618240     19360.2
    618280     19364.1
    618320     19361.4
    618360     19367.4
    618400       19363
    618440     19368.1
    618480     19371.9
    618520     19369.3
    618560     19371.6
    618600       19375
    618640     19369.8
    618680     19376.5
    618720     19378.8
    618760       19379
    618800     19380.9
    618840     19379.5
    618880     19381.3
    618920     19383.2
    618960     19384.7
    619000     19383.9
    619040     19385.4
    619080     19389.1
    619120     19386.5
    619160     19392.6
    619200     19388.4
    619240     19393.2
    619280     19397.1
    619320     19394.4
    619360     19396.8
    619400     19400.2
    619440       19395
    619480     19401.8
    619520     19403.9
    619560     19404.2
    619600     19406.2
    619640     19404.6
    619680     19406.5
    619720     19408.5
    619760     19409.8
    619800     19408.9
    619840     19410.6
    619880     19414.4
    619920     19411.5
    619960     19417.9
    620000     19413.6
    620040     19418.3
    620080     19422.1
    620120     19419.5
    620160       19422
    620200     19425.4
    620240     19420.1
    620280     19426.8
    620320       19429
    620360     19429.6
    620400     19431.5
    620440     19429.6
    620480     19431.8
    620520     19433.7
    620560       19435
    620600     19434.2
    620640     19435.7
    620680     19439.7
    620720     19436.5
    620760     19443.1
    620800     19438.8
    620840     19443.4
    620880     19447.2
    620920     19444.8
    620960     19447.1
    621000     19450.7
    621040     19445.3
    621080       19452
    621120     19454.4
    621160     19454.8
    621200     19456.6
    621240     19454.7
    621280     19456.8
    621320     19458.7
    621360     19460.2
    621400     19459.3
    621440     19460.7
    621480     19464.5
    621520     19461.5
    621560     19468.3
    621600     19463.8
    621640     19468.3
    621680     19472.3
    621720     19469.8
    621760     19472.1
    621800     19475.7
    621840     19470.3
    621880     19477.1
    621920     19479.4
    621960     19479.7
    622000     19481.7
    622040     19479.9
    622080     19481.9
    622120     19483.6
    622160     19485.3
    622200     19484.3
    622240     19485.8
    622280     19489.7
    622320     19486.7
    622360     19493.3
    622400       19489
    622440     19493.4
    622480     19497.3
    622520       19495
    622560     19497.3
    622600     19500.7
    622640     19495.4
    622680     19502.1
    622720     19504.4
    622760     19504.8
    622800       19507
    622840     19504.9
    622880       19507
    622920     19508.6
    622960     19510.4
    623000     19509.4
    623040     19510.8
    623080     19514.7
    623120     19511.7
    623160     19518.4
    623200     19514.1
    623240     19518.5
    623280     19522.3
    623320     19520.1
    623360     19522.4
    623400     19525.9
    623440     19520.4
    623480     19527.2
    623520     19529.3
    623560     19529.8
    623600       19532
    623640     19529.8
    623680     19532.2
    623720     19533.7
    623760     19535.5
    623800     19534.4
    623840     19535.9
    623880     19539.8
    623920     19536.8
    623960     19543.5
    624000       19539
    624040     19543.4
    624080     19547.4
    624120     19545.1
    624160     19547.2
    624200     19550.8
    624240     19545.4
    624280     19552.3
    624320     19554.4
    624360     19554.8
    624400     19557.1
    624440       19555
    624480     19557.2
    624520     19558.7
    624560     19560.6
    624600     19559.4
    624640     19560.9
    624680     19564.7
    624720     19561.8
    624760     19568.4
    624800     19563.9
    624840     19568.5
    624880     19572.3
    624920       19570
    624960     19571.9
    625000     19575.6
    625040     19570.4
    625080     19577.1
    625120     19579.4
    625160     19579.7
    625200     19582.1
    625240     19580.1
    625280     19582.3
    625320     19583.6
    625360     19585.7
    625400     19584.4
    625440     19585.9
    625480     19589.7
    625520     19586.8
    625560     19593.4
    625600     19588.9
    625640     19593.5
    625680     19597.2
    625720     19594.9
    625760     19596.7
    625800     19600.7
    625840     19595.3
    625880     19602.1
    625920     19604.3
    625960     19604.6
    626000     19607.1
    626040     19604.8
    626080     19607.2
    626120     19608.5
    626160     19610.6
    626200     19609.3
    626240     19610.8
    626280     19614.5
    626320     19611.8
    626360     19618.2
    626400     19613.8
    626440     19618.4
    626480     19622.1
    626520     19619.8
    626560     19621.5
    626600     19625.7
    626640     19620.2
    626680       19627
    626720     19629.1
    626760     19629.6
    626800       19632
    626840     19629.6
    626880     19632.2
    626920     19633.3
    626960     19635.5
    627000     19634.1
    627040     19635.6
    627080     19639.4
    627120     19636.6
    627160       19643
    627200     19638.6
    627240     19643.2
    627280       19647
    627320     19644.8
    627360     19646.3
    627400     19650.6
    627440     19645.1
    627480     19651.9
    627520     19654.1
    627560     19654.5
    627600     19656.9
    627640     19654.6
    627680     19657.3
    627720     19658.2
    627760     19660.5
    627800     19659.1
    627840     19660.5
    627880     19664.3
    627920     19661.5
    627960     19667.9
    628000     19663.6
    628040     19668.2
    628080     19671.8
    628120     19669.7
    628160       19671
    628200     19675.4
    628240       19670
    628280     19676.8
    628320       19679
    628360     19679.3
    628400     19681.6
    628440     19679.3
    628480     19682.3
    628520       19683
    628560     19685.4
    628600       19684
    628640     19685.4
    628680     19689.3
    628720     19686.5
    628760     19692.7
    628800     19688.6
    628840     19692.9
    628880       19697
    628920     19694.6
    628960       19696
    629000     19700.3
    629040       19695
    629080     19701.8
    629120       19704
    629160     19704.2
    629200     19706.5
    629240     19704.2
    629280       19707
    629320     19707.9
    629360     19710.4
    629400     19708.8
    629440     19710.2
    629480     19714.3
    629520     19711.6
    629560     19717.7
    629600     19713.3
    629640     19717.9
    629680     19721.9
    629720     19719.5
    629760     19720.8
    629800     19725.2
    629840     19719.9
    629880     19726.6
    629920     19728.9
    629960       19729
    630000     19731.4
    630040     19728.9
    630080     19731.8
    630120     19732.7
    630160     19735.2
    630200     19733.7
    630240     19735.3
    630280     19739.1
    630320     19736.5
    630360     19742.7
    630400     19738.2
    630440     19742.8
    630480     19746.9
    630520     19744.4
    630560     19745.8
    630600     19750.1
    630640       19745
    630680     19751.6
    630720     19753.7
    630760     19753.8
    630800     19756.4
    630840       19754
    630880     19756.7
    630920     19757.6
    630960     19760.1
    631000     19758.8
    631040     19760.1
    631080       19764
    631120     19761.6
    631160     19767.8
    631200     19763.1
    631240     19767.7
    631280     19771.8
    631320     19769.3
    631360     19770.7
    631400     19774.9
    631440       19770
    631480     19776.4
    631520     19778.8
    631560     19778.6
    631600     19781.3
    631640     19779.1
    631680     19781.8
    631720     19782.5
    631760     19785.1
    631800     19783.5
    631840     19784.9
    631880       19789
    631920     19786.7
    631960     19792.8
    632000     19787.9
    632040     19792.5
    632080     19796.8
    632120     19794.3
    632160     19795.6
    632200     19799.9
    632240     19794.8
    632280     19801.3
    632320     19803.8
    632360     19803.6
    632400     19806.3
    632440     19804.1
    632480     19806.8
    632520     19807.4
    632560     19810.1
    632600     19808.4
    632640     19809.9
    632680     19814.1
    632720     19811.6
    632760     19817.9
    632800     19812.9
    632840     19817.5
    632880       19822
    632920     19819.3
    632960     19820.4
    633000     19824.7
    633040     19819.6
    633080     19826.3
    633120     19828.7
    633160     19828.5
    633200     19831.3
    633240       19829
    633280     19831.7
    633320     19832.4
    633360       19835
    633400     19833.3
    633440     19834.9
    633480     19839.1
    633520     19836.6
    633560     19842.8
    633600     19837.8
    633640     19842.4
    633680     19847.1
    633720     19844.5
    633760     19845.3
    633800     19849.8
    633840     19844.7
    633880     19851.4
    633920     19853.6
    633960     19853.5
    634000     19856.3
    634040     19853.9
    634080     19856.6
    634120     19857.4
    634160       19860
    634200     19858.2
    634240       19860
    634280     19864.3
    634320     19861.6
    634360     19867.7
    634400     19862.6
    634440     19867.4
    634480     19872.1
    634520     19869.7
    634560     19870.4
    634600     19874.7
    634640     19869.5
    634680     19876.3
    634720     19878.6
    634760     19878.5
    634800     19881.1
    634840       19879
    634880     19881.4
    634920     19882.1
    634960     19884.9
    635000     19883.1
    635040     19884.8
    635080     19889.1
    635120     19886.5
    635160     19892.8
    635200     19887.5
    635240     19892.3
    635280     19897.1
    635320     19894.8
    635360     19895.3
    635400     19899.7
    635440     19894.4
    635480     19901.2
    635520     19903.4
    635560     19903.4
    635600     19906.1
    635640       19904
    635680     19906.5
    635720       19907
    635760     19909.9
    635800     19907.9
    635840     19909.7
    635880     19914.1
    635920     19911.4
    635960     19917.5
    636000     19912.5
    636040     19917.4
    636080     19921.8
    636120     19919.8
    636160     19920.3
    636200     19924.8
    636240     19919.2
    636280     19926.1
    636320     19928.3
    636360     19928.5
    636400     19930.8
    636440       19929
    636480     19931.5
    636520     19931.8
    636560     19934.9
    636600       19933
    636640     19934.5
    636680       19939
    636720     19936.4
    636760     19942.4
    636800     19937.2
    636840     19942.2
    636880     19946.7
    636920     19944.7
    636960     19945.2
    637000     19949.8
    637040       19944
    637080     19951.1
    637120     19953.2
    637160     19953.4
    637200     19955.8
    637240     19953.9
    637280     19956.3
    637320     19956.8
    637360     19959.7
    637400       19958
    637440     19959.3
    637480       19964
    637520     19961.2
    637560     19967.3
    637600     19962.4
    637640     19967.2
    637680     19971.5
    637720     19969.7
    637760     19970.3
    637800     19974.7
    637840     19968.8
    637880     19976.2
    637920     19978.2
    637960     19978.2
    638000     19980.7
    638040     19978.9
    638080     19981.4
    638120     19981.6
    638160     19984.7
    638200     19982.9
    638240     19984.2
    638280     19989.1
    638320     19986.1
    638360     19992.2
    638400     19987.4
    638440     19992.3
    638480     19996.5
    638520     19994.6
    638560     19995.3
    638600     19999.8
    638640     19993.9
    638680     20001.1
    638720     20003.2
    638760     20003.1
    638800     20005.6
    638840     20003.9
    638880     20006.2
    638920     20006.6
    638960     20009.5
    639000     20007.7
    639040     20009.1
    639080       20014
    639120     20010.9
    639160       20017
    639200     20012.2
    639240       20017
    639280     20021.4
    639320     20019.5
    639360     20020.3
    639400     20024.7
    639440     20018.8
    639480     20025.9
    639520       20028
    639560     20028.1
    639600     20030.6
    639640     20028.9
    639680     20031.3
    639720     20031.5
    639760     20034.5
    639800     20032.6
    639840     20034.1
    639880     20038.6
    639920     20035.8
    639960     20041.9
    640000     20037.1
    640040       20042
    640080     20046.5
    640120     20044.4
    640160       20045
    640200     20049.3
    640240     20043.5
    640280     20050.6
    640320     20052.7
    640360       20053
    640400     20055.5
    640440     20053.8
    640480     20056.1
    640520     20056.2
    640560     20059.3
    640600     20057.6
    640640     20059.1
    640680     20063.4
    640720     20060.8
    640760     20066.5
    640800       20062
    640840     20066.9
    640880     20071.3
    640920     20069.3
    640960     20069.8
    641000     20074.3
    641040     20068.2
    641080     20075.5
    641120     20077.8
    641160     20077.8
    641200     20080.4
    641240     20078.5
    641280     20081.1
    641320     20081.1
    641360     20084.2
    641400     20082.5
    641440     20084.1
    641480     20088.4
    641520     20085.6
    641560     20091.3
    641600       20087
    641640     20091.6
    641680     20095.9
    641720     20094.2
    641760     20094.7
    641800     20099.2
    641840     20093.1
    641880     20100.4
    641920     20102.8
    641960     20102.7
    642000     20105.3
    642040     20103.5
    642080     20106.1
    642120       20106
    642160     20109.1
    642200     20107.3
    642240       20109
    642280     20113.3
    642320     20110.6
    642360     20116.2
    642400       20112
    642440     20116.5
    642480     20120.6
    642520     20119.2
    642560     20119.9
    642600     20124.1
    642640     20118.1
    642680     20125.6
    642720     20127.7
    642760     20127.5
    642800     20130.4
    642840     20128.6
    642880     20131.1
    642920     20130.9
    642960       20134
    643000     20132.3
    643040       20134
    643080     20138.4
    643120     20135.3
    643160     20141.1
    643200     20136.8
    643240     20141.4
    643280     20145.5
    643320     20144.2
    643360     20144.9
    643400     20148.8
    643440     20143.1
    643480     20150.3
    643520     20152.5
    643560     20152.3
    643600     20155.4
    643640     20153.6
    643680     20156.2
    643720     20155.9
    643760     20158.8
    643800     20157.3
    643840     20158.9
    643880     20163.3
    643920     20160.2
    643960     20166.2
    644000     20161.9
    644040     20166.1
    644080     20170.3
    644120     20169.2
    644160     20169.7
    644200     20173.7
    644240       20168
    644280     20175.3
    644320     20177.5
    644360     20176.9
    644400     20180.4
    644440     20178.4
    644480     20181.1
    644520     20180.9
    644560     20183.7
    644600     20182.2
    644640     20183.8
    644680     20188.3
    644720     20185.2
    644760       20191
    644800       20187
    644840     20190.9
    644880     20195.1
    644920     20194.2
    644960     20194.8
    645000     20198.6
    645040     20193.1
    645080     20200.3
    645120     20202.5
    645160       20202
    645200     20205.2
    645240     20203.4
    645280       20206
    645320     20205.7
    645360     20208.7
    645400     20207.1
    645440     20208.8
    645480     20213.3
    645520       20210
    645560     20216.2
    645600       20212
    645640     20215.8
    645680     20220.1
    645720     20219.4
    645760     20219.9
    645800     20223.8
    645840     20218.1
    645880     20225.2
    645920     20227.4
    645960     20227.1
    646000     20230.3
    646040     20228.3
    646080       20231
    646120     20230.6
    646160     20233.7
    646200     20232.1
    646240     20233.8
    646280     20238.3
    646320       20235
    646360     20241.2
    646400     20236.9
    646440     20240.8
    646480     20245.1
    646520     20244.4
    646560     20244.7
    646600     20248.9
    646640     20243.2
    646680     20250.4
    646720     20252.4
    646760     20252.1
    646800     20255.2
    646840     20253.3
    646880     20256.1
    646920     20255.8
    646960     20258.8
    647000     20257.3
    647040     20258.9
    647080     20263.4
    647120       20260
    647160     20266.5
    647200     20261.9
    647240     20265.8
    647280       20270
    647320     20269.5
    647360     20269.6
    647400     20273.9
    647440     20268.1
    647480     20275.5
    647520     20277.3
    647560     20277.3
    647600     20280.3
    647640     20278.2
    647680     20281.2
    647720     20280.9
    647760     20283.9
    647800     20282.4
    647840     20283.8
    647880     20288.2
    647920     20285.1
    647960     20291.5
    648000     20287.1
    648040       20291
    648080       20295
    648120     20294.5
    648160     20294.7
    648200     20298.9
    648240     20293.1
    648280     20300.7
    648320     20302.4
    648360     20302.5
    648400     20305.5
    648440     20303.3
    648480     20306.2
    648520     20305.8
    648560       20309
    648600     20307.6
    648640     20308.9
    648680     20313.3
    648720     20310.2
    648760     20316.6
    648800     20312.1
    648840     20316.1
    648880     20320.2
    648920     20319.5
    648960     20319.9
    649000     20323.9
    649040     20318.2
    649080     20325.9
    649120     20327.4
    649160     20327.6
    649200     20330.6
    649240     20328.5
    649280     20331.1
    649320     20330.9
    649360       20334
    649400     20332.7
    649440       20334
    649480     20338.2
    649520     20335.4
    649560     20341.8
    649600     20337.3
    649640     20340.9
    649680     20345.5
    649720     20344.7
    649760     20345.1
    649800     20349.2
    649840     20343.5
    649880     20351.1
    649920     20352.4
    649960     20352.7
    650000     20355.6
    650040     20353.5
    650080     20356.2
    650120     20355.9
    650160     20359.1
    650200     20357.6
    650240     20359.1
    650280     20363.3
    650320     20360.8
    650360       20367
    650400     20362.4
    650440       20366
    650480     20370.5
    650520     20369.6
    650560     20370.4
    650600     20374.2
    650640     20368.6
    650680     20376.2
    650720     20377.5
    650760     20377.5
    650800     20380.5
    650840     20378.5
    650880     20381.2
    650920     20380.8
    650960     20384.3
    651000     20382.8
    651040     20384.2
    651080     20388.5
    651120     20385.8
    651160     20392.1
    651200     20387.5
    651240     20391.1
    651280     20395.5
    651320     20394.6
    651360     20395.4
    651400     20399.3
    651440     20393.7
    651480     20401.2
    651520     20402.5
    651560     20402.5
    651600     20405.8
    651640     20403.5
    651680     20406.4
    651720     20405.9
    651760     20409.2
    651800     20407.7
    651840     20409.1
    651880     20413.6
    651920     20410.8
    651960     20417.2
    652000     20412.6
    652040     20416.2
    652080     20420.5
    652120     20419.8
    652160     20420.4
    652200     20424.1
    652240     20418.7
    652280     20426.2
    652320     20427.6
    652360     20427.5
    652400     20430.8
    652440     20428.3
    652480     20431.3
    652520     20430.8
    652560     20434.3
    652600     20432.8
    652640       20434
    652680     20438.7
    652720     20435.7
    652760     20442.3
    652800     20437.4
    652840     20441.1
    652880     20445.5
    652920     20444.8
    652960     20445.4
    653000     20449.2
    653040     20443.5
    653080     20451.1
    653120     20452.6
    653160     20452.6
    653200     20455.7
    653240       20453
    653280     20456.1
    653320     20455.6
    653360     20459.1
    653400     20457.6
    653440     20458.9
    653480     20463.7
    653520     20460.9
    653560     20467.4
    653600     20462.5
    653640     20466.1
    653680     20470.5
    653720     20469.8
    653760     20470.5
    653800     20474.3
    653840     20468.2
    653880     20475.9
    653920     20477.5
    653960     20477.5
    654000     20480.5
    654040       20478
    654080     20481.3
    654120     20480.5
    654160       20484
    654200     20482.5
    654240       20484
    654280     20488.7
    654320     20485.7
    654360     20492.4
    654400     20487.4
    654440     20490.9
    654480     20495.4
    654520     20494.7
    654560     20495.5
    654600     20499.2
    654640     20493.1
    654680     20500.9
    654720     20502.5
    654760     20502.2
    654800     20505.6
    654840     20502.9
    654880       20506
    654920     20505.6
    654960     20508.9
    655000     20507.5
    655040     20508.9
    655080     20513.5
    655120     20510.4
    655160     20517.1
    655200     20512.3
    655240     20515.8
    655280     20520.2
    655320     20519.5
    655360     20520.3
    655400     20524.1
    655440     20518.1
    655480     20525.8
    655520     20527.3
    655560     20527.2
    655600     20530.5
    655640       20528
    655680     20530.8
    655720     20530.5
    655760     20533.8
    655800     20532.5
    655840     20533.8
    655880     20538.6
    655920     20535.5
    655960       20542
    656000     20537.2
    656040     20540.7
    656080     20545.2
    656120     20544.4
    656160     20545.1
    656200       20549
    656240       20543
    656280     20550.5
    656320     20552.3
    656360     20552.1
    656400     20555.4
    656440     20552.9
    656480     20555.7
    656520     20555.4
    656560     20558.5
    656600     20557.6
    656640     20558.7
    656680     20563.4
    656720     20560.5
    656760     20566.9
    656800     20561.9
    656840     20565.6
    656880     20570.1
    656920     20569.2
    656960       20570
    657000     20573.8
    657040       20568
    657080     20575.5
    657120     20577.2
    657160     20576.9
    657200     20580.3
    657240     20577.8
    657280     20580.7
    657320     20580.4
    657360     20583.4
    657400     20582.5
    657440     20583.5
    657480     20588.6
    657520     20585.4
    657560     20591.7
    657600     20586.9
    657640     20590.4
    657680       20595
    657720     20594.2
    657760     20594.8
    657800     20598.5
    657840     20592.8
    657880     20600.4
    657920     20602.2
    657960     20601.8
    658000     20605.2
    658040       20603
    658080     20605.3
    658120     20605.5
    658160     20608.4
    658200     20607.6
    658240     20608.5
    658280     20613.6
    658320     20610.1
    658360     20616.7
    658400     20611.7
    658440     20615.3
    658480     20619.9
    658520     20619.2
    658560     20619.6
    658600     20623.4
    658640     20617.6
    658680     20625.2
    658720       20627
    658760     20626.8
    658800     20630.1
    658840     20627.8
    658880     20630.3
    658920     20630.1
    658960     20633.1
    659000     20632.2
    659040     20633.2
    659080     20638.6
    659120     20635.2
    659160     20641.5
    659200     20636.5
    659240     20640.2
    659280     20644.8
    659320       20644
    659360     20644.6
    659400     20648.2
    659440     20642.6
    659480     20650.3
    659520     20651.8
    659560     20651.6
    659600       20655
    659640     20652.8
    659680       20655
    659720       20655
    659760     20657.8
    659800     20657.1
    659840       20658
    659880     20663.4
    659920       20660
    659960     20666.7
    660000     20661.4
    660040     20665.2
    660080     20669.5
    660120     20669.1
    660160     20669.6
    660200       20673
    660240     20667.2
    660280     20675.2
    660320     20676.8
    660360     20676.6
    660400     20679.8
    660440     20677.9
    660480     20679.9
    660520       20680
    660560     20682.6
    660600     20681.8
    660640     20682.8
    660680     20688.3
    660720       20685
    660760     20691.8
    660800     20686.3
    660840       20690
    660880     20694.5
    660920       20694
    660960     20694.4
    661000       20698
    661040     20692.1
    661080     20700.1
    661120     20701.7
    661160     20701.6
    661200     20704.7
    661240     20702.8
    661280     20704.8
    661320       20705
    661360     20707.4
    661400     20706.7
    661440     20707.7
    661480     20713.2
    661520       20710
    661560     20716.8
    661600     20711.3
    661640       20715
    661680     20719.4
    661720     20718.9
    661760     20719.2
    661800     20722.8
    661840     20716.9
    661880     20725.1
    661920     20726.6
    661960     20726.7
    662000     20729.8
    662040     20727.8
    662080     20729.7
    662120     20729.8
    662160     20732.3
    662200     20731.6
    662240     20732.6
    662280     20738.2
    662320     20734.8
    662360     20741.7
    662400     20736.3
    662440     20739.8
    662480     20744.4
    662520     20743.8
    662560     20744.1
    662600     20747.7
    662640     20741.8
    662680       20750
    662720     20751.7
    662760     20751.4
    662800     20754.7
    662840     20752.6
    662880     20754.8
    662920     20754.6
    662960     20757.2
    663000     20756.3
    663040     20757.5
    663080     20763.3
    663120     20759.8
    663160     20766.7
    663200     20761.2
    663240     20764.9
    663280     20769.5
    663320     20768.5
    663360     20768.9
    663400     20772.9
    663440     20766.8
    663480     20774.9
    663520     20776.6
    663560     20776.3
    663600     20779.6
    663640     20777.8
    663680     20779.7
    663720     20779.6
    663760     20782.2
    663800     20781.2
    663840     20782.5
    663880     20788.3
    663920     20784.6
    663960     20791.6
    664000     20786.3
    664040     20789.6
    664080     20794.7
    664120     20793.5
    664160     20793.7
    664200     20797.6
    664240     20791.8
    664280     20799.9
    664320     20801.5
    664360     20801.1
    664400     20804.4
    664440     20802.6
    664480     20804.5
    664520     20804.7
    664560     20807.4
    664600     20806.1
    664640     20807.6
    664680     20813.3
    664720     20809.5
    664760     20816.6
    664800     20811.2
    664840     20814.5
    664880     20819.6
    664920     20818.4
    664960     20818.6
    665000     20822.5
    665040     20816.5
    665080     20824.7
    665120     20826.3
    665160       20826
    665200     20829.2
    665240     20827.7
    665280     20829.4
    665320     20829.8
    665360     20832.2
    665400       20831
    665440     20832.4
    665480     20838.3
    665520     20834.5
    665560     20841.5
    665600     20836.2
    665640     20839.6
    665680     20844.7
    665720     20843.4
    665760     20843.3
    665800     20847.4
    665840     20841.5
    665880     20849.5
    665920     20851.2
    665960     20850.6
    666000     20854.1
    666040     20852.9
    666080     20854.4
    666120     20854.8
    666160     20857.1
    666200       20856
    666240     20857.4
    666280     20863.3
    666320     20859.4
    666360     20866.4
    666400     20861.1
    666440     20864.4
    666480     20869.7
    666520     20868.4
    666560     20868.3
    666600     20872.4
    666640     20866.6
    666680     20874.5
    666720       20876
    666760     20875.5
    666800     20878.9
    666840     20877.8
    666880     20879.5
    666920     20879.9
    666960     20882.1
    667000       20881
    667040     20882.2
    667080       20888
    667120     20884.3
    667160     20891.5
    667200     20885.9
    667240     20889.2
    667280     20894.7
    667320     20893.3
    667360     20893.3
    667400     20897.4
    667440     20891.6
    667480     20899.4
    667520     20900.9
    667560     20900.3
    667600     20903.8
    667640     20902.7
    667680     20904.2
    667720     20904.9
    667760       20907
    667800       20906
    667840     20907.2
    667880       20913
    667920     20909.3
    667960     20916.4
    668000     20910.8
    668040     20914.2
    668080     20919.6
    668120     20918.2
    668160     20918.4
    668200     20922.4
    668240     20916.4
    668280     20924.7
    668320     20925.7
    668360     20925.3
    668400     20928.7
    668440     20927.4
    668480     20928.9
    668520     20929.5
    668560     20931.9
    668600     20930.9
    668640     20931.7
    668680     20937.8
    668720     20934.1
    668760     20941.3
    668800     20935.5
    668840     20938.8
    668880     20944.5
    668920     20943.3
    668960       20943
    669000     20947.2
    669040     20941.1
    669080     20949.6
    669120     20950.6
    669160       20950
    669200     20953.4
    669240     20952.3
    669280     20953.8
    669320     20954.2
    669360     20956.6
    669400     20955.7
    669440     20956.7
    669480       20963
    669520       20959
    669560       20966
    669600     20960.3
    669640     20963.9
    669680     20969.4
    669720     20968.3
    669760     20967.9
    669800     20971.9
    669840       20966
    669880     20974.6
    669920     20975.2
    669960     20974.9
    670000     20978.3
    670040     20977.3
    670080     20978.5
    670120     20979.3
    670160     20981.3
    670200     20980.5
    670240     20981.5
    670280     20987.6
    670320     20983.9
    670360     20990.9
    670400     20985.1
    670440     20988.9
    670480     20994.3
    670520     20993.2
    670560     20992.6
    670600     20996.8
    670640     20990.7
    670680     20999.5
    670720     21000.1
    670760     20999.8
    670800       21003
    670840     21002.2
    670880     21003.5
    670920     21004.3
    670960     21006.1
    671000     21005.3
    671040     21006.4
    671080     21012.5
    671120     21008.7
    671160     21015.6
    671200     21009.8
    671240     21013.8
    671280     21018.9
    671320     21018.2
    671360     21017.5
    671400     21021.6
    671440     21015.6
    671480     21024.2
    671520     21025.1
    671560     21024.9
    671600       21028
    671640       21027
    671680     21028.4
    671720     21029.1
    671760     21031.3
    671800     21030.4
    671840     21031.5
    671880     21037.3
    671920     21033.5
    671960     21040.5
    672000     21034.9
    672040     21038.8
    672080     21043.6
    672120     21043.4
    672160     21042.6
    672200     21046.5
    672240     21040.4
    672280     21049.1
    672320       21050
    672360     21049.8
    672400     21052.9
    672440       21052
    672480     21053.3
    672520     21054.1
    672560     21056.3
    672600     21055.1
    672640     21056.2
    672680     21062.2
    672720     21058.4
    672760     21065.4
    672800     21059.6
    672840     21063.6
    672880     21068.7
    672920     21068.1
    672960     21067.4
    673000     21071.4
    673040     21065.2
    673080     21073.9
    673120     21074.7
    673160     21074.6
    673200     21077.8
    673240     21076.6
    673280       21078
    673320     21078.9
    673360     21081.1
    673400     21080.1
    673440     21081.1
    673480     21087.3
    673520     21083.4
    673560     21090.3
    673600     21084.4
    673640     21088.5
    673680     21093.7
    673720     21092.8
    673760     21092.2
    673800     21096.2
    673840     21090.2
    673880     21098.7
    673920     21099.7
    673960     21099.6
    674000     21102.7
    674040     21101.5
    674080       21103
    674120     21103.7
    674160     21105.6
    674200       21105
    674240     21105.9
    674280     21112.1
    674320     21108.5
    674360     21115.2
    674400     21109.3
    674440     21113.2
    674480     21118.5
    674520     21117.5
    674560     21117.2
    674600     21121.1
    674640     21115.2
    674680     21123.3
    674720     21124.4
    674760     21124.5
    674800     21127.7
    674840     21126.4
    674880       21128
    674920     21128.6
    674960     21130.3
    675000     21129.9
    675040     21130.9
    675080     21136.9
    675120     21133.6
    675160       21140
    675200       21134
    675240     21138.1
    675280     21143.3
    675320     21142.3
    675360     21141.9
    675400       21146
    675440     21139.9
    675480     21148.2
    675520     21149.3
    675560     21149.2
    675600     21152.8
    675640     21151.2
    675680     21152.8
    675720     21153.7
    675760     21155.2
    675800     21154.7
    675840     21155.9
    675880     21161.8
    675920     21158.3
    675960     21164.8
    676000       21159
    676040     21163.2
    676080     21168.3
    676120     21167.2
    676160     21166.9
    676200       21171
    676240     21164.8
    676280       21173
    676320       21174
    676360     21174.1
    676400     21177.4
    676440     21175.9
    676480     21177.7
    676520     21178.6
    676560     21179.9
    676600     21179.9
    676640     21180.9
    676680     21186.8
    676720     21183.2
    676760     21189.6
    676800     21183.7
    676840     21188.2
    676880       21193
    676920     21192.2
    676960       21192
    677000     21195.9
    677040     21189.6
    677080     21197.9
    677120     21198.9
    677160     21199.1
    677200     21202.3
    677240     21200.8
    677280     21202.6
    677320     21203.5
    677360     21204.8
    677400     21204.5
    677440     21205.6
    677480     21211.7
    677520     21208.2
    677560     21214.6
    677600     21208.5
    677640     21212.9
    677680       21218
    677720       21217
    677760     21216.7
    677800     21220.8
    677840     21214.3
    677880     21222.8
    677920     21223.8
    677960       21224
    678000     21227.4
    678040     21225.8
    678080     21227.6
    678120     21228.4
    678160     21229.9
    678200     21229.4
    678240     21230.7
    678280     21236.4
    678320     21233.1
    678360     21239.5
    678400     21233.4
    678440     21237.9
    678480     21242.8
    678520     21241.8
    678560     21241.4
    678600     21245.7
    678640     21238.9
    678680     21247.6
    678720     21248.5
    678760     21248.7
    678800     21252.3
    678840     21250.7
    678880     21252.2
    678920     21253.1
    678960     21254.9
    679000     21254.2
    679040     21255.4
    679080     21261.4
    679120     21257.9
    679160     21264.5
    679200     21258.3
    679240     21262.9
    679280     21267.9
    679320     21266.6
    679360     21266.2
    679400     21270.5
    679440     21263.6
    679480     21272.5
    679520     21273.4
    679560     21273.6
    679600     21277.2
    679640     21275.6
    679680       21277
    679720     21277.7
    679760     21279.5
    679800     21278.9
    679840     21280.3
    679880     21286.2
    679920     21282.7
    679960     21289.4
    680000       21283
    680040     21287.6
    680080     21292.7
    680120     21291.6
    680160     21291.3
    680200     21295.4
    680240     21288.5
    680280     21297.1
    680320     21298.2
    680360     21298.4
    680400     21302.1
    680440     21300.6
    680480     21301.9
    680520     21302.2
    680560     21304.4
    680600     21303.5
    680640     21305.2
    680680     21311.2
    680720     21307.9
    680760     21314.4
    680800     21307.6
    680840     21312.7
    680880     21317.6
    680920     21316.6
    680960     21316.1
    681000     21320.4
    681040     21313.5
    681080     21321.7
    681120     21323.2
    681160     21323.5
    681200       21327
    681240     21325.4
    681280     21326.7
    681320     21327.1
    681360     21329.4
    681400     21328.3
    681440     21330.1
    681480     21336.3
    681520     21332.8
    681560     21339.2
    681600     21332.4
    681640     21337.5
    681680     21342.5
    681720     21341.4
    681760     21340.8
    681800     21345.2
    681840     21338.3
    681880     21346.6
    681920     21348.1
    681960     21348.1
    682000     21351.7
    682040     21350.2
    682080     21351.8
    682120     21352.2
    682160     21354.2
    682200     21353.2
    682240       21355
    682280     21361.3
    682320     21357.6
    682360       21364
    682400     21357.2
    682440     21362.4
    682480     21367.6
    682520     21366.3
    682560     21365.7
    682600     21370.2
    682640     21363.2
    682680     21371.4
    682720     21373.1
    682760     21373.1
    682800     21376.6
    682840     21375.3
    682880     21376.9
    682920     21376.9
    682960     21379.1
    683000     21378.1
    683040     21379.7
    683080     21386.2
    683120     21382.4
    683160     21388.9
    683200     21382.2
    683240     21387.4
    683280     21392.5
    683320     21391.2
    683360     21390.7
    683400     21395.2
    683440     21388.3
    683480     21396.2
    683520     21397.9
    683560     21397.8
    683600     21401.7
    683640     21400.3
    683680     21401.9
    683720     21401.6
    683760       21404
    683800     21402.7
    683840     21404.6
    683880       21411
    683920     21407.4
    683960     21413.6
    684000       21407
    684040     21412.2
    684080     21417.2
    684120     21416.4
    684160     21415.5
    684200     21420.1
    684240     21413.3
    684280     21421.1
    684320       21423
    684360     21422.6
    684400     21426.6
    684440     21425.3
    684480     21426.9
    684520     21426.5
    684560       21429
    684600     21427.7
    684640     21429.5
    684680       21436
    684720     21432.3
    684760     21438.6
    684800       21432
    684840     21437.2
    684880     21442.4
    684920     21441.4
    684960     21440.7
    685000     21445.2
    685040     21438.2
    685080     21445.8
    685120     21448.2
    685160     21447.5
    685200     21451.7
    685240     21450.4
    685280     21451.8
    685320     21451.7
    685360     21454.2
    685400     21452.7
    685440     21454.6
    685480     21460.9
    685520     21457.5
    685560     21463.4
    685600       21457
    685640     21462.1
    685680     21467.4
    685720     21466.5
    685760     21465.8
    685800     21470.4
    685840     21463.1
    685880     21470.9
    685920     21473.3
    685960     21472.7
    686000     21476.9
    686040     21475.5
    686080     21476.8
    686120     21476.8
    686160     21479.4
    686200     21477.7
    686240     21479.7
    686280     21486.1
    686320     21482.7
    686360     21488.6
    686400     21482.1
    686440       21487
    686480     21492.4
    686520     21491.8
    686560     21490.9
    686600     21495.3
    686640     21488.1
    686680     21495.9
    686720     21498.3
    686760     21497.8
    686800       21502
    686840     21500.5
    686880     21501.8
    686920     21501.9
    686960     21504.4
    687000     21502.7
    687040     21504.7
    687080     21511.4
    687120     21508.1
    687160     21513.8
    687200       21507
    687240     21512.3
    687280     21517.1
    687320     21516.9
    687360     21516.2
    687400     21520.2
    687440     21513.3
    687480     21521.2
    687520     21523.2
    687560     21522.7
    687600     21526.9
    687640     21525.5
    687680     21526.8
    687720       21527
    687760     21529.5
    687800     21527.6
    687840     21529.9
    687880     21536.5
    687920     21533.3
    687960     21538.9
    688000     21532.2
    688040     21537.3
    688080     21542.2
    688120     21541.6
    688160     21541.4
    688200     21544.9
    688240     21538.3
    688280     21546.2
    688320     21548.4
    688360     21547.7
    688400     21552.2
    688440     21550.4
    688480     21551.6
    688520     21552.2
    688560     21554.8
    688600     21552.6
    688640     21554.9
    688680     21561.7
    688720     21558.5
    688760       21564
    688800     21557.1
    688840     21562.3
    688880     21567.1
    688920     21566.6
    688960     21566.3
    689000     21569.9
    689040       21563
    689080     21571.1
    689120     21573.4
    689160     21572.6
    689200     21577.1
    689240     21575.5
    689280     21576.6
    689320       21577
    689360     21580.1
    689400     21577.6
    689440     21579.9
    689480     21586.7
    689520     21583.5
    689560       21589
    689600       21582
    689640     21587.2
    689680       21592
    689720     21591.5
    689760     21591.1
    689800     21594.9
    689840       21588
    689880     21596.1
    689920     21598.6
    689960     21597.7
    690000     21602.2
    690040     21600.3
    690080     21601.5
    690120     21601.8
    690160     21605.1
    690200     21602.7
    690240       21605
    690280     21611.8
    690320     21608.7
    690360     21613.8
    690400       21607
    690440     21612.3
    690480       21617
    690520     21616.7
    690560     21616.2
    690600     21619.9
    690640       21613
    690680     21621.1
    690720     21623.5
    690760     21622.8
    690800     21627.6
    690840     21625.3
    690880     21626.3
    690920     21626.9
    690960       21630
    691000     21627.8
    691040       21630
    691080     21636.7
    691120     21633.7
    691160     21638.9
    691200     21632.1
    691240     21637.3
    691280     21642.2
    691320     21641.6
    691360     21641.1
    691400     21644.9
    691440     21638.4
    691480     21646.1
    691520     21648.9
    691560     21647.7
    691600     21652.8
    691640     21650.5
    691680     21651.4
    691720     21651.9
    691760       21655
    691800     21652.9
    691840     21654.9
    691880     21661.7
    691920     21659.2
    691960     21664.1
    692000     21656.8
    692040     21662.5
    692080     21667.3
    692120     21666.6
    692160     21666.2
    692200     21670.1
    692240     21663.7
    692280     21671.3
    692320     21673.9
    692360       21673
    692400       21678
    692440     21675.7
    692480     21676.5
    692520     21676.9
    692560       21680
    692600     21678.1
    692640     21680.2
    692680       21687
    692720     21684.2
    692760     21689.3
    692800     21681.9
    692840     21687.7
    692880     21692.5
    692920     21691.8
    692960     21691.3
    693000       21695
    693040     21689.1
    693080     21696.5
    693120     21699.2
    693160     21698.2
    693200     21703.4
    693240     21700.8
    693280     21701.8
    693320     21702.4
    693360     21705.5
    693400     21702.8
    693440     21705.2
    693480     21711.9
    693520     21709.5
    693560     21714.4
    693600     21707.3
    693640     21712.8
    693680     21717.5
    693720       21717
    693760     21716.4
    693800     21720.3
    693840     21714.4
    693880     21721.5
    693920     21724.4
    693960     21723.1
    694000     21728.7
    694040     21726.1
[truncated: 175,928 more chars]
