# Supplementary material for: Comment on 'Valid molecular dynamics simulations of human hemoglobin require a surprisingly large box size'
Source: eLife. 2019 Jun 20;8:e44718. doi: 10.7554/eLife.44718 (PMC6586461; doi:10.7554/eLife.44718)
Supplement: Figure 2—figure supplement 1—source data 1. — The zip archive contains a README file describing which source files correspond to the different panels. [file elife-44718-fig2-figsupp1-data1.zip › figure2_SI/panel_C/box1/10/msd.xvg]

# This file was created Thu Mar 28 20:38:03 2019
# Created by:
#             :-) GROMACS - gmx msd, 2018.3-dev-20180823-5d5eb38 (-:
# 
# Executable:   /usr/local/gromacs/2018/2018.3-impi2017-fftw337-gcc640-cuda91/bin/gmx
# Data prefix:  /usr/local/gromacs/2018/2018.3-impi2017-fftw337-gcc640-cuda91
# Working dir:  /home/vgapsys/project/hemoglobin/ubq/cube/box1/eq10/diffusion
# Command line:
#   gmx msd -s ../tpr.tpr -f /netmount/projects1/vgapsys/hemoglobin/ubq/cube/box1/eq10/traj_comp.xtc -trestart 800 -n index.ndx -o msd.xvg
# gmx msd is part of G R O M A C S:
#
# Gromacs Runs On Most of All Computer Systems
#
@    title "Mean Square Displacement"
@    xaxis  label "Time (ps)"
@    yaxis  label "MSD (nm\S2\N)"
@TYPE xy
# MSD gathered over 1e+06 ps with 1251 restarts
# Diffusion constants fitted from time 100000 to 900000 ps
# D[  SOL_&_OW] = 5.2118 (+/- 0.0032) (1e-5 cm^2/s)
         0           0
        40     1.31734
        80     2.58838
       120     3.85431
       160      5.1173
       200     6.38352
       240     7.64121
       280     8.89894
       320     10.1563
       360     11.4117
       400     12.6616
       440     13.9179
       480     15.1713
       520      16.429
       560     17.6737
       600     18.9276
       640     20.1774
       680     21.4285
       720      22.678
       760     23.9216
       800     25.1744
       840     26.4195
       880     27.6753
       920     28.9253
       960     30.1775
      1000     31.4345
      1040     32.6882
      1080     33.9395
      1120     35.1926
      1160     36.4424
      1200     37.6917
      1240     38.9461
      1280     40.1964
      1320     41.4534
      1360     42.7013
      1400     43.9538
      1440     45.2012
      1480     46.4488
      1520     47.6973
      1560      48.939
      1600     50.1905
      1640     51.4346
      1680     52.6897
      1720     53.9424
      1760      55.193
      1800     56.4529
      1840     57.7041
      1880     58.9565
      1920     60.2119
      1960     61.4637
      2000     62.7161
      2040     63.9727
      2080     65.2195
      2120     66.4829
      2160     67.7309
      2200     68.9897
      2240     70.2377
      2280     71.4904
      2320     72.7371
      2360     73.9782
      2400      75.233
      2440     76.4685
      2480     77.7267
      2520     78.9777
      2560     80.2229
      2600     81.4819
      2640       82.74
      2680     83.9919
      2720     85.2476
      2760     86.4945
      2800      87.756
      2840      89.006
      2880     90.2569
      2920     91.5194
      2960     92.7666
      3000     94.0246
      3040     95.2783
      3080     96.5327
      3120     97.7801
      3160     99.0162
      3200     100.269
      3240     101.497
      3280     102.758
      3320     104.006
      3360     105.253
      3400     106.513
      3440     107.769
      3480      109.02
      3520     110.271
      3560     111.518
      3600     112.781
      3640     114.032
      3680     115.278
      3720     116.542
      3760     117.791
      3800     119.046
      3840       120.3
      3880     121.561
      3920     122.804
      3960      124.04
      4000     125.295
      4040     126.519
      4080     127.781
      4120     129.036
      4160      130.28
      4200     131.541
      4240     132.797
      4280     134.051
      4320       135.3
      4360     136.546
      4400     137.812
      4440     139.065
      4480     140.312
      4520     141.566
      4560      142.82
      4600     144.074
      4640     145.328
      4680     146.588
      4720     147.836
      4760      149.07
      4800     150.328
      4840     151.547
      4880     152.816
      4920     154.072
      4960     155.321
      5000     156.582
      5040     157.841
      5080     159.095
      5120     160.348
      5160     161.594
      5200     162.856
      5240     164.107
      5280     165.354
      5320     166.613
      5360     167.869
      5400     169.122
      5440     170.378
      5480     171.639
      5520     172.884
      5560     174.118
      5600     175.378
      5640     176.588
      5680     177.863
      5720      179.12
      5760     180.368
      5800      181.63
      5840     182.894
      5880     184.147
      5920       185.4
      5960     186.647
      6000      187.91
      6040     189.158
      6080     190.406
      6120     191.669
      6160     192.924
      6200     194.174
      6240      195.43
      6280      196.69
      6320     197.934
      6360     199.163
      6400      200.42
      6440     201.631
      6480      202.91
      6520     204.168
      6560     205.419
      6600     206.675
      6640     207.943
      6680     209.202
      6720     210.454
      6760     211.697
      6800     212.962
      6840     214.206
      6880     215.455
      6920     216.718
      6960      217.97
      7000     219.224
      7040     220.482
      7080      221.74
      7120     222.984
      7160     224.212
      7200      225.47
      7240     226.675
      7280     227.956
      7320     229.217
      7360     230.465
      7400     231.725
      7440     232.994
      7480      234.25
      7520     235.499
      7560     236.746
      7600     238.012
      7640     239.254
      7680     240.501
      7720     241.763
      7760      243.02
      7800     244.275
      7840     245.532
      7880     246.792
      7920     248.036
      7960     249.258
      8000     250.515
      8040     251.714
      8080     252.999
      8120     254.257
      8160     255.503
      8200      256.76
      8240     258.031
      8280      259.29
      8320     260.541
      8360     261.791
      8400     263.059
      8440     264.294
      8480     265.539
      8520     266.802
      8560     268.052
      8600     269.307
      8640     270.564
      8680     271.827
      8720     273.065
      8760     274.291
      8800      275.55
      8840     276.741
      8880     278.027
      8920     279.285
      8960     280.532
      9000     281.783
      9040      283.06
      9080     284.318
      9120     285.571
      9160      286.82
      9200     288.091
      9240     289.329
      9280     290.571
      9320     291.828
      9360     293.081
      9400     294.335
      9440     295.592
      9480     296.856
      9520     298.097
      9560     299.318
      9600     300.578
      9640      301.77
      9680     303.064
      9720     304.317
      9760     305.561
      9800     306.807
      9840     308.086
      9880     309.344
      9920     310.589
      9960     311.842
     10000     313.113
     10040      314.35
     10080     315.596
     10120     316.855
     10160      318.11
     10200     319.362
     10240     320.613
     10280      321.88
     10320      323.12
     10360     324.338
     10400     325.606
     10440     326.796
     10480     328.087
     10520     329.342
     10560     330.584
     10600     331.833
     10640     333.115
     10680     334.373
     10720     335.622
     10760     336.875
     10800     338.148
     10840     339.388
     10880     340.627
     10920     341.885
     10960     343.137
     11000     344.395
     11040     345.641
     11080     346.913
     11120     348.147
     11160     349.366
     11200     350.637
     11240     351.826
     11280     353.118
     11320     354.376
     11360     355.618
     11400     356.857
     11440     358.143
     11480     359.406
     11520     360.657
     11560     361.912
     11600     363.185
     11640     364.416
     11680     365.657
     11720     366.912
     11760     368.165
     11800     369.423
     11840      370.67
     11880      371.94
     11920     373.181
     11960     374.396
     12000     375.666
     12040     376.852
     12080     378.144
     12120     379.398
     12160     380.637
     12200     381.877
     12240      383.16
     12280     384.428
     12320     385.674
     12360     386.929
     12400     388.199
     12440     389.429
     12480     390.667
     12520     391.929
     12560      393.18
     12600     394.432
     12640     395.682
     12680     396.951
     12720     398.191
     12760     399.409
     12800     400.683
     12840     401.858
     12880     403.155
     12920     404.409
     12960     405.649
     13000     406.891
     13040     408.176
     13080     409.442
     13120     410.692
     13160     411.945
     13200     413.215
     13240     414.445
     13280     415.684
     13320     416.946
     13360     418.194
     13400     419.449
     13440     420.692
     13480     421.967
     13520     423.202
     13560     424.421
     13600     425.694
     13640     426.865
     13680     428.168
     13720     429.423
     13760      430.66
     13800     431.905
     13840     433.191
     13880     434.457
     13920     435.706
     13960     436.958
     14000     438.231
     14040     439.458
     14080     440.704
     14120     441.963
     14160     443.211
     14200     444.465
     14240     445.702
     14280     446.978
     14320     448.215
     14360     449.432
     14400     450.704
     14440      451.87
     14480     453.174
     14520      454.43
     14560     455.668
     14600     456.913
     14640       458.2
     14680     459.469
     14720     460.716
     14760     461.972
     14800     463.241
     14840     464.472
     14880     465.717
     14920      466.98
     14960     468.224
     15000     469.483
     15040     470.729
     15080     472.008
     15120     473.237
     15160     474.456
     15200     475.736
     15240     476.891
     15280     478.199
     15320     479.461
     15360       480.7
     15400     481.948
     15440     483.236
     15480     484.507
     15520     485.754
     15560     487.008
     15600     488.278
     15640     489.506
     15680     490.749
     15720     492.012
     15760     493.258
     15800     494.514
     15840      495.75
     15880     497.038
     15920     498.266
     15960     499.488
     16000     500.768
     16040     501.923
     16080     503.228
     16120     504.491
     16160     505.731
     16200     506.975
     16240     508.264
     16280     509.536
     16320     510.782
     16360     512.037
     16400     513.307
     16440     514.536
     16480     515.784
     16520     517.048
     16560     518.298
     16600     519.557
     16640     520.797
     16680     522.079
     16720      523.31
     16760      524.53
     16800      525.82
     16840     526.967
     16880     528.274
     16920     529.535
     16960     530.772
     17000     532.023
     17040      533.31
     17080     534.584
     17120     535.836
     17160     537.085
     17200     538.355
     17240     539.586
     17280     540.829
     17320     542.094
     17360     543.348
     17400     544.604
     17440     545.844
     17480     547.131
     17520     548.365
     17560     549.576
     17600     550.872
     17640     552.015
     17680     553.328
     17720      554.59
     17760     555.829
     17800     557.078
     17840     558.368
     17880     559.643
     17920      560.89
     17960     562.141
     18000     563.409
     18040     564.638
     18080      565.89
     18120     567.154
     18160     568.408
     18200     569.662
     18240     570.898
     18280     572.189
     18320     573.428
     18360     574.637
     18400     575.934
     18440     577.072
     18480     578.386
     18520     579.655
     18560     580.895
     18600     582.144
     18640     583.435
     18680     584.709
     18720     585.954
     18760     587.199
     18800     588.469
     18840     589.693
     18880     590.948
     18920     592.213
     18960     593.473
     19000     594.723
     19040     595.957
     19080     597.246
     19120     598.484
     19160     599.698
     19200     600.993
     19240     602.127
     19280     603.443
     19320      604.71
     19360     605.953
     19400     607.204
     19440     608.491
     19480     609.766
     19520     611.014
     19560     612.254
     19600      613.52
     19640     614.746
     19680     616.002
     19720     617.268
     19760     618.526
     19800     619.775
     19840     621.006
     19880     622.305
     19920     623.543
     19960     624.761
     20000     626.047
     20040     627.172
     20080     628.489
     20120     629.761
     20160     630.997
     20200     632.245
     20240     633.539
     20280      634.81
     20320     636.065
     20360     637.304
     20400     638.572
     20440     639.798
     20480     641.053
     20520     642.326
     20560     643.578
     20600     644.831
     20640     646.064
     20680     647.363
     20720     648.598
     20760     649.811
     20800     651.094
     20840     652.218
     20880     653.539
     20920     654.805
     20960     656.048
     21000     657.292
     21040     658.585
     21080     659.856
     21120     661.106
     21160     662.343
     21200     663.605
     21240     664.831
     21280     666.087
     21320     667.362
     21360     668.615
     21400     669.865
     21440     671.096
     21480     672.394
     21520     673.625
     21560     674.836
     21600     676.128
     21640     677.242
     21680     678.562
     21720     679.825
     21760     681.071
     21800     682.317
     21840     683.607
     21880     684.879
     21920     686.128
     21960     687.364
     22000     688.628
     22040     689.857
     22080      691.11
     22120     692.384
     22160     693.641
     22200     694.888
     22240     696.118
     22280     697.417
     22320      698.65
     22360     699.863
     22400     701.151
     22440     702.267
     22480     703.589
     22520      704.85
     22560       706.1
     22600     707.344
     22640     708.635
     22680     709.912
     22720     711.155
     22760     712.395
     22800     713.657
     22840     714.882
     22880     716.142
     22920     717.408
     22960     718.669
     23000     719.917
     23040     721.149
     23080     722.452
     23120     723.679
     23160     724.891
     23200     726.178
     23240     727.295
     23280     728.616
     23320     729.877
     23360     731.129
     23400      732.37
     23440     733.662
     23480     734.943
     23520     736.185
     23560     737.424
     23600     738.687
     23640     739.914
     23680     741.173
     23720     742.438
     23760     743.702
     23800     744.947
     23840     746.183
     23880     747.487
     23920     748.709
     23960     749.928
     24000     751.215
     24040     752.324
     24080     753.651
     24120     754.906
     24160     756.164
     24200     757.394
     24240     758.687
     24280     759.974
     24320     761.213
     24360     762.456
     24400     763.716
     24440     764.943
     24480     766.204
     24520     767.464
     24560     768.726
     24600     769.977
     24640     771.208
     24680      772.51
     24720     773.736
     24760     774.947
     24800      776.24
     24840     777.339
     24880     778.666
     24920     779.921
     24960     781.177
     25000     782.408
     25040     783.708
     25080     784.989
     25120     786.231
     25160     787.473
     25200     788.737
     25240     789.966
     25280     791.226
     25320     792.489
     25360     793.747
     25400     794.991
     25440     796.219
     25480     797.526
     25520     798.751
     25560     799.965
     25600     801.253
     25640     802.348
     25680     803.677
     25720     804.923
     25760     806.184
     25800     807.409
     25840     808.713
     25880     810.001
     25920     811.244
     25960     812.488
     26000     813.753
     26040     814.982
     26080     816.245
     26120     817.505
     26160     818.758
     26200     820.003
     26240     821.231
     26280     822.534
     26320     823.767
     26360     824.981
     26400      826.27
     26440     827.371
     26480     828.695
     26520     829.945
     26560     831.198
     26600     832.433
     26640     833.736
     26680     835.024
     26720     836.261
     26760     837.507
     26800     838.774
     26840     840.002
     26880      841.26
     26920     842.525
     26960     843.779
     27000     845.024
     27040     846.255
     27080      847.56
     27120     848.786
     27160     850.001
     27200     851.292
     27240     852.389
     27280     853.707
     27320     854.959
     27360     856.207
     27400     857.436
     27440     858.743
     27480     860.031
     27520     861.268
     27560     862.511
     27600     863.788
     27640     865.013
     27680     866.268
     27720     867.536
     27760     868.793
     27800     870.031
     27840     871.256
     27880     872.564
     27920     873.792
     27960         875
     28000     876.297
     28040     877.394
     28080     878.712
     28120     879.961
     28160     881.213
     28200     882.444
     28240     883.753
     28280     885.034
     28320      886.27
     28360     887.515
     28400      888.79
     28440     890.019
     28480     891.272
     28520     892.544
     28560       893.8
     28600      895.04
     28640     896.267
     28680     897.572
     28720     898.802
     28760      900.01
     28800     901.306
     28840     902.399
     28880     903.716
     28920     904.975
     28960     906.223
     29000     907.459
     29040      908.77
     29080     910.052
     29120     911.286
     29160     912.536
     29200     913.818
     29240     915.037
     29280     916.287
     29320      917.57
     29360     918.822
     29400     920.068
     29440     921.299
     29480     922.608
     29520     923.836
     29560     925.038
     29600     926.336
     29640     927.429
     29680      928.75
     29720     930.005
     29760     931.253
     29800     932.484
     29840     933.798
     29880     935.085
     29920     936.318
     29960     937.568
     30000     938.844
     30040     940.065
     30080     941.317
     30120     942.601
     30160     943.852
     30200     945.092
     30240     946.319
     30280     947.634
     30320      948.86
     30360     950.068
     30400     951.369
     30440     952.457
     30480     953.782
     30520     955.036
     30560     956.292
     30600     957.516
     30640     958.838
     30680     960.118
     30720     961.351
     30760     962.594
     30800     963.872
     30840     965.093
     30880     966.348
     30920     967.625
     30960     968.877
     31000     970.117
     31040     971.338
     31080     972.648
     31120     973.875
     31160     975.085
     31200     976.379
     31240     977.464
     31280     978.786
     31320     980.041
     31360     981.294
     31400     982.516
     31440     983.838
     31480     985.117
     31520     986.349
     31560     987.589
     31600     988.867
     31640     990.079
     31680     991.338
     31720     992.617
     31760     993.866
     31800     995.111
     31840     996.327
     31880      997.64
     31920      998.86
     31960     1000.07
     32000     1001.36
     32040     1002.45
     32080     1003.76
     32120     1005.02
     32160     1006.28
     32200      1007.5
     32240     1008.82
     32280      1010.1
     32320     1011.33
     32360     1012.56
     32400     1013.84
     32440     1015.05
     32480     1016.31
     32520     1017.59
     32560     1018.84
     32600     1020.08
     32640      1021.3
     32680     1022.61
     32720     1023.83
     32760     1025.04
     32800     1026.34
     32840     1027.42
     32880     1028.74
     32920        1030
     32960     1031.25
     33000     1032.48
     33040     1033.81
     33080     1035.09
     33120     1036.31
     33160     1037.55
     33200     1038.83
     33240     1040.04
     33280      1041.3
     33320     1042.57
     33360     1043.83
     33400     1045.07
     33440     1046.29
     33480      1047.6
     33520     1048.81
     33560     1050.03
     33600     1051.32
     33640      1052.4
     33680     1053.73
     33720     1054.99
     33760     1056.25
     33800     1057.47
     33840     1058.81
     33880     1060.09
     33920     1061.31
     33960     1062.55
     34000     1063.83
     34040     1065.04
     34080     1066.29
     34120     1067.56
     34160     1068.82
     34200     1070.05
     34240     1071.28
     34280     1072.59
     34320      1073.8
     34360     1075.02
     34400     1076.31
     34440     1077.39
     34480     1078.72
     34520     1079.98
     34560     1081.24
     34600     1082.47
     34640     1083.81
     34680     1085.08
     34720     1086.31
     34760     1087.53
     34800     1088.82
     34840     1090.02
     34880     1091.27
     34920     1092.54
     34960      1093.8
     35000     1095.02
     35040     1096.25
     35080     1097.57
     35120     1098.78
     35160     1099.99
     35200     1101.29
     35240     1102.37
     35280      1103.7
     35320     1104.96
     35360     1106.22
     35400     1107.45
     35440     1108.78
     35480     1110.05
     35520     1111.28
     35560     1112.51
     35600      1113.8
     35640        1115
     35680     1116.25
     35720     1117.53
     35760     1118.78
     35800     1120.02
     35840     1121.24
     35880     1122.56
     35920     1123.77
     35960     1124.98
     36000     1126.27
     36040     1127.35
     36080     1128.69
     36120     1129.95
     36160      1131.2
     36200     1132.43
     36240     1133.76
     36280     1135.03
     36320     1136.26
     36360     1137.48
     36400     1138.77
     36440     1139.98
     36480     1141.23
     36520     1142.51
     36560     1143.77
     36600        1145
     36640     1146.23
     36680     1147.54
     36720     1148.75
     36760     1149.96
     36800     1151.25
     36840     1152.32
     36880     1153.66
     36920     1154.92
     36960     1156.18
     37000      1157.4
     37040     1158.74
     37080     1160.01
     37120     1161.23
     37160     1162.45
     37200     1163.74
     37240     1164.95
     37280     1166.19
     37320     1167.47
     37360     1168.74
     37400     1169.97
     37440      1171.2
     37480     1172.51
     37520     1173.72
     37560     1174.92
     37600     1176.21
     37640     1177.28
     37680     1178.62
     37720     1179.88
     37760     1181.13
     37800     1182.35
     37840      1183.7
     37880     1184.97
     37920     1186.19
     37960     1187.42
     38000      1188.7
     38040     1189.91
     38080     1191.15
     38120     1192.43
     38160     1193.71
     38200     1194.94
     38240     1196.16
     38280     1197.48
     38320     1198.68
     38360     1199.88
     38400     1201.18
     38440     1202.24
     38480     1203.58
     38520     1204.84
     38560     1206.09
     38600     1207.31
     38640     1208.65
     38680     1209.92
     38720     1211.14
     38760     1212.37
     38800     1213.65
     38840     1214.86
     38880      1216.1
     38920     1217.39
     38960     1218.67
     39000     1219.89
     39040     1221.11
     39080     1222.42
     39120     1223.64
     39160     1224.84
     39200     1226.14
     39240      1227.2
     39280     1228.54
     39320      1229.8
     39360     1231.06
     39400     1232.27
     39440     1233.62
     39480     1234.88
     39520     1236.11
     39560     1237.35
     39600     1238.63
     39640     1239.83
     39680     1241.07
     39720     1242.37
     39760     1243.65
     39800     1244.87
     39840     1246.09
     39880     1247.41
     39920     1248.62
     39960     1249.83
     40000     1251.13
     40040     1252.19
     40080     1253.53
     40120     1254.79
     40160     1256.05
     40200     1257.26
     40240     1258.61
     40280     1259.88
     40320     1261.11
     40360     1262.34
     40400     1263.63
     40440     1264.83
     40480     1266.07
     40520     1267.37
     40560     1268.65
     40600     1269.87
     40640      1271.1
     40680     1272.43
     40720     1273.64
     40760     1274.85
     40800     1276.15
     40840      1277.2
     40880     1278.54
     40920     1279.81
     40960     1281.06
     41000     1282.28
     41040     1283.63
     41080      1284.9
     41120     1286.12
     41160     1287.36
     41200     1288.64
     41240     1289.85
     41280     1291.09
     41320     1292.39
     41360     1293.67
     41400      1294.9
     41440     1296.11
     41480     1297.44
     41520     1298.65
     41560     1299.86
     41600     1301.17
     41640     1302.21
     41680     1303.56
     41720     1304.83
     41760     1306.08
     41800      1307.3
     41840     1308.65
     41880     1309.91
     41920     1311.14
     41960     1312.37
     42000     1313.66
     42040     1314.86
     42080     1316.11
     42120     1317.41
     42160     1318.68
     42200     1319.91
     42240     1321.12
     42280     1322.46
     42320     1323.67
     42360     1324.88
     42400     1326.19
     42440     1327.23
     42480     1328.57
     42520     1329.84
     42560      1331.1
     42600     1332.32
     42640     1333.67
     42680     1334.93
     42720     1336.16
     42760      1337.4
     42800     1338.69
     42840     1339.89
     42880     1341.12
     42920     1342.42
     42960     1343.71
     43000     1344.93
     43040     1346.13
     43080     1347.47
     43120     1348.68
     43160     1349.89
     43200     1351.19
     43240     1352.23
     43280     1353.58
     43320     1354.85
     43360     1356.11
     43400     1357.33
     43440     1358.67
     43480     1359.94
     43520     1361.17
     43560     1362.41
     43600      1363.7
     43640      1364.9
     43680     1366.14
     43720     1367.44
     43760     1368.72
     43800     1369.94
     43840     1371.15
     43880     1372.49
     43920      1373.7
     43960     1374.91
     44000     1376.21
     44040     1377.24
     44080     1378.59
     44120     1379.86
     44160     1381.12
     44200     1382.35
     44240      1383.7
     44280     1384.97
     44320     1386.19
     44360     1387.44
     44400     1388.72
     44440     1389.93
     44480     1391.16
     44520     1392.47
     44560     1393.73
     44600     1394.96
     44640     1396.16
     44680     1397.51
     44720      1398.7
     44760     1399.92
     44800     1401.22
     44840     1402.25
     44880     1403.61
     44920     1404.88
     44960     1406.14
     45000     1407.36
     45040     1408.71
     45080     1409.98
     45120      1411.2
     45160     1412.45
     45200     1413.73
     45240     1414.95
     45280     1416.18
     45320     1417.48
     45360     1418.75
     45400     1419.98
     45440     1421.18
     45480     1422.52
     45520     1423.73
     45560     1424.95
     45600     1426.25
     45640     1427.27
     45680     1428.63
     45720      1429.9
     45760     1431.16
     45800     1432.38
     45840     1433.74
     45880        1435
     45920     1436.22
     45960     1437.48
     46000     1438.75
     46040     1439.97
     46080      1441.2
     46120      1442.5
     46160     1443.77
     46200     1444.99
     46240     1446.19
     46280     1447.54
     46320     1448.74
     46360     1449.96
     46400     1451.27
     46440     1452.28
     46480     1453.64
     46520     1454.91
     46560     1456.17
     46600     1457.38
     46640     1458.74
     46680        1460
     46720     1461.23
     46760     1462.48
     46800     1463.76
     46840     1464.97
     46880      1466.2
     46920      1467.5
     46960     1468.77
     47000     1469.99
     47040     1471.19
     47080     1472.54
     47120     1473.74
     47160     1474.97
     47200     1476.28
     47240     1477.28
     47280     1478.65
     47320     1479.91
     47360     1481.18
     47400     1482.39
     47440     1483.76
     47480     1485.02
     47520     1486.24
     47560     1487.49
     47600     1488.77
     47640     1489.98
     47680     1491.22
     47720     1492.52
     47760     1493.79
     47800        1495
     47840     1496.21
     47880     1497.56
     47920     1498.76
     47960     1499.98
     48000      1501.3
     48040     1502.29
     48080     1503.66
     48120     1504.93
     48160     1506.19
     48200     1507.41
     48240     1508.77
     48280     1510.04
     48320     1511.26
     48360     1512.51
     48400     1513.78
     48440     1515.01
     48480     1516.23
     48520     1517.54
     48560     1518.81
     48600     1520.02
     48640     1521.23
     48680     1522.58
     48720     1523.77
     48760     1524.99
     48800      1526.3
     48840     1527.29
     48880     1528.67
     48920     1529.93
     48960      1531.2
     49000     1532.42
     49040     1533.77
     49080     1535.05
     49120     1536.25
     49160     1537.51
     49200     1538.77
     49240     1539.99
     49280     1541.22
     49320     1542.53
     49360      1543.8
     49400     1545.01
     49440     1546.21
     49480     1547.57
     49520     1548.77
     49560     1549.99
     49600     1551.29
     49640     1552.29
     49680     1553.66
     49720     1554.93
     49760     1556.19
     49800     1557.42
     49840     1558.77
     49880     1560.04
     49920     1561.25
     49960      1562.5
     50000     1563.77
     50040     1564.98
     50080     1566.22
     50120     1567.53
     50160     1568.81
     50200     1570.01
     50240     1571.21
     50280     1572.56
     50320     1573.76
     50360     1574.98
     50400     1576.29
     50440     1577.27
     50480     1578.65
     50520     1579.92
     50560     1581.18
     50600     1582.42
     50640     1583.77
     50680     1585.04
     50720     1586.25
     50760     1587.51
     50800     1588.77
     50840     1589.98
     50880     1591.21
     50920     1592.52
     50960     1593.81
     51000        1595
     51040     1596.19
     51080     1597.55
     51120     1598.75
     51160     1599.97
     51200     1601.29
     51240     1602.26
     51280     1603.64
     51320     1604.92
     51360     1606.18
     51400     1607.41
     51440     1608.77
     51480     1610.04
     51520     1611.24
     51560     1612.49
     51600     1613.76
     51640     1614.97
     51680     1616.21
     51720     1617.52
     51760      1618.8
     51800        1620
     51840     1621.18
     51880     1622.55
     51920     1623.76
     51960     1624.97
     52000     1626.29
     52040     1627.27
     52080     1628.65
     52120     1629.93
     52160     1631.18
     52200     1632.42
     52240     1633.78
     52280     1635.04
     52320     1636.25
     52360      1637.5
     52400     1638.77
     52440     1639.98
     52480     1641.23
     52520     1642.53
     52560     1643.81
     52600     1645.02
     52640      1646.2
     52680     1647.56
     52720     1648.77
     52760     1649.98
     52800     1651.29
     52840     1652.28
     52880     1653.66
     52920     1654.94
     52960     1656.19
     53000     1657.43
     53040     1658.78
     53080     1660.06
     53120     1661.26
     53160     1662.51
     53200     1663.79
     53240        1665
     53280     1666.24
     53320     1667.54
     53360     1668.81
     53400     1670.03
     53440     1671.21
     53480     1672.58
     53520     1673.79
     53560        1675
     53600     1676.31
     53640      1677.3
     53680     1678.68
     53720     1679.96
     53760     1681.21
     53800     1682.46
     53840     1683.81
     53880     1685.09
     53920     1686.29
     53960     1687.55
     54000     1688.81
     54040     1690.03
     54080     1691.27
     54120     1692.57
     54160     1693.84
     54200     1695.07
     54240     1696.24
     54280     1697.61
     54320     1698.83
     54360     1700.03
     54400     1701.34
     54440     1702.33
     54480      1703.7
     54520     1704.98
     54560     1706.24
     54600     1707.49
     54640     1708.84
     54680     1710.11
     54720     1711.32
     54760     1712.57
     54800     1713.84
     54840     1715.04
     54880     1716.28
     54920     1717.59
     54960     1718.87
     55000     1720.09
     55040     1721.27
     55080     1722.64
     55120     1723.85
     55160     1725.05
     55200     1726.37
     55240     1727.35
     55280     1728.73
     55320     1730.01
     55360     1731.27
     55400     1732.51
     55440     1733.86
     55480     1735.14
     55520     1736.35
     55560      1737.6
     55600     1738.86
     55640     1740.06
     55680      1741.3
     55720     1742.62
     55760     1743.89
     55800     1745.12
     55840     1746.29
     55880     1747.66
     55920     1748.88
     55960     1750.07
     56000      1751.4
     56040     1752.38
     56080     1753.75
     56120     1755.03
     56160     1756.29
     56200     1757.53
     56240     1758.87
     56280     1760.16
     56320     1761.37
     56360     1762.61
     56400     1763.88
     56440     1765.08
     56480     1766.33
     56520     1767.64
     56560     1768.92
     56600     1770.14
     56640     1771.31
     56680     1772.68
     56720      1773.9
     56760     1775.08
     56800     1776.42
     56840     1777.39
     56880     1778.77
     56920     1780.05
     56960      1781.3
     57000     1782.55
     57040     1783.89
     57080     1785.19
     57120      1786.4
     57160     1787.65
     57200     1788.92
     57240     1790.12
     57280     1791.37
     57320     1792.68
     57360     1793.95
     57400     1795.17
     57440     1796.34
     57480     1797.72
     57520     1798.93
     57560     1800.11
     57600     1801.44
     57640     1802.42
     57680     1803.79
     57720     1805.08
     57760     1806.34
     57800     1807.57
     57840     1808.92
     57880     1810.22
     57920     1811.44
     57960     1812.69
     58000     1813.96
     58040     1815.16
     58080      1816.4
     58120     1817.72
     58160     1818.99
     58200     1820.21
     58240     1821.37
     58280     1822.76
     58320     1823.96
     58360     1825.14
     58400     1826.48
     58440     1827.45
     58480     1828.83
     58520     1830.11
     58560     1831.38
     58600      1832.6
     58640     1833.96
     58680     1835.27
     58720     1836.48
     58760     1837.73
     58800        1839
     58840      1840.2
     58880     1841.44
     58920     1842.75
     58960     1844.03
     59000     1845.24
     59040      1846.4
     59080     1847.79
     59120        1849
     59160     1850.18
     59200     1851.52
     59240     1852.48
     59280     1853.85
     59320     1855.14
     59360      1856.4
     59400     1857.62
     59440     1858.98
     59480      1860.3
     59520      1861.5
     59560     1862.76
     59600     1864.02
     59640     1865.22
     59680     1866.46
     59720     1867.78
     59760     1869.06
     59800     1870.26
     59840     1871.42
     59880     1872.81
     59920     1874.03
     59960      1875.2
     60000     1876.56
     60040     1877.51
     60080     1878.88
     60120     1880.17
     60160     1881.42
     60200     1882.65
     60240     1884.02
     60280     1885.33
     60320     1886.54
     60360     1887.79
     60400     1889.06
     60440     1890.26
     60480     1891.51
     60520     1892.82
     60560      1894.1
     60600     1895.29
     60640     1896.45
     60680     1897.84
     60720     1899.06
     60760     1900.23
     60800     1901.59
     60840     1902.54
     60880     1903.91
     60920      1905.2
     60960     1906.46
     61000     1907.68
     61040     1909.05
     61080     1910.37
     61120     1911.57
     61160     1912.83
     61200     1914.09
     61240     1915.29
     61280     1916.54
     61320     1917.86
     61360     1919.14
     61400     1920.33
     61440     1921.49
     61480     1922.87
     61520      1924.1
     61560     1925.26
     61600     1926.63
     61640     1927.58
     61680     1928.94
     61720     1930.22
     61760     1931.49
     61800      1932.7
     61840     1934.09
     61880      1935.4
     61920      1936.6
     61960     1937.86
     62000     1939.13
     62040     1940.33
     62080     1941.58
     62120     1942.89
     62160     1944.17
     62200     1945.35
     62240     1946.53
     62280     1947.91
     62320     1949.14
     62360      1950.3
     62400     1951.68
     62440     1952.62
     62480     1953.99
     62520     1955.27
     62560     1956.55
     62600     1957.75
     62640     1959.14
     62680     1960.44
     62720     1961.65
     62760      1962.9
     62800     1964.18
     62840     1965.37
     62880     1966.62
     62920     1967.93
     62960     1969.22
     63000      1970.4
     63040     1971.57
     63080     1972.95
     63120     1974.18
     63160     1975.34
     63200     1976.73
     63240     1977.66
     63280     1979.04
     63320     1980.31
     63360      1981.6
     63400      1982.8
     63440     1984.19
     63480     1985.49
     63520      1986.7
     63560     1987.97
     63600     1989.23
     63640     1990.43
     63680     1991.68
     63720        1993
     63760     1994.28
     63800     1995.46
     63840     1996.62
     63880     1998.01
     63920     1999.23
     63960     2000.39
     64000     2001.78
     64040     2002.72
     64080     2004.08
     64120     2005.36
     64160     2006.64
     64200     2007.86
     64240     2009.25
     64280     2010.55
     64320     2011.76
     64360     2013.02
     64400     2014.29
     64440     2015.49
     64480     2016.75
     64520     2018.06
     64560     2019.34
     64600     2020.51
     64640     2021.68
     64680     2023.07
     64720     2024.28
     64760     2025.44
     64800     2026.83
     64840     2027.77
     64880     2029.14
     64920     2030.41
     64960      2031.7
     65000     2032.92
     65040      2034.3
     65080     2035.61
     65120     2036.81
     65160     2038.08
     65200     2039.33
     65240     2040.53
     65280     2041.79
     65320     2043.09
     65360     2044.37
     65400     2045.55
     65440     2046.71
     65480     2048.11
     65520     2049.34
     65560     2050.48
     65600     2051.87
     65640     2052.81
     65680     2054.18
     65720     2055.45
     65760     2056.74
     65800     2057.96
     65840     2059.35
     65880     2060.65
     65920     2061.87
     65960     2063.12
     66000     2064.37
     66040     2065.58
     66080     2066.83
     66120     2068.15
     66160     2069.42
     66200      2070.6
     66240     2071.76
     66280     2073.17
     66320     2074.38
     66360     2075.53
     66400     2076.92
     66440     2077.85
     66480     2079.23
     66520      2080.5
     66560     2081.79
     66600     2083.01
     66640     2084.39
     66680      2085.7
     66720     2086.92
     66760     2088.17
     66800     2089.42
     66840     2090.62
     66880     2091.88
     66920      2093.2
     66960     2094.47
     67000     2095.64
     67040     2096.81
     67080     2098.22
     67120     2099.42
     67160     2100.57
     67200     2101.95
     67240     2102.88
     67280     2104.27
     67320     2105.53
     67360     2106.82
     67400     2108.04
     67440     2109.42
     67480     2110.72
     67520     2111.95
     67560     2113.21
     67600     2114.46
     67640     2115.65
     67680     2116.92
     67720     2118.24
     67760     2119.51
     67800     2120.69
     67840     2121.84
     67880     2123.25
     67920     2124.45
     67960     2125.59
     68000     2126.98
     68040     2127.91
     68080     2129.29
     68120     2130.56
     68160     2131.84
     68200     2133.07
     68240     2134.45
     68280     2135.76
     68320     2136.98
     68360     2138.23
     68400     2139.48
     68440     2140.67
     68480     2141.94
     68520     2143.25
     68560     2144.54
     68600     2145.71
     68640     2146.87
     68680     2148.28
     68720     2149.47
     68760     2150.61
     68800        2152
     68840     2152.94
     68880     2154.31
     68920     2155.58
     68960     2156.87
     69000     2158.09
     69040     2159.48
     69080     2160.79
     69120     2162.01
     69160     2163.25
     69200     2164.51
     69240      2165.7
     69280     2166.96
     69320     2168.28
     69360     2169.57
     69400     2170.73
     69440     2171.89
     69480     2173.31
     69520      2174.5
     69560     2175.64
     69600     2177.03
     69640     2177.96
     69680     2179.35
     69720     2180.61
     69760      2181.9
     69800     2183.12
     69840     2184.51
     69880     2185.81
     69920     2187.03
     69960     2188.28
     70000     2189.54
     70040     2190.72
     70080     2191.99
     70120     2193.31
     70160      2194.6
     70200     2195.76
     70240     2196.91
     70280     2198.34
     70320     2199.53
     70360     2200.66
     70400     2202.06
     70440        2203
     70480     2204.39
     70520     2205.65
     70560     2206.94
     70600     2208.15
     70640     2209.55
     70680     2210.85
     70720     2212.06
     70760     2213.31
     70800     2214.57
     70840     2215.75
     70880     2217.01
     70920     2218.33
     70960     2219.62
     71000     2220.79
     71040     2221.94
     71080     2223.37
     71120     2224.55
     71160     2225.68
     71200     2227.09
     71240     2228.02
     71280      2229.4
     71320     2230.65
     71360     2231.96
     71400     2233.17
     71440     2234.57
     71480     2235.86
     71520     2237.08
     71560     2238.33
     71600     2239.58
     71640     2240.74
     71680     2242.02
     71720     2243.33
     71760     2244.63
     71800      2245.8
     71840     2246.93
     71880     2248.37
     71920     2249.55
     71960     2250.69
     72000      2252.1
     72040     2253.01
     72080      2254.4
     72120     2255.65
     72160     2256.95
     72200     2258.17
     72240     2259.57
     72280     2260.86
     72320     2262.09
     72360     2263.34
     72400     2264.58
     72440     2265.75
     72480     2267.02
     72520     2268.33
     72560     2269.63
     72600      2270.8
     72640     2271.94
     72680     2273.37
     72720     2274.54
     72760     2275.69
     72800      2277.1
     72840     2278.02
     72880      2279.4
     72920     2280.66
     72960     2281.95
     73000     2283.18
     73040     2284.58
     73080     2285.86
     73120     2287.08
     73160     2288.33
     73200     2289.58
     73240     2290.75
     73280     2292.01
     73320     2293.34
     73360     2294.63
     73400     2295.81
     73440     2296.95
     73480     2298.37
     73520     2299.55
     73560      2300.7
     73600     2302.11
     73640     2303.05
     73680     2304.41
     73720     2305.68
     73760     2306.98
     73800     2308.19
     73840     2309.59
     73880     2310.88
     73920      2312.1
     73960     2313.34
     74000     2314.58
     74040     2315.76
     74080     2317.02
     74120     2318.33
     74160     2319.62
     74200      2320.8
     74240     2321.94
     74280     2323.37
     74320     2324.55
     74360      2325.7
     74400     2327.12
     74440     2328.04
     74480     2329.41
     74520     2330.68
     74560     2331.98
     74600      2333.2
     74640      2334.6
     74680     2335.87
     74720     2337.09
     74760     2338.34
     74800     2339.58
     74840     2340.75
     74880     2342.01
     74920     2343.32
     74960     2344.62
     75000     2345.79
     75040     2346.93
     75080     2348.36
     75120     2349.54
     75160      2350.7
     75200     2352.11
     75240     2353.02
     75280      2354.4
     75320     2355.67
     75360     2356.97
     75400     2358.18
     75440     2359.58
     75480     2360.86
     75520     2362.09
     75560     2363.33
     75600     2364.58
     75640     2365.74
     75680        2367
     75720      2368.3
     75760     2369.59
     75800     2370.77
     75840     2371.92
     75880     2373.35
     75920     2374.52
     75960     2375.68
     76000     2377.09
     76040     2377.99
     76080     2379.36
     76120     2380.64
     76160     2381.95
     76200     2383.15
     76240     2384.55
     76280     2385.83
     76320     2387.05
     76360     2388.31
     76400     2389.54
     76440     2390.71
     76480     2391.96
     76520     2393.27
     76560     2394.55
     76600     2395.75
     76640     2396.89
     76680     2398.31
     76720     2399.48
     76760     2400.65
     76800     2402.05
     76840     2402.96
     76880     2404.32
     76920     2405.59
     76960     2406.91
     77000      2408.1
     77040     2409.51
     77080     2410.79
     77120     2412.01
     77160     2413.26
     77200     2414.51
     77240     2415.66
     77280     2416.91
     77320     2418.23
     77360     2419.52
     77400      2420.7
     77440     2421.86
     77480     2423.27
     77520     2424.46
     77560     2425.62
     77600     2427.02
     77640     2427.93
     77680     2429.29
     77720     2430.57
     77760     2431.88
     77800     2433.07
     77840     2434.48
     77880     2435.76
     77920     2436.97
     77960     2438.23
     78000     2439.48
     78040     2440.63
     78080     2441.89
     78120     2443.19
     78160     2444.49
     78200     2445.67
     78240     2446.83
     78280     2448.25
     78320     2449.43
     78360      2450.6
     78400     2451.99
     78440     2452.88
     78480     2454.25
     78520     2455.54
     78560     2456.85
     78600     2458.03
     78640     2459.45
     78680     2460.73
     78720     2461.97
     78760     2463.21
     78800     2464.47
     78840     2465.61
     78880     2466.89
     78920     2468.18
     78960     2469.48
     79000     2470.67
     79040     2471.81
     79080     2473.25
     79120     2474.43
     79160     2475.59
     79200        2477
     79240      2477.9
     79280     2479.27
     79320     2480.55
     79360     2481.86
     79400     2483.05
     79440     2484.46
     79480     2485.75
     79520     2486.98
     79560     2488.22
     79600     2489.47
     79640     2490.62
     79680     2491.89
     79720     2493.18
     79760     2494.49
     79800     2495.67
     79840     2496.82
     79880     2498.27
     79920     2499.44
     79960     2500.61
     80000     2502.01
     80040      2502.9
     80080     2504.28
     80120     2505.56
     80160     2506.88
     80200     2508.05
     80240     2509.47
     80280     2510.75
     80320        2512
     80360     2513.23
     80400     2514.47
     80440     2515.63
     80480     2516.88
     80520     2518.19
     80560     2519.49
     80600     2520.68
     80640     2521.81
     80680     2523.27
     80720     2524.45
     80760     2525.61
     80800     2527.02
     80840     2527.91
     80880     2529.29
     80920     2530.58
     80960     2531.89
     81000     2533.07
     81040      2534.5
     81080     2535.78
     81120     2537.01
     81160     2538.25
     81200      2539.5
     81240     2540.65
     81280      2541.9
     81320     2543.21
     81360     2544.52
     81400      2545.7
     81440     2546.83
     81480     2548.32
     81520     2549.48
     81560     2550.63
     81600     2552.05
     81640     2552.95
     81680     2554.33
     81720      2555.6
     81760     2556.93
     81800      2558.1
     81840     2559.54
     81880     2560.83
     81920     2562.05
     81960      2563.3
     82000     2564.55
     82040     2565.68
     82080     2566.92
     82120     2568.25
     82160     2569.55
     82200     2570.73
     82240     2571.86
     82280     2573.34
     82320     2574.52
     82360     2575.67
     82400      2577.1
     82440     2577.99
     82480     2579.38
     82520     2580.65
     82560     2581.97
     82600     2583.14
     82640     2584.58
     82680     2585.87
     82720      2587.1
     82760     2588.35
     82800     2589.58
     82840     2590.72
     82880     2591.98
     82920      2593.3
     82960      2594.6
     83000     2595.77
     83040     2596.91
     83080     2598.38
     83120     2599.56
     83160     2600.72
     83200     2602.13
     83240     2603.03
     83280     2604.42
     83320     2605.68
     83360     2606.99
     83400     2608.18
     83440     2609.61
     83480      2610.9
     83520     2612.14
     83560     2613.39
     83600     2614.64
     83640     2615.76
     83680     2617.01
     83720     2618.34
     83760     2619.63
     83800      2620.8
     83840     2621.93
     83880     2623.41
     83920     2624.58
     83960     2625.74
     84000     2627.17
     84040     2628.04
     84080     2629.44
     84120     2630.71
     84160     2632.03
     84200     2633.21
     84240     2634.64
     84280     2635.93
     84320     2637.18
     84360     2638.42
     84400     2639.66
     84440     2640.79
     84480     2642.04
     84520     2643.38
     84560     2644.66
     84600     2645.83
     84640     2646.94
     84680     2648.43
     84720     2649.61
     84760     2650.76
     84800      2652.2
     84840     2653.08
     84880     2654.46
     84920     2655.74
     84960     2657.05
     85000     2658.24
     85040     2659.67
     85080     2660.96
     85120     2662.21
     85160     2663.45
     85200     2664.71
     85240     2665.83
     85280     2667.07
     85320      2668.4
     85360     2669.68
     85400     2670.86
     85440     2671.96
     85480     2673.46
     85520     2674.63
     85560     2675.78
     85600     2677.22
     85640     2678.08
     85680     2679.47
     85720     2680.76
     85760     2682.07
     85800     2683.25
     85840     2684.68
     85880     2685.98
     85920      2687.2
     85960     2688.46
     86000     2689.71
     86040     2690.83
     86080     2692.08
     86120      2693.4
     86160     2694.69
     86200     2695.87
     86240     2696.96
     86280     2698.45
     86320     2699.64
     86360     2700.79
     86400     2702.22
     86440     2703.08
     86480     2704.46
     86520     2705.75
     86560     2707.05
     86600     2708.24
     86640     2709.68
     86680     2710.98
     86720     2712.18
     86760     2713.46
     86800      2714.7
     86840     2715.83
     86880     2717.08
     86920     2718.41
     86960     2719.68
     87000     2720.87
     87040     2721.96
     87080     2723.47
     87120     2724.64
     87160     2725.78
     87200     2727.22
     87240     2728.08
     87280     2729.45
     87320     2730.73
     87360     2732.04
     87400     2733.22
     87440     2734.67
     87480     2735.98
     87520     2737.18
     87560     2738.45
     87600     2739.69
     87640     2740.82
     87680     2742.07
     87720     2743.39
     87760     2744.67
     87800     2745.86
     87840     2746.95
     87880     2748.44
     87920     2749.63
     87960     2750.77
     88000     2752.21
     88040     2753.06
     88080     2754.45
     88120     2755.73
     88160     2757.03
     88200      2758.2
     88240     2759.66
     88280     2760.96
     88320     2762.17
     88360     2763.44
     88400     2764.68
     88440      2765.8
     88480     2767.06
     88520     2768.38
     88560     2769.66
     88600     2770.84
     88640     2771.94
     88680     2773.44
     88720     2774.62
     88760     2775.75
     88800      2777.2
     88840     2778.04
     88880     2779.42
     88920     2780.71
     88960     2782.01
     89000     2783.18
     89040     2784.63
     89080     2785.94
     89120     2787.15
     89160     2788.42
     89200     2789.65
     89240     2790.76
     89280     2792.03
     89320     2793.36
     89360     2794.64
     89400     2795.81
     89440     2796.91
     89480      2798.4
     89520     2799.57
     89560     2800.72
     89600     2802.17
     89640        2803
     89680     2804.39
     89720     2805.67
     89760     2806.97
     89800     2808.14
     89840      2809.6
     89880      2810.9
     89920     2812.11
     89960     2813.38
     90000     2814.62
     90040     2815.74
     90080        2817
     90120     2818.32
     90160     2819.61
     90200     2820.78
     90240     2821.86
     90280     2823.37
     90320     2824.54
     90360     2825.69
     90400     2827.13
     90440     2827.97
     90480     2829.37
     90520     2830.64
     90560     2831.95
     90600     2833.11
     90640     2834.59
     90680     2835.88
     90720     2837.09
     90760     2838.36
     90800      2839.6
     90840     2840.71
     90880     2841.97
     90920      2843.3
     90960     2844.59
     91000     2845.74
     91040     2846.81
     91080     2848.33
     91120     2849.52
     91160     2850.66
     91200     2852.08
     91240     2852.93
     91280     2854.32
     91320      2855.6
     91360     2856.92
     91400     2858.07
     91440     2859.55
     91480     2860.85
     91520     2862.05
     91560     2863.34
     91600     2864.58
     91640     2865.67
     91680     2866.93
     91720     2868.28
     91760     2869.56
     91800     2870.71
     91840     2871.77
     91880     2873.29
     91920     2874.48
     91960     2875.64
     92000     2877.04
     92040      2877.9
     92080     2879.28
     92120     2880.58
     92160     2881.89
     92200     2883.03
     92240     2884.51
     92280     2885.81
     92320     2887.01
     92360     2888.32
     92400     2889.54
     92440     2890.64
     92480     2891.91
     92520     2893.24
     92560     2894.52
     92600     2895.67
     92640     2896.73
     92680     2898.25
     92720     2899.45
     92760      2900.6
     92800     2902.01
     92840     2902.85
     92880     2904.24
     92920     2905.54
     92960     2906.85
     93000     2907.99
     93040     2909.48
     93080     2910.77
     93120     2911.98
     93160     2913.28
     93200     2914.51
     93240      2915.6
     93280     2916.86
     93320     2918.21
     93360     2919.49
     93400     2920.63
     93440     2921.69
     93480     2923.21
     93520     2924.42
     93560     2925.56
     93600     2926.98
     93640      2927.8
     93680      2929.2
     93720     2930.48
     93760      2931.8
     93800     2932.95
     93840     2934.43
     93880     2935.73
     93920     2936.93
     93960     2938.24
     94000     2939.47
     94040     2940.55
     94080     2941.82
     94120     2943.16
     94160     2944.45
     94200     2945.59
     94240     2946.66
     94280     2948.17
     94320     2949.38
     94360     2950.53
     94400     2951.93
     94440     2952.76
     94480     2954.16
     94520     2955.44
     94560     2956.75
     94600     2957.91
     94640      2959.4
     94680     2960.69
     94720      2961.9
     94760     2963.22
     94800     2964.45
     94840     2965.54
     94880     2966.79
     94920     2968.13
     94960     2969.41
     95000     2970.54
     95040     2971.63
     95080     2973.14
     95120     2974.36
     95160     2975.48
     95200      2976.9
     95240     2977.72
     95280     2979.12
     95320      2980.4
     95360     2981.71
     95400     2982.87
     95440     2984.37
     95480     2985.67
     95520     2986.86
     95560     2988.19
     95600     2989.43
     95640      2990.5
     95680     2991.77
     95720      2993.1
     95760     2994.39
     95800     2995.53
     95840      2996.6
     95880      2998.1
     95920     2999.33
     95960     3000.45
     96000     3001.88
     96040     3002.68
     96080     3004.08
     96120     3005.36
     96160     3006.68
     96200     3007.84
     96240     3009.34
     96280     3010.64
     96320     3011.83
     96360     3013.15
     96400      3014.4
     96440     3015.47
     96480     3016.73
     96520     3018.06
     96560     3019.34
     96600     3020.46
     96640     3021.56
     96680     3023.06
     96720     3024.28
     96760     3025.41
     96800     3026.83
     96840     3027.64
     96880     3029.03
     96920     3030.31
     96960     3031.63
     97000     3032.79
     97040      3034.3
     97080     3035.59
     97120      3036.8
     97160     3038.12
     97200     3039.36
     97240     3040.43
     97280     3041.69
     97320     3043.02
     97360     3044.31
     97400     3045.43
     97440      3046.5
     97480     3048.01
     97520     3049.23
     97560     3050.37
     97600     3051.78
     97640     3052.59
     97680     3053.98
     97720     3055.27
     97760      3056.6
     97800     3057.75
     97840     3059.26
     97880     3060.55
     97920     3061.76
     97960     3063.09
     98000     3064.32
     98040     3065.39
     98080     3066.64
     98120     3067.99
     98160     3069.26
     98200     3070.39
     98240     3071.47
     98280     3072.96
     98320     3074.19
     98360     3075.32
     98400     3076.74
     98440     3077.56
     98480     3078.95
     98520     3080.24
     98560     3081.58
     98600     3082.72
     98640     3084.24
     98680     3085.52
     98720     3086.74
     98760     3088.05
     98800      3089.3
     98840     3090.36
     98880     3091.61
     98920     3092.96
     98960     3094.23
     99000     3095.36
     99040     3096.44
     99080     3097.92
     99120     3099.16
     99160     3100.29
     99200     3101.69
     99240     3102.53
     99280      3103.9
     99320     3105.21
     99360     3106.53
     99400     3107.68
     99440      3109.2
     99480     3110.49
     99520      3111.7
     99560     3113.01
     99600     3114.26
     99640     3115.31
     99680     3116.57
     99720     3117.92
     99760      3119.2
     99800     3120.32
     99840      3121.4
     99880      3122.9
     99920     3124.13
     99960     3125.25
    100000     3126.66
    100040     3127.49
    100080     3128.86
    100120     3130.18
    100160     3131.49
    100200     3132.62
    100240     3134.17
    100280     3135.47
    100320     3136.66
    100360     3137.98
    100400     3139.22
    100440     3140.26
    100480     3141.52
    100520     3142.86
    100560     3144.14
    100600     3145.26
    100640     3146.36
    100680     3147.85
    100720      3149.1
    100760     3150.19
    100800      3151.6
    100840     3152.43
    100880     3153.79
    100920     3155.12
    100960     3156.42
    101000     3157.56
    101040      3159.1
    101080      3160.4
    101120     3161.61
    101160     3162.92
    101200     3164.16
    101240      3165.2
    101280     3166.46
    101320     3167.79
    101360     3169.07
    101400     3170.18
    101440     3171.29
    101480     3172.78
    101520     3174.03
    101560     3175.13
    101600     3176.55
    101640     3177.36
    101680     3178.72
    101720     3180.06
    101760     3181.36
    101800      3182.5
    101840     3184.05
    101880     3185.35
    101920     3186.55
    101960     3187.85
    102000     3189.09
    102040     3190.14
    102080     3191.39
    102120     3192.74
    102160        3194
    102200     3195.11
    102240     3196.22
    102280     3197.72
    102320     3198.98
    102360     3200.06
    102400     3201.49
    102440      3202.3
    102480     3203.66
    102520     3204.99
    102560     3206.29
    102600     3207.42
    102640     3208.99
    102680     3210.29
    102720     3211.48
    102760     3212.78
    102800     3214.02
    102840     3215.08
    102880     3216.33
    102920     3217.67
    102960     3218.93
    103000     3220.04
    103040     3221.16
    103080     3222.64
    103120     3223.91
    103160     3224.98
    103200     3226.42
    103240     3227.24
    103280     3228.59
    103320     3229.92
    103360     3231.21
    103400     3232.35
    103440     3233.94
    103480     3235.22
    103520     3236.41
    103560     3237.71
    103600     3238.95
    103640        3240
    103680     3241.26
    103720     3242.59
    103760     3243.86
    103800     3244.96
    103840     3246.08
    103880     3247.56
    103920     3248.85
    103960     3249.91
    104000     3251.34
    104040     3252.15
    104080      3253.5
    104120     3254.83
    104160     3256.13
    104200     3257.27
    104240     3258.88
    104280     3260.14
    104320     3261.33
    104360     3262.63
    104400     3263.86
    104440     3264.92
    104480     3266.17
    104520     3267.51
    104560     3268.78
    104600     3269.86
    104640     3270.99
    104680     3272.47
    104720     3273.76
    104760     3274.85
    104800     3276.26
    104840     3277.06
    104880     3278.42
    104920     3279.75
    104960     3281.03
    105000     3282.21
    105040      3283.8
    105080     3285.07
    105120     3286.26
    105160     3287.55
    105200     3288.79
    105240     3289.84
    105280     3291.09
    105320     3292.44
    105360     3293.71
    105400     3294.78
    105440     3295.91
    105480     3297.39
    105520     3298.67
    105560     3299.77
    105600     3301.19
    105640     3301.98
    105680     3303.34
    105720     3304.69
    105760     3305.97
    105800     3307.14
    105840     3308.72
    105880        3310
    105920     3311.18
    105960     3312.48
    106000     3313.71
    106040     3314.78
    106080     3316.02
    106120     3317.36
    106160     3318.64
    106200     3319.72
    106240     3320.84
    106280     3322.31
    106320     3323.59
    106360     3324.69
    106400     3326.12
    106440      3326.9
    106480     3328.25
    106520     3329.62
    106560     3330.88
    106600     3332.07
    106640     3333.64
    106680     3334.93
    106720      3336.1
    106760      3337.4
    106800     3338.64
    106840      3339.7
    106880     3340.94
    106920     3342.26
    106960     3343.56
    107000     3344.63
    107040     3345.73
    107080     3347.21
    107120     3348.51
    107160      3349.6
    107200     3351.04
    107240     3351.81
    107280     3353.17
    107320     3354.54
    107360      3355.8
    107400     3356.98
    107440     3358.55
    107480     3359.84
    107520     3361.01
    107560     3362.31
    107600     3363.57
    107640     3364.61
    107680     3365.86
    107720     3367.17
    107760     3368.47
    107800     3369.52
    107840     3370.63
    107880     3372.12
    107920     3373.41
    107960     3374.52
    108000     3375.95
    108040      3376.7
    108080     3378.08
    108120     3379.45
    108160     3380.69
    108200     3381.88
    108240     3383.46
    108280     3384.74
    108320     3385.92
    108360     3387.22
    108400     3388.47
    108440     3389.51
    108480     3390.76
    108520     3392.07
    108560     3393.38
    108600     3394.43
    108640     3395.54
    108680     3397.04
    108720     3398.31
    108760     3399.44
    108800     3400.85
    108840     3401.62
    108880     3402.98
    108920     3404.36
    108960     3405.59
    109000     3406.78
    109040     3408.36
    109080     3409.65
    109120     3410.82
    109160     3412.12
    109200     3413.38
    109240     3414.42
    109280     3415.65
    109320     3416.97
    109360     3418.29
    109400     3419.35
    109440     3420.45
    109480     3421.95
    109520     3423.21
    109560     3424.34
    109600     3425.75
    109640     3426.52
    109680      3427.9
    109720     3429.25
    109760     3430.49
    109800     3431.68
    109840     3433.27
    109880     3434.55
    109920     3435.72
    109960     3437.04
    110000     3438.29
    110040     3439.33
    110080     3440.56
    110120     3441.87
    110160     3443.21
    110200     3444.27
    110240     3445.35
    110280     3446.86
    110320     3448.11
    110360     3449.25
    110400     3450.67
    110440     3451.44
    110480     3452.81
    110520     3454.15
    110560     3455.42
    110600     3456.58
    110640     3458.18
    110680     3459.45
    110720     3460.64
    110760     3461.95
    110800      3463.2
    110840     3464.25
    110880     3465.47
    110920     3466.79
    110960     3468.11
    111000     3469.17
    111040     3470.27
    111080     3471.78
    111120     3473.01
    111160     3474.16
    111200      3475.6
    111240     3476.36
    111280     3477.74
    111320     3479.07
    111360     3480.33
    111400      3481.5
    111440     3483.11
    111480     3484.37
    111520     3485.56
    111560     3486.88
    111600     3488.13
    111640     3489.17
    111680     3490.39
    111720     3491.72
    111760     3493.03
    111800     3494.09
    111840     3495.19
    111880      3496.7
    111920     3497.94
    111960     3499.07
    112000     3500.52
    112040     3501.28
    112080     3502.66
    112120     3503.98
    112160     3505.25
    112200     3506.42
    112240     3508.02
    112280     3509.29
    112320     3510.48
    112360      3511.8
    112400     3513.04
    112440     3514.09
    112480      3515.3
    112520     3516.64
    112560     3517.95
    112600     3518.99
    112640      3520.1
    112680      3521.6
    112720     3522.86
    112760     3523.98
    112800     3525.43
    112840      3526.2
    112880     3527.56
    112920     3528.88
    112960     3530.15
    113000     3531.33
    113040     3532.92
    113080     3534.21
    113120      3535.4
    113160      3536.7
    113200     3537.96
    113240        3539
    113280     3540.22
    113320     3541.55
    113360     3542.87
    113400     3543.89
    113440     3544.99
    113480     3546.52
    113520     3547.75
    113560     3548.88
    113600     3550.34
    113640     3551.13
    113680     3552.48
    113720     3553.79
    113760     3555.06
    113800     3556.25
    113840     3557.86
    113880     3559.15
    113920     3560.33
    113960     3561.63
    114000      3562.9
    114040     3563.93
    114080     3565.15
    114120     3566.48
    114160     3567.82
    114200     3568.83
    114240     3569.91
    114280     3571.43
    114320     3572.69
    114360      3573.8
    114400     3575.26
    114440     3576.06
    114480     3577.42
    114520     3578.72
    114560        3580
    114600     3581.18
    114640     3582.79
    114680     3584.08
    114720     3585.24
    114760     3586.56
    114800     3587.83
    114840     3588.87
    114880     3590.09
    114920     3591.42
    114960     3592.77
    115000     3593.77
    115040     3594.83
    115080     3596.37
    115120     3597.61
    115160     3598.76
    115200      3600.2
    115240     3601.01
    115280     3602.35
    115320     3603.65
    115360     3604.92
    115400     3606.11
    115440     3607.71
    115480        3609
    115520     3610.16
    115560     3611.48
    115600     3612.77
    115640      3613.8
    115680     3615.03
    115720     3616.37
    115760      3617.7
    115800      3618.7
    115840     3619.77
    115880     3621.32
    115920     3622.56
    115960     3623.71
    116000     3625.13
    116040     3625.93
    116080     3627.27
    116120     3628.58
    116160     3629.84
    116200     3631.04
    116240     3632.65
    116280     3633.94
    116320      3635.1
    116360     3636.42
    116400     3637.71
    116440     3638.74
    116480     3639.94
    116520      3641.3
    116560     3642.63
    116600     3643.64
    116640     3644.69
    116680     3646.25
    116720     3647.49
    116760     3648.64
    116800     3650.06
    116840     3650.85
    116880      3652.2
    116920      3653.5
    116960     3654.76
    117000     3655.97
    117040     3657.58
    117080     3658.85
    117120     3660.02
    117160     3661.34
    117200     3662.64
    117240     3663.66
    117280     3664.86
    117320     3666.21
    117360     3667.55
    117400     3668.54
    117440     3669.59
    117480     3671.14
    117520     3672.39
    117560     3673.54
    117600     3674.96
    117640     3675.75
    117680     3677.08
    117720     3678.42
    117760     3679.66
    117800     3680.87
    117840     3682.48
    117880     3683.75
    117920     3684.92
    117960     3686.25
    118000     3687.54
    118040     3688.57
    118080     3689.76
    118120     3691.11
    118160     3692.45
    118200     3693.43
    118240     3694.49
    118280     3696.05
    118320     3697.29
    118360     3698.46
    118400     3699.87
    118440     3700.66
    118480     3702.01
    118520     3703.33
    118560     3704.57
    118600     3705.79
    118640      3707.4
    118680     3708.66
    118720     3709.85
    118760     3711.17
    118800     3712.46
    118840     3713.49
    118880     3714.69
    118920     3716.02
    118960     3717.37
    119000     3718.33
    119040     3719.41
    119080     3720.97
    119120     3722.21
    119160     3723.38
    119200     3724.78
    119240     3725.58
    119280     3726.92
    119320     3728.22
    119360     3729.48
    119400     3730.71
    119440     3732.33
    119480     3733.57
    119520     3734.77
    119560     3736.09
    119600     3737.37
    119640      3738.4
    119680     3739.57
    119720     3740.93
    119760     3742.26
    119800     3743.24
    119840     3744.32
    119880     3745.87
    119920     3747.12
    119960     3748.29
    120000     3749.69
    120040     3750.48
    120080     3751.84
    120120     3753.14
    120160      3754.4
    120200     3755.61
    120240     3757.22
    120280     3758.47
    120320     3759.69
    120360        3761
    120400     3762.29
    120440     3763.31
    120480     3764.49
    120520     3765.83
    120560     3767.17
    120600     3768.15
    120640     3769.22
    120680     3770.79
    120720     3772.03
    120760      3773.2
    120800     3774.62
    120840      3775.4
    120880     3776.75
    120920     3778.04
    120960     3779.31
    121000     3780.54
    121040     3782.14
    121080     3783.38
    121120     3784.63
    121160     3785.92
    121200     3787.22
    121240     3788.24
    121280     3789.41
    121320     3790.74
    121360     3792.09
    121400     3793.05
    121440     3794.13
    121480     3795.71
    121520     3796.96
    121560     3798.14
    121600     3799.53
    121640     3800.32
    121680     3801.67
    121720     3802.97
    121760     3804.23
    121800     3805.46
    121840     3807.07
    121880     3808.28
    121920     3809.54
    121960     3810.84
    122000     3812.14
    122040     3813.15
    122080     3814.32
    122120     3815.64
    122160     3817.01
    122200     3817.95
    122240     3819.04
    122280     3820.63
    122320     3821.87
    122360     3823.04
    122400     3824.43
    122440     3825.21
    122480     3826.56
    122520     3827.87
    122560     3829.13
    122600     3830.35
    122640     3831.98
    122680     3833.17
    122720     3834.44
    122760     3835.75
    122800     3837.03
    122840     3838.04
    122880     3839.21
    122920     3840.52
    122960     3841.91
    123000     3842.84
    123040     3843.93
    123080     3845.53
    123120     3846.76
    123160     3847.91
    123200     3849.32
    123240     3850.08
    123280     3851.44
    123320     3852.76
    123360     3854.01
    123400     3855.22
    123440     3856.86
    123480     3858.04
    123520     3859.32
    123560      3860.6
    123600      3861.9
    123640     3862.93
    123680     3864.07
    123720     3865.41
    123760      3866.8
    123800     3867.72
    123840     3868.82
    123880      3870.4
    123920     3871.64
    123960     3872.79
    124000     3874.22
    124040     3874.97
    124080     3876.32
    124120     3877.64
    124160     3878.91
    124200     3880.12
    124240     3881.76
    124280     3882.94
    124320     3884.22
    124360     3885.49
    124400     3886.78
    124440     3887.82
    124480     3888.95
    124520     3890.29
    124560     3891.69
    124600     3892.64
    124640     3893.71
    124680     3895.32
    124720     3896.54
    124760      3897.7
    124800     3899.11
    124840     3899.85
    124880     3901.21
    124920     3902.55
    124960     3903.79
    125000     3905.01
    125040     3906.67
    125080     3907.84
    125120      3909.1
    125160     3910.38
    125200     3911.68
    125240     3912.71
    125280     3913.83
    125320     3915.19
    125360     3916.59
    125400     3917.53
    125440     3918.61
    125480     3920.21
    125520     3921.43
    125560     3922.57
    125600     3924.01
    125640     3924.73
    125680      3926.1
    125720     3927.43
    125760     3928.66
    125800     3929.89
    125840     3931.56
    125880     3932.73
    125920        3934
    125960     3935.26
    126000     3936.56
    126040      3937.6
    126080     3938.71
    126120     3940.07
    126160     3941.49
    126200     3942.41
    126240     3943.49
    126280     3945.09
    126320     3946.32
    126360     3947.48
    126400     3948.91
    126440     3949.62
    126480     3950.98
    126520      3952.3
    126560     3953.55
    126600     3954.77
    126640     3956.44
    126680     3957.62
    126720     3958.86
    126760     3960.15
    126800     3961.45
    126840     3962.49
    126880     3963.59
    126920     3964.96
    126960     3966.38
    127000     3967.29
    127040     3968.39
    127080     3969.98
    127120     3971.21
    127160     3972.35
    127200     3973.81
    127240      3974.5
    127280     3975.86
    127320      3977.2
    127360     3978.42
    127400     3979.65
    127440     3981.33
    127480     3982.51
    127520     3983.77
    127560     3985.02
    127600     3986.34
    127640     3987.38
    127680     3988.47
    127720     3989.83
    127760     3991.25
    127800     3992.19
    127840     3993.29
    127880     3994.88
    127920     3996.09
    127960     3997.24
    128000     3998.69
    128040     3999.38
    128080     4000.74
    128120     4002.08
    128160     4003.31
    128200     4004.52
    128240     4006.22
    128280      4007.4
    128320     4008.66
    128360      4009.9
    128400     4011.23
    128440     4012.26
    128480     4013.35
    128520     4014.71
    128560     4016.14
    128600     4017.07
    128640     4018.17
    128680     4019.78
    128720     4020.98
    128760     4022.11
    128800     4023.58
    128840     4024.26
    128880     4025.62
    128920     4026.96
    128960     4028.19
    129000     4029.43
    129040     4031.12
    129080      4032.3
    129120     4033.55
    129160      4034.8
    129200     4036.11
    129240     4037.14
    129280     4038.24
    129320     4039.61
    129360     4041.01
    129400     4041.96
    129440     4043.06
    129480     4044.66
    129520     4045.85
    129560     4046.99
    129600     4048.45
    129640     4049.14
    129680      4050.5
    129720     4051.82
    129760     4053.07
    129800     4054.29
    129840        4056
    129880     4057.17
    129920     4058.43
    129960     4059.69
    130000     4060.99
    130040     4062.02
    130080     4063.12
    130120     4064.48
    130160     4065.88
    130200     4066.84
    130240     4067.94
    130280     4069.54
    130320     4070.73
    130360     4071.88
    130400     4073.32
    130440     4074.01
    130480     4075.37
    130520     4076.71
    130560     4077.96
    130600     4079.17
    130640     4080.88
    130680     4082.04
    130720      4083.3
    130760     4084.57
    130800     4085.87
    130840      4086.9
    130880     4088.01
    130920     4089.35
    130960     4090.77
    131000     4091.72
    131040     4092.82
    131080     4094.42
    131120     4095.61
    131160     4096.76
    131200     4098.21
    131240     4098.89
    131280     4100.25
    131320     4101.59
    131360     4102.84
    131400     4104.05
    131440     4105.75
    131480     4106.93
    131520     4108.19
    131560     4109.44
    131600     4110.76
    131640     4111.79
    131680     4112.89
    131720     4114.23
    131760     4115.65
    131800      4116.6
    131840      4117.7
    131880     4119.32
    131920     4120.48
    131960     4121.63
    132000     4123.09
    132040     4123.74
    132080     4125.13
    132120     4126.47
    132160     4127.71
    132200     4128.93
    132240     4130.65
    132280     4131.79
    132320     4133.06
    132360     4134.32
    132400     4135.65
    132440     4136.65
    132480     4137.77
    132520      4139.1
    132560     4140.53
    132600     4141.47
    132640     4142.57
    132680     4144.18
    132720     4145.34
    132760      4146.5
    132800     4147.96
    132840     4148.61
    132880     4149.98
    132920     4151.34
    132960     4152.59
    133000     4153.82
    133040     4155.53
    133080     4156.64
    133120     4157.92
    133160     4159.19
    133200     4160.53
    133240     4161.52
    133280     4162.62
    133320     4163.98
    133360     4165.41
    133400     4166.36
    133440     4167.45
    133480     4169.06
    133520     4170.21
    133560     4171.38
    133600     4172.82
    133640     4173.49
    133680     4174.87
    133720     4176.21
    133760     4177.43
    133800     4178.68
    133840     4180.41
    133880     4181.51
    133920      4182.8
    133960     4184.06
    134000      4185.4
    134040     4186.39
    134080     4187.51
    134120     4188.86
    134160     4190.29
    134200     4191.23
    134240     4192.32
    134280     4193.91
    134320     4195.07
    134360     4196.24
    134400     4197.69
    134440     4198.35
    134480     4199.74
    134520     4201.08
    134560     4202.31
    134600     4203.55
    134640     4205.28
    134680     4206.38
    134720     4207.68
    134760     4208.95
    134800     4210.29
    134840     4211.25
    134880     4212.38
    134920     4213.72
    134960     4215.18
    135000     4216.11
    135040     4217.18
    135080     4218.79
    135120     4219.96
    135160     4221.11
    135200     4222.56
    135240     4223.22
    135280      4224.6
    135320     4225.94
    135360     4227.19
    135400     4228.42
    135440     4230.17
    135480     4231.25
    135520     4232.54
    135560     4233.82
    135600     4235.16
    135640     4236.11
    135680     4237.27
    135720     4238.58
    135760     4240.05
    135800     4240.97
    135840     4242.05
    135880     4243.65
    135920     4244.83
    135960     4245.97
    136000     4247.44
    136040     4248.09
    136080     4249.47
    136120     4250.81
    136160     4252.04
    136200     4253.26
    136240     4255.03
    136280     4256.11
    136320     4257.42
    136360     4258.71
    136400     4260.04
    136440     4260.98
    136480     4262.14
    136520     4263.47
    136560     4264.93
    136600     4265.85
    136640     4266.93
    136680     4268.55
    136720     4269.71
    136760     4270.86
    136800     4272.32
    136840     4272.96
    136880     4274.33
    136920     4275.68
    136960     4276.92
    137000     4278.13
    137040     4279.92
    137080     4280.99
    137120     4282.31
    137160     4283.58
    137200     4284.92
    137240     4285.87
    137280     4287.02
    137320     4288.35
    137360      4289.8
    137400     4290.73
    137440     4291.81
    137480     4293.42
    137520     4294.57
    137560     4295.72
    137600      4297.2
    137640     4297.82
    137680     4299.21
    137720     4300.56
    137760     4301.79
    137800     4303.03
    137840     4304.79
    137880     4305.88
    137920     4307.19
    137960     4308.47
    138000     4309.79
    138040     4310.73
    138080      4311.9
    138120     4313.22
    138160     4314.66
    138200      4315.6
    138240     4316.69
    138280     4318.31
    138320     4319.46
    138360     4320.61
    138400     4322.06
    138440      4322.7
    138480     4324.11
    138520     4325.46
    138560     4326.69
    138600      4327.9
    138640     4329.66
    138680     4330.77
    138720     4332.05
    138760     4333.34
    138800     4334.67
    138840      4335.6
    138880     4336.77
    138920     4338.09
    138960     4339.55
    139000     4340.48
    139040     4341.55
    139080     4343.18
    139120     4344.33
    139160     4345.49
    139200     4346.94
    139240     4347.58
    139280     4348.97
    139320     4350.32
    139360     4351.56
    139400     4352.78
    139440     4354.54
    139480     4355.65
    139520     4356.94
    139560     4358.21
    139600     4359.54
    139640     4360.48
    139680     4361.66
    139720     4362.95
    139760     4364.43
    139800     4365.37
    139840     4366.45
    139880     4368.05
    139920     4369.23
    139960     4370.38
    140000     4371.82
    140040     4372.46
    140080     4373.86
    140120     4375.19
    140160     4376.44
    140200     4377.66
    140240     4379.42
    140280     4380.53
    140320     4381.83
    140360      4383.1
    140400     4384.43
    140440     4385.38
    140480     4386.56
    140520     4387.87
    140560     4389.32
    140600     4390.26
    140640     4391.35
    140680     4392.95
    140720     4394.12
    140760     4395.27
    140800     4396.71
    140840     4397.33
    140880     4398.76
    140920     4400.08
    140960     4401.36
    141000     4402.56
    141040     4404.31
    141080     4405.43
    141120     4406.72
    141160     4407.99
    141200     4409.33
    141240     4410.28
    141280     4411.47
    141320      4412.8
    141360     4414.23
    141400     4415.15
    141440     4416.26
    141480     4417.85
    141520     4419.03
    141560     4420.17
    141600     4421.61
    141640     4422.23
    141680     4423.64
    141720     4424.97
    141760     4426.25
    141800     4427.45
    141840     4429.21
    141880     4430.32
    141920     4431.64
    141960     4432.92
    142000     4434.24
    142040      4435.2
    142080     4436.39
    142120     4437.73
    142160     4439.14
    142200     4440.06
    142240     4441.17
    142280     4442.78
    142320     4443.95
    142360     4445.08
    142400     4446.55
    142440     4447.14
    142480     4448.53
    142520     4449.88
    142560     4451.16
    142600     4452.36
    142640     4454.09
    142680     4455.23
    142720     4456.54
    142760     4457.82
    142800     4459.15
    142840      4460.1
    142880     4461.31
    142920     4462.64
    142960     4464.04
    143000     4464.96
    143040     4466.08
    143080     4467.68
    143120     4468.85
    143160        4470
    143200     4471.46
    143240     4472.02
    143280     4473.45
    143320     4474.78
    143360     4476.06
    143400     4477.26
    143440     4478.99
    143480     4480.12
    143520     4481.43
    143560     4482.71
    143600     4484.04
    143640     4484.99
    143680     4486.18
    143720     4487.55
    143760     4488.94
    143800     4489.86
    143840     4490.99
    143880     4492.58
    143920     4493.75
    143960     4494.91
    144000     4496.35
    144040     4496.92
    144080     4498.34
    144120     4499.69
    144160     4500.96
    144200     4502.18
    144240     4503.91
    144280     4505.04
    144320     4506.36
    144360     4507.63
    144400     4508.98
    144440      4509.9
    144480     4511.09
    144520     4512.44
    144560     4513.85
    144600     4514.77
    144640      4515.9
    144680      4517.5
    144720     4518.67
    144760     4519.81
    144800     4521.26
    144840     4521.83
    144880     4523.27
    144920      4524.6
    144960      4525.9
    145000      4527.1
    145040     4528.85
    145080     4529.97
    145120      4531.3
    145160     4532.58
    145200     4533.91
    145240     4534.83
    145280     4536.04
    145320     4537.37
    145360     4538.77
    145400     4539.71
    145440     4540.84
    145480     4542.41
    145520      4543.6
    145560     4544.75
    145600     4546.21
    145640     4546.76
    145680     4548.19
    145720     4549.56
    145760     4550.83
    145800     4552.03
    145840     4553.76
    145880     4554.89
    145920     4556.22
    145960     4557.52
    146000     4558.84
    146040     4559.77
    146080     4560.94
    146120     4562.29
    146160     4563.71
    146200     4564.62
    146240     4565.75
    146280     4567.35
    146320     4568.53
    146360     4569.68
    146400     4571.12
    146440     4571.68
    146480     4573.12
    146520     4574.49
    146560     4575.79
    146600     4576.96
    146640      4578.7
    146680     4579.82
    146720     4581.15
    146760     4582.45
    146800     4583.79
    146840     4584.72
    146880     4585.89
    146920     4587.24
    146960     4588.64
    147000     4589.55
    147040     4590.68
    147080     4592.27
    147120     4593.47
    147160     4594.62
    147200     4596.07
    147240     4596.62
    147280     4598.04
    147320     4599.43
    147360     4600.71
    147400     4601.89
    147440     4603.65
    147480     4604.76
    147520     4606.09
    147560     4607.38
    147600     4608.74
    147640     4609.65
    147680     4610.85
    147720     4612.19
    147760      4613.6
    147800      4614.5
    147840     4615.66
    147880     4617.22
    147920     4618.41
    147960     4619.58
    148000     4621.02
    148040     4621.58
    148080        4623
    148120     4624.39
    148160     4625.68
    148200     4626.83
    148240     4628.62
    148280     4629.74
    148320     4631.06
    148360     4632.36
    148400     4633.71
    148440     4634.62
    148480     4635.81
    148520     4637.15
    148560     4638.57
    148600     4639.48
    148640     4640.64
    148680     4642.21
    148720     4643.41
    148760     4644.55
    148800        4646
    148840     4646.55
    148880     4647.97
    148920     4649.36
    148960     4650.66
    149000     4651.81
    149040     4653.59
    149080     4654.74
    149120     4656.04
    149160     4657.35
    149200      4658.7
    149240     4659.62
    149280     4660.78
    149320     4662.14
    149360     4663.54
    149400     4664.46
    149440     4665.59
    149480     4667.17
    149520     4668.39
    149560     4669.52
    149600     4670.96
    149640     4671.51
    149680     4672.94
    149720     4674.33
    149760     4675.64
    149800     4676.79
    149840     4678.56
    149880     4679.71
    149920     4681.04
    149960     4682.33
    150000     4683.67
    150040      4684.6
    150080     4685.79
    150120     4687.12
    150160     4688.53
    150200     4689.45
    150240      4690.6
    150280     4692.15
    150320     4693.38
    150360     4694.51
    150400     4695.99
    150440      4696.5
    150480     4697.92
    150520     4699.31
    150560     4700.62
    150600     4701.77
    150640     4703.56
    150680     4704.71
    150720     4706.01
    150760     4707.33
    150800     4708.69
    150840     4709.61
    150880     4710.78
    150920     4712.12
    150960     4713.53
    151000     4714.45
    151040     4715.62
    151080     4717.15
    151120     4718.38
    151160     4719.54
    151200     4720.98
    151240     4721.52
    151280     4722.94
    151320     4724.33
    151360     4725.64
    151400      4726.8
    151440     4728.58
    151480     4729.73
    151520     4731.06
    151560     4732.36
    151600     4733.71
    151640     4734.64
    151680     4735.82
    151720     4737.13
    151760     4738.56
    151800     4739.48
    151840     4740.65
    151880     4742.18
    151920     4743.41
    151960     4744.56
    152000     4746.02
    152040     4746.57
    152080     4747.97
    152120     4749.36
    152160     4750.69
    152200     4751.83
    152240     4753.63
    152280     4754.77
    152320      4756.1
    152360     4757.39
    152400     4758.75
    152440     4759.66
    152480     4760.84
    152520     4762.16
    152560     4763.61
    152600     4764.52
    152640     4765.67
    152680     4767.23
    152720     4768.44
    152760     4769.59
    152800     4771.06
    152840      4771.6
    152880     4772.99
    152920     4774.39
    152960     4775.72
    153000     4776.86
    153040     4778.64
    153080      4779.8
    153120      4781.1
    153160     4782.42
    153200     4783.78
    153240      4784.7
    153280     4785.87
    153320     4787.16
    153360     4788.64
    153400     4789.55
    153440     4790.68
    153480     4792.23
    153520     4793.46
    153560     4794.61
    153600     4796.08
    153640     4796.62
    153680        4798
    153720     4799.39
    153760     4800.73
    153800     4801.85
    153840     4803.66
    153880     4804.83
    153920     4806.11
    153960     4807.44
    154000     4808.79
    154040     4809.73
    154080      4810.9
    154120     4812.18
    154160     4813.65
    154200     4814.58
    154240     4815.71
    154280     4817.26
    154320     4818.48
    154360     4819.63
    154400     4821.09
    154440     4821.65
    154480     4823.03
    154520     4824.41
    154560     4825.76
    154600     4826.87
    154640     4828.69
    154680     4829.86
    154720     4831.12
    154760     4832.46
    154800     4833.81
    154840     4834.76
    154880     4835.94
    154920     4837.22
    154960     4838.68
    155000      4839.6
    155040     4840.75
    155080      4842.3
    155120     4843.51
    155160     4844.65
    155200     4846.12
    155240     4846.67
    155280     4848.06
    155320     4849.42
    155360     4850.77
    155400      4851.9
    155440      4853.7
    155480     4854.88
    155520     4856.14
    155560     4857.47
    155600     4858.83
    155640     4859.79
    155680     4860.94
    155720     4862.24
    155760     4863.72
    155800     4864.62
    155840     4865.79
    155880     4867.34
    155920     4868.55
    155960     4869.67
    156000     4871.13
    156040      4871.7
    156080     4873.07
    156120     4874.42
    156160     4875.81
    156200     4876.93
    156240     4878.72
    156280      4879.9
    156320     4881.16
    156360     4882.49
    156400     4883.85
    156440     4884.82
    156480     4885.98
    156520     4887.26
    156560     4888.76
    156600     4889.63
    156640      4890.8
    156680     4892.37
    156720     4893.57
    156760      4894.7
    156800     4896.16
    156840     4896.72
    156880      4898.1
    156920     4899.42
    156960     4900.83
    157000     4901.94
    157040     4903.74
    157080      4904.9
    157120     4906.16
    157160      4907.5
    157200     4908.88
    157240     4909.84
    157280        4911
    157320     4912.27
    157360     4913.77
    157400     4914.64
    157440     4915.81
    157480     4917.39
    157520     4918.58
    157560     4919.71
    157600     4921.17
    157640     4921.71
    157680     4923.09
    157720     4924.38
    157760     4925.81
    157800     4926.93
    157840     4928.75
    157880     4929.87
    157920     4931.15
    157960     4932.46
    158000     4933.86
    158040     4934.81
    158080     4935.98
    158120     4937.24
    158160     4938.75
    158200     4939.62
    158240     4940.78
    158280     4942.37
    158320     4943.57
    158360     4944.69
    158400     4946.17
    158440     4946.69
    158480     4948.09
    158520     4949.38
    158560     4950.79
    158600     4951.92
    158640     4953.72
    158680     4954.86
    158720     4956.13
    158760     4957.45
    158800     4958.83
    158840     4959.82
    158880     4960.98
    158920     4962.23
    158960     4963.76
    159000      4964.6
    159040     4965.78
    159080     4967.34
    159120     4968.56
    159160     4969.67
    159200     4971.16
    159240     4971.65
    159280     4973.06
    159320     4974.37
    159360     4975.76
    159400     4976.92
    159440     4978.71
    159480     4979.85
    159520     4981.13
    159560     4982.45
    159600     4983.83
    159640     4984.81
    159680     4985.96
    159720     4987.21
    159760     4988.74
    159800     4989.58
    159840     4990.75
    159880     4992.33
    159920     4993.53
    159960     4994.65
    160000     4996.15
    160040     4996.63
    160080     4998.06
    160120     4999.35
    160160     5000.76
    160200     5001.91
    160240      5003.7
    160280     5004.86
    160320     5006.14
    160360     5007.46
    160400     5008.85
    160440     5009.81
    160480     5010.98
    160520     5012.22
    160560     5013.74
    160600     5014.59
    160640     5015.75
    160680     5017.33
    160720     5018.53
    160760     5019.65
    160800     5021.14
    160840     5021.64
    160880     5023.06
    160920     5024.33
    160960     5025.77
    161000     5026.89
    161040     5028.72
    161080     5029.88
    161120     5031.14
    161160     5032.47
    161200     5033.85
    161240     5034.83
    161280     5035.96
    161320     5037.22
    161360     5038.74
    161400      5039.6
    161440     5040.76
    161480     5042.33
    161520     5043.51
    161560     5044.64
    161600     5046.15
    161640     5046.64
    161680     5048.05
    161720     5049.35
    161760     5050.76
    161800      5051.9
    161840     5053.73
    161880     5054.88
    161920     5056.14
    161960     5057.47
    162000     5058.84
    162040     5059.82
    162080     5060.93
    162120     5062.21
    162160     5063.75
    162200     5064.58
    162240     5065.73
    162280     5067.33
    162320     5068.49
    162360     5069.63
    162400     5071.12
    162440     5071.61
    162480     5073.03
    162520     5074.32
    162560     5075.73
    162600     5076.86
    162640     5078.72
    162680     5079.87
    162720     5081.12
    162760     5082.47
    162800     5083.81
    162840     5084.82
    162880     5085.91
    162920     5087.19
    162960     5088.73
    163000     5089.57
    163040      5090.7
    163080     5092.31
    163120     5093.46
    163160     5094.61
    163200      5096.1
    163240     5096.57
    163280     5098.01
    163320     5099.31
    163360     5100.72
    163400     5101.82
    163440     5103.71
    163480     5104.83
    163520     5106.07
    163560     5107.44
    163600     5108.79
    163640     5109.79
    163680     5110.89
    163720     5112.16
    163760     5113.71
    163800     5114.54
    163840     5115.67
    163880     5117.28
    163920     5118.44
    163960     5119.58
    164000     5121.07
    164040     5121.54
    164080     5122.99
    164120     5124.29
    164160     5125.69
    164200     5126.81
    164240     5128.67
    164280     5129.81
    164320     5131.05
    164360     5132.41
    164400     5133.76
    164440     5134.76
    164480     5135.87
    164520     5137.11
    164560     5138.68
    164600      5139.5
    164640     5140.65
    164680     5142.27
    164720     5143.41
    164760     5144.55
    164800     5146.02
    164840      5146.5
    164880     5147.94
    164920     5149.25
    164960     5150.64
    165000     5151.77
    165040     5153.66
    165080      5154.8
    165120     5156.04
    165160     5157.42
    165200     5158.72
    165240     5159.75
    165280     5160.83
    165320      5162.1
    165360     5163.66
    165400     5164.48
    165440     5165.63
    165480     5167.25
    165520      5168.4
    165560     5169.53
    165600        5171
    165640     5171.51
    165680     5172.93
    165720     5174.26
    165760     5175.63
    165800     5176.77
    165840     5178.68
    165880      5179.8
    165920     5181.03
    165960     5182.44
    166000     5183.71
    166040     5184.75
    166080     5185.82
    166120     5187.08
    166160     5188.65
    166200     5189.47
    166240      5190.6
    166280     5192.25
    166320     5193.39
    166360     5194.52
    166400        5196
    166440     5196.47
    166480      5197.9
    166520     5199.23
    166560     5200.62
    166600     5201.73
    166640     5203.64
    166680     5204.77
    166720     5206.01
    166760      5207.4
    166800     5208.69
    166840     5209.74
    166880     5210.79
    166920     5212.05
    166960     5213.62
    167000     5214.45
    167040     5215.58
    167080     5217.24
    167120     5218.38
    167160     5219.51
    167200     5220.98
    167240     5221.47
    167280     5222.87
    167320     5224.21
    167360      5225.6
    167400     5226.72
    167440     5228.63
    167480     5229.75
    167520        5231
    167560     5232.37
    167600     5233.67
    167640     5234.71
    167680     5235.76
    167720     5237.02
    167760     5238.61
    167800     5239.43
    167840     5240.57
    167880     5242.21
    167920     5243.35
    167960     5244.46
    168000     5245.96
    168040     5246.45
    168080     5247.86
    168120     5249.17
    168160     5250.59
    168200      5251.7
    168240     5253.61
    168280     5254.74
    168320     5255.98
    168360     5257.35
    168400     5258.66
    168440      5259.7
    168480     5260.74
    168520        5262
    168560     5263.58
    168600     5264.41
    168640     5265.56
    168680     5267.21
    168720     5268.35
    168760     5269.44
    168800     5270.96
    168840     5271.43
    168880     5272.85
    168920     5274.15
    168960     5275.57
    169000      5276.7
    169040     5278.62
    169080     5279.74
    169120     5280.99
    169160     5282.35
    169200     5283.65
    169240     5284.69
    169280     5285.71
    169320        5287
    169360     5288.58
    169400     5289.37
    169440     5290.55
    169480     5292.18
    169520     5293.34
    169560     5294.43
    169600     5295.98
    169640      5296.4
    169680     5297.84
    169720     5299.13
    169760     5300.55
    169800     5301.68
    169840     5303.59
    169880     5304.75
    169920     5305.96
    169960     5307.35
    170000     5308.64
    170040     5309.67
    170080     5310.67
    170120     5311.98
    170160     5313.57
    170200     5314.36
    170240     5315.53
    170280     5317.16
    170320     5318.33
    170360      5319.4
    170400     5320.94
    170440      5321.4
    170480     5322.83
    170520     5324.09
    170560     5325.52
    170600     5326.65
    170640     5328.56
    170680     5329.73
    170720      5330.9
    170760     5332.34
    170800      5333.6
    170840     5334.66
    170880     5335.63
    170920     5336.92
    170960     5338.53
    171000     5339.34
    171040      5340.5
    171080     5342.15
    171120     5343.31
    171160     5344.36
    171200      5345.9
    171240     5346.37
    171280     5347.78
    171320     5349.08
    171360     5350.48
    171400     5351.61
    171440      5353.5
    171480     5354.68
    171520     5355.87
    171560     5357.31
    171600     5358.55
    171640      5359.6
    171680      5360.6
    171720     5361.89
    171760     5363.49
    171800      5364.3
    171840     5365.45
    171880     5367.11
    171920      5368.3
    171960     5369.32
    172000     5370.83
    172040     5371.31
    172080     5372.74
    172120     5374.02
    172160     5375.44
    172200     5376.57
    172240     5378.44
    172280     5379.62
    172320     5380.82
    172360     5382.25
    172400      5383.5
    172440     5384.56
    172480     5385.54
    172520     5386.85
    172560     5388.43
    172600     5389.24
    172640     5390.38
    172680     5392.04
    172720     5393.25
    172760     5394.27
    172800     5395.77
    172840     5396.27
    172880     5397.69
    172920     5398.96
    172960      5400.4
    173000     5401.53
    173040     5403.42
    173080     5404.58
    173120     5405.78
    173160     5407.22
    173200     5408.47
    173240     5409.53
    173280      5410.5
    173320     5411.81
    173360     5413.41
    173400     5414.22
    173440     5415.36
    173480     5417.01
    173520     5418.23
    173560     5419.24
    173600     5420.74
    173640     5421.25
    173680     5422.66
    173720     5423.92
    173760     5425.36
    173800     5426.51
    173840      5428.4
    173880     5429.55
    173920     5430.74
    173960      5432.2
    174000     5433.45
    174040     5434.49
    174080     5435.45
    174120     5436.74
    174160     5438.39
    174200     5439.19
    174240     5440.34
    174280     5441.97
    174320     5443.21
    174360     5444.24
    174400     5445.69
    174440     5446.22
    174480     5447.63
    174520      5448.9
    174560     5450.34
    174600     5451.49
    174640     5453.35
    174680     5454.53
    174720      5455.7
    174760     5457.17
    174800     5458.41
    174840     5459.45
    174880     5460.41
    174920      5461.7
    174960     5463.35
    175000     5464.17
    175040     5465.32
    175080     5466.96
    175120      5468.2
    175160     5469.19
    175200     5470.67
    175240     5471.19
    175280     5472.59
    175320     5473.89
    175360     5475.32
    175400     5476.45
    175440     5478.33
    175480      5479.5
    175520     5480.68
    175560     5482.16
    175600     5483.39
    175640     5484.43
    175680     5485.39
    175720     5486.67
    175760     5488.33
    175800     5489.14
    175840      5490.3
    175880     5491.93
    175920     5493.21
    175960     5494.21
    176000     5495.66
    176040      5496.2
    176080     5497.59
    176120      5498.9
    176160     5500.32
    176200     5501.46
    176240     5503.33
    176280      5504.5
    176320     5505.67
    176360     5507.14
    176400     5508.42
    176440     5509.42
    176480     5510.38
    176520     5511.67
    176560     5513.34
    176600     5514.15
    176640     5515.33
    176680     5516.96
    176720     5518.23
    176760     5519.22
    176800     5520.68
    176840     5521.21
    176880     5522.61
    176920     5523.91
    176960     5525.33
    177000     5526.47
    177040     5528.35
    177080     5529.52
    177120     5530.68
    177160     5532.16
    177200     5533.43
    177240     5534.43
    177280     5535.38
    177320     5536.68
    177360     5538.35
    177400     5539.18
    177440     5540.34
    177480     5541.98
    177520     5543.23
    177560     5544.23
    177600      5545.7
    177640     5546.22
    177680     5547.62
    177720     5548.91
    177760     5550.33
    177800     5551.49
    177840     5553.37
    177880     5554.53
    177920     5555.67
    177960     5557.17
    178000     5558.43
    178040     5559.43
    178080     5560.38
    178120     5561.67
    178160     5563.34
    178200     5564.19
    178240     5565.34
    178280     5566.99
    178320     5568.22
    178360     5569.23
    178400     5570.71
    178440     5571.18
    178480     5572.59
    178520      5573.9
    178560     5575.31
    178600     5576.48
    178640     5578.33
    178680     5579.48
    178720     5580.63
    178760     5582.14
    178800      5583.4
    178840     5584.43
    178880     5585.39
    178920     5586.67
    178960     5588.32
    179000     5589.14
    179040     5590.31
    179080     5591.97
    179120     5593.21
    179160      5594.2
    179200     5595.66
    179240     5596.15
    179280     5597.56
    179320     5598.85
    179360     5600.28
    179400     5601.46
    179440     5603.29
    179480     5604.45
    179520     5605.58
    179560     5607.12
    179600     5608.34
    179640     5609.38
    179680     5610.39
    179720     5611.64
    179760     5613.29
    179800      5614.1
    179840     5615.28
    179880     5616.96
    179920     5618.19
    179960      5619.2
    180000     5620.64
    180040     5621.14
    180080     5622.57
    180120     5623.84
    180160     5625.25
    180200     5626.45
    180240      5628.3
    180280     5629.45
    180320     5630.58
    180360     5632.12
    180400     5633.34
    180440     5634.37
    180480     5635.39
    180520     5636.62
    180560     5638.28
    180600     5639.09
    180640     5640.28
    180680     5641.97
    180720      5643.2
    180760     5644.22
    180800     5645.66
    180840     5646.14
    180880     5647.57
    180920     5648.83
    180960     5650.26
    181000     5651.46
    181040     5653.31
    181080     5654.45
    181120     5655.58
    181160     5657.11
    181200     5658.34
    181240     5659.36
    181280     5660.38
    181320     5661.62
    181360     5663.29
    181400     5664.12
    181440     5665.28
    181480     5666.98
    181520     5668.22
    181560     5669.24
    181600     5670.66
    181640     5671.17
    181680     5672.57
    181720     5673.82
    181760     5675.25
    181800     5676.46
    181840     5678.31
    181880     5679.45
    181920     5680.57
    181960      5682.1
    182000     5683.34
    182040     5684.37
    182080     5685.38
    182120     5686.62
    182160     5688.28
    182200     5689.12
    182240     5690.27
    182280     5691.98
    182320     5693.18
    182360     5694.23
    182400     5695.67
    182440     5696.16
    182480     5697.55
    182520      5698.8
    182560     5700.25
    182600     5701.48
    182640     5703.32
    182680     5704.48
    182720     5705.58
    182760     5707.14
    182800     5708.35
    182840     5709.38
    182880     5710.39
    182920     5711.63
    182960     5713.28
    183000     5714.15
    183040     5715.24
    183080     5716.98
    183120     5718.17
    183160     5719.26
    183200     5720.67
    183240     5721.19
    183280     5722.57
    183320     5723.81
    183360     5725.25
    183400     5726.51
    183440     5728.32
    183480      5729.5
    183520     5730.58
    183560     5732.15
    183600     5733.38
    183640     5734.39
    183680     5735.41
    183720     5736.66
    183760     5738.29
    183800     5739.18
    183840     5740.24
    183880     5741.98
    183920     5743.18
    183960     5744.26
    184000     5745.68
    184040      5746.2
    184080     5747.61
    184120     5748.81
    184160     5750.26
    184200     5751.54
    184240     5753.33
    184280     5754.51
    184320     5755.57
    184360     5757.18
    184400     5758.38
    184440      5759.4
    184480     5760.43
    184520     5761.68
    184560     5763.27
    184600     5764.17
    184640     5765.22
    184680     5766.99
    184720     5768.18
    184760     5769.23
    184800     5770.68
    184840     5771.21
    184880      5772.6
    184920     5773.81
    184960     5775.27
    185000     5776.55
    185040     5778.32
    185080     5779.48
    185120     5780.55
    185160     5782.18
    185200      5783.4
    185240     5784.39
    185280     5785.46
    185320     5786.68
    185360     5788.27
    185400     5789.16
    185440     5790.22
    185480        5792
    185520     5793.21
    185560     5794.25
    185600     5795.69
    185640     5796.19
    185680     5797.59
    185720     5798.81
    185760     5800.26
    185800     5801.55
    185840      5803.3
    185880     5804.49
    185920     5805.57
    185960     5807.17
    186000     5808.43
    186040     5809.41
    186080     5810.46
    186120      5811.7
    186160     5813.26
    186200     5814.15
    186240     5815.24
    186280     5816.99
    186320     5818.25
    186360     5819.25
    186400     5820.67
    186440     5821.21
    186480      5822.6
    186520     5823.85
    186560     5825.28
    186600     5826.56
    186640     5828.33
    186680      5829.5
    186720     5830.61
    186760     5832.19
    186800     5833.44
    186840     5834.43
    186880     5835.49
    186920     5836.73
    186960      5838.3
    187000     5839.15
    187040     5840.28
    187080     5842.01
    187120     5843.29
    187160     5844.27
    187200     5845.71
    187240     5846.23
    187280     5847.64
    187320     5848.88
    187360      5850.3
    187400     5851.59
    187440     5853.36
    187480     5854.53
    187520     5855.61
    187560     5857.24
    187600     5858.44
    187640     5859.46
    187680     5860.51
    187720     5861.77
    187760     5863.32
    187800     5864.19
    187840     5865.33
    187880     5867.05
    187920      5868.3
    187960     5869.31
    188000     5870.74
    188040     5871.29
    188080      5872.7
    188120     5873.93
    188160     5875.33
    188200     5876.66
    188240      5878.4
    188280     5879.58
    188320     5880.67
    188360     5882.27
    188400     5883.51
    188440     5884.52
    188480     5885.52
    188520     5886.81
    188560     5888.38
    188600     5889.25
    188640     5890.34
    188680     5892.09
    188720     5893.36
    188760     5894.35
    188800     5895.78
    188840     5896.32
    188880     5897.76
    188920     5898.98
    188960     5900.39
    189000     5901.72
    189040     5903.45
    189080     5904.61
    189120     5905.73
    189160     5907.34
    189200     5908.58
    189240     5909.56
    189280     5910.56
    189320     5911.85
    189360     5913.43
    189400      5914.3
    189440     5915.36
    189480     5917.14
    189520      5918.4
    189560     5919.42
    189600     5920.82
    189640     5921.37
    189680     5922.83
    189720        5924
    189760     5925.42
    189800     5926.74
    189840     5928.48
    189880     5929.66
    189920     5930.76
    189960     5932.36
    190000     5933.63
    190040      5934.6
    190080     5935.57
    190120     5936.91
    190160     5938.45
    190200     5939.33
    190240      5940.4
    190280     5942.18
    190320     5943.42
    190360     5944.44
    190400     5945.85
    190440      5946.4
    190480     5947.85
    190520     5949.04
    190560     5950.46
    190600     5951.78
    190640     5953.51
    190680     5954.69
    190720      5955.8
    190760     5957.37
    190800     5958.66
    190840     5959.63
    190880     5960.61
    190920      5961.9
    190960     5963.48
    191000     5964.37
    191040     5965.43
    191080     5967.19
    191120     5968.43
    191160     5969.44
    191200     5970.88
    191240      5971.4
    191280     5972.87
    191320     5974.06
    191360     5975.49
    191400     5976.81
    191440     5978.54
    191480     5979.73
    191520     5980.84
    191560      5982.4
    191600     5983.68
    191640     5984.66
    191680     5985.66
    191720     5986.92
    191760      5988.5
    191800     5989.39
    191840     5990.47
    191880      5992.2
    191920     5993.45
    191960     5994.48
    192000     5995.93
    192040     5996.44
    192080     5997.89
    192120     5999.08
    192160     6000.55
    192200     6001.87
    192240     6003.57
    192280     6004.79
    192320     6005.89
    192360     6007.44
    192400     6008.72
    192440     6009.73
    192480     6010.71
    192520     6011.98
    192560     6013.55
    192600     6014.44
    192640     6015.54
    192680     6017.24
    192720      6018.5
    192760     6019.53
    192800     6020.98
    192840     6021.49
    192880     6022.95
    192920     6024.12
    192960     6025.59
    193000     6026.92
    193040     6028.59
    193080     6029.85
    193120     6030.93
    193160     6032.47
    193200     6033.75
    193240     6034.77
    193280     6035.74
    193320     6037.03
    193360     6038.64
    193400     6039.52
    193440     6040.61
    193480     6042.28
    193520     6043.56
    193560     6044.59
    193600     6046.03
    193640     6046.51
    193680     6047.98
    193720     6049.17
    193760     6050.65
    193800     6051.97
    193840     6053.62
    193880     6054.87
    193920     6055.95
    193960      6057.5
    194000     6058.78
    194040     6059.82
    194080     6060.76
    194120     6062.08
    194160     6063.67
    194200     6064.57
    194240     6065.64
    194280     6067.34
    194320     6068.61
    194360     6069.62
    194400     6071.07
    194440     6071.55
    194480     6073.02
    194520     6074.22
    194560     6075.71
    194600     6077.02
    194640     6078.64
    194680      6079.9
    194720     6080.99
    194760     6082.54
    194800     6083.86
    194840     6084.85
    194880     6085.83
    194920     6087.14
    194960     6088.73
    195000     6089.59
    195040     6090.67
    195080      6092.4
    195120     6093.64
    195160     6094.63
    195200     6096.12
    195240      6096.6
    195280     6098.05
    195320     6099.26
    195360     6100.74
    195400     6102.07
    195440     6103.68
    195480     6104.95
    195520     6106.05
    195560     6107.58
    195600     6108.88
    195640     6109.88
    195680     6110.87
    195720     6112.15
    195760     6113.75
    195800     6114.63
    195840     6115.71
    195880     6117.45
    195920     6118.68
    195960     6119.67
    196000     6121.15
    196040     6121.64
    196080     6123.05
    196120     6124.29
    196160     6125.76
    196200     6127.09
    196240     6128.71
    196280     6129.98
    196320     6131.07
    196360     6132.62
    196400     6133.91
    196440     6134.91
    196480     6135.88
    196520     6137.17
    196560     6138.78
    196600     6139.65
    196640     6140.73
    196680     6142.46
    196720      6143.7
    196760     6144.66
    196800     6146.17
    196840     6146.65
    196880     6148.08
    196920      6149.3
    196960     6150.79
    197000     6152.14
    197040     6153.76
    197080     6154.98
    197120     6156.08
    197160     6157.65
    197200     6158.92
    197240     6159.96
    197280     6160.91
    197320     6162.18
    197360     6163.78
    197400     6164.66
    197440     6165.76
    197480     6167.48
    197520      6168.7
    197560     6169.65
    197600     6171.17
    197640     6171.65
    197680     6173.08
    197720     6174.29
    197760     6175.79
    197800     6177.14
    197840     6178.73
    197880     6179.99
    197920     6181.05
    197960     6182.65
    198000      6183.9
    198040     6184.94
    198080      6185.9
    198120     6187.18
    198160     6188.79
    198200     6189.68
    198240     6190.74
    198280     6192.47
    198320     6193.71
    198360     6194.66
    198400     6196.16
    198440     6196.68
    198480     6198.07
    198520     6199.28
    198560     6200.78
    198600     6202.15
    198640     6203.74
    198680     6205.01
    198720     6206.06
    198760     6207.68
    198800      6208.9
    198840     6209.93
    198880      6210.9
    198920     6212.18
    198960     6213.78
    199000     6214.66
    199040     6215.73
    199080     6217.48
    199120      6218.7
    199160     6219.64
    199200     6221.14
    199240     6221.67
    199280     6223.05
    199320     6224.25
    199360      6225.8
    199400     6227.12
    199440     6228.72
    199480        6230
    199520     6231.06
    199560     6232.69
    199600      6233.9
    199640     6234.93
    199680     6235.89
    199720     6237.19
    199760     6238.78
    199800     6239.66
    199840     6240.74
    199880     6242.48
    199920     6243.71
    199960     6244.64
    200000     6246.14
    200040     6246.66
    200080     6248.04
    200120     6249.27
    200160     6250.81
    200200     6252.15
    200240     6253.73
    200280        6255
    200320     6256.07
    200360     6257.68
    200400      6258.9
    200440     6259.91
    200480     6260.91
    200520     6262.19
    200560     6263.78
    200600     6264.65
    200640     6265.74
    200680     6267.48
    200720      6268.7
    200760     6269.61
    200800     6271.15
    200840     6271.64
    200880     6273.01
    200920     6274.25
    200960      6275.8
    201000     6277.15
    201040     6278.73
    201080     6279.97
    201120     6281.06
    201160     6282.66
    201200      6283.9
    201240      6284.9
    201280      6285.9
    201320     6287.17
    201360     6288.77
    201400     6289.63
    201440     6290.71
    201480     6292.48
    201520     6293.68
    201560     6294.58
    201600     6296.14
    201640     6296.62
    201680     6297.99
    201720     6299.25
    201760     6300.83
    201800     6302.15
    201840     6303.74
    201880     6304.97
    201920     6306.07
    201960     6307.66
    202000     6308.91
    202040     6309.93
    202080      6310.9
    202120     6312.18
    202160     6313.78
    202200     6314.63
    202240     6315.74
    202280     6317.52
    202320     6318.71
    202360     6319.57
    202400     6321.17
    202440     6321.65
    202480     6323.03
    202520     6324.28
    202560     6325.85
    202600     6327.15
    202640     6328.75
    202680     6329.96
    202720     6331.08
    202760     6332.68
    202800     6333.92
    202840     6334.95
    202880     6335.93
    202920      6337.2
    202960     6338.79
    203000     6339.63
    203040     6340.77
    203080     6342.52
    203120     6343.72
    203160     6344.61
    203200      6346.2
    203240     6346.68
    203280     6348.04
    203320     6349.29
    203360     6350.86
    203400     6352.19
    203440     6353.76
    203480     6354.99
    203520     6356.11
    203560      6357.7
    203600     6358.96
    203640     6359.97
    203680     6360.98
    203720     6362.22
    203760     6363.78
    203800     6364.65
    203840      6365.8
    203880     6367.54
    203920     6368.73
    203960     6369.62
    204000     6371.23
    204040     6371.68
    204080     6373.04
    204120     6374.27
    204160     6375.88
    204200     6377.19
    204240     6378.77
    204280     6380.01
    204320     6381.13
    204360      6382.7
    204400     6383.99
    204440        6385
    204480     6385.98
    204520     6387.22
    204560     6388.82
    204600     6389.67
    204640     6390.83
    204680     6392.56
    204720     6393.75
    204760     6394.65
    204800     6396.25
    204840     6396.69
    204880     6398.06
    204920     6399.29
    204960      6400.9
    205000     6402.21
    205040     6403.82
    205080     6405.07
    205120     6406.18
    205160     6407.72
    205200        6409
    205240     6410.03
    205280        6411
    205320     6412.25
    205360     6413.87
    205400     6414.73
    205440     6415.87
    205480     6417.59
    205520      6418.8
    205560     6419.68
    205600     6421.29
    205640     6421.72
    205680     6423.08
    205720      6424.3
    205760     6425.92
    205800      6427.2
    205840     6428.83
    205880     6430.09
    205920     6431.18
    205960     6432.73
    206000     6434.03
    206040     6435.06
    206080     6436.03
    206120      6437.3
    206160     6438.89
    206200     6439.73
    206240     6440.89
    206280     6442.61
    206320     6443.81
    206360     6444.68
    206400     6446.29
    206440     6446.72
    206480     6448.08
    206520     6449.31
    206560      6450.9
    206600     6452.23
    206640     6453.86
    206680     6455.08
    206720     6456.19
    206760     6457.75
    206800     6459.04
    206840      6460.1
    206880     6461.07
    206920     6462.36
    206960     6463.91
    207000     6464.75
    207040     6465.91
    207080     6467.67
    207120     6468.85
    207160     6469.72
    207200     6471.34
    207240     6471.75
    207280      6473.1
    207320     6474.33
    207360     6475.92
    207400     6477.24
    207440     6478.87
    207480      6480.1
    207520     6481.25
    207560      6482.8
    207600     6484.05
    207640     6485.13
    207680     6486.14
    207720      6487.4
    207760     6488.95
    207800     6489.78
    207840     6490.96
    207880     6492.69
    207920     6493.89
    207960     6494.72
    208000     6496.38
    208040     6496.79
    208080     6498.12
    208120     6499.39
    208160     6500.92
    208200     6502.25
    208240     6503.94
    208280     6505.14
    208320     6506.29
    208360     6507.86
    208400     6509.06
    208440     6510.16
    208480     6511.17
    208520     6512.42
    208560     6514.01
    208600     6514.81
    208640     6515.96
    208680     6517.71
    208720     6518.92
    208760     6519.74
    208800     6521.39
    208840     6521.77
    208880     6523.13
    208920     6524.44
    208960     6525.97
    209000     6527.29
    209040     6528.97
    209080     6530.14
    209120      6531.3
    209160     6532.86
    209200     6534.07
    209240     6535.17
    209280     6536.17
    209320     6537.44
    209360     6539.02
    209400     6539.86
    209440     6540.99
    209480     6542.74
    209520     6543.94
    209560     6544.76
    209600     6546.42
    209640     6546.79
    209680     6548.15
    209720     6549.46
    209760     6551.02
    209800     6552.32
    209840     6554.01
    209880     6555.19
    209920     6556.32
    209960      6557.9
    210000     6559.12
    210040     6560.18
    210080     6561.16
    210120     6562.46
    210160     6564.04
    210200      6564.9
    210240        6566
    210280     6567.76
    210320     6568.95
    210360     6569.75
    210400     6571.45
    210440     6571.78
    210480     6573.14
    210520     6574.45
    210560     6576.02
    210600     6577.34
    210640     6579.06
    210680     6580.23
    210720     6581.37
    210760     6582.93
    210800     6584.15
    210840     6585.19
    210880      6586.2
    210920     6587.49
    210960     6589.04
    211000     6589.93
    211040     6591.02
    211080     6592.78
    211120     6593.97
    211160     6594.76
    211200     6596.43
    211240     6596.79
    211280     6598.16
    211320     6599.46
    211360     6601.06
    211400     6602.37
    211440     6604.08
    211480     6605.28
    211520     6606.44
    211560     6607.94
    211600     6609.18
    211640     6610.25
    211680     6611.23
    211720     6612.53
    211760     6614.08
    211800     6614.96
    211840     6616.06
    211880     6617.84
    211920        6619
    211960     6619.79
    212000     6621.46
    212040     6621.86
    212080     6623.19
    212120     6624.51
    212160     6626.11
    212200     6627.43
    212240     6629.14
    212280     6630.35
    212320     6631.48
    212360        6633
    212400     6634.26
    212440      6635.3
    212480     6636.26
    212520     6637.59
    212560     6639.12
    212600     6640.02
    212640     6641.13
    212680     6642.89
    212720     6644.06
    212760     6644.87
    212800     6646.52
    212840     6646.87
    212880     6648.24
    212920     6649.55
    212960     6651.17
    213000     6652.45
    213040     6654.18
    213080      6655.4
    213120     6656.55
    213160     6658.07
    213200     6659.33
    213240     6660.38
    213280     6661.36
    213320     6662.64
    213360      6664.2
    213400     6665.07
    213440     6666.18
    213480     6667.97
    213520     6669.12
    213560     6669.97
    213600     6671.58
    213640     6671.94
    213680     6673.34
    213720     6674.67
    213760     6676.24
    213800     6677.52
    213840     6679.23
    213880     6680.47
    213920     6681.62
    213960     6683.13
    214000     6684.39
    214040     6685.46
    214080     6686.45
    214120     6687.72
    214160     6689.27
    214200     6690.12
    214240     6691.24
    214280     6693.06
    214320     6694.19
    214360        6695
    214400     6696.64
    214440     6697.01
    214480     6698.39
    214520     6699.74
    214560     6701.31
    214600     6702.62
    214640     6704.31
    214680     6705.54
    214720     6706.66
    214760     6708.17
    214800     6709.45
    214840     6710.51
    214880     6711.55
    214920      6712.8
    214960     6714.34
    215000      6715.2
    215040     6716.32
    215080      6718.1
    215120     6719.28
    215160     6720.09
    215200     6721.71
    215240     6722.07
    215280     6723.46
    215320     6724.81
    215360     6726.37
    215400     6727.65
    215440     6729.38
    215480     6730.59
    215520     6731.72
    215560     6733.23
    215600     6734.49
    215640     6735.59
    215680     6736.62
    215720     6737.87
    215760     6739.42
    215800     6740.28
    215840     6741.39
    215880     6743.18
    215920     6744.35
    215960     6745.15
    216000     6746.78
    216040     6747.15
    216080     6748.52
    216120     6749.85
    216160     6751.44
    216200     6752.73
    216240     6754.46
    216280     6755.66
    216320     6756.81
    216360     6758.31
    216400     6759.55
    216440     6760.65
    216480     6761.67
    216520     6762.89
    216560     6764.47
    216600     6765.32
    216640     6766.45
    216680     6768.22
    216720     6769.38
    216760      6770.2
    216800     6771.82
    216840     6772.18
    216880     6773.56
    216920      6774.9
    216960      6776.5
    217000     6777.79
    217040      6779.5
    217080     6780.69
    217120     6781.84
    217160     6783.34
    217200     6784.59
    217240     6785.71
    217280     6786.73
    217320     6787.93
    217360     6789.52
    217400     6790.32
    217440     6791.49
    217480     6793.27
    217520     6794.42
    217560     6795.23
    217600     6796.92
    217640     6797.21
    217680     6798.61
    217720     6799.97
    217760     6801.53
    217800     6802.82
    217840     6804.56
    217880     6805.76
    217920     6806.93
    217960     6808.38
    218000     6809.62
    218040     6810.77
    218080     6811.81
    218120     6813.01
    218160     6814.61
    218200     6815.38
    218240     6816.53
    218280     6818.33
    218320     6819.49
    218360      6820.3
    218400     6821.96
    218440     6822.25
    218480     6823.63
    218520     6825.02
    218560      6826.6
    218600     6827.87
    218640     6829.58
    218680      6830.8
    218720     6831.94
    218760     6833.43
    218800     6834.66
    218840     6835.82
    218880     6836.83
    218920     6838.05
    218960     6839.62
    219000     6840.42
    219040     6841.54
    219080     6843.34
    219120     6844.52
    219160     6845.32
    219200     6846.99
    219240     6847.28
    219280     6848.66
    219320     6850.05
    219360     6851.65
    219400     6852.88
    219440     6854.61
    219480     6855.81
    219520     6856.98
    219560     6858.47
    219600      6859.7
    219640     6860.81
    219680     6861.86
    219720     6863.05
    219760     6864.66
    219800     6865.45
    219840     6866.55
    219880     6868.37
    219920     6869.54
    219960     6870.38
    220000     6871.98
    220040     6872.29
    220080     6873.65
    220120     6875.06
    220160     6876.66
    220200     6877.94
    220240     6879.64
    220280     6880.85
    220320     6881.98
    220360     6883.47
    220400     6884.74
    220440     6885.85
    220480      6886.9
    220520     6888.08
    220560     6889.66
    220600     6890.43
    220640     6891.58
    220680     6893.36
    220720     6894.55
    220760     6895.38
    220800     6896.96
    220840      6897.3
    220880     6898.67
    220920     6900.07
    220960     6901.69
    221000     6902.95
    221040     6904.64
    221080     6905.88
    221120     6907.02
    221160     6908.49
    221200     6909.74
    221240     6910.87
    221280     6911.92
    221320     6913.11
    221360     6914.72
    221400     6915.46
    221440     6916.62
    221480     6918.41
    221520     6919.56
    221560     6920.39
    221600     6921.97
    221640     6922.36
    221680     6923.72
    221720      6925.1
    221760     6926.74
    221800     6927.98
    221840     6929.65
    221880     6930.94
    221920     6932.05
    221960     6933.52
    222000     6934.79
    222040     6935.92
    222080     6936.96
    222120     6938.15
    222160     6939.79
    222200     6940.49
    222240     6941.65
    222280     6943.45
    222320     6944.61
    222360     6945.45
    222400     6947.02
    222440     6947.37
    222480     6948.73
    222520     6950.16
    222560      6951.8
    222600     6953.01
    222640     6954.69
    222680     6955.92
    222720     6957.07
    222760     6958.54
    222800     6959.85
    222840     6960.97
    222880     6961.99
    222920      6963.2
    222960     6964.87
    223000     6965.56
    223040     6966.71
    223080     6968.51
    223120     6969.68
    223160     6970.52
    223200     6972.11
    223240     6972.45
    223280     6973.78
    223320     6975.24
    223360     6976.85
    223400      6978.1
    223440     6979.76
    223480     6981.01
    223520     6982.13
    223560      6983.6
    223600     6984.89
    223640     6986.07
    223680     6987.07
    223720     6988.28
    223760     6989.93
    223800     6990.65
    223840     6991.77
    223880     6993.56
    223920     6994.76
    223960     6995.58
    224000      6997.2
    224040     6997.53
    224080     6998.85
    224120      7000.3
    224160     7001.95
    224200     7003.19
    224240     7004.86
    224280     7006.11
    224320     7007.22
    224360     7008.73
    224400     7010.01
    224440     7011.17
    224480     7012.18
    224520     7013.38
    224560     7015.07
    224600     7015.76
    224640     7016.87
    224680     7018.67
    224720     7019.85
    224760     7020.65
    224800      7022.3
    224840     7022.64
    224880     7023.94
    224920     7025.38
    224960     7027.03
    225000      7028.3
    225040     7029.96
    225080     7031.21
    225120     7032.35
    225160     7033.87
    225200     7035.08
    225240     7036.29
    225280     7037.31
    225320      7038.5
    225360     7040.17
    225400     7040.87
    225440     7041.94
    225480     7043.77
    225520     7044.93
    225560     7045.73
    225600      7047.4
    225640     7047.75
    225680     7049.06
    225720     7050.51
    225760     7052.13
    225800     7053.39
    225840     7055.05
    225880      7056.3
    225920     7057.48
    225960     7058.98
    226000     7060.22
    226040      7061.4
    226080     7062.43
    226120     7063.63
    226160     7065.27
    226200        7066
    226240     7067.04
    226280     7068.87
    226320     7070.04
    226360     7070.87
    226400     7072.53
    226440     7072.88
    226480     7074.19
    226520     7075.65
    226560     7077.28
    226600     7078.49
    226640     7080.18
    226680     7081.46
    226720     7082.62
    226760     7084.13
    226800     7085.38
    226840     7086.55
    226880     7087.58
    226920     7088.78
    226960     7090.41
    227000     7091.15
    227040     7092.15
    227080     7094.02
    227120     7095.17
    227160     7095.99
    227200     7097.66
    227240     7098.02
    227280     7099.33
    227320     7100.79
    227360     7102.44
    227400     7103.64
    227440     7105.32
    227480     7106.63
    227520     7107.78
    227560     7109.26
    227600     7110.52
    227640     7111.69
    227680     7112.71
    227720     7113.94
    227760     7115.55
    227800     7116.32
    227840     7117.34
    227880      7119.2
    227920     7120.33
    227960     7121.15
    228000      7122.8
    228040     7123.18
    228080     7124.46
    228120     7125.95
    228160     7127.59
    228200      7128.8
    228240     7130.48
    228280     7131.79
    228320     7132.91
    228360     7134.42
    228400     7135.67
    228440     7136.83
    228480     7137.88
    228520     7139.07
    228560     7140.69
    228600     7141.46
    228640     7142.48
    228680     7144.35
    228720     7145.45
    228760     7146.27
    228800     7147.98
    228840     7148.32
    228880      7149.6
    228920      7151.1
    228960     7152.75
    229000     7153.96
    229040     7155.61
    229080     7156.94
    229120     7158.06
    229160     7159.58
    229200     7160.79
    229240     7161.99
    229280        7163
    229320     7164.21
    229360     7165.84
    229400     7166.61
    229440     7167.66
    229480     7169.49
    229520     7170.59
    229560     7171.42
    229600     7173.15
    229640     7173.48
    229680     7174.78
    229720     7176.26
    229760     7177.91
    229800     7179.08
    229840     7180.77
    229880     7182.06
    229920     7183.23
    229960     7184.74
    230000     7185.94
    230040      7187.1
    230080     7188.14
    230120     7189.35
    230160     7190.97
    230200     7191.75
    230240     7192.79
    230280     7194.63
    230320     7195.75
    230360     7196.58
    230400     7198.32
    230440     7198.65
    230480     7199.92
    230520     7201.38
    230560     7203.06
    230600     7204.26
    230640     7205.91
    230680      7207.2
    230720     7208.37
    230760     7209.87
    230800     7211.06
    230840     7212.25
    230880     7213.31
    230920     7214.52
    230960     7216.13
    231000     7216.87
    231040     7217.93
    231080     7219.77
    231120     7220.92
    231160     7221.71
    231200     7223.47
    231240     7223.78
    231280     7225.03
    231320     7226.52
    231360      7228.2
    231400     7229.41
    231440     7231.03
    231480     7232.33
    231520     7233.49
    231560        7235
    231600     7236.19
    231640     7237.38
    231680     7238.45
    231720     7239.66
    231760     7241.26
    231800     7241.99
    231840     7243.07
    231880      7244.9
    231920     7246.06
    231960     7246.84
    232000     7248.61
    232040     7248.91
    232080     7250.15
    232120     7251.67
    232160     7253.33
    232200     7254.55
    232240     7256.13
    232280     7257.47
    232320      7258.6
    232360     7260.18
    232400     7261.36
    232440     7262.52
    232480      7263.6
    232520     7264.82
    232560      7266.4
    232600     7267.13
    232640     7268.22
    232680     7270.07
    232720      7271.2
    232760     7271.96
    232800     7273.75
    232840     7274.06
    232880     7275.26
    232920      7276.8
    232960     7278.49
    233000     7279.68
    233040     7281.28
    233080     7282.63
    233120     7283.74
    233160     7285.33
    233200     7286.51
    233240     7287.68
    233280     7288.76
    233320     7289.99
    233360     7291.59
    233400     7292.28
    233440     7293.35
    233480     7295.24
    233520     7296.39
    233560     7297.13
    233600      7298.9
    233640     7299.25
    233680     7300.44
    233720     7301.99
    233760     7303.64
    233800     7304.86
    233840     7306.45
    233880     7307.77
    233920     7308.92
    233960      7310.5
    234000     7311.68
    234040     7312.86
    234080     7313.93
    234120     7315.15
    234160     7316.79
    234200     7317.45
    234240     7318.52
    234280     7320.43
    234320     7321.58
    234360     7322.29
    234400     7324.06
    234440     7324.43
    234480     7325.63
    234520     7327.17
    234560     7328.83
    234600     7330.05
    234640     7331.61
    234680     7332.94
    234720      7334.1
    234760      7335.7
    234800     7336.87
    234840     7338.02
    234880     7339.11
    234920      7340.3
    234960     7341.96
    235000     7342.64
    235040     7343.72
    235080     7345.59
    235120     7346.75
    235160     7347.44
    235200      7349.2
    235240     7349.58
    235280     7350.79
    235320     7352.36
    235360     7353.99
    235400     7355.23
    235440     7356.79
    235480     7358.13
    235520     7359.27
    235560     7360.91
    235600     7362.05
    235640     7363.22
    235680     7364.28
    235720     7365.44
    235760     7367.15
    235800      7367.8
    235840     7368.87
    235880     7370.74
    235920     7371.92
    235960     7372.64
    236000     7374.41
    236040     7374.77
    236080        7376
    236120     7377.54
    236160     7379.18
    236200     7380.42
    236240     7381.98
    236280     7383.34
    236320     7384.47
    236360     7386.08
    236400     7387.22
    236440     7388.38
    236480      7389.5
    236520     7390.58
    236560     7392.31
    236600     7392.94
    236640     7394.07
    236680     7395.94
    236720     7397.06
    236760     7397.82
    236800     7399.58
    236840     7399.94
    236880     7401.18
    236920     7402.69
    236960     7404.36
    237000     7405.57
    237040     7407.15
    237080      7408.5
    237120     7409.66
    237160     7411.26
    237200      7412.4
    237240     7413.58
    237280     7414.66
    237320     7415.77
    237360     7417.47
    237400     7418.14
    237440     7419.29
    237480     7421.11
    237520     7422.22
    237560     7423.06
    237600     7424.76
    237640     7425.11
    237680     7426.35
    237720     7427.88
    237760     7429.55
    237800     7430.76
    237840     7432.34
    237880     7433.68
    237920     7434.82
    237960     7436.45
    238000     7437.58
    238040     7438.76
    238080     7439.83
    238120     7440.98
    238160     7442.64
    238200     7443.32
    238240     7444.49
    238280     7446.27
    238320     7447.42
    238360     7448.26
    238400     7449.95
    238440     7450.29
    238480     7451.55
    238520     7453.09
    238560      7454.7
    238600     7455.97
    238640     7457.51
    238680     7458.85
    238720     7460.01
    238760     7461.63
    238800     7462.77
    238840     7463.93
    238880        7465
    238920     7466.16
    238960     7467.82
    239000     7468.52
    239040     7469.65
    239080     7471.47
    239120     7472.59
    239160     7473.42
    239200     7475.15
    239240     7475.48
    239280     7476.74
    239320     7478.27
    239360     7479.83
    239400     7481.17
    239440      7482.7
    239480     7484.02
    239520     7485.19
    239560     7486.81
    239600     7487.95
    239640      7489.1
    239680     7490.19
    239720     7491.32
    239760     7492.98
    239800     7493.75
    239840     7494.86
    239880     7496.67
    239920     7497.76
    239960     7498.62
    240000     7500.34
    240040     7500.67
    240080     7501.94
    240120     7503.47
    240160     7505.06
    240200     7506.35
    240240     7507.87
    240280     7509.19
    240320     7510.38
    240360     7512.03
    240400      7513.1
    240440     7514.28
    240480     7515.39
    240520      7516.5
    240560      7518.2
    240600     7518.91
    240640     7520.03
    240680     7521.82
    240720     7522.93
    240760     7523.77
    240800     7525.53
    240840     7525.87
    240880     7527.09
    240920     7528.65
    240960     7530.22
    241000     7531.52
    241040     7533.04
    241080     7534.39
    241120     7535.55
    241160     7537.22
    241200     7538.26
    241240     7539.46
    241280     7540.56
    241320     7541.69
    241360     7543.36
    241400     7544.09
    241440     7545.18
    241480     7547.01
    241520     7548.09
    241560     7548.93
    241600     7550.71
    241640        7551
    241680     7552.26
    241720     7553.82
    241760     7555.39
    241800      7556.7
    241840      7558.2
    241880     7559.56
    241920     7560.69
    241960     7562.39
    242000     7563.44
    242040     7564.65
    242080     7565.74
    242120     7566.82
    242160     7568.52
    242200     7569.23
    242240     7570.35
    242280     7572.16
    242320     7573.26
    242360     7574.06
    242400     7575.92
    242440     7576.14
    242480     7577.42
    242520     7578.98
    242560     7580.56
    242600     7581.85
    242640     7583.38
    242680     7584.72
    242720     7585.87
    242760     7587.51
    242800      7588.6
    242840     7589.77
    242880     7590.88
    242920     7591.97
    242960     7593.66
    243000      7594.4
    243040     7595.47
    243080      7597.3
    243120     7598.39
    243160      7599.2
    243200     7601.07
    243240     7601.28
    243280     7602.54
    243320     7604.11
    243360     7605.71
    243400     7607.02
    243440     7608.55
    243480     7609.89
    243520        7611
    243560     7612.65
    243600     7613.75
    243640     7614.93
    243680     7616.03
    243720     7617.13
    243760      7618.8
    243800     7619.55
    243840     7620.64
    243880     7622.42
    243920     7623.51
    243960     7624.36
    244000     7626.23
    244040     7626.39
    244080     7627.68
    244120     7629.25
    244160     7630.86
    244200     7632.16
    244240     7633.66
    244280     7635.04
    244320     7636.12
    244360      7637.8
    244400     7638.88
    244440     7640.06
    244480     7641.18
    244520     7642.28
    244560     7643.89
    244600     7644.67
    244640     7645.75
    244680     7647.55
    244720     7648.65
    244760     7649.51
    244800      7651.4
    244840     7651.51
    244880     7652.84
    244920      7654.4
    244960        7656
    245000      7657.3
    245040     7658.79
    245080     7660.18
    245120     7661.27
    245160     7662.94
    245200     7664.02
    245240      7665.2
    245280     7666.28
    245320      7667.4
    245360     7669.04
    245400     7669.78
    245440     7670.86
    245480     7672.66
    245520     7673.75
    245560     7674.65
    245600     7676.56
    245640      7676.6
    245680     7677.97
    245720      7679.5
    245760     7681.11
    245800     7682.39
    245840     7683.94
    245880     7685.33
    245920     7686.38
    245960     7688.04
    246000     7689.14
    246040     7690.28
    246080     7691.37
    246120     7692.52
    246160      7694.2
    246200     7694.89
    246240     7695.96
    246280     7697.78
    246320     7698.87
    246360     7699.81
    246400     7701.69
    246440     7701.73
    246480     7703.04
    246520     7704.63
    246560      7706.2
    246600     7707.47
    246640     7709.07
    246680     7710.45
    246720     7711.52
    246760     7713.16
    246800     7714.25
    246840     7715.41
    246880     7716.47
    246920     7717.65
    246960     7719.33
    247000     7720.03
    247040      7721.1
    247080      7722.9
    247120     7723.98
    247160     7724.93
    247200     7726.83
    247240     7726.88
    247280     7728.21
    247320     7729.79
    247360     7731.35
    247400     7732.61
    247440     7734.25
    247480     7735.61
    247520     7736.67
    247560     7738.33
    247600     7739.44
    247640     7740.59
    247680     7741.63
    247720     7742.85
    247760     7744.53
    247800     7745.22
    247840     7746.27
    247880     7748.09
    247920     7749.14
    247960     7750.09
    248000     7752.01
    248040     7752.06
    248080     7753.42
    248120     7754.97
    248160     7756.55
    248200     7757.74
    248240     7759.47
    248280     7760.81
    248320     7761.85
    248360     7763.54
    248400     7764.64
    248440     7765.78
    248480     7766.82
    248520     7768.05
    248560     7769.71
    248600     7770.44
    248640     7771.46
    248680     7773.27
    248720     7774.31
    248760     7775.26
    248800     7777.19
    248840     7777.23
    248880     7778.56
    248920     7780.09
    248960     7781.71
    249000     7782.87
    249040     7784.61
    249080     7785.98
    249120     7787.01
    249160     7788.71
    249200     7789.81
    249240     7790.92
    249280     7791.99
    249320     7793.18
    249360     7794.87
    249400     7795.59
    249440      7796.6
    249480     7798.43
    249520     7799.48
    249560     7800.42
    249600     7802.38
    249640     7802.39
    249680     7803.75
    249720     7805.26
    249760     7806.87
    249800     7808.05
    249840     7809.76
    249880     7811.14
    249920     7812.19
    249960     7813.88
    250000     7814.97
    250040     7816.05
    250080     7817.15
    250120     7818.37
    250160     7820.04
    250200     7820.76
    250240     7821.77
    250280      7823.6
    250320      7824.6
    250360     7825.58
    250400     7827.51
    250440     7827.55
    250480     7828.89
    250520      7830.4
    250560     7832.05
    250600     7833.23
    250640     7834.91
    250680     7836.34
    250720     7837.37
    250760     7839.06
    250800     7840.13
    250840     7841.27
    250880     7842.36
    250920     7843.57
    250960     7845.23
    251000      7845.9
    251040     7846.91
    251080     7848.79
    251120      7849.8
    251160     7850.75
    251200      7852.7
    251240     7852.73
    251280     7854.05
    251320     7855.57
    251360     7857.18
    251400     7858.42
    251440     7860.11
    251480     7861.51
    251520     7862.54
    251560      7864.2
    251600     7865.33
    251640     7866.43
    251680     7867.54
    251720     7868.73
    251760     7870.42
    251800     7871.04
    251840     7872.07
    251880     7873.95
    251920     7874.95
    251960     7875.89
    252000     7877.85
    252040     7877.88
    252080     7879.21
    252120     7880.71
    252160     7882.33
    252200     7883.55
    252240     7885.26
    252280     7886.68
    252320      7887.7
    252360     7889.37
    252400     7890.49
    252440      7891.6
    252480     7892.67
    252520     7893.85
    252560     7895.57
    252600     7896.21
    252640      7897.2
    252680     7899.11
    252720     7900.11
    252760     7901.06
    252800     7903.02
    252840     7903.03
    252880     7904.39
    252920     7905.87
    252960     7907.49
    253000     7908.67
    253040     7910.44
    253080     7911.85
    253120     7912.87
    253160     7914.53
    253200      7915.7
    253240     7916.76
    253280     7917.85
    253320     7919.03
    253360     7920.76
    253400     7921.37
    253440     7922.41
    253480     7924.31
    253520      7925.3
    253560     7926.25
    253600     7928.19
    253640     7928.24
    253680     7929.59
    253720     7931.08
    253760     7932.69
    253800     7933.85
    253840     7935.62
    253880     7937.05
    253920      7938.1
    253960     7939.73
    254000     7940.91
    254040     7941.97
    254080     7943.05
    254120     7944.24
    254160     7945.95
    254200     7946.58
    254240      7947.6
    254280     7949.53
    254320     7950.45
    254360     7951.44
    254400      7953.4
    254440      7953.4
    254480     7954.76
    254520     7956.27
    254560     7957.89
    254600     7959.03
    254640     7960.81
    254680     7962.22
    254720     7963.33
    254760     7964.91
    254800     7966.12
    254840     7967.16
    254880     7968.25
    254920     7969.44
    254960     7971.14
    255000     7971.79
    255040     7972.78
    255080     7974.74
    255120     7975.68
    255160     7976.63
    255200      7978.6
    255240     7978.61
    255280     7979.98
    255320      7981.5
    255360      7983.1
    255400     7984.25
    255440     7986.01
    255480     7987.46
    255520     7988.52
    255560     7990.11
    255600     7991.33
    255640     7992.37
    255680     7993.46
    255720     7994.64
    255760     7996.33
    255800     7996.98
    255840     7997.98
    255880     7999.93
    255920     8000.89
    255960     8001.86
    256000     8003.83
    256040     8003.83
    256080     8005.23
    256120     8006.69
    256160     8008.34
    256200     8009.46
    256240      8011.2
    256280      8012.7
    256320     8013.71
    256360     8015.34
    256400     8016.54
    256440     8017.59
    256480     8018.69
    256520     8019.85
    256560     8021.54
    256600     8022.22
    256640     8023.18
    256680     8025.11
    256720     8026.06
    256760     8027.07
    256800     8029.02
    256840     8029.05
    256880     8030.41
    256920      8031.9
    256960     8033.51
    257000     8034.65
    257040      8036.4
    257080     8037.91
    257120      8038.9
    257160     8040.57
    257200     8041.75
    257240     8042.76
    257280     8043.85
    257320     8045.04
    257360     8046.75
    257400     8047.43
    257440      8048.4
    257480     8050.29
    257520     8051.26
    257560     8052.28
    257600      8054.2
    257640     8054.22
    257680     8055.54
    257720     8057.07
    257760     8058.72
    257800     8059.82
    257840     8061.56
    257880     8063.08
    257920     8064.08
    257960     8065.72
    258000     8066.96
    258040     8067.93
    258080     8069.02
    258120     8070.22
    258160     8071.93
    258200     8072.61
    258240     8073.56
    258280     8075.49
    258320     8076.46
    258360     8077.45
    258400     8079.41
    258440     8079.43
    258480     8080.74
    258520     8082.27
    258560     8083.85
    258600        8085
    258640     8086.72
    258680      8088.3
    258720     8089.28
    258760     8090.92
    258800     8092.12
    258840     8093.12
    258880     8094.21
    258920      8095.4
    258960     8097.13
    259000     8097.78
    259040     8098.76
    259080     8100.69
    259120     8101.63
    259160     8102.62
    259200     8104.57
    259240     8104.56
    259280     8105.89
    259320     8107.43
    259360        8109
    259400     8110.14
    259440      8111.9
    259480     8113.45
    259520     8114.46
    259560     8116.11
    259600     8117.27
    259640      8118.3
    259680     8119.38
    259720     8120.59
    259760      8122.3
    259800     8122.94
    259840     8123.96
    259880     8125.89
    259920     8126.79
    259960      8127.8
    260000     8129.73
    260040     8129.72
    260080     8131.05
    260120      8132.6
    260160     8134.15
    260200     8135.31
    260240     8137.03
    260280     8138.61
    260320     8139.62
    260360     8141.26
    260400     8142.41
    260440     8143.43
    260480     8144.48
    260520     8145.73
    260560     8147.45
    260600      8148.1
    260640     8149.13
    260680     8151.04
    260720     8151.93
    260760     8152.91
    260800     8154.88
    260840     8154.86
    260880     8156.17
    260920     8157.72
    260960     8159.29
    261000     8160.47
    261040     8162.17
    261080     8163.73
    261120      8164.8
    261160     8166.38
    261200     8167.56
    261240     8168.58
    261280     8169.64
    261320     8170.88
    261360     8172.59
    261400     8173.25
    261440     8174.28
    261480     8176.21
    261520     8177.07
    261560     8178.07
    261600     8180.04
    261640        8180
    261680     8181.37
    261720     8182.86
    261760     8184.49
    261800     8185.62
    261840     8187.31
    261880     8188.88
    261920     8189.95
    261960     8191.56
    262000     8192.75
    262040     8193.76
    262080     8194.78
    262120     8196.03
    262160     8197.74
    262200     8198.42
    262240     8199.45
    262280     8201.37
    262320      8202.2
    262360     8203.24
    262400     8205.22
    262440     8205.12
    262480     8206.55
    262520     8207.99
    262560     8209.63
    262600      8210.8
    262640     8212.48
    262680     8214.07
    262720     8215.11
    262760     8216.71
    262800      8217.9
    262840     8218.93
    262880     8219.94
    262920     8221.19
    262960     8222.91
    263000     8223.57
    263040     8224.59
    263080     8226.49
    263120     8227.37
    263160     8228.41
    263200     8230.37
    263240     8230.27
    263280     8231.71
    263320     8233.17
    263360      8234.8
    263400     8235.93
    263440     8237.65
    263480     8239.24
    263520      8240.3
    263560     8241.88
    263600     8243.05
    263640     8244.13
    263680      8245.1
    263720     8246.38
    263760     8248.07
    263800     8248.75
    263840     8249.77
    263880     8251.65
    263920     8252.53
    263960     8253.57
    264000      8255.5
    264040     8255.41
    264080     8256.85
    264120     8258.34
    264160     8259.92
    264200     8261.09
    264240     8262.84
    264280     8264.37
    264320     8265.45
    264360     8267.01
    264400     8268.19
    264440      8269.3
    264480     8270.24
    264520     8271.51
    264560     8273.22
    264600     8273.91
    264640     8274.92
    264680      8276.8
    264720     8277.73
    264760     8278.72
    264800     8280.65
    264840     8280.54
    264880     8281.99
    264920     8283.51
    264960     8285.07
    265000      8286.2
    265040     8287.97
    265080      8289.5
    265120     8290.55
    265160     8292.15
    265200     8293.33
    265240     8294.47
    265280     8295.39
    265320     8296.62
    265360     8298.33
    265400     8299.05
    265440     8300.04
    265480      8301.9
    265520     8302.85
    265560     8303.82
    265600     8305.77
    265640     8305.65
    265680     8307.14
    265720     8308.62
    265760     8310.21
    265800     8311.29
    265840     8313.09
    265880     8314.62
    265920     8315.67
    265960     8317.27
    266000     8318.49
    266040     8319.61
    266080     8320.54
    266120     8321.75
    266160     8323.45
    266200     8324.18
    266240     8325.17
    266280     8327.06
    266320     8327.98
    266360     8328.97
    266400     8330.91
    266440      8330.8
    266480     8332.27
    266520     8333.77
    266560     8335.39
    266600     8336.42
    266640      8338.2
    266680     8339.75
    266720     8340.82
    266760     8342.41
    266800     8343.61
    266840     8344.75
    266880     8345.71
    266920     8346.89
    266960     8348.62
    267000     8349.32
    267040     8350.31
    267080     8352.16
    267120     8353.14
    267160     8354.12
    267200     8356.07
    267240     8355.93
    267280     8357.41
    267320     8358.92
    267360     8360.52
    267400     8361.57
    267440     8363.34
    267480     8364.87
    267520     8365.99
    267560     8367.57
    267600     8368.76
    267640     8369.88
    267680     8370.86
    267720     8372.02
    267760     8373.76
    267800     8374.46
    267840     8375.46
    267880     8377.31
    267920     8378.31
    267960     8379.27
    268000      8381.2
    268040     8381.06
    268080     8382.51
    268120     8384.02
    268160     8385.64
    268200     8386.69
    268240     8388.46
    268280     8389.99
    268320     8391.13
    268360     8392.71
    268400     8393.89
    268440     8395.02
    268480     8395.99
    268520     8397.12
    268560     8398.88
    268600     8399.57
    268640     8400.61
    268680     8402.47
    268720     8403.44
    268760     8404.42
    268800     8406.33
    268840     8406.22
    268880     8407.66
    268920     8409.16
    268960     8410.78
    269000     8411.85
    269040     8413.61
    269080     8415.14
    269120     8416.31
    269160     8417.86
    269200     8419.07
    269240     8420.19
    269280     8421.16
    269320     8422.28
    269360     8424.05
    269400     8424.75
    269440     8425.74
    269480     8427.63
    269520     8428.58
    269560     8429.54
    269600     8431.47
    269640     8431.35
    269680      8432.8
    269720     8434.34
    269760     8435.94
    269800     8437.05
    269840     8438.76
    269880     8440.32
    269920     8441.49
    269960     8443.04
    270000     8444.23
    270040     8445.32
    270080     8446.32
    270120     8447.42
    270160     8449.22
    270200     8449.88
    270240      8450.9
    270280     8452.82
    270320     8453.72
    270360     8454.66
    270400     8456.63
    270440     8456.48
    270480     8457.93
    270520      8459.5
    270560     8461.07
    270600     8462.17
    270640     8463.91
    270680     8465.48
    270720     8466.61
    270760     8468.21
    270800     8469.32
    270840     8470.48
    270880     8471.49
    270920     8472.58
    270960     8474.38
    271000     8475.04
    271040     8476.06
    271080     8478.01
    271120     8478.83
    271160     8479.83
    271200     8481.79
    271240     8481.63
    271280     8483.08
    271320     8484.62
    271360     8486.22
    271400      8487.3
    271440     8489.05
    271480     8490.63
    271520     8491.77
    271560     8493.36
    271600      8494.5
    271640     8495.64
    271680     8496.63
    271720     8497.75
    271760     8499.52
    271800     8500.15
    271840     8501.19
    271880     8503.15
    271920        8504
    271960     8504.95
    272000     8506.95
    272040     8506.77
    272080     8508.22
    272120     8509.77
    272160     8511.39
    272200     8512.47
    272240     8514.18
    272280     8515.79
    272320     8516.93
    272360     8518.53
    272400     8519.66
    272440     8520.81
    272480     8521.79
    272520      8522.9
    272560     8524.67
    272600     8525.28
    272640     8526.34
    272680      8528.3
    272720     8529.12
    272760      8530.1
    272800     8532.09
    272840     8531.91
    272880     8533.36
    272920      8534.9
    272960     8536.51
    273000     8537.62
    273040     8539.32
    273080     8540.91
    273120     8542.07
    273160     8543.61
    273200     8544.79
    273240     8545.91
    273280     8546.91
    273320     8548.05
    273360     8549.77
    273400     8550.38
    273440     8551.46
    273480     8553.41
    273520     8554.27
    273560     8555.23
    273600     8557.17
    273640     8557.05
    273680     8558.48
    273720     8559.98
    273760     8561.64
    273800     8562.75
    273840     8564.42
    273880     8566.04
    273920      8567.2
    273960     8568.68
    274000     8569.93
    274040     8571.02
    274080     8571.96
    274120      8573.1
    274160     8574.91
    274200     8575.48
    274240     8576.57
    274280     8578.52
    274320     8579.39
    274360     8580.31
    274400     8582.25
    274440     8582.11
    274480     8583.61
    274520     8585.09
    274560     8586.75
    274600     8587.83
    274640     8589.56
    274680     8591.11
    274720      8592.3
    274760     8593.81
    274800     8595.06
    274840     8596.12
    274880     8597.08
    274920     8598.18
    274960     8600.03
    275000     8600.55
    275040     8601.68
    275080     8603.64
    275120     8604.54
    275160     8605.43
    275200     8607.38
    275240     8607.25
    275280     8608.71
    275320     8610.22
    275360     8611.87
    275400     8612.95
    275440     8614.63
    275480     8616.23
    275520     8617.44
    275560     8618.92
    275600     8620.15
    275640     8621.22
    275680     8622.16
    275720     8623.29
    275760     8625.12
    275800     8625.65
    275840      8626.8
    275880     8628.73
    275920     8629.66
    275960     8630.51
    276000     8632.42
    276040     8632.39
    276080     8633.84
    276120     8635.33
    276160     8636.99
    276200     8638.08
    276240     8639.72
    276280     8641.36
    276320     8642.55
    276360     8644.04
    276400     8645.29
    276440     8646.37
    276480     8647.27
    276520      8648.4
    276560     8650.25
    276600     8650.81
    276640     8651.92
    276680     8653.89
    276720     8654.75
    276760     8655.62
    276800     8657.55
    276840     8657.51
    276880        8659
    276920     8660.46
    276960     8662.14
    277000     8663.24
    277040     8664.91
    277080     8666.48
    277120      8667.7
    277160      8669.2
    277200     8670.42
    277240     8671.51
    277280     8672.39
    277320     8673.54
    277360     8675.45
    277400     8675.98
    277440     8677.07
    277480     8679.03
    277520     8679.88
    277560     8680.74
    277600     8682.71
    277640     8682.67
    277680     8684.15
    277720     8685.64
    277760     8687.28
    277800     8688.41
    277840     8690.07
    277880     8691.64
    277920     8692.88
    277960     8694.35
    278000     8695.53
    278040     8696.66
    278080     8697.55
    278120     8698.63
    278160     8700.61
    278200     8701.09
    278240      8702.2
    278280     8704.17
    278320        8705
    278360     8705.85
    278400     8707.86
    278440      8707.8
    278480     8709.29
    278520      8710.8
    278560     8712.44
    278600     8713.57
    278640     8715.21
    278680     8716.78
    278720     8718.02
    278760     8719.49
    278800     8720.67
    278840     8721.81
    278880     8722.71
    278920     8723.76
    278960     8725.72
    279000     8726.23
    279040     8727.34
    279080     8729.29
    279120     8730.14
    279160     8730.99
    279200     8732.99
    279240     8732.91
    279280     8734.43
    279320     8735.92
    279360     8737.52
    279400      8738.7
    279440     8740.33
    279480     8741.87
    279520     8743.15
    279560     8744.64
    279600     8745.81
    279640     8746.92
    279680     8747.83
    279720      8748.9
    279760     8750.91
    279800     8751.37
    279840     8752.47
    279880     8754.41
    279920     8755.24
    279960     8756.14
    280000     8758.09
    280040     8758.05
    280080     8759.55
    280120     8761.07
    280160     8762.66
    280200     8763.79
    280240     8765.46
    280280     8767.01
    280320     8768.25
    280360     8769.77
    280400     8770.93
    280440     8772.06
    280480     8772.96
    280520     8774.04
    280560     8776.08
    280600     8776.49
    280640     8777.61
    280680     8779.53
    280720     8780.38
    280760     8781.28
    280800     8783.27
    280840     8783.17
    280880     8784.74
    280920     8786.22
    280960     8787.79
    281000     8788.92
    281040     8790.55
    281080     8792.17
    281120     8793.44
    281160      8794.9
    281200      8796.1
    281240     8797.23
    281280     8798.11
    281320      8799.2
    281360      8801.2
    281400     8801.65
    281440     8802.75
    281480     8804.68
    281520     8805.53
    281560     8806.42
    281600     8808.39
    281640     8808.34
    281680     8809.87
    281720     8811.39
    281760     8812.92
    281800     8814.09
    281840      8815.7
    281880     8817.33
    281920     8818.58
    281960     8820.04
    282000     8821.26
    282040     8822.38
    282080     8823.31
    282120     8824.34
    282160     8826.31
    282200     8826.79
    282240     8827.87
    282280     8829.85
    282320     8830.69
    282360     8831.58
    282400     8833.56
    282440     8833.48
    282480     8835.02
    282520     8836.57
    282560     8838.05
    282600     8839.23
    282640     8840.84
    282680      8842.5
    282720     8843.74
    282760     8845.21
    282800     8846.41
    282840     8847.54
    282880     8848.47
    282920     8849.52
    282960     8851.49
    283000     8851.97
    283040     8853.02
    283080     8855.06
    283120     8855.84
    283160     8856.75
    283200     8858.73
    283240     8858.65
    283280     8860.22
    283320     8861.73
    283360     8863.24
    283400     8864.39
    283440        8866
    283480     8867.71
    283520     8868.94
    283560     8870.35
    283600     8871.59
    283640     8872.75
    283680     8873.62
    283720      8874.7
    283760     8876.69
    283800     8877.16
    283840     8878.14
    283880     8880.25
    283920        8881
    283960      8881.9
    284000      8883.9
    284040      8883.8
    284080     8885.41
    284120     8886.93
    284160     8888.41
    284200     8889.58
    284240     8891.16
    284280     8892.88
    284320     8894.11
    284360     8895.53
    284400     8896.77
    284440     8897.91
    284480      8898.8
    284520     8899.88
    284560     8901.88
    284600      8902.3
    284640     8903.32
    284680     8905.44
    284720     8906.21
    284760     8907.08
    284800     8909.07
    284840     8908.95
    284880     8910.59
    284920     8912.12
    284960      8913.6
    285000     8914.75
    285040     8916.35
    285080     8918.04
    285120     8919.35
    285160     8920.69
    285200     8921.94
    285240      8923.1
    285280     8924.04
    285320     8925.06
    285360     8927.07
    285400      8927.5
    285440      8928.5
    285480     8930.64
    285520      8931.4
    285560     8932.25
    285600     8934.21
    285640     8934.15
    285680     8935.76
    285720     8937.28
    285760     8938.78
    285800     8939.93
    285840      8941.5
    285880     8943.22
    285920     8944.49
    285960     8945.85
    286000     8947.12
    286040     8948.25
    286080      8949.2
    286120     8950.22
    286160     8952.23
    286200     8952.63
    286240     8953.66
    286280     8955.79
    286320     8956.58
    286360      8957.4
    286400     8959.39
    286440     8959.31
    286480     8960.89
    286520     8962.45
    286560     8963.92
    286600     8965.07
    286640     8966.62
    286680     8968.37
    286720     8969.65
    286760     8971.03
    286800     8972.27
    286840     8973.41
    286880     8974.37
    286920     8975.42
    286960     8977.39
    287000     8977.81
    287040     8978.84
    287080     8980.94
    287120     8981.76
    287160     8982.55
    287200     8984.56
    287240     8984.49
    287280     8986.06
    287320     8987.61
    287360     8989.07
    287400      8990.2
    287440     8991.78
    287480     8993.52
    287520     8994.78
    287560     8996.23
    287600     8997.42
    287640     8998.55
    287680     8999.49
    287720     9000.53
    287760     9002.54
    287800     9002.98
    287840     9003.99
    287880     9006.06
    287920     9006.94
    287960     9007.67
    288000      9009.7
    288040     9009.65
    288080     9011.19
    288120     9012.75
    288160     9014.23
    288200     9015.37
    288240     9016.94
    288280     9018.72
    288320     9019.95
    288360      9021.4
    288400     9022.59
    288440     9023.71
    288480     9024.65
    288520     9025.65
    288560     9027.68
    288600     9028.11
    288640     9029.14
    288680     9031.23
    288720     9032.08
    288760      9032.8
    288800     9034.83
    288840     9034.83
    288880     9036.35
    288920      9037.9
    288960     9039.35
    289000     9040.53
    289040      9042.1
    289080     9043.84
    289120     9045.11
    289160     9046.55
    289200     9047.74
    289240      9048.9
    289280     9049.79
    289320     9050.79
    289360     9052.87
    289400     9053.27
    289440     9054.34
    289480     9056.43
    289520     9057.28
    289560     9057.99
    289600        9060
    289640     9059.96
    289680     9061.52
    289720     9063.08
    289760     9064.57
    289800     9065.72
    289840     9067.29
    289880     9069.09
    289920     9070.31
    289960     9071.75
    290000     9072.95
    290040      9074.1
    290080     9075.01
    290120     9075.97
    290160     9078.08
    290200     9078.46
    290240      9079.5
    290280     9081.63
    290320     9082.51
    290360     9083.18
    290400     9085.18
    290440     9085.12
    290480     9086.72
    290520     9088.25
    290560     9089.73
    290600     9090.95
    290640     9092.52
    290680     9094.28
    290720     9095.48
    290760     9096.95
    290800     9098.15
    290840     9099.29
    290880     9100.19
    290920     9101.16
    290960     9103.29
    291000     9103.61
    291040     9104.65
    291080     9106.79
    291120      9107.7
    291160     9108.35
    291200     9110.38
    291240     9110.32
    291280      9111.9
    291320     9113.42
    291360     9114.93
    291400     9116.13
    291440     9117.75
    291480     9119.48
    291520     9120.67
    291560      9122.1
    291600     9123.32
    291640     9124.47
    291680     9125.38
    291720     9126.33
    291760     9128.44
    291800      9128.8
    291840      9129.8
    291880     9131.97
    291920     9132.87
    291960     9133.55
    292000     9135.56
    292040     9135.51
    292080      9137.1
    292120     9138.64
    292160     9140.09
    292200      9141.3
    292240     9142.96
    292280     9144.65
    292320     9145.85
    292360     9147.27
    292400     9148.52
    292440     9149.61
    292480     9150.59
    292520     9151.52
    292560     9153.59
    292600     9153.94
    292640     9155.01
    292680     9157.17
    292720     9158.04
    292760     9158.74
    292800     9160.75
    292840     9160.66
    292880      9162.3
    292920     9163.85
    292960     9165.26
    293000     9166.47
    293040     9168.14
    293080     9169.82
    293120     9171.02
    293160     9172.45
    293200     9173.71
    293240     9174.81
    293280     9175.76
    293320     9176.72
    293360     9178.77
    293400     9179.18
    293440     9180.18
    293480     9182.35
    293520     9183.26
    293560     9183.96
    293600     9185.94
    293640     9185.84
    293680     9187.48
    293720     9189.06
    293760     9190.41
    293800     9191.64
    293840     9193.32
    293880     9195.02
    293920     9196.19
    293960     9197.62
    294000     9198.91
    294040     9199.98
    294080     9200.94
    294120     9201.87
    294160     9203.94
    294200     9204.34
    294240     9205.41
    294280     9207.55
    294320     9208.47
    294360     9209.16
    294400     9211.08
    294440     9210.99
    294480     9212.61
    294520     9214.22
    294560      9215.6
    294600     9216.84
    294640     9218.51
    294680     9220.15
    294720     9221.36
    294760     9222.76
    294800     9224.13
    294840     9225.17
    294880     9226.12
    294920     9227.04
    294960      9229.1
    295000     9229.51
    295040     9230.57
    295080     9232.76
    295120     9233.65
    295160     9234.31
    295200     9236.26
    295240     9236.17
    295280     9237.75
    295320     9239.41
    295360      9240.8
    295400     9242.02
    295440     9243.69
    295480     9245.32
    295520     9246.55
    295560     9247.92
    295600     9249.28
    295640     9250.32
    295680      9251.3
    295720     9252.23
    295760     9254.28
    295800     9254.71
    295840      9255.7
    295880      9257.9
    295920     9258.86
    295960     9259.51
    296000     9261.41
    296040     9261.34
    296080     9262.95
    296120     9264.54
    296160     9265.97
    296200     9267.14
    296240     9268.85
    296280     9270.48
    296320      9271.7
    296360     9273.04
    296400     9274.45
    296440     9275.49
    296480     9276.48
    296520     9277.37
    296560     9279.44
    296600     9279.87
    296640     9280.87
    296680     9283.06
    296720     9283.98
    296760     9284.68
    296800     9286.59
    296840      9286.5
    296880     9288.11
    296920     9289.76
    296960     9291.13
    297000     9292.31
    297040     9294.03
    297080     9295.59
    297120     9296.85
    297160     9298.23
    297200     9299.66
    297240     9300.69
    297280     9301.63
    297320     9302.52
    297360     9304.65
    297400     9304.99
    297440     9306.02
    297480     9308.21
    297520     9309.13
    297560     9309.84
    297600     9311.76
    297640     9311.65
    297680     9313.28
    297720      9314.9
    297760     9316.28
    297800     9317.48
    297840     9319.19
    297880     9320.78
    297920        9322
    297960      9323.4
    298000     9324.88
    298040     9325.92
    298080     9326.87
    298120     9327.73
    298160     9329.83
    298200      9330.2
    298240     9331.26
    298280     9333.41
    298320      9334.3
    298360        9335
    298400     9336.93
    298440     9336.84
    298480     9338.46
    298520     9340.09
    298560     9341.45
    298600     9342.66
    298640     9344.34
    298680        9346
    298720     9347.14
    298760     9348.61
    298800     9350.04
    298840     9351.06
    298880     9352.04
    298920     9352.88
    298960     9355.02
    299000     9355.41
    299040     9356.43
    299080     9358.59
    299120     9359.47
    299160     9360.16
    299200      9362.1
    299240     9361.98
    299280     9363.67
    299320     9365.26
    299360     9366.61
    299400     9367.85
    299440      9369.5
    299480     9371.16
    299520     9372.29
    299560     9373.78
    299600     9375.19
    299640     9376.21
    299680     9377.24
    299720     9378.04
    299760     9380.22
    299800     9380.56
    299840     9381.62
    299880     9383.78
    299920     9384.63
    299960     9385.34
    300000     9387.28
    300040     9387.15
    300080     9388.83
    300120     9390.44
    300160     9391.81
    300200     9393.06
    300240      9394.7
    300280     9396.39
    300320     9397.46
    300360     9398.96
    300400     9400.37
    300440     9401.44
    300480     9402.42
    300520     9403.21
    300560     9405.43
    300600     9405.75
    300640     9406.82
    300680     9408.95
    300720     9409.79
    300760      9410.5
    300800      9412.4
    300840     9412.31
    300880     9414.01
    300920     9415.62
    300960     9416.95
    301000     9418.25
    301040     9419.92
    301080     9421.54
    301120     9422.69
    301160     9424.17
    301200     9425.55
    301240     9426.63
    301280     9427.62
    301320     9428.38
    301360     9430.61
    301400     9430.96
    301440     9432.02
    301480     9434.11
    301520     9434.99
    301560     9435.67
    301600      9437.6
    301640      9437.5
    301680     9439.19
    301720     9440.79
    301760     9442.12
    301800     9443.41
    301840      9445.1
    301880     9446.67
    301920     9447.88
    301960     9449.35
    302000     9450.69
    302040     9451.78
    302080     9452.82
    302120     9453.53
    302160      9455.8
    302200     9456.14
    302240     9457.18
    302280     9459.29
    302320     9460.16
    302360     9460.84
    302400     9462.77
    302440     9462.69
    302480     9464.37
    302520     9465.93
    302560     9467.27
    302600     9468.62
    302640     9470.24
    302680     9471.82
    302720     9473.04
    302760     9474.53
    302800     9475.89
    302840     9476.96
    302880     9477.97
    302920     9478.67
    302960     9480.95
    303000     9481.31
    303040     9482.33
    303080     9484.39
    303120     9485.33
    303160     9485.96
    303200     9487.93
    303240     9487.78
    303280      9489.5
    303320     9491.08
    303360      9492.5
    303400     9493.75
    303440     9495.41
    303480     9496.93
    303520      9498.2
    303560     9499.66
    303600     9501.04
    303640     9502.13
    303680     9503.11
    303720     9503.85
    303760     9506.13
    303800     9506.45
    303840     9507.45
    303880     9509.53
    303920     9510.41
    303960     9511.06
    304000     9513.06
    304040     9512.88
    304080     9514.62
    304120     9516.24
    304160     9517.58
    304200     9518.88
    304240     9520.54
    304280     9522.07
    304320     9523.33
    304360     9524.78
    304400     9526.18
    304440     9527.25
    304480     9528.24
    304520        9529
    304560      9531.3
    304600     9531.64
    304640      9532.6
    304680     9534.68
    304720     9535.55
    304760     9536.19
    304800     9538.18
    304840     9538.02
    304880     9539.78
    304920     9541.38
    304960     9542.68
    305000     9543.97
    305040     9545.74
    305080     9547.25
    305120     9548.46
    305160      9549.9
    305200     9551.35
    305240     9552.38
    305280     9553.38
    305320     9554.12
    305360     9556.43
    305400     9556.73
    305440     9557.74
    305480     9559.85
    305520     9560.73
    305560     9561.35
    305600     9563.33
    305640     9563.15
    305680     9564.91
    305720     9566.53
    305760     9567.79
    305800     9569.11
    305840     9570.87
    305880     9572.39
    305920     9573.59
    305960     9575.05
    306000     9576.48
    306040     9577.52
    306080     9578.51
    306120     9579.27
    306160     9581.58
    306200     9581.88
    306240      9582.9
    306280     9584.99
    306320     9585.84
    306360     9586.48
    306400     9588.43
    306440      9588.3
    306480     9590.03
    306520     9591.71
    306560     9592.92
    306600     9594.24
    306640     9596.08
    306680     9597.51
    306720     9598.74
    306760     9600.19
    306800     9601.59
    306840     9602.68
    306880     9603.67
    306920     9604.41
    306960     9606.71
    307000     9607.03
    307040     9608.05
    307080     9610.14
    307120     9611.01
    307160     9611.63
    307200     9613.58
    307240     9613.47
    307280     9615.19
    307320     9616.86
    307360     9618.07
    307400     9619.42
    307440     9621.25
    307480     9622.72
    307520     9623.91
    307560     9625.34
    307600     9626.72
    307640      9627.8
    307680     9628.77
    307720     9629.61
    307760     9631.88
    307800     9632.16
    307840     9633.21
    307880     9635.29
    307920      9636.2
    307960      9636.8
    308000     9638.73
    308040     9638.62
    308080     9640.31
    308120     9642.02
    308160     9643.23
    308200     9644.61
    308240     9646.39
    308280     9647.89
    308320     9649.06
    308360      9650.5
    308400     9651.89
    308440     9652.96
    308480     9653.91
    308520     9654.77
    308560     9657.07
    308600     9657.28
    308640     9658.38
    308680     9660.45
    308720     9661.32
    308760      9661.9
    308800     9663.89
    308840     9663.73
    308880      9665.5
    308920     9667.16
    308960     9668.36
    309000     9669.73
    309040     9671.53
    309080     9673.06
    309120     9674.19
    309160     9675.66
    309200     9677.05
    309240      9678.1
    309280     9679.08
    309320     9679.91
    309360     9682.23
    309400     9682.38
    309440      9683.5
    309480     9685.57
    309520     9686.45
    309560     9687.05
    309600     9689.03
    309640     9688.82
    309680     9690.62
    309720     9692.28
    309760     9693.45
    309800     9694.84
    309840     9696.66
    309880     9698.17
    309920     9699.34
    309960     9700.86
    310000     9702.15
    310040     9703.21
    310080     9704.22
    310120     9705.02
    310160     9707.36
    310200     9707.51
    310240      9708.6
    310280     9710.69
    310320     9711.56
    310360     9712.19
    310400     9714.12
    310440     9713.96
    310480     9715.75
    310520      9717.4
    310560     9718.59
    310600     9719.98
    310640      9721.8
    310680     9723.36
    310720     9724.47
    310760     9726.04
    310800      9727.3
    310840     9728.36
    310880     9729.36
    310920     9730.14
    310960     9732.46
    311000     9732.67
    311040     9733.77
    311080     9735.81
    311120     9736.73
    311160     9737.27
    311200     9739.25
    311240     9739.11
    311280     9740.87
    311320     9742.49
    311360     9743.71
    311400      9745.1
    311440     9746.86
    311480     9748.51
    311520     9749.57
    311560      9751.2
    311600      9752.4
    311640     9753.49
    311680     9754.51
    311720      9755.3
    311760     9757.61
    311800      9757.8
    311840     9758.87
    311880     9760.93
    311920     9761.83
    311960     9762.39
    312000     9764.39
    312040     9764.25
    312080     9766.02
    312120     9767.63
    312160     9768.85
    312200      9770.3
    312240     9771.98
    312280     9773.63
    312320     9774.71
    312360     9776.32
    312400     9777.57
    312440     9778.65
    312480     9779.65
    312520     9780.45
    312560     9782.74
    312600     9782.96
    312640     9784.04
    312680     9786.12
    312720     9786.99
    312760     9787.53
    312800     9789.53
    312840     9789.38
    312880     9791.16
    312920     9792.75
    312960     9793.97
    313000     9795.44
    313040     9797.06
    313080     9798.75
    313120     9799.84
    313160     9801.46
    313200     9802.75
    313240     9803.78
    313280     9804.82
    313320     9805.58
    313360     9807.91
    313400     9808.09
    313440     9809.23
    313480     9811.31
    313520      9812.1
    313560      9812.7
    313600     9814.71
    313640     9814.54
    313680     9816.27
    313720     9817.93
    313760     9819.16
    313800     9820.63
    313840     9822.21
    313880     9823.89
    313920     9824.98
    313960     9826.62
    314000     9827.89
    314040     9828.94
    314080     9829.98
    314120     9830.74
    314160      9833.1
    314200     9833.24
    314240     9834.41
    314280     9836.46
    314320     9837.29
    314360     9837.91
    314400     9839.83
    314440     9839.65
    314480     9841.44
    314520     9843.07
    314560     9844.27
    314600     9845.78
    314640     9847.33
    314680        9849
    314720      9850.1
    314760     9851.75
    314800     9853.01
    314840      9854.1
    314880     9855.12
    314920     9855.93
    314960     9858.24
    315000     9858.37
    315040     9859.54
    315080     9861.59
    315120     9862.44
    315160     9863.06
    315200     9865.03
    315240      9864.8
    315280     9866.58
    315320     9868.15
    315360     9869.44
    315400     9870.89
    315440     9872.42
    315480     9874.14
    315520      9875.2
    315560     9876.89
    315600     9878.13
    315640     9879.24
    315680     9880.29
    315720     9881.08
    315760     9883.31
    315800     9883.55
    315840     9884.64
    315880      9886.7
    315920     9887.57
    315960     9888.19
    316000     9890.14
    316040     9889.93
    316080     9891.68
    316120     9893.24
    316160     9894.56
    316200     9896.04
    316240     9897.53
    316280     9899.22
    316320     9900.27
    316360     9901.97
    316400     9903.26
    316440     9904.35
    316480     9905.41
    316520     9906.17
    316560     9908.43
    316600      9908.6
    316640     9909.74
    316680     9911.85
    316720     9912.62
    316760     9913.29
    316800     9915.24
    316840     9915.05
    316880     9916.78
    316920     9918.37
    316960     9919.65
    317000     9921.15
    317040     9922.68
    317080     9924.33
    317120     9925.37
    317160     9927.05
    317200     9928.33
    317240     9929.47
    317280     9930.46
    317320     9931.29
    317360     9933.53
    317400     9933.75
    317440     9934.82
    317480     9936.89
    317520      9937.7
    317560     9938.36
    317600     9940.34
    317640     9940.11
    317680     9941.87
    317720     9943.44
    317760     9944.73
    317800     9946.22
    317840      9947.8
    317880     9949.42
    317920     9950.49
    317960     9952.15
    318000     9953.43
    318040     9954.57
    318080     9955.52
    318120     9956.36
    318160     9958.59
    318200     9958.82
    318240     9959.94
    318280     9961.93
    318320     9962.76
    318360     9963.42
    318400     9965.42
    318440      9965.2
    318480     9966.96
    318520     9968.52
    318560     9969.81
    318600      9971.3
    318640     9972.91
    318680     9974.55
    318720     9975.56
    318760     9977.21
    318800     9978.47
    318840     9979.66
    318880     9980.63
    318920     9981.43
    318960     9983.65
    319000     9983.92
    319040     9985.03
    319080     9987.01
    319120      9987.9
    319160     9988.47
    319200     9990.48
    319240     9990.28
    319280     9992.05
    319320     9993.59
    319360     9994.94
    319400     9996.39
    319440     9997.98
    319480     9999.66
    319520     10000.6
    319560     10002.3
    319600     10003.5
    319640     10004.7
    319680     10005.7
    319720     10006.5
    319760     10008.7
    319800       10009
    319840     10010.1
    319880     10012.1
    319920     10012.9
    319960     10013.5
    320000     10015.6
    320040     10015.3
    320080     10017.1
    320120     10018.6
    320160     10019.9
    320200     10021.5
    320240       10023
    320280     10024.6
    320320     10025.6
    320360     10027.4
    320400     10028.5
    320440     10029.7
    320480     10030.6
    320520     10031.5
    320560     10033.6
    320600       10034
    320640     10035.1
    320680     10037.1
    320720       10038
    320760     10038.5
    320800     10040.6
    320840     10040.4
    320880     10042.1
    320920     10043.6
    320960       10045
    321000     10046.5
    321040       10048
    321080     10049.6
    321120     10050.6
    321160     10052.4
    321200     10053.6
    321240     10054.7
    321280     10055.7
    321320     10056.5
    321360     10058.7
    321400       10059
    321440     10060.2
    321480     10062.1
    321520       10063
    321560     10063.5
    321600     10065.7
    321640     10065.4
    321680     10067.1
    321720     10068.6
    321760       10070
    321800     10071.4
    321840       10073
    321880     10074.7
    321920     10075.6
    321960     10077.4
    322000     10078.6
    322040     10079.8
    322080     10080.8
    322120     10081.5
    322160     10083.7
    322200     10084.1
    322240     10085.2
    322280     10087.2
    322320     10088.1
    322360     10088.5
    322400     10090.7
    322440     10090.4
    322480     10092.2
    322520     10093.6
    322560       10095
    322600     10096.4
    322640       10098
    322680     10099.6
    322720     10100.6
    322760     10102.5
    322800     10103.6
    322840     10104.8
    322880     10105.8
    322920     10106.5
    322960     10108.7
    323000     10109.1
    323040     10110.3
    323080     10112.1
    323120     10113.1
    323160     10113.6
    323200     10115.7
    323240     10115.4
    323280     10117.2
    323320     10118.6
    323360       10120
    323400     10121.4
    323440     10123.1
    323480     10124.7
    323520     10125.7
    323560     10127.5
    323600     10128.6
    323640     10129.8
    323680     10130.8
    323720     10131.5
    323760     10133.8
    323800     10134.1
    323840     10135.2
    323880     10137.2
    323920     10138.1
    323960     10138.6
    324000     10140.8
    324040     10140.4
    324080     10142.2
    324120     10143.7
    324160     10145.1
    324200     10146.4
    324240     10148.1
    324280     10149.7
    324320     10150.7
    324360     10152.6
    324400     10153.6
    324440     10154.8
    324480     10155.9
    324520     10156.5
    324560     10158.8
    324600     10159.1
    324640     10160.3
    324680     10162.2
    324720     10163.1
    324760     10163.6
    324800     10165.8
    324840     10165.4
    324880     10167.2
    324920     10168.8
    324960     10170.1
    325000     10171.5
    325040     10173.1
    325080     10174.8
    325120     10175.7
    325160     10177.6
    325200     10178.6
    325240     10179.8
    325280     10180.9
    325320     10181.5
    325360     10183.8
    325400     10184.2
    325440     10185.3
    325480     10187.2
    325520     10188.2
    325560     10188.7
    325600     10190.9
    325640     10190.5
    325680     10192.3
    325720     10193.8
    325760     10195.2
    325800     10196.6
    325840     10198.1
    325880     10199.8
    325920     10200.7
    325960     10202.6
    326000     10203.7
    326040     10204.9
    326080     10205.9
    326120     10206.5
    326160     10208.8
    326200     10209.3
    326240     10210.4
    326280     10212.2
    326320     10213.2
    326360     10213.7
    326400     10215.9
    326440     10215.5
    326480     10217.3
    326520     10218.9
    326560     10220.2
    326600     10221.6
    326640     10223.2
    326680     10224.9
    326720     10225.8
    326760     10227.7
    326800     10228.8
    326840     10229.9
    326880     10230.9
    326920     10231.6
    326960     10233.9
    327000     10234.3
    327040     10235.4
    327080     10237.3
    327120     10238.2
    327160     10238.8
    327200       10241
    327240     10240.5
    327280     10242.3
    327320     10243.9
    327360     10245.3
    327400     10246.7
    327440     10248.3
    327480       10250
    327520     10250.9
    327560     10252.8
    327600     10253.8
    327640       10255
    327680     10255.9
    327720     10256.6
    327760     10258.9
    327800     10259.3
    327840     10260.5
    327880     10262.3
    327920     10263.3
    327960     10263.8
    328000     10266.1
    328040     10265.6
    328080     10267.4
    328120       10269
    328160     10270.3
    328200     10271.8
    328240     10273.3
    328280     10275.1
    328320       10276
    328360     10277.9
    328400     10278.9
    328440     10280.1
    328480       10281
    328520     10281.8
    328560       10284
    328600     10284.4
    328640     10285.6
    328680     10287.3
    328720     10288.4
    328760     10288.9
    328800     10291.2
    328840     10290.7
    328880     10292.5
    328920     10294.1
    328960     10295.4
    329000     10296.9
    329040     10298.3
    329080     10300.2
    329120     10301.1
    329160       10303
    329200       10304
    329240     10305.2
    329280     10306.1
    329320     10306.8
    329360     10309.1
    329400     10309.4
    329440     10310.6
    329480     10312.4
    329520     10313.5
    329560       10314
    329600     10316.2
    329640     10315.7
    329680     10317.6
    329720     10319.1
    329760     10320.5
    329800     10321.9
    329840     10323.5
    329880     10325.2
    329920     10326.2
    329960     10328.1
    330000       10329
    330040     10330.2
    330080     10331.2
    330120     10331.9
    330160     10334.2
    330200     10334.5
    330240     10335.7
    330280     10337.4
    330320     10338.5
    330360       10339
    330400     10341.3
    330440     10340.8
    330480     10342.7
    330520     10344.2
    330560     10345.6
    330600     10346.9
    330640     10348.5
    330680     10350.3
    330720     10351.2
    330760     10353.1
    330800     10354.1
    330840     10355.3
    330880     10356.2
    330920       10357
    330960     10359.2
    331000     10359.6
    331040     10360.7
    331080     10362.5
    331120     10363.6
    331160     10364.1
    331200     10366.4
    331240     10365.9
    331280     10367.8
    331320     10369.2
    331360     10370.6
    331400       10372
    331440     10373.6
    331480     10375.4
    331520     10376.3
    331560     10378.2
    331600     10379.2
    331640     10380.4
    331680     10381.3
    331720       10382
    331760     10384.3
    331800     10384.6
    331840     10385.9
    331880     10387.5
    331920     10388.7
    331960     10389.2
    332000     10391.5
    332040       10391
    332080     10392.9
    332120     10394.3
    332160     10395.7
    332200     10397.1
    332240     10398.7
    332280     10400.5
    332320     10401.5
    332360     10403.3
    332400     10404.3
    332440     10405.5
    332480     10406.5
    332520     10407.1
    332560     10409.4
    332600     10409.7
    332640     10410.9
    332680     10412.6
    332720     10413.7
    332760     10414.3
    332800     10416.5
    332840     10416.1
    332880     10417.9
    332920     10419.4
    332960     10420.7
    333000     10422.2
    333040     10423.8
    333080     10425.6
    333120     10426.6
    333160     10428.5
    333200     10429.4
    333240     10430.5
    333280     10431.6
    333320     10432.1
    333360     10434.4
    333400     10434.8
    333440     10436.1
    333480     10437.6
    333520     10438.8
    333560     10439.3
    333600     10441.6
    333640     10441.2
    333680     10443.1
    333720     10444.4
    333760     10445.8
    333800     10447.3
    333840     10448.9
    333880     10450.7
    333920     10451.7
    333960     10453.6
    334000     10454.5
    334040     10455.7
    334080     10456.7
    334120     10457.2
    334160     10459.6
    334200     10459.9
    334240     10461.2
    334280     10462.8
    334320     10463.9
    334360     10464.4
    334400     10466.7
    334440     10466.2
    334480     10468.1
    334520     10469.6
    334560     10470.9
    334600     10472.4
    334640       10474
    334680     10475.8
    334720     10476.8
    334760     10478.7
    334800     10479.5
    334840     10480.7
    334880     10481.8
    334920     10482.3
    334960     10484.6
    335000       10485
    335040     10486.3
    335080     10487.8
    335120       10489
    335160     10489.5
    335200     10491.8
    335240     10491.3
    335280     10493.2
    335320     10494.6
    335360       10496
    335400     10497.4
    335440       10499
    335480     10500.9
    335520     10501.9
    335560     10503.8
    335600     10504.5
    335640     10505.8
    335680     10506.9
    335720     10507.4
    335760     10509.7
    335800     10510.1
    335840     10511.4
    335880     10512.9
    335920     10514.1
    335960     10514.5
    336000     10516.9
    336040     10516.4
    336080     10518.3
    336120     10519.7
    336160     10521.1
    336200     10522.5
    336240     10524.1
    336280       10526
    336320     10526.9
    336360     10528.9
    336400     10529.6
    336440     10530.8
    336480     10531.9
    336520     10532.5
    336560     10534.8
    336600     10535.1
    336640     10536.5
    336680       10538
    336720     10539.1
    336760     10539.6
    336800       10542
    336840     10541.4
    336880     10543.3
    336920     10544.8
    336960     10546.1
    337000     10547.6
    337040     10549.2
    337080     10551.1
    337120       10552
    337160       10554
    337200     10554.7
    337240     10555.9
    337280       10557
    337320     10557.6
    337360     10559.9
    337400     10560.2
    337440     10561.5
    337480     10563.1
    337520     10564.2
    337560     10564.7
    337600       10567
    337640     10566.5
    337680     10568.4
    337720     10569.9
    337760     10571.3
    337800     10572.6
    337840     10574.3
    337880     10576.2
    337920       10577
    337960     10579.1
    338000     10579.8
    338040       10581
    338080     10582.1
    338120     10582.7
    338160       10585
    338200     10585.4
    338240     10586.6
    338280     10588.1
    338320     10589.3
    338360     10589.8
    338400     10592.1
    338440     10591.6
    338480     10593.5
    338520       10595
    338560     10596.4
    338600     10597.7
    338640     10599.4
    338680     10601.2
    338720     10602.1
    338760     10604.1
    338800     10604.9
    338840     10606.2
    338880     10607.2
    338920     10607.8
    338960       10610
    339000     10610.5
    339040     10611.8
    339080     10613.2
    339120     10614.4
    339160       10615
    339200     10617.3
    339240     10616.7
    339280     10618.6
    339320     10620.1
    339360     10621.5
    339400     10622.7
    339440     10624.5
    339480     10626.4
    339520     10627.3
    339560     10629.2
    339600       10630
    339640     10631.3
    339680     10632.3
    339720     10632.9
    339760     10635.2
    339800     10635.6
    339840     10636.9
    339880     10638.3
    339920     10639.5
    339960       10640
    340000     10642.4
    340040     10641.8
    340080     10643.8
    340120     10645.2
    340160     10646.6
    340200     10647.9
    340240     10649.6
    340280     10651.5
    340320     10652.3
    340360     10654.3
    340400     10655.1
    340440     10656.4
    340480     10657.4
    340520       10658
    340560     10660.3
    340600     10660.8
    340640       10662
    340680     10663.4
    340720     10664.6
    340760     10665.1
    340800     10667.6
    340840     10666.9
    340880     10668.9
    340920     10670.3
    340960     10671.8
    341000     10672.9
    341040     10674.7
    341080     10676.6
    341120     10677.5
    341160     10679.5
    341200     10680.2
    341240     10681.5
    341280     10682.5
    341320     10683.1
    341360     10685.5
    341400     10685.9
    341440     10687.1
    341480     10688.4
    341520     10689.7
    341560     10690.2
    341600     10692.7
    341640       10692
    341680     10693.9
    341720     10695.4
    341760     10696.9
    341800     10698.1
    341840     10699.8
    341880     10701.7
    341920     10702.6
    341960     10704.6
    342000     10705.3
    342040     10706.6
    342080     10707.5
    342120     10708.1
    342160     10710.6
    342200     10710.9
    342240     10712.1
    342280     10713.5
    342320     10714.8
    342360     10715.2
    342400     10717.8
    342440     10717.1
    342480     10719.1
    342520     10720.5
    342560     10721.9
    342600     10723.2
    342640     10724.9
    342680     10726.8
    342720     10727.7
    342760     10729.7
    342800     10730.5
    342840     10731.7
    342880     10732.6
    342920     10733.2
    342960     10735.7
    343000       10736
    343040     10737.1
    343080     10738.6
    343120     10739.9
    343160     10740.3
    343200     10742.9
    343240     10742.2
    343280     10744.2
    343320     10745.6
    343360       10747
    343400     10748.3
    343440     10749.9
    343480     10751.9
    343520     10752.8
    343560     10754.7
    343600     10755.5
    343640     10756.8
    343680     10757.7
    343720     10758.3
    343760     10760.8
    343800       10761
    343840     10762.3
    343880     10763.7
    343920       10765
    343960     10765.4
    344000       10768
    344040     10767.2
    344080     10769.2
    344120     10770.6
    344160     10772.1
    344200     10773.3
    344240       10775
    344280     10776.9
    344320     10777.8
    344360     10779.8
    344400     10780.6
    344440     10781.7
    344480     10782.7
    344520     10783.4
    344560     10785.8
    344600       10786
    344640     10787.3
    344680     10788.6
    344720       10790
    344760     10790.4
    344800       10793
    344840     10792.2
    344880     10794.3
    344920     10795.6
    344960     10797.1
    345000     10798.3
    345040     10799.9
    345080     10801.9
    345120     10802.8
    345160     10804.8
    345200     10805.6
    345240     10806.7
    345280     10807.7
    345320     10808.4
    345360     10810.8
    345400     10811.1
    345440     10812.3
    345480     10813.6
    345520       10815
    345560     10815.4
    345600       10818
    345640     10817.2
    345680     10819.3
    345720     10820.6
    345760     10822.1
    345800     10823.3
    345840     10824.9
    345880       10827
    345920     10827.8
    345960     10829.8
    346000     10830.5
    346040     10831.8
    346080     10832.7
    346120     10833.5
    346160     10835.8
    346200     10836.1
    346240     10837.3
    346280     10838.7
    346320       10840
    346360     10840.4
    346400       10843
    346440     10842.2
    346480     10844.3
    346520     10845.6
    346560     10847.1
    346600     10848.3
    346640     10849.9
    346680       10852
    346720     10852.8
    346760     10854.8
    346800     10855.5
    346840     10856.8
    346880     10857.7
    346920     10858.5
    346960     10860.8
    347000     10861.2
    347040     10862.4
    347080     10863.7
    347120       10865
    347160     10865.4
    347200     10868.1
    347240     10867.2
    347280     10869.3
    347320     10870.6
    347360     10872.1
    347400     10873.2
    347440     10874.9
    347480       10877
    347520     10877.8
    347560     10879.8
    347600     10880.5
    347640     10881.8
    347680     10882.7
    347720     10883.5
    347760     10885.8
    347800     10886.1
    347840     10887.4
    347880     10888.7
    347920     10889.9
    347960     10890.4
    348000       10893
    348040     10892.1
    348080     10894.3
    348120     10895.6
    348160       10897
    348200     10898.2
    348240     10899.9
    348280       10902
    348320     10902.8
    348360     10904.7
    348400     10905.4
    348440     10906.7
    348480     10907.6
    348520     10908.5
    348560     10910.8
    348600     10911.1
    348640     10912.4
    348680     10913.7
    348720     10914.9
    348760     10915.4
    348800       10918
    348840     10917.1
    348880     10919.2
    348920     10920.5
    348960     10921.9
    349000     10923.1
    349040     10924.9
    349080     10926.9
    349120     10927.7
    349160     10929.6
    349200     10930.3
    349240     10931.7
    349280     10932.6
    349320     10933.5
    349360     10935.7
    349400     10936.1
    349440     10937.3
    349480     10938.6
    349520     10939.9
    349560     10940.3
    349600       10943
    349640     10942.1
    349680     10944.1
    349720     10945.3
    349760     10946.8
    349800       10948
    349840     10949.8
    349880     10951.9
    349920     10952.5
    349960     10954.6
    350000     10955.2
    350040     10956.6
    350080     10957.5
    350120     10958.3
    350160     10960.6
    350200       10961
    350240     10962.3
    350280     10963.5
    350320     10964.8
    350360     10965.1
    350400     10967.8
    350440       10967
    350480       10969
    350520     10970.3
    350560     10971.7
    350600       10973
    350640     10974.7
    350680     10976.8
    350720     10977.4
    350760     10979.5
    350800     10980.1
    350840     10981.6
    350880     10982.5
    350920     10983.3
    350960     10985.5
    351000     10985.9
    351040     10987.2
    351080     10988.4
    351120     10989.8
    351160     10990.1
    351200     10992.8
    351240     10991.9
    351280       10994
    351320     10995.1
    351360     10996.7
    351400     10997.8
    351440     10999.6
    351480     11001.7
    351520     11002.3
    351560     11004.4
    351600       11005
    351640     11006.4
    351680     11007.5
    351720     11008.2
    351760     11010.4
    351800     11010.8
    351840       11012
    351880     11013.3
    351920     11014.6
    351960       11015
    352000     11017.7
    352040     11016.8
    352080     11018.8
    352120       11020
    352160     11021.7
    352200     11022.7
    352240     11024.5
    352280     11026.6
    352320     11027.1
    352360     11029.3
    352400     11029.9
    352440     11031.3
    352480     11032.3
    352520     11033.1
    352560     11035.3
    352600     11035.7
    352640     11036.9
    352680     11038.1
    352720     11039.5
    352760     11039.8
    352800     11042.6
    352840     11041.7
    352880     11043.7
    352920     11044.9
    352960     11046.5
    353000     11047.7
    353040     11049.4
    353080     11051.5
    353120       11052
    353160     11054.2
    353200     11054.9
    353240     11056.2
    353280     11057.2
    353320       11058
    353360     11060.2
    353400     11060.6
    353440     11061.8
    353480       11063
    353520     11064.4
    353560     11064.8
    353600     11067.5
    353640     11066.6
    353680     11068.6
    353720     11069.7
    353760     11071.4
    353800     11072.5
    353840     11074.3
    353880     11076.3
    353920     11076.9
    353960     11079.1
    354000     11079.8
    354040       11081
    354080       11082
    354120     11082.9
    354160     11085.1
    354200     11085.5
    354240     11086.7
    354280     11087.8
    354320     11089.3
    354360     11089.7
    354400     11092.3
    354440     11091.5
    354480     11093.5
    354520     11094.7
    354560     11096.4
    354600     11097.5
    354640     11099.1
    354680     11101.2
    354720     11101.8
    354760       11104
    354800     11104.6
    354840     11105.9
    354880     11106.9
    354920     11107.8
    354960       11110
    355000     11110.4
    355040     11111.6
    355080     11112.7
    355120     11114.2
    355160     11114.7
    355200     11117.2
    355240     11116.4
    355280     11118.3
    355320     11119.6
    355360     11121.2
    355400     11122.4
    355440     11124.1
    355480     11126.1
    355520     11126.7
    355560       11129
    355600     11129.5
    355640     11130.8
    355680     11131.9
    355720     11132.7
    355760     11134.9
    355800     11135.4
    355840     11136.6
    355880     11137.6
    355920     11139.1
    355960     11139.6
    356000     11142.1
    356040     11141.4
    356080     11143.3
    356120     11144.5
    356160     11146.2
    356200     11147.3
    356240       11149
    356280       11151
    356320     11151.7
    356360       11154
    356400     11154.5
    356440     11155.8
    356480     11156.8
    356520     11157.7
    356560     11159.9
    356600     11160.3
    356640     11161.5
    356680     11162.6
    356720     11164.1
    356760     11164.6
    356800     11167.1
    356840     11166.2
    356880     11168.2
    356920     11169.4
    356960     11171.1
    357000     11172.3
    357040     11173.9
    357080       11176
    357120     11176.6
    357160     11178.9
    357200     11179.4
    357240     11180.7
    357280     11181.8
    357320     11182.6
    357360     11184.8
    357400     11185.3
    357440     11186.4
    357480     11187.6
    357520       11189
    357560     11189.5
    357600       11192
    357640     11191.2
    357680     11193.1
    357720     11194.4
    357760       11196
    357800     11197.2
    357840     11198.9
    357880     11200.9
    357920     11201.7
    357960     11203.8
    358000     11204.4
    358040     11205.6
    358080     11206.7
    358120     11207.5
    358160     11209.8
    358200     11210.2
    358240     11211.4
    358280     11212.5
    358320       11214
    358360     11214.4
    358400       11217
    358440     11216.1
    358480     11218.1
    358520     11219.3
    358560     11220.9
    358600     11222.2
    358640     11223.8
    358680     11225.8
    358720     11226.6
    358760     11228.7
    358800     11229.3
    358840     11230.6
    358880     11231.6
    358920     11232.4
    358960     11234.8
    359000     11235.2
    359040     11236.3
    359080     11237.5
    359120     11238.9
    359160     11239.3
    359200       11242
    359240     11241.1
    359280       11243
    359320     11244.2
    359360     11245.9
    359400     11247.2
    359440     11248.7
    359480     11250.7
    359520     11251.6
    359560     11253.7
    359600     11254.3
    359640     11255.5
    359680     11256.6
    359720     11257.4
    359760     11259.7
    359800     11260.1
    359840     11261.2
    359880     11262.5
    359920     11263.9
    359960     11264.2
    360000     11266.9
    360040       11266
    360080     11267.9
    360120     11269.2
    360160     11270.8
    360200     11272.1
    360240     11273.6
    360280     11275.7
    360320     11276.5
    360360     11278.7
    360400     11279.3
    360440     11280.4
    360480     11281.6
    360520     11282.3
    360560     11284.7
    360600       11285
    360640     11286.2
    360680     11287.4
    360720     11288.8
    360760     11289.2
    360800     11291.9
    360840     11290.9
    360880     11292.9
    360920     11294.1
    360960     11295.7
    361000       11297
    361040     11298.5
    361080     11300.6
    361120     11301.5
    361160     11303.6
    361200     11304.2
    361240     11305.4
    361280     11306.5
    361320     11307.3
    361360     11309.6
    361400       11310
    361440     11311.1
    361480     11312.3
    361520     11313.7
    361560     11314.2
    361600     11316.8
    361640     11315.8
    361680     11317.8
    361720       11319
    361760     11320.7
    361800       11322
    361840     11323.4
    361880     11325.6
    361920     11326.4
    361960     11328.6
    362000     11329.2
    362040     11330.3
    362080     11331.5
    362120     11332.2
    362160     11334.5
    362200       11335
    362240     11336.1
    362280     11337.3
    362320     11338.7
    362360     11339.1
    362400     11341.8
    362440     11340.7
    362480     11342.7
    362520       11344
    362560     11345.7
    362600     11346.9
    362640     11348.3
    362680     11350.6
    362720     11351.3
    362760     11353.5
    362800     11354.2
    362840     11355.3
    362880     11356.5
    362920     11357.2
    362960     11359.4
    363000     11359.9
    363040     11361.1
    363080     11362.2
    363120     11363.6
    363160     11364.1
    363200     11366.7
    363240     11365.7
    363280     11367.6
    363320     11368.9
    363360     11370.5
    363400     11371.9
    363440     11373.2
    363480     11375.5
    363520     11376.3
    363560     11378.4
    363600     11379.1
    363640     11380.2
    363680     11381.4
    363720     11382.1
    363760     11384.4
    363800     11384.8
    363840     11385.9
    363880     11387.1
    363920     11388.6
    363960       11389
    364000     11391.6
    364040     11390.6
    364080     11392.4
    364120     11393.8
    364160     11395.4
    364200     11396.7
    364240     11398.1
    364280     11400.4
    364320     11401.1
    364360     11403.3
    364400       11404
    364440     11405.2
    364480     11406.2
    364520       11407
    364560     11409.3
    364600     11409.7
    364640     11410.8
    364680     11411.9
    364720     11413.4
    364760     11413.8
    364800     11416.5
    364840     11415.4
    364880     11417.3
    364920     11418.6
    364960     11420.3
    365000     11421.6
    365040       11423
    365080     11425.3
    365120     11425.9
    365160     11428.2
    365200     11428.8
    365240       11430
    365280       11431
    365320     11431.8
    365360     11434.2
    365400     11434.6
    365440     11435.7
    365480     11436.8
    365520     11438.3
    365560     11438.7
    365600     11441.3
    365640     11440.3
    365680     11442.2
    365720     11443.5
    365760     11445.2
    365800     11446.4
    365840     11447.8
    365880     11450.2
    365920     11450.8
    365960       11453
    366000     11453.7
    366040     11454.9
    366080     11455.8
    366120     11456.7
    366160       11459
    366200     11459.5
    366240     11460.6
    366280     11461.6
    366320     11463.2
    366360     11463.6
    366400     11466.2
    366440     11465.1
    366480       11467
    366520     11468.4
    366560       11470
    366600     11471.2
    366640     11472.7
    366680       11475
    366720     11475.6
    366760     11477.9
    366800     11478.6
    366840     11479.8
    366880     11480.7
    366920     11481.6
    366960     11483.9
    367000     11484.3
    367040     11485.5
    367080     11486.5
    367120       11488
    367160     11488.5
    367200     11491.1
    367240       11490
    367280     11491.9
    367320     11493.3
    367360     11494.9
    367400     11496.1
    367440     11497.5
    367480     11499.9
    367520     11500.5
    367560     11502.8
    367600     11503.5
    367640     11504.6
    367680     11505.6
    367720     11506.4
    367760     11508.7
    367800     11509.2
    367840     11510.4
    367880     11511.4
    367920     11512.8
    367960     11513.4
    368000     11515.9
    368040     11514.9
    368080     11516.8
    368120     11518.1
    368160     11519.7
    368200     11520.9
    368240     11522.3
    368280     11524.8
    368320     11525.3
    368360     11527.7
    368400     11528.3
    368440     11529.6
    368480     11530.4
    368520     11531.2
    368560     11533.5
    368600       11534
    368640     11535.3
    368680     11536.2
    368720     11537.7
    368760     11538.2
    368800     11540.8
    368840     11539.6
    368880     11541.6
    368920     11542.9
    368960     11544.5
    369000     11545.7
    369040     11547.1
    369080     11549.6
    369120     11550.2
    369160     11552.5
    369200     11553.1
    369240     11554.4
    369280     11555.3
    369320       11556
    369360     11558.4
    369400     11558.8
    369440     11560.1
    369480     11561.1
    369520     11562.5
    369560       11563
    369600     11565.7
    369640     11564.5
    369680     11566.4
    369720     11567.8
    369760     11569.5
    369800     11570.6
    369840       11572
    369880     11574.6
    369920       11575
    369960     11577.3
    370000     11577.9
    370040     11579.3
    370080     11580.2
    370120       11581
    370160     11583.2
    370200     11583.7
    370240     11584.9
    370280       11586
    370320     11587.4
    370360     11587.9
    370400     11590.5
    370440     11589.4
    370480     11591.3
    370520     11592.7
    370560     11594.3
    370600     11595.5
    370640     11596.9
    370680     11599.5
    370720     11599.9
    370760     11602.2
    370800     11602.8
    370840     11604.2
    370880     11605.1
    370920     11605.9
    370960     11608.1
    371000     11608.6
    371040     11609.8
    371080     11610.9
    371120     11612.3
    371160     11612.7
    371200     11615.4
    371240     11614.3
    371280     11616.2
    371320     11617.6
    371360     11619.1
    371400     11620.4
    371440     11621.8
    371480     11624.4
    371520     11624.8
    371560       11627
    371600     11627.7
    371640     11629.1
    371680       11630
    371720     11630.7
    371760       11633
    371800     11633.5
    371840     11634.7
    371880     11635.8
    371920     11637.1
    371960     11637.6
    372000     11640.3
    372040     11639.2
    372080     11641.1
    372120     11642.3
    372160       11644
    372200     11645.2
    372240     11646.7
    372280     11649.3
    372320     11649.6
    372360     11651.9
    372400     11652.5
    372440     11653.9
    372480     11654.8
    372520     11655.6
    372560     11657.9
    372600     11658.3
    372640     11659.5
    372680     11660.7
    372720       11662
    372760     11662.4
    372800     11665.1
    372840     11664.1
    372880     11665.9
    372920     11667.2
    372960     11668.8
    373000     11670.1
    373040     11671.5
    373080     11674.1
    373120     11674.5
    373160     11676.7
    373200     11677.3
    373240     11678.7
    373280     11679.6
    373320     11680.4
    373360     11682.7
    373400     11683.2
    373440     11684.4
    373480     11685.6
    373520     11686.8
    373560     11687.3
    373600     11689.9
    373640     11688.9
    373680     11690.8
    373720       11692
    373760     11693.6
    373800     11694.8
    373840     11696.4
    373880     11698.9
    373920     11699.3
    373960     11701.6
    374000     11702.2
    374040     11703.6
    374080     11704.4
    374120     11705.3
    374160     11707.4
    374200     11708.1
    374240     11709.2
    374280     11710.4
    374320     11711.6
    374360     11712.1
    374400     11714.7
    374440     11713.8
    374480     11715.7
    374520     11716.9
    374560     11718.4
    374600     11719.7
    374640     11721.2
    374680     11723.8
    374720     11724.2
    374760     11726.5
    374800     11727.1
    374840     11728.5
    374880     11729.3
    374920     11730.1
    374960     11732.3
    375000       11733
    375040       11734
    375080     11735.2
    375120     11736.5
    375160       11737
    375200     11739.6
    375240     11738.6
    375280     11740.5
    375320     11741.7
    375360     11743.2
    375400     11744.5
    375440     11746.1
    375480     11748.7
    375520     11749.1
    375560     11751.3
    375600       11752
    375640     11753.3
    375680     11754.2
    375720       11755
    375760     11757.2
    375800     11757.8
    375840     11758.9
    375880     11760.1
    375920     11761.4
    375960     11761.8
    376000     11764.5
    376040     11763.5
    376080     11765.4
    376120     11766.5
    376160       11768
    376200     11769.4
    376240       11771
    376280     11773.5
    376320     11773.9
    376360     11776.1
    376400     11776.8
    376440     11778.2
    376480       11779
    376520     11779.8
    376560       11782
    376600     11782.7
    376640     11783.7
    376680     11784.9
    376720     11786.2
    376760     11786.6
    376800     11789.3
    376840     11788.3
    376880     11790.2
    376920     11791.3
    376960     11792.9
    377000     11794.3
    377040     11795.8
    377080     11798.4
    377120     11798.7
    377160       11801
    377200     11801.6
    377240     11802.9
    377280     11803.9
    377320     11804.6
    377360     11806.7
    377400     11807.5
    377440     11808.5
    377480     11809.7
    377520       11811
    377560     11811.5
    377600     11814.2
    377640     11813.1
    377680     11814.9
    377720     11816.2
    377760     11817.7
    377800     11819.1
    377840     11820.6
    377880     11823.2
    377920     11823.6
    377960     11825.8
    378000     11826.5
    378040     11827.7
    378080     11828.8
    378120     11829.4
    378160     11831.5
    378200     11832.4
    378240     11833.4
    378280     11834.6
    378320     11835.8
    378360     11836.4
    378400     11839.1
    378440       11838
    378480     11839.8
    378520       11841
    378560     11842.6
    378600     11843.9
    378640     11845.5
    378680     11848.1
    378720     11848.4
    378760     11850.7
    378800     11851.3
    378840     11852.5
    378880     11853.6
    378920     11854.3
    378960     11856.3
    379000     11857.2
    379040     11858.2
    379080     11859.4
    379120     11860.7
    379160     11861.2
    379200     11863.9
    379240     11862.8
    379280     11864.6
    379320     11865.9
    379360     11867.3
    379400     11868.7
    379440     11870.3
    379480     11872.9
    379520     11873.3
    379560     11875.5
    379600       11876
    379640     11877.4
    379680     11878.3
    379720     11879.1
    379760     11881.1
    379800       11882
    379840       11883
    379880     11884.2
    379920     11885.4
    379960       11886
    380000     11888.7
    380040     11887.7
    380080     11889.5
    380120     11890.6
    380160     11892.2
    380200     11893.5
    380240     11895.1
    380280     11897.8
    380320     11898.1
    380360     11900.3
    380400     11900.9
    380440     11902.3
    380480     11903.2
    380520     11903.9
    380560     11905.9
    380600     11906.8
    380640     11907.8
    380680       11909
    380720     11910.3
    380760     11910.8
    380800     11913.5
    380840     11912.5
    380880     11914.3
    380920     11915.5
    380960       11917
    381000     11918.4
    381040     11919.9
    381080     11922.6
    381120     11922.9
    381160     11925.2
    381200     11925.7
    381240     11927.2
    381280       11928
    381320     11928.7
    381360     11930.7
    381400     11931.6
    381440     11932.6
    381480     11933.8
    381520     11935.1
    381560     11935.6
    381600     11938.4
    381640     11937.3
    381680     11939.1
    381720     11940.3
    381760     11941.8
    381800     11943.2
    381840     11944.7
    381880     11947.5
    381920     11947.7
    381960       11950
    382000     11950.5
    382040       11952
    382080     11952.8
    382120     11953.6
    382160     11955.5
    382200     11956.4
    382240     11957.4
    382280     11958.6
    382320     11959.9
    382360     11960.4
    382400     11963.2
    382440     11962.1
    382480     11963.9
    382520     11965.2
    382560     11966.7
    382600       11968
    382640     11969.6
    382680     11972.2
    382720     11972.6
    382760     11974.9
    382800     11975.4
    382840     11976.8
    382880     11977.7
    382920     11978.4
    382960     11980.3
    383000     11981.3
    383040     11982.2
    383080     11983.4
    383120     11984.8
    383160     11985.2
    383200       11988
    383240     11986.9
    383280     11988.6
    383320       11990
    383360     11991.5
    383400     11992.7
    383440     11994.4
    383480     11997.1
    383520     11997.3
    383560     11999.7
    383600     12000.2
    383640     12001.6
    383680     12002.4
    383720     12003.1
    383760     12005.1
    383800     12006.1
    383840       12007
    383880     12008.2
    383920     12009.6
    383960       12010
    384000     12012.8
    384040     12011.7
    384080     12013.4
    384120     12014.8
    384160     12016.3
    384200     12017.6
    384240     12019.2
    384280     12021.8
    384320     12022.1
    384360     12024.5
    384400       12025
    384440     12026.4
    384480     12027.2
    384520     12027.9
    384560     12029.9
    384600       12031
    384640     12031.7
    384680       12033
    384720     12034.4
    384760     12034.7
    384800     12037.6
    384840     12036.5
    384880     12038.2
    384920     12039.5
    384960       12041
    385000     12042.3
    385040       12044
    385080     12046.6
    385120     12046.8
    385160     12049.3
    385200     12049.8
    385240     12051.2
    385280     12051.9
    385320     12052.7
    385360     12054.6
    385400     12055.6
    385440     12056.5
    385480     12057.8
    385520     12059.1
    385560     12059.6
    385600     12062.3
    385640     12061.3
    385680     12062.9
    385720     12064.3
    385760     12065.9
    385800     12067.1
    385840     12068.8
    385880     12071.3
    385920     12071.6
    385960       12074
    386000     12074.5
    386040       12076
    386080     12076.7
    386120     12077.5
    386160     12079.4
    386200     12080.4
    386240     12081.2
    386280     12082.5
    386320     12083.9
    386360     12084.3
    386400     12087.1
    386440       12086
    386480     12087.7
    386520     12089.1
    386560     12090.7
    386600     12091.9
    386640     12093.5
    386680     12096.1
    386720     12096.4
    386760     12098.9
    386800     12099.3
    386840     12100.8
    386880     12101.5
    386920     12102.3
    386960     12104.2
    387000     12105.2
    387040       12106
    387080     12107.3
    387120     12108.7
    387160     12109.2
    387200     12111.9
    387240     12110.8
    387280     12112.4
    387320     12113.9
    387360     12115.5
    387400     12116.7
    387440     12118.3
    387480     12120.9
    387520     12121.2
    387560     12123.7
    387600       12124
    387640     12125.5
    387680     12126.3
    387720     12127.1
    387760     12129.1
    387800     12129.9
    387840     12130.9
    387880     12132.1
    387920     12133.4
    387960     12133.9
    388000     12136.7
    388040     12135.6
    388080     12137.2
    388120     12138.7
    388160     12140.2
    388200     12141.5
    388240     12143.2
    388280     12145.7
    388320       12146
    388360     12148.4
    388400     12148.8
    388440     12150.3
    388480     12151.1
    388520     12151.9
    388560     12153.8
    388600     12154.7
    388640     12155.6
    388680     12156.8
    388720     12158.3
    388760     12158.6
    388800     12161.5
    388840     12160.4
    388880     12162.1
    388920     12163.5
    388960       12165
    389000     12166.3
    389040     12167.9
    389080     12170.4
    389120     12170.8
    389160     12173.2
    389200     12173.6
    389240       12175
    389280     12175.9
    389320     12176.7
    389360     12178.6
    389400     12179.5
    389440     12180.4
    389480     12181.6
    389520       12183
    389560     12183.5
    389600     12186.3
    389640     12185.2
    389680     12186.9
    389720     12188.3
    389760     12189.8
    389800     12191.1
    389840     12192.8
    389880     12195.3
    389920     12195.6
    389960       12198
    390000     12198.4
    390040     12199.8
    390080     12200.7
    390120     12201.5
    390160     12203.3
    390200     12204.3
    390240     12205.2
    390280     12206.4
    390320     12207.8
    390360     12208.2
    390400     12211.1
    390440     12210.1
    390480     12211.7
    390520     12213.1
    390560     12214.6
    390600     12215.9
    390640     12217.5
    390680       12220
    390720     12220.4
    390760     12222.8
    390800     12223.2
    390840     12224.6
    390880     12225.5
    390920     12226.3
    390960       12228
    391000     12229.1
    391040       12230
    391080     12231.2
    391120     12232.6
    391160       12233
    391200     12235.8
    391240     12234.9
    391280     12236.4
    391320     12237.8
    391360     12239.3
    391400     12240.7
    391440     12242.3
    391480     12244.8
    391520     12245.2
    391560     12247.6
    391600       12248
    391640     12249.4
    391680     12250.3
    391720     12251.1
    391760     12252.8
    391800     12253.8
    391840     12254.8
    391880     12256.1
    391920     12257.4
    391960     12257.7
    392000     12260.7
    392040     12259.7
    392080     12261.2
    392120     12262.6
    392160     12264.2
    392200     12265.5
    392240     12267.1
    392280     12269.6
    392320     12269.9
    392360     12272.4
    392400     12272.8
    392440     12274.2
    392480     12275.1
    392520     12275.9
    392560     12277.7
    392600     12278.7
    392640     12279.6
    392680     12280.8
    392720     12282.3
    392760     12282.5
    392800     12285.5
    392840     12284.5
    392880       12286
    392920     12287.4
    392960       12289
    393000     12290.3
    393040     12291.9
    393080     12294.4
    393120     12294.7
    393160     12297.2
    393200     12297.7
    393240     12298.9
    393280     12299.9
    393320     12300.7
    393360     12302.5
    393400     12303.5
    393440     12304.4
    393480     12305.6
    393520       12307
    393560     12307.3
    393600     12310.3
    393640     12309.3
    393680     12310.8
    393720     12312.2
    393760     12313.8
    393800     12315.1
    393840     12316.6
    393880     12319.2
    393920     12319.5
    393960     12321.9
    394000     12322.5
    394040     12323.7
    394080     12324.7
    394120     12325.4
    394160     12327.4
    394200     12328.3
    394240     12329.2
    394280     12330.3
    394320     12331.8
    394360     12332.1
    394400       12335
    394440     12334.1
    394480     12335.6
    394520     12336.9
    394560     12338.5
    394600     12339.8
    394640     12341.4
    394680       12344
    394720     12344.2
    394760     12346.7
    394800     12347.3
    394840     12348.4
    394880     12349.5
    394920     12350.2
    394960     12352.1
    395000     12353.1
    395040     12353.9
    395080     12355.1
    395120     12356.5
    395160     12356.9
    395200     12359.8
    395240     12358.8
    395280     12360.4
    395320     12361.7
    395360     12363.3
    395400     12364.5
    395440     12366.2
    395480     12368.8
    395520       12369
    395560     12371.5
    395600     12372.1
    395640     12373.2
    395680     12374.2
    395720     12374.9
    395760     12376.9
    395800     12377.9
    395840     12378.7
    395880     12379.9
    395920     12381.3
    395960     12381.7
    396000     12384.6
    396040     12383.6
    396080     12385.1
    396120     12386.4
    396160     12388.1
    396200     12389.4
    396240       12391
    396280     12393.5
    396320     12393.8
    396360     12396.3
    396400     12396.9
    396440       12398
    396480       12399
    396520     12399.6
    396560     12401.6
    396600     12402.5
    396640     12403.5
    396680     12404.7
    396720     12406.1
    396760     12406.3
    396800     12409.5
    396840     12408.4
    396880       12410
    396920     12411.2
    396960     12412.8
    397000     12414.1
    397040     12415.8
    397080     12418.2
    397120     12418.6
    397160     12421.1
    397200     12421.7
    397240     12422.7
    397280     12423.8
    397320     12424.4
    397360     12426.4
    397400     12427.4
    397440     12428.2
    397480     12429.4
    397520     12430.9
    397560     12431.1
    397600     12434.2
    397640     12433.1
    397680     12434.7
    397720       12436
    397760     12437.6
    397800     12438.9
    397840     12440.5
    397880       12443
    397920     12443.4
    397960     12445.9
    398000     12446.4
    398040     12447.5
    398080     12448.6
    398120     12449.1
    398160     12451.2
    398200     12452.2
    398240       12453
    398280     12454.3
    398320     12455.7
    398360     12455.9
    398400       12459
    398440     12457.8
    398480     12459.5
    398520     12460.8
    398560     12462.4
    398600     12463.7
    398640     12465.3
    398680     12467.9
    398720     12468.2
    398760     12470.7
    398800     12471.3
    398840     12472.3
    398880     12473.5
    398920     12473.9
    398960       12476
    399000       12477
    399040     12477.8
    399080     12479.2
    399120     12480.5
    399160     12480.7
    399200     12483.8
    399240     12482.6
    399280     12484.4
    399320     12485.7
    399360     12487.2
    399400     12488.5
    399440     12490.1
    399480     12492.6
    399520       12493
    399560     12495.6
    399600     12496.1
    399640     12497.1
    399680     12498.2
    399720     12498.7
    399760     12500.7
    399800     12501.8
    399840     12502.5
    399880       12504
    399920     12505.4
    399960     12505.5
    400000     12508.5
    400040     12507.4
    400080     12509.2
    400120     12510.4
    400160     12512.1
    400200     12513.3
    400240     12514.9
    400280     12517.4
    400320     12517.9
    400360     12520.4
    400400     12520.9
    400440     12521.9
    400480       12523
    400520     12523.5
    400560     12525.6
    400600     12526.7
    400640     12527.3
    400680     12528.8
    400720     12530.2
    400760     12530.4
    400800     12533.4
    400840     12532.2
    400880       12534
    400920     12535.2
    400960     12536.9
    401000     12538.1
    401040     12539.7
    401080     12542.2
    401120     12542.6
    401160     12545.2
    401200     12545.8
    401240     12546.8
    401280     12547.8
    401320     12548.3
    401360     12550.4
    401400     12551.5
    401440     12552.1
    401480     12553.6
    401520       12555
    401560     12555.3
    401600     12558.2
    401640       12557
    401680     12558.9
    401720       12560
    401760     12561.8
    401800       12563
    401840     12564.5
    401880     12567.1
    401920     12567.5
    401960       12570
    402000     12570.6
    402040     12571.6
    402080     12572.7
    402120     12573.2
    402160     12575.2
    402200     12576.4
    402240     12576.9
    402280     12578.4
    402320     12579.8
    402360     12580.1
    402400       12583
    402440     12581.8
    402480     12583.7
    402520     12584.9
    402560     12586.6
    402600     12587.8
    402640     12589.3
    402680     12591.9
    402720     12592.3
    402760     12594.8
    402800     12595.5
    402840     12596.4
    402880     12597.5
    402920     12598.1
    402960       12600
    403000     12601.2
    403040     12601.7
    403080     12603.2
    403120     12604.7
    403160     12604.9
    403200     12607.9
    403240     12606.6
    403280     12608.5
    403320     12609.7
    403360     12611.4
    403400     12612.6
    403440     12614.1
    403480     12616.7
    403520       12617
    403560     12619.6
    403600     12620.3
    403640     12621.2
    403680     12622.3
    403720     12622.8
    403760     12624.9
    403800     12626.1
    403840     12626.5
    403880     12628.1
    403920     12629.5
    403960     12629.7
    404000     12632.8
    404040     12631.4
    404080     12633.3
    404120     12634.5
    404160     12636.3
    404200     12637.4
    404240       12639
    404280     12641.6
    404320       12642
    404360     12644.5
    404400     12645.1
    404440       12646
    404480     12647.1
    404520     12647.7
    404560     12649.6
    404600     12650.9
    404640     12651.4
    404680     12652.9
    404720     12654.4
    404760     12654.6
    404800     12657.5
    404840     12656.2
    404880     12658.2
    404920     12659.3
    404960     12661.2
    405000     12662.3
    405040     12663.9
    405080     12666.4
    405120     12666.9
    405160     12669.3
    405200     12669.9
    405240     12670.8
    405280       12672
    405320     12672.5
    405360     12674.5
    405400     12675.8
    405440     12676.3
    405480     12677.7
    405520     12679.2
    405560     12679.4
    405600     12682.4
    405640     12681.1
    405680       12683
    405720       12684
    405760     12685.9
    405800     12687.2
    405840     12688.8
    405880     12691.2
    405920     12691.7
    405960     12694.3
    406000     12694.7
    406040     12695.7
    406080     12696.9
    406120     12697.3
    406160     12699.3
    406200     12700.6
    406240     12701.1
    406280     12702.6
    406320       12704
    406360     12704.3
    406400     12707.3
    406440       12706
    406480     12707.8
    406520     12708.9
    406560     12710.8
    406600     12711.9
    406640     12713.6
    406680       12716
    406720     12716.6
    406760     12719.1
    406800     12719.5
    406840     12720.5
    406880     12721.7
    406920     12722.2
    406960     12724.1
    407000     12725.4
    407040     12726.1
    407080     12727.4
    407120     12728.8
    407160     12729.2
    407200     12732.2
    407240     12730.9
    407280     12732.7
    407320     12733.8
    407360     12735.7
    407400     12736.8
    407440     12738.6
    407480     12740.9
    407520     12741.5
    407560       12744
    407600     12744.4
    407640     12745.3
    407680     12746.5
    407720     12747.1
    407760       12749
    407800     12750.3
    407840       12751
    407880     12752.3
    407920     12753.6
    407960     12754.1
    408000     12757.1
    408040     12755.8
    408080     12757.6
    408120     12758.6
    408160     12760.6
    408200     12761.7
    408240     12763.4
    408280     12765.7
    408320     12766.4
    408360     12768.8
    408400     12769.3
    408440     12770.2
    408480     12771.3
    408520     12771.9
    408560     12773.8
    408600     12775.2
    408640     12775.8
    408680     12777.1
    408720     12778.5
    408760       12779
    408800       12782
    408840     12780.6
    408880     12782.4
    408920     12783.5
    408960     12785.4
    409000     12786.6
    409040     12788.3
    409080     12790.6
    409120     12791.2
    409160     12793.6
    409200     12794.2
    409240       12795
    409280     12796.2
    409320     12796.8
    409360     12798.7
    409400       12800
    409440     12800.7
    409480     12801.9
    409520     12803.3
    409560     12803.8
    409600     12806.9
    409640     12805.5
    409680     12807.3
    409720     12808.3
    409760     12810.3
    409800     12811.4
    409840     12813.2
    409880     12815.5
    409920     12816.1
    409960     12818.5
    410000       12819
    410040     12819.9
    410080       12821
    410120     12821.7
    410160     12823.5
    410200     12824.9
    410240     12825.6
    410280     12826.8
    410320     12828.2
    410360     12828.7
    410400     12831.8
    410440     12830.4
    410480     12832.1
    410520     12833.1
    410560     12835.2
    410600     12836.2
    410640     12838.1
    410680     12840.4
    410720       12841
    410760     12843.4
    410800     12843.9
    410840     12844.7
    410880     12845.9
    410920     12846.5
    410960     12848.4
    411000     12849.7
    411040     12850.5
    411080     12851.7
    411120       12853
    411160     12853.6
    411200     12856.7
    411240     12855.2
    411280       12857
    411320       12858
    411360     12860.1
    411400     12861.1
    411440       12863
    411480     12865.3
    411520     12865.8
    411560     12868.3
    411600     12868.7
    411640     12869.6
    411680     12870.8
    411720     12871.4
    411760     12873.2
    411800     12874.5
    411840     12875.4
    411880     12876.7
    411920     12877.8
    411960     12878.5
    412000     12881.7
    412040     12880.1
    412080     12881.8
    412120     12882.8
    412160       12885
    412200     12885.9
    412240     12887.9
    412280     12890.1
    412320     12890.7
    412360     12893.3
    412400     12893.5
    412440     12894.4
    412480     12895.7
    412520     12896.3
    412560     12898.1
    412600     12899.4
    412640     12900.3
    412680     12901.5
    412720     12902.7
    412760     12903.4
    412800     12906.6
    412840       12905
    412880     12906.7
    412920     12907.7
    412960     12909.8
    413000     12910.8
    413040     12912.8
    413080       12915
    413120     12915.6
    413160     12918.1
    413200     12918.4
    413240     12919.3
    413280     12920.5
    413320     12921.2
    413360       12923
    413400     12924.4
    413440     12925.2
    413480     12926.4
    413520     12927.6
    413560     12928.3
    413600     12931.5
    413640     12929.9
    413680     12931.6
    413720     12932.6
    413760     12934.6
    413800     12935.6
    413840     12937.5
    413880     12939.9
    413920     12940.5
    413960       12943
    414000     12943.2
    414040     12944.2
    414080     12945.3
    414120       12946
    414160     12947.8
    414200     12949.2
    414240       12950
    414280     12951.3
    414320     12952.4
    414360     12953.2
    414400     12956.4
    414440     12954.7
    414480     12956.4
    414520     12957.3
    414560     12959.5
    414600     12960.5
    414640     12962.3
    414680     12964.7
    414720     12965.3
    414760     12967.8
    414800       12968
    414840       12969
    414880     12970.2
    414920     12970.9
    414960     12972.6
    415000     12974.1
    415040     12974.8
    415080     12976.1
    415120     12977.3
    415160       12978
    415200     12981.2
    415240     12979.5
    415280     12981.2
    415320     12982.2
    415360     12984.3
    415400     12985.4
    415440     12987.2
    415480     12989.5
    415520     12990.1
    415560     12992.7
    415600     12992.9
    415640     12993.9
    415680       12995
    415720     12995.7
    415760     12997.4
    415800     12998.9
    415840     12999.7
    415880       13001
    415920     13002.1
    415960     13002.9
    416000     13006.1
    416040     13004.4
    416080       13006
    416120       13007
    416160     13009.1
    416200     13010.3
    416240     13012.1
    416280     13014.3
    416320       13015
    416360     13017.5
    416400     13017.7
    416440     13018.7
    416480     13019.8
    416520     13020.6
    416560     13022.2
    416600     13023.7
    416640     13024.5
    416680     13025.8
    416720     13026.9
    416760     13027.7
    416800     13030.9
    416840     13029.2
    416880     13030.8
    416920     13031.9
    416960     13033.9
    417000     13035.1
    417040       13037
    417080     13039.2
    417120     13039.8
    417160     13042.4
    417200     13042.5
    417240     13043.6
    417280     13044.7
    417320     13045.5
    417360     13047.1
    417400     13048.5
    417440     13049.4
    417480     13050.7
    417520     13051.8
    417560     13052.6
    417600     13055.7
    417640     13054.1
    417680     13055.8
    417720     13056.8
    417760     13058.8
    417800     13059.9
    417840     13061.9
    417880       13064
    417920     13064.7
    417960     13067.4
    418000     13067.4
    418040     13068.5
    418080     13069.5
    418120     13070.3
    418160       13072
    418200     13073.5
    418240     13074.2
    418280     13075.7
    418320     13076.6
    418360     13077.4
    418400     13080.6
    418440     13078.9
    418480     13080.6
    418520     13081.7
    418560     13083.7
    418600     13084.8
    418640     13086.7
    418680     13088.9
    418720     13089.6
    418760     13092.2
    418800     13092.2
    418840     13093.4
    418880     13094.4
    418920     13095.2
    418960     13096.8
    419000     13098.3
    419040     13099.1
    419080     13100.6
    419120     13101.4
    419160     13102.3
    419200     13105.5
    419240     13103.8
    419280     13105.4
    419320     13106.6
    419360     13108.6
    419400     13109.6
    419440     13111.5
    419480     13113.7
    419520     13114.4
    419560       13117
    419600     13117.1
    419640     13118.3
    419680     13119.3
    419720     13119.9
    419760     13121.7
    419800     13123.2
    419840     13123.9
    419880     13125.4
    419920     13126.3
    419960     13127.1
    420000     13130.3
    420040     13128.6
    420080     13130.2
    420120     13131.4
    420160     13133.5
    420200     13134.4
    420240     13136.4
    420280     13138.6
    420320     13139.3
    420360     13141.9
    420400     13141.9
    420440       13143
    420480     13144.1
    420520     13144.7
    420560     13146.5
    420600       13148
    420640     13148.8
    420680     13150.3
    420720     13151.1
    420760     13151.9
    420800     13155.2
    420840     13153.5
    420880     13155.1
    420920     13156.3
    420960     13158.3
    421000     13159.2
    421040     13161.3
    421080     13163.4
    421120     13164.1
    421160     13166.8
    421200     13166.8
    421240     13167.9
    421280     13168.9
    421320     13169.5
    421360     13171.4
    421400     13172.9
    421440     13173.7
    421480     13175.2
    421520     13175.9
    421560     13176.8
    421600     13180.1
    421640     13178.3
    421680       13180
    421720     13181.1
    421760     13183.1
    421800       13184
    421840     13186.1
    421880     13188.2
    421920       13189
    421960     13191.7
    422000     13191.6
    422040     13192.8
    422080     13193.8
    422120     13194.4
    422160     13196.3
    422200     13197.7
    422240     13198.5
    422280       13200
    422320     13200.7
    422360     13201.7
    422400     13204.9
    422440     13203.1
    422480     13204.8
    422520       13206
    422560       13208
    422600     13208.8
    422640     13210.8
    422680     13213.1
    422720     13213.9
    422760     13216.5
    422800     13216.4
    422840     13217.7
    422880     13218.6
    422920     13219.2
    422960     13221.1
    423000     13222.4
    423040     13223.3
    423080     13224.8
    423120     13225.5
    423160     13226.5
    423200     13229.7
    423240     13227.9
    423280     13229.6
    423320     13230.7
    423360     13232.8
    423400     13233.6
    423440     13235.6
    423480     13237.9
    423520     13238.7
    423560     13241.3
    423600     13241.2
    423640     13242.4
    423680     13243.4
    423720     13243.9
    423760     13245.8
    423800     13247.2
    423840     13248.1
    423880     13249.5
    423920     13250.3
    423960     13251.3
    424000     13254.5
    424040     13252.6
    424080     13254.4
    424120     13255.6
    424160     13257.6
    424200     13258.3
    424240     13260.4
    424280     13262.7
    424320     13263.5
    424360     13266.1
    424400       13266
    424440     13267.2
    424480     13268.2
    424520     13268.7
    424560     13270.6
    424600     13271.9
    424640     13272.9
    424680     13274.3
    424720     13275.1
    424760     13276.2
    424800     13279.3
    424840     13277.4
    424880     13279.2
    424920     13280.4
    424960     13282.4
    425000       13283
    425040     13285.2
    425080     13287.4
    425120     13288.4
    425160     13290.9
    425200     13290.8
    425240       13292
    425280       13293
    425320     13293.4
    425360     13295.4
    425400     13296.8
    425440     13297.6
    425480     13299.1
    425520     13299.9
    425560       13301
    425600     13304.1
    425640     13302.1
    425680       13304
    425720     13305.3
    425760     13307.2
    425800     13307.8
    425840     13310.1
    425880     13312.2
    425920     13313.2
    425960     13315.7
    426000     13315.6
    426040     13316.9
    426080     13317.9
    426120     13318.3
    426160     13320.2
    426200     13321.6
    426240     13322.4
    426280     13323.9
    426320     13324.8
    426360     13325.8
    426400     13328.9
    426440     13326.9
    426480     13328.9
    426520     13330.1
    426560       13332
    426600     13332.6
    426640     13334.9
    426680       13337
    426720       13338
    426760     13340.5
    426800     13340.4
    426840     13341.7
    426880     13342.7
    426920     13343.1
    426960     13345.1
    427000     13346.4
    427040     13347.3
    427080     13348.7
    427120     13349.6
    427160     13350.7
    427200     13353.8
    427240     13351.7
    427280     13353.7
    427320       13355
    427360     13356.8
    427400     13357.4
    427440     13359.7
    427480     13361.8
    427520     13362.8
    427560     13365.3
    427600     13365.2
    427640     13366.5
    427680     13367.6
    427720     13367.9
    427760     13369.8
    427800     13371.3
    427840     13372.1
    427880     13373.6
    427920     13374.4
    427960     13375.4
    428000     13378.5
    428040     13376.4
    428080     13378.5
    428120     13379.7
    428160     13381.6
    428200     13382.2
    428240     13384.6
    428280     13386.6
    428320     13387.7
    428360     13390.1
    428400       13390
    428440     13391.3
    428480     13392.4
    428520     13392.8
    428560     13394.6
    428600     13396.2
    428640     13396.9
    428680     13398.3
    428720     13399.2
    428760     13400.2
    428800     13403.3
    428840     13401.2
    428880     13403.3
    428920     13404.5
    428960     13406.4
    429000     13407.1
    429040     13409.3
    429080     13411.4
    429120     13412.5
    429160     13414.8
    429200     13414.9
    429240     13416.2
    429280     13417.2
    429320     13417.6
    429360     13419.3
    429400       13421
    429440     13421.7
    429480     13423.1
    429520     13423.9
    429560       13425
    429600     13428.1
    429640       13426
    429680     13428.1
    429720     13429.3
    429760     13431.2
    429800     13431.9
    429840     13434.1
    429880     13436.1
    429920     13437.4
    429960     13439.6
    430000     13439.7
    430040       13441
    430080       13442
    430120     13442.3
    430160       13444
    430200     13445.7
    430240     13446.4
    430280     13447.9
    430320     13448.7
    430360     13449.7
    430400     13452.8
    430440     13450.8
    430480       13453
    430520     13454.1
    430560       13456
    430600     13456.6
    430640     13458.9
    430680     13460.9
    430720     13462.2
    430760     13464.4
    430800     13464.5
    430840     13465.9
    430880     13466.8
    430920     13467.1
    430960     13468.8
    431000     13470.5
    431040     13471.3
    431080     13472.7
    431120     13473.5
    431160     13474.6
    431200     13477.6
    431240     13475.6
    431280     13477.8
    431320     13478.9
    431360     13480.8
    431400     13481.5
    431440     13483.7
    431480     13485.8
    431520       13487
    431560     13489.3
    431600     13489.3
    431640     13490.8
    431680     13491.5
    431720       13492
    431760     13493.6
    431800     13495.3
    431840     13496.1
    431880     13497.5
    431920     13498.3
    431960     13499.3
    432000     13502.4
    432040     13500.4
    432080     13502.5
    432120     13503.7
    432160     13505.6
    432200     13506.2
    432240     13508.5
    432280     13510.6
    432320     13511.9
    432360       13514
    432400       13514
    432440     13515.6
    432480     13516.4
    432520     13516.8
    432560     13518.3
    432600       13520
    432640     13520.9
    432680     13522.3
    432720     13523.1
    432760     13524.1
    432800     13527.2
    432840       13525
    432880     13527.3
    432920     13528.5
    432960     13530.4
    433000       13531
    433040     13533.3
    433080     13535.4
    433120     13536.6
    433160     13538.8
    433200     13538.9
    433240     13540.4
    433280     13541.1
    433320     13541.6
    433360       13543
    433400     13544.7
    433440     13545.8
    433480     13547.2
    433520     13547.9
    433560     13548.8
    433600       13552
    433640     13549.8
    433680     13552.1
    433720     13553.2
    433760     13555.2
    433800     13555.8
    433840     13558.1
    433880     13560.2
    433920     13561.4
    433960     13563.6
    434000     13563.6
    434040     13565.1
    434080     13565.8
    434120     13566.4
    434160     13567.8
    434200     13569.5
    434240     13570.6
    434280       13572
    434320     13572.8
    434360     13573.6
    434400     13576.8
    434440     13574.7
    434480     13576.9
    434520       13578
    434560       13580
    434600     13580.6
    434640     13582.9
    434680     13584.9
    434720     13586.1
    434760     13588.4
    434800     13588.4
    434840     13589.9
    434880     13590.6
    434920     13591.2
    434960     13592.6
    435000     13594.3
    435040     13595.5
    435080     13596.8
    435120     13597.6
    435160     13598.4
    435200     13601.6
    435240     13599.5
    435280     13601.8
    435320     13602.8
    435360     13604.8
    435400     13605.4
    435440     13607.8
    435480     13609.7
    435520     13610.9
    435560     13613.2
    435600     13613.3
    435640     13614.8
    435680     13615.4
    435720     13615.9
    435760     13617.4
    435800     13619.2
    435840     13620.4
    435880     13621.6
    435920     13622.4
    435960     13623.1
    436000     13626.4
    436040     13624.3
    436080     13626.6
    436120     13627.7
    436160     13629.6
    436200     13630.3
    436240     13632.6
    436280     13634.5
    436320     13635.7
    436360     13638.1
    436400     13638.1
    436440     13639.7
    436480     13640.3
    436520     13640.8
    436560     13642.3
    436600     13644.1
    436640     13645.2
    436680     13646.4
    436720     13647.3
    436760       13648
    436800     13651.2
    436840     13649.2
    436880     13651.5
    436920     13652.6
    436960     13654.5
    437000       13655
    437040     13657.4
    437080     13659.4
    437120     13660.6
    437160     13662.9
    437200     13663.1
    437240     13664.7
    437280     13665.2
    437320     13665.8
    437360     13667.1
    437400     13668.9
    437440     13670.1
    437480     13671.3
    437520     13672.2
    437560     13672.9
    437600     13676.1
    437640     13674.1
    437680     13676.3
    437720     13677.5
    437760     13679.4
    437800     13679.9
    437840     13682.4
    437880     13684.3
    437920     13685.5
    437960     13687.8
    438000     13687.9
    438040     13689.5
    438080       13690
    438120     13690.6
    438160     13692.1
    438200     13693.9
    438240       13695
    438280     13696.1
    438320       13697
    438360     13697.7
    438400       13701
    438440     13698.9
    438480     13701.1
    438520     13702.4
    438560     13704.2
    438600     13704.8
    438640     13707.2
    438680     13709.1
    438720     13710.4
    438760     13712.7
    438800     13712.8
    438840     13714.3
    438880     13714.9
    438920     13715.4
    438960       13717
    439000     13718.8
    439040     13719.9
    439080     13720.9
    439120     13721.9
    439160     13722.5
    439200     13725.9
    439240     13723.8
    439280       13726
    439320     13727.3
    439360     13729.1
    439400     13729.6
    439440       13732
    439480     13733.9
    439520     13735.2
    439560     13737.7
    439600     13737.7
    439640     13739.1
    439680     13739.7
    439720     13740.3
    439760     13741.8
    439800     13743.6
    439840     13744.7
    439880     13745.8
    439920     13746.8
    439960     13747.3
    440000     13750.7
    440040     13748.5
    440080     13750.8
    440120     13752.2
    440160     13753.9
    440200     13754.4
    440240     13756.9
    440280     13758.8
    440320     13760.1
    440360     13762.5
    440400     13762.5
    440440     13763.9
    440480     13764.6
    440520     13765.1
    440560     13766.6
    440600     13768.5
    440640     13769.5
    440680     13770.6
    440720     13771.7
    440760     13772.3
    440800     13775.5
    440840     13773.3
    440880     13775.6
    440920       13777
    440960     13778.8
    441000     13779.2
    441040     13781.7
    441080     13783.6
    441120     13784.9
    441160     13787.3
    441200     13787.3
    441240     13788.7
    441280     13789.4
    441320     13789.9
    441360     13791.4
    441400     13793.3
    441440     13794.3
    441480     13795.5
    441520     13796.5
    441560     13797.2
    441600     13800.4
    441640     13798.1
    441680     13800.5
    441720     13801.9
    441760     13803.6
    441800     13804.1
    441840     13806.6
    441880     13808.4
    441920     13809.6
    441960     13812.2
    442000     13812.2
    442040     13813.6
    442080     13814.2
    442120     13814.8
    442160     13816.3
    442200     13818.3
    442240     13819.2
    442280     13820.4
    442320     13821.3
    442360     13822.1
    442400     13825.2
    442440     13822.9
    442480     13825.3
    442520     13826.7
    442560     13828.4
    442600     13828.9
    442640     13831.4
    442680     13833.3
    442720     13834.4
    442760     13837.1
    442800     13837.1
    442840     13838.4
    442880     13839.1
    442920     13839.5
    442960     13841.2
    443000     13843.2
    443040     13844.1
    443080     13845.3
    443120     13846.1
    443160       13847
    443200       13850
    443240     13847.8
    443280     13850.1
    443320     13851.6
    443360     13853.3
    443400     13853.8
    443440     13856.3
    443480     13858.2
    443520     13859.3
    443560       13862
    443600     13862.1
    443640     13863.2
    443680     13863.9
    443720     13864.4
    443760       13866
    443800     13868.1
    443840     13869.1
    443880     13870.2
    443920       13871
    443960     13871.9
    444000       13875
    444040     13872.7
    444080       13875
    444120     13876.4
    444160     13878.2
    444200     13878.7
    444240     13881.1
    444280     13883.1
    444320     13884.1
    444360     13886.9
    444400       13887
    444440     13888.2
    444480     13888.8
    444520     13889.3
    444560     13890.9
    444600       13893
    444640     13894.1
    444680     13895.1
    444720       13896
    444760     13896.8
    444800     13899.8
    444840     13897.6
    444880       13900
    444920     13901.3
    444960     13903.1
    445000     13903.6
    445040     13906.1
    445080     13907.9
    445120       13909
    445160     13911.8
    445200     13911.9
    445240     13913.1
    445280     13913.6
    445320     13914.1
    445360     13915.7
    445400     13917.9
    445440       13919
    445480     13919.9
    445520     13920.9
    445560     13921.7
    445600     13924.7
    445640     13922.5
    445680       13925
    445720     13926.2
    445760       13928
    445800     13928.4
    445840     13930.9
    445880     13932.8
    445920     13933.8
    445960     13936.6
    446000     13936.8
    446040       13938
    446080     13938.5
    446120       13939
    446160     13940.6
    446200     13942.8
    446240     13943.9
    446280     13944.9
    446320     13945.8
    446360     13946.5
    446400     13949.5
    446440     13947.3
    446480     13949.9
    446520       13951
    446560     13952.8
    446600     13953.2
    446640     13955.8
    446680     13957.7
    446720     13958.6
    446760     13961.5
    446800     13961.6
    446840       13963
    446880     13963.4
    446920     13963.8
    446960     13965.5
    447000     13967.6
    447040     13968.7
    447080     13969.7
    447120     13970.6
    447160     13971.4
    447200     13974.4
    447240     13972.1
    447280     13974.8
    447320     13975.9
    447360     13977.7
    447400     13978.1
    447440     13980.7
    447480     13982.6
    447520     13983.5
    447560     13986.2
    447600     13986.5
    447640     13987.8
    447680     13988.3
    447720     13988.7
    447760     13990.4
    447800     13992.4
    447840     13993.7
    447880     13994.6
    447920     13995.4
    447960     13996.1
    448000     13999.2
    448040       13997
    448080     13999.7
    448120     14000.7
    448160     14002.6
    448200       14003
    448240     14005.5
    448280     14007.4
    448320     14008.3
    448360     14011.1
    448400     14011.4
    448440     14012.6
    448480     14013.2
    448520     14013.4
    448560     14015.2
    448600     14017.3
    448640     14018.5
    448680     14019.4
    448720     14020.4
    448760       14021
    448800     14024.1
    448840     14021.9
    448880     14024.5
    448920     14025.6
    448960     14027.4
    449000     14027.8
    449040     14030.4
    449080     14032.4
    449120     14033.1
    449160     14036.1
    449200     14036.3
    449240     14037.4
    449280       14038
    449320     14038.3
    449360     14040.1
    449400     14042.1
    449440     14043.3
    449480     14044.2
    449520     14045.1
    449560     14045.9
    449600     14048.9
    449640     14046.7
    449680     14049.4
    449720     14050.4
    449760     14052.3
    449800     14052.6
    449840     14055.3
    449880     14057.2
    449920     14057.9
    449960     14060.9
    450000     14061.2
    450040     14062.2
    450080       14063
    450120     14063.2
    450160       14065
    450200     14067.1
    450240     14068.2
    450280     14069.1
    450320       14070
    450360     14070.7
    450400     14073.8
    450440     14071.6
    450480     14074.3
    450520     14075.3
    450560     14077.1
    450600     14077.6
    450640     14080.2
    450680     14082.1
    450720     14082.8
    450760     14085.8
    450800       14086
    450840     14087.1
    450880     14087.8
    450920     14088.1
    450960     14089.9
    451000       14092
    451040     14093.1
    451080       14094
    451120       14095
    451160     14095.6
    451200     14098.7
    451240     14096.6
    451280     14099.2
    451320     14100.2
    451360       14102
    451400     14102.5
    451440       14105
    451480     14107.1
    451520     14107.7
    451560     14110.8
    451600       14111
    451640     14111.9
    451680     14112.7
    451720     14112.9
    451760     14114.8
    451800     14116.9
    451840       14118
    451880     14118.9
    451920     14119.8
    451960     14120.5
    452000     14123.6
    452040     14121.5
    452080       14124
    452120     14125.1
    452160     14126.9
    452200     14127.4
    452240     14129.9
    452280       14132
    452320     14132.6
    452360     14135.7
    452400     14135.8
    452440     14136.8
    452480     14137.6
    452520     14137.7
    452560     14139.7
    452600     14141.8
    452640     14142.9
    452680     14143.7
    452720     14144.6
    452760     14145.3
    452800     14148.5
    452840     14146.5
    452880     14148.9
    452920       14150
    452960     14151.7
    453000     14152.2
    453040     14154.7
    453080     14156.8
    453120     14157.6
    453160     14160.6
    453200     14160.6
    453240     14161.7
    453280     14162.4
    453320     14162.6
    453360     14164.5
    453400     14166.7
    453440     14167.8
    453480     14168.6
    453520     14169.6
    453560     14170.2
    453600     14173.3
    453640     14171.3
    453680     14173.8
    453720     14174.9
    453760     14176.7
    453800     14177.1
    453840     14179.6
    453880     14181.8
    453920     14182.5
    453960     14185.5
    454000     14185.5
    454040     14186.6
    454080     14187.4
    454120     14187.5
    454160     14189.4
    454200     14191.5
    454240     14192.6
    454280     14193.5
    454320     14194.5
    454360     14195.1
    454400     14198.2
    454440     14196.2
    454480     14198.7
    454520     14199.8
    454560     14201.5
    454600       14202
    454640     14204.4
    454680     14206.6
    454720     14207.5
    454760     14210.3
    454800     14210.4
    454840     14211.5
    454880     14212.2
    454920     14212.4
    454960     14214.3
    455000     14216.5
    455040     14217.5
    455080     14218.5
    455120     14219.4
    455160     14219.9
    455200     14223.1
    455240       14221
    455280     14223.6
    455320     14224.7
    455360     14226.4
    455400     14226.9
    455440     14229.3
    455480     14231.5
    455520     14232.4
    455560     14235.3
    455600     14235.3
    455640     14236.3
    455680     14237.1
    455720     14237.2
    455760     14239.1
    455800     14241.3
    455840     14242.5
    455880     14243.4
    455920     14244.2
    455960     14244.8
    456000       14248
    456040       14246
    456080     14248.4
    456120     14249.6
    456160     14251.4
    456200     14251.9
    456240     14254.2
    456280     14256.4
    456320     14257.3
    456360     14260.2
    456400     14260.2
    456440     14261.2
    456480       14262
    456520     14262.1
    456560       14264
    456600     14266.2
    456640     14267.4
    456680     14268.4
    456720     14269.2
    456760     14269.8
    456800     14272.9
    456840     14270.9
    456880     14273.4
    456920     14274.5
    456960     14276.3
    457000     14276.7
    457040     14279.1
    457080     14281.3
    457120     14282.2
    457160     14285.2
    457200       14285
    457240     14286.1
    457280     14286.9
    457320     14287.1
    457360     14288.8
    457400     14291.1
    457440     14292.3
    457480     14293.3
    457520     14294.1
    457560     14294.6
    457600     14297.8
    457640     14295.8
    457680     14298.3
    457720     14299.4
    457760     14301.2
    457800     14301.6
    457840       14304
    457880     14306.1
    457920     14307.1
    457960     14310.1
    458000     14309.9
    458040       14311
    458080     14311.8
    458120       14312
    458160     14313.7
    458200       14316
    458240     14317.1
    458280     14318.1
    458320     14318.9
    458360     14319.5
    458400     14322.6
    458440     14320.7
    458480     14323.1
    458520     14324.2
    458560       14326
    458600     14326.5
    458640     14328.9
    458680       14331
    458720       14332
    458760     14334.9
    458800     14334.8
    458840     14335.8
    458880     14336.7
    458920     14336.8
    458960     14338.7
    459000     14340.8
    459040       14342
    459080       14343
    459120     14343.9
    459160     14344.3
    459200     14347.5
    459240     14345.7
    459280     14348.1
    459320     14349.2
    459360       14351
    459400     14351.4
    459440     14353.8
    459480       14356
    459520       14357
    459560     14359.9
    459600     14359.7
    459640     14360.7
    459680     14361.5
    459720     14361.8
    459760     14363.6
    459800     14365.8
    459840       14367
    459880     14367.9
    459920     14368.8
    459960     14369.3
    460000     14372.5
    460040     14370.6
    460080     14373.1
    460120     14374.1
    460160     14375.9
    460200     14376.3
    460240     14378.7
    460280     14380.9
    460320       14382
    460360     14384.9
    460400     14384.7
    460440     14385.7
    460480     14386.4
    460520     14386.7
    460560     14388.6
    460600     14390.7
    460640     14391.8
    460680     14392.7
    460720     14393.7
    460760     14394.2
    460800     14397.4
    460840     14395.5
    460880     14397.9
    460920       14399
    460960     14400.8
    461000     14401.3
    461040     14403.7
    461080     14405.9
    461120       14407
    461160     14409.7
    461200     14409.6
    461240     14410.7
    461280     14411.4
    461320     14411.7
    461360     14413.5
    461400     14415.6
    461440     14416.7
    461480     14417.7
    461520     14418.6
    461560     14419.1
    461600     14422.3
    461640     14420.5
    461680     14422.8
    461720     14423.9
    461760     14425.6
    461800     14426.2
    461840     14428.6
    461880     14430.7
    461920     14431.9
    461960     14434.7
    462000     14434.6
    462040     14435.6
    462080     14436.3
    462120     14436.6
    462160     14438.4
    462200     14440.6
    462240     14441.7
    462280     14442.7
    462320     14443.4
    462360     14444.1
    462400     14447.2
    462440     14445.4
    462480     14447.8
    462520     14448.8
    462560     14450.6
    462600     14451.1
    462640     14453.4
    462680     14455.5
    462720     14456.8
    462760     14459.6
    462800     14459.3
    462840     14460.5
    462880     14461.2
    462920     14461.5
    462960     14463.3
    463000     14465.4
    463040     14466.6
    463080     14467.5
    463120     14468.3
    463160     14468.9
    463200     14472.2
    463240     14470.3
    463280     14472.7
    463320     14473.8
    463360     14475.6
    463400     14475.9
    463440     14478.2
    463480     14480.6
    463520     14481.7
    463560     14484.5
    463600     14484.3
    463640     14485.4
    463680     14486.1
    463720     14486.4
    463760     14488.2
    463800     14490.3
    463840     14491.5
    463880     14492.3
    463920     14493.1
    463960     14493.8
    464000     14497.1
    464040     14495.1
    464080     14497.4
    464120     14498.6
    464160     14500.5
    464200     14500.6
    464240     14503.1
    464280     14505.3
    464320     14506.7
    464360     14509.3
    464400     14509.1
    464440     14510.2
    464480     14510.9
    464520     14511.3
    464560       14513
    464600     14515.1
    464640     14516.4
    464680     14517.2
    464720       14518
    464760     14518.7
    464800     14521.9
    464840     14519.9
    464880     14522.3
    464920     14523.4
    464960     14525.3
    465000     14525.5
    465040     14527.9
    465080     14530.2
    465120     14531.6
    465160     14534.1
    465200       14534
    465240       14535
    465280     14535.7
    465320     14536.1
    465360     14537.8
    465400       14540
    465440     14541.2
    465480     14542.1
    465520     14542.7
    465560     14543.4
    465600     14546.8
    465640     14544.8
    465680     14547.1
    465720     14548.3
    465760     14550.1
    465800     14550.4
    465840     14552.7
    465880       14555
    465920     14556.4
    465960     14558.9
    466000     14558.8
    466040     14559.8
    466080     14560.6
    466120     14560.9
    466160     14562.6
    466200     14564.8
    466240       14566
    466280     14567.1
    466320     14567.6
    466360     14568.2
    466400     14571.8
    466440     14569.7
    466480     14571.9
    466520     14573.2
    466560     14574.9
    466600     14575.3
    466640     14577.6
    466680     14579.9
    466720     14581.2
    466760     14583.7
    466800     14583.6
    466840     14584.6
    466880     14585.5
    466920     14585.7
    466960     14587.4
    467000     14589.7
    467040     14590.9
    467080       14592
    467120     14592.5
    467160       14593
    467200     14596.6
    467240     14594.5
    467280     14596.9
    467320     14598.1
    467360     14599.6
    467400     14600.1
    467440     14602.3
    467480     14604.7
    467520     14606.1
    467560     14608.7
    467600     14608.5
    467640     14609.6
    467680     14610.4
    467720     14610.6
    467760     14612.4
    467800     14614.6
    467840     14615.8
    467880     14616.8
    467920     14617.3
    467960     14617.9
    468000     14621.5
    468040     14619.4
    468080     14621.7
    468120       14623
    468160     14624.5
    468200     14624.9
    468240     14627.3
    468280     14629.6
    468320       14631
    468360     14633.6
    468400     14633.3
    468440     14634.5
    468480     14635.3
    468520     14635.5
    468560     14637.2
    468600     14639.5
    468640     14640.7
    468680     14641.8
    468720     14642.2
    468760     14642.9
    468800     14646.5
    468840     14644.3
    468880     14646.6
    468920       14648
    468960     14649.3
    469000     14649.8
    469040     14652.1
    469080     14654.5
    469120       14656
    469160     14658.3
    469200     14658.3
    469240     14659.4
    469280     14660.3
    469320     14660.4
    469360     14662.2
    469400     14664.4
    469440     14665.6
    469480     14666.7
    469520     14667.2
    469560     14667.8
    469600     14671.4
    469640     14669.3
    469680     14671.6
    469720       14673
    469760     14674.2
    469800     14674.7
    469840     14676.9
    469880     14679.4
    469920     14680.9
    469960     14683.2
    470000     14683.2
    470040     14684.2
    470080     14685.2
    470120     14685.3
    470160     14687.1
    470200     14689.3
    470240     14690.5
    470280     14691.6
    470320       14692
    470360     14692.7
    470400     14696.4
    470440     14694.2
    470480     14696.4
    470520     14697.9
    470560     14699.1
    470600     14699.6
    470640     14701.9
    470680     14704.2
    470720     14705.7
    470760     14708.3
    470800     14708.1
    470840     14709.1
    470880     14710.2
    470920     14710.3
    470960       14712
    471000     14714.3
    471040     14715.4
    471080     14716.5
    471120     14716.9
    471160     14717.6
    471200     14721.2
    471240     14719.1
    471280     14721.4
    471320     14722.8
    471360     14724.1
    471400     14724.5
    471440     14726.8
    471480     14729.1
    471520     14730.7
    471560     14733.1
    471600     14733.1
    471640       14734
    471680     14735.1
    471720     14735.2
    471760     14736.9
    471800     14739.2
    471840     14740.3
    471880     14741.4
    471920     14741.8
    471960     14742.5
    472000       14746
    472040       14744
    472080     14746.3
    472120     14747.6
    472160       14749
    472200     14749.3
    472240     14751.8
    472280       14754
    472320     14755.5
    472360     14757.9
    472400     14757.9
    472440       14759
    472480       14760
    472520     14760.1
    472560     14761.7
    472600     14764.1
    472640     14765.2
    472680     14766.2
    472720     14766.7
    472760     14767.3
    472800     14770.9
    472840     14768.8
    472880     14771.2
    472920     14772.5
    472960     14773.9
    473000     14774.1
    473040     14776.7
    473080     14778.9
    473120     14780.4
    473160     14782.8
    473200     14782.8
    473240     14783.9
    473280     14784.8
    473320       14785
    473360     14786.6
    473400       14789
    473440     14790.2
    473480     14791.1
    473520     14791.6
    473560     14792.1
    473600     14795.8
    473640     14793.7
    473680     14796.1
    473720     14797.4
    473760     14798.8
    473800     14798.9
    473840     14801.5
    473880     14803.8
    473920     14805.2
    473960     14807.7
    474000     14807.7
    474040     14808.7
    474080     14809.6
    474120     14809.9
    474160     14811.4
    474200     14813.9
    474240     14815.1
    474280       14816
    474320     14816.4
    474360     14816.9
    474400     14820.6
    474440     14818.6
    474480       14821
    474520     14822.3
    474560     14823.7
    474600     14823.8
    474640     14826.4
    474680     14828.7
    474720     14830.2
    474760     14832.7
    474800     14832.5
    474840     14833.6
    474880     14834.5
    474920     14834.8
    474960     14836.3
    475000     14838.8
    475040       14840
    475080       14841
    475120     14841.3
    475160     14841.8
    475200     14845.5
    475240     14843.5
    475280     14845.9
    475320     14847.2
    475360     14848.5
    475400     14848.7
    475440     14851.2
    475480     14853.6
    475520     14855.1
    475560     14857.6
    475600     14857.4
    475640     14858.6
    475680     14859.5
    475720     14859.8
    475760     14861.3
    475800     14863.7
    475840     14864.9
    475880     14865.9
    475920     14866.2
    475960     14866.7
    476000     14870.5
    476040     14868.5
    476080     14870.8
    476120     14872.2
    476160     14873.5
    476200     14873.6
    476240     14876.2
    476280     14878.6
    476320     14880.1
    476360     14882.6
    476400     14882.4
    476440     14883.6
    476480     14884.4
    476520     14884.7
    476560     14886.3
    476600     14888.6
    476640     14889.7
    476680     14890.9
    476720     14891.1
    476760     14891.7
    476800     14895.4
    476840     14893.5
    476880     14895.7
    476920     14897.2
    476960     14898.4
    477000     14898.6
    477040     14901.1
    477080     14903.6
    477120       14905
    477160     14907.5
    477200     14907.5
    477240     14908.6
    477280     14909.3
    477320     14909.6
    477360     14911.3
    477400     14913.6
    477440     14914.7
    477480     14915.8
    477520       14916
    477560     14916.6
    477600     14920.5
    477640     14918.4
    477680     14920.8
    477720     14922.2
    477760     14923.4
    477800     14923.5
    477840       14926
    477880     14928.6
    477920       14930
    477960     14932.4
    478000     14932.4
    478040     14933.5
    478080     14934.1
    478120     14934.6
    478160     14936.1
    478200     14938.5
    478240     14939.7
    478280     14940.8
    478320     14940.9
    478360     14941.6
    478400     14945.4
    478440     14943.3
    478480     14945.7
    478520     14947.1
    478560     14948.4
    478600     14948.5
    478640       14951
    478680     14953.5
    478720     14954.9
    478760     14957.4
    478800     14957.4
    478840     14958.4
    478880       14959
    478920     14959.6
    478960     14961.1
    479000     14963.5
    479040     14964.6
    479080     14965.8
    479120     14965.8
    479160     14966.5
    479200     14970.3
    479240     14968.2
    479280     14970.6
    479320     14972.1
    479360     14973.3
    479400     14973.5
    479440     14975.9
    479480     14978.5
    479520     14979.9
    479560     14982.2
    479600     14982.3
    479640     14983.3
    479680       14984
    479720     14984.4
    479760       14986
    479800     14988.5
    479840     14989.6
    479880     14990.7
    479920     14990.7
    479960     14991.5
    480000     14995.3
    480040     14993.2
    480080     14995.6
    480120     14997.1
    480160     14998.2
    480200     14998.3
    480240     15000.8
    480280     15003.3
    480320     15004.7
    480360     15007.1
    480400     15007.3
    480440     15008.2
    480480     15008.9
    480520     15009.4
    480560     15010.9
    480600     15013.4
    480640     15014.5
    480680     15015.6
    480720     15015.5
    480760     15016.4
    480800     15020.3
    480840     15018.2
    480880     15020.6
    480920       15022
    480960     15023.1
    481000     15023.2
    481040     15025.7
    481080     15028.2
    481120     15029.6
    481160     15032.1
    481200     15032.2
    481240     15033.1
    481280     15033.9
    481320     15034.3
    481360     15035.8
    481400     15038.4
    481440     15039.5
    481480     15040.4
    481520     15040.5
    481560     15041.3
    481600     15045.1
    481640     15043.1
    481680     15045.6
    481720     15046.9
    481760     15048.1
    481800     15048.2
    481840     15050.6
    481880     15053.2
    481920     15054.6
    481960       15057
    482000     15057.1
    482040       15058
    482080     15058.7
    482120     15059.3
    482160     15060.8
    482200     15063.4
    482240     15064.4
    482280     15065.4
    482320     15065.5
    482360     15066.3
    482400     15070.1
    482440       15068
    482480     15070.4
    482520     15071.9
    482560     15072.9
    482600     15073.1
    482640     15075.5
    482680       15078
    482720     15079.6
    482760       15082
    482800       15082
    482840     15082.9
    482880     15083.6
    482920     15084.2
    482960     15085.7
    483000     15088.3
    483040     15089.3
    483080     15090.3
    483120     15090.4
    483160     15091.2
    483200       15095
    483240     15092.9
    483280     15095.3
    483320     15096.7
    483360     15097.8
    483400     15097.9
    483440     15100.4
    483480     15102.9
    483520     15104.5
    483560     15106.9
    483600     15106.9
    483640     15107.7
    483680     15108.5
    483720       15109
    483760     15110.5
    483800     15113.2
    483840     15114.2
    483880     15115.2
    483920     15115.3
    483960     15116.1
    484000       15120
    484040     15117.7
    484080     15120.2
    484120     15121.7
    484160     15122.7
    484200       15123
    484240     15125.3
    484280     15127.8
    484320     15129.5
    484360     15131.9
    484400     15131.8
    484440     15132.6
    484480     15133.4
    484520     15134.1
    484560     15135.4
    484600     15138.1
    484640     15139.1
    484680     15140.1
    484720     15140.3
    484760       15141
    484800       15145
    484840     15142.6
    484880     15145.1
    484920     15146.6
    484960     15147.6
    485000       15148
    485040     15150.2
    485080     15152.8
    485120     15154.5
    485160     15156.9
    485200     15156.8
    485240     15157.5
    485280     15158.4
    485320       15159
    485360     15160.4
    485400     15163.1
    485440       15164
    485480     15165.2
    485520     15165.2
    485560       15166
    485600     15169.9
    485640     15167.6
    485680       15170
    485720     15171.7
    485760     15172.6
    485800     15172.9
    485840     15175.2
    485880     15177.8
    485920     15179.4
    485960     15181.8
    486000     15181.8
    486040     15182.5
    486080     15183.3
    486120     15183.9
    486160     15185.3
    486200       15188
    486240     15188.9
    486280     15190.1
    486320     15190.2
    486360       15191
    486400     15194.9
    486440     15192.6
    486480       15195
    486520     15196.6
    486560     15197.6
    486600     15197.8
    486640     15200.2
    486680     15202.8
    486720     15204.4
    486760     15206.8
    486800     15206.7
    486840     15207.5
    486880     15208.4
    486920       15209
    486960     15210.3
    487000       15213
    487040     15213.9
    487080     15215.1
    487120     15215.1
    487160       15216
    487200     15219.8
    487240     15217.5
    487280       15220
    487320     15221.5
    487360     15222.7
    487400     15222.8
    487440     15225.2
    487480     15227.9
    487520     15229.4
    487560     15231.8
    487600     15231.7
    487640     15232.5
    487680     15233.4
    487720       15234
    487760     15235.3
    487800     15238.1
    487840     15238.8
    487880     15240.1
    487920     15240.1
    487960       15241
    488000     15244.8
    488040     15242.6
    488080       15245
    488120     15246.6
    488160     15247.7
    488200     15247.9
    488240     15250.2
    488280     15252.8
    488320     15254.4
    488360     15256.9
    488400     15256.7
    488440     15257.5
    488480     15258.5
    488520     15258.9
    488560     15260.2
    488600     15263.1
    488640     15263.8
    488680     15265.1
    488720     15265.2
    488760       15266
    488800     15269.7
    488840     15267.6
    488880       15270
    488920     15271.5
    488960     15272.7
    489000     15272.8
    489040     15275.2
    489080     15277.7
    489120     15279.4
    489160     15281.8
    489200     15281.5
    489240     15282.6
    489280     15283.4
    489320     15283.9
    489360     15285.3
    489400     15288.2
    489440     15288.9
    489480     15290.1
    489520     15290.1
    489560       15291
    489600     15294.8
    489640     15292.6
    489680       15295
    489720     15296.4
    489760     15297.7
    489800     15297.8
    489840     15300.2
    489880     15302.7
    489920     15304.4
    489960     15306.9
    490000     15306.5
    490040     15307.6
    490080     15308.5
    490120     15308.9
    490160     15310.3
    490200     15313.2
    490240     15313.8
    490280     15315.1
    490320     15315.1
    490360     15316.1
    490400     15319.8
    490440     15317.6
    490480       15320
    490520     15321.4
    490560     15322.6
    490600     15322.7
    490640     15325.2
    490680     15327.8
    490720     15329.3
    490760     15331.8
    490800     15331.5
    490840     15332.6
    490880     15333.4
    490920       15334
    490960     15335.3
    491000     15338.2
    491040     15338.7
    491080       15340
    491120     15340.2
    491160     15341.1
    491200     15344.7
    491240     15342.7
    491280       15345
    491320     15346.5
    491360     15347.5
    491400     15347.8
    491440     15350.1
    491480     15352.8
    491520     15354.2
    491560     15356.9
    491600     15356.5
    491640     15357.7
    491680     15358.5
    491720     15359.1
    491760     15360.3
    491800     15363.3
    491840     15363.7
    491880     15365.1
    491920     15365.1
    491960     15366.1
    492000     15369.8
    492040     15367.7
    492080       15370
    492120     15371.5
    492160     15372.5
    492200     15372.7
    492240     15375.1
    492280     15377.8
    492320     15379.2
    492360     15381.8
    492400     15381.5
    492440     15382.7
    492480     15383.4
    492520     15384.2
    492560     15385.3
    492600     15388.2
    492640     15388.6
    492680     15390.2
    492720     15390.1
    492760       15391
    492800     15394.8
    492840     15392.6
    492880       15395
    492920     15396.5
    492960     15397.5
    493000     15397.7
    493040       15400
    493080     15402.8
    493120     15404.3
    493160     15406.8
    493200     15406.5
    493240     15407.7
    493280     15408.4
    493320     15409.1
    493360     15410.3
    493400     15413.2
    493440     15413.6
    493480     15415.2
    493520     15415.1
    493560       15416
    493600     15419.7
    493640     15417.6
    493680     15419.9
    493720     15421.3
    493760     15422.5
    493800     15422.7
    493840       15425
    493880     15427.7
    493920     15429.2
    493960     15431.6
    494000     15431.5
    494040     15432.7
    494080     15433.4
    494120       15434
    494160     15435.2
    494200     15438.2
    494240     15438.6
    494280     15440.2
    494320     15440.1
    494360       15441
    494400     15444.7
    494440     15442.5
    494480     15444.8
    494520     15446.4
    494560     15447.5
    494600     15447.6
    494640     15449.9
    494680     15452.6
    494720     15454.1
    494760     15456.6
    494800     15456.5
    494840     15457.7
    494880     15458.4
    494920       15459
    494960     15460.1
    495000     15463.3
    495040     15463.5
    495080     15465.2
    495120       15465
    495160       15466
    495200     15469.6
    495240     15467.5
    495280     15469.8
    495320     15471.4
    495360     15472.4
    495400     15472.6
    495440       15475
    495480     15477.5
    495520     15479.2
    495560     15481.6
    495600     15481.5
    495640     15482.6
    495680     15483.4
    495720       15484
    495760     15485.1
    495800     15488.3
    495840     15488.5
    495880     15490.2
    495920       15490
    495960       15491
    496000     15494.7
    496040     15492.5
    496080     15494.8
    496120     15496.3
    496160     15497.5
    496200     15497.6
    496240       15500
    496280     15502.6
    496320     15504.1
    496360     15506.6
    496400     15506.4
    496440     15507.5
    496480     15508.4
    496520       15509
    496560       15510
    496600     15513.3
    496640     15513.5
    496680     15515.2
    496720       15515
    496760       15516
    496800     15519.7
    496840     15517.6
    496880     15519.7
    496920     15521.2
    496960     15522.4
    497000     15522.5
    497040     15524.8
    497080     15527.6
    497120     15529.2
    497160     15531.6
    497200     15531.4
    497240     15532.5
    497280     15533.4
    497320       15534
    497360       15535
    497400     15538.3
    497440     15538.5
    497480     15540.2
    497520       15540
    497560       15541
    497600     15544.7
    497640     15542.5
    497680     15544.7
    497720     15546.2
    497760     15547.4
    497800     15547.5
    497840     15549.9
    497880     15552.5
    497920     15554.2
    497960     15556.6
    498000     15556.4
    498040     15557.5
    498080     15558.4
    498120     15559.1
    498160       15560
    498200     15563.3
    498240     15563.5
    498280     15565.2
    498320       15565
    498360       15566
    498400     15569.8
    498440     15567.6
    498480     15569.8
    498520     15571.2
    498560     15572.3
    498600     15572.6
    498640     15574.9
    498680     15577.6
    498720     15579.2
    498760     15581.6
    498800     15581.4
    498840     15582.6
    498880     15583.4
    498920     15584.1
    498960       15585
    499000     15588.4
    499040     15588.6
    499080     15590.2
    499120     15590.1
    499160     15591.1
    499200     15594.8
    499240     15592.8
    499280     15594.9
    499320     15596.2
    499360     15597.4
    499400     15597.6
    499440     15599.9
    499480     15602.6
    499520     15604.3
    499560     15606.7
    499600     15606.5
    499640     15607.6
    499680     15608.4
    499720     15609.2
    499760       15610
    499800     15613.4
    499840     15613.7
    499880     15615.2
    499920     15615.1
    499960     15616.1
    500000     15619.9
    500040     15617.9
    500080     15619.9
    500120     15621.3
    500160     15622.4
    500200     15622.6
    500240       15625
    500280     15627.6
    500320     15629.3
    500360     15631.7
    500400     15631.5
    500440     15632.7
    500480     15633.4
    500520     15634.2
    500560     15635.1
    500600     15638.4
    500640     15638.7
    500680     15640.4
    500720     15640.1
    500760     15641.1
    500800       15645
    500840     15642.9
    500880       15645
    500920     15646.4
    500960     15647.4
    501000     15647.6
    501040     15649.9
    501080     15652.7
    501120     15654.3
    501160     15656.7
    501200     15656.5
    501240     15657.7
    501280     15658.4
    501320     15659.3
    501360     15660.2
    501400     15663.5
    501440     15663.7
    501480     15665.4
    501520     15665.1
    501560     15666.1
    501600     15669.9
    501640     15667.9
    501680     15670.1
    501720     15671.5
    501760     15672.5
    501800     15672.6
    501840       15675
    501880     15677.8
    501920     15679.3
    501960     15681.7
    502000     15681.6
    502040     15682.8
    502080     15683.4
    502120     15684.3
    502160     15685.1
    502200     15688.5
    502240     15688.6
    502280     15690.4
    502320       15690
    502360       15691
    502400     15694.9
    502440     15692.9
    502480       15695
    502520     15696.5
    502560     15697.5
    502600     15697.5
    502640     15699.9
    502680     15702.8
    502720     15704.4
    502760     15706.8
    502800     15706.6
    502840     15707.9
    502880     15708.4
    502920     15709.3
    502960       15710
    503000     15713.5
    503040     15713.7
    503080     15715.5
    503120     15715.1
    503160     15715.9
    503200       15720
    503240       15718
    503280     15720.1
    503320     15721.5
    503360     15722.5
    503400     15722.6
    503440     15724.9
    503480     15727.8
    503520     15729.4
    503560     15731.7
    503600     15731.5
    503640       15733
    503680     15733.3
    503720     15734.4
    503760       15735
    503800     15738.5
    503840     15738.7
    503880     15740.5
    503920     15739.9
    503960       15741
    504000       15745
    504040     15742.9
    504080       15745
    504120     15746.6
    504160     15747.6
    504200     15747.5
    504240     15749.9
    504280     15752.8
    504320     15754.5
    504360     15756.7
    504400     15756.5
    504440     15757.9
    504480     15758.3
    504520     15759.5
    504560     15759.9
    504600     15763.5
    504640     15763.6
    504680     15765.4
    504720     15764.9
    504760     15765.9
    504800       15770
    504840       15768
    504880       15770
    504920     15771.5
    504960     15772.6
    505000     15772.4
    505040     15774.8
    505080     15777.7
    505120     15779.4
    505160     15781.7
    505200     15781.5
    505240     15782.9
    505280     15783.3
    505320     15784.4
    505360     15784.8
    505400     15788.4
    505440     15788.6
    505480     15790.3
    505520       15790
    505560     15790.9
    505600     15795.2
    505640       15793
    505680       15795
    505720     15796.4
    505760     15797.5
    505800     15797.4
    505840     15799.8
    505880     15802.6
    505920     15804.4
    505960     15806.8
    506000     15806.6
    506040     15807.9
    506080     15808.2
    506120     15809.4
    506160     15809.9
    506200     15813.4
    506240     15813.5
    506280     15815.3
    506320       15815
    506360     15815.9
    506400     15820.1
    506440     15817.9
    506480     15819.9
    506520     15821.4
    506560     15822.5
    506600     15822.4
    506640     15824.8
    506680     15827.6
    506720     15829.4
    506760     15831.7
    506800     15831.4
    506840     15832.8
    506880     15833.2
    506920     15834.4
    506960     15834.9
    507000     15838.4
    507040     15838.4
    507080     15840.3
    507120       15840
    507160     15840.9
    507200     15845.2
    507240     15842.8
    507280       15845
    507320     15846.3
    507360     15847.6
    507400     15847.4
    507440     15849.7
    507480     15852.6
    507520     15854.4
    507560     15856.7
    507600     15856.4
    507640     15857.9
    507680     15858.1
    507720     15859.3
    507760     15859.8
    507800     15863.4
    507840     15863.4
    507880     15865.3
    507920     15864.9
    507960       15866
    508000     15870.2
    508040     15867.9
    508080     15869.8
    508120     15871.3
    508160     15872.6
    508200     15872.5
    508240     15874.8
    508280     15877.6
    508320     15879.4
    508360     15881.8
    508400     15881.3
    508440       15883
    508480     15883.2
    508520     15884.3
    508560     15884.7
    508600     15888.4
    508640     15888.3
    508680     15890.2
    508720     15889.9
    508760     15890.9
    508800     15895.2
    508840     15892.9
    508880     15894.9
    508920     15896.3
    508960     15897.5
    509000     15897.4
    509040     15899.8
    509080     15902.6
    509120     15904.4
    509160     15906.7
    509200     15906.4
    509240     15907.9
    509280     15908.2
    509320     15909.3
    509360     15909.8
    509400     15913.3
    509440     15913.3
    509480     15915.2
    509520     15914.9
    509560     15915.9
    509600     15920.1
    509640     15917.8
    509680     15919.8
    509720     15921.1
    509760     15922.4
    509800     15922.3
    509840     15924.6
    509880     15927.5
    509920     15929.2
    509960     15931.6
    510000     15931.1
    510040     15932.7
    510080     15933.1
    510120     15934.1
    510160     15934.6
    510200     15938.3
    510240     15938.2
    510280     15940.1
    510320     15939.8
    510360     15940.8
    510400     15944.9
    510440     15942.7
    510480     15944.8
    510520       15946
    510560     15947.3
    510600     15947.2
    510640     15949.5
    510680     15952.4
    510720     15954.1
    510760     15956.6
    510800     15956.1
    510840     15957.6
    510880       15958
    510920       15959
    510960     15959.5
    511000     15963.2
    511040       15963
    511080       15965
    511120     15964.6
    511160     15965.7
    511200     15969.9
    511240     15967.7
    511280     15969.7
    511320     15970.9
    511360     15972.2
    511400     15972.1
    511440     15974.5
    511480     15977.2
    511520     15978.9
    511560     15981.5
    511600       15981
    511640     15982.4
    511680     15982.9
    511720     15983.8
    511760     15984.4
    511800     15988.1
    511840     15987.9
    511880     15989.9
    511920     15989.6
    511960     15990.6
    512000     15994.8
    512040     15992.6
    512080     15994.6
    512120     15995.8
    512160     15997.1
    512200       15997
    512240     15999.3
    512280     16002.1
    512320     16003.8
    512360     16006.5
    512400     16005.9
    512440     16007.2
    512480     16007.8
    512520     16008.7
    512560     16009.2
    512600     16012.9
    512640     16012.7
    512680     16014.8
    512720     16014.5
    512760     16015.6
    512800     16019.7
    512840     16017.5
    512880     16019.4
    512920     16020.6
    512960       16022
    513000     16021.8
    513040     16024.2
    513080     16027.1
    513120     16028.7
    513160     16031.4
    513200     16030.8
    513240     16032.1
    513280     16032.7
    513320     16033.6
    513360     16034.1
    513400     16037.8
    513440     16037.5
    513480     16039.6
    513520     16039.3
    513560     16040.3
    513600     16044.4
    513640     16042.3
    513680     16044.3
    513720     16045.5
    513760       16047
    513800     16046.8
    513840     16049.1
    513880     16051.9
    513920     16053.6
    513960     16056.3
    514000     16055.6
    514040       16057
    514080     16057.7
    514120     16058.4
    514160       16059
    514200     16062.7
    514240     16062.4
    514280     16064.5
    514320     16064.2
    514360     16065.3
    514400     16069.3
    514440     16067.3
    514480     16069.2
    514520     16070.4
    514560     16071.9
    514600     16071.7
    514640       16074
    514680     16076.8
    514720     16078.6
    514760     16081.3
    514800     16080.6
    514840     16081.9
    514880     16082.5
    514920     16083.2
    514960       16084
    515000     16087.5
    515040     16087.3
    515080     16089.3
    515120     16089.1
    515160     16090.1
    515200     16094.2
    515240     16092.2
    515280       16094
    515320     16095.4
    515360     16096.8
    515400     16096.6
    515440     16098.9
    515480     16101.9
    515520     16103.5
    515560     16106.2
    515600     16105.5
    515640     16106.8
    515680     16107.5
    515720     16108.2
    515760     16108.9
    515800     16112.5
    515840     16112.3
    515880     16114.2
    515920     16114.1
    515960     16114.9
    516000     16119.1
    516040     16117.1
    516080     16119.1
    516120     16120.3
    516160     16121.8
    516200     16121.6
    516240     16123.9
    516280     16126.8
    516320     16128.4
    516360     16131.1
    516400     16130.5
    516440     16131.7
    516480     16132.5
    516520     16133.2
    516560     16133.8
    516600     16137.6
    516640     16137.3
    516680     16139.1
    516720       16139
    516760     16139.9
    516800     16144.2
    516840       16142
    516880       16144
    516920     16145.3
    516960     16146.9
    517000     16146.5
    517040     16148.9
    517080     16151.8
    517120     16153.5
    517160     16156.1
    517200     16155.5
    517240     16156.7
    517280     16157.5
    517320     16158.2
    517360     16158.9
    517400     16162.6
    517440     16162.3
    517480     16164.1
    517520     16164.1
    517560     16164.9
    517600     16169.2
    517640       16167
    517680     16168.9
    517720     16170.3
    517760     16171.8
    517800     16171.5
    517840     16173.8
    517880     16176.8
    517920     16178.5
    517960       16181
    518000     16180.5
    518040     16181.6
    518080     16182.5
    518120     16183.2
    518160     16183.8
    518200     16187.5
    518240     16187.2
    518280       16189
    518320       16189
    518360     16189.9
    518400     16194.2
    518440     16191.9
    518480       16194
    518520     16195.3
    518560     16196.8
    518600     16196.5
    518640     16198.8
    518680     16201.7
    518720     16203.4
    518760       16206
    518800     16205.5
    518840     16206.6
    518880     16207.5
    518920     16208.1
    518960     16208.7
    519000     16212.4
    519040     16212.2
    519080     16213.9
    519120     16213.8
    519160     16214.9
    519200     16219.2
    519240     16217.1
    519280     16219.1
    519320     16220.3
    519360     16221.8
    519400     16221.6
    519440     16223.8
    519480     16226.8
    519520     16228.4
    519560       16231
    519600     16230.5
    519640     16231.6
    519680     16232.5
    519720     16233.2
    519760     16233.7
    519800     16237.4
    519840     16237.2
    519880     16238.8
    519920     16238.9
    519960     16239.8
    520000     16244.3
    520040       16242
    520080     16244.1
    520120     16245.2
    520160     16246.8
    520200     16246.7
    520240     16248.9
    520280     16251.7
    520320     16253.5
    520360       16256
    520400     16255.5
    520440     16256.5
    520480     16257.6
    520520     16258.2
    520560     16258.7
    520600     16262.6
    520640     16262.3
    520680     16263.9
    520720     16263.9
    520760     16264.8
    520800     16269.3
    520840     16267.1
    520880     16269.1
    520920     16270.3
    520960     16271.9
    521000     16271.8
    521040     16273.8
    521080     16276.7
    521120     16278.6
    521160     16281.1
    521200     16280.5
    521240     16281.5
    521280     16282.5
    521320     16283.1
    521360     16283.7
    521400     16287.7
    521440     16287.2
    521480       16289
    521520     16288.8
    521560     16289.8
    521600     16294.3
    521640       16292
    521680     16294.2
    521720     16295.3
    521760     16296.9
    521800     16296.7
    521840     16298.9
    521880     16301.6
    521920     16303.7
    521960     16306.1
    522000     16305.5
    522040     16306.4
    522080     16307.5
    522120     16308.2
    522160     16308.7
    522200     16312.6
    522240     16312.2
    522280     16313.9
    522320     16313.8
    522360     16314.8
    522400     16319.3
    522440     16317.1
    522480     16319.2
    522520     16320.4
    522560       16322
    522600     16321.7
    522640     16323.9
    522680     16326.6
    522720     16328.6
    522760       16331
    522800     16330.3
    522840     16331.4
    522880     16332.6
    522920     16333.2
    522960     16333.7
    523000     16337.6
    523040     16337.2
    523080     16338.9
    523120     16338.7
    523160     16339.7
    523200     16344.3
    523240       16342
    523280     16344.1
    523320     16345.3
    523360     16346.9
    523400     16346.7
    523440     16348.8
    523480     16351.5
    523520     16353.4
    523560     16355.9
    523600     16355.2
    523640     16356.3
    523680     16357.6
    523720     16358.1
    523760     16358.7
    523800     16362.6
    523840     16362.2
    523880     16363.8
    523920     16363.7
    523960     16364.6
    524000     16369.3
    524040       16367
    524080     16369.1
    524120     16370.3
    524160     16371.9
    524200     16371.7
    524240     16373.7
    524280     16376.4
    524320     16378.4
    524360     16380.8
    524400     16380.2
    524440     16381.4
    524480     16382.6
    524520     16383.1
    524560     16383.6
    524600     16387.5
    524640     16387.1
    524680     16388.8
    524720     16388.7
    524760     16389.7
    524800     16394.3
    524840       16392
    524880       16394
    524920     16395.3
    524960     16396.8
    525000     16396.8
    525040     16398.6
    525080     16401.4
    525120     16403.4
    525160     16405.8
    525200     16405.2
    525240     16406.4
    525280     16407.6
    525320       16408
    525360     16408.6
    525400     16412.5
    525440     16412.1
    525480     16413.8
    525520     16413.7
    525560     16414.8
    525600     16419.4
    525640     16417.1
    525680       16419
    525720     16420.4
    525760     16421.8
    525800     16421.9
    525840     16423.8
    525880     16426.6
    525920     16428.4
    525960     16430.9
    526000     16430.2
    526040     16431.4
    526080     16432.7
    526120     16433.2
    526160     16433.7
    526200     16437.4
    526240     16437.2
    526280     16438.8
    526320     16438.7
    526360     16439.9
    526400     16444.5
    526440     16442.1
    526480       16444
    526520     16445.4
    526560     16446.9
    526600       16447
    526640     16448.9
    526680     16451.7
    526720     16453.6
    526760     16455.9
    526800     16455.2
    526840     16456.5
    526880     16457.8
    526920     16458.2
    526960     16458.8
    527000     16462.5
    527040     16462.3
    527080     16463.9
    527120     16463.8
    527160     16464.9
    527200     16469.5
    527240     16467.3
    527280     16469.2
    527320     16470.4
    527360     16472.1
    527400     16472.1
    527440     16473.9
    527480     16476.7
    527520     16478.6
    527560     16480.9
    527600     16480.2
    527640     16481.6
    527680     16482.9
    527720     16483.2
    527760     16483.8
    527800     16487.4
    527840     16487.4
    527880     16488.9
    527920     16488.9
    527960       16490
    528000     16494.6
    528040     16492.4
    528080     16494.3
    528120     16495.5
    528160     16497.1
    528200     16497.3
    528240     16499.1
    528280     16501.8
    528320     16503.7
    528360       16506
    528400     16505.3
    528440     16506.7
    528480     16508.1
    528520     16508.2
    528560     16508.9
    528600     16512.6
    528640     16512.5
    528680     16514.1
    528720       16514
    528760       16515
    528800     16519.6
    528840     16517.5
    528880     16519.3
    528920     16520.5
    528960     16522.3
    529000     16522.4
    529040     16524.2
    529080     16526.8
    529120     16528.7
    529160     16531.1
    529200     16530.4
    529240     16531.7
    529280     16533.2
    529320     16533.2
    529360     16533.9
    529400     16537.6
    529440     16537.5
    529480     16539.1
    529520     16539.1
    529560       16540
    529600     16544.7
    529640     16542.4
    529680     16544.3
    529720     16545.7
    529760     16547.3
    529800     16547.4
    529840     16549.1
    529880     16551.9
    529920     16553.8
    529960     16556.2
    530000     16555.5
    530040     16556.8
    530080     16558.3
    530120     16558.2
    530160     16558.9
    530200     16562.6
    530240     16562.5
    530280     16564.2
    530320     16564.1
    530360     16565.1
    530400     16569.6
    530440     16567.5
    530480     16569.3
    530520     16570.7
    530560     16572.3
    530600     16572.4
    530640     16574.2
    530680       16577
    530720     16578.7
    530760     16581.3
    530800     16580.5
    530840     16581.8
    530880     16583.4
    530920     16583.2
    530960       16584
    531000     16587.7
    531040     16587.5
    531080     16589.1
    531120     16589.1
    531160     16590.1
    531200     16594.6
    531240     16592.6
    531280     16594.1
    531320     16595.7
    531360     16597.3
    531400     16597.3
    531440     16599.2
    531480     16601.9
    531520     16603.6
    531560     16606.3
    531600     16605.4
    531640     16606.7
    531680     16608.4
    531720     16608.1
    531760       16609
    531800     16612.6
    531840     16612.5
    531880     16614.1
    531920     16613.9
    531960       16615
    532000     16619.6
    532040     16617.6
    532080     16619.1
    532120     16620.8
    532160     16622.3
    532200     16622.2
    532240     16624.2
    532280     16626.7
    532320     16628.6
    532360     16631.2
    532400     16630.5
    532440     16631.7
    532480     16633.3
    532520       16633
    532560       16634
    532600     16637.5
    532640     16637.5
    532680       16639
    532720     16638.9
    532760       16640
    532800     16644.5
    532840     16642.6
    532880       16644
    532920     16645.8
    532960     16647.2
    533000     16647.2
    533040     16649.1
    533080     16651.7
    533120     16653.6
    533160     16656.2
    533200     16655.4
    533240     16656.6
    533280     16658.3
    533320       16658
    533360     16659.1
    533400     16662.5
    533440     16662.4
    533480       16664
    533520     16663.8
    533560       16665
    533600     16669.5
    533640     16667.6
    533680       16669
    533720     16670.8
    533760     16672.1
    533800     16672.2
    533840     16674.1
    533880     16676.7
    533920     16678.5
    533960     16681.2
    534000     16680.5
    534040     16681.7
    534080     16683.3
    534120     16682.9
    534160     16684.1
    534200     16687.5
    534240     16687.3
    534280     16689.1
    534320     16688.8
    534360     16690.1
    534400     16694.5
    534440     16692.7
    534480     16694.1
    534520     16695.8
    534560     16697.2
    534600     16697.2
    534640     16699.1
    534680     16701.9
    534720     16703.4
    534760     16706.3
    534800     16705.4
    534840     16706.6
    534880     16708.3
    534920     16707.8
    534960       16709
    535000     16712.5
    535040     16712.3
    535080     16714.1
    535120     16713.8
    535160     16715.1
    535200     16719.5
    535240     16717.6
    535280     16719.1
    535320     16720.9
    535360     16722.1
    535400     16722.1
    535440     16724.1
    535480     16726.8
    535520     16728.4
    535560     16731.3
    535600     16730.4
    535640     16731.7
    535680     16733.4
    535720     16732.8
    535760       16734
    535800     16737.5
    535840     16737.2
    535880     16739.2
    535920     16738.7
    535960     16740.1
    536000     16744.5
    536040     16742.6
    536080     16744.1
    536120     16745.9
    536160     16747.2
    536200     16747.1
    536240       16749
    536280     16751.8
    536320     16753.3
    536360     16756.3
    536400     16755.4
    536440     16756.8
    536480     16758.4
    536520     16757.9
    536560     16759.1
    536600     16762.5
    536640     16762.3
    536680     16764.2
    536720     16763.7
    536760     16765.1
    536800     16769.6
    536840     16767.6
    536880       16769
    536920       16771
    536960     16772.1
    537000     16772.1
    537040       16774
    537080     16776.8
    537120     16778.3
    537160     16781.4
    537200     16780.4
    537240     16781.8
    537280     16783.4
    537320     16782.8
    537360     16784.1
    537400     16787.4
    537440     16787.3
    537480     16789.2
    537520     16788.7
    537560     16790.1
    537600     16794.6
    537640     16792.6
    537680       16794
    537720     16795.9
    537760     16797.1
    537800     16797.1
    537840     16798.9
    537880     16801.8
    537920     16803.2
    537960     16806.3
    538000     16805.4
    538040     16806.8
    538080     16808.3
    538120     16807.7
    538160       16809
    538200     16812.4
    538240     16812.1
    538280     16814.2
    538320     16813.6
    538360       16815
    538400     16819.6
    538440     16817.5
    538480     16818.9
    538520     16820.9
    538560     16822.1
    538600     16821.9
    538640     16823.8
    538680     16826.7
    538720     16828.2
    538760     16831.3
    538800     16830.1
    538840     16831.7
    538880     16833.3
    538920     16832.7
    538960       16834
    539000     16837.3
    539040     16836.9
    539080     16839.2
    539120     16838.5
    539160     16840.1
    539200     16844.6
    539240     16842.5
    539280     16843.9
    539320     16845.8
    539360       16847
    539400     16846.8
    539440     16848.8
    539480     16851.6
    539520     16853.2
    539560     16856.2
    539600     16855.1
    539640     16856.6
    539680     16858.2
    539720     16857.5
    539760     16858.9
    539800     16862.3
    539840     16861.9
    539880       16864
    539920     16863.5
    539960       16865
    540000     16869.6
    540040     16867.5
    540080     16868.9
    540120     16870.9
    540160       16872
    540200     16871.9
    540240     16873.7
    540280     16876.6
    540320     16878.3
    540360     16881.1
    540400       16880
    540440     16881.6
    540480     16883.1
    540520     16882.5
    540560     16883.7
    540600     16887.3
    540640     16886.8
    540680     16888.9
    540720     16888.4
    540760     16889.9
    540800     16894.5
    540840     16892.5
    540880     16893.9
    540920     16895.8
    540960       16897
    541000     16896.8
    541040     16898.7
    541080     16901.6
    541120     16903.4
    541160     16906.3
    541200     16904.9
    541240     16906.6
    541280     16908.2
    541320     16907.5
    541360     16908.7
    541400     16912.2
    541440     16911.8
    541480     16913.9
    541520     16913.3
    541560     16914.8
    541600     16919.5
    541640     16917.5
    541680     16918.8
    541720     16920.8
    541760     16921.9
    541800     16921.8
    541840     16923.6
    541880     16926.6
    541920     16928.2
    541960     16931.2
    542000     16929.8
    542040     16931.6
    542080     16933.1
    542120     16932.5
    542160     16933.7
    542200     16937.2
    542240     16936.9
    542280     16938.7
    542320     16938.3
    542360     16939.9
    542400     16944.7
    542440     16942.5
    542480     16943.8
    542520     16945.8
    542560     16946.9
    542600     16946.8
    542640     16948.5
    542680     16951.6
    542720     16953.2
    542760     16956.3
    542800       16955
    542840     16956.7
    542880     16958.2
    542920     16957.6
    542960     16958.7
    543000     16962.2
    543040     16961.9
    543080     16963.8
    543120     16963.4
    543160     16964.9
    543200     16969.5
    543240     16967.5
    543280     16968.8
    543320     16970.7
    543360     16971.8
    543400     16971.8
    543440     16973.6
    543480     16976.6
    543520     16978.3
    543560     16981.3
    543600       16980
    543640     16981.7
    543680     16983.2
    543720     16982.6
    543760     16983.7
    543800     16987.3
    543840       16987
    543880     16988.8
    543920     16988.4
    543960       16990
    544000     16994.6
    544040     16992.5
    544080     16993.9
    544120     16995.6
    544160     16996.9
    544200     16996.9
    544240     16998.7
    544280     17001.7
    544320     17003.4
    544360     17006.3
    544400     17005.1
    544440     17006.7
    544480     17008.2
    544520     17007.6
    544560     17008.8
    544600     17012.3
    544640     17012.1
    544680     17013.9
    544720     17013.4
    544760     17015.1
    544800     17019.7
    544840     17017.5
    544880     17018.9
    544920     17020.7
    544960       17022
    545000     17021.9
    545040     17023.8
    545080     17026.7
    545120     17028.4
    545160     17031.4
    545200     17030.2
    545240     17031.7
    545280     17033.1
    545320     17032.7
    545360     17033.8
    545400     17037.4
    545440     17037.2
    545480       17039
    545520     17038.5
    545560     17040.2
    545600     17044.8
    545640     17042.6
    545680       17044
    545720     17045.8
    545760       17047
    545800     17046.9
    545840     17048.8
    545880     17051.7
    545920     17053.4
    545960     17056.4
    546000     17055.2
    546040     17056.8
    546080     17058.1
    546120     17057.8
    546160     17058.8
    546200     17062.5
    546240     17062.2
    546280     17064.1
    546320     17063.6
    546360     17065.3
    546400     17069.7
    546440     17067.6
    546480       17069
    546520     17070.8
    546560       17072
    546600       17072
    546640     17073.9
    546680     17076.8
    546720     17078.5
    546760     17081.6
    546800     17080.3
    546840     17081.9
    546880     17083.1
    546920     17082.9
    546960     17083.9
    547000     17087.6
    547040     17087.3
    547080     17089.1
    547120     17088.8
    547160     17090.5
    547200     17094.7
    547240     17092.7
    547280     17094.1
    547320     17095.9
    547360     17097.1
    547400     17097.1
    547440     17098.8
    547480     17101.8
    547520     17103.4
    547560     17106.6
    547600     17105.4
    547640       17107
    547680     17108.2
    547720     17107.9
    547760       17109
    547800     17112.7
    547840     17112.5
    547880     17114.2
    547920     17113.9
    547960     17115.6
    548000     17119.8
    548040     17117.8
    548080     17119.3
    548120     17121.1
    548160     17122.2
    548200     17122.2
    548240     17123.8
    548280       17127
    548320     17128.6
    548360     17131.7
    548400     17130.6
    548440       17132
    548480     17133.3
    548520       17133
    548560     17134.1
    548600     17137.8
    548640     17137.6
    548680     17139.4
    548720     17138.9
    548760     17140.6
    548800     17144.9
    548840     17142.8
    548880     17144.4
    548920     17146.3
    548960     17147.2
    549000     17147.2
    549040     17148.8
    549080       17152
    549120     17153.6
    549160     17156.8
    549200     17155.7
    549240     17157.1
    549280     17158.4
    549320       17158
    549360     17159.1
    549400     17162.9
    549440     17162.6
    549480     17164.4
    549520       17164
    549560     17165.6
    549600     17169.9
    549640     17167.9
    549680     17169.4
    549720     17171.3
    549760     17172.2
    549800     17172.3
    549840     17173.9
    549880       17177
    549920     17178.8
    549960     17181.9
    550000     17180.7
    550040     17182.2
    550080     17183.5
    550120     17183.1
    550160     17184.2
    550200     17187.8
    550240     17187.6
    550280     17189.4
    550320     17189.1
    550360     17190.8
    550400     17194.9
    550440       17193
    550480     17194.4
    550520     17196.3
    550560     17197.3
    550600     17197.4
    550640       17199
    550680       17202
    550720     17203.9
    550760     17206.9
    550800     17205.6
    550840     17207.2
    550880     17208.6
    550920       17208
    550960     17209.1
    551000     17212.8
    551040     17212.6
    551080     17214.5
    551120     17214.1
    551160     17215.6
    551200     17219.7
    551240     17218.1
    551280     17219.6
    551320     17221.5
    551360     17222.2
    551400     17222.3
    551440     17223.9
    551480     17227.1
    551520     17228.9
    551560     17231.9
    551600     17230.6
    551640     17232.2
    551680     17233.6
    551720     17233.1
    551760     17234.1
    551800     17237.8
    551840     17237.7
    551880     17239.4
    551920     17239.1
    551960     17240.4
    552000     17244.7
    552040       17243
    552080     17244.5
    552120     17246.5
    552160     17247.2
    552200     17247.4
    552240     17248.9
    552280     17252.1
    552320     17253.9
    552360     17256.9
    552400     17255.5
    552440     17257.2
    552480     17258.6
    552520     17257.9
    552560     17259.1
    552600     17262.9
    552640     17262.7
    552680     17264.5
    552720     17264.1
    552760     17265.4
    552800     17269.8
    552840     17268.1
    552880     17269.5
    552920     17271.6
    552960     17272.2
    553000     17272.5
    553040       17274
    553080     17277.2
    553120     17278.9
    553160     17281.9
    553200     17280.4
    553240     17282.2
    553280     17283.6
    553320       17283
    553360     17284.2
    553400     17287.8
    553440     17287.8
    553480     17289.6
    553520     17289.2
    553560     17290.6
    553600     17294.9
    553640     17293.2
    553680     17294.4
    553720     17296.6
    553760     17297.2
    553800     17297.5
    553840     17299.1
    553880     17302.2
    553920       17304
    553960       17307
    554000     17305.4
    554040     17307.3
    554080     17308.6
    554120     17308.1
    554160     17309.4
    554200     17312.9
    554240     17312.9
    554280     17314.6
    554320     17314.2
    554360     17315.6
    554400     17319.9
    554440     17318.1
    554480     17319.5
    554520     17321.7
    554560     17322.4
    554600     17322.6
    554640     17324.1
    554680     17327.2
    554720     17329.1
    554760       17332
    554800     17330.5
    554840     17332.4
    554880     17333.8
    554920     17333.3
    554960     17334.5
    555000       17338
    555040     17337.9
    555080     17339.7
    555120     17339.3
    555160     17340.6
    555200       17345
    555240     17343.2
    555280     17344.6
    555320     17346.7
    555360     17347.4
    555400     17347.8
    555440     17349.2
    555480     17352.4
    555520     17354.3
    555560     17357.2
    555600     17355.6
    555640     17357.6
    555680     17358.8
    555720     17358.3
    555760     17359.5
    555800     17363.1
    555840     17362.9
    555880     17364.6
    555920     17364.4
    555960     17365.6
    556000     17370.2
    556040     17368.4
    556080     17369.6
    556120     17371.6
    556160     17372.6
    556200     17372.8
    556240     17374.1
    556280     17377.4
    556320     17379.3
    556360     17382.3
    556400     17380.5
    556440     17382.6
    556480     17383.8
    556520     17383.4
    556560     17384.6
    556600     17388.1
    556640       17388
    556680     17389.7
    556720     17389.4
    556760     17390.6
    556800     17395.2
    556840     17393.4
    556880     17394.8
    556920     17396.8
    556960     17397.7
    557000     17397.8
    557040     17399.2
    557080     17402.4
    557120     17404.3
    557160     17407.3
    557200     17405.4
    557240     17407.6
    557280       17409
    557320     17408.5
    557360     17409.6
    557400     17413.1
    557440     17413.1
    557480     17414.8
    557520     17414.5
    557560     17415.6
    557600     17420.3
    557640     17418.4
    557680     17419.7
    557720     17421.9
    557760     17422.7
    557800       17423
    557840     17424.3
    557880     17427.5
    557920     17429.4
    557960     17432.5
    558000     17430.5
    558040     17432.7
    558080     17434.1
    558120     17433.4
    558160     17434.6
    558200     17438.2
    558240     17438.1
    558280     17439.9
    558320     17439.5
    558360     17440.7
    558400     17445.3
    558440     17443.3
    558480     17444.9
    558520     17446.9
    558560     17447.8
    558600       17448
    558640     17449.4
    558680     17452.7
    558720     17454.6
    558760     17457.6
    558800     17455.6
    558840     17457.8
    558880       17459
    558920     17458.5
    558960     17459.7
    559000     17463.2
    559040     17463.1
    559080     17464.9
    559120     17464.6
    559160     17465.9
    559200     17470.4
    559240     17468.4
    559280     17469.9
    559320       17472
    559360     17473.1
    559400     17473.1
    559440     17474.4
    559480     17477.8
    559520     17479.7
    559560     17482.8
    559600     17480.7
    559640     17482.9
    559680       17484
    559720     17483.5
    559760     17484.8
    559800     17488.4
    559840     17488.2
    559880       17490
    559920     17489.6
    559960     17491.1
    560000     17495.5
    560040     17493.6
    560080       17495
    560120     17497.2
    560160     17498.2
    560200     17498.2
    560240     17499.5
    560280     17502.8
    560320     17504.9
    560360       17508
    560400     17505.8
    560440     17508.1
    560480     17509.1
    560520     17508.7
    560560     17509.9
    560600     17513.6
    560640     17513.3
    560680       17515
    560720     17514.7
    560760     17516.2
    560800     17520.7
    560840     17518.8
    560880       17520
    560920     17522.4
    560960     17523.3
    561000     17523.2
    561040     17524.7
    561080     17527.9
    561120       17530
    561160     17533.1
    561200     17530.9
    561240     17533.2
    561280     17534.1
    561320     17533.8
    561360     17535.1
    561400     17538.7
    561440     17538.4
    561480     17540.1
    561520     17539.8
    561560     17541.4
    561600     17545.8
    561640     17543.7
    561680     17545.1
    561720     17547.7
    561760     17548.4
    561800     17548.4
    561840     17549.9
    561880     17553.2
    561920     17555.1
    561960     17558.2
    562000     17556.1
    562040     17558.4
    562080     17559.4
    562120     17559.1
    562160     17560.4
    562200     17563.7
    562240     17563.5
    562280     17565.1
    562320     17564.9
    562360     17566.5
    562400     17570.9
    562440       17569
    562480     17570.2
    562520     17572.7
    562560     17573.5
    562600     17573.5
    562640       17575
    562680     17578.3
    562720     17580.1
    562760     17583.3
    562800     17581.2
    562840     17583.5
    562880     17584.6
    562920     17584.4
    562960     17585.4
    563000     17588.9
    563040     17588.7
    563080     17590.3
    563120     17589.9
    563160     17591.6
    563200       17596
    563240     17594.1
    563280     17595.4
    563320     17597.8
    563360     17598.5
    563400     17598.5
    563440     17600.3
    563480     17603.4
    563520     17605.1
    563560     17608.6
    563600     17606.3
    563640     17608.6
    563680     17609.7
    563720     17609.6
    563760     17610.6
    563800     17614.1
    563840     17613.9
    563880     17615.4
    563920       17615
    563960     17616.7
    564000     17621.2
    564040     17619.2
    564080     17620.6
    564120     17622.9
    564160     17623.7
    564200     17623.6
    564240     17625.3
    564280     17628.3
    564320     17630.2
    564360     17633.7
    564400     17631.5
    564440     17633.8
    564480     17634.7
    564520     17634.8
    564560     17635.9
    564600     17639.3
    564640     17638.9
    564680     17640.6
    564720     17640.2
    564760     17641.9
    564800     17646.4
    564840     17644.4
    564880     17645.7
    564920       17648
    564960     17648.7
    565000     17648.8
    565040     17650.4
    565080     17653.3
    565120     17655.3
    565160     17658.9
    565200     17656.7
    565240     17658.9
    565280     17659.8
    565320     17659.8
    565360     17660.9
    565400     17664.5
    565440       17664
    565480     17665.8
    565520     17665.2
    565560     17666.9
    565600     17671.5
    565640     17669.5
    565680     17670.9
    565720     17673.2
    565760     17673.8
    565800     17673.9
    565840     17675.6
    565880     17678.6
    565920     17680.4
    565960       17684
    566000     17681.6
    566040     17683.9
    566080       17685
    566120       17685
    566160       17686
    566200     17689.6
    566240     17689.2
    566280     17690.9
    566320     17690.3
    566360     17692.1
    566400     17696.6
    566440     17694.6
    566480     17696.1
    566520     17698.3
    566560     17698.9
    566600     17699.1
    566640     17700.7
    566680     17703.7
    566720     17705.7
    566760     17709.1
    566800     17706.7
    566840     17709.2
    566880     17710.4
    566920     17710.3
    566960     17711.1
    567000     17714.8
    567040     17714.3
    567080     17716.2
    567120     17715.5
    567160     17717.3
    567200     17721.9
    567240     17719.7
    567280     17721.2
    567320     17723.5
    567360     17724.1
    567400     17724.1
    567440       17726
    567480       17729
    567520       17731
    567560     17734.3
    567600     17731.9
    567640     17734.4
    567680     17735.6
    567720     17735.5
    567760     17736.3
    567800       17740
    567840     17739.5
    567880     17741.3
    567920     17740.7
    567960     17742.4
    568000     17747.2
    568040     17744.9
    568080     17746.3
    568120     17748.6
    568160     17749.4
    568200     17749.2
    568240     17751.1
    568280     17754.1
    568320       17756
    568360     17759.4
    568400       17757
    568440     17759.6
    568480     17760.8
    568520     17760.7
    568560     17761.4
    568600     17765.1
    568640     17764.6
    568680     17766.7
    568720     17765.9
    568760     17767.5
    568800     17772.2
    568840       17770
    568880     17771.5
    568920     17773.8
    568960     17774.6
    569000     17774.4
    569040     17776.1
    569080     17779.2
    569120     17781.3
    569160     17784.6
    569200     17782.1
    569240     17784.8
    569280     17785.9
    569320     17785.8
    569360     17786.6
    569400     17790.4
    569440     17789.7
    569480     17791.7
    569520     17791.1
    569560     17792.6
    569600     17797.4
    569640     17795.2
    569680     17796.7
    569720     17798.9
    569760     17799.7
    569800     17799.5
    569840     17801.3
    569880     17804.5
    569920     17806.5
    569960     17809.7
    570000     17807.3
    570040     17810.1
    570080       17811
    570120     17810.8
    570160     17811.8
    570200     17815.5
    570240     17814.9
    570280       17817
    570320     17816.1
    570360     17817.8
    570400     17822.5
    570440     17820.4
    570480     17821.8
    570520     17824.1
    570560     17824.8
    570600     17824.6
    570640     17826.5
    570680     17829.6
    570720     17831.7
    570760     17834.8
    570800     17832.4
    570840     17835.2
    570880     17836.2
    570920     17835.8
    570960     17836.9
    571000     17840.7
    571040     17839.9
    571080       17842
    571120     17841.3
    571160       17843
    571200     17847.7
    571240     17845.4
    571280     17846.9
    571320     17849.1
    571360     17850.1
    571400     17849.7
    571440     17851.5
    571480     17854.7
    571520     17856.9
    571560     17859.9
    571600     17857.5
    571640     17860.3
    571680     17861.1
    571720     17860.8
    571760     17862.1
    571800     17865.9
    571840       17865
    571880     17867.1
    571920     17866.3
    571960       17868
    572000     17872.7
    572040     17870.4
    572080     17871.9
    572120     17874.2
    572160     17875.2
    572200     17874.8
    572240     17876.8
    572280     17879.8
    572320       17882
    572360     17884.9
    572400     17882.6
    572440     17885.4
    572480     17886.2
    572520     17885.9
    572560     17887.2
    572600     17890.9
    572640       17890
    572680     17892.2
    572720     17891.5
    572760       17893
    572800     17897.9
    572840     17895.5
    572880       17897
    572920     17899.3
    572960     17900.2
    573000     17899.7
    573040     17901.8
    573080     17904.9
    573120       17907
    573160     17909.9
    573200     17907.7
    573240     17910.4
    573280     17911.3
    573320     17911.1
    573360     17912.4
    573400     17915.8
    573440     17915.1
    573480     17917.2
    573520     17916.5
    573560     17918.1
    573600     17922.9
    573640     17920.6
    573680     17922.1
    573720     17924.3
    573760     17925.3
    573800     17924.8
    573840     17926.9
    573880     17930.1
    573920     17932.1
    573960       17935
    574000     17932.8
    574040     17935.6
    574080     17936.4
    574120     17936.2
    574160     17937.5
    574200       17941
    574240     17940.2
    574280     17942.4
    574320     17941.6
    574360     17943.2
    574400     17948.1
    574440     17945.8
    574480     17947.2
    574520     17949.4
    574560     17950.3
    574600     17949.9
    574640     17952.1
    574680     17955.1
    574720     17957.2
    574760     17960.1
    574800       17958
    574840     17960.7
    574880     17961.5
    574920     17961.4
    574960     17962.7
    575000     17966.1
    575040     17965.4
    575080     17967.5
    575120     17966.7
    575160     17968.2
    575200     17973.2
    575240     17970.7
    575280     17972.5
    575320     17974.6
    575360     17975.4
    575400     17974.9
    575440     17977.2
    575480     17980.1
    575520     17982.4
    575560     17985.2
    575600       17983
    575640     17985.7
    575680     17986.6
    575720     17986.5
    575760     17987.7
    575800     17991.2
    575840     17990.5
    575880     17992.6
    575920     17991.8
    575960     17993.2
    576000     17998.3
    576040     17995.8
    576080     17997.5
    576120     17999.6
    576160     18000.6
    576200       18000
    576240     18002.3
    576280     18005.1
    576320     18007.4
    576360     18010.2
    576400     18008.1
    576440     18010.7
    576480     18011.7
    576520     18011.5
    576560     18012.8
    576600     18016.3
    576640     18015.5
    576680     18017.8
    576720     18016.9
    576760     18018.4
    576800     18023.4
    576840     18020.8
    576880     18022.6
    576920     18024.8
    576960     18025.7
    577000     18025.1
    577040     18027.4
    577080     18030.1
    577120     18032.4
    577160     18035.3
    577200     18033.2
    577240     18035.9
    577280     18036.8
    577320     18036.5
    577360     18037.8
    577400     18041.4
    577440     18040.6
    577480     18042.9
    577520     18041.9
    577560     18043.5
    577600     18048.4
    577640       18046
    577680     18047.7
    577720     18049.8
    577760     18050.7
    577800       18050
    577840     18052.5
    577880     18055.3
    577920     18057.5
    577960     18060.4
    578000     18058.2
    578040       18061
    578080     18061.9
    578120     18061.6
    578160       18063
    578200     18066.4
    578240     18065.7
    578280     18067.9
    578320       18067
    578360     18068.6
    578400     18073.5
    578440     18071.2
    578480     18072.8
    578520     18074.9
    578560     18075.9
    578600     18075.2
    578640     18077.5
    578680     18080.4
    578720     18082.5
    578760     18085.5
    578800     18083.3
    578840     18086.2
    578880     18086.9
    578920     18086.8
    578960     18088.1
    579000     18091.5
    579040     18090.9
    579080     18093.1
    579120     18092.2
    579160     18093.7
    579200     18098.7
    579240     18096.4
    579280     18097.9
    579320     18100.1
    579360       18101
    579400     18100.3
    579440     18102.5
    579480     18105.5
    579520     18107.8
    579560     18110.7
    579600     18108.4
    579640     18111.1
    579680       18112
    579720       18112
    579760     18113.3
    579800     18116.6
    579840     18115.9
    579880     18118.2
    579920     18117.5
    579960     18118.9
    580000     18123.8
    580040     18121.5
    580080     18122.9
    580120       18125
    580160     18126.2
    580200     18125.6
    580240     18127.6
    580280     18130.6
    580320     18132.8
    580360     18135.8
    580400     18133.4
    580440     18136.2
    580480     18137.1
    580520     18137.1
    580560     18138.2
    580600     18141.8
    580640     18141.1
    580680     18143.4
    580720     18142.8
    580760       18144
    580800     18148.9
    580840     18146.6
    580880     18148.1
    580920     18150.1
    580960     18151.3
    581000     18150.8
    581040     18152.7
    581080     18155.8
    581120       18158
    581160       18161
    581200     18158.6
    581240     18161.4
    581280     18162.2
    581320     18162.4
    581360     18163.3
    581400     18166.9
    581440     18166.2
    581480     18168.5
    581520       18168
    581560     18169.2
    581600       18174
    581640     18171.7
    581680     18173.2
    581720     18175.2
    581760     18176.5
    581800     18175.9
    581840     18177.8
    581880     18180.8
    581920     18183.2
    581960     18186.2
    582000     18183.6
    582040     18186.5
    582080     18187.4
    582120     18187.5
    582160     18188.3
    582200     18192.3
    582240     18191.4
    582280     18193.7
    582320     18193.1
    582360     18194.2
    582400     18199.1
    582440     18196.8
    582480     18198.4
    582520     18200.3
    582560     18201.6
    582600       18201
    582640     18202.8
    582680     18206.1
    582720     18208.3
    582760     18211.4
    582800     18208.8
    582840     18211.7
    582880     18212.6
    582920     18212.8
    582960     18213.4
    583000     18217.5
    583040     18216.5
    583080     18218.9
    583120     18218.1
    583160     18219.5
    583200     18224.1
    583240     18221.9
    583280     18223.5
    583320     18225.4
    583360     18226.7
    583400     18226.2
    583440       18228
    583480     18231.2
    583520     18233.4
    583560     18236.5
    583600     18233.9
    583640     18236.9
    583680     18237.7
    583720       18238
    583760     18238.7
    583800     18242.7
    583840     18241.5
    583880     18244.1
    583920     18243.5
    583960     18244.6
    584000     18249.2
    584040     18247.1
    584080     18248.7
    584120     18250.5
    584160     18251.9
    584200     18251.4
    584240     18253.1
    584280     18256.3
    584320     18258.7
    584360     18261.8
    584400     18259.1
    584440     18262.2
    584480     18263.1
    584520     18263.2
    584560     18263.7
    584600     18267.8
    584640     18266.9
    584680     18269.4
    584720     18268.7
    584760     18269.8
    584800     18274.6
    584840     18272.3
    584880       18274
    584920     18275.8
    584960       18277
    585000     18276.7
    585040     18278.3
    585080     18281.5
    585120       18284
    585160     18287.1
    585200     18284.3
    585240     18287.3
    585280     18288.4
    585320     18288.4
    585360       18289
    585400     18293.1
    585440       18292
    585480     18294.6
    585520     18293.9
    585560     18295.1
    585600     18299.8
    585640     18297.4
    585680     18299.1
    585720       18301
    585760     18302.2
    585800     18302.1
    585840     18303.5
    585880     18306.9
    585920     18309.3
    585960     18312.3
    586000     18309.5
    586040     18312.5
    586080     18313.7
    586120     18313.7
    586160     18314.1
    586200     18318.4
    586240     18317.4
    586280     18319.8
    586320     18319.1
    586360     18320.4
    586400       18325
    586440     18322.7
    586480     18324.3
    586520     18326.3
    586560     18327.3
    586600     18327.4
    586640     18328.8
    586680     18332.2
    586720     18334.6
    586760     18337.5
    586800     18334.7
    586840     18337.6
    586880     18338.9
    586920     18338.8
    586960     18339.4
    587000     18343.6
    587040     18342.7
    587080     18345.1
    587120     18344.2
    587160     18345.5
    587200     18350.3
    587240     18347.9
    587280     18349.5
    587320     18351.5
    587360     18352.6
    587400     18352.8
    587440       18354
    587480     18357.3
    587520     18359.9
    587560     18362.8
    587600       18360
    587640       18363
    587680     18364.2
    587720     18364.2
    587760     18364.7
    587800     18368.9
    587840       18368
    587880     18370.5
    587920     18369.5
    587960       18371
    588000     18375.5
    588040     18373.2
    588080     18374.7
    588120     18376.9
    588160     18377.8
    588200       18378
    588240     18379.3
    588280     18382.7
    588320     18385.1
    588360       18388
    588400     18385.3
    588440     18388.2
    588480     18389.4
    588520     18389.6
    588560       18390
    588600     18394.2
    588640     18393.2
    588680     18395.8
    588720     18394.6
    588760     18396.1
    588800     18400.8
    588840     18398.4
    588880     18399.9
    588920     18402.2
    588960     18403.1
    589000     18403.3
    589040     18404.6
    589080     18407.9
    589120     18410.3
    589160     18413.3
    589200     18410.7
    589240     18413.5
    589280     18414.6
    589320       18415
    589360     18415.2
    589400     18419.4
    589440     18418.5
    589480     18421.1
    589520     18419.8
    589560     18421.4
    589600     18426.1
    589640     18423.7
    589680     18425.2
    589720     18427.6
    589760     18428.3
    589800     18428.6
    589840     18429.9
    589880     18433.2
    589920     18435.7
    589960     18438.6
    590000     18436.2
    590040     18438.7
    590080     18439.9
    590120     18440.1
    590160     18440.6
    590200     18444.7
    590240     18443.8
    590280     18446.5
    590320     18445.2
    590360     18446.6
    590400     18451.4
    590440     18449.1
    590480     18450.4
    590520     18452.8
    590560     18453.7
    590600     18453.9
    590640     18455.3
    590680     18458.5
    590720       18461
    590760       18464
    590800     18461.4
    590840     18463.9
    590880     18465.3
    590920     18465.6
    590960     18465.8
    591000     18470.1
    591040     18469.2
    591080     18471.8
    591120     18470.6
    591160     18471.8
    591200     18476.6
    591240     18474.6
    591280     18475.8
    591320     18478.2
    591360     18479.1
    591400     18479.4
    591440     18480.6
    591480     18483.8
    591520     18486.4
    591560     18489.3
    591600     18486.7
    591640     18489.3
    591680     18490.6
    591720     18490.8
    591760     18491.1
    591800     18495.3
    591840     18494.4
    591880     18497.2
    591920     18495.9
    591960     18497.1
    592000       18502
    592040     18499.7
    592080     18501.1
    592120     18503.4
    592160     18504.3
    592200     18504.7
    592240     18505.9
    592280       18509
    592320     18511.5
    592360     18514.7
    592400     18511.9
    592440     18514.6
    592480     18515.8
    592520     18516.1
    592560     18516.3
    592600     18520.7
    592640     18519.7
    592680     18522.4
    592720     18521.2
    592760     18522.5
    592800     18527.3
    592840       18525
    592880     18526.5
    592920     18528.8
    592960     18529.6
    593000       18530
    593040     18531.2
    593080     18534.3
    593120     18536.6
    593160       18540
    593200     18537.3
    593240     18539.8
    593280     18541.2
    593320     18541.3
    593360     18541.5
    593400     18545.8
    593440     18544.9
    593480     18547.7
    593520     18546.6
    593560     18547.8
    593600     18552.6
    593640     18550.2
    593680     18551.6
    593720       18554
    593760     18554.9
    593800     18555.2
    593840     18556.6
    593880     18559.6
    593920       18562
    593960     18565.2
    594000     18562.6
    594040       18565
    594080     18566.4
    594120     18566.7
    594160     18566.9
    594200     18571.1
    594240     18570.2
    594280     18572.9
    594320     18571.8
    594360     18573.1
    594400       18578
    594440     18575.4
    594480     18576.9
    594520     18579.3
    594560     18580.1
    594600     18580.5
    594640     18581.8
    594680     18584.8
    594720     18587.3
    594760     18590.6
    594800     18587.9
    594840     18590.3
    594880     18591.6
    594920     18592.1
    594960     18592.2
    595000     18596.5
    595040     18595.6
    595080     18598.4
    595120     18597.2
    595160     18598.4
    595200     18603.2
    595240     18600.9
    595280     18602.3
    595320     18604.7
    595360     18605.6
    595400     18605.8
    595440       18607
    595480     18610.1
    595520     18612.5
    595560     18615.9
    595600     18613.2
    595640     18615.8
    595680     18616.8
    595720     18617.2
    595760     18617.5
    595800     18621.8
    595840       18621
    595880     18623.8
    595920     18622.5
    595960     18623.9
    596000     18628.6
    596040     18626.2
    596080     18627.7
    596120       18630
    596160     18630.8
    596200     18631.1
    596240     18632.5
    596280     18635.4
    596320     18637.9
    596360     18641.3
    596400     18638.6
    596440     18641.1
    596480     18642.1
    596520     18642.5
    596560     18642.8
    596600       18647
    596640     18646.3
    596680       18649
    596720     18647.9
    596760     18649.2
    596800     18653.8
    596840     18651.5
    596880       18653
    596920     18655.4
    596960       18656
    597000     18656.5
    597040     18657.9
    597080     18660.6
    597120     18663.3
    597160     18666.6
    597200     18663.9
    597240     18666.4
    597280     18667.6
    597320     18667.8
    597360     18667.9
    597400     18672.2
    597440     18671.5
    597480     18674.3
    597520     18673.1
    597560     18674.5
    597600     18679.1
    597640     18676.8
    597680     18678.4
    597720     18680.7
    597760     18681.2
    597800     18681.7
    597840     18683.2
    597880     18685.9
    597920     18688.6
    597960     18692.1
    598000     18689.2
    598040     18691.8
    598080     18692.9
    598120       18693
    598160     18693.2
    598200     18697.4
    598240     18696.9
    598280     18699.6
    598320     18698.5
    598360     18699.9
    598400     18704.5
    598440     18702.1
    598480     18703.8
    598520       18706
    598560     18706.5
    598600     18707.1
    598640     18708.4
    598680     18711.1
    598720     18713.9
    598760     18717.4
    598800     18714.5
    598840     18717.1
    598880     18718.1
    598920     18718.3
    598960     18718.4
    599000     18722.8
    599040     18722.3
    599080       18725
    599120     18723.7
    599160     18725.2
    599200     18729.7
    599240     18727.3
    599280     18729.1
    599320     18731.4
    599360     18731.9
    599400     18732.4
    599440     18733.7
    599480     18736.5
    599520     18739.3
    599560     18742.7
    599600     18739.9
    599640     18742.4
    599680     18743.5
    599720     18743.6
    599760     18743.8
    599800     18748.1
    599840     18747.5
    599880     18750.4
    599920       18749
    599960     18750.5
    600000     18754.9
    600040     18752.8
    600080     18754.5
    600120     18756.7
    600160     18757.1
    600200     18757.8
    600240     18759.1
    600280     18761.9
    600320     18764.8
    600360     18768.1
    600400       18765
    600440     18767.7
    600480     18768.9
    600520     18768.8
    600560     18769.1
    600600     18773.4
    600640     18772.9
    600680     18775.7
    600720     18774.3
    600760     18775.8
    600800     18780.4
    600840     18778.2
    600880     18779.8
    600920     18781.9
    600960     18782.5
    601000     18783.1
    601040     18784.5
    601080     18787.2
    601120     18789.9
    601160     18793.4
    601200     18790.3
    601240       18793
    601280     18794.2
    601320       18794
    601360     18794.4
    601400     18798.8
    601440     18798.2
    601480     18801.1
    601520     18799.6
    601560     18801.1
    601600     18805.9
    601640     18803.5
    601680     18805.3
    601720     18807.4
    601760     18807.8
    601800     18808.5
    601840     18809.8
    601880     18812.5
    601920     18815.2
    601960     18818.7
    602000     18815.7
    602040     18818.3
    602080     18819.4
    602120     18819.3
    602160     18819.9
    602200     18824.2
    602240     18823.5
    602280     18826.2
    602320     18824.8
    602360     18826.4
    602400     18831.2
    602440     18828.9
    602480     18830.6
    602520     18832.8
    602560     18833.2
    602600     18833.8
    602640       18835
    602680     18837.8
    602720     18840.4
    602760     18844.1
    602800       18841
    602840     18843.6
    602880     18844.8
    602920     18844.8
    602960     18845.2
    603000     18849.5
    603040     18848.7
    603080     18851.7
    603120     18850.4
    603160     18851.8
    603200     18856.7
    603240     18854.2
    603280     18856.1
    603320       18858
    603360     18858.5
    603400     18859.2
    603440     18860.3
    603480       18863
    603520     18865.8
    603560     18869.4
    603600     18866.4
    603640     18868.9
    603680     18870.1
    603720     18870.1
    603760     18870.5
    603800     18874.7
    603840     18873.9
    603880     18876.9
    603920     18875.8
    603960     18877.1
    604000       18882
    604040     18879.5
    604080     18881.4
    604120     18883.3
    604160     18883.7
    604200     18884.5
    604240     18885.6
    604280     18888.3
    604320     18891.2
    604360     18894.6
    604400     18891.7
    604440     18894.3
    604480     18895.3
    604520     18895.5
    604560     18895.8
    604600       18900
    604640     18899.3
    604680     18902.3
    604720     18901.2
    604760     18902.4
    604800     18907.3
    604840     18904.7
    604880     18906.6
    604920     18908.7
    604960       18909
    605000     18909.8
    605040     18910.7
    605080     18913.6
    605120     18916.6
    605160       18920
    605200     18917.1
    605240     18919.5
    605280     18920.6
    605320     18920.8
    605360     18921.2
    605400     18925.3
    605440     18924.6
    605480     18927.7
    605520     18926.4
    605560     18927.7
    605600     18932.7
    605640     18929.9
    605680     18931.9
    605720     18933.9
    605760     18934.2
    605800       18935
    605840     18935.9
    605880     18938.9
    605920     18941.9
    605960     18945.2
    606000     18942.3
    606040     18944.6
    606080       18946
    606120     18946.1
    606160     18946.5
    606200     18950.6
    606240     18949.9
    606280     18952.9
    606320     18951.6
    606360     18953.1
    606400     18957.9
    606440     18955.2
    606480     18957.2
    606520     18959.2
    606560     18959.5
    606600     18960.4
    606640     18961.4
    606680     18964.3
    606720     18967.2
    606760     18970.3
    606800     18967.6
    606840     18969.9
    606880     18971.2
    606920     18971.3
    606960     18971.8
    607000     18975.8
    607040     18975.2
    607080     18978.2
    607120       18977
    607160     18978.4
    607200     18983.1
    607240     18980.4
    607280     18982.5
    607320     18984.6
    607360     18984.8
    607400     18985.7
    607440     18986.7
    607480     18989.6
    607520     18992.6
    607560     18995.7
    607600     18992.9
    607640     18995.2
    607680     18996.5
    607720     18996.5
    607760     18997.1
    607800     19001.1
    607840     19000.7
    607880     19003.4
    607920     19002.3
    607960     19003.7
    608000     19008.4
    608040     19005.7
    608080     19007.8
    608120       19010
    608160     19010.3
    608200       19011
    608240     19012.1
    608280     19014.9
    608320     19017.9
    608360     19021.1
    608400     19018.1
    608440     19020.6
    608480     19021.8
    608520     19021.9
    608560     19022.3
    608600     19026.4
    608640       19026
    608680     19028.8
    608720     19027.6
    608760     19028.9
    608800     19033.7
    608840       19031
    608880     19033.1
    608920     19035.4
    608960     19035.6
    609000     19036.3
    609040     19037.3
    609080     19040.2
    609120     19043.3
    609160     19046.4
    609200     19043.5
    609240     19045.9
    609280       19047
    609320     19047.3
    609360     19047.6
    609400     19051.7
    609440     19051.3
    609480     19054.1
    609520     19053.2
    609560     19054.2
    609600       19059
    609640     19056.3
    609680     19058.3
    609720     19060.7
    609760     19060.8
    609800     19061.7
    609840     19062.7
    609880     19065.7
    609920     19068.8
    609960     19071.7
    610000     19068.8
    610040     19071.3
    610080     19072.3
    610120     19072.8
    610160       19073
    610200       19077
    610240     19076.7
    610280     19079.3
    610320     19078.5
    610360     19079.3
    610400     19084.2
    610440     19081.5
    610480     19083.6
    610520       19086
    610560     19086.1
    610600     19086.9
    610640       19088
    610680       19091
    610720     19094.2
    610760     19096.9
    610800     19094.2
    610840     19096.7
    610880     19097.7
    610920     19098.1
    610960     19098.3
    611000     19102.4
    611040     19102.1
    611080     19104.8
    611120     19103.8
    611160     19104.7
    611200     19109.6
    611240     19106.8
    611280       19109
    611320     19111.3
    611360     19111.3
    611400     19112.1
    611440     19113.2
    611480     19116.1
    611520     19119.5
    611560     19122.3
    611600     19119.6
    611640       19122
    611680     19122.9
    611720     19123.4
    611760     19123.5
    611800     19127.7
    611840     19127.4
    611880       19130
    611920     19129.2
    611960       19130
    612000     19134.8
    612040       19132
    612080     19134.3
    612120     19136.5
    612160     19136.5
    612200     19137.5
    612240     19138.5
    612280     19141.3
    612320     19144.9
    612360     19147.6
    612400     19144.9
    612440     19147.3
    612480     19148.3
    612520     19148.9
    612560     19148.8
    612600       19153
    612640     19152.8
    612680     19155.2
    612720     19154.4
    612760     19155.4
    612800     19160.4
    612840     19157.3
    612880     19159.6
    612920     19161.8
    612960     19161.7
    613000     19162.8
    613040     19163.6
    613080     19166.6
    613120       19170
    613160     19172.9
    613200       19170
    613240     19172.7
    613280     19173.6
    613320     19174.3
    613360     19174.1
    613400     19178.2
    613440     19178.1
    613480     19180.4
    613520     19179.7
    613560     19180.6
    613600     19185.4
    613640     19182.6
    613680     19184.9
    613720     19187.1
    613760       19187
    613800     19188.1
    613840       19189
    613880     19191.8
    613920     19195.3
    613960     19198.1
    614000     19195.4
    614040     19197.8
    614080       19199
    614120     19199.7
    614160     19199.4
    614200     19203.4
    614240     19203.4
    614280     19205.7
    614320     19204.8
    614360       19206
    614400     19210.8
    614440       19208
    614480     19210.1
    614520     19212.3
    614560     19212.3
    614600     19213.4
    614640     19214.4
    614680     19217.2
    614720     19220.6
    614760     19223.4
    614800     19220.8
    614840     19223.1
    614880     19224.4
    614920     19224.9
    614960     19224.7
    615000     19228.7
    615040     19228.7
    615080       19231
    615120     19230.1
    615160     19231.3
    615200     19236.1
    615240     19233.1
    615280     19235.3
    615320     19237.6
    615360     19237.6
    615400     19238.6
    615440     19239.7
    615480     19242.4
    615520     19245.9
    615560     19248.7
    615600     19246.2
    615640     19248.4
    615680     19249.8
    615720     19250.2
    615760     19249.8
    615800     19253.9
    615840     19254.1
    615880     19256.3
    615920     19255.4
    615960     19256.5
    616000     19261.5
    616040     19258.4
    616080     19260.7
    616120     19262.9
    616160     19262.9
    616200       19264
    616240     19264.9
    616280     19267.7
    616320     19271.2
    616360     19273.9
    616400     19271.6
    616440     19273.7
    616480     19275.1
    616520     19275.5
    616560     19275.1
    616600     19279.2
    616640     19279.3
    616680     19281.5
    616720     19280.7
    616760     19281.7
    616800     19286.8
    616840     19283.8
    616880     19286.2
    616920     19288.2
    616960     19288.2
    617000     19289.3
    617040     19290.3
    617080     19292.9
    617120     19296.6
    617160     19299.2
    617200     19296.9
    617240       19299
    617280     19300.5
    617320     19300.9
    617360     19300.4
    617400     19304.5
    617440     19304.7
    617480     19306.8
    617520       19306
    617560       19307
    617600     19312.3
    617640     19309.1
    617680     19311.3
    617720     19313.5
    617760     19313.6
    617800     19314.7
    617840     19315.7
    617880     19318.3
    617920     19321.8
    617960     19324.4
    618000     19322.1
    618040     19324.3
    618080     19325.8
    618120     19326.2
    618160     19325.7
    618200     19329.8
    618240     19329.8
    618280     19332.1
    618320     19331.4
    618360     19332.3
    618400     19337.6
    618440     19334.5
    618480     19336.6
    618520     19338.9
    618560       19339
    618600       19340
    618640       19341
    618680     19343.6
    618720       19347
    618760     19349.7
    618800     19347.6
    618840     19349.5
    618880     19351.2
    618920     19351.5
    618960     19350.8
    619000     19355.1
    619040     19355.1
    619080     19357.2
    619120     19356.8
    619160     19357.5
    619200     19362.8
    619240     19359.8
    619280       19362
    619320     19364.2
    619360     19364.2
    619400     19365.3
    619440     19366.3
    619480       19369
    619520     19372.3
    619560     19375.1
    619600     19372.8
    619640     19374.8
    619680     19376.4
    619720     19376.8
    619760     19376.1
    619800     19380.4
    619840     19380.5
    619880     19382.4
    619920       19382
    619960     19382.7
    620000       19388
    620040     19384.9
    620080     19387.3
    620120     19389.5
    620160     19389.5
    620200     19390.5
    620240     19391.6
    620280     19394.2
    620320     19397.5
    620360     19400.3
    620400     19398.2
    620440     19400.1
    620480     19401.7
    620520       19402
    620560     19401.4
    620600     19405.8
    620640     19405.8
    620680     19407.7
    620720     19407.3
    620760     19407.9
    620800     19413.2
    620840     19410.3
    620880     19412.6
    620920     19414.8
    620960     19414.6
    621000     19415.5
    621040     19416.9
    621080     19419.5
    621120     19422.6
    621160     19425.6
    621200     19423.5
    621240     19425.4
    621280       19427
    621320     19427.2
    621360     19426.6
    621400     19430.9
    621440     19431.1
    621480     19432.8
    621520     19432.7
    621560     19433.2
    621600     19438.5
    621640     19435.5
    621680     19438.1
    621720       19440
    621760     19439.9
    621800     19440.7
    621840     19442.2
    621880     19444.9
    621920     19447.7
    621960     19450.6
    622000     19448.9
    622040     19450.6
    622080     19452.1
    622120     19452.4
    622160       19452
    622200     19456.3
    622240     19456.5
    622280       19458
    622320     19458.1
    622360     19458.4
    622400     19463.9
    622440     19460.8
    622480     19463.5
    622520     19465.2
    622560     19465.2
    622600     19466.1
    622640     19467.5
    622680     19470.2
    622720     19473.1
    622760     19476.1
    622800     19474.2
    622840     19475.9
    622880     19477.4
    622920     19477.6
    622960     19477.3
    623000     19481.7
    623040     19481.9
    623080     19483.1
    623120     19483.4
    623160     19483.7
    623200       19489
    623240     19486.1
    623280     19488.7
    623320     19490.5
    623360     19490.5
    623400     19491.5
    623440     19492.8
    623480     19495.4
    623520     19498.3
    623560     19501.6
    623600     19499.5
    623640     19501.2
    623680     19502.7
    623720     19502.9
    623760     19502.6
    623800       19507
    623840     19507.2
    623880     19508.5
    623920     19508.7
    623960       19509
    624000     19514.4
    624040     19511.4
    624080       19514
    624120     19515.7
    624160     19515.7
    624200     19516.7
    624240       19518
    624280     19520.6
    624320     19523.6
    624360     19526.8
    624400     19524.8
    624440     19526.7
    624480     19527.9
    624520     19528.2
    624560     19527.9
    624600     19532.3
    624640     19532.7
    624680     19533.8
    624720       19534
    624760     19534.3
    624800     19539.7
    624840     19536.6
    624880     19539.4
    624920       19541
    624960     19540.9
    625000       19542
    625040     19543.1
    625080       19546
    625120     19549.1
    625160     19552.2
    625200       19550
    625240     19551.9
    625280     19553.3
    625320     19553.4
    625360     19553.1
    625400     19557.5
    625440     19557.8
    625480       19559
    625520     19559.1
    625560     19559.6
    625600     19565.1
    625640     19561.7
    625680     19564.7
    625720     19566.3
    625760     19566.1
    625800     19567.1
    625840     19568.3
    625880     19571.2
    625920     19574.4
    625960     19577.4
    626000     19575.2
    626040     19577.3
    626080     19578.6
    626120     19578.7
    626160     19578.5
    626200     19582.8
    626240     19583.2
    626280     19584.2
    626320     19584.4
    626360     19584.9
    626400     19590.4
    626440     19586.8
    626480       19590
    626520     19591.5
    626560     19591.4
    626600     19592.3
    626640     19593.5
    626680     19596.4
    626720     19599.8
    626760     19602.7
    626800     19600.7
    626840     19602.6
    626880     19603.9
    626920       19604
    626960     19603.7
    627000     19608.1
    627040     19608.5
    627080     19609.4
    627120     19609.7
    627160     19610.2
    627200     19615.7
    627240     19612.1
    627280     19615.4
    627320     19616.9
    627360     19616.8
    627400     19617.7
    627440     19618.8
    627480     19621.7
    627520     19624.9
    627560     19627.9
    627600       19626
    627640     19627.8
    627680     19629.2
    627720     19629.1
    627760     19629.1
    627800     19633.2
    627840     19633.8
    627880     19634.7
    627920       19635
    627960     19635.4
    628000     19640.9
    628040     19637.3
    628080     19640.5
    628120     19642.2
    628160       19642
    628200     19643.2
    628240       19644
    628280     19646.9
    628320     19650.2
    628360     19653.2
    628400     19651.2
    628440     19652.9
    628480     19654.5
    628520     19654.4
    628560     19654.4
    628600     19658.5
    628640     19659.1
    628680     19659.9
    628720       19660
    628760     19660.6
    628800     19666.2
    628840     19662.6
    628880     19665.8
    628920     19667.6
    628960     19667.3
    629000     19668.3
    629040     19669.3
    629080     19672.1
    629120     19675.4
    629160     19678.5
    629200     19676.4
    629240     19678.4
    629280     19679.7
    629320     19679.7
    629360     19679.7
    629400     19683.9
    629440     19684.4
    629480     19685.2
    629520     19685.2
    629560     19685.9
    629600     19691.3
    629640       19688
    629680     19690.9
    629720     19692.9
    629760     19692.7
    629800     19693.8
    629840     19694.7
    629880     19697.4
    629920     19700.8
    629960     19703.9
    630000     19701.7
    630040     19703.6
    630080     19704.8
    630120     19704.9
    630160       19705
    630200     19709.3
    630240     19709.6
    630280     19710.5
    630320     19710.4
    630360     19711.4
    630400     19716.6
    630440     19713.4
    630480     19716.2
    630520     19718.2
    630560       19718
    630600     19719.2
    630640     19719.8
    630680     19722.7
    630720     19726.2
    630760     19729.3
    630800     19727.2
    630840     19728.7
    630880     19730.2
    630920     19730.3
    630960     19730.2
    631000     19734.4
    631040       19735
    631080       19736
    631120     19735.6
    631160     19736.5
    631200     19741.9
    631240     19738.8
    631280     19741.5
    631320     19743.5
    631360     19743.2
    631400     19744.5
    631440       19745
    631480       19748
    631520     19751.6
    631560     19754.5
    631600     19752.4
    631640     19754.1
    631680     19755.5
    631720     19755.6
    631760     19755.6
    631800     19759.7
    631840     19760.3
    631880     19761.2
    631920     19760.8
    631960     19761.9
    632000     19767.2
    632040     19764.3
    632080     19766.8
    632120     19768.8
    632160     19768.4
    632200     19769.7
    632240     19770.3
    632280     19773.3
    632320     19776.9
    632360     19779.8
    632400     19777.7
    632440     19779.4
    632480       19781
    632520     19780.7
    632560     19780.8
    632600     19784.8
    632640     19785.7
    632680     19786.5
    632720       19786
    632760     19787.2
    632800     19792.4
    632840     19789.7
    632880     19792.2
    632920     19793.9
    632960     19793.7
    633000     19794.9
    633040     19795.7
    633080     19798.6
    633120     19802.1
    633160     19805.1
    633200     19802.8
    633240     19804.5
    633280     19806.2
    633320     19805.9
    633360     19805.8
    633400     19810.1
    633440       19811
    633480     19811.6
    633520     19811.3
    633560     19812.5
    633600     19817.6
    633640       19815
    633680     19817.4
    633720     19819.2
    633760     19818.9
    633800     19820.1
    633840       19821
    633880     19823.9
    633920     19827.4
    633960     19830.4
    634000     19827.9
    634040     19829.8
    634080     19831.4
    634120       19831
    634160     19831.1
    634200     19835.4
    634240     19836.4
    634280     19836.9
    634320     19836.6
    634360     19837.8
    634400     19842.9
    634440     19840.1
    634480     19842.6
    634520     19844.4
    634560     19844.2
    634600     19845.4
    634640     19846.1
    634680     19849.1
    634720     19852.5
    634760     19855.5
    634800     19853.1
    634840     19854.8
    634880     19856.6
    634920     19856.2
    634960     19856.2
    635000     19860.5
    635040     19861.6
    635080     19862.1
    635120     19861.8
    635160     19863.1
    635200     19867.9
    635240     19865.3
    635280     19867.7
    635320     19869.6
    635360     19869.1
    635400     19870.8
    635440     19871.4
    635480     19874.4
    635520     19877.6
    635560     19880.6
    635600     19878.3
    635640     19880.1
    635680     19881.8
    635720     19881.5
    635760     19881.3
    635800     19885.7
    635840     19886.7
    635880     19887.3
    635920     19887.1
    635960     19888.4
    636000     19893.1
    636040     19890.7
    636080     19893.1
    636120     19894.7
    636160     19894.5
    636200     19895.9
    636240     19896.6
    636280     19899.5
    636320     19902.6
    636360     19905.6
    636400     19903.5
    636440     19905.2
    636480     19907.1
    636520     19906.6
    636560     19906.5
    636600     19910.9
    636640       19912
    636680     19912.4
    636720     19912.1
    636760     19913.6
    636800     19918.2
    636840     19915.7
    636880     19918.3
    636920     19919.9
    636960     19919.8
    637000     19921.2
    637040     19921.9
    637080     19924.7
    637120     19927.9
    637160     19930.7
    637200     19928.6
    637240     19930.2
    637280     19932.3
    637320     19931.7
    637360     19931.8
    637400     19936.1
    637440     19937.2
    637480     19937.4
    637520     19937.5
    637560     19938.9
    637600     19943.5
    637640     19940.8
    637680     19943.4
    637720       19945
    637760     19944.9
    637800     19946.4
    637840     19947.1
    637880     19949.9
    637920       19953
    637960     19955.9
    638000       19954
    638040     19955.3
    638080     19957.3
    638120     19956.8
    638160     19956.8
    638200     19961.1
    638240     19962.2
    638280     19962.6
    638320     19962.4
    638360       19964
    638400     19968.7
    638440     19965.9
    638480     19968.5
    638520     19970.3
    638560     19970.2
    638600     19971.7
    638640     19972.6
    638680     19975.2
    638720     19978.3
    638760     19980.9
    638800     19979.1
    638840     19980.6
    638880     19982.5
    638920     19981.8
    638960       19982
    639000     19986.4
    639040     19987.4
    639080     19987.7
    639120     19987.6
    639160     19989.2
    639200       19994
    639240     19991.3
    639280     19993.7
    639320     19995.5
    639360     19995.3
    639400     19996.9
    639440     19997.8
    639480     20000.5
    639520     20003.5
    639560     20005.9
    639600     20004.1
    639640     20005.7
    639680     20007.4
    639720     20006.9
    639760     20007.2
    639800     20011.5
    639840     20012.7
    639880     20012.9
    639920     20012.8
    639960     20014.5
    640000     20019.2
    640040     20016.6
    640080     20018.9
    640120     20020.7
    640160     20020.6
    640200     20022.1
    640240       20023
    640280     20025.7
    640320     20028.8
    640360     20031.1
    640400     20029.1
    640440       20031
    640480     20032.6
    640520     20032.2
    640560     20032.4
    640600     20036.6
    640640     20037.9
    640680     20038.1
    640720     20037.7
    640760     20039.7
    640800     20044.3
    640840     20041.6
    640880     20044.2
    640920     20045.8
    640960     20045.9
    641000     20047.3
    641040     20048.3
    641080     20050.8
    641120     20053.9
    641160     20056.2
    641200     20054.4
    641240     20056.3
    641280     20057.9
    641320     20057.3
    641360     20057.7
    641400     20061.7
    641440     20063.1
    641480     20063.4
    641520     20062.8
    641560     20064.7
    641600     20069.3
    641640     20066.9
    641680     20069.3
    641720     20070.8
    641760     20071.1
    641800     20072.5
    641840     20073.4
    641880     20075.9
    641920     20078.9
    641960     20081.4
    642000     20079.6
    642040     20081.6
    642080     20083.1
    642120     20082.8
    642160       20083
    642200       20087
    642240     20088.3
    642280     20088.7
    642320     20088.2
    642360     20089.7
    642400     20094.4
    642440     20092.1
    642480     20094.5
    642520     20096.3
    642560     20096.2
    642600     20097.7
    642640     20098.6
    642680     20101.1
    642720       20104
    642760     20106.6
    642800     20104.9
    642840     20106.7
    642880     20108.5
    642920     20107.9
    642960     20108.4
    643000     20112.1
    643040     20113.8
    643080     20113.9
    643120     20113.4
    643160     20114.9
    643200     20119.5
    643240     20117.3
    643280     20119.6
    643320     20121.5
    643360     20121.5
    643400       20123
    643440     20123.9
    643480     20126.4
    643520     20129.2
    643560     20131.8
    643600     20130.1
    643640     20131.8
    643680     20133.8
    643720     20133.2
    643760     20133.6
    643800     20137.3
    643840     20138.8
    643880     20139.1
    643920     20138.6
    643960     20140.2
    644000     20144.8
    644040     20142.4
    644080     20144.7
    644120     20146.5
    644160     20146.9
    644200     20148.2
    644240       20149
    644280     20151.5
    644320     20154.5
    644360     20156.9
    644400     20155.2
    644440     20157.1
    644480     20159.2
    644520     20158.4
    644560     20158.9
    644600     20162.4
    644640     20164.2
    644680     20164.4
    644720     20163.8
    644760     20165.3
    644800     20169.9
    644840     20167.6
    644880     20169.9
    644920     20171.5
    644960       20172
    645000     20173.3
    645040     20174.1
    645080     20176.6
    645120     20179.6
    645160       20182
    645200     20180.5
    645240     20182.2
    645280     20184.5
    645320     20183.6
    645360       20184
    645400     20187.6
    645440     20189.2
    645480     20189.5
    645520       20189
    645560     20190.5
    645600     20195.1
    645640     20192.7
    645680     20195.1
    645720     20196.5
    645760     20197.2
    645800     20198.5
    645840     20199.2
    645880     20201.9
    645920     20204.7
    645960     20207.1
    646000     20205.5
    646040     20207.3
    646080     20209.6
    646120     20208.9
    646160     20209.2
    646200     20212.8
    646240     20214.5
    646280     20214.5
    646320     20213.9
    646360     20215.6
    646400     20220.1
    646440     20217.8
    646480     20220.3
    646520     20221.8
    646560     20222.5
    646600     20223.9
    646640     20224.2
    646680     20227.1
    646720     20230.1
    646760     20232.1
    646800     20230.7
    646840     20232.4
    646880     20234.9
    646920       20234
    646960     20234.3
    647000     20237.9
    647040     20239.7
    647080     20239.7
    647120     20239.1
    647160     20240.7
    647200     20245.2
    647240     20242.9
    647280     20245.6
    647320     20246.8
    647360     20247.7
    647400     20249.1
    647440     20249.3
    647480     20252.2
    647520     20255.3
    647560     20257.4
    647600     20255.9
    647640     20257.5
    647680     20260.2
    647720       20259
    647760     20259.6
    647800       20263
    647840     20264.9
    647880     20264.8
    647920     20264.2
    647960     20265.8
    648000     20270.2
    648040     20267.8
    648080     20270.5
    648120     20271.8
    648160     20272.6
    648200     20274.1
    648240     20274.5
    648280     20277.2
    648320     20280.5
    648360     20282.4
    648400     20280.9
    648440     20282.5
    648480     20285.1
    648520     20284.2
    648560     20284.6
    648600       20288
    648640     20289.9
    648680     20290.1
    648720       20289
    648760     20290.7
    648800     20295.2
    648840       20293
    648880     20295.4
    648920     20296.8
    648960     20297.5
    649000       20299
    649040     20299.6
    649080     20302.3
    649120     20305.3
    649160     20307.5
    649200     20305.9
    649240     20307.4
    649280     20310.1
    649320     20309.4
    649360     20309.5
    649400     20313.3
    649440     20314.8
    649480     20315.1
    649520     20314.1
    649560       20316
    649600     20320.2
    649640       20318
    649680     20320.5
    649720     20321.9
    649760     20322.6
    649800     20324.1
    649840     20324.8
    649880     20327.3
    649920     20330.5
    649960     20332.4
    650000       20331
    650040     20332.5
    650080       20335
    650120     20334.4
    650160     20334.7
    650200     20338.3
    650240       20340
    650280     20340.3
    650320       20339
    650360     20341.1
    650400     20345.3
    650440     20343.1
    650480     20345.4
    650520     20346.9
    650560     20347.6
    650600     20349.2
    650640     20349.8
    650680     20352.5
    650720     20355.5
    650760     20357.5
    650800     20356.2
    650840     20357.6
    650880     20359.9
    650920     20359.4
    650960     20359.7
    651000     20363.4
    651040     20365.1
    651080     20365.7
    651120     20364.1
    651160     20366.2
    651200     20370.5
    651240     20368.2
    651280     20370.5
    651320       20372
    651360     20372.9
    651400     20374.3
    651440     20374.9
    651480     20377.7
    651520     20380.6
    651560     20382.6
    651600     20381.3
    651640     20382.8
    651680     20385.1
    651720     20384.3
    651760       20385
    651800     20388.5
    651840     20390.2
    651880     20390.7
    651920     20389.3
    651960     20391.3
    652000     20395.7
    652040     20393.2
    652080     20395.4
    652120     20397.2
    652160     20398.1
    652200     20399.4
    652240       20400
    652280     20402.9
    652320     20405.8
    652360     20407.8
    652400     20406.4
    652440     20407.9
    652480     20410.4
    652520     20409.5
    652560     20410.2
    652600     20413.8
    652640     20415.2
    652680     20415.7
    652720     20414.3
    652760     20416.3
    652800     20420.8
    652840     20418.5
    652880     20420.4
    652920     20422.2
    652960     20423.2
    653000     20424.6
    653040       20425
    653080     20427.9
    653120     20430.9
    653160     20432.9
    653200     20431.4
    653240     20432.9
    653280     20435.6
    653320     20434.8
    653360     20435.3
    653400     20438.7
    653440     20440.4
    653480     20440.9
    653520     20439.6
    653560     20441.4
    653600       20446
    653640     20443.6
    653680     20445.6
    653720     20447.4
    653760     20448.5
    653800     20449.6
    653840     20450.2
    653880     20452.9
    653920       20456
    653960     20457.9
    654000     20456.6
    654040     20458.1
    654080     20460.7
    654120       20460
    654160     20460.4
    654200     20463.8
    654240     20465.4
    654280     20465.9
    654320     20464.6
    654360     20466.9
    654400       20471
    654440     20468.7
    654480     20470.6
    654520     20472.4
    654560     20473.7
    654600     20474.6
    654640     20475.4
    654680     20478.2
    654720     20481.1
    654760     20483.1
    654800     20481.7
    654840     20483.3
    654880     20485.7
    654920     20485.1
    654960     20485.6
    655000     20488.9
    655040     20490.6
    655080     20490.9
    655120     20489.8
    655160     20491.9
    655200     20496.1
    655240     20493.7
    655280     20495.8
    655320     20497.7
    655360     20498.8
    655400     20499.7
    655440     20500.4
    655480     20503.3
    655520     20506.4
    655560     20508.3
    655600     20506.9
    655640     20508.2
    655680     20510.9
    655720     20510.4
    655760     20510.5
    655800     20513.9
    655840     20515.7
    655880     20515.8
    655920     20514.9
    655960       20517
    656000     20521.3
    656040       20519
    656080     20521.1
    656120     20522.8
    656160       20524
    656200     20524.8
    656240     20525.4
    656280     20528.4
    656320     20531.4
    656360     20533.5
    656400     20531.9
    656440     20533.3
    656480     20535.8
    656520     20535.2
    656560     20535.7
    656600       20539
    656640     20540.7
    656680     20540.9
    656720     20540.1
    656760     20542.1
    656800     20546.4
    656840       20544
    656880     20546.2
    656920     20547.9
    656960     20549.2
    657000       20550
    657040     20550.4
    657080     20553.5
    657120     20556.5
    657160     20558.6
    657200     20557.1
    657240     20558.7
    657280     20560.9
    657320     20560.4
    657360     20560.9
    657400       20564
    657440     20565.9
    657480     20565.9
    657520     20565.4
    657560     20567.4
    657600     20571.4
    657640       20569
    657680     20571.5
    657720     20573.1
    657760     20574.3
    657800     20575.2
    657840     20575.5
    657880     20578.5
    657920     20581.7
    657960     20584.1
    658000     20582.1
    658040     20583.8
    658080       20586
    658120     20585.7
    658160       20586
    658200     20589.2
    658240       20591
    658280       20591
    658320     20590.6
    658360     20592.6
    658400     20596.2
    658440     20594.1
    658480     20596.5
    658520     20598.2
    658560     20599.7
    658600     20600.4
    658640     20600.7
    658680     20603.7
    658720       20607
    658760     20609.4
    658800     20607.1
    658840     20608.9
    658880     20611.2
    658920     20610.9
    658960     20611.2
    659000     20614.3
    659040     20616.3
    659080     20616.1
    659120     20615.9
    659160     20617.8
    659200     20621.3
    659240     20619.2
    659280     20621.8
    659320     20623.3
    659360     20624.7
    659400     20625.4
    659440     20625.8
    659480     20628.6
    659520     20632.3
    659560     20634.6
    659600     20632.4
    659640       20634
    659680     20636.2
    659720     20636.1
    659760     20636.4
    659800     20639.4
    659840     20641.5
    659880     20641.5
    659920     20641.1
    659960     20643.1
    660000     20646.4
    660040     20644.3
    660080     20646.8
    660120     20648.3
    660160     20649.9
    660200     20650.7
    660240       20651
    660280     20653.7
    660320     20657.3
    660360     20659.8
    660400     20657.5
    660440     20659.3
    660480     20661.5
    660520     20661.2
    660560     20661.4
    660600     20664.5
    660640     20666.7
    660680     20666.6
    660720     20666.4
    660760     20668.3
    660800     20671.4
    660840     20669.6
    660880     20671.9
    660920     20673.6
    660960     20674.9
    661000       20676
    661040     20676.3
    661080     20678.9
    661120     20682.6
    661160       20685
    661200     20682.7
    661240     20684.4
    661280     20686.6
    661320     20686.4
    661360     20686.5
    661400     20689.6
    661440     20692.1
    661480     20691.9
    661520     20691.6
    661560     20693.4
    661600     20696.6
    661640     20694.9
    661680     20697.1
    661720     20698.6
    661760     20700.2
    661800     20701.3
    661840     20701.5
    661880     20704.4
    661920     20707.9
    661960     20710.1
    662000     20707.9
    662040     20709.8
    662080     20711.8
    662120     20711.5
    662160     20711.8
    662200     20714.9
    662240     20717.5
    662280       20717
    662320     20716.7
    662360     20718.6
    662400     20721.8
    662440       20720
    662480     20722.4
    662520     20723.9
    662560     20725.3
    662600     20726.3
    662640     20726.8
    662680     20729.3
    662720     20733.2
    662760     20735.1
    662800     20733.1
    662840     20734.7
    662880     20737.1
    662920     20736.8
    662960     20736.9
    663000     20740.1
    663040     20742.7
    663080     20742.1
    663120     20741.9
    663160     20743.7
    663200     20746.8
    663240     20745.3
    663280     20747.4
    663320       20749
    663360     20750.5
    663400     20751.5
    663440       20752
    663480     20754.5
    663520     20758.4
    663560     20760.2
    663600     20758.3
    663640     20760.1
    663680     20762.2
    663720       20762
    663760     20762.3
    663800     20765.4
    663840     20767.8
    663880     20767.3
    663920     20767.1
    663960       20769
    664000     20772.1
    664040     20770.5
    664080     20772.6
    664120       20774
    664160     20775.7
    664200     20776.7
    664240     20777.2
    664280     20779.6
    664320     20783.6
    664360     20785.2
    664400     20783.6
    664440     20785.1
    664480     20787.5
    664520     20787.1
    664560     20787.4
    664600     20790.5
    664640     20793.1
    664680     20792.5
    664720     20792.4
    664760       20794
    664800     20797.3
    664840     20795.8
    664880     20797.9
    664920     20799.4
    664960       20801
    665000     20802.1
    665040     20802.4
    665080     20804.6
    665120     20808.7
    665160     20810.2
    665200     20808.7
    665240     20810.4
    665280     20812.8
    665320     20812.3
    665360     20812.4
    665400     20815.9
    665440     20818.4
    665480     20817.7
    665520     20817.6
    665560     20819.1
    665600     20822.5
    665640     20821.2
    665680     20823.3
    665720     20824.6
    665760     20826.3
    665800     20827.2
    665840     20827.5
    665880     20829.7
    665920     20833.9
    665960     20835.4
    666000     20834.2
    666040     20835.5
    666080     20837.9
    666120     20837.4
    666160     20837.6
    666200     20841.1
    666240     20843.5
    666280     20842.7
    666320     20842.8
    666360     20844.5
    666400     20847.5
    666440     20846.5
    666480     20848.4
    666520     20849.6
    666560     20851.3
    666600     20852.3
    666640     20852.7
    666680     20854.7
    666720     20859.1
    666760     20860.5
    666800     20859.5
    666840     20860.7
    666880       20863
    666920     20862.5
    666960     20862.7
    667000     20866.3
    667040     20868.8
    667080     20867.8
    667120     20867.7
    667160     20869.7
    667200     20872.6
    667240     20871.6
    667280     20873.4
    667320     20874.8
    667360     20876.5
    667400     20877.5
    667440     20877.5
    667480       20880
    667520     20884.3
    667560     20885.8
    667600     20884.5
    667640     20885.6
    667680     20888.2
    667720     20887.7
    667760     20887.6
    667800     20891.4
    667840     20893.9
    667880     20892.9
    667920     20892.8
    667960     20894.6
    668000     20897.8
    668040     20896.8
    668080     20898.6
    668120     20899.7
    668160     20901.7
    668200     20902.6
    668240     20902.8
    668280     20905.2
    668320     20909.2
    668360     20910.9
    668400     20909.5
    668440     20910.8
    668480     20913.2
    668520     20912.9
    668560     20912.6
    668600     20916.3
    668640     20919.1
    668680     20918.1
    668720     20917.9
    668760     20919.8
    668800       20923
    668840     20921.9
    668880     20923.8
    668920     20924.7
    668960     20926.8
    669000     20927.8
    669040     20927.9
    669080     20930.5
    669120     20934.2
    669160     20936.1
    669200     20934.7
    669240       20936
    669280     20938.3
    669320     20938.2
    669360     20937.8
    669400     20941.4
    669440     20944.3
    669480     20943.4
    669520       20943
    669560     20944.8
    669600     20947.8
    669640       20947
    669680     20949.1
    669720     20949.9
    669760       20952
    669800     20953.1
    669840     20953.1
    669880     20955.8
    669920     20959.8
    669960     20961.2
    670000     20959.8
    670040     20961.2
    670080     20963.4
    670120     20963.5
    670160       20963
    670200     20966.5
    670240     20969.6
    670280     20968.8
    670320     20968.1
    670360     20970.2
    670400       20973
    670440     20972.2
    670480     20974.3
    670520     20975.2
    670560     20977.4
    670600     20978.2
    670640     20978.4
    670680     20980.9
    670720     20985.3
    670760     20986.8
    670800     20984.8
    670840     20986.4
    670880     20988.9
    670920     20988.9
    670960     20988.2
    671000     20991.7
    671040     20994.8
    671080     20993.7
    671120     20993.3
    671160     20995.4
    671200     20998.3
    671240     20997.4
    671280     20999.5
    671320     21000.6
    671360     21002.6
    671400     21003.6
    671440     21003.8
    671480     21006.2
    671520     21010.5
    671560       21012
    671600     21009.9
    671640     21011.8
    671680     21014.2
    671720     21014.1
    671760     21013.3
    671800     21016.9
    671840       21020
    671880     21018.9
    671920     21018.7
    671960     21020.6
    672000     21023.6
    672040     21022.6
    672080     21024.6
    672120     21025.7
    672160     21027.9
    672200     21028.7
    672240     21028.8
    672280     21031.3
    672320     21035.6
    672360       21037
    672400     21035.1
    672440       21037
    672480     21039.5
    672520     21039.3
    672560     21038.5
    672600     21042.1
    672640     21045.3
    672680     21044.2
    672720       21044
    672760     21045.9
    672800     21048.8
    672840     21047.7
    672880       21050
    672920     21050.8
    672960     21053.3
    673000     21053.8
    673040     21054.2
    673080     21056.6
    673120     21060.9
    673160     21062.1
    673200     21060.1
    673240       21062
    673280     21064.8
    673320     21064.5
    673360     21063.6
    673400     21067.3
    673440     21070.3
    673480     21069.3
    673520     21069.1
    673560       21071
    673600     21074.2
    673640     21072.9
    673680     21075.2
    673720     21075.9
    673760     21078.4
    673800     21078.8
    673840     21079.5
    673880     21081.9
    673920     21085.9
    673960     21087.3
    674000     21085.2
    674040     21087.3
    674080     21090.2
    674120     21089.5
    674160     21088.8
    674200     21092.4
    674240     21095.4
    674280     21094.4
    674320     21094.1
    674360     21096.1
    674400     21099.5
    674440     21098.1
    674480     21100.3
    674520     21101.3
    674560     21103.6
    674600       21104
    674640     21104.5
    674680     21107.1
    674720     21111.1
    674760     21112.3
    674800     21110.5
    674840     21112.6
    674880     21115.4
    674920     21114.5
    674960     21114.2
    675000     21117.5
    675040     21120.7
    675080     21119.5
    675120     21119.2
    675160     21121.2
    675200     21124.9
    675240     21123.3
    675280     21125.2
    675320     21126.5
    675360     21128.6
    675400     21129.4
    675440     21129.6
    675480     21132.2
    675520     21136.3
    675560     21137.3
    675600     21135.9
    675640       21138
    675680     21140.4
    675720     21139.5
    675760     21139.3
    675800     21142.7
    675840     21145.8
    675880     21144.7
    675920     21144.5
    675960     21146.2
    676000     21150.1
    676040     21148.5
    676080     21150.4
    676120     21151.8
    676160     21153.9
    676200     21154.7
    676240     21154.7
    676280     21157.4
    676320     21161.5
    676360     21162.4
    676400       21161
    676440       21163
    676480     21165.6
    676520     21164.6
    676560     21164.4
    676600     21167.8
    676640       21171
    676680     21169.9
    676720     21169.7
    676760     21171.4
    676800     21175.2
    676840     21173.5
    676880     21175.5
    676920       21177
    676960     21179.1
    677000     21179.8
    677040     21179.7
    677080     21182.4
    677120     21186.7
    677160     21187.3
    677200     21186.3
    677240     21188.2
    677280     21190.8
    677320     21189.7
    677360     21189.5
    677400     21193.2
    677440     21196.2
    677480     21195.2
    677520     21194.9
    677560     21196.6
    677600     21200.6
    677640     21198.7
    677680     21200.7
    677720     21202.1
    677760     21204.2
    677800     21205.1
    677840       21205
    677880     21207.5
    677920       21212
    677960     21212.6
    678000     21211.4
    678040     21213.6
    678080       21216
    678120     21214.7
    678160     21214.7
    678200     21218.4
    678240     21221.3
    678280     21220.5
    678320     21220.1
    678360     21221.8
    678400     21225.8
    678440     21223.8
    678480     21225.8
    678520     21227.4
    678560     21229.3
    678600     21230.2
    678640     21230.1
    678680     21232.9
    678720     21237.2
    678760     21237.7
    678800     21236.6
    678840     21238.7
    678880     21241.2
    678920       21240
    678960     21239.9
    679000     21243.6
    679040     21246.7
    679080     21245.7
    679120     21245.4
    679160     21247.2
    679200     21250.9
    679240       21249
    679280     21251.1
    679320     21252.6
    679360     21254.5
    679400     21255.5
    679440     21255.2
    679480     21258.2
    679520     21262.4
    679560     21262.9
    679600     21261.8
    679640     21263.9
    679680     21266.3
    679720       21265
    679760     21265.2
    679800     21268.6
    679840     21271.9
    679880     21271.1
    679920     21270.5
    679960     21272.3
    680000     21276.1
    680040       21274
    680080     21276.3
    680120     21277.8
    680160     21279.7
    680200     21280.5
    680240     21280.4
    680280     21283.3
    680320     21287.4
    680360       21288
    680400       21287
    680440     21289.2
    680480     21291.6
    680520     21290.3
    680560     21290.4
    680600     21293.7
    680640     21297.2
    680680     21296.2
    680720     21295.6
    680760     21297.6
    680800     21301.1
    680840     21299.2
    680880     21301.7
    680920       21303
    680960       21305
    681000     21305.7
    681040     21305.7
    681080     21308.4
    681120     21312.6
    681160       21313
    681200     21312.1
    681240     21314.4
    681280     21316.9
    681320     21315.4
    681360     21315.5
    681400     21318.8
    681440     21322.5
    681480     21321.6
    681520       21321
    681560     21322.9
    681600     21326.2
    681640     21324.1
    681680     21326.8
    681720     21328.2
    681760     21330.3
    681800     21330.9
    681840       21331
    681880     21333.8
    681920     21337.9
    681960     21338.2
    682000     21337.3
    682040     21339.4
    682080     21342.1
    682120     21340.6
    682160     21340.5
    682200     21343.9
    682240     21347.5
    682280     21346.7
    682320     21346.3
    682360     21348.1
    682400     21351.4
    682440     21349.3
    682480     21352.1
    682520     21353.4
    682560     21355.7
    682600     21356.1
    682640     21356.4
    682680       21359
    682720     21363.2
    682760     21363.5
    682800     21362.6
    682840     21364.5
    682880     21367.3
    682920     21365.8
    682960     21365.8
    683000     21369.2
    683040     21372.7
    683080     21371.9
    683120     21371.4
    683160     21373.4
    683200     21376.6
    683240     21374.6
    683280     21377.5
    683320     21378.8
    683360     21380.9
    683400     21381.6
    683440     21381.8
    683480     21384.2
    683520     21388.5
    683560     21388.9
    683600     21388.1
    683640     21389.8
    683680     21392.5
    683720       21391
    683760     21391.3
    683800     21394.7
    683840     21398.2
    683880     21397.2
    683920     21396.7
    683960     21398.6
    684000     21401.8
    684040     21400.1
    684080     21402.8
    684120       21404
    684160     21406.4
    684200     21407.1
    684240     21407.3
    684280     21409.7
    684320     21413.9
    684360     21414.3
    684400     21413.4
    684440       21415
    684480     21417.7
    684520     21416.4
    684560     21416.4
    684600     21420.1
    684640     21423.6
    684680     21422.4
    684720       21422
    684760     21423.9
    684800     21427.1
    684840     21425.5
    684880       21428
    684920     21429.3
    684960     21431.6
    685000     21432.3
    685040     21432.6
    685080     21434.8
    685120     21439.1
    685160     21439.7
    685200     21438.7
    685240     21440.3
    685280     21443.1
    685320     21441.9
    685360     21441.7
    685400     21445.1
    685440     21448.8
    685480     21447.8
    685520     21447.1
    685560     21449.1
    685600     21452.3
    685640     21450.7
    685680     21453.1
    685720     21454.4
    685760     21456.9
    685800     21457.6
    685840     21457.9
    685880     21459.8
    685920     21464.4
    685960     21465.1
    686000     21463.9
    686040     21465.7
    686080     21468.4
    686120     21467.4
    686160     21466.8
    686200     21470.4
    686240     21474.1
    686280     21472.9
    686320     21472.3
    686360     21474.1
    686400     21477.6
    686440     21475.8
    686480     21478.3
    686520     21479.4
    686560     21482.1
    686600     21482.8
    686640     21483.1
    686680       21485
    686720     21489.4
    686760     21490.3
    686800     21489.1
    686840       21491
    686880     21493.7
    686920     21492.5
    686960       21492
    687000     21495.6
    687040     21499.5
    687080       21498
    687120     21497.5
    687160     21499.3
    687200     21502.8
    687240     21501.1
    687280     21503.5
    687320     21504.9
    687360     21507.3
    687400       21508
    687440     21508.6
    687480     21510.3
    687520     21514.6
    687560     21515.5
    687600     21514.2
    687640     21516.3
    687680     21518.8
    687720     21517.6
    687760     21517.2
    687800     21520.8
    687840     21524.6
    687880     21523.2
    687920     21522.8
    687960     21524.5
    688000       21528
    688040     21526.2
    688080     21528.3
    688120     21530.3
    688160     21532.6
    688200     21533.1
    688240     21533.7
    688280     21535.3
    688320     21539.7
    688360     21540.9
    688400     21539.4
    688440     21541.5
    688480     21543.6
    688520     21542.8
    688560     21542.5
    688600     21545.9
    688640     21549.7
    688680     21548.5
    688720     21547.9
    688760     21549.7
    688800     21553.1
    688840     21551.4
    688880     21553.5
    688920     21555.5
    688960     21557.8
    689000     21558.2
    689040     21558.9
    689080     21560.4
    689120     21564.9
    689160     21566.1
    689200     21564.5
    689240     21566.4
    689280     21568.6
    689320     21567.9
    689360     21567.6
    689400     21570.9
    689440     21574.7
    689480     21573.6
    689520       21573
    689560     21574.7
    689600     21578.4
    689640     21576.4
    689680     21578.7
    689720     21580.9
    689760     21582.8
    689800     21583.1
    689840     21584.1
    689880     21585.7
    689920       21590
    689960     21591.1
    690000     21589.7
    690040     21591.6
    690080     21593.9
    690120       21593
    690160     21592.8
    690200     21595.8
    690240       21600
    690280     21598.6
    690320     21598.1
    690360     21599.8
    690400     21603.4
    690440     21601.5
    690480     21603.7
    690520       21606
    690560     21608.1
    690600     21608.2
    690640       21609
    690680     21610.8
    690720     21615.2
    690760     21616.1
    690800       21615
    690840     21616.7
    690880     21618.9
    690920     21618.3
    690960     21617.9
    691000     21621.3
    691040     21625.2
    691080     21623.6
    691120     21623.1
    691160     21624.9
    691200     21628.6
    691240     21626.9
    691280     21628.9
    691320       21631
    691360       21633
    691400     21633.5
    691440     21634.2
    691480     21635.9
    691520     21640.5
    691560     21641.3
    691600     21640.2
    691640     21641.8
    691680       21644
    691720     21643.5
    691760       21643
    691800     21646.4
    691840     21650.5
    691880     21648.6
    691920     21648.3
    691960     21650.1
    692000       21654
    692040       21652
    692080     21653.9
    692120     21655.9
    692160     21658.3
    692200     21658.6
    692240       21659
    692280       21661
    692320     21665.7
    692360     21666.4
    692400     21665.7
    692440     21667.4
    692480       21669
    692520     21668.5
    692560     21668.1
    692600     21671.5
    692640     21675.4
    692680     21673.7
    692720     21673.6
    692760       21675
    692800     21678.9
    692840     21677.2
    692880       21679
    692920       21681
    692960     21683.3
    693000     21683.6
    693040     21684.2
    693080       21686
    693120     21690.7
    693160     21691.5
    693200       21691
    693240     21692.2
    693280     21694.3
    693320     21693.5
    693360     21693.1
    693400     21696.6
    693440     21700.5
    693480     21698.9
    693520     21698.9
    693560     21700.1
    693600     21703.9
    693640     21702.5
    693680     21704.1
    693720     21705.9
    693760     21708.3
    693800     21708.5
    693840     21709.2
    693880     21711.1
    693920     21715.9
    693960     21716.6
    694000     21715.9
    694040     21717.3
[truncated: 175,928 more chars]
