# Supplementary material for: Comment on 'Valid molecular dynamics simulations of human hemoglobin require a surprisingly large box size'
Source: eLife. 2019 Jun 20;8:e44718. doi: 10.7554/eLife.44718 (PMC6586461; doi:10.7554/eLife.44718)
Supplement: Figure 2—figure supplement 1—source data 1. — The zip archive contains a README file describing which source files correspond to the different panels. [file elife-44718-fig2-figsupp1-data1.zip › figure2_SI/panel_C/box1/7/msd.xvg]

# This file was created Thu Mar 28 20:06:40 2019
# Created by:
#             :-) GROMACS - gmx msd, 2018.3-dev-20180823-5d5eb38 (-:
# 
# Executable:   /usr/local/gromacs/2018/2018.3-impi2017-fftw337-gcc640-cuda91/bin/gmx
# Data prefix:  /usr/local/gromacs/2018/2018.3-impi2017-fftw337-gcc640-cuda91
# Working dir:  /home/vgapsys/project/hemoglobin/ubq/cube/box1/eq7/diffusion
# Command line:
#   gmx msd -s ../tpr.tpr -f /netmount/projects1/vgapsys/hemoglobin/ubq/cube/box1/eq7/traj_comp.xtc -trestart 800 -n index.ndx -o msd.xvg
# gmx msd is part of G R O M A C S:
#
# God Rules Over Mankind, Animals, Cosmos and Such
#
@    title "Mean Square Displacement"
@    xaxis  label "Time (ps)"
@    yaxis  label "MSD (nm\S2\N)"
@TYPE xy
# MSD gathered over 1e+06 ps with 1251 restarts
# Diffusion constants fitted from time 100000 to 900000 ps
# D[  SOL_&_OW] = 5.2342 (+/- 0.1232) (1e-5 cm^2/s)
         0           0
        40      1.3168
        80     2.58592
       120     3.85086
       160     5.11218
       200     6.37061
       240     7.62883
       280     8.88347
       320     10.1379
       360     11.3887
       400     12.6399
       440     13.8879
       480     15.1427
       520     16.3897
       560     17.6375
       600     18.8964
       640     20.1469
       680     21.3936
       720     22.6465
       760     23.8958
       800     25.1476
       840     26.3905
       880     27.6333
       920     28.8859
       960     30.1343
      1000     31.3839
      1040     32.6307
      1080     33.8817
      1120     35.1316
      1160     36.3834
      1200     37.6259
      1240     38.8686
      1280     40.1198
      1320     41.3701
      1360     42.6209
      1400     43.8737
      1440     45.1267
      1480     46.3667
      1520     47.6236
      1560      48.874
      1600     50.1203
      1640     51.3657
      1680     52.6114
      1720     53.8639
      1760     55.1099
      1800     56.3622
      1840     57.5995
      1880     58.8479
      1920     60.0979
      1960     61.3485
      2000     62.5897
      2040     63.8287
      2080     65.0812
      2120     66.3328
      2160     67.5863
      2200     68.8412
      2240     70.0964
      2280     71.3345
      2320     72.5943
      2360     73.8477
      2400     75.0854
      2440     76.3352
      2480     77.5807
      2520     78.8368
      2560     80.0863
      2600     81.3402
      2640     82.5826
      2680     83.8318
      2720     85.0832
      2760      86.336
      2800     87.5793
      2840     88.8167
      2880     90.0697
      2920     91.3179
      2960     92.5711
      3000     93.8285
      3040      95.085
      3080     96.3177
      3120      97.577
      3160     98.8296
      3200     100.067
      3240      101.32
      3280     102.563
      3320     103.823
      3360     105.072
      3400     106.328
      3440     107.565
      3480     108.813
      3520     110.064
      3560     111.316
      3600     112.563
      3640     113.795
      3680      115.05
      3720     116.299
      3760     117.555
      3800     118.815
      3840     120.072
      3880     121.302
      3920     122.568
      3960     123.821
      4000     125.052
      4040     126.305
      4080     127.546
      4120     128.804
      4160     130.054
      4200     131.308
      4240     132.546
      4280     133.791
      4320     135.046
      4360     136.297
      4400     137.542
      4440     138.771
      4480     140.033
      4520     141.283
      4560     142.545
      4600     143.807
      4640     145.063
      4680     146.285
      4720     147.554
      4760     148.808
      4800     150.035
      4840     151.293
      4880     152.536
      4920     153.792
      4960     155.041
      5000     156.292
      5040     157.535
      5080     158.781
      5120     160.039
      5160     161.289
      5200     162.537
      5240     163.763
      5280     165.022
      5320     166.276
      5360     167.539
      5400     168.796
      5440     170.055
      5480     171.273
      5520     172.543
      5560     173.795
      5600     175.018
      5640     176.282
      5680     177.523
      5720     178.779
      5760      180.03
      5800     181.285
      5840     182.522
      5880     183.766
      5920     185.027
      5960     186.278
      6000     187.528
      6040     188.754
      6080      190.02
      6120     191.269
      6160     192.529
      6200     193.788
      6240     195.046
      6280     196.258
      6320     197.533
      6360     198.786
      6400     200.003
      6440     201.269
      6480     202.508
      6520     203.765
      6560     205.013
      6600     206.274
      6640      207.51
      6680     208.755
      6720     210.011
      6760     211.264
      6800      212.51
      6840     213.734
      6880     215.006
      6920     216.259
      6960      217.52
      7000     218.775
      7040      220.04
      7080     221.246
      7120     222.528
      7160     223.782
      7200     225.002
      7240     226.265
      7280     227.501
      7320     228.762
      7360     230.009
      7400     231.269
      7440     232.506
      7480     233.752
      7520     235.005
      7560     236.257
      7600     237.504
      7640     238.723
      7680     240.002
      7720      241.25
      7760     242.509
      7800     243.763
      7840     245.025
      7880      246.23
      7920     247.517
      7960     248.771
      8000     249.986
      8040     251.249
      8080     252.489
      8120     253.751
      8160         255
      8200     256.262
      8240     257.503
      8280     258.744
      8320     260.006
      8360     261.262
      8400     262.507
      8440     263.722
      8480         265
      8520     266.255
      8560     267.514
      8600     268.764
      8640     270.029
      8680     271.228
      8720     272.521
      8760     273.773
      8800     274.987
      8840     276.249
      8880     277.488
      8920     278.749
      8960     280.001
      9000     281.268
      9040     282.511
      9080     283.753
      9120     285.017
      9160     286.273
      9200     287.523
      9240     288.731
      9280     290.016
      9320     291.272
      9360     292.531
      9400     293.778
      9440     295.045
      9480     296.239
      9520     297.537
      9560     298.794
      9600     300.001
      9640     301.265
      9680     302.502
      9720     303.765
      9760     305.015
      9800     306.286
      9840     307.528
      9880     308.768
      9920     310.031
      9960     311.289
     10000     312.546
     10040      313.75
     10080     315.039
     10120     316.296
     10160      317.55
     10200       318.8
     10240     320.064
     10280     321.256
     10320     322.554
     10360      323.81
     10400     325.016
     10440     326.286
     10480     327.519
     10520     328.784
     10560     330.035
     10600      331.31
     10640     332.546
     10680     333.787
     10720     335.051
     10760      336.31
     10800     337.568
     10840     338.767
     10880     340.065
     10920     341.317
     10960     342.569
     11000     343.821
     11040     345.088
     11080     346.278
     11120     347.577
     11160     348.831
     11200     350.033
     11240     351.299
     11280      352.53
     11320     353.792
     11360     355.038
     11400     356.314
     11440     357.547
     11480     358.788
     11520     360.058
     11560     361.311
     11600     362.573
     11640     363.765
     11680     365.061
     11720     366.321
     11760     367.564
     11800     368.815
     11840     370.083
     11880     371.266
     11920     372.573
     11960     373.826
     12000     375.023
     12040     376.291
     12080     377.523
     12120      378.78
     12160      380.02
     12200     381.299
     12240     382.535
     12280     383.773
     12320     385.041
     12360     386.295
     12400     387.565
     12440     388.757
     12480     390.062
     12520     391.317
     12560     392.557
     12600     393.809
     12640     395.076
     12680     396.249
     12720     397.564
     12760     398.819
     12800     400.011
     12840      401.28
     12880     402.514
     12920     403.772
     12960     405.013
     13000     406.293
     13040     407.526
     13080     408.767
     13120     410.034
     13160     411.286
     13200     412.557
     13240     413.744
     13280     415.054
     13320     416.312
     13360     417.553
     13400     418.803
     13440     420.071
     13480     421.241
     13520     422.561
     13560     423.814
     13600     425.001
     13640     426.268
     13680     427.502
     13720     428.761
     13760     430.006
     13800      431.29
     13840     432.522
     13880     433.762
     13920     435.027
     13960     436.282
     14000      437.55
     14040     438.734
     14080     440.043
     14120     441.306
     14160     442.546
     14200     443.797
     14240     445.062
     14280     446.232
     14320     447.555
     14360     448.808
     14400     449.988
     14440     451.262
     14480     452.484
     14520     453.751
     14560     454.993
     14600     456.275
     14640      457.51
     14680     458.748
     14720     460.015
     14760     461.266
     14800      462.54
     14840     463.718
     14880     465.031
     14920     466.294
     14960     467.539
     15000     468.794
     15040      470.06
     15080     471.218
     15120     472.546
     15160     473.803
     15200     474.978
     15240     476.251
     15280     477.472
     15320     478.742
     15360     479.988
     15400     481.269
     15440     482.504
     15480     483.738
     15520      485.01
     15560     486.262
     15600      487.54
     15640     488.709
     15680     490.026
     15720     491.294
     15760     492.542
     15800     493.793
     15840      495.06
     15880     496.215
     15920     497.545
     15960     498.802
     16000     499.971
     16040     501.242
     16080     502.471
     16120     503.747
     16160     504.984
     16200     506.265
     16240     507.499
     16280      508.73
     16320     510.003
     16360     511.249
     16400     512.537
     16440     513.707
     16480     515.024
     16520     516.292
     16560     517.542
     16600     518.795
     16640     520.064
     16680     521.208
     16720     522.548
     16760     523.807
     16800     524.968
     16840     526.235
     16880     527.462
     16920      528.73
     16960     529.972
     17000     531.253
     17040     532.488
     17080     533.715
     17120     534.987
     17160     536.238
     17200     537.529
     17240     538.691
     17280     540.013
     17320     541.285
     17360     542.535
     17400     543.784
     17440     545.051
     17480     546.196
     17520     547.541
     17560     548.795
     17600     549.958
     17640      551.23
     17680     552.455
     17720     553.724
     17760      554.97
     17800     556.246
     17840     557.477
     17880     558.699
     17920     559.974
     17960     561.221
     18000     562.514
     18040     563.674
     18080     564.995
     18120     566.265
     18160     567.521
     18200     568.769
     18240     570.039
     18280     571.186
     18320     572.531
     18360     573.784
     18400     574.935
     18440     576.204
     18480     577.429
     18520       578.7
     18560     579.942
     18600     581.225
     18640     582.456
     18680     583.676
     18720      584.95
     18760     586.194
     18800      587.49
     18840     588.645
     18880     589.978
     18920     591.237
     18960     592.496
     19000     593.743
     19040     595.017
     19080     596.157
     19120     597.507
     19160     598.753
     19200     599.905
     19240     601.174
     19280     602.404
     19320      603.68
     19360     604.916
     19400     606.201
     19440     607.433
     19480     608.651
     19520     609.929
     19560     611.175
     19600     612.474
     19640     613.626
     19680     614.958
     19720     616.215
     19760     617.476
     19800     618.723
     19840     619.998
     19880     621.131
     19920     622.486
     19960     623.742
     20000     624.886
     20040     626.156
     20080      627.38
     20120     628.655
     20160     629.892
     20200     631.177
     20240     632.403
     20280     633.615
     20320     634.898
     20360     636.143
     20400      637.44
     20440     638.594
     20480     639.927
     20520     641.182
     20560     642.442
     20600     643.689
     20640     644.964
     20680     646.096
     20720     647.452
     20760     648.703
     20800     649.846
     20840     651.122
     20880     652.343
     20920     653.623
     20960      654.86
     21000     656.143
     21040     657.371
     21080     658.584
     21120     659.866
     21160     661.113
     21200     662.412
     21240     663.555
     21280     664.897
     21320     666.146
     21360     667.417
     21400     668.663
     21440     669.945
     21480     671.063
     21520     672.432
     21560     673.683
     21600      674.82
     21640     676.096
     21680     677.317
     21720       678.6
     21760     679.843
     21800     681.124
     21840     682.353
     21880     683.563
     21920      684.84
     21960     686.091
     22000     687.383
     22040      688.53
     22080     689.871
     22120     691.117
     22160     692.389
     22200     693.639
     22240     694.916
     22280     696.027
     22320     697.398
     22360     698.652
     22400     699.783
     22440     701.063
     22480     702.284
     22520     703.568
     22560     704.807
     22600     706.096
     22640     707.318
     22680     708.529
     22720     709.806
     22760     711.061
     22800     712.356
     22840     713.493
     22880     714.841
     22920      716.09
     22960     717.361
     23000     718.616
     23040     719.888
     23080     720.996
     23120     722.371
     23160     723.624
     23200     724.748
     23240     726.035
     23280     727.258
     23320     728.537
     23360     729.772
     23400     731.056
     23440     732.286
     23480     733.498
     23520     734.769
     23560     736.024
     23600     737.322
     23640     738.453
     23680     739.803
     23720     741.049
     23760     742.319
     23800     743.575
     23840      744.85
     23880      745.95
     23920     747.322
     23960     748.574
     24000     749.689
     24040     750.978
     24080     752.196
     24120     753.482
     24160      754.71
     24200     755.996
     24240     757.231
     24280     758.441
     24320     759.714
     24360     760.967
     24400     762.273
     24440     763.397
     24480     764.748
     24520         766
     24560      767.27
     24600     768.529
     24640     769.799
     24680     770.898
     24720     772.273
     24760      773.52
     24800     774.638
     24840     775.924
     24880     777.146
     24920     778.426
     24960     779.661
     25000      780.95
     25040     782.188
     25080     783.396
     25120     784.668
     25160     785.923
     25200     787.229
     25240      788.35
     25280     789.704
     25320     790.955
     25360     792.228
     25400     793.482
     25440     794.755
     25480     795.846
     25520     797.227
     25560     798.475
     25600     799.587
     25640     800.875
     25680     802.092
     25720     803.379
     25760     804.612
     25800     805.902
     25840     807.138
     25880     808.348
     25920     809.625
     25960     810.871
     26000      812.18
     26040     813.296
     26080     814.657
     26120     815.904
     26160     817.177
     26200     818.432
     26240     819.704
     26280      820.79
     26320     822.177
     26360      823.42
     26400     824.525
     26440     825.823
     26480     827.036
     26520     828.321
     26560     829.553
     26600     830.844
     26640      832.08
     26680     833.287
     26720     834.559
     26760     835.811
     26800     837.122
     26840     838.236
     26880     839.596
     26920     840.846
     26960      842.12
     27000     843.378
     27040     844.652
     27080      845.73
     27120     847.122
     27160     848.368
     27200     849.471
     27240     850.767
     27280     851.984
     27320     853.276
     27360     854.503
     27400     855.801
     27440     857.033
     27480     858.234
     27520     859.512
     27560     860.761
     27600     862.076
     27640     863.187
     27680     864.553
     27720     865.802
     27760     867.079
     27800     868.337
     27840     869.607
     27880     870.682
     27920     872.082
     27960      873.33
     28000     874.428
     28040      875.73
     28080     876.943
     28120     878.242
     28160     879.467
     28200      880.77
     28240     882.004
     28280     883.203
     28320     884.477
     28360     885.731
     28400     887.056
     28440     888.158
     28480     889.528
     28520     890.773
     28560     892.057
     28600     893.315
     28640     894.579
     28680     895.651
     28720     897.056
     28760     898.299
     28800     899.396
     28840     900.695
     28880     901.911
     28920     903.212
     28960     904.439
     29000     905.741
     29040     906.982
     29080     908.172
     29120     909.446
     29160       910.7
     29200     912.026
     29240     913.133
     29280     914.507
     29320     915.754
     29360     917.036
     29400     918.293
     29440     919.558
     29480     920.623
     29520     922.034
     29560     923.276
     29600     924.371
     29640     925.668
     29680     926.879
     29720     928.187
     29760     929.409
     29800     930.718
     29840     931.961
     29880     933.149
     29920     934.428
     29960     935.682
     30000     937.011
     30040     938.114
     30080     939.492
     30120     940.739
     30160     942.028
     30200     943.277
     30240     944.541
     30280     945.602
     30320     947.014
     30360      948.26
     30400      949.35
     30440     950.647
     30480     951.855
     30520     953.164
     30560     954.382
     30600     955.695
     30640     956.933
     30680     958.117
     30720     959.393
     30760     960.651
     30800     961.985
     30840     963.082
     30880     964.461
     30920     965.708
     30960     966.997
     31000     968.255
     31040     969.516
     31080     970.571
     31120     971.986
     31160     973.234
     31200     974.318
     31240     975.627
     31280     976.827
     31320      978.14
     31360     979.362
     31400     980.673
     31440     981.916
     31480      983.09
     31520      984.37
     31560     985.632
     31600     986.969
     31640     988.055
     31680      989.44
     31720     990.686
     31760     991.973
     31800     993.232
     31840     994.494
     31880     995.546
     31920     996.965
     31960     998.206
     32000     999.291
     32040     1000.59
     32080      1001.8
     32120     1003.12
     32160     1004.34
     32200     1005.66
     32240     1006.89
     32280     1008.07
     32320     1009.35
     32360     1010.61
     32400     1011.95
     32440     1013.03
     32480     1014.42
     32520     1015.66
     32560     1016.96
     32600     1018.21
     32640     1019.47
     32680     1020.52
     32720     1021.95
     32760     1023.19
     32800     1024.28
     32840     1025.59
     32880     1026.79
     32920     1028.11
     32960     1029.33
     33000     1030.65
     33040     1031.89
     33080     1033.06
     33120     1034.34
     33160      1035.6
     33200     1036.94
     33240     1038.03
     33280     1039.42
     33320     1040.66
     33360     1041.95
     33400     1043.21
     33440     1044.47
     33480     1045.52
     33520     1046.95
     33560     1048.18
     33600     1049.27
     33640     1050.57
     33680     1051.77
     33720     1053.09
     33760     1054.31
     33800     1055.63
     33840     1056.87
     33880     1058.04
     33920     1059.31
     33960     1060.59
     34000     1061.93
     34040     1063.01
     34080      1064.4
     34120     1065.64
     34160     1066.93
     34200     1068.19
     34240     1069.45
     34280      1070.5
     34320     1071.94
     34360     1073.17
     34400     1074.25
     34440     1075.55
     34480     1076.75
     34520     1078.07
     34560     1079.29
     34600     1080.61
     34640     1081.85
     34680     1083.02
     34720      1084.3
     34760     1085.57
     34800     1086.91
     34840     1087.99
     34880     1089.39
     34920     1090.62
     34960     1091.91
     35000     1093.18
     35040     1094.44
     35080     1095.48
     35120     1096.92
     35160     1098.15
     35200     1099.23
     35240     1100.53
     35280     1101.74
     35320     1103.06
     35360     1104.28
     35400     1105.59
     35440     1106.84
     35480     1108.01
     35520     1109.29
     35560     1110.56
     35600      1111.9
     35640     1112.98
     35680     1114.38
     35720     1115.61
     35760      1116.9
     35800     1118.17
     35840     1119.43
     35880     1120.47
     35920     1121.91
     35960     1123.14
     36000     1124.22
     36040     1125.52
     36080     1126.72
     36120     1128.05
     36160     1129.26
     36200     1130.58
     36240     1131.82
     36280     1132.99
     36320     1134.27
     36360     1135.54
     36400     1136.89
     36440     1137.96
     36480     1139.36
     36520     1140.59
     36560     1141.88
     36600     1143.15
     36640     1144.42
     36680     1145.45
     36720      1146.9
     36760     1148.13
     36800     1149.21
     36840     1150.51
     36880     1151.71
     36920     1153.03
     36960     1154.25
     37000     1155.56
     37040     1156.81
     37080     1157.97
     37120     1159.26
     37160     1160.53
     37200     1161.88
     37240     1162.95
     37280     1164.35
     37320     1165.59
     37360     1166.87
     37400     1168.14
     37440     1169.41
     37480     1170.44
     37520     1171.89
     37560     1173.12
     37600      1174.2
     37640     1175.51
     37680     1176.71
     37720     1178.04
     37760     1179.25
     37800     1180.57
     37840     1181.82
     37880     1182.98
     37920     1184.26
     37960     1185.53
     38000     1186.87
     38040     1187.94
     38080     1189.34
     38120     1190.57
     38160     1191.86
     38200     1193.13
     38240      1194.4
     38280     1195.41
     38320     1196.88
     38360     1198.11
     38400     1199.19
     38440      1200.5
     38480      1201.7
     38520     1203.04
     38560     1204.24
     38600     1205.56
     38640      1206.8
     38680     1207.97
     38720     1209.25
     38760     1210.53
     38800     1211.87
     38840     1212.93
     38880     1214.34
     38920     1215.57
     38960     1216.86
     39000     1218.12
     39040     1219.39
     39080     1220.41
     39120     1221.88
     39160      1223.1
     39200     1224.18
     39240     1225.49
     39280     1226.69
     39320     1228.02
     39360     1229.24
     39400     1230.55
     39440     1231.79
     39480     1232.96
     39520     1234.24
     39560     1235.51
     39600     1236.86
     39640     1237.91
     39680     1239.33
     39720     1240.55
     39760     1241.85
     39800     1243.11
     39840     1244.37
     39880     1245.39
     39920     1246.86
     39960     1248.08
     40000     1249.16
     40040     1250.47
     40080     1251.67
     40120        1253
     40160     1254.21
     40200     1255.52
     40240     1256.77
     40280     1257.93
     40320     1259.22
     40360     1260.48
     40400     1261.83
     40440     1262.88
     40480     1264.29
     40520     1265.52
     40560     1266.81
     40600     1268.07
     40640     1269.34
     40680     1270.35
     40720     1271.83
     40760     1273.05
     40800     1274.13
     40840     1275.43
     40880     1276.63
     40920     1277.97
     40960     1279.18
     41000     1280.49
     41040     1281.73
     41080      1282.9
     41120     1284.18
     41160     1285.44
     41200      1286.8
     41240     1287.85
     41280     1289.27
     41320      1290.5
     41360     1291.78
     41400     1293.04
     41440     1294.31
     41480     1295.32
     41520     1296.81
     41560     1298.02
     41600     1299.09
     41640      1300.4
     41680      1301.6
     41720     1302.93
     41760     1304.14
     41800     1305.45
     41840      1306.7
     41880     1307.86
     41920     1309.14
     41960      1310.4
     42000     1311.76
     42040     1312.81
     42080     1314.23
     42120     1315.46
     42160     1316.74
     42200        1318
     42240     1319.28
     42280     1320.28
     42320     1321.77
     42360     1322.98
     42400     1324.05
     42440     1325.36
     42480     1326.57
     42520     1327.89
     42560      1329.1
     42600     1330.42
     42640     1331.67
     42680     1332.83
     42720     1334.11
     42760     1335.38
     42800     1336.73
     42840     1337.79
     42880     1339.21
     42920     1340.44
     42960     1341.73
     43000     1342.98
     43040     1344.26
     43080     1345.25
     43120     1346.74
     43160     1347.96
     43200     1349.02
     43240     1350.33
     43280     1351.54
     43320     1352.86
     43360     1354.08
     43400     1355.39
     43440     1356.65
     43480     1357.79
     43520     1359.08
     43560     1360.35
     43600     1361.71
     43640     1362.76
     43680     1364.19
     43720     1365.43
     43760     1366.71
     43800     1367.97
     43840     1369.25
     43880     1370.23
     43920     1371.72
     43960     1372.95
     44000     1374.01
     44040     1375.32
     44080     1376.52
     44120     1377.85
     44160     1379.07
     44200     1380.39
     44240     1381.64
     44280     1382.79
     44320     1384.08
     44360     1385.34
     44400     1386.71
     44440     1387.75
     44480     1389.18
     44520     1390.41
     44560      1391.7
     44600     1392.97
     44640     1394.24
     44680     1395.22
     44720     1396.72
     44760     1397.94
     44800        1399
     44840     1400.32
     44880     1401.52
     44920     1402.85
     44960     1404.06
     45000     1405.39
     45040     1406.64
     45080     1407.79
     45120     1409.07
     45160     1410.33
     45200     1411.71
     45240     1412.75
     45280     1414.18
     45320     1415.41
     45360      1416.7
     45400     1417.96
     45440     1419.24
     45480     1420.21
     45520     1421.72
     45560     1422.93
     45600     1423.99
     45640     1425.31
     45680     1426.51
     45720     1427.84
     45760     1429.05
     45800     1430.38
     45840     1431.63
     45880     1432.78
     45920     1434.06
     45960     1435.32
     46000     1436.71
     46040     1437.75
     46080     1439.18
     46120     1440.41
     46160     1441.69
     46200     1442.96
     46240     1444.23
     46280      1445.2
     46320     1446.71
     46360     1447.93
     46400     1448.98
     46440      1450.3
     46480     1451.51
     46520     1452.84
     46560     1454.05
     46600     1455.37
     46640     1456.62
     46680     1457.77
     46720     1459.05
     46760     1460.32
     46800     1461.71
     46840     1462.74
     46880     1464.18
     46920      1465.4
     46960     1466.69
     47000     1467.95
     47040     1469.22
     47080     1470.19
     47120     1471.71
     47160     1472.92
     47200     1473.97
     47240     1475.31
     47280     1476.51
     47320     1477.85
     47360     1479.06
     47400     1480.37
     47440     1481.63
     47480     1482.77
     47520     1484.05
     47560     1485.32
     47600     1486.72
     47640     1487.75
     47680     1489.18
     47720     1490.41
     47760     1491.69
     47800     1492.95
     47840     1494.23
     47880     1495.18
     47920     1496.71
     47960     1497.93
     48000     1498.97
     48040     1500.31
     48080     1501.51
     48120     1502.86
     48160     1504.06
     48200     1505.37
     48240     1506.63
     48280     1507.77
     48320     1509.05
     48360     1510.33
     48400     1511.73
     48440     1512.75
     48480     1514.18
     48520     1515.41
     48560      1516.7
     48600     1517.96
     48640     1519.24
     48680     1520.19
     48720     1521.72
     48760     1522.94
     48800     1523.98
     48840     1525.32
     48880     1526.52
     48920     1527.87
     48960     1529.07
     49000     1530.38
     49040     1531.64
     49080     1532.78
     49120     1534.07
     49160     1535.34
     49200     1536.73
     49240     1537.75
     49280     1539.19
     49320     1540.42
     49360     1541.72
     49400     1542.97
     49440     1544.24
     49480      1545.2
     49520     1546.73
     49560     1547.95
     49600     1548.99
     49640     1550.33
     49680     1551.54
     49720     1552.89
     49760     1554.08
     49800     1555.39
     49840     1556.65
     49880     1557.79
     49920     1559.08
     49960     1560.35
     50000     1561.74
     50040     1562.76
     50080      1564.2
     50120     1565.43
     50160     1566.72
     50200     1567.99
     50240     1569.26
     50280     1570.21
     50320     1571.74
     50360     1572.97
     50400     1573.99
     50440     1575.34
     50480     1576.55
     50520      1577.9
     50560     1579.09
     50600      1580.4
     50640     1581.67
     50680      1582.8
     50720     1584.09
     50760     1585.37
     50800     1586.75
     50840     1587.78
     50880     1589.22
     50920     1590.45
     50960     1591.74
     51000     1593.01
     51040     1594.29
     51080     1595.22
     51120     1596.76
     51160     1597.99
     51200        1599
     51240     1600.35
     51280     1601.57
     51320     1602.91
     51360      1604.1
     51400     1605.41
     51440     1606.68
     51480     1607.81
     51520     1609.09
     51560     1610.38
     51600     1611.77
     51640     1612.77
     51680     1614.23
     51720     1615.45
     51760     1616.75
     51800     1618.01
     51840      1619.3
     51880     1620.22
     51920     1621.77
     51960        1623
     52000        1624
     52040     1625.36
     52080     1626.58
     52120     1627.93
     52160     1629.11
     52200     1630.44
     52240      1631.7
     52280     1632.83
     52320     1634.11
     52360     1635.41
     52400     1636.79
     52440      1637.8
     52480     1639.25
     52520     1640.48
     52560     1641.77
     52600     1643.03
     52640     1644.33
     52680     1645.25
     52720     1646.79
     52760     1648.02
     52800     1649.03
     52840     1650.39
     52880      1651.6
     52920     1652.97
     52960     1654.16
     53000     1655.48
     53040     1656.74
     53080     1657.87
     53120     1659.15
     53160     1660.45
     53200     1661.84
     53240     1662.85
     53280      1664.3
     53320     1665.52
     53360     1666.82
     53400     1668.08
     53440     1669.37
     53480     1670.29
     53520     1671.84
     53560     1673.06
     53600     1674.07
     53640     1675.43
     53680     1676.63
     53720     1678.01
     53760      1679.2
     53800     1680.51
     53840     1681.78
     53880      1682.9
     53920     1684.18
     53960     1685.49
     54000     1686.88
     54040     1687.89
     54080     1689.34
     54120     1690.56
     54160     1691.87
     54200     1693.13
     54240     1694.43
     54280     1695.33
     54320     1696.88
     54360     1698.12
     54400     1699.12
     54440     1700.47
     54480     1701.68
     54520     1703.06
     54560     1704.25
     54600     1705.57
     54640     1706.84
     54680     1707.95
     54720     1709.24
     54760     1710.55
     54800     1711.93
     54840     1712.94
     54880     1714.39
     54920     1715.61
     54960     1716.92
     55000     1718.19
     55040     1719.48
     55080     1720.38
     55120     1721.94
     55160     1723.17
     55200     1724.17
     55240     1725.52
     55280     1726.73
     55320      1728.1
     55360     1729.29
     55400     1730.62
     55440     1731.87
     55480     1732.99
     55520     1734.27
     55560     1735.59
     55600     1736.97
     55640     1737.97
     55680     1739.43
     55720     1740.65
     55760     1741.96
     55800     1743.23
     55840     1744.52
     55880     1745.42
     55920     1746.97
     55960      1748.2
     56000     1749.21
     56040     1750.56
     56080     1751.76
     56120     1753.14
     56160     1754.33
     56200     1755.66
     56240     1756.91
     56280     1758.03
     56320      1759.3
     56360     1760.63
     56400     1762.01
     56440        1763
     56480     1764.47
     56520     1765.69
     56560        1767
     56600     1768.27
     56640     1769.56
     56680     1770.46
     56720     1772.02
     56760     1773.24
     56800     1774.24
     56840     1775.59
     56880      1776.8
     56920     1778.17
     56960     1779.36
     57000     1780.69
     57040     1781.96
     57080     1783.06
     57120     1784.34
     57160     1785.68
     57200     1787.06
     57240     1788.04
     57280     1789.51
     57320     1790.73
     57360     1792.04
     57400     1793.31
     57440     1794.58
     57480     1795.49
     57520     1797.05
     57560     1798.27
     57600     1799.26
     57640     1800.61
     57680     1801.81
     57720     1803.19
     57760     1804.39
     57800     1805.72
     57840     1806.98
     57880     1808.07
     57920     1809.36
     57960     1810.71
     58000     1812.08
     58040     1813.07
     58080     1814.55
     58120     1815.75
     58160     1817.07
     58200     1818.34
     58240     1819.61
     58280     1820.51
     58320     1822.08
     58360      1823.3
     58400     1824.29
     58440     1825.65
     58480     1826.85
     58520     1828.23
     58560     1829.42
     58600     1830.76
     58640     1832.01
     58680     1833.12
     58720      1834.4
     58760     1835.75
     58800     1837.12
     58840      1838.1
     58880     1839.58
     58920      1840.8
     58960     1842.12
     59000     1843.37
     59040     1844.66
     59080     1845.55
     59120     1847.13
     59160     1848.35
     59200     1849.34
     59240     1850.68
     59280     1851.89
     59320     1853.27
     59360     1854.46
     59400      1855.8
     59440     1857.04
     59480     1858.16
     59520     1859.44
     59560     1860.79
     59600     1862.17
     59640     1863.14
     59680     1864.62
     59720     1865.85
     59760     1867.16
     59800     1868.42
     59840      1869.7
     59880     1870.59
     59920     1872.16
     59960     1873.39
     60000     1874.37
     60040     1875.72
     60080     1876.93
     60120     1878.31
     60160      1879.5
     60200     1880.84
     60240     1882.08
     60280      1883.2
     60320     1884.48
     60360     1885.84
     60400     1887.21
     60440     1888.19
     60480     1889.68
     60520      1890.9
     60560     1892.22
     60600     1893.47
     60640     1894.75
     60680     1895.64
     60720     1897.23
     60760     1898.44
     60800     1899.42
     60840     1900.77
     60880     1901.98
     60920     1903.37
     60960     1904.55
     61000      1905.9
     61040     1907.13
     61080     1908.25
     61120     1909.54
     61160      1910.9
     61200     1912.27
     61240     1913.24
     61280     1914.72
     61320     1915.96
     61360     1917.27
     61400     1918.52
     61440      1919.8
     61480     1920.68
     61520     1922.28
     61560      1923.5
     61600     1924.46
     61640     1925.81
     61680     1927.02
     61720     1928.42
     61760     1929.59
     61800     1930.95
     61840     1932.18
     61880      1933.3
     61920     1934.58
     61960     1935.95
     62000     1937.32
     62040     1938.28
     62080     1939.77
     62120     1941.02
     62160     1942.33
     62200     1943.59
     62240     1944.87
     62280     1945.75
     62320     1947.34
     62360     1948.55
     62400     1949.52
     62440     1950.87
     62480     1952.08
     62520     1953.46
     62560     1954.64
     62600     1955.99
     62640     1957.23
     62680     1958.34
     62720     1959.62
     62760     1960.99
     62800     1962.37
     62840     1963.34
     62880     1964.82
     62920     1966.07
     62960     1967.38
     63000     1968.64
     63040     1969.93
     63080      1970.8
     63120     1972.39
     63160     1973.61
     63200     1974.58
     63240     1975.92
     63280     1977.13
     63320     1978.51
     63360     1979.69
     63400     1981.05
     63440     1982.29
     63480      1983.4
     63520     1984.67
     63560     1986.04
     63600     1987.42
     63640     1988.38
     63680     1989.87
     63720     1991.12
     63760     1992.44
     63800     1993.69
     63840     1994.98
     63880     1995.85
     63920     1997.44
     63960     1998.65
     64000     1999.63
     64040     2000.98
     64080     2002.19
     64120     2003.57
     64160     2004.75
     64200     2006.11
     64240     2007.34
     64280     2008.45
     64320     2009.72
     64360      2011.1
     64400     2012.48
     64440     2013.44
     64480     2014.93
     64520     2016.18
     64560      2017.5
     64600     2018.76
     64640     2020.05
     64680      2020.9
     64720      2022.5
     64760     2023.71
     64800     2024.69
     64840     2026.04
     64880     2027.25
     64920     2028.62
     64960     2029.82
     65000     2031.17
     65040      2032.4
     65080     2033.51
     65120     2034.79
     65160     2036.16
     65200     2037.55
     65240      2038.5
     65280     2039.99
     65320     2041.24
     65360     2042.56
     65400     2043.82
     65440     2045.11
     65480     2045.96
     65520     2047.56
     65560     2048.77
     65600     2049.76
     65640      2051.1
     65680     2052.31
     65720     2053.68
     65760     2054.88
     65800     2056.24
     65840     2057.46
     65880     2058.58
     65920     2059.85
     65960     2061.22
     66000     2062.61
     66040     2063.56
     66080     2065.04
     66120     2066.31
     66160     2067.62
     66200     2068.88
     66240     2070.18
     66280     2071.02
     66320     2072.63
     66360     2073.82
     66400     2074.82
     66440     2076.17
     66480     2077.38
     66520     2078.75
     66560     2079.95
     66600      2081.3
     66640     2082.53
     66680     2083.65
     66720     2084.92
     66760     2086.29
     66800     2087.69
     66840     2088.63
     66880     2090.12
     66920     2091.37
     66960     2092.71
     67000     2093.96
     67040     2095.25
     67080     2096.09
     67120     2097.71
     67160      2098.9
     67200     2099.89
     67240     2101.24
     67280     2102.46
     67320     2103.84
     67360     2105.03
     67400     2106.39
     67440     2107.61
     67480     2108.73
     67520     2110.01
     67560     2111.37
     67600     2112.77
     67640     2113.71
     67680     2115.19
     67720     2116.46
     67760     2117.78
     67800     2119.05
     67840     2120.33
     67880     2121.16
     67920     2122.79
     67960     2123.98
     68000     2124.97
     68040     2126.33
     68080     2127.54
     68120     2128.92
     68160     2130.11
     68200     2131.47
     68240     2132.69
     68280     2133.81
     68320     2135.09
     68360     2136.45
     68400     2137.86
     68440      2138.8
     68480     2140.28
     68520     2141.54
     68560     2142.87
     68600     2144.13
     68640     2145.43
     68680     2146.24
     68720     2147.87
     68760     2149.06
     68800     2150.05
     68840     2151.41
     68880     2152.63
     68920        2154
     68960     2155.19
     69000     2156.55
     69040     2157.77
     69080     2158.89
     69120     2160.17
     69160     2161.53
     69200     2162.94
     69240     2163.87
     69280     2165.36
     69320     2166.63
     69360     2167.96
     69400     2169.22
     69440     2170.51
     69480     2171.31
     69520     2172.95
     69560     2174.13
     69600     2175.13
     69640     2176.48
     69680      2177.7
     69720     2179.09
     69760     2180.28
     69800     2181.63
     69840     2182.86
     69880     2183.97
     69920     2185.25
     69960     2186.62
     70000     2188.03
     70040     2188.95
     70080     2190.45
     70120     2191.71
     70160     2193.04
     70200      2194.3
     70240      2195.6
     70280     2196.39
     70320     2198.03
     70360     2199.22
     70400     2200.22
     70440     2201.58
     70480     2202.79
     70520     2204.17
     70560     2205.37
     70600     2206.72
     70640     2207.94
     70680     2209.06
     70720     2210.34
     70760     2211.72
     70800     2213.13
     70840     2214.06
     70880     2215.54
     70920     2216.82
     70960     2218.14
     71000     2219.41
     71040     2220.69
     71080     2221.49
     71120     2223.13
     71160     2224.32
     71200     2225.31
     71240     2226.66
     71280     2227.88
     71320     2229.25
     71360     2230.46
     71400     2231.82
     71440     2233.04
     71480     2234.15
     71520     2235.44
     71560      2236.8
     71600     2238.23
     71640     2239.16
     71680     2240.65
     71720     2241.92
     71760     2243.23
     71800     2244.51
     71840     2245.81
     71880      2246.6
     71920     2248.24
     71960     2249.43
     72000     2250.42
     72040     2251.78
     72080     2252.99
     72120     2254.36
     72160     2255.57
     72200     2256.93
     72240     2258.15
     72280     2259.26
     72320     2260.55
     72360     2261.91
     72400     2263.35
     72440     2264.27
     72480     2265.76
     72520     2267.02
     72560     2268.34
     72600     2269.62
     72640     2270.92
     72680     2271.71
     72720     2273.36
     72760     2274.55
     72800     2275.54
     72840     2276.89
     72880     2278.11
     72920     2279.48
     72960      2280.7
     73000     2282.05
     73040     2283.27
     73080     2284.38
     73120     2285.67
     73160     2287.03
     73200     2288.47
     73240     2289.38
     73280     2290.88
     73320     2292.15
     73360     2293.47
     73400     2294.74
     73440     2296.03
     73480     2296.82
     73520     2298.48
     73560     2299.65
     73600     2300.65
     73640        2302
     73680     2303.21
     73720     2304.58
     73760      2305.8
     73800     2307.15
     73840     2308.37
     73880     2309.48
     73920     2310.77
     73960     2312.13
     74000     2313.58
     74040     2314.48
     74080     2315.97
     74120     2317.24
     74160     2318.57
     74200     2319.83
     74240     2321.13
     74280     2321.91
     74320     2323.57
     74360     2324.75
     74400     2325.74
     74440     2327.09
     74480     2328.31
     74520     2329.67
     74560     2330.89
     74600     2332.24
     74640     2333.46
     74680     2334.56
     74720     2335.86
     74760     2337.23
     74800     2338.68
     74840     2339.57
     74880     2341.07
     74920     2342.34
     74960     2343.67
     75000     2344.93
     75040     2346.23
     75080     2347.01
     75120     2348.67
     75160     2349.84
     75200     2350.84
     75240     2352.18
     75280      2353.4
     75320     2354.77
     75360     2355.99
     75400     2357.34
     75440     2358.56
     75480     2359.66
     75520     2360.96
     75560     2362.31
     75600     2363.77
     75640     2364.66
     75680     2366.16
     75720     2367.44
     75760     2368.77
     75800     2370.03
     75840     2371.33
     75880     2372.11
     75920     2373.77
     75960     2374.94
     76000     2375.93
     76040     2377.27
     76080      2378.5
     76120     2379.87
     76160     2381.09
     76200     2382.44
     76240     2383.67
     76280     2384.77
     76320     2386.07
     76360     2387.42
     76400     2388.88
     76440     2389.77
     76480     2391.28
     76520     2392.57
     76560     2393.89
     76600     2395.14
     76640     2396.45
     76680     2397.23
     76720      2398.9
     76760     2400.07
     76800     2401.05
     76840     2402.39
     76880     2403.61
     76920     2404.99
     76960     2406.21
     77000     2407.56
     77040     2408.79
     77080     2409.89
     77120     2411.19
     77160     2412.54
     77200     2414.01
     77240     2414.89
     77280      2416.4
     77320     2417.69
     77360     2419.01
     77400     2420.26
     77440     2421.57
     77480     2422.35
     77520     2424.02
     77560      2425.2
     77600     2426.18
     77640     2427.51
     77680     2428.75
     77720     2430.12
     77760     2431.33
     77800     2432.69
     77840     2433.92
     77880     2435.02
     77920     2436.32
     77960     2437.68
     78000     2439.15
     78040     2440.01
     78080     2441.53
     78120     2442.82
     78160     2444.15
     78200     2445.39
     78240      2446.7
     78280     2447.48
     78320     2449.15
     78360     2450.34
     78400     2451.32
     78440     2452.63
     78480     2453.86
     78520     2455.24
     78560     2456.45
     78600     2457.81
     78640     2459.05
     78680     2460.14
     78720     2461.45
     78760     2462.81
     78800     2464.28
     78840     2465.14
     78880     2466.65
     78920     2467.95
     78960     2469.27
     79000     2470.52
     79040     2471.82
     79080     2472.59
     79120     2474.28
     79160     2475.47
     79200     2476.44
     79240     2477.77
     79280     2478.99
     79320     2480.38
     79360     2481.57
     79400     2482.94
     79440     2484.19
     79480     2485.26
     79520     2486.59
     79560     2487.95
     79600     2489.42
     79640     2490.28
     79680      2491.8
     79720     2493.08
     79760     2494.41
     79800     2495.65
     79840     2496.96
     79880     2497.71
     79920     2499.42
     79960      2500.6
     80000     2501.56
     80040     2502.89
     80080     2504.11
     80120     2505.51
     80160      2506.7
     80200     2508.06
     80240     2509.31
     80280     2510.39
     80320     2511.71
     80360     2513.07
     80400     2514.54
     80440      2515.4
     80480     2516.92
     80520     2518.19
     80560     2519.52
     80600     2520.76
     80640     2522.07
     80680     2522.83
     80720     2524.54
     80760     2525.71
     80800     2526.68
     80840     2528.01
     80880     2529.22
     80920     2530.63
     80960     2531.81
     81000     2533.18
     81040     2534.42
     81080     2535.51
     81120     2536.81
     81160      2538.2
     81200     2539.65
     81240     2540.52
     81280     2542.04
     81320     2543.32
     81360     2544.65
     81400     2545.89
     81440     2547.21
     81480     2547.94
     81520     2549.67
     81560     2550.84
     81600     2551.79
     81640     2553.14
     81680     2554.35
     81720     2555.75
     81760     2556.94
     81800     2558.31
     81840     2559.54
     81880     2560.63
     81920     2561.93
     81960     2563.32
     82000     2564.78
     82040     2565.63
     82080     2567.16
     82120     2568.43
     82160     2569.78
     82200     2571.02
     82240     2572.33
     82280     2573.06
     82320     2574.79
     82360     2575.96
     82400     2576.92
     82440     2578.26
     82480     2579.47
     82520     2580.87
     82560     2582.06
     82600     2583.43
     82640     2584.67
     82680     2585.75
     82720     2587.06
     82760     2588.45
     82800     2589.91
     82840     2590.75
     82880     2592.29
     82920     2593.57
     82960     2594.89
     83000     2596.14
     83040     2597.45
     83080     2598.18
     83120     2599.93
     83160     2601.09
     83200     2602.06
     83240     2603.39
     83280     2604.59
     83320     2606.02
     83360     2607.19
     83400     2608.56
     83440     2609.81
     83480     2610.89
     83520      2612.2
     83560     2613.59
     83600     2615.05
     83640      2615.9
     83680     2617.43
     83720     2618.71
     83760     2620.04
     83800     2621.28
     83840      2622.6
     83880     2623.32
     83920     2625.08
     83960     2626.23
     84000     2627.19
     84040     2628.53
     84080     2629.73
     84120     2631.16
     84160     2632.33
     84200     2633.69
     84240     2634.95
     84280     2636.01
     84320     2637.34
     84360     2638.74
     84400      2640.2
     84440     2641.04
     84480     2642.57
     84520     2643.85
     84560     2645.17
     84600     2646.42
     84640     2647.74
     84680     2648.46
     84720     2650.22
     84760     2651.39
     84800     2652.33
     84840     2653.66
     84880     2654.85
     84920      2656.3
     84960     2657.46
     85000     2658.83
     85040     2660.09
     85080     2661.15
     85120     2662.46
     85160     2663.88
     85200     2665.33
     85240     2666.18
     85280     2667.71
     85320        2669
     85360     2670.32
     85400     2671.57
     85440     2672.87
     85480     2673.61
     85520     2675.37
     85560     2676.54
     85600     2677.47
     85640     2678.79
     85680        2680
     85720     2681.44
     85760      2682.6
     85800     2683.96
     85840     2685.21
     85880     2686.28
     85920      2687.6
     85960     2689.01
     86000     2690.47
     86040     2691.31
     86080     2692.85
     86120     2694.13
     86160     2695.45
     86200     2696.71
     86240     2698.02
     86280     2698.74
     86320      2700.5
     86360     2701.66
     86400      2702.6
     86440     2703.92
     86480     2705.12
     86520     2706.56
     86560     2707.72
     86600     2709.07
     86640     2710.34
     86680     2711.41
     86720     2712.71
     86760     2714.12
     86800      2715.6
     86840     2716.44
     86880     2717.98
     86920     2719.26
     86960     2720.59
     87000     2721.83
     87040     2723.15
     87080     2723.86
     87120     2725.62
     87160     2726.79
     87200     2727.72
     87240     2729.02
     87280     2730.23
     87320     2731.67
     87360     2732.84
     87400     2734.19
     87440     2735.46
     87480     2736.53
     87520     2737.83
     87560     2739.24
     87600     2740.72
     87640     2741.55
     87680     2743.09
     87720     2744.38
     87760      2745.7
     87800     2746.95
     87840     2748.27
     87880     2748.98
     87920     2750.73
     87960     2751.89
     88000     2752.83
     88040     2754.13
     88080     2755.35
     88120     2756.79
     88160     2757.95
     88200     2759.31
     88240     2760.57
     88280     2761.64
     88320     2762.93
     88360     2764.34
     88400     2765.84
     88440     2766.65
     88480      2768.2
     88520      2769.5
     88560     2770.82
     88600     2772.06
     88640     2773.38
     88680      2774.1
     88720     2775.86
     88760     2777.01
     88800     2777.94
     88840     2779.24
     88880     2780.46
     88920      2781.9
     88960     2783.06
     89000     2784.43
     89040     2785.68
     89080     2786.76
     89120     2788.04
     89160     2789.46
     89200     2790.96
     89240     2791.75
     89280      2793.3
     89320     2794.61
     89360     2795.93
     89400     2797.17
     89440      2798.5
     89480      2799.2
     89520     2800.97
     89560     2802.12
     89600     2803.05
     89640     2804.33
     89680     2805.57
     89720     2807.01
     89760     2808.16
     89800     2809.53
     89840     2810.78
     89880     2811.86
     89920     2813.14
     89960     2814.54
     90000     2816.05
     90040     2816.85
     90080      2818.4
     90120      2819.7
     90160     2821.03
     90200     2822.27
     90240     2823.59
     90280      2824.3
     90320     2826.06
     90360     2827.22
     90400     2828.14
     90440     2829.42
     90480     2830.68
     90520     2832.11
     90560     2833.26
     90600     2834.62
     90640     2835.87
     90680     2836.94
     90720     2838.22
     90760     2839.64
     90800     2841.16
     90840     2841.93
     90880     2843.49
     90920      2844.8
     90960     2846.13
     91000     2847.36
     91040     2848.68
     91080      2849.4
     91120     2851.15
     91160     2852.32
     91200     2853.23
     91240     2854.52
     91280     2855.78
     91320     2857.21
     91360     2858.35
     91400     2859.73
     91440     2860.96
     91480     2862.04
     91520     2863.32
     91560     2864.74
     91600     2866.26
     91640     2867.03
     91680     2868.58
     91720     2869.91
     91760     2871.22
     91800     2872.45
     91840     2873.77
     91880     2874.49
     91920     2876.25
     91960     2877.41
     92000     2878.31
     92040     2879.61
     92080     2880.87
     92120     2882.29
     92160     2883.44
     92200     2884.82
     92240     2886.04
     92280     2887.14
     92320      2888.4
     92360     2889.83
     92400     2891.35
     92440     2892.12
     92480     2893.69
     92520        2895
     92560     2896.32
     92600     2897.54
     92640     2898.87
     92680     2899.59
     92720     2901.35
     92760     2902.52
     92800     2903.43
     92840     2904.73
     92880     2905.98
     92920      2907.4
     92960     2908.55
     93000     2909.94
     93040     2911.16
     93080     2912.26
     93120     2913.52
     93160     2914.94
     93200     2916.48
     93240     2917.23
     93280     2918.82
     93320     2920.12
     93360     2921.45
     93400     2922.66
     93440     2923.99
     93480     2924.71
     93520     2926.47
     93560     2927.64
     93600     2928.54
     93640     2929.84
     93680      2931.1
     93720     2932.52
     93760     2933.66
     93800     2935.06
     93840     2936.27
     93880     2937.38
     93920     2938.63
     93960     2940.06
     94000     2941.59
     94040     2942.35
     94080     2943.93
     94120     2945.25
     94160     2946.57
     94200     2947.79
     94240     2949.11
     94280     2949.84
     94320      2951.6
     94360     2952.78
     94400     2953.67
     94440     2954.97
     94480     2956.25
     94520     2957.64
     94560     2958.79
     94600     2960.18
     94640      2961.4
     94680     2962.51
     94720     2963.75
     94760     2965.19
     94800     2966.72
     94840     2967.47
     94880     2969.07
     94920     2970.38
     94960      2971.7
     95000     2972.91
     95040     2974.25
     95080     2974.96
     95120     2976.73
     95160     2977.91
     95200     2978.81
     95240     2980.11
     95280     2981.39
     95320     2982.79
     95360     2983.91
     95400     2985.32
     95440     2986.52
     95480     2987.64
     95520     2988.88
     95560     2990.33
     95600     2991.84
     95640      2992.6
     95680     2994.21
     95720     2995.52
     95760     2996.84
     95800     2998.05
     95840     2999.38
     95880      3000.1
     95920     3001.88
     95960     3003.05
     96000     3003.96
     96040     3005.25
     96080     3006.54
     96120     3007.94
     96160     3009.07
     96200     3010.47
     96240     3011.69
     96280     3012.79
     96320     3014.05
     96360      3015.5
     96400     3017.02
     96440     3017.76
     96480     3019.37
     96520     3020.67
     96560        3022
     96600     3023.21
     96640     3024.54
     96680     3025.25
     96720     3027.04
     96760     3028.22
     96800     3029.11
     96840     3030.42
     96880     3031.71
     96920      3033.1
     96960     3034.25
     97000     3035.65
     97040     3036.86
     97080     3037.95
     97120     3039.22
     97160     3040.67
     97200     3042.19
     97240     3042.93
     97280     3044.54
     97320     3045.86
     97360     3047.18
     97400     3048.38
     97440     3049.72
     97480     3050.42
     97520     3052.22
     97560      3053.4
     97600     3054.29
     97640     3055.59
     97680     3056.89
     97720     3058.29
     97760     3059.44
     97800     3060.85
     97840     3062.05
     97880     3063.14
     97920     3064.39
     97960     3065.85
     98000     3067.38
     98040      3068.1
     98080     3069.71
     98120     3071.04
     98160     3072.37
     98200     3073.55
     98240      3074.9
     98280      3075.6
     98320      3077.4
     98360     3078.58
     98400     3079.48
     98440     3080.78
     98480     3082.07
     98520     3083.46
     98560     3084.62
     98600     3086.03
     98640     3087.23
     98680     3088.33
     98720     3089.58
     98760     3091.04
     98800     3092.56
     98840     3093.28
     98880      3094.9
     98920     3096.22
     98960     3097.53
     99000     3098.73
     99040     3100.09
     99080     3100.77
     99120     3102.58
     99160     3103.75
     99200     3104.65
     99240     3105.95
     99280     3107.25
     99320     3108.64
     99360      3109.8
     99400     3111.19
     99440     3112.42
     99480     3113.48
     99520     3114.75
     99560      3116.2
     99600     3117.71
     99640     3118.44
     99680     3120.05
     99720     3121.38
     99760     3122.69
     99800     3123.88
     99840     3125.25
     99880     3125.93
     99920     3127.74
     99960     3128.91
    100000     3129.81
    100040     3131.11
    100080     3132.41
    100120      3133.8
    100160     3134.96
    100200     3136.33
    100240     3137.58
    100280     3138.64
    100320     3139.91
    100360     3141.38
    100400     3142.89
    100440     3143.58
    100480     3145.22
    100520     3146.54
    100560     3147.85
    100600     3149.05
    100640     3150.41
    100680     3151.08
    100720      3152.9
    100760     3154.08
    100800     3154.95
    100840     3156.27
    100880     3157.56
    100920     3158.96
    100960     3160.12
    101000     3161.49
    101040     3162.75
    101080     3163.78
    101120     3165.08
    101160     3166.54
    101200     3168.05
    101240     3168.75
    101280     3170.38
    101320     3171.71
    101360     3173.02
    101400     3174.23
    101440     3175.58
    101480     3176.25
    101520     3178.08
    101560     3179.26
    101600     3180.12
    101640     3181.45
    101680     3182.74
    101720     3184.15
    101760      3185.3
    101800     3186.68
    101840     3187.93
    101880     3188.98
    101920     3190.25
    101960     3191.72
    102000     3193.23
    102040     3193.93
    102080     3195.55
    102120      3196.9
    102160      3198.2
    102200     3199.41
    102240     3200.76
    102280     3201.43
    102320     3203.26
    102360     3204.44
    102400     3205.31
    102440     3206.62
    102480     3207.92
    102520     3209.31
    102560     3210.47
    102600     3211.86
    102640      3213.1
    102680     3214.15
    102720     3215.41
    102760      3216.9
    102800     3218.42
    102840      3219.1
    102880     3220.72
    102920     3222.07
    102960     3223.37
    103000     3224.56
    103040     3225.91
    103080     3226.58
    103120     3228.41
    103160     3229.59
    103200     3230.47
    103240     3231.78
    103280     3233.07
    103320     3234.47
    103360     3235.63
    103400     3237.04
    103440     3238.27
    103480     3239.31
    103520     3240.57
    103560     3242.07
    103600     3243.58
    103640     3244.27
    103680     3245.89
    103720     3247.24
    103760     3248.52
    103800     3249.73
    103840     3251.07
    103880     3251.74
    103920     3253.58
    103960     3254.76
    104000     3255.64
    104040     3256.94
    104080     3258.23
    104120     3259.63
    104160     3260.79
    104200     3262.21
    104240     3263.43
    104280     3264.48
    104320     3265.75
    104360     3267.25
    104400     3268.74
    104440     3269.44
    104480     3271.05
    104520      3272.4
    104560     3273.69
    104600     3274.91
    104640     3276.25
    104680     3276.91
    104720     3278.76
    104760     3279.94
    104800      3280.8
    104840      3282.1
    104880      3283.4
    104920     3284.81
    104960     3285.95
    105000     3287.38
    105040     3288.59
    105080     3289.64
    105120     3290.89
    105160     3292.39
    105200     3293.91
    105240     3294.59
    105280      3296.2
    105320     3297.56
    105360     3298.84
    105400     3300.07
    105440      3301.4
    105480     3302.07
    105520     3303.92
    105560     3305.11
    105600     3305.97
    105640     3307.26
    105680     3308.55
    105720     3309.97
    105760      3311.1
    105800     3312.52
    105840     3313.74
    105880     3314.78
    105920     3316.04
    105960     3317.52
    106000     3319.05
    106040     3319.73
    106080     3321.34
    106120     3322.71
    106160     3323.98
    106200     3325.22
    106240     3326.56
    106280     3327.22
    106320     3329.08
    106360     3330.26
    106400     3331.13
    106440     3332.41
    106480     3333.71
    106520     3335.13
    106560     3336.27
    106600     3337.68
    106640      3338.9
    106680     3339.95
    106720     3341.21
    106760     3342.69
    106800     3344.22
    106840     3344.89
    106880     3346.51
    106920     3347.86
    106960     3349.15
    107000     3350.37
    107040     3351.72
    107080     3352.36
    107120     3354.24
    107160     3355.42
    107200     3356.28
    107240     3357.56
    107280     3358.87
    107320     3360.28
    107360     3361.43
    107400     3362.84
    107440     3364.06
    107480     3365.09
    107520     3366.36
    107560     3367.84
    107600     3369.38
    107640     3370.04
    107680     3371.65
    107720     3373.01
    107760      3374.3
    107800     3375.54
    107840     3376.88
    107880     3377.51
    107920     3379.39
    107960     3380.59
    108000     3381.43
    108040     3382.72
    108080     3384.02
    108120     3385.44
    108160     3386.58
    108200     3387.98
    108240      3389.2
    108280     3390.23
    108320      3391.5
    108360     3392.98
    108400     3394.52
    108440     3395.18
    108480      3396.8
    108520     3398.15
    108560     3399.46
    108600     3400.67
    108640     3402.02
    108680     3402.65
    108720     3404.55
    108760     3405.74
    108800     3406.57
    108840     3407.86
    108880     3409.16
    108920     3410.58
    108960     3411.72
    109000     3413.13
    109040     3414.34
    109080     3415.38
    109120     3416.66
    109160     3418.14
    109200     3419.67
    109240     3420.33
    109280     3421.95
    109320      3423.3
    109360      3424.6
    109400     3425.82
    109440     3427.17
    109480      3427.8
    109520      3429.7
    109560     3430.89
    109600     3431.72
    109640        3433
    109680     3434.32
    109720     3435.74
    109760     3436.85
    109800     3438.27
    109840     3439.49
    109880     3440.53
    109920     3441.81
    109960     3443.29
    110000     3444.82
    110040     3445.48
    110080      3447.1
    110120     3448.45
    110160     3449.75
    110200     3450.97
    110240     3452.32
    110280     3452.94
    110320     3454.85
    110360     3456.05
    110400     3456.86
    110440     3458.17
    110480     3459.47
    110520     3460.89
    110560     3461.99
    110600     3463.42
    110640     3464.63
    110680     3465.67
    110720     3466.97
    110760     3468.44
    110800     3469.97
    110840     3470.63
    110880     3472.23
    110920      3473.6
    110960     3474.89
    111000     3476.11
    111040     3477.47
    111080     3478.09
    111120        3480
    111160     3481.17
    111200        3482
    111240     3483.29
    111280     3484.61
    111320     3486.02
    111360     3487.13
    111400     3488.55
    111440     3489.75
    111480     3490.81
    111520     3492.11
    111560     3493.58
    111600      3495.1
    111640     3495.77
    111680     3497.38
    111720     3498.73
    111760     3500.03
    111800     3501.26
    111840     3502.61
    111880     3503.21
    111920     3505.13
    111960      3506.3
    112000     3507.11
    112040     3508.41
    112080     3509.74
    112120     3511.14
    112160     3512.25
    112200     3513.68
    112240     3514.86
    112280     3515.94
    112320     3517.24
    112360     3518.71
    112400     3520.24
    112440     3520.91
    112480     3522.51
    112520     3523.86
    112560     3525.15
    112600      3526.4
    112640     3527.76
    112680     3528.34
    112720     3530.27
    112760     3531.43
    112800     3532.24
    112840     3533.55
    112880     3534.89
    112920     3536.28
    112960     3537.38
    113000     3538.83
    113040     3539.99
    113080     3541.08
    113120     3542.36
    113160     3543.84
    113200     3545.37
    113240     3546.03
    113280     3547.63
    113320        3549
    113360     3550.29
    113400     3551.54
    113440     3552.89
    113480     3553.47
    113520     3555.41
    113560     3556.58
    113600     3557.39
    113640     3558.68
    113680     3560.02
    113720     3561.43
    113760     3562.52
    113800     3563.97
    113840     3565.12
    113880     3566.21
    113920     3567.51
    113960     3568.98
    114000     3570.51
    114040     3571.16
    114080     3572.76
    114120     3574.14
    114160     3575.42
    114200     3576.67
    114240     3578.02
    114280     3578.62
    114320     3580.55
    114360     3581.72
    114400     3582.53
    114440     3583.81
    114480     3585.16
    114520     3586.56
    114560     3587.66
    114600      3589.1
    114640     3590.27
    114680     3591.35
    114720     3592.64
    114760     3594.11
    114800     3595.64
    114840     3596.29
    114880     3597.89
    114920     3599.27
    114960     3600.56
    115000     3601.82
    115040     3603.17
    115080     3603.77
    115120     3605.69
    115160     3606.86
    115200     3607.68
    115240     3608.95
    115280      3610.3
    115320     3611.71
    115360      3612.8
    115400     3614.25
    115440     3615.41
    115480     3616.49
    115520     3617.78
    115560     3619.26
    115600      3620.8
    115640     3621.45
    115680     3623.04
    115720     3624.44
    115760     3625.73
    115800     3626.96
    115840     3628.31
    115880     3628.89
    115920     3630.83
    115960        3632
    116000     3632.83
    116040     3634.09
    116080     3635.44
    116120     3636.85
    116160     3637.96
    116200     3639.41
    116240     3640.56
    116280     3641.64
    116320     3642.93
    116360     3644.42
    116400     3645.96
    116440      3646.6
    116480     3648.19
    116520     3649.58
    116560      3650.9
    116600     3652.12
    116640     3653.49
    116680     3654.05
    116720     3656.01
    116760     3657.16
    116800     3657.99
    116840     3659.26
    116880     3660.61
    116920     3662.02
    116960     3663.13
    117000     3664.57
    117040     3665.73
    117080      3666.8
    117120     3668.09
    117160     3669.58
    117200     3671.12
    117240     3671.77
    117280     3673.35
    117320     3674.75
    117360     3676.08
    117400     3677.29
    117440     3678.66
    117480      3679.2
    117520     3681.19
    117560     3682.32
    117600     3683.16
    117640     3684.43
    117680     3685.78
    117720      3687.2
    117760      3688.3
    117800     3689.75
    117840     3690.91
    117880     3691.98
    117920     3693.27
    117960     3694.76
    118000     3696.31
    118040     3696.94
    118080     3698.54
    118120     3699.93
    118160     3701.26
    118200     3702.49
    118240     3703.83
    118280     3704.38
    118320     3706.37
    118360     3707.51
    118400     3708.35
    118440      3709.6
    118480     3710.96
    118520     3712.38
    118560     3713.48
    118600     3714.93
    118640      3716.1
    118680     3717.16
    118720     3718.46
    118760     3719.94
    118800      3721.5
    118840     3722.12
    118880     3723.72
    118920     3725.11
    118960     3726.47
    119000     3727.67
    119040     3729.01
    119080     3729.55
    119120     3731.55
    119160     3732.69
    119200     3733.53
    119240     3734.77
    119280     3736.14
    119320     3737.56
    119360     3738.65
    119400     3740.11
    119440     3741.29
    119480     3742.34
    119520     3743.66
    119560     3745.13
    119600     3746.69
    119640     3747.33
    119680     3748.91
    119720      3750.3
    119760     3751.66
    119800     3752.86
    119840     3754.19
    119880     3754.73
    119920     3756.74
    119960     3757.88
    120000     3758.72
    120040     3759.96
    120080     3761.31
    120120     3762.75
    120160     3763.83
    120200     3765.33
    120240     3766.46
    120280     3767.53
    120320     3768.84
    120360     3770.31
    120400     3771.87
    120440      3772.5
    120480     3774.09
    120520     3775.48
    120560     3776.82
    120600     3778.05
    120640     3779.36
    120680     3779.93
    120720     3781.93
    120760     3783.06
    120800     3783.89
    120840     3785.17
    120880      3786.5
    120920     3787.93
    120960     3789.03
    121000     3790.51
    121040     3791.64
    121080     3792.72
    121120     3794.03
    121160      3795.5
    121200     3797.08
    121240     3797.69
    121280     3799.27
    121320     3800.66
    121360     3802.02
    121400     3803.25
    121440     3804.54
    121480     3805.11
    121520     3807.13
    121560     3808.26
    121600     3809.09
    121640     3810.35
    121680      3811.7
    121720     3813.11
    121760     3814.21
    121800     3815.71
    121840     3816.84
    121880     3817.92
    121920     3819.23
    121960     3820.71
    122000     3822.28
    122040     3822.89
    122080     3824.47
    122120     3825.88
    122160     3827.22
    122200     3828.46
    122240     3829.76
    122280     3830.31
    122320     3832.33
    122360     3833.47
    122400     3834.29
    122440     3835.54
    122480      3836.9
    122520     3838.31
    122560     3839.43
    122600     3840.91
    122640     3842.06
    122680     3843.13
    122720     3844.44
    122760     3845.91
    122800     3847.48
    122840      3848.1
    122880      3849.7
    122920     3851.07
    122960     3852.43
    123000     3853.67
    123040     3854.98
    123080     3855.53
    123120     3857.56
    123160     3858.68
    123200     3859.51
    123240     3860.76
    123280     3862.12
    123320     3863.52
    123360     3864.64
    123400     3866.14
    123440     3867.29
    123480     3868.36
    123520     3869.66
    123560     3871.13
    123600     3872.69
    123640     3873.31
    123680      3874.9
    123720      3876.3
    123760     3877.66
    123800     3878.89
    123840     3880.21
    123880     3880.76
    123920     3882.78
    123960      3883.9
    124000     3884.75
    124040     3885.98
    124080     3887.34
    124120     3888.76
    124160     3889.86
    124200     3891.38
    124240     3892.52
    124280     3893.58
    124320      3894.9
    124360     3896.36
    124400     3897.93
    124440     3898.55
    124480     3900.14
    124520     3901.54
    124560      3902.9
    124600     3904.14
    124640     3905.45
    124680     3905.99
    124720     3908.03
    124760     3909.13
    124800     3909.98
    124840     3911.23
    124880     3912.57
    124920        3914
    124960     3915.09
    125000     3916.61
    125040     3917.76
    125080     3918.81
    125120     3920.16
    125160      3921.6
    125200     3923.16
    125240     3923.78
    125280     3925.39
    125320      3926.8
    125360     3928.14
    125400     3929.39
    125440     3930.69
    125480     3931.24
    125520     3933.27
    125560     3934.37
    125600     3935.22
    125640     3936.47
    125680      3937.8
    125720     3939.24
    125760     3940.33
    125800     3941.85
    125840     3943.01
    125880     3944.04
    125920     3945.39
    125960     3946.84
    126000      3948.4
    126040     3949.01
    126080     3950.62
    126120     3952.02
    126160     3953.37
    126200     3954.63
    126240     3955.92
    126280     3956.49
    126320     3958.52
    126360      3959.6
    126400     3960.47
    126440     3961.71
    126480     3963.05
    126520     3964.47
    126560     3965.59
    126600      3967.1
    126640     3968.24
    126680     3969.29
    126720     3970.64
    126760     3972.09
    126800     3973.66
    126840     3974.26
    126880     3975.87
    126920     3977.28
    126960     3978.62
    127000     3979.86
    127040     3981.17
    127080     3981.74
    127120     3983.77
    127160     3984.86
    127200     3985.71
    127240     3986.94
    127280     3988.29
    127320      3989.7
    127360     3990.81
    127400     3992.34
    127440     3993.47
    127480     3994.53
    127520     3995.88
    127560     3997.31
    127600     3998.88
    127640     3999.49
    127680     4001.09
    127720      4002.5
    127760     4003.85
    127800     4005.07
    127840      4006.4
    127880     4006.97
    127920     4008.98
    127960     4010.09
    128000     4010.91
    128040     4012.17
    128080     4013.51
    128120     4014.92
    128160     4016.02
    128200     4017.57
    128240     4018.69
    128280     4019.76
    128320     4021.12
    128360     4022.54
    128400     4024.11
    128440     4024.72
    128480     4026.33
    128520     4027.74
    128560     4029.07
    128600      4030.3
    128640     4031.64
    128680      4032.2
    128720      4034.2
    128760     4035.33
    128800     4036.14
    128840     4037.39
    128880     4038.73
    128920     4040.13
    128960     4041.25
    129000      4042.8
    129040      4043.9
    129080     4044.98
    129120     4046.34
    129160     4047.78
    129200     4049.33
    129240     4049.94
    129280     4051.57
    129320     4052.98
    129360      4054.3
    129400     4055.54
    129440     4056.87
    129480     4057.43
    129520     4059.44
    129560     4060.55
    129600     4061.37
    129640      4062.6
    129680     4063.95
    129720     4065.35
    129760     4066.47
    129800     4068.03
    129840     4069.12
    129880     4070.21
    129920     4071.55
    129960     4073.01
    130000     4074.56
    130040     4075.14
    130080     4076.79
    130120     4078.21
    130160     4079.52
    130200     4080.75
    130240     4082.08
    130280     4082.63
    130320     4084.67
    130360     4085.77
    130400     4086.58
    130440     4087.83
    130480     4089.16
    130520     4090.57
    130560     4091.68
    130600     4093.26
    130640     4094.34
    130680     4095.43
    130720     4096.78
    130760     4098.21
    130800     4099.79
    130840     4100.36
    130880     4102.01
    130920     4103.42
    130960     4104.75
    131000     4105.97
    131040     4107.31
    131080     4107.88
    131120      4109.9
    131160        4111
    131200     4111.81
    131240     4113.05
    131280     4114.39
    131320      4115.8
    131360      4116.9
    131400     4118.48
    131440     4119.57
    131480     4120.66
    131520        4122
    131560     4123.44
    131600     4125.01
    131640     4125.59
    131680     4127.23
    131720     4128.64
    131760     4129.96
    131800      4131.2
    131840     4132.52
    131880     4133.08
    131920     4135.12
    131960     4136.21
    132000     4137.02
    132040     4138.26
    132080     4139.59
    132120     4141.01
    132160      4142.1
    132200     4143.72
    132240     4144.79
    132280     4145.84
    132320      4147.2
    132360     4148.64
    132400     4150.22
    132440     4150.79
    132480     4152.42
    132520     4153.82
    132560     4155.18
    132600     4156.42
    132640     4157.73
    132680      4158.3
    132720     4160.34
    132760     4161.39
    132800     4162.22
    132840     4163.45
    132880     4164.79
    132920      4166.2
    132960     4167.27
    133000     4168.92
    133040     4169.98
    133080     4171.02
    133120      4172.4
    133160     4173.83
    133200     4175.42
    133240     4175.99
    133280     4177.61
    133320     4179.02
    133360     4180.38
    133400     4181.62
    133440     4182.91
    133480      4183.5
    133520     4185.54
    133560     4186.59
    133600     4187.41
    133640     4188.63
    133680     4189.97
    133720     4191.39
    133760     4192.46
    133800     4194.12
    133840     4195.18
    133880     4196.23
    133920      4197.6
    133960     4199.03
    134000     4200.63
    134040     4201.18
    134080     4202.83
    134120     4204.23
    134160     4205.59
    134200     4206.81
    134240     4208.12
    134280     4208.69
    134320     4210.75
    134360     4211.82
    134400     4212.63
    134440     4213.83
    134480      4215.2
    134520     4216.59
    134560     4217.68
    134600     4219.35
    134640     4220.42
    134680     4221.44
    134720     4222.83
    134760     4224.26
    134800     4225.86
    134840     4226.42
    134880     4228.06
    134920     4229.45
    134960     4230.82
    135000     4232.05
    135040     4233.36
    135080     4233.93
    135120     4235.97
    135160     4237.05
    135200     4237.86
    135240     4239.08
    135280     4240.43
    135320     4241.83
    135360      4242.9
    135400     4244.57
    135440     4245.64
    135480     4246.69
    135520     4248.07
    135560      4249.5
    135600      4251.1
    135640     4251.65
    135680      4253.3
    135720     4254.68
    135760     4256.05
    135800      4257.3
    135840     4258.61
    135880     4259.16
    135920     4261.22
    135960     4262.31
    136000     4263.08
    136040     4264.31
    136080     4265.65
    136120     4267.06
    136160     4268.15
    136200      4269.8
    136240     4270.89
    136280     4271.94
    136320      4273.3
    136360     4274.73
    136400     4276.35
    136440      4276.9
    136480     4278.54
    136520     4279.93
    136560     4281.29
    136600     4282.53
    136640     4283.83
    136680     4284.41
    136720     4286.46
    136760     4287.55
    136800     4288.31
    136840     4289.55
    136880     4290.91
    136920      4292.3
    136960     4293.39
    137000     4295.05
    137040     4296.14
    137080     4297.17
    137120     4298.54
    137160     4299.99
    137200     4301.59
    137240     4302.13
    137280     4303.78
    137320     4305.17
    137360     4306.52
    137400     4307.78
    137440     4309.06
    137480     4309.67
    137520     4311.71
    137560     4312.79
    137600     4313.55
    137640     4314.78
    137680     4316.16
    137720     4317.54
    137760     4318.62
    137800     4320.29
    137840     4321.36
    137880      4322.4
    137920     4323.78
    137960     4325.22
    138000     4326.83
    138040     4327.37
    138080     4329.02
    138120     4330.42
    138160     4331.76
    138200        4333
    138240      4334.3
    138280      4334.9
    138320     4336.97
    138360     4338.03
    138400     4338.78
    138440     4340.02
    138480      4341.4
    138520     4342.79
    138560     4343.86
    138600     4345.53
    138640     4346.61
    138680     4347.64
    138720        4349
    138760     4350.47
    138800     4352.04
    138840      4352.6
    138880     4354.25
    138920     4355.65
    138960     4356.98
    139000     4358.22
    139040     4359.53
    139080     4360.15
    139120     4362.21
    139160     4363.26
    139200        4364
    139240     4365.24
    139280     4366.61
    139320     4368.01
    139360     4369.08
    139400     4370.76
    139440     4371.83
    139480     4372.86
    139520     4374.23
    139560     4375.69
    139600     4377.27
    139640     4377.82
    139680     4379.47
    139720     4380.85
    139760     4382.19
    139800     4383.44
    139840     4384.75
    139880     4385.37
    139920     4387.41
    139960     4388.49
    140000     4389.22
    140040     4390.46
    140080     4391.83
    140120     4393.22
    140160      4394.3
    140200        4396
    140240     4397.04
    140280     4398.09
    140320     4399.44
    140360     4400.93
    140400     4402.51
    140440     4403.03
    140480      4404.7
    140520     4406.07
    140560     4407.42
    140600     4408.67
    140640     4409.99
    140680      4410.6
    140720     4412.63
    140760      4413.7
    140800     4414.44
    140840     4415.69
    140880     4417.06
    140920     4418.45
    140960     4419.53
    141000     4421.24
    141040     4422.27
    141080     4423.32
    141120     4424.67
    141160     4426.17
    141200     4427.74
    141240     4428.24
    141280     4429.94
    141320      4431.3
    141360     4432.66
    141400      4433.9
    141440     4435.22
    141480      4435.8
    141520     4437.86
    141560     4438.94
    141600     4439.67
    141640      4440.9
    141680     4442.32
    141720     4443.69
    141760     4444.76
    141800     4446.47
    141840      4447.5
    141880     4448.55
    141920     4449.91
    141960      4451.4
    142000     4452.97
    142040     4453.48
    142080     4455.19
    142120     4456.55
    142160     4457.89
    142200     4459.14
    142240     4460.45
    142280     4461.04
    142320      4463.1
    142360     4464.19
    142400     4464.88
    142440     4466.14
    142480     4467.55
    142520     4468.93
    142560        4470
    142600     4471.72
    142640     4472.74
    142680     4473.78
    142720     4475.14
    142760     4476.64
    142800     4478.21
    142840      4478.7
    142880     4480.45
    142920      4481.8
    142960     4483.13
    143000     4484.37
    143040     4485.69
    143080     4486.26
    143120     4488.34
    143160     4489.41
    143200     4490.11
    143240     4491.37
    143280     4492.77
    143320     4494.15
    143360     4495.22
    143400     4496.95
    143440     4497.97
    143480        4499
    143520     4500.38
    143560     4501.87
    143600     4503.45
    143640     4503.92
    143680     4505.68
    143720     4507.03
    143760     4508.36
    143800      4509.6
    143840     4510.92
    143880     4511.49
    143920     4513.56
    143960     4514.65
    144000     4515.34
    144040      4516.6
    144080     4518.02
    144120     4519.37
    144160     4520.45
    144200     4522.16
    144240     4523.19
    144280     4524.22
    144320      4525.6
    144360      4527.1
    144400     4528.67
    144440     4529.15
    144480      4530.9
    144520     4532.26
    144560     4533.57
    144600     4534.83
    144640     4536.14
    144680     4536.71
    144720     4538.79
    144760     4539.86
    144800     4540.55
    144840     4541.81
    144880     4543.24
    144920      4544.6
    144960     4545.67
    145000     4547.38
    145040     4548.42
    145080     4549.42
    145120     4550.82
    145160     4552.32
    145200     4553.89
    145240     4554.36
    145280     4556.11
    145320     4557.47
    145360     4558.78
    145400     4560.04
    145440     4561.36
    145480      4561.9
    145520     4563.99
    145560     4565.07
    145600     4565.75
    145640     4567.01
    145680     4568.43
    145720     4569.81
    145760     4570.88
    145800     4572.58
    145840     4573.62
    145880     4574.61
    145920     4576.01
    145960     4577.53
    146000     4579.09
    146040     4579.54
    146080      4581.3
    146120     4582.66
    146160     4583.99
    146200     4585.24
    146240     4586.55
    146280     4587.09
    146320     4589.18
    146360     4590.26
    146400     4590.94
    146440     4592.19
    146480     4593.63
    146520     4594.99
    146560     4596.06
    146600     4597.79
    146640     4598.79
    146680     4599.79
    146720     4601.19
    146760     4602.72
    146800     4604.27
    146840     4604.69
    146880     4606.49
    146920     4607.86
    146960     4609.17
    147000     4610.45
    147040     4611.76
    147080     4612.27
    147120     4614.38
    147160     4615.46
    147200     4616.14
    147240     4617.38
    147280     4618.82
    147320      4620.2
    147360     4621.27
    147400     4622.99
    147440     4624.01
    147480     4625.01
    147520     4626.38
    147560     4627.93
    147600     4629.49
    147640      4629.9
    147680     4631.71
    147720     4633.08
    147760     4634.39
    147800     4635.67
    147840     4636.97
    147880     4637.49
    147920      4639.6
    147960     4640.68
    148000     4641.36
    148040     4642.59
    148080     4644.02
    148120     4645.42
    148160     4646.46
    148200      4648.2
    148240     4649.24
    148280     4650.23
    148320     4651.59
    148360     4653.14
    148400     4654.72
    148440     4655.12
    148480     4656.93
    148520     4658.32
    148560      4659.6
    148600     4660.88
    148640      4662.2
    148680     4662.72
    148720     4664.83
    148760      4665.9
    148800     4666.59
    148840     4667.81
    148880     4669.24
    148920     4670.65
    148960     4671.69
    149000     4673.42
    149040     4674.47
    149080     4675.45
    149120     4676.83
    149160     4678.36
    149200     4679.96
    149240     4680.35
    149280     4682.17
    149320     4683.54
    149360     4684.82
    149400     4686.12
    149440     4687.43
    149480     4687.96
    149520     4690.07
    149560     4691.12
    149600     4691.82
    149640     4693.03
    149680     4694.46
    149720     4695.88
    149760     4696.91
    149800     4698.65
    149840     4699.69
    149880     4700.66
    149920     4702.06
    149960     4703.57
    150000     4705.18
    150040     4705.56
    150080     4707.37
    150120     4708.76
    150160     4710.03
    150200     4711.35
    150240     4712.65
    150280     4713.16
    150320      4715.3
    150360     4716.35
    150400     4717.04
    150440     4718.26
    150480     4719.71
    150520     4721.11
    150560     4722.14
    150600     4723.89
    150640     4724.92
    150680      4725.9
    150720     4727.28
    150760     4728.79
    150800      4730.4
    150840      4730.8
    150880     4732.61
    150920     4733.99
    150960     4735.25
    151000     4736.57
    151040     4737.89
    151080     4738.38
    151120     4740.52
    151160     4741.58
    151200     4742.28
    151240     4743.48
    151280     4744.92
    151320     4746.34
    151360     4747.37
    151400     4749.12
    151440     4750.14
    151480     4751.14
    151520     4752.52
    151560     4754.02
    151600     4755.65
    151640     4756.02
    151680     4757.85
    151720     4759.22
    151760     4760.49
    151800     4761.82
    151840     4763.13
    151880     4763.61
    151920     4765.76
    151960     4766.79
    152000     4767.51
    152040     4768.72
    152080     4770.16
    152120     4771.58
    152160     4772.59
    152200     4774.33
    152240     4775.39
    152280     4776.36
    152320     4777.74
    152360     4779.25
    152400     4780.86
    152440     4781.25
    152480     4783.09
    152520     4784.45
    152560     4785.72
    152600     4787.03
    152640     4788.37
    152680     4788.82
    152720     4790.98
    152760     4792.02
    152800     4792.73
    152840     4793.97
    152880     4795.38
    152920     4796.81
    152960      4797.8
    153000     4799.54
    153040     4800.59
    153080     4801.57
    153120     4802.95
    153160     4804.46
    153200     4806.08
    153240     4806.47
    153280      4808.3
    153320     4809.67
    153360     4810.92
    153400     4812.24
    153440     4813.57
    153480     4814.04
    153520     4816.19
    153560     4817.24
    153600     4817.93
    153640     4819.18
    153680     4820.58
    153720     4822.02
    153760        4823
    153800     4824.76
    153840     4825.81
    153880     4826.78
    153920     4828.15
    153960     4829.66
    154000     4831.28
    154040     4831.65
    154080     4833.49
    154120     4834.88
    154160     4836.13
    154200     4837.43
    154240     4838.78
    154280     4839.24
    154320     4841.39
    154360     4842.45
    154400     4843.15
    154440     4844.37
    154480     4845.79
    154520     4847.22
    154560     4848.19
    154600     4849.96
    154640     4851.01
    154680     4851.99
    154720     4853.34
    154760     4854.88
    154800     4856.49
    154840     4856.88
    154880      4858.7
    154920     4860.09
    154960     4861.34
    155000     4862.63
    155040     4863.97
    155080     4864.42
    155120     4866.58
    155160     4867.65
    155200     4868.36
    155240     4869.57
    155280        4871
    155320     4872.43
    155360     4873.39
    155400     4875.17
    155440     4876.21
    155480     4877.18
    155520     4878.55
    155560     4880.09
    155600      4881.7
    155640     4882.06
    155680     4883.89
    155720     4885.27
    155760     4886.57
    155800     4887.83
    155840     4889.18
    155880      4889.6
    155920     4891.77
    155960     4892.84
    156000     4893.56
    156040     4894.75
    156080     4896.21
    156120     4897.62
    156160     4898.57
    156200     4900.34
    156240     4901.39
    156280     4902.37
    156320     4903.74
    156360     4905.26
    156400     4906.87
    156440     4907.26
    156480     4909.09
    156520     4910.47
    156560     4911.74
    156600     4913.02
    156640     4914.35
    156680      4914.8
    156720     4916.96
    156760     4918.03
    156800     4918.75
    156840     4919.96
    156880     4921.41
    156920     4922.81
    156960     4923.78
    157000     4925.55
    157040     4926.59
    157080     4927.57
    157120     4928.93
    157160     4930.45
    157200     4932.08
    157240     4932.47
    157280     4934.28
    157320     4935.65
    157360     4936.94
    157400     4938.22
    157440     4939.55
    157480        4940
    157520     4942.16
    157560     4943.23
    157600     4943.96
    157640     4945.15
    157680     4946.62
    157720        4948
    157760     4948.97
    157800     4950.75
    157840     4951.77
    157880     4952.77
    157920     4954.13
    157960     4955.65
    158000     4957.27
    158040     4957.67
    158080     4959.49
    158120     4960.85
    158160     4962.15
    158200     4963.42
    158240     4964.73
    158280     4965.17
    158320     4967.35
    158360     4968.43
    158400     4969.14
    158440     4970.31
    158480      4971.8
    158520     4973.16
    158560     4974.15
    158600     4975.92
    158640     4976.96
    158680     4977.96
    158720     4979.31
    158760     4980.82
    158800     4982.45
    158840     4982.84
    158880     4984.68
    158920     4986.04
    158960     4987.34
    159000     4988.62
    159040     4989.91
    159080     4990.37
    159120     4992.54
    159160     4993.63
    159200     4994.35
    159240     4995.53
    159280     4996.99
    159320     4998.36
    159360     4999.37
    159400     5001.12
    159440     5002.16
    159480     5003.19
    159520     5004.53
    159560     5006.03
    159600     5007.66
    159640     5008.04
    159680      5009.9
    159720     5011.25
    159760     5012.57
    159800     5013.84
    159840     5015.11
    159880     5015.57
    159920     5017.76
    159960     5018.81
    160000     5019.55
    160040     5020.76
    160080     5022.21
    160120      5023.6
    160160      5024.6
    160200     5026.38
    160240     5027.41
    160280     5028.41
    160320     5029.78
    160360     5031.26
    160400      5032.9
    160440     5033.26
    160480     5035.13
    160520     5036.45
    160560      5037.8
    160600     5039.06
    160640     5040.34
    160680     5040.79
    160720     5043.01
    160760     5044.06
    160800     5044.78
    160840     5045.98
    160880     5047.48
    160920     5048.83
    160960     5049.85
    161000     5051.62
    161040     5052.67
    161080     5053.65
    161120     5055.03
    161160     5056.51
    161200     5058.12
    161240     5058.49
    161280     5060.37
    161320      5061.7
    161360     5063.03
    161400      5064.3
    161440     5065.59
    161480     5066.05
    161520     5068.27
    161560      5069.3
    161600     5070.02
    161640      5071.2
    161680     5072.71
    161720     5074.07
    161760     5075.08
    161800     5076.84
    161840     5077.91
    161880     5078.86
    161920     5080.26
    161960     5081.74
    162000     5083.35
    162040     5083.72
    162080      5085.6
    162120     5086.93
    162160     5088.27
    162200     5089.53
    162240     5090.83
    162280     5091.31
    162320     5093.51
    162360     5094.54
    162400     5095.25
    162440     5096.43
    162480     5097.95
    162520     5099.33
    162560     5100.34
    162600     5102.09
    162640     5103.15
    162680     5104.11
    162720     5105.48
    162760     5106.96
    162800     5108.59
    162840     5108.96
    162880     5110.86
    162920     5112.18
    162960     5113.49
    163000     5114.78
    163040     5116.09
    163080     5116.55
    163120     5118.77
    163160     5119.77
    163200     5120.48
    163240     5121.68
    163280     5123.18
    163320     5124.56
    163360     5125.57
    163400     5127.31
    163440     5128.36
    163480     5129.33
    163520      5130.7
    163560     5132.19
    163600     5133.81
    163640     5134.18
    163680     5136.06
    163720     5137.39
    163760     5138.72
    163800        5140
    163840     5141.31
    163880     5141.76
    163920        5144
    163960     5145.02
    164000      5145.7
    164040      5146.9
    164080     5148.41
    164120     5149.79
    164160     5150.79
    164200     5152.55
    164240     5153.56
    164280     5154.53
    164320     5155.93
    164360     5157.41
    164400     5159.03
    164440     5159.41
    164480     5161.28
    164520     5162.61
    164560     5163.93
    164600     5165.24
    164640     5166.53
    164680     5166.98
    164720      5169.2
    164760     5170.24
    164800     5170.93
    164840     5172.12
    164880     5173.62
    164920     5174.97
    164960     5175.99
    165000     5177.73
    165040     5178.76
    165080     5179.73
    165120     5181.15
    165160     5182.61
    165200     5184.25
    165240     5184.59
    165280     5186.48
    165320     5187.83
    165360     5189.12
    165400     5190.44
    165440     5191.73
    165480     5192.17
    165520     5194.42
    165560     5195.42
    165600     5196.13
    165640     5197.32
    165680     5198.82
    165720     5200.17
    165760      5201.2
    165800     5202.94
    165840     5203.95
    165880     5204.93
    165920     5206.32
    165960     5207.79
    166000     5209.42
    166040     5209.76
    166080     5211.68
    166120     5213.03
    166160     5214.31
    166200     5215.65
    166240     5216.94
    166280     5217.36
    166320     5219.63
    166360     5220.64
    166400     5221.33
    166440     5222.55
    166480     5224.02
    166520     5225.37
    166560     5226.41
    166600     5228.16
    166640     5229.15
    166680     5230.16
    166720     5231.51
    166760     5233.03
    166800     5234.63
    166840     5234.97
    166880     5236.89
    166920     5238.23
    166960     5239.51
    167000     5240.86
    167040     5242.14
    167080     5242.56
    167120     5244.84
    167160     5245.85
    167200     5246.56
    167240     5247.75
    167280     5249.26
    167320      5250.6
    167360     5251.66
    167400     5253.38
    167440     5254.37
    167480     5255.41
    167520     5256.74
    167560     5258.25
    167600     5259.89
    167640     5260.22
    167680     5262.12
    167720     5263.49
    167760     5264.75
    167800     5266.09
    167840     5267.36
    167880     5267.78
    167920     5270.07
    167960     5271.09
    168000     5271.78
    168040     5272.98
    168080     5274.49
    168120     5275.83
    168160     5276.89
    168200     5278.58
    168240     5279.59
    168280     5280.61
    168320     5281.94
    168360     5283.46
    168400     5285.11
    168440     5285.45
    168480     5287.33
    168520     5288.71
    168560     5289.98
    168600     5291.33
    168640     5292.59
    168680     5292.99
    168720      5295.3
    168760      5296.3
    168800     5297.02
    168840      5298.2
    168880     5299.73
    168920     5301.05
    168960     5302.13
    169000     5303.83
    169040     5304.83
    169080     5305.85
    169120     5307.17
    169160      5308.7
    169200     5310.34
    169240     5310.69
    169280     5312.57
    169320     5313.95
    169360     5315.22
    169400     5316.58
    169440     5317.82
    169480     5318.21
    169520     5320.53
    169560     5321.54
    169600     5322.26
    169640     5323.45
    169680     5324.97
    169720     5326.29
    169760     5327.38
    169800     5329.08
    169840     5330.07
    169880     5331.09
    169920     5332.43
    169960     5333.97
    170000      5335.6
    170040     5335.93
    170080     5337.83
    170120     5339.19
    170160     5340.49
    170200     5341.83
    170240     5343.08
    170280     5343.48
    170320     5345.78
    170360      5346.8
    170400      5347.5
    170440     5348.73
    170480     5350.24
    170520     5351.56
    170560     5352.67
    170600     5354.31
    170640     5355.31
    170680     5356.35
    170720     5357.68
    170760     5359.24
    170800     5360.86
    170840      5361.2
    170880     5363.08
    170920     5364.45
    170960     5365.75
    171000     5367.09
    171040     5368.33
    171080     5368.75
    171120     5371.05
    171160     5372.09
    171200     5372.78
    171240        5374
    171280     5375.48
    171320     5376.84
    171360     5377.93
    171400     5379.56
    171440     5380.58
    171480      5381.6
    171520     5382.96
    171560     5384.48
    171600     5386.12
    171640     5386.46
    171680     5388.34
    171720     5389.72
    171760        5391
    171800     5392.35
    171840     5393.58
    171880     5393.99
    171920     5396.32
    171960     5397.35
    172000     5398.05
    172040     5399.28
    172080     5400.77
    172120     5402.11
    172160     5403.18
    172200     5404.84
    172240     5405.85
    172280     5406.87
    172320     5408.24
    172360     5409.73
    172400     5411.39
    172440     5411.73
    172480     5413.61
    172520        5415
    172560     5416.27
    172600     5417.61
    172640     5418.87
    172680     5419.26
    172720     5421.59
    172760     5422.62
    172800     5423.32
    172840     5424.54
    172880     5426.03
    172920     5427.39
    172960     5428.45
    173000     5430.11
    173040     5431.09
    173080     5432.12
    173120      5433.5
    173160     5434.99
    173200     5436.67
    173240     5436.99
    173280     5438.87
    173320     5440.24
    173360     5441.51
    173400     5442.89
    173440     5444.12
    173480     5444.53
    173520     5446.85
    173560     5447.87
    173600     5448.57
    173640      5449.8
    173680      5451.3
    173720     5452.64
    173760     5453.71
    173800     5455.38
    173840     5456.33
    173880     5457.38
    173920     5458.77
    173960     5460.23
    174000     5461.93
    174040     5462.22
    174080     5464.12
    174120     5465.47
    174160     5466.77
    174200     5468.15
    174240     5469.39
    174280      5469.8
    174320     5472.12
    174360     5473.11
    174400     5473.83
    174440     5475.07
    174480     5476.58
    174520     5477.92
    174560     5478.99
    174600     5480.64
    174640     5481.58
    174680     5482.65
    174720     5484.05
    174760     5485.52
    174800     5487.21
    174840     5487.51
    174880     5489.41
    174920     5490.73
    174960     5492.06
    175000     5493.44
    175040     5494.67
    175080     5495.05
    175120      5497.4
    175160     5498.38
    175200     5499.13
    175240     5500.39
    175280     5501.89
    175320     5503.18
    175360     5504.27
    175400     5505.94
    175440     5506.88
    175480     5507.94
    175520     5509.35
    175560      5510.8
    175600     5512.51
    175640      5512.8
    175680     5514.71
    175720     5516.02
    175760     5517.33
    175800     5518.74
    175840     5519.94
    175880     5520.35
    175920      5522.7
    175960     5523.66
    176000     5524.41
    176040     5525.69
    176080     5527.18
    176120     5528.49
    176160     5529.59
    176200     5531.25
    176240     5532.17
    176280     5533.24
    176320     5534.62
    176360     5536.11
    176400     5537.82
    176440     5538.08
    176480     5540.01
    176520     5541.32
    176560     5542.64
    176600     5544.06
    176640     5545.25
    176680     5545.67
    176720     5548.01
    176760     5548.98
    176800     5549.74
    176840        5551
    176880     5552.48
    176920     5553.78
    176960      5554.9
    177000     5556.54
    177040     5557.49
    177080     5558.56
    177120     5559.95
    177160     5561.43
    177200     5563.12
    177240     5563.39
    177280      5565.3
    177320     5566.63
    177360     5567.96
    177400     5569.38
    177440     5570.57
    177480     5570.98
    177520     5573.32
    177560     5574.27
    177600     5575.05
    177640     5576.31
    177680      5577.8
    177720     5579.09
    177760     5580.21
    177800     5581.85
    177840      5582.8
    177880     5583.86
    177920     5585.24
    177960     5586.72
    178000     5588.42
    178040     5588.71
    178080     5590.61
    178120     5591.95
    178160     5593.29
    178200     5594.68
    178240     5595.88
    178280     5596.29
    178320     5598.63
    178360     5599.59
    178400     5600.36
    178440     5601.62
    178480      5603.1
    178520     5604.39
    178560     5605.53
    178600     5607.15
    178640     5608.11
    178680     5609.17
    178720     5610.57
    178760     5612.01
    178800     5613.73
    178840        5614
    178880     5615.92
    178920     5617.27
    178960      5618.6
    179000     5620.02
    179040     5621.18
    179080     5621.62
    179120     5623.95
    179160     5624.92
    179200     5625.67
    179240     5626.94
    179280     5628.42
    179320     5629.71
    179360     5630.84
    179400     5632.49
    179440     5633.43
    179480     5634.48
    179520      5635.9
    179560     5637.32
    179600     5639.03
    179640      5639.3
    179680     5641.26
    179720     5642.59
    179760     5643.91
    179800     5645.34
    179840     5646.48
    179880     5646.91
    179920     5649.25
    179960     5650.21
    180000     5650.97
    180040     5652.24
    180080     5653.71
    180120        5655
    180160     5656.14
    180200     5657.79
    180240     5658.71
    180280     5659.79
    180320     5661.21
    180360     5662.62
    180400     5664.34
    180440     5664.61
    180480     5666.56
    180520     5667.89
    180560     5669.21
    180600     5670.63
    180640     5671.76
    180680     5672.21
    180720     5674.52
    180760     5675.49
    180800     5676.25
    180840     5677.55
    180880        5679
    180920     5680.31
    180960     5681.42
    181000     5683.09
    181040        5684
    181080     5685.07
    181120     5686.49
    181160     5687.92
    181200     5689.66
    181240     5689.91
    181280     5691.86
    181320     5693.18
    181360     5694.49
    181400     5695.94
    181440     5697.04
    181480     5697.49
    181520     5699.82
    181560     5700.79
    181600     5701.55
    181640     5702.86
    181680     5704.29
    181720     5705.58
    181760      5706.7
    181800     5708.38
    181840     5709.28
    181880     5710.35
    181920     5711.77
    181960     5713.19
    182000     5714.95
    182040     5715.17
    182080     5717.14
    182120     5718.47
    182160     5719.78
    182200     5721.22
    182240     5722.35
    182280     5722.76
    182320      5725.1
    182360     5726.05
    182400     5726.82
    182440     5728.12
    182480     5729.56
    182520     5730.85
    182560     5731.95
    182600     5733.66
    182640     5734.55
    182680     5735.62
    182720     5737.04
    182760     5738.47
    182800     5740.23
    182840      5740.4
    182880     5742.39
    182920     5743.73
    182960     5745.04
    183000     5746.47
    183040     5747.61
    183080     5748.02
    183120     5750.39
    183160     5751.34
    183200     5752.08
    183240     5753.39
    183280     5754.86
    183320     5756.09
    183360     5757.24
    183400     5758.92
    183440     5759.82
    183480     5760.87
    183520      5762.3
    183560     5763.75
    183600     5765.51
    183640     5765.66
    183680     5767.67
    183720     5768.99
    183760      5770.3
    183800     5771.72
    183840     5772.88
    183880     5773.26
    183920     5775.63
    183960     5776.58
    184000     5777.34
    184040     5778.64
    184080     5780.12
    184120     5781.34
    184160     5782.49
    184200     5784.15
    184240     5785.07
    184280     5786.13
    184320     5787.56
    184360        5789
    184400     5790.76
    184440     5790.93
    184480     5792.95
    184520     5794.25
    184560     5795.56
    184600        5797
    184640     5798.12
    184680     5798.55
    184720     5800.88
    184760     5801.84
    184800     5802.61
    184840     5803.92
    184880     5805.38
    184920      5806.6
    184960     5807.74
    185000     5809.44
    185040     5810.34
    185080      5811.4
    185120     5812.82
    185160     5814.26
    185200        5816
    185240     5816.19
    185280     5818.24
    185320      5819.5
    185360     5820.86
    185400      5822.3
    185440     5823.42
    185480     5823.81
    185520     5826.14
    185560     5827.13
    185600     5827.89
    185640     5829.21
    185680     5830.65
    185720     5831.86
    185760     5833.03
    185800     5834.72
    185840     5835.61
    185880     5836.67
    185920     5838.11
    185960     5839.53
    186000     5841.28
    186040     5841.49
    186080     5843.51
    186120     5844.76
    186160     5846.14
    186200     5847.56
    186240     5848.69
    186280     5849.09
    186320     5851.41
    186360      5852.4
    186400     5853.16
    186440     5854.48
    186480     5855.91
    186520     5857.12
    186560     5858.29
    186600     5859.99
    186640      5860.9
    186680     5861.95
    186720      5863.4
    186760      5864.8
    186800     5866.59
    186840     5866.76
    186880      5868.8
    186920     5870.05
    186960     5871.38
    187000     5872.85
    187040     5873.97
    187080     5874.36
    187120      5876.7
    187160     5877.67
    187200     5878.43
    187240     5879.77
    187280     5881.18
    187320     5882.41
    187360     5883.57
    187400     5885.27
    187440     5886.18
    187480     5887.26
    187520     5888.68
    187560     5890.11
    187600     5891.83
    187640     5892.06
    187680     5894.09
    187720      5895.3
    187760     5896.67
    187800     5898.12
    187840     5899.24
    187880     5899.65
    187920     5901.96
    187960     5902.98
    188000     5903.71
    188040     5905.06
    188080     5906.46
    188120     5907.68
    188160     5908.84
    188200     5910.56
    188240     5911.43
    188280     5912.54
    188320     5913.94
    188360     5915.39
    188400     5917.12
    188440     5917.33
    188480     5919.36
    188520     5920.58
    188560     5921.92
    188600     5923.37
    188640     5924.51
    188680     5924.91
    188720     5927.25
    188760     5928.24
    188800     5928.98
    188840     5930.31
    188880     5931.73
    188920     5932.93
    188960     5934.11
    189000     5935.83
    189040     5936.68
    189080     5937.81
    189120     5939.22
    189160     5940.65
    189200     5942.38
    189240     5942.63
    189280     5944.64
    189320     5945.87
    189360     5947.21
    189400     5948.65
    189440     5949.81
    189480      5950.2
    189520     5952.52
    189560     5953.52
    189600     5954.26
    189640     5955.57
    189680     5957.03
    189720     5958.21
    189760      5959.4
    189800     5961.09
    189840     5961.96
    189880     5963.07
    189920     5964.48
    189960     5965.91
    190000     5967.65
    190040     5967.89
    190080     5969.88
    190120     5971.14
    190160     5972.46
    190200     5973.94
    190240     5975.08
    190280     5975.46
    190320     5977.79
    190360     5978.78
    190400      5979.5
    190440     5980.82
    190480     5982.29
    190520     5983.46
    190560     5984.67
    190600     5986.35
    190640     5987.23
    190680     5988.32
    190720     5989.73
    190760     5991.16
    190800      5992.9
    190840     5993.14
    190880     5995.14
    190920      5996.4
    190960     5997.69
    191000     5999.23
    191040     6000.35
    191080     6000.72
    191120     6003.03
    191160     6004.04
    191200     6004.75
    191240     6006.07
    191280     6007.54
    191320     6008.68
    191360     6009.93
    191400     6011.63
    191440     6012.45
    191480     6013.56
    191520     6014.97
    191560     6016.41
    191600     6018.16
    191640     6018.39
    191680      6020.4
    191720     6021.63
    191760     6022.93
    191800     6024.47
    191840     6025.63
    191880     6025.96
    191920     6028.27
    191960     6029.27
    192000        6030
    192040     6031.32
    192080      6032.8
    192120     6033.94
    192160     6035.21
    192200     6036.91
    192240     6037.74
    192280     6038.84
    192320     6040.23
    192360     6041.66
    192400     6043.41
    192440     6043.66
    192480     6045.66
    192520     6046.88
    192560     6048.22
    192600     6049.71
    192640      6050.9
    192680     6051.24
    192720     6053.53
    192760     6054.54
    192800     6055.25
    192840     6056.59
    192880     6058.07
    192920     6059.18
    192960     6060.48
    193000     6062.14
    193040        6063
    193080     6064.08
    193120     6065.49
    193160     6066.88
    193200     6068.64
    193240      6068.9
    193280      6070.9
    193320     6072.11
    193360     6073.47
    193400     6074.95
    193440     6076.13
    193480     6076.47
    193520     6078.76
    193560     6079.78
    193600     6080.48
    193640     6081.84
    193680     6083.29
    193720     6084.44
    193760     6085.69
    193800     6087.36
    193840     6088.23
    193880     6089.31
    193920     6090.74
    193960     6092.13
    194000     6093.86
    194040     6094.12
    194080     6096.17
    194120     6097.36
    194160     6098.71
    194200     6100.17
    194240     6101.38
    194280     6101.71
    194320     6104.02
    194360     6105.05
    194400     6105.73
    194440     6107.09
    194480     6108.53
    194520     6109.71
    194560     6110.93
    194600     6112.64
    194640     6113.48
    194680     6114.57
    194720     6115.98
    194760     6117.36
    194800      6119.1
    194840     6119.35
    194880      6121.4
    194920     6122.59
    194960     6123.95
    195000     6125.39
    195040     6126.59
    195080     6126.93
    195120     6129.25
    195160     6130.25
    195200     6130.95
    195240     6132.33
    195280     6133.79
    195320     6134.94
    195360     6136.13
    195400     6137.86
    195440      6138.7
    195480      6139.8
    195520     6141.22
    195560     6142.57
    195600     6144.33
    195640     6144.57
    195680     6146.63
    195720     6147.79
    195760     6149.18
    195800     6150.59
    195840     6151.82
    195880     6152.18
    195920     6154.51
    195960     6155.48
    196000     6156.18
    196040     6157.57
    196080     6159.03
    196120     6160.18
    196160     6161.37
    196200     6163.09
    196240     6163.93
    196280     6165.03
    196320     6166.45
    196360     6167.81
    196400     6169.56
    196440      6169.8
    196480     6171.87
    196520     6173.05
    196560     6174.38
    196600     6175.82
    196640     6177.04
    196680      6177.4
    196720     6179.76
    196760     6180.73
    196800     6181.41
    196840     6182.75
    196880     6184.27
    196920      6185.4
    196960     6186.55
    197000     6188.32
    197040     6189.15
    197080     6190.23
    197120     6191.68
    197160     6193.01
    197200     6194.78
    197240     6195.02
    197280     6197.08
    197320     6198.28
    197360      6199.6
    197400     6201.05
    197440     6202.27
    197480     6202.63
    197520     6205.01
    197560     6205.97
    197600     6206.61
    197640     6207.97
    197680     6209.49
    197720     6210.62
    197760     6211.77
    197800     6213.55
    197840     6214.38
    197880     6215.48
    197920     6216.92
    197960     6218.23
    198000     6220.02
    198040     6220.24
    198080     6222.29
    198120     6223.54
    198160     6224.83
    198200     6226.29
    198240     6227.51
    198280      6227.9
    198320     6230.26
    198360     6231.21
    198400     6231.87
    198440      6233.2
    198480     6234.73
    198520     6235.87
    198560     6237.01
    198600     6238.81
    198640     6239.64
    198680     6240.71
    198720     6242.19
    198760     6243.48
    198800     6245.26
    198840     6245.49
    198880     6247.56
    198920      6248.8
    198960     6250.06
    199000     6251.53
    199040     6252.77
    199080     6253.12
    199120      6255.5
    199160     6256.48
    199200     6257.11
    199240     6258.44
    199280     6259.97
    199320     6261.08
    199360     6262.23
    199400     6264.04
    199440      6264.9
    199480     6265.94
    199520     6267.44
    199560     6268.72
    199600     6270.49
    199640     6270.76
    199680     6272.82
    199720     6274.06
    199760     6275.35
    199800     6276.78
    199840     6278.02
    199880     6278.38
    199920     6280.73
    199960     6281.74
    200000     6282.38
    200040     6283.69
    200080     6285.23
    200120     6286.34
    200160     6287.51
    200200     6289.33
    200240     6290.17
    200280      6291.2
    200320     6292.72
    200360     6293.97
    200400     6295.74
    200440     6296.02
    200480     6298.12
    200520     6299.32
    200560     6300.62
    200600     6302.05
    200640     6303.27
    200680     6303.64
    200720     6306.01
    200760     6306.98
    200800     6307.64
    200840     6308.94
    200880     6310.47
    200920     6311.59
    200960     6312.73
    201000     6314.58
    201040     6315.42
    201080     6316.46
    201120     6317.96
    201160     6319.22
    201200        6321
    201240     6321.26
    201280     6323.38
    201320     6324.58
    201360     6325.87
    201400      6327.3
    201440     6328.53
    201480     6328.87
    201520     6331.26
    201560     6332.24
    201600     6332.91
    201640     6334.19
    201680     6335.71
    201720     6336.84
    201760        6338
    201800     6339.83
    201840     6340.68
    201880     6341.71
    201920      6343.2
    201960     6344.47
    202000     6346.26
    202040      6346.5
    202080     6348.63
    202120     6349.83
    202160     6351.11
    202200     6352.58
    202240     6353.77
    202280     6354.12
    202320     6356.52
    202360     6357.54
    202400     6358.18
    202440     6359.49
    202480        6361
    202520     6362.14
    202560     6363.28
    202600     6365.12
    202640     6365.95
    202680     6366.98
    202720     6368.47
    202760     6369.74
    202800     6371.54
    202840     6371.78
    202880     6373.88
    202920     6375.08
    202960     6376.36
    203000     6377.84
    203040     6379.01
    203080     6379.39
    203120      6381.8
    203160     6382.78
    203200     6383.44
    203240     6384.74
    203280     6386.26
    203320     6387.38
    203360     6388.52
    203400     6390.37
    203440      6391.2
    203480     6392.24
    203520     6393.73
    203560     6394.99
    203600     6396.83
    203640     6397.01
    203680     6399.12
    203720     6400.31
    203760     6401.61
    203800     6403.08
    203840     6404.26
    203880     6404.63
    203920     6407.05
    203960     6408.02
    204000      6408.7
    204040     6409.98
    204080     6411.53
    204120     6412.64
    204160     6413.79
    204200     6415.64
    204240     6416.46
    204280     6417.49
    204320        6419
    204360     6420.22
    204400     6422.08
    204440     6422.27
    204480     6424.36
    204520     6425.57
    204560     6426.86
    204600     6428.32
    204640     6429.55
    204680     6429.91
    204720     6432.32
    204760     6433.27
    204800     6433.96
    204840     6435.24
    204880     6436.84
    204920     6437.93
    204960     6439.06
    205000     6440.92
    205040     6441.75
    205080     6442.77
    205120     6444.26
    205160      6445.5
    205200     6447.34
    205240     6447.52
    205280     6449.64
    205320     6450.81
    205360     6452.12
    205400     6453.62
    205440     6454.84
    205480      6455.2
    205520      6457.6
    205560     6458.52
    205600     6459.21
    205640      6460.5
    205680      6462.1
    205720     6463.17
    205760     6464.35
    205800     6466.19
    205840     6467.04
    205880     6468.03
    205920     6469.51
    205960     6470.78
    206000     6472.64
    206040     6472.77
    206080     6474.93
    206120     6476.04
    206160      6477.4
    206200     6478.89
    206240     6480.11
    206280     6480.45
    206320     6482.83
    206360     6483.77
    206400     6484.47
    206440     6485.77
    206480     6487.38
    206520     6488.43
    206560     6489.58
    206600     6491.48
    206640     6492.29
    206680     6493.29
    206720     6494.76
    206760     6496.02
    206800     6497.91
    206840        6498
    206880     6500.18
    206920     6501.26
    206960     6502.67
    207000     6504.13
    207040     6505.36
    207080     6505.72
    207120     6508.04
    207160     6509.01
    207200     6509.71
    207240        6511
    207280     6512.62
    207320     6513.67
    207360     6514.84
    207400     6516.73
    207440     6517.53
    207480     6518.54
    207520     6520.03
    207560     6521.27
    207600     6523.16
    207640     6523.27
    207680      6525.4
    207720     6526.53
    207760     6527.92
    207800     6529.37
    207840     6530.61
    207880     6530.98
    207920     6533.31
    207960     6534.28
    208000     6534.95
    208040     6536.26
    208080     6537.87
    208120     6538.91
    208160      6540.1
    208200     6541.99
    208240     6542.79
    208280     6543.77
    208320     6545.27
    208360     6546.52
    208400     6548.45
    208440     6548.48
    208480     6550.66
    208520     6551.78
    208560     6553.17
    208600     6554.63
    208640     6555.85
    208680     6556.24
    208720     6558.55
    208760     6559.55
    208800     6560.24
    208840     6561.51
    208880     6563.13
    208920     6564.15
    208960     6565.36
    209000     6567.26
    209040     6568.03
    209080     6569.05
    209120     6570.54
    209160     6571.74
    209200      6573.7
    209240     6573.71
    209280     6575.89
    209320     6577.03
    209360     6578.44
    209400     6579.88
    209440     6581.08
    209480     6581.48
    209520     6583.77
    209560      6584.8
    209600     6585.49
    209640     6586.73
    209680     6588.39
    209720     6589.39
    209760     6590.59
    209800      6592.5
    209840     6593.27
    209880      6594.3
    209920     6595.78
    209960     6597.02
    210000     6598.97
    210040     6598.97
    210080     6601.15
    210120      6602.3
    210160     6603.71
    210200     6605.13
    210240     6606.35
    210280     6606.74
    210320     6609.03
    210360     6610.06
    210400     6610.73
    210440     6611.98
    210480     6613.62
    210520     6614.63
    210560     6615.84
    210600      6617.7
    210640     6618.47
    210680     6619.53
    210720     6620.99
    210760     6622.26
    210800     6624.22
    210840      6624.2
    210880     6626.38
    210920     6627.55
    210960     6628.95
    211000     6630.38
    211040      6631.6
    211080     6631.96
    211120     6634.27
    211160     6635.31
    211200     6635.93
    211240     6637.23
    211280     6638.87
    211320     6639.85
    211360     6641.06
    211400     6642.91
    211440      6643.7
    211480     6644.75
    211520     6646.22
    211560     6647.48
    211600     6649.45
    211640     6649.41
    211680     6651.58
    211720     6652.79
    211760     6654.16
    211800      6655.6
    211840     6656.84
    211880     6657.21
    211920     6659.47
    211960     6660.54
    212000     6661.16
    212040     6662.47
    212080     6664.11
    212120      6665.1
    212160     6666.29
    212200     6668.18
    212240     6668.94
    212280     6669.99
    212320     6671.44
    212360      6672.7
    212400     6674.67
    212440      6674.6
    212480     6676.84
    212520        6678
    212560      6679.4
    212600     6680.84
    212640     6682.07
    212680     6682.44
    212720     6684.69
    212760     6685.75
    212800     6686.37
    212840      6687.7
    212880      6689.3
    212920     6690.29
    212960     6691.52
    213000     6693.38
    213040     6694.15
    213080     6695.22
    213120      6696.7
    213160     6697.93
    213200     6699.93
    213240     6699.83
    213280     6702.07
    213320     6703.23
    213360     6704.64
    213400     6706.05
    213440     6707.28
    213480     6707.66
    213520      6709.9
    213560     6710.98
    213600     6711.62
    213640     6712.92
    213680     6714.52
    213720     6715.49
    213760     6716.75
    213800     6718.57
    213840     6719.36
    213880      6720.4
    213920     6721.91
    213960     6723.15
    214000     6725.15
    214040     6725.03
    214080     6727.29
    214120     6728.43
    214160     6729.84
    214200     6731.25
    214240     6732.45
    214280     6732.86
    214320     6735.11
    214360     6736.18
    214400     6736.82
    214440     6738.12
    214480     6739.73
    214520     6740.69
    214560     6741.95
    214600     6743.75
    214640     6744.57
    214680     6745.64
    214720     6747.12
    214760     6748.37
    214800     6750.38
    214840     6750.23
    214880     6752.52
    214920     6753.65
    214960     6755.06
    215000     6756.47
    215040     6757.65
    215080      6758.1
    215120     6760.31
    215160     6761.41
    215200     6762.04
    215240     6763.33
    215280     6764.96
    215320     6765.92
    215360     6767.19
    215400        6769
    215440     6769.81
    215480     6770.85
    215520     6772.34
    215560     6773.58
    215600     6775.59
    215640     6775.43
    215680     6777.75
    215720     6778.87
    215760     6780.29
    215800     6781.68
    215840     6782.86
    215880     6783.32
    215920     6785.52
    215960     6786.68
    216000     6787.28
    216040     6788.57
    216080      6790.2
    216120     6791.14
    216160     6792.42
    216200     6794.19
    216240     6795.05
    216280     6796.06
    216320     6797.59
    216360     6798.82
    216400     6800.85
    216440     6800.67
    216480        6803
    216520     6804.11
    216560     6805.53
    216600     6806.93
    216640     6808.12
    216680     6808.56
    216720     6810.76
    216760     6811.92
    216800     6812.52
    216840     6813.82
    216880     6815.46
    216920     6816.42
    216960     6817.67
    217000     6819.44
    217040     6820.29
    217080     6821.31
    217120     6822.86
    217160     6824.06
    217200     6826.11
    217240     6825.96
    217280     6828.26
    217320     6829.38
    217360      6830.8
    217400     6832.19
    217440     6833.39
    217480     6833.84
    217520     6836.05
    217560     6837.19
    217600     6837.79
    217640     6839.09
    217680     6840.74
    217720     6841.69
    217760     6842.93
    217800      6844.7
    217840      6845.6
    217880     6846.56
    217920     6848.15
    217960     6849.34
    218000     6851.38
    218040     6851.23
    218080     6853.53
    218120     6854.68
    218160     6856.07
    218200     6857.47
    218240     6858.67
    218280     6859.12
    218320     6861.33
    218360     6862.45
    218400      6863.1
    218440     6864.39
    218480     6866.03
    218520     6866.98
    218560     6868.24
    218600     6870.01
    218640      6870.9
    218680     6871.86
    218720     6873.44
    218760     6874.63
    218800     6876.69
    218840     6876.51
    218880     6878.86
    218920     6879.97
    218960     6881.35
    219000     6882.75
    219040     6883.95
    219080      6884.4
    219120     6886.61
    219160     6887.75
    219200     6888.39
    219240     6889.65
    219280     6891.32
    219320     6892.26
    219360     6893.51
    219400     6895.31
    219440     6896.19
    219480     6897.12
    219520     6898.74
    219560     6899.94
    219600        6902
    219640      6901.8
    219680     6904.15
    219720     6905.27
    219760     6906.63
    219800     6908.02
    219840     6909.22
    219880      6909.7
    219920      6911.9
    219960     6913.04
    220000     6913.66
    220040     6914.97
    220080     6916.62
    220120     6917.56
    220160     6918.84
    220200     6920.61
    220240     6921.51
    220280     6922.44
    220320     6924.04
    220360     6925.21
    220400      6927.3
    220440      6927.1
    220480     6929.45
    220520     6930.57
    220560     6931.95
    220600      6933.3
    220640     6934.52
    220680     6935.01
    220720     6937.22
    220760     6938.34
    220800     6938.97
    220840      6940.3
    220880     6941.93
    220920     6942.87
    220960     6944.19
    221000     6945.94
    221040     6946.81
    221080     6947.74
    221120     6949.31
    221160      6950.5
    221200     6952.58
    221240     6952.41
    221280     6954.77
    221320     6955.89
    221360     6957.24
    221400     6958.63
    221440     6959.83
    221480     6960.29
    221520     6962.54
    221560     6963.65
    221600     6964.27
    221640     6965.65
    221680     6967.26
    221720     6968.21
    221760     6969.49
    221800     6971.27
    221840     6972.12
    221880     6973.04
    221920     6974.66
    221960     6975.83
    222000      6977.9
    222040      6977.7
    222080     6980.08
    222120     6981.17
    222160     6982.58
    222200     6983.98
    222240     6985.17
    222280     6985.59
    222320     6987.86
    222360     6988.99
    222400     6989.58
    222440     6990.97
    222480     6992.56
    222520     6993.53
    222560     6994.78
    222600     6996.58
    222640     6997.43
    222680     6998.38
    222720     6999.98
    222760     7001.16
    222800     7003.23
    222840     7003.01
    222880      7005.4
    222920     7006.47
    222960      7007.9
    223000     7009.32
    223040      7010.5
    223080     7010.92
    223120     7013.19
    223160     7014.31
    223200     7014.89
    223240     7016.31
    223280     7017.88
    223320     7018.84
    223360     7020.08
    223400     7021.92
    223440     7022.72
    223480     7023.69
    223520     7025.33
    223560     7026.47
    223600     7028.54
    223640     7028.32
    223680     7030.72
    223720     7031.81
    223760     7033.24
    223800     7034.67
    223840     7035.85
    223880     7036.23
    223920     7038.51
    223960     7039.65
    224000     7040.26
    224040     7041.64
    224080      7043.2
    224120     7044.18
    224160      7045.4
    224200     7047.26
    224240     7048.05
    224280     7049.03
    224320     7050.67
    224360      7051.8
    224400     7053.83
    224440     7053.67
    224480        7056
    224520     7057.16
    224560     7058.58
    224600        7060
    224640     7061.16
    224680     7061.55
    224720     7063.86
    224760     7064.95
    224800     7065.57
    224840        7067
    224880     7068.49
    224920     7069.49
    224960     7070.69
    225000     7072.57
    225040     7073.36
    225080     7074.36
    225120     7075.99
    225160     7077.13
    225200     7079.12
    225240     7078.98
    225280     7081.31
    225320     7082.46
    225360     7083.89
    225400     7085.32
    225440     7086.48
    225480     7086.85
    225520     7089.12
    225560     7090.17
    225600     7090.86
    225640     7092.29
    225680      7093.8
    225720     7094.78
    225760     7095.99
    225800     7097.89
    225840     7098.66
    225880     7099.65
    225920     7101.26
    225960     7102.42
    226000     7104.42
    226040     7104.28
    226080     7106.61
    226120     7107.76
    226160     7109.19
    226200     7110.62
    226240     7111.77
    226280     7112.13
    226320     7114.39
    226360     7115.46
    226400     7116.15
    226440     7117.58
    226480     7119.08
    226520      7120.1
    226560     7121.29
    226600     7123.18
    226640     7123.91
    226680     7124.92
    226720     7126.55
    226760     7127.68
    226800     7129.71
    226840     7129.54
    226880      7131.9
    226920     7133.02
    226960     7134.51
    227000     7135.95
    227040     7137.05
    227080     7137.41
    227120     7139.69
    227160     7140.72
    227200     7141.44
    227240     7142.89
    227280     7144.38
    227320     7145.42
    227360     7146.59
    227400      7148.5
    227440      7149.2
    227480     7150.23
    227520     7151.87
    227560        7153
    227600     7155.01
    227640     7154.84
    227680     7157.22
    227720     7158.31
    227760      7159.8
    227800     7161.25
    227840     7162.38
    227880     7162.69
    227920     7164.99
    227960     7166.02
    228000     7166.73
    228040     7168.15
    228080     7169.69
    228120     7170.73
    228160     7171.94
    228200     7173.79
    228240      7174.5
    228280      7175.5
    228320     7177.18
    228360     7178.31
    228400      7180.3
    228440     7180.17
    228480      7182.5
    228520     7183.59
    228560     7185.09
    228600     7186.57
    228640     7187.64
    228680     7187.99
    228720     7190.26
    228760      7191.3
    228800     7192.01
    228840     7193.44
    228880     7194.95
    228920        7196
    228960     7197.23
    229000     7199.05
    229040     7199.79
    229080     7200.77
    229120      7202.5
    229160     7203.57
    229200     7205.58
    229240     7205.46
    229280     7207.78
    229320     7208.84
    229360     7210.38
    229400     7211.85
    229440     7212.96
    229480     7213.28
    229520     7215.56
    229560     7216.59
    229600     7217.31
    229640     7218.73
    229680     7220.24
    229720     7221.29
    229760     7222.52
    229800     7224.38
    229840     7225.09
    229880     7226.07
    229920     7227.79
    229960      7228.9
    230000     7230.89
    230040     7230.73
    230080     7233.06
    230120     7234.14
    230160      7235.7
    230200     7237.13
    230240     7238.28
    230280     7238.57
    230320     7240.87
    230360      7241.9
    230400     7242.62
    230440     7243.99
    230480     7245.52
    230520     7246.62
    230560     7247.82
    230600     7249.66
    230640     7250.35
    230680     7251.39
    230720     7253.11
    230760     7254.17
    230800     7256.19
    230840     7256.01
    230880     7258.36
    230920     7259.41
    230960     7260.98
    231000     7262.41
    231040     7263.56
    231080     7263.85
    231120     7266.18
    231160     7267.19
    231200     7267.93
    231240     7269.29
    231280     7270.79
    231320     7271.91
    231360     7273.14
    231400     7274.96
    231440     7275.67
    231480     7276.67
    231520     7278.43
    231560     7279.45
    231600     7281.46
    231640     7281.27
    231680     7283.65
    231720     7284.73
    231760      7286.3
    231800     7287.68
    231840     7288.83
    231880     7289.15
    231920     7291.48
    231960     7292.49
    232000     7293.21
    232040      7294.6
    232080     7296.07
    232120     7297.23
    232160     7298.43
    232200     7300.27
    232240     7300.95
    232280     7301.98
    232320     7303.77
    232360     7304.78
    232400     7306.75
    232440     7306.59
    232480     7308.92
    232520     7310.06
    232560     7311.65
    232600     7313.03
    232640     7314.13
    232680     7314.44
    232720     7316.79
    232760     7317.81
    232800     7318.51
    232840     7319.91
    232880     7321.42
    232920     7322.54
    232960     7323.77
    233000     7325.61
    233040     7326.32
    233080      7327.3
    233120     7329.06
    233160      7330.1
    233200     7332.06
    233240     7331.93
    233280     7334.23
    233320     7335.39
    233360        7337
    233400     7338.34
    233440     7339.48
    233480     7339.75
    233520     7342.08
    233560     7343.12
    233600     7343.85
    233640     7345.23
    233680     7346.71
    233720     7347.86
    233760     7349.06
    233800     7350.92
    233840     7351.59
    233880     7352.57
    233920     7354.35
    233960      7355.4
    234000     7357.33
    234040     7357.21
    234080      7359.5
    234120     7360.66
    234160     7362.31
    234200     7363.64
    234240     7364.76
    234280     7365.02
    234320     7367.37
    234360     7368.43
    234400     7369.09
    234440     7370.53
    234480     7372.04
    234520     7373.14
    234560     7374.35
    234600     7376.21
    234640     7376.91
    234680     7377.86
    234720     7379.67
    234760      7380.7
    234800     7382.66
    234840     7382.54
    234880     7384.83
    234920     7385.99
    234960     7387.62
    235000     7388.94
    235040     7390.05
    235080     7390.33
    235120     7392.66
    235160     7393.73
    235200     7394.42
    235240     7395.83
    235280     7397.33
    235320     7398.46
    235360     7399.66
    235400     7401.53
    235440      7402.2
    235480     7403.15
    235520     7404.95
    235560     7405.98
    235600     7407.94
    235640     7407.81
    235680     7410.09
    235720     7411.29
    235760     7412.89
    235800     7414.21
    235840     7415.33
    235880     7415.61
    235920     7417.95
    235960        7419
    236000      7419.7
    236040     7421.09
    236080     7422.64
    236120     7423.76
    236160     7424.95
    236200     7426.81
    236240     7427.48
    236280     7428.43
    236320     7430.21
    236360     7431.22
    236400     7433.24
    236440     7433.08
    236480     7435.35
    236520     7436.58
    236560     7438.14
    236600     7439.48
    236640     7440.58
    236680     7440.87
    236720     7443.18
    236760     7444.23
    236800     7444.96
    236840     7446.36
    236880     7447.92
    236920     7448.99
    236960     7450.24
    237000     7452.04
    237040     7452.76
    237080     7453.65
    237120     7455.46
    237160     7456.48
    237200     7458.48
    237240     7458.33
    237280     7460.63
    237320     7461.81
    237360     7463.41
    237400     7464.72
    237440     7465.88
    237480     7466.15
    237520     7468.43
    237560      7469.5
    237600     7470.22
    237640     7471.64
    237680     7473.19
    237720     7474.27
    237760     7475.52
    237800      7477.3
    237840     7478.02
    237880     7478.94
    237920     7480.75
    237960     7481.77
    238000     7483.75
    238040     7483.58
    238080      7485.9
    238120      7487.1
    238160     7488.65
    238200     7490.03
    238240     7491.16
    238280     7491.43
    238320     7493.69
    238360     7494.81
    238400     7495.45
    238440      7496.9
    238480     7498.48
    238520     7499.54
    238560     7500.77
    238600     7502.55
    238640      7503.3
    238680     7504.22
    238720     7506.02
    238760     7507.05
    238800     7509.01
    238840     7508.84
    238880     7511.17
    238920     7512.36
    238960     7513.91
    239000     7515.29
    239040     7516.38
    239080      7516.7
    239120     7518.92
    239160     7520.09
    239200     7520.68
    239240     7522.16
    239280     7523.76
    239320     7524.78
    239360     7526.05
    239400     7527.82
    239440     7528.58
    239480      7529.5
    239520     7531.27
    239560     7532.33
    239600     7534.25
    239640     7534.09
    239680     7536.45
    239720     7537.63
    239760     7539.19
    239800     7540.54
    239840     7541.62
    239880     7541.99
    239920     7544.17
    239960     7545.37
    240000        7546
    240040     7547.44
    240080     7549.06
    240120     7550.08
    240160     7551.32
    240200     7553.09
    240240     7553.88
    240280      7554.8
    240320     7556.55
    240360     7557.59
    240400     7559.55
    240440     7559.38
    240480     7561.75
    240520     7562.89
    240560     7564.45
    240600     7565.83
    240640     7566.89
    240680     7567.27
    240720     7569.51
    240760     7570.68
    240800     7571.28
    240840     7572.72
    240880     7574.32
    240920     7575.36
    240960     7576.63
    241000     7578.36
    241040     7579.14
    241080     7580.07
    241120     7581.84
    241160     7582.88
    241200     7584.83
    241240     7584.67
    241280     7586.99
    241320     7588.19
    241360     7589.73
    241400     7591.13
    241440     7592.17
    241480     7592.56
    241520     7594.79
    241560     7595.94
    241600     7596.54
    241640     7597.94
    241680     7599.54
    241720     7600.57
    241760     7601.87
    241800      7603.6
    241840     7604.41
    241880     7605.31
    241920     7607.05
    241960     7608.09
    242000     7610.08
    242040     7609.88
    242080     7612.22
    242120     7613.43
    242160     7614.96
    242200     7616.38
    242240      7617.4
    242280     7617.78
    242320     7620.07
    242360     7621.15
    242400      7621.8
    242440     7623.15
    242480     7624.79
    242520     7625.79
    242560     7627.13
    242600     7628.86
    242640     7629.64
    242680     7630.55
    242720     7632.28
    242760     7633.31
    242800     7635.33
    242840     7635.09
    242880     7637.46
    242920     7638.66
    242960     7640.24
    243000     7641.63
    243040     7642.63
    243080     7643.04
    243120     7645.32
    243160     7646.42
    243200     7647.08
    243240     7648.38
    243280     7650.03
    243320     7651.04
    243360     7652.37
    243400     7654.11
    243440     7654.84
    243480     7655.77
    243520     7657.52
    243560     7658.56
    243600     7660.59
    243640      7660.3
    243680     7662.73
    243720      7663.9
    243760     7665.48
    243800      7666.9
    243840      7667.9
    243880     7668.28
    243920     7670.58
    243960     7671.67
    244000     7672.35
    244040     7673.63
    244080     7675.28
    244120     7676.33
    244160     7677.61
    244200     7679.35
    244240      7680.1
    244280     7681.04
    244320     7682.76
    244360     7683.83
    244400     7685.83
    244440     7685.54
    244480     7687.99
    244520     7689.16
    244560     7690.72
    244600     7692.13
    244640     7693.17
    244680     7693.49
    244720     7695.85
    244760     7696.96
    244800     7697.59
    244840     7698.86
    244880      7700.5
    244920     7701.54
    244960     7702.84
    245000     7704.61
    245040     7705.33
    245080     7706.29
    245120     7708.02
    245160     7709.07
    245200     7711.07
    245240     7710.77
    245280     7713.25
    245320      7714.4
    245360     7715.99
    245400     7717.41
    245440     7718.42
    245480     7718.74
    245520     7721.11
    245560     7722.18
    245600     7722.85
    245640      7724.1
    245680     7725.73
    245720     7726.77
    245760     7728.03
    245800     7729.82
    245840     7730.56
    245880     7731.53
    245920     7733.23
    245960     7734.31
    246000     7736.32
    246040     7736.03
    246080     7738.47
    246120     7739.62
    246160     7741.24
    246200     7742.66
    246240     7743.63
    246280     7743.96
    246320     7746.32
    246360     7747.42
    246400     7748.06
    246440     7749.33
    246480        7751
    246520     7752.02
    246560     7753.25
    246600     7755.05
    246640     7755.83
    246680     7756.78
    246720     7758.48
    246760     7759.57
    246800     7761.58
    246840     7761.23
    246880     7763.74
    246920     7764.89
    246960     7766.47
    247000     7767.91
    247040     7768.88
    247080     7769.22
    247120     7771.59
    247160     7772.66
    247200     7773.29
    247240     7774.58
    247280     7776.23
    247320     7777.28
    247360     7778.49
    247400     7780.34
    247440     7781.04
    247480     7782.04
    247520     7783.72
    247560      7784.8
    247600      7786.8
    247640     7786.48
    247680     7788.94
    247720     7790.13
    247760     7791.73
    247800     7793.16
    247840     7794.12
    247880     7794.46
    247920     7796.83
    247960     7797.92
    248000     7798.49
    248040     7799.81
    248080     7801.47
    248120     7802.52
    248160     7803.77
    248200     7805.61
    248240     7806.32
    248280     7807.31
    248320     7809.01
    248360     7810.06
    248400     7812.06
    248440     7811.74
    248480      7814.2
    248520      7815.4
    248560     7817.01
    248600     7818.43
    248640     7819.42
    248680      7819.7
    248720     7822.08
    248760      7823.2
    248800     7823.75
    248840     7825.09
    248880     7826.76
    248920     7827.78
    248960     7829.02
    249000     7830.85
    249040     7831.56
    249080     7832.57
    249120     7834.24
    249160     7835.33
    249200     7837.32
    249240     7837.03
    249280     7839.46
    249320     7840.63
    249360     7842.22
    249400     7843.69
    249440     7844.63
    249480     7844.94
    249520      7847.3
    249560     7848.44
    249600        7849
    249640     7850.32
    249680     7852.01
    249720     7853.02
    249760     7854.26
    249800     7856.09
    249840     7856.83
    249880     7857.79
    249920     7859.51
    249960     7860.58
    250000     7862.59
    250040     7862.25
    250080     7864.74
    250120     7865.87
    250160     7867.48
    250200     7868.97
    250240     7869.89
    250280      7870.2
    250320     7872.55
    250360      7873.7
    250400     7874.25
    250440      7875.6
    250480     7877.28
    250520      7878.3
    250560     7879.54
    250600     7881.36
    250640     7882.09
    250680     7883.04
    250720     7884.78
    250760     7885.83
    250800     7887.86
    250840      7887.5
    250880     7889.98
    250920     7891.14
    250960     7892.77
    251000     7894.22
    251040     7895.16
    251080     7895.43
    251120     7897.78
    251160     7898.96
    251200     7899.52
    251240     7900.85
    251280     7902.55
    251320     7903.56
    251360      7904.8
    251400     7906.63
    251440     7907.35
    251480      7908.3
    251520     7910.02
    251560     7911.07
    251600     7913.08
    251640     7912.73
    251680     7915.25
    251720     7916.39
    251760     7918.02
    251800      7919.5
    251840     7920.42
    251880      7920.7
    251920     7923.02
    251960     7924.26
    252000     7924.76
    252040      7926.1
    252080      7927.8
    252120     7928.81
    252160     7930.06
    252200     7931.88
    252240     7932.57
    252280     7933.55
    252320     7935.28
    252360     7936.31
    252400     7938.34
    252440     7937.99
    252480     7940.49
    252520     7941.71
    252560     7943.25
    252600     7944.79
    252640     7945.69
    252680     7945.93
    252720     7948.28
    252760     7949.54
    252800     7950.03
    252840     7951.33
    252880     7953.07
    252920     7954.07
    252960      7955.3
    253000     7957.15
    253040     7957.82
    253080     7958.81
    253120     7960.57
    253160     7961.53
    253200     7963.56
    253240     7963.24
    253280     7965.74
    253320     7966.94
    253360     7968.49
    253400     7970.04
    253440     7970.92
    253480     7971.17
    253520     7973.52
    253560     7974.71
    253600     7975.24
    253640     7976.56
    253680      7978.3
    253720     7979.34
    253760     7980.52
    253800     7982.38
    253840     7983.06
    253880     7984.01
    253920     7985.82
    253960     7986.78
    254000     7988.82
    254040     7988.47
    254080     7990.95
    254120      7992.2
    254160     7993.68
    254200     7995.32
    254240     7996.16
    254280      7996.4
    254320     7998.75
    254360     7999.94
    254400     8000.48
    254440     8001.79
    254480     8003.54
    254520     8004.57
    254560     8005.76
    254600     8007.62
    254640     8008.33
    254680     8009.26
    254720     8011.08
    254760        8012
    254800     8014.07
    254840     8013.73
    254880     8016.18
    254920     8017.41
    254960     8018.97
    255000     8020.57
    255040     8021.42
    255080     8021.66
    255120        8024
    255160     8025.18
    255200     8025.73
    255240     8027.08
    255280     8028.81
    255320     8029.84
    255360        8031
    255400      8032.9
    255440     8033.58
    255480     8034.54
    255520     8036.35
    255560     8037.32
    255600     8039.31
    255640     8038.97
    255680     8041.46
    255720     8042.68
    255760      8044.2
    255800     8045.84
    255840     8046.67
    255880     8046.93
    255920     8049.26
    255960     8050.46
    256000        8051
    256040     8052.35
    256080     8054.11
    256120     8055.08
    256160     8056.28
    256200     8058.18
    256240     8058.87
    256280     8059.82
    256320     8061.63
    256360     8062.59
    256400     8064.56
    256440     8064.26
    256480     8066.73
    256520     8067.95
    256560     8069.44
    256600     8071.08
    256640     8071.97
    256680     8072.21
    256720     8074.56
    256760     8075.73
    256800     8076.28
    256840     8077.63
    256880     8079.36
    256920     8080.34
    256960     8081.55
    257000     8083.43
    257040     8084.12
    257080     8085.09
    257120     8086.91
    257160     8087.84
    257200     8089.85
    257240     8089.47
    257280        8092
    257320     8093.28
    257360     8094.69
    257400     8096.38
    257440     8097.25
    257480     8097.49
    257520     8099.85
    257560     8101.05
    257600     8101.58
    257640     8102.97
    257680     8104.64
    257720     8105.58
    257760     8106.91
    257800     8108.75
    257840     8109.41
    257880     8110.39
    257920     8112.21
    257960     8113.14
    258000     8115.18
    258040     8114.76
    258080     8117.33
    258120     8118.56
    258160     8119.98
    258200     8121.72
    258240     8122.59
    258280     8122.81
    258320     8125.15
    258360     8126.36
    258400     8126.89
    258440      8128.3
    258480     8129.92
    258520     8130.92
    258560     8132.25
    258600     8134.04
    258640     8134.72
    258680     8135.69
    258720     8137.51
    258760     8138.43
    258800     8140.45
    258840     8140.05
    258880     8142.63
    258920     8143.86
    258960     8145.31
    259000     8147.02
    259040     8147.87
    259080     8148.09
    259120     8150.45
    259160     8151.67
    259200     8152.19
    259240     8153.63
    259280     8155.25
    259320      8156.2
    259360     8157.48
    259400     8159.36
    259440     8160.03
    259480     8160.97
    259520      8162.8
    259560      8163.7
    259600     8165.74
    259640     8165.32
    259680     8167.94
    259720     8169.15
    259760     8170.56
    259800     8172.32
    259840     8173.18
    259880     8173.41
    259920     8175.77
    259960     8176.98
    260000     8177.48
    260040     8178.94
    260080     8180.56
    260120      8181.5
    260160     8182.81
    260200     8184.62
    260240     8185.32
    260280     8186.28
    260320     8188.11
    260360        8189
    260400     8191.07
    260440     8190.64
    260480     8193.24
    260520     8194.44
    260560     8195.89
    260600     8197.64
    260640     8198.53
    260680     8198.71
    260720     8201.09
    260760     8202.32
    260800     8202.78
    260840     8204.28
    260880     8205.92
    260920     8206.86
    260960     8208.13
    261000     8209.97
    261040     8210.64
    261080      8211.6
    261120     8213.46
    261160     8214.29
    261200     8216.38
    261240     8215.96
    261280     8218.52
    261320     8219.75
    261360     8221.23
    261400     8222.93
    261440     8223.83
    261480     8223.97
    261520     8226.41
    261560     8227.61
    261600     8228.11
    261640      8229.6
    261680     8231.24
    261720     8232.17
    261760     8233.43
    261800     8235.28
    261840     8235.97
    261880     8236.91
    261920     8238.78
    261960     8239.61
    262000     8241.71
    262040     8241.27
    262080     8243.83
    262120     8245.06
    262160     8246.58
    262200     8248.25
    262240     8249.13
    262280     8249.33
    262320     8251.73
    262360     8252.92
    262400     8253.45
    262440      8254.9
    262480     8256.55
    262520     8257.51
    262560     8258.74
    262600     8260.59
    262640     8261.33
    262680     8262.23
    262720      8264.1
    262760      8264.9
    262800     8267.05
    262840     8266.59
    262880     8269.15
    262920     8270.38
    262960     8271.91
    263000     8273.56
    263040     8274.43
    263080     8274.62
    263120     8277.08
    263160     8278.27
    263200     8278.79
    263240     8280.24
    263280     8281.89
    263320     8282.85
    263360      8284.1
    263400     8285.92
    263440     8286.67
    263480     8287.57
    263520     8289.42
    263560     8290.29
    263600     8292.42
    263640      8291.9
    263680     8294.47
    263720     8295.71
    263760     8297.23
    263800      8298.9
    263840     8299.78
    263880     8299.98
    263920     8302.41
    263960     8303.62
    264000     8304.14
    264040     8305.58
    264080     8307.22
    264120     8308.17
    264160     8309.45
    264200     8311.29
    264240     8312.04
    264280     8312.92
    264320     8314.75
    264360     8315.64
    264400     8317.78
    264440      8317.2
    264480     8319.85
    264520     8321.04
    264560     8322.55
    264600     8324.25
    264640     8325.16
    264680     8325.33
    264720     8327.75
    264760     8328.99
    264800     8329.44
    264840     8330.89
    264880     8332.57
    264920     8333.54
    264960     8334.81
    265000     8336.61
    265040      8337.4
    265080     8338.28
    265120      8340.1
    265160     8340.99
    265200     8343.11
    265240     8342.55
    265280      8345.2
    265320     8346.38
    265360      8347.9
    265400     8349.62
    265440     8350.51
    265480     8350.67
    265520     8353.13
    265560     8354.36
    265600     8354.82
    265640     8356.26
    265680     8357.96
    265720     8358.91
    265760     8360.18
    265800        8362
    265840     8362.77
    265880     8363.64
    265920     8365.46
    265960      8366.4
    266000     8368.48
    266040     8367.91
    266080     8370.58
    266120     8371.73
    266160     8373.26
    266200     8374.99
    266240     8375.87
    266280     8376.03
    266320     8378.49
    266360     8379.77
    266400     8380.19
    266440     8381.62
    266480     8383.33
    266520     8384.28
    266560     8385.49
    266600     8387.36
    266640     8388.13
    266680     8388.96
    266720     8390.81
    266760     8391.76
    266800     8393.85
    266840     8393.25
    266880     8395.94
    266920     8397.08
    266960     8398.64
    267000      8400.4
    267040     8401.23
    267080     8401.37
    267120     8403.86
    267160     8405.13
    267200     8405.54
    267240        8407
    267280     8408.69
    267320     8409.63
    267360     8410.89
    267400     8412.74
    267440     8413.53
    267480     8414.34
    267520     8416.14
    267560     8417.17
    267600     8419.21
    267640     8418.67
    267680     8421.33
    267720     8422.43
    267760     8423.99
    267800      8425.8
    267840     8426.61
    267880     8426.75
    267920     8429.24
    267960     8430.55
    268000     8430.93
    268040     8432.37
    268080     8434.04
    268120     8435.01
    268160     8436.28
    268200     8438.14
    268240      8438.9
    268280      8439.7
    268320     8441.55
    268360     8442.57
    268400     8444.59
    268440     8444.04
    268480     8446.67
    268520     8447.87
    268560     8449.35
    268600     8451.17
    268640     8452.04
    268680     8452.15
    268720     8454.67
    268760     8455.96
    268800      8456.3
    268840     8457.72
    268880     8459.38
    268920     8460.39
    268960     8461.67
    269000     8463.51
    269040     8464.29
    269080      8465.1
    269120     8466.92
    269160     8467.97
    269200     8469.96
    269240     8469.38
    269280     8472.09
    269320     8473.24
    269360      8474.7
    269400     8476.55
    269440     8477.47
    269480     8477.53
    269520     8480.06
    269560     8481.33
    269600     8481.67
    269640     8483.09
    269680     8484.74
    269720     8485.75
    269760     8487.03
    269800     8488.86
    269840     8489.66
    269880     8490.46
    269920     8492.27
    269960     8493.36
    270000     8495.31
    270040     8494.77
    270080     8497.44
    270120     8498.62
    270160     8500.06
    270200     8501.98
    270240     8502.82
    270280     8502.89
    270320     8505.42
    270360     8506.73
    270400     8507.04
    270440     8508.46
    270480     8510.11
    270520     8511.11
    270560      8512.4
    270600     8514.22
    270640        8515
    270680     8515.84
    270720     8517.62
    270760     8518.72
    270800     8520.69
    270840      8520.1
    270880      8522.8
    270920     8523.98
    270960     8525.38
    271000     8527.35
    271040     8528.21
    271080     8528.26
    271120     8530.77
    271160      8532.1
    271200     8532.35
    271240     8533.85
    271280      8535.5
    271320     8536.48
    271360     8537.74
    271400     8539.58
    271440     8540.34
    271480     8541.21
    271520     8542.99
    271560     8544.08
    271600     8546.09
    271640     8545.46
    271680     8548.18
    271720     8549.38
    271760     8550.74
    271800     8552.72
    271840     8553.58
    271880      8553.6
    271920     8556.13
    271960     8557.46
    272000     8557.73
    272040     8559.18
    272080     8560.89
    272120     8561.81
    272160     8563.09
    272200     8564.94
    272240      8565.7
    272280     8566.58
    272320     8568.33
    272360     8569.44
    272400     8571.44
    272440     8570.82
    272480     8573.53
    272520     8574.76
    272560     8576.09
    272600     8578.09
    272640     8578.95
    272680     8578.94
    272720     8581.46
    272760     8582.78
    272800     8583.06
    272840     8584.57
    272880     8586.24
    272920     8587.18
    272960     8588.43
    273000     8590.29
    273040     8591.04
    273080     8591.92
    273120     8593.68
    273160     8594.77
    273200      8596.8
    273240     8596.19
    273280     8598.91
    273320     8600.14
    273360     8601.45
    273400     8603.45
    273440     8604.29
    273480     8604.29
    273520     8606.79
    273560     8608.14
    273600     8608.42
    273640     8609.91
    273680     8611.61
    273720     8612.55
    273760     8613.75
    273800     8615.64
    273840     8616.37
    273880     8617.26
    273920     8619.06
    273960     8620.13
    274000     8622.17
    274040     8621.54
    274080     8624.25
    274120     8625.49
    274160     8626.81
    274200      8628.8
    274240      8629.7
    274280     8629.67
    274320     8632.17
    274360     8633.51
    274400     8633.79
    274440     8635.31
    274480     8636.99
    274520     8637.92
    274560     8639.13
    274600     8641.03
    274640     8641.75
    274680     8642.63
    274720     8644.42
    274760      8645.5
    274800     8647.54
    274840     8646.88
    274880     8649.66
    274920     8650.84
    274960     8652.17
    275000     8654.21
    275040     8655.06
    275080        8655
    275120     8657.57
    275160     8658.88
    275200     8659.14
    275240     8660.73
    275280     8662.38
    275320     8663.33
    275360     8664.54
    275400     8666.41
    275440     8667.12
    275480     8668.03
    275520     8669.81
    275560      8670.9
    275600     8672.95
    275640     8672.31
    275680     8675.08
    275720     8676.25
    275760     8677.56
    275800     8679.59
    275840     8680.46
    275880     8680.41
    275920     8682.97
    275960     8684.23
    276000     8684.56
    276040     8686.12
    276080     8687.76
    276120     8688.74
    276160     8689.96
    276200     8691.81
    276240     8692.49
    276280     8693.45
    276320     8695.23
    276360     8696.29
    276400     8698.33
    276440     8697.71
    276480     8700.47
    276520     8701.62
    276560     8702.96
    276600     8705.01
    276640     8705.87
    276680      8705.8
    276720     8708.36
    276760     8709.62
    276800     8709.94
    276840     8711.53
    276880     8713.16
    276920     8714.12
    276960     8715.32
    277000     8717.21
    277040     8717.88
    277080     8718.85
    277120     8720.63
    277160     8721.73
    277200     8723.74
    277240     8723.11
    277280     8725.87
    277320     8727.05
    277360     8728.39
    277400      8730.4
    277440     8731.31
    277480      8731.2
    277520     8733.75
    277560     8735.01
    277600     8735.32
    277640     8736.92
    277680     8738.59
    277720     8739.54
    277760     8740.72
    277800      8742.6
    277840     8743.24
    277880     8744.28
    277920     8746.03
    277960      8747.1
    278000     8749.11
    278040     8748.48
    278080     8751.28
    278120     8752.46
    278160     8753.77
    278200     8755.82
    278240     8756.71
    278280     8756.57
    278320     8759.14
    278360     8760.41
    278400     8760.74
    278440     8762.32
    278480     8763.96
    278520     8764.91
    278560      8766.1
    278600     8767.99
    278640     8768.67
    278680     8769.67
    278720     8771.44
    278760     8772.49
    278800     8774.52
    278840      8773.9
    278880     8776.68
    278920     8777.86
    278960     8779.18
    279000     8781.27
    279040     8782.08
    279080     8781.96
    279120     8784.54
    279160     8785.83
    279200     8786.14
    279240     8787.78
    279280     8789.35
    279320     8790.32
    279360      8791.5
    279400      8793.4
    279440     8794.09
    279480     8795.11
    279520     8796.82
    279560     8797.93
    279600     8799.92
    279640     8799.33
    279680     8802.08
    279720     8803.28
    279760     8804.62
    279800     8806.75
    279840     8807.52
    279880     8807.36
    279920     8809.99
    279960     8811.26
    280000     8811.58
    280040     8813.21
    280080     8814.79
    280120     8815.74
    280160     8816.91
    280200     8818.84
    280240      8819.5
    280280     8820.57
    280320     8822.28
    280360     8823.37
    280400     8825.35
    280440     8824.78
    280480     8827.53
    280520     8828.71
    280560     8830.08
    280600     8832.21
    280640     8832.97
    280680     8832.84
    280720     8835.45
    280760     8836.72
    280800     8837.06
    280840     8838.59
    280880     8840.25
    280920     8841.23
    280960     8842.38
    281000     8844.28
    281040     8844.93
    281080     8846.02
    281120     8847.71
    281160      8848.8
    281200     8850.78
    281240     8850.19
    281280     8852.95
    281320     8854.11
    281360     8855.52
    281400      8857.7
    281440     8858.38
    281480     8858.31
    281520     8860.84
    281560     8862.14
    281600     8862.48
    281640     8864.03
    281680     8865.66
    281720     8866.65
    281760      8867.8
    281800      8869.7
    281840     8870.36
    281880     8871.43
    281920     8873.12
    281960      8874.2
    282000     8876.19
    282040     8875.62
    282080     8878.38
    282120     8879.52
    282160     8880.95
    282200     8883.15
    282240      8883.8
    282280     8883.67
    282320     8886.25
    282360     8887.58
    282400     8887.91
    282440     8889.45
    282480     8891.04
    282520     8892.06
    282560     8893.22
    282600     8895.09
    282640     8895.75
    282680     8896.81
    282720     8898.54
    282760     8899.62
    282800     8901.58
    282840     8900.96
    282880     8903.75
    282920     8904.93
    282960     8906.34
    283000     8908.54
    283040     8909.16
    283080     8909.08
    283120      8911.6
    283160     8912.93
    283200     8913.28
    283240     8914.83
    283280     8916.43
    283320     8917.46
    283360     8918.59
    283400     8920.46
    283440     8921.14
    283480     8922.17
    283520      8923.9
    283560     8924.95
    283600     8926.97
    283640     8926.35
    283680     8929.16
    283720     8930.31
    283760     8931.74
    283800     8933.91
    283840     8934.54
    283880     8934.47
    283920     8936.92
    283960     8938.31
    284000     8938.66
    284040     8940.18
    284080     8941.79
    284120     8942.86
    284160     8943.97
    284200     8945.82
    284240     8946.52
    284280     8947.54
    284320      8949.3
    284360     8950.35
    284400     8952.39
    284440     8951.76
    284480     8954.56
    284520     8955.77
    284560     8957.16
    284600     8959.31
    284640     8959.95
    284680     8959.87
    284720     8962.33
    284760     8963.76
    284800     8964.09
    284840     8965.59
    284880     8967.18
    284920     8968.25
    284960     8969.39
    285000     8971.24
    285040     8971.96
    285080     8972.96
    285120     8974.72
    285160     8975.74
    285200     8977.82
    285240     8977.21
    285280     8979.99
    285320     8981.16
    285360     8982.58
    285400     8984.75
    285440     8985.37
    285480     8985.28
    285520     8987.72
    285560     8989.17
    285600      8989.5
    285640        8991
    285680     8992.62
    285720     8993.69
    285760     8994.82
    285800     8996.69
    285840     8997.36
    285880     8998.37
    285920     9000.11
    285960     9001.11
    286000     9003.23
    286040     9002.61
    286080     9005.45
    286120      9006.6
    286160     9007.97
    286200     9010.17
    286240      9010.8
    286280     9010.68
    286320     9013.14
    286360     9014.62
    286400     9014.89
    286440     9016.44
    286480     9018.03
    286520     9019.14
    286560     9020.28
    286600     9022.15
    286640     9022.79
    286680     9023.81
    286720     9025.54
    286760     9026.54
    286800     9028.65
    286840     9028.04
    286880     9030.87
    286920     9032.03
    286960     9033.39
    287000     9035.57
    287040     9036.21
    287080     9036.07
    287120     9038.53
    287160     9040.05
    287200     9040.28
    287240     9041.85
    287280     9043.44
    287320     9044.52
    287360     9045.66
    287400     9047.52
    287440      9048.2
    287480     9049.22
    287520     9050.95
    287560     9051.94
    287600     9054.08
    287640     9053.41
    287680     9056.28
    287720     9057.41
    287760     9058.81
    287800     9060.95
    287840     9061.63
    287880     9061.49
    287920     9063.95
    287960     9065.46
    288000     9065.68
    288040     9067.29
    288080     9068.85
    288120     9069.91
    288160     9071.08
    288200     9072.94
    288240     9073.63
    288280     9074.59
    288320     9076.36
    288360     9077.34
    288400     9079.48
    288440     9078.83
    288480     9081.68
    288520     9082.83
    288560     9084.25
    288600     9086.43
    288640      9087.1
    288680     9086.93
    288720     9089.41
    288760     9090.89
    288800     9091.14
    288840     9092.73
    288880     9094.29
    288920     9095.32
    288960     9096.52
    289000     9098.38
    289040     9099.05
    289080     9100.03
    289120     9101.76
    289160     9102.75
    289200     9104.89
    289240     9104.31
    289280     9107.11
    289320     9108.28
    289360     9109.66
    289400     9111.86
    289440     9112.57
    289480     9112.35
    289520     9114.84
    289560     9116.34
    289600     9116.57
    289640      9118.2
    289680     9119.73
    289720     9120.82
    289760     9121.95
    289800     9123.82
    289840     9124.49
    289880     9125.46
    289920     9127.21
    289960     9128.18
    290000     9130.31
    290040     9129.76
    290080     9132.54
    290120     9133.71
    290160     9135.08
    290200     9137.31
    290240     9137.98
    290280     9137.79
    290320     9140.27
    290360     9141.78
    290400     9142.04
    290440     9143.63
    290480     9145.18
    290520     9146.26
    290560     9147.41
    290600     9149.28
    290640     9149.94
    290680     9150.89
    290720     9152.68
    290760     9153.61
    290800     9155.76
    290840      9155.2
    290880     9157.98
    290920     9159.13
    290960      9160.5
    291000     9162.76
    291040     9163.46
    291080     9163.22
    291120     9165.73
    291160     9167.21
    291200      9167.5
    291240     9169.09
    291280     9170.67
    291320     9171.73
    291360     9172.89
    291400     9174.73
    291440     9175.44
    291480     9176.38
    291520     9178.16
    291560     9179.08
    291600     9181.27
    291640     9180.69
    291680     9183.45
    291720      9184.6
    291760     9185.99
    291800     9188.26
    291840     9188.98
    291880     9188.68
    291920     9191.21
    291960     9192.68
    292000     9192.96
    292040     9194.63
    292080     9196.16
    292120     9197.21
    292160     9198.33
    292200     9200.18
    292240     9200.93
    292280     9201.81
    292320     9203.64
    292360     9204.59
    292400     9206.74
    292440     9206.18
    292480     9208.93
    292520     9210.11
    292560     9211.42
    292600     9213.74
    292640     9214.44
    292680     9214.08
    292720     9216.69
    292760     9218.16
    292800     9218.45
    292840      9220.1
    292880     9221.66
    292920     9222.67
    292960     9223.81
    293000     9225.63
    293040     9226.39
    293080     9227.32
    293120     9229.09
    293160     9230.04
    293200     9232.21
    293240     9231.69
    293280     9234.45
    293320     9235.57
    293360      9236.9
    293400     9239.21
    293440     9239.93
    293480     9239.58
    293520     9242.16
    293560     9243.64
    293600     9243.94
    293640     9245.59
    293680     9247.14
    293720     9248.19
    293760     9249.29
    293800     9251.08
    293840     9251.84
    293880     9252.82
    293920     9254.55
    293960     9255.51
    294000     9257.71
    294040     9257.15
    294080     9259.94
    294120      9261.1
    294160     9262.38
    294200     9264.68
    294240     9265.41
    294280     9265.08
    294320     9267.63
    294360     9269.12
    294400     9269.44
    294440     9271.04
    294480     9272.62
    294520     9273.67
    294560     9274.77
    294600     9276.58
    294640     9277.37
    294680     9278.33
    294720     9280.01
    294760     9281.04
    294800     9283.17
    294840     9282.67
    294880     9285.46
    294920     9286.57
    294960     9287.94
    295000     9290.22
    295040     9290.93
    295080      9290.6
    295120     9293.12
    295160     9294.65
    295200     9294.96
    295240     9296.56
    295280     9298.14
    295320     9299.18
    295360     9300.32
    295400     9302.11
    295440     9302.87
    295480     9303.87
    295520     9305.48
    295560     9306.52
    295600      9308.7
    295640     9308.17
    295680     9310.99
    295720     9312.05
    295760     9313.47
    295800     9315.73
    295840     9316.42
    295880     9316.09
    295920     9318.62
    295960     9320.17
    296000     9320.45
    296040     9322.06
    296080     9323.67
    296120     9324.67
    296160     9325.83
    296200      9327.6
    296240     9328.39
    296280     9329.39
    296320     9330.98
    296360     9332.03
    296400     9334.21
    296440     9333.66
    296480     9336.47
    296520     9337.54
    296560     9339.03
    296600     9341.27
    296640     9341.96
    296680      9341.6
    296720     9344.16
    296760      9345.7
    296800     9345.98
    296840     9347.59
    296880     9349.18
    296920     9350.16
    296960     9351.33
    297000      9353.1
    297040     9353.88
    297080     9354.82
    297120     9356.49
    297160     9357.53
    297200     9359.76
    297240     9359.19
    297280        9362
    297320     9362.97
    297360     9364.54
    297400     9366.77
    297440      9367.5
    297480     9367.06
    297520     9369.68
    297560     9371.19
    297600     9371.46
    297640     9373.08
    297680     9374.67
    297720     9375.66
    297760     9376.88
    297800      9378.6
    297840     9379.38
    297880     9380.32
    297920     9381.98
    297960     9382.99
    298000     9385.28
    298040     9384.65
    298080     9387.45
    298120     9388.43
    298160        9390
    298200     9392.24
    298240     9392.94
    298280      9392.5
    298320     9395.13
    298360     9396.65
    298400     9396.93
    298440     9398.56
    298480     9400.16
    298520     9401.17
    298560     9402.35
    298600     9404.07
    298640     9404.83
    298680     9405.79
    298720     9407.49
    298760     9408.53
    298800     9410.76
    298840     9410.11
    298880     9412.92
    298920     9413.92
    298960      9415.5
    299000     9417.74
    299040     9418.43
    299080     9417.98
    299120     9420.56
    299160     9422.17
    299200      9422.4
    299240     9424.04
    299280     9425.65
    299320     9426.68
    299360     9427.81
    299400     9429.55
    299440      9430.3
    299480     9431.29
    299520     9432.97
    299560     9434.01
    299600     9436.21
    299640     9435.58
    299680     9438.39
    299720     9439.38
    299760     9440.98
    299800     9443.24
    299840     9443.91
    299880     9443.48
    299920     9446.02
    299960     9447.66
    300000      9447.9
    300040      9449.5
    300080     9451.11
    300120     9452.12
    300160     9453.28
    300200     9454.99
    300240     9455.74
    300280     9456.75
    300320     9458.44
    300360     9459.51
    300400     9461.67
    300440     9461.02
    300480     9463.84
    300520     9464.83
    300560     9466.43
    300600     9468.72
    300640     9469.38
    300680     9468.93
    300720     9471.47
    300760     9473.11
    300800     9473.38
    300840     9474.97
    300880     9476.61
    300920     9477.56
    300960     9478.77
    301000     9480.49
    301040      9481.2
    301080     9482.22
    301120     9483.95
    301160     9484.99
    301200     9487.17
    301240     9486.48
    301280      9489.3
    301320     9490.34
    301360     9491.91
    301400     9494.18
    301440     9494.87
    301480     9494.38
    301520     9496.98
    301560     9498.58
    301600     9498.84
    301640     9500.45
    301680     9502.06
    301720     9503.03
    301760     9504.26
    301800     9505.99
    301840     9506.69
    301880     9507.74
    301920     9509.43
    301960      9510.5
    302000     9512.65
    302040     9511.94
    302080     9514.78
    302120     9515.77
    302160     9517.38
    302200     9519.64
    302240     9520.33
    302280     9519.85
    302320     9522.46
    302360     9524.07
    302400      9524.3
    302440     9525.95
    302480     9527.52
    302520      9528.5
    302560     9529.71
    302600     9531.45
    302640     9532.16
    302680     9533.19
    302720     9534.87
    302760     9535.98
    302800     9538.09
    302840     9537.36
    302880      9540.3
    302920     9541.18
    302960     9542.84
    303000     9545.08
    303040     9545.78
    303080     9545.27
    303120     9547.91
    303160     9549.53
    303200      9549.7
    303240     9551.38
    303280     9552.97
    303320     9553.95
    303360     9555.19
    303400     9556.94
    303440     9557.63
    303480     9558.59
    303520     9560.38
    303560     9561.42
    303600     9563.56
    303640     9562.78
    303680      9565.8
    303720     9566.58
    303760     9568.27
    303800     9570.55
    303840     9571.25
    303880     9570.73
    303920     9573.42
    303960     9574.97
    304000     9575.16
    304040     9576.84
    304080     9578.45
    304120     9579.43
    304160     9580.67
    304200     9582.42
    304240     9583.12
    304280     9584.07
    304320     9585.92
    304360     9586.93
    304400     9589.03
    304440     9588.22
    304480     9591.31
    304520     9592.08
    304560     9593.75
    304600     9596.05
    304640     9596.69
    304680      9596.2
    304720     9598.86
    304760      9600.4
    304800     9600.63
    304840     9602.27
    304880     9603.93
    304920     9604.88
    304960     9606.14
    305000      9607.9
    305040     9608.57
    305080     9609.55
    305120     9611.35
    305160     9612.36
    305200     9614.45
    305240     9613.64
    305280     9616.77
    305320     9617.51
    305360      9619.2
    305400      9621.5
    305440     9622.13
    305480     9621.59
    305520      9624.3
    305560     9625.84
    305600     9626.06
    305640     9627.73
    305680     9629.41
    305720     9630.32
    305760     9631.63
    305800     9633.35
    305840     9633.98
    305880        9635
    305920     9636.78
    305960     9637.75
    306000     9639.86
    306040     9639.09
    306080     9642.19
    306120     9642.96
    306160     9644.64
    306200     9646.91
    306240     9647.53
    306280     9647.01
    306320     9649.77
    306360     9651.31
    306400     9651.48
    306440     9653.18
    306480     9654.83
    306520     9655.73
    306560     9657.07
    306600     9658.78
    306640     9659.38
    306680     9660.41
    306720     9662.16
    306760      9663.2
    306800     9665.28
    306840     9664.51
    306880     9667.62
    306920     9668.35
    306960     9670.06
    307000     9672.33
    307040     9672.94
    307080     9672.48
    307120     9675.17
    307160     9676.73
    307200     9676.89
    307240     9678.62
    307280     9680.25
    307320     9681.11
    307360     9682.51
    307400     9684.19
    307440     9684.79
    307480     9685.83
    307520      9687.6
    307560     9688.59
    307600     9690.73
    307640      9689.9
    307680     9693.04
    307720     9693.75
    307760     9695.47
    307800     9697.73
    307840     9698.37
    307880     9697.88
    307920     9700.58
    307960     9702.13
    308000     9702.31
    308040     9704.01
    308080     9705.68
    308120     9706.53
    308160     9707.93
    308200     9709.64
    308240     9710.21
    308280      9711.2
    308320     9713.04
    308360     9713.95
    308400     9716.11
    308440     9715.31
    308480     9718.48
    308520     9719.16
    308560     9720.86
    308600     9723.11
    308640     9723.72
    308680     9723.29
    308720     9725.94
    308760     9727.52
    308800     9727.74
    308840     9729.39
    308880     9731.11
    308920      9731.9
    308960     9733.32
    309000     9735.08
    309040     9735.63
    309080     9736.61
    309120     9738.43
    309160     9739.34
    309200     9741.52
    309240     9740.75
    309280      9743.9
    309320     9744.55
    309360     9746.25
    309400     9748.53
    309440     9749.13
    309480     9748.76
    309520     9751.35
    309560      9752.9
    309600     9753.12
    309640     9754.79
    309680     9756.48
    309720     9757.34
    309760     9758.74
    309800      9760.5
    309840     9761.04
    309880        9762
    309920     9763.88
    309960     9764.74
    310000     9766.98
    310040     9766.17
    310080     9769.36
    310120     9769.95
    310160     9771.66
    310200     9773.96
    310240     9774.56
    310280     9774.17
    310320     9776.77
    310360     9778.28
    310400     9778.54
    310440     9780.22
    310480      9781.9
    310520     9782.76
    310560     9784.12
    310600     9785.92
    310640     9786.42
    310680     9787.37
    310720     9789.23
    310760     9790.13
    310800     9792.38
    310840     9791.57
    310880     9794.78
    310920     9795.38
    310960     9797.04
    311000     9799.32
    311040     9799.98
    311080     9799.56
    311120     9802.15
    311160     9803.69
    311200     9803.95
    311240     9805.61
    311280      9807.3
    311320     9808.15
    311360      9809.5
    311400     9811.35
    311440     9811.81
    311480     9812.77
    311520      9814.7
    311560     9815.54
    311600     9817.73
    311640     9816.97
    311680     9820.12
    311720      9820.8
    311760     9822.47
    311800     9824.72
    311840     9825.39
    311880     9824.93
    311920     9827.56
    311960     9829.08
    312000     9829.34
    312040     9831.02
    312080     9832.73
    312120     9833.53
    312160     9834.88
    312200     9836.76
    312240      9837.2
    312280     9838.16
    312320     9840.12
    312360     9840.97
    312400     9843.15
    312440     9842.41
    312480     9845.51
    312520     9846.21
    312560      9847.9
    312600     9850.17
    312640     9850.82
    312680     9850.34
    312720     9852.89
    312760     9854.52
    312800     9854.79
    312840     9856.43
    312880     9858.14
    312920     9858.93
    312960      9860.3
    313000     9862.19
    313040     9862.63
    313080     9863.56
    313120     9865.58
    313160      9866.4
    313200     9868.58
    313240     9867.82
    313280     9870.96
    313320     9871.63
    313360      9873.3
    313400     9875.61
    313440     9876.26
    313480     9875.74
    313520     9878.34
    313560     9879.93
    313600     9880.25
    313640     9881.86
    313680     9883.54
    313720     9884.36
    313760     9885.66
    313800      9887.6
    313840     9888.07
    313880     9888.95
    313920        9891
    313960     9891.83
    314000     9893.99
    314040     9893.21
    314080     9896.34
    314120     9897.07
    314160     9898.75
    314200     9901.01
    314240     9901.66
    314280     9901.19
    314320     9903.75
    314360     9905.28
    314400     9905.61
    314440     9907.28
    314480     9908.98
    314520     9909.76
    314560     9911.06
    314600     9913.01
    314640     9913.51
    314680     9914.38
    314720     9916.43
    314760     9917.25
    314800     9919.41
    314840     9918.66
    314880     9921.76
    314920     9922.45
    314960     9924.18
    315000     9926.43
    315040     9927.13
    315080     9926.57
    315120     9929.21
    315160     9930.72
    315200     9931.04
    315240     9932.72
    315280     9934.43
    315320     9935.18
    315360     9936.48
    315400     9938.48
    315440     9938.94
    315480     9939.86
    315520     9941.92
    315560     9942.72
    315600     9944.88
    315640     9944.11
    315680     9947.17
    315720     9947.89
    315760     9949.62
    315800     9951.91
    315840     9952.56
    315880     9951.99
    315920     9954.67
    315960     9956.17
    316000     9956.47
    316040     9958.15
    316080     9959.87
    316120     9960.68
    316160     9961.96
    316200     9963.97
    316240     9964.33
    316280     9965.28
    316320     9967.34
    316360     9968.17
    316400     9970.26
    316440     9969.57
    316480      9972.6
    316520     9973.29
    316560     9975.07
    316600     9977.35
    316640     9977.99
    316680     9977.47
    316720     9980.12
    316760      9981.6
    316800     9981.92
    316840     9983.62
    316880     9985.33
    316920     9986.12
    316960     9987.41
    317000     9989.43
    317040     9989.75
    317080     9990.72
    317120     9992.73
    317160     9993.57
    317200     9995.75
    317240     9995.05
    317280        9998
    317320     9998.75
    317360     10000.5
    317400     10002.8
    317440     10003.5
    317480     10002.9
    317520     10005.6
    317560       10007
    317600     10007.4
    317640     10009.1
    317680     10010.8
    317720     10011.5
    317760     10012.8
    317800     10014.9
    317840     10015.2
    317880     10016.2
    317920     10018.2
    317960       10019
    318000     10021.2
    318040     10020.5
    318080     10023.4
    318120     10024.2
    318160     10025.9
    318200     10028.3
    318240     10028.9
    318280     10028.4
    318320     10031.1
    318360     10032.5
    318400     10032.8
    318440     10034.6
    318480     10036.2
    318520     10036.9
    318560     10038.3
    318600     10040.3
    318640     10040.7
    318680     10041.6
    318720     10043.6
    318760     10044.4
    318800     10046.7
    318840       10046
    318880     10048.8
    318920     10049.6
    318960     10051.4
    319000     10053.7
    319040     10054.4
    319080     10053.8
    319120     10056.5
    319160       10058
    319200     10058.3
    319240       10060
    319280     10061.7
    319320     10062.4
    319360     10063.7
    319400     10065.7
    319440     10066.2
    319480     10067.1
    319520     10069.1
    319560     10069.9
    319600     10072.2
    319640     10071.4
    319680     10074.3
    319720     10075.1
    319760     10076.9
    319800     10079.2
    319840     10079.8
    319880     10079.3
    319920       10082
    319960     10083.4
    320000     10083.7
    320040     10085.5
    320080     10087.1
    320120     10087.9
    320160     10089.2
    320200     10091.2
    320240     10091.6
    320280     10092.6
    320320     10094.6
    320360     10095.3
    320400     10097.6
    320440     10096.9
    320480     10099.8
    320520     10100.6
    320560     10102.3
    320600     10104.6
    320640     10105.3
    320680     10104.8
    320720     10107.5
    320760       10109
    320800     10109.2
    320840       10111
    320880     10112.6
    320920     10113.4
    320960     10114.7
    321000     10116.7
    321040     10117.1
    321080     10118.1
    321120       10120
    321160     10120.9
    321200     10123.2
    321240     10122.4
    321280     10125.3
    321320     10126.1
    321360     10127.9
    321400     10130.1
    321440     10130.9
    321480     10130.3
    321520     10133.1
    321560     10134.5
    321600     10134.7
    321640     10136.5
    321680     10138.2
    321720     10138.9
    321760     10140.2
    321800     10142.2
    321840     10142.6
    321880     10143.7
    321920     10145.5
    321960     10146.4
    322000     10148.7
    322040     10147.9
    322080     10150.8
    322120     10151.6
    322160     10153.4
    322200     10155.6
    322240     10156.4
    322280     10155.8
    322320     10158.5
    322360       10160
    322400     10160.2
    322440       10162
    322480     10163.7
    322520     10164.4
    322560     10165.7
    322600     10167.7
    322640     10168.1
    322680     10169.2
    322720       10171
    322760     10171.8
    322800     10174.2
    322840     10173.4
    322880     10176.3
    322920     10177.2
    322960     10178.9
    323000     10181.1
    323040     10181.9
    323080     10181.3
    323120       10184
    323160     10185.5
    323200     10185.7
    323240     10187.5
    323280     10189.2
    323320     10189.9
    323360     10191.2
    323400     10193.1
    323440     10193.6
    323480     10194.7
    323520     10196.5
    323560     10197.3
    323600     10199.6
    323640     10198.9
    323680     10201.8
    323720     10202.7
    323760     10204.3
    323800     10206.5
    323840     10207.4
    323880     10206.7
    323920     10209.5
    323960       10211
    324000     10211.2
    324040       10213
    324080     10214.7
    324120     10215.4
    324160     10216.7
    324200     10218.6
    324240     10219.1
    324280     10220.2
    324320     10221.9
    324360     10222.8
    324400     10225.1
    324440     10224.3
    324480     10227.3
    324520     10228.2
    324560     10229.8
    324600       10232
    324640     10232.9
    324680     10232.2
    324720       10235
    324760     10236.4
    324800     10236.6
    324840     10238.5
    324880     10240.2
    324920     10240.8
    324960     10242.2
    325000     10244.1
    325040     10244.5
    325080     10245.6
    325120     10247.4
    325160     10248.2
    325200     10250.5
    325240     10249.8
    325280     10252.8
    325320     10253.6
    325360     10255.3
    325400     10257.5
    325440     10258.3
    325480     10257.7
    325520     10260.4
    325560     10261.9
    325600     10262.1
    325640     10263.9
    325680     10265.7
    325720     10266.2
    325760     10267.6
    325800     10269.6
    325840       10270
    325880     10271.1
    325920     10272.8
    325960     10273.7
    326000       10276
    326040     10275.3
    326080     10278.2
    326120     10279.1
    326160     10280.7
    326200       10283
    326240     10283.8
    326280     10283.2
    326320     10285.9
    326360     10287.4
    326400     10287.6
    326440     10289.4
    326480     10291.1
    326520     10291.7
    326560       10293
    326600       10295
    326640     10295.5
    326680     10296.6
    326720     10298.3
    326760     10299.2
    326800     10301.5
    326840     10300.7
    326880     10303.7
    326920     10304.6
    326960     10306.2
    327000     10308.5
    327040     10309.3
    327080     10308.6
    327120     10311.4
    327160     10312.8
    327200     10313.1
    327240     10314.9
    327280     10316.6
    327320     10317.2
    327360     10318.4
    327400     10320.4
    327440       10321
    327480       10322
    327520     10323.8
    327560     10324.7
    327600     10326.9
    327640     10326.2
    327680     10329.1
    327720       10330
    327760     10331.7
    327800       10334
    327840     10334.8
    327880     10334.1
    327920     10336.9
    327960     10338.3
    328000     10338.6
    328040     10340.3
    328080       10342
    328120     10342.7
    328160     10343.9
    328200     10345.9
    328240     10346.4
    328280     10347.5
    328320     10349.3
    328360     10350.1
    328400     10352.3
    328440     10351.7
    328480     10354.6
    328520     10355.4
    328560     10357.2
    328600     10359.4
    328640     10360.2
    328680     10359.6
    328720     10362.4
    328760     10363.7
    328800     10364.1
    328840     10365.8
    328880     10367.4
    328920     10368.1
    328960     10369.4
    329000     10371.3
    329040     10371.9
    329080     10372.9
    329120     10374.8
    329160     10375.6
    329200     10377.8
    329240     10377.1
    329280       10380
    329320     10380.9
    329360     10382.5
    329400     10384.9
    329440     10385.6
    329480       10385
    329520     10387.8
    329560     10389.2
    329600     10389.5
    329640     10391.2
    329680     10392.9
    329720     10393.5
    329760     10394.8
    329800     10396.7
    329840     10397.3
    329880     10398.3
    329920     10400.2
    329960       10401
    330000     10403.2
    330040     10402.6
    330080     10405.4
    330120     10406.3
    330160       10408
    330200     10410.3
    330240       10411
    330280     10410.4
    330320     10413.3
    330360     10414.6
    330400     10414.9
    330440     10416.6
    330480     10418.4
    330520     10418.9
    330560     10420.2
    330600     10422.1
    330640     10422.7
    330680     10423.7
    330720     10425.6
    330760     10426.5
    330800     10428.6
    330840       10428
    330880     10430.8
    330920     10431.8
    330960     10433.5
    331000     10435.7
    331040     10436.5
    331080     10435.8
    331120     10438.7
    331160       10440
    331200     10440.4
    331240       10442
    331280     10443.8
    331320     10444.3
    331360     10445.6
    331400     10447.6
    331440     10448.1
    331480     10449.2
    331520       10451
    331560     10451.9
    331600     10454.1
    331640     10453.4
    331680     10456.2
    331720     10457.2
    331760     10458.9
    331800     10461.2
    331840     10461.9
    331880     10461.3
    331920     10464.2
    331960     10465.5
    332000     10465.9
    332040     10467.4
    332080     10469.3
    332120     10469.8
    332160     10471.1
    332200     10473.1
    332240     10473.6
    332280     10474.6
    332320     10476.5
    332360     10477.4
    332400     10479.5
    332440     10478.9
    332480     10481.7
    332520     10482.6
    332560     10484.4
    332600     10486.7
    332640     10487.4
    332680     10486.7
    332720     10489.7
    332760     10490.9
    332800     10491.4
    332840     10492.9
    332880     10494.8
    332920     10495.2
    332960     10496.6
    333000     10498.5
    333040     10499.1
    333080     10500.1
    333120     10501.9
    333160     10502.8
    333200     10504.9
    333240     10504.3
    333280     10507.2
    333320       10508
    333360     10509.8
    333400     10512.2
    333440     10512.9
    333480     10512.2
    333520     10515.2
    333560     10516.4
    333600     10516.9
    333640     10518.4
    333680     10520.3
    333720     10520.7
    333760     10522.1
    333800       10524
    333840     10524.5
    333880     10525.6
    333920     10527.3
    333960     10528.2
    334000     10530.4
    334040     10529.8
    334080     10532.6
    334120     10533.5
    334160     10535.3
    334200     10537.6
    334240     10538.3
    334280     10537.7
    334320     10540.6
    334360     10541.8
    334400     10542.3
    334440     10543.9
    334480     10545.7
    334520     10546.2
    334560     10547.6
    334600     10549.5
    334640       10550
    334680       10551
    334720     10552.8
    334760     10553.7
    334800     10555.8
    334840     10555.2
    334880     10558.1
    334920       10559
    334960     10560.8
    335000     10563.2
    335040     10563.8
    335080     10563.1
    335120     10566.1
    335160     10567.3
    335200     10567.7
    335240     10569.3
    335280     10571.2
    335320     10571.6
    335360       10573
    335400       10575
    335440     10575.5
    335480     10576.5
    335520     10578.2
    335560     10579.1
    335600     10581.3
    335640     10580.7
    335680     10583.6
    335720     10584.4
    335760     10586.2
    335800     10588.7
    335840     10589.2
    335880     10588.6
    335920     10591.6
    335960     10592.7
    336000     10593.2
    336040     10594.8
    336080     10596.6
    336120     10597.1
    336160     10598.5
    336200     10600.4
    336240       10601
    336280       10602
    336320     10603.7
    336360     10604.6
    336400     10606.8
    336440     10606.2
    336480       10609
    336520     10609.9
    336560     10611.7
    336600     10614.1
    336640     10614.7
    336680     10614.1
    336720       10617
    336760     10618.2
    336800     10618.7
    336840     10620.3
    336880     10622.1
    336920     10622.6
    336960     10623.9
    337000     10625.9
    337040     10626.4
    337080     10627.5
    337120     10629.1
    337160       10630
    337200     10632.2
    337240     10631.6
    337280     10634.5
    337320     10635.3
    337360     10637.1
    337400     10639.6
    337440     10640.2
    337480     10639.5
    337520     10642.5
    337560     10643.6
    337600     10644.1
    337640     10645.8
    337680     10647.6
    337720     10648.1
    337760     10649.4
    337800     10651.4
    337840     10651.8
    337880     10652.9
    337920     10654.7
    337960     10655.5
    338000     10657.7
    338040     10657.1
    338080       10660
    338120     10660.8
    338160     10662.7
    338200       10665
    338240     10665.7
    338280       10665
    338320       10668
    338360     10669.2
    338400     10669.6
    338440     10671.2
    338480     10673.1
    338520     10673.6
    338560     10674.8
    338600     10676.9
    338640     10677.4
    338680     10678.4
    338720     10680.2
    338760       10681
    338800     10683.2
    338840     10682.6
    338880     10685.5
    338920     10686.3
    338960     10688.1
    339000     10690.5
    339040     10691.2
    339080     10690.5
    339120     10693.4
    339160     10694.7
    339200     10695.2
    339240     10696.7
    339280     10698.6
    339320       10699
    339360     10700.3
    339400     10702.4
    339440     10702.8
    339480     10703.9
    339520     10705.7
    339560     10706.4
    339600     10708.7
    339640       10708
    339680       10711
    339720     10711.7
    339760     10713.7
    339800       10716
    339840     10716.7
    339880     10715.9
    339920     10718.9
    339960     10720.2
    340000     10720.7
    340040     10722.1
    340080     10724.1
    340120     10724.5
    340160     10725.8
    340200     10727.9
    340240     10728.3
    340280     10729.3
    340320     10731.2
    340360     10731.9
    340400     10734.2
    340440     10733.5
    340480     10736.4
    340520     10737.2
    340560     10739.1
    340600     10741.6
    340640     10742.1
    340680     10741.4
    340720     10744.3
    340760     10745.7
    340800     10746.2
    340840     10747.6
    340880     10749.5
    340920     10749.9
    340960     10751.3
    341000     10753.3
    341040     10753.8
    341080     10754.8
    341120     10756.6
    341160     10757.4
    341200     10759.6
    341240       10759
    341280     10761.9
    341320     10762.7
    341360     10764.6
    341400       10767
    341440     10767.6
    341480     10766.9
    341520     10769.9
    341560     10771.1
    341600     10771.7
    341640     10773.1
    341680       10775
    341720     10775.4
    341760     10776.7
    341800     10778.8
    341840     10779.3
    341880     10780.3
    341920     10782.1
    341960     10782.9
    342000     10785.1
    342040     10784.5
    342080     10787.4
    342120     10788.2
    342160     10790.1
    342200     10792.5
    342240     10793.1
    342280     10792.3
    342320     10795.3
    342360     10796.6
    342400     10797.2
    342440     10798.5
    342480     10800.5
    342520     10800.9
    342560     10802.2
    342600     10804.2
    342640     10804.8
    342680     10805.8
    342720     10807.5
    342760     10808.4
    342800     10810.6
    342840       10810
    342880     10812.9
    342920     10813.6
    342960     10815.6
    343000       10818
    343040     10818.6
    343080     10817.7
    343120     10820.8
    343160     10822.1
    343200     10822.6
    343240       10824
    343280     10825.9
    343320     10826.3
    343360     10827.7
    343400     10829.7
    343440     10830.3
    343480     10831.3
    343520       10833
    343560     10833.8
    343600     10836.1
    343640     10835.4
    343680     10838.3
    343720     10839.1
    343760       10841
    343800     10843.5
    343840     10844.1
    343880     10843.2
    343920     10846.3
    343960     10847.6
    344000     10848.1
    344040     10849.4
    344080     10851.4
    344120     10851.8
    344160     10853.2
    344200     10855.1
    344240     10855.8
    344280     10856.7
    344320     10858.5
    344360     10859.3
    344400     10861.5
    344440     10860.9
    344480     10863.7
    344520     10864.5
    344560     10866.5
    344600       10869
    344640     10869.5
    344680     10868.7
    344720     10871.7
    344760       10873
    344800     10873.6
    344840     10874.9
    344880     10876.8
    344920     10877.2
    344960     10878.7
    345000     10880.6
    345040     10881.2
    345080     10882.2
    345120     10883.9
    345160     10884.7
    345200       10887
    345240     10886.3
    345280     10889.2
    345320       10890
    345360     10891.9
    345400     10894.5
    345440     10894.9
    345480     10894.1
    345520     10897.2
    345560     10898.5
    345600     10899.1
    345640     10900.3
    345680     10902.3
    345720     10902.7
    345760     10904.1
    345800     10906.1
    345840     10906.7
    345880     10907.7
    345920     10909.3
    345960     10910.2
    346000     10912.5
    346040     10911.8
    346080     10914.7
    346120     10915.4
    346160     10917.4
    346200     10919.9
    346240     10920.4
    346280     10919.6
    346320     10922.7
    346360       10924
    346400     10924.6
    346440     10925.8
    346480     10927.8
    346520     10928.1
    346560     10929.6
    346600     10931.6
    346640     10932.1
    346680     10933.1
    346720     10934.9
    346760     10935.7
    346800       10938
    346840     10937.3
    346880     10940.2
    346920     10940.9
    346960     10942.9
    347000     10945.4
    347040     10945.9
    347080     10945.1
    347120     10948.2
    347160     10949.4
    347200       10950
    347240     10951.3
    347280     10953.3
    347320     10953.6
    347360       10955
    347400       10957
    347440     10957.7
    347480     10958.6
    347520     10960.4
    347560     10961.1
    347600     10963.5
    347640     10962.7
    347680     10965.7
    347720     10966.4
    347760     10968.4
    347800       10971
    347840     10971.3
    347880     10970.6
    347920     10973.7
    347960     10974.9
    348000     10975.5
    348040     10976.8
    348080     10978.8
    348120     10979.1
    348160     10980.5
    348200     10982.5
    348240     10983.2
    348280     10984.1
    348320     10985.9
    348360     10986.6
    348400     10989.1
    348440     10988.2
    348480     10991.2
    348520     10991.9
    348560     10993.8
    348600     10996.4
    348640     10996.9
    348680     10996.1
    348720     10999.2
    348760     11000.4
    348800       11001
    348840     11002.3
    348880     11004.3
    348920     11004.6
    348960       11006
    349000       11008
    349040     11008.6
    349080     11009.6
    349120     11011.4
    349160     11012.1
    349200     11014.5
    349240     11013.6
    349280     11016.7
    349320     11017.4
    349360     11019.3
    349400     11021.9
    349440     11022.3
    349480     11021.5
    349520     11024.7
    349560     11025.8
    349600     11026.4
    349640     11027.7
    349680     11029.8
    349720     11030.1
    349760     11031.4
    349800     11033.5
    349840     11034.1
    349880       11035
    349920     11036.8
    349960     11037.6
    350000       11040
    350040     11039.2
    350080     11042.2
    350120     11042.9
    350160     11044.8
    350200     11047.4
    350240     11047.8
    350280       11047
    350320     11050.1
    350360     11051.3
    350400     11051.9
    350440     11053.2
    350480     11055.2
    350520     11055.5
    350560     11056.8
    350600     11058.9
    350640     11059.5
    350680     11060.5
    350720     11062.3
    350760     11063.1
    350800     11065.5
    350840     11064.6
    350880     11067.7
    350920     11068.3
    350960     11070.3
    351000     11072.9
    351040     11073.3
    351080     11072.5
    351120     11075.6
    351160     11076.8
    351200     11077.3
    351240     11078.6
    351280     11080.7
    351320     11080.9
    351360     11082.3
    351400     11084.3
    351440       11085
    351480       11086
    351520     11087.7
    351560     11088.6
    351600       11091
    351640     11090.2
    351680     11093.2
    351720     11093.8
    351760     11095.8
    351800     11098.3
    351840     11098.8
    351880     11097.9
    351920     11101.1
    351960     11102.3
    352000     11102.7
    352040     11104.1
    352080     11106.2
    352120     11106.4
    352160     11107.8
    352200     11109.9
    352240     11110.5
    352280     11111.5
    352320     11113.2
    352360     11114.1
    352400     11116.5
    352440     11115.7
    352480     11118.6
    352520     11119.3
    352560     11121.3
    352600     11123.8
    352640     11124.4
    352680     11123.4
    352720     11126.6
    352760     11127.8
    352800     11128.2
    352840     11129.6
    352880     11131.7
    352920     11131.9
    352960     11133.3
    353000     11135.4
    353040       11136
    353080       11137
    353120     11138.8
    353160     11139.6
    353200       11142
    353240     11141.1
    353280     11144.2
    353320     11144.8
    353360     11146.7
    353400     11149.3
    353440     11149.9
    353480     11148.9
    353520     11152.1
    353560     11153.3
    353600     11153.7
    353640     11155.1
    353680     11157.2
    353720     11157.4
    353760     11158.8
    353800     11160.9
    353840     11161.5
    353880     11162.5
    353920     11164.3
    353960     11165.1
    354000     11167.5
    354040     11166.7
    354080     11169.6
    354120     11170.3
    354160     11172.3
    354200     11174.9
    354240     11175.3
    354280     11174.5
    354320     11177.6
    354360     11178.9
    354400     11179.3
    354440     11180.7
    354480     11182.7
    354520       11183
    354560     11184.3
    354600     11186.4
    354640     11187.1
    354680       11188
    354720     11189.8
    354760     11190.6
    354800     11193.1
    354840     11192.2
    354880     11195.1
    354920     11195.9
    354960     11197.8
    355000     11200.4
    355040     11200.8
    355080       11200
    355120     11203.2
    355160     11204.4
    355200     11204.8
    355240     11206.2
    355280     11208.2
    355320     11208.5
    355360     11209.8
    355400     11211.9
    355440     11212.5
    355480     11213.6
    355520     11215.3
    355560     11216.2
    355600     11218.6
    355640     11217.7
    355680     11220.6
    355720     11221.4
    355760     11223.3
    355800     11225.9
    355840     11226.3
    355880     11225.5
    355920     11228.7
    355960     11229.9
    356000     11230.3
    356040     11231.7
    356080     11233.7
    356120       11234
    356160     11235.3
    356200     11237.5
    356240       11238
    356280     11239.1
    356320     11240.8
    356360     11241.7
    356400     11244.2
    356440     11243.2
    356480     11246.1
    356520       11247
    356560     11248.8
    356600     11251.4
    356640     11251.9
    356680       11251
    356720     11254.2
    356760     11255.4
    356800     11255.8
    356840     11257.2
    356880     11259.2
    356920     11259.5
    356960     11260.8
    357000       11263
    357040     11263.6
    357080     11264.7
    357120     11266.4
    357160     11267.2
    357200     11269.7
    357240     11268.7
    357280     11271.7
    357320     11272.5
    357360     11274.4
    357400       11277
    357440     11277.4
    357480     11276.6
    357520     11279.8
    357560       11281
    357600     11281.4
    357640     11282.8
    357680     11284.8
    357720     11285.1
    357760     11286.4
    357800     11288.5
    357840     11289.1
    357880     11290.3
    357920     11291.9
    357960     11292.8
    358000     11295.3
    358040     11294.3
    358080     11297.3
    358120     11298.1
    358160     11299.9
    358200     11302.6
    358240       11303
    358280     11302.1
    358320     11305.3
    358360     11306.6
    358400       11307
    358440     11308.3
    358480     11310.3
    358520     11310.6
    358560     11311.9
    358600     11314.1
    358640     11314.6
    358680     11315.8
    358720     11317.5
    358760     11318.4
    358800     11320.8
    358840     11319.8
    358880     11322.8
    358920     11323.6
    358960     11325.5
    359000     11328.2
    359040     11328.5
    359080     11327.6
    359120     11330.9
    359160     11332.1
    359200     11332.6
    359240     11333.9
    359280     11335.9
    359320     11336.2
    359360     11337.5
    359400     11339.7
    359440     11340.2
    359480     11341.4
    359520       11343
    359560     11343.9
    359600     11346.4
    359640     11345.4
    359680     11348.4
    359720     11349.2
    359760     11351.1
    359800     11353.7
    359840     11354.1
    359880     11353.2
    359920     11356.4
    359960     11357.7
    360000     11358.1
    360040     11359.4
    360080     11361.4
    360120     11361.8
    360160       11363
    360200     11365.3
    360240     11365.8
    360280     11366.9
    360320     11368.6
    360360     11369.4
    360400       11372
    360440       11371
    360480     11373.9
    360520     11374.7
    360560     11376.7
    360600     11379.2
    360640     11379.6
    360680     11378.8
    360720       11382
    360760     11383.2
    360800     11383.7
    360840     11384.9
    360880     11386.9
    360920     11387.4
    360960     11388.5
    361000     11390.9
    361040     11391.3
    361080     11392.5
    361120     11394.2
    361160       11395
    361200     11397.5
    361240     11396.6
    361280     11399.5
    361320     11400.3
    361360     11402.3
    361400     11404.8
    361440     11405.2
    361480     11404.3
    361520     11407.5
    361560     11408.8
    361600     11409.3
    361640     11410.5
    361680     11412.5
    361720       11413
    361760       11414
    361800     11416.4
    361840     11416.9
    361880       11418
    361920     11419.7
    361960     11420.5
    362000       11423
    362040     11422.1
    362080       11425
    362120     11425.8
    362160     11427.8
    362200     11430.3
    362240     11430.7
    362280     11429.9
    362320     11433.1
    362360     11434.4
    362400     11434.9
    362440     11436.1
    362480       11438
    362520     11438.5
    362560     11439.5
    362600     11441.9
    362640     11442.5
    362680     11443.6
    362720     11445.2
    362760       11446
    362800     11448.5
    362840     11447.7
    362880     11450.5
    362920     11451.3
    362960     11453.4
    363000     11455.8
    363040     11456.3
    363080     11455.4
    363120     11458.7
    363160       11460
    363200     11460.4
    363240     11461.6
    363280     11463.6
    363320     11464.1
    363360     11465.1
    363400     11467.5
    363440     11468.1
    363480     11469.1
    363520     11470.8
    363560     11471.6
    363600     11474.1
    363640     11473.2
    363680     11476.1
    363720     11476.9
    363760       11479
    363800     11481.4
    363840     11481.9
    363880       11481
    363920     11484.2
    363960     11485.5
    364000       11486
    364040     11487.1
    364080     11489.2
    364120     11489.7
    364160     11490.6
    364200       11493
    364240     11493.6
    364280     11494.6
    364320     11496.3
    364360     11497.2
    364400     11499.7
    364440     11498.8
    364480     11501.7
    364520     11502.4
    364560     11504.5
    364600     11506.9
    364640     11507.5
    364680     11506.5
    364720     11509.8
    364760       11511
    364800     11511.6
    364840     11512.6
    364880     11514.8
    364920     11515.2
    364960     11516.1
    365000     11518.6
    365040     11519.1
    365080     11520.1
    365120     11521.8
    365160     11522.7
    365200     11525.2
    365240     11524.3
    365280     11527.2
    365320       11528
    365360       11530
    365400     11532.5
    365440       11533
    365480       11532
    365520     11535.4
    365560     11536.6
    365600     11537.2
    365640     11538.2
    365680     11540.3
    365720     11540.8
    365760     11541.6
    365800     11544.1
    365840     11544.7
    365880     11545.6
    365920     11547.4
    365960     11548.2
    366000     11550.7
    366040     11549.9
    366080     11552.7
    366120     11553.5
    366160     11555.5
    366200       11558
    366240     11558.6
    366280     11557.6
    366320       11561
    366360     11562.2
    366400     11562.8
    366440     11563.7
    366480     11565.8
    366520     11566.3
    366560     11567.1
    366600     11569.7
    366640     11570.2
    366680     11571.2
    366720     11572.9
    366760     11573.8
    366800     11576.2
    366840     11575.4
    366880     11578.2
    366920     11579.1
    366960       11581
    367000     11583.6
    367040     11584.3
    367080     11583.1
    367120     11586.6
    367160     11587.8
    367200     11588.3
    367240     11589.3
    367280     11591.3
    367320     11591.9
    367360     11592.6
    367400     11595.1
    367440     11595.7
    367480     11596.7
    367520     11598.5
    367560     11599.3
    367600     11601.7
    367640       11601
    367680     11603.7
    367720     11604.6
    367760     11606.6
    367800     11609.1
    367840     11609.8
    367880     11608.6
    367920     11612.1
    367960     11613.3
    368000     11613.7
    368040     11614.7
    368080     11616.9
    368120     11617.4
    368160     11618.2
    368200     11620.6
    368240     11621.2
    368280     11622.2
    368320       11624
    368360     11624.9
    368400     11627.2
    368440     11626.4
    368480     11629.2
    368520     11630.2
    368560       11632
    368600     11634.6
    368640     11635.3
    368680       11634
    368720     11637.6
    368760     11638.8
    368800     11639.2
    368840     11640.2
    368880     11642.4
    368920     11642.9
    368960     11643.7
    369000     11646.1
    369040     11646.7
    369080     11647.7
    369120     11649.4
    369160     11650.4
    369200     11652.7
    369240     11651.9
    369280     11654.7
    369320     11655.7
    369360     11657.5
    369400       11660
    369440     11660.9
    369480     11659.5
    369520     11663.1
    369560     11664.3
    369600     11664.7
    369640     11665.7
    369680     11667.8
    369720     11668.4
    369760     11669.2
    369800     11671.7
    369840     11672.2
    369880     11673.2
    369920     11674.9
    369960     11675.9
    370000     11678.2
    370040     11677.3
    370080     11680.2
    370120     11681.2
    370160       11683
    370200     11685.6
    370240     11686.4
    370280       11685
    370320     11688.6
    370360     11689.8
    370400     11690.2
    370440     11691.2
    370480     11693.4
    370520     11693.9
    370560     11694.7
    370600     11697.2
    370640     11697.6
    370680     11698.7
    370720     11700.4
    370760     11701.4
    370800     11703.8
    370840     11702.9
    370880     11705.7
    370920     11706.7
    370960     11708.6
    371000     11711.2
    371040     11711.9
    371080     11710.5
    371120     11714.2
    371160     11715.4
    371200     11715.7
    371240     11716.7
    371280     11718.9
    371320     11719.5
    371360     11720.3
    371400     11722.7
    371440     11723.1
    371480     11724.3
    371520       11726
    371560       11727
    371600     11729.3
    371640     11728.4
    371680     11731.3
    371720     11732.2
    371760     11734.1
    371800     11736.7
    371840     11737.5
    371880       11736
    371920     11739.7
    371960       11741
    372000     11741.3
    372040     11742.2
    372080     11744.5
    372120       11745
    372160     11745.8
    372200     11748.3
    372240     11748.7
    372280     11749.7
    372320     11751.5
    372360     11752.5
    372400     11754.8
    372440       11754
    372480     11756.9
    372520     11757.8
    372560     11759.6
    372600     11762.3
    372640       11763
    372680     11761.5
    372720     11765.3
    372760     11766.5
    372800     11766.8
    372840     11767.7
    372880       11770
    372920     11770.6
    372960     11771.4
    373000     11773.8
    373040     11774.2
    373080     11775.3
    373120       11777
    373160     11778.1
    373200     11780.3
    373240     11779.5
    373280     11782.4
    373320     11783.3
    373360     11785.1
    373400     11787.9
    373440     11788.5
    373480       11787
    373520     11790.8
    373560     11792.1
    373600     11792.3
    373640     11793.2
    373680     11795.6
    373720     11796.2
    373760     11796.9
    373800     11799.4
    373840     11799.8
    373880     11800.8
    373920     11802.6
    373960     11803.6
    374000     11805.9
    374040       11805
    374080       11808
    374120     11808.8
    374160     11810.7
    374200     11813.4
    374240       11814
    374280     11812.5
    374320     11816.3
    374360     11817.6
    374400     11817.8
    374440     11818.7
    374480     11821.1
    374520     11821.7
    374560     11822.4
    374600     11824.8
    374640     11825.4
    374680     11826.3
    374720     11828.1
    374760     11829.1
    374800     11831.5
    374840     11830.5
    374880     11833.5
    374920     11834.3
    374960     11836.1
    375000     11838.9
    375040     11839.5
    375080       11838
    375120     11841.8
    375160     11843.1
    375200     11843.3
    375240     11844.2
    375280     11846.7
    375320     11847.3
    375360       11848
    375400     11850.4
    375440     11850.9
    375480     11851.9
    375520     11853.6
    375560     11854.7
    375600       11857
    375640       11856
    375680       11859
    375720     11859.9
    375760     11861.6
    375800     11864.5
    375840       11865
    375880     11863.6
    375920     11867.3
    375960     11868.6
    376000     11868.9
    376040     11869.7
    376080     11872.2
    376120     11872.8
    376160     11873.4
    376200     11875.9
    376240     11876.4
    376280     11877.4
    376320     11879.1
    376360     11880.2
    376400     11882.5
    376440     11881.5
    376480     11884.5
    376520     11885.3
    376560     11887.1
    376600     11889.9
    376640     11890.5
    376680     11889.1
    376720     11892.8
    376760       11894
    376800     11894.3
    376840     11895.2
    376880     11897.6
    376920     11898.3
    376960       11899
    377000     11901.4
    377040     11901.9
    377080     11902.9
    377120     11904.6
    377160     11905.7
    377200       11908
    377240       11907
    377280       11910
    377320     11910.8
    377360     11912.7
    377400     11915.4
    377440       11916
    377480     11914.6
    377520     11918.3
    377560     11919.5
    377600     11919.8
    377640     11920.6
    377680     11923.1
    377720     11923.8
    377760     11924.5
    377800     11926.9
    377840     11927.4
    377880     11928.4
    377920       11930
    377960     11931.2
    378000     11933.4
    378040     11932.5
    378080     11935.5
    378120     11936.3
    378160     11938.2
    378200     11940.8
    378240     11941.5
    378280     11940.1
    378320     11943.7
    378360       11945
    378400     11945.3
    378440     11946.1
    378480     11948.6
    378520     11949.3
    378560       11950
    378600     11952.3
    378640     11952.9
    378680     11953.9
    378720     11955.5
    378760     11956.7
    378800       11959
    378840       11958
    378880       11961
    378920     11961.8
    378960     11963.7
    379000     11966.3
    379040     11967.1
    379080     11965.6
    379120     11969.3
    379160     11970.5
    379200     11970.8
    379240     11971.7
    379280     11974.1
    379320     11974.8
    379360     11975.5
    379400     11977.8
    379440     11978.3
    379480     11979.4
    379520       11981
    379560     11982.1
    379600     11984.5
    379640     11983.5
    379680     11986.5
    379720     11987.3
    379760     11989.1
    379800     11991.8
    379840     11992.6
    379880       11991
    379920     11994.8
    379960     11996.1
    380000     11996.3
    380040     11997.1
    380080     11999.6
    380120     12000.2
    380160       12001
    380200     12003.3
    380240     12003.9
    380280     12004.8
    380320     12006.5
    380360     12007.6
    380400     12010.1
    380440     12009.1
    380480       12012
    380520     12012.8
    380560     12014.7
    380600     12017.3
    380640     12018.1
    380680     12016.5
    380720     12020.3
    380760     12021.6
    380800     12021.9
    380840     12022.6
    380880     12025.1
    380920     12025.7
    380960     12026.5
    381000     12028.8
    381040     12029.4
    381080     12030.3
    381120     12032.1
    381160     12033.1
    381200     12035.6
    381240     12034.6
    381280     12037.5
    381320     12038.3
    381360     12040.3
    381400     12042.7
    381440     12043.6
    381480       12042
    381520     12045.7
    381560     12047.1
    381600     12047.3
    381640     12048.1
    381680     12050.5
    381720     12051.2
    381760       12052
    381800     12054.3
    381840     12054.9
    381880     12055.9
    381920     12057.5
    381960     12058.6
    382000     12061.2
    382040     12060.1
    382080       12063
    382120     12063.7
    382160     12065.8
    382200     12068.3
    382240     12069.1
    382280     12067.4
    382320     12071.2
    382360     12072.6
    382400     12072.8
    382440     12073.5
    382480       12076
    382520     12076.7
    382560     12077.5
    382600     12079.7
    382640     12080.4
    382680     12081.4
    382720       12083
    382760     12084.1
    382800     12086.7
    382840     12085.5
    382880     12088.5
    382920     12089.2
    382960     12091.3
    383000     12093.8
    383040     12094.7
    383080     12092.9
    383120     12096.7
    383160     12098.1
    383200     12098.2
    383240       12099
    383280     12101.4
    383320     12102.2
    383360       12103
    383400     12105.2
    383440     12105.9
    383480     12106.9
    383520     12108.5
    383560     12109.5
    383600     12112.2
    383640       12111
    383680     12114.1
    383720     12114.7
    383760     12116.7
    383800     12119.3
    383840     12120.1
    383880     12118.4
    383920     12122.2
    383960     12123.6
    384000     12123.8
    384040     12124.5
    384080     12126.9
    384120     12127.8
    384160     12128.5
    384200     12130.7
    384240     12131.5
    384280     12132.4
    384320     12133.9
    384360       12135
    384400     12137.6
    384440     12136.5
    384480     12139.6
    384520     12140.2
    384560     12142.1
    384600     12144.7
    384640     12145.6
    384680     12143.9
    384720     12147.7
    384760     12149.1
    384800     12149.2
    384840     12149.9
    384880     12152.3
    384920     12153.2
    384960     12153.9
    385000     12156.2
    385040     12156.9
    385080     12157.8
    385120     12159.4
    385160     12160.4
    385200       12163
    385240     12161.9
    385280       12165
    385320     12165.7
    385360     12167.6
    385400     12170.2
    385440     12171.1
    385480     12169.4
    385520     12173.2
    385560     12174.5
    385600     12174.7
    385640     12175.3
    385680     12177.7
    385720     12178.6
    385760     12179.4
    385800     12181.6
    385840     12182.4
    385880     12183.3
    385920     12184.8
    385960     12185.8
    386000     12188.4
    386040     12187.3
    386080     12190.5
    386120     12191.2
    386160       12193
    386200     12195.6
    386240     12196.4
    386280     12194.8
    386320     12198.6
    386360     12199.9
    386400     12200.1
    386440     12200.7
    386480     12203.1
    386520       12204
    386560     12204.8
    386600       12207
    386640     12207.8
    386680     12208.8
    386720     12210.3
    386760     12211.3
    386800     12213.9
    386840     12212.8
    386880     12215.9
    386920     12216.6
    386960     12218.5
    387000     12221.1
    387040     12221.9
    387080     12220.3
    387120     12224.1
    387160     12225.4
    387200     12225.5
    387240     12226.2
    387280     12228.5
    387320     12229.5
    387360     12230.3
    387400     12232.5
    387440     12233.3
    387480     12234.2
    387520     12235.7
    387560     12236.7
    387600     12239.4
    387640     12238.2
    387680     12241.3
    387720       12242
    387760       12244
    387800     12246.5
    387840     12247.3
    387880     12245.7
    387920     12249.5
    387960     12250.8
    388000       12251
    388040     12251.6
    388080       12254
    388120       12255
    388160     12255.7
    388200       12258
    388240     12258.7
    388280     12259.6
    388320     12261.1
    388360     12262.2
    388400     12264.8
    388440     12263.6
    388480     12266.8
    388520     12267.5
    388560     12269.4
    388600     12271.9
    388640     12272.7
    388680     12271.2
    388720       12275
    388760     12276.3
    388800     12276.4
    388840     12277.1
    388880     12279.5
    388920     12280.5
    388960     12281.2
    389000     12283.4
    389040     12284.2
    389080     12285.1
    389120     12286.6
    389160     12287.6
    389200     12290.3
    389240     12289.1
    389280     12292.2
    389320       12293
    389360       12295
    389400     12297.5
    389440     12298.2
    389480     12296.7
    389520     12300.4
    389560     12301.8
    389600     12301.9
    389640     12302.6
    389680       12305
    389720       12306
    389760     12306.6
    389800     12308.9
    389840     12309.7
    389880     12310.6
    389920       12312
    389960     12313.1
    390000     12315.7
    390040     12314.6
    390080     12317.7
    390120     12318.4
    390160     12320.4
    390200     12322.9
    390240     12323.7
    390280     12322.1
    390320     12325.9
    390360     12327.2
    390400     12327.4
    390440     12328.1
    390480     12330.5
    390520     12331.6
    390560     12332.1
    390600     12334.4
    390640     12335.2
    390680     12336.1
    390720     12337.5
    390760     12338.6
    390800     12341.3
    390840     12340.2
    390880     12343.2
    390920     12343.9
    390960     12345.9
    391000     12348.3
    391040     12349.1
    391080     12347.5
    391120     12351.4
    391160     12352.7
    391200     12352.9
    391240     12353.5
    391280       12356
    391320     12357.1
    391360     12357.6
    391400     12359.9
    391440     12360.7
    391480     12361.5
    391520       12363
    391560     12364.1
    391600     12366.8
    391640     12365.7
    391680     12368.7
    391720     12369.4
    391760     12371.3
    391800     12373.8
    391840     12374.6
    391880       12373
    391920     12376.8
    391960     12378.2
    392000     12378.4
    392040       12379
    392080     12381.5
    392120     12382.6
    392160     12383.1
    392200     12385.4
    392240     12386.1
    392280       12387
    392320     12388.4
    392360     12389.5
    392400     12392.2
    392440     12391.2
    392480     12394.1
    392520       12395
    392560     12396.8
    392600     12399.3
    392640       12400
    392680     12398.4
    392720     12402.3
    392760     12403.7
    392800     12403.9
    392840     12404.5
    392880       12407
    392920       12408
    392960     12408.5
    393000     12410.9
    393040     12411.6
    393080     12412.5
    393120     12413.8
    393160       12415
    393200     12417.7
    393240     12416.6
    393280     12419.6
    393320     12420.5
    393360     12422.3
    393400     12424.7
    393440     12425.5
    393480     12423.9
    393520     12427.8
    393560     12429.2
    393600     12429.3
    393640     12429.9
    393680     12432.5
    393720     12433.4
    393760       12434
    393800     12436.3
    393840       12437
    393880     12437.9
    393920     12439.3
    393960     12440.5
    394000     12443.1
    394040     12442.1
    394080       12445
    394120     12445.9
    394160     12447.7
    394200     12450.1
    394240     12450.9
    394280     12449.3
    394320     12453.3
    394360     12454.6
    394400     12454.7
    394440     12455.3
    394480       12458
    394520     12458.9
    394560     12459.4
    394600     12461.8
    394640     12462.5
    394680     12463.3
    394720     12464.8
    394760     12465.9
    394800     12468.6
    394840     12467.5
    394880     12470.4
    394920     12471.4
    394960     12473.1
    395000     12475.5
    395040     12476.3
    395080     12474.8
    395120     12478.7
    395160     12480.1
    395200     12480.2
    395240     12480.8
    395280     12483.5
    395320     12484.3
    395360     12484.9
    395400     12487.2
    395440       12488
    395480     12488.8
    395520     12490.2
    395560     12491.4
    395600       12494
    395640     12492.9
    395680     12495.8
    395720     12496.8
    395760     12498.5
    395800     12500.9
    395840     12501.8
    395880     12500.3
    395920     12504.1
    395960     12505.5
    396000     12505.6
    396040     12506.2
    396080     12508.9
    396120     12509.7
    396160     12510.3
    396200     12512.5
    396240     12513.4
    396280     12514.2
    396320     12515.6
    396360     12516.8
    396400     12519.5
    396440     12518.4
    396480     12521.2
    396520     12522.2
    396560     12523.9
    396600     12526.3
    396640     12527.3
    396680     12525.6
    396720     12529.6
    396760       12531
    396800     12531.1
    396840     12531.5
    396880     12534.4
    396920     12535.1
    396960     12535.7
    397000       12538
    397040     12538.8
    397080     12539.6
    397120       12541
    397160     12542.2
    397200     12544.8
    397240     12543.8
    397280     12546.5
    397320     12547.6
    397360     12549.3
    397400     12551.7
    397440     12552.7
    397480     12551.1
    397520       12555
    397560     12556.4
    397600     12556.4
    397640       12557
    397680     12559.8
    397720     12560.5
    397760     12561.1
    397800     12563.3
    397840     12564.2
    397880       12565
    397920     12566.3
    397960     12567.6
    398000     12570.1
    398040     12569.1
    398080     12571.9
    398120       12573
    398160     12574.7
    398200     12577.1
    398240     12578.1
    398280     12576.5
    398320     12580.4
    398360     12581.8
    398400     12581.8
    398440     12582.3
    398480     12585.1
    398520     12585.8
    398560     12586.5
    398600     12588.7
    398640     12589.6
    398680     12590.4
    398720     12591.8
    398760       12593
    398800     12595.5
    398840     12594.6
    398880     12597.3
    398920     12598.4
    398960     12600.2
    399000     12602.5
    399040     12603.5
    399080     12601.9
    399120     12605.8
    399160     12607.2
    399200     12607.2
    399240     12607.8
    399280     12610.6
    399320     12611.2
    399360     12611.9
    399400     12614.1
    399440       12615
    399480     12615.8
    399520     12617.2
    399560     12618.5
    399600     12620.9
    399640     12620.1
    399680     12622.8
    399720     12623.8
    399760     12625.6
    399800       12628
    399840     12628.9
    399880     12627.2
    399920     12631.2
    399960     12632.6
    400000     12632.6
    400040     12633.3
    400080       12636
    400120     12636.7
    400160     12637.4
    400200     12639.5
    400240     12640.4
    400280     12641.2
    400320     12642.6
    400360     12643.9
    400400     12646.4
    400440     12645.5
    400480     12648.2
    400520     12649.3
    400560       12651
    400600     12653.3
    400640     12654.4
    400680     12652.7
    400720     12656.7
    400760       12658
    400800       12658
    400840     12658.7
    400880     12661.3
    400920     12662.1
    400960     12662.8
    401000     12664.9
    401040     12665.8
    401080     12666.6
    401120     12668.1
    401160     12669.4
    401200     12671.8
    401240     12670.9
    401280     12673.6
    401320     12674.7
    401360     12676.5
    401400     12678.8
    401440     12679.8
    401480     12678.1
    401520     12682.1
    401560     12683.5
    401600     12683.5
    401640     12684.2
    401680     12686.9
    401720     12687.6
    401760     12688.2
    401800     12690.3
    401840     12691.3
    401880     12692.1
    401920     12693.5
    401960     12694.7
    402000     12697.2
    402040     12696.3
    402080     12699.1
    402120     12700.2
    402160     12701.9
    402200     12704.3
    402240     12705.2
    402280     12703.5
    402320     12707.6
    402360     12708.9
    402400       12709
    402440     12709.6
    402480     12712.3
    402520       12713
    402560     12713.6
    402600     12715.8
    402640     12716.7
    402680     12717.5
    402720     12718.9
    402760     12720.1
    402800     12722.5
    402840     12721.7
    402880     12724.5
    402920     12725.6
    402960     12727.3
    403000     12729.6
    403040     12730.7
    403080     12728.9
    403120       12733
    403160     12734.3
    403200     12734.4
    403240       12735
    403280     12737.7
    403320     12738.3
    403360       12739
    403400     12741.2
    403440     12742.1
    403480     12742.8
    403520     12744.3
    403560     12745.4
    403600     12747.9
    403640     12747.2
    403680     12749.9
    403720       12751
    403760     12752.7
    403800       12755
    403840     12756.1
    403880     12754.2
    403920     12758.4
    403960     12759.7
    404000     12759.7
    404040     12760.4
    404080       12763
    404120     12763.7
    404160     12764.4
    404200     12766.6
    404240     12767.5
    404280     12768.2
    404320     12769.6
    404360     12770.8
    404400     12773.3
    404440     12772.5
    404480     12775.2
    404520     12776.4
    404560     12778.1
    404600     12780.4
    404640     12781.5
    404680     12779.6
    404720     12783.8
    404760       12785
    404800     12785.2
    404840     12785.7
    404880     12788.4
    404920     12789.1
    404960     12789.8
    405000     12791.9
    405040     12792.8
    405080     12793.6
    405120       12795
    405160     12796.1
    405200     12798.7
    405240     12797.9
    405280     12800.6
    405320     12801.7
    405360     12803.4
    405400     12805.8
    405440     12806.8
    405480     12804.9
    405520     12809.1
    405560     12810.4
    405600     12810.5
    405640     12811.1
    405680     12813.7
    405720     12814.5
    405760     12815.1
    405800     12817.3
    405840     12818.1
    405880     12818.9
    405920     12820.3
    405960     12821.5
    406000       12824
    406040     12823.2
    406080     12825.9
    406120     12827.1
    406160     12828.7
    406200     12831.2
    406240     12832.2
    406280     12830.2
    406320     12834.5
    406360     12835.7
    406400     12835.9
    406440     12836.5
    406480       12839
    406520     12839.7
    406560     12840.4
    406600     12842.5
    406640     12843.5
    406680     12844.3
    406720     12845.6
    406760     12846.7
    406800     12849.3
    406840     12848.6
    406880     12851.2
    406920     12852.4
    406960       12854
    407000     12856.5
    407040     12857.4
    407080     12855.5
    407120     12859.8
    407160     12861.1
    407200     12861.2
    407240     12861.8
    407280     12864.3
    407320     12865.1
    407360     12865.7
    407400     12867.9
    407440     12868.8
    407480     12869.6
    407520       12871
    407560     12872.1
    407600     12874.6
    407640     12873.9
    407680     12876.6
    407720     12877.7
    407760     12879.3
    407800     12881.8
    407840     12882.7
    407880     12880.8
    407920     12885.2
    407960     12886.3
    408000     12886.6
    408040     12887.1
    408080     12889.7
    408120     12890.5
    408160       12891
    408200     12893.3
    408240     12894.2
    408280     12894.8
    408320     12896.2
    408360     12897.4
    408400       12900
    408440     12899.3
    408480     12901.9
    408520     12902.9
    408560     12904.6
    408600     12907.1
    408640       12908
    408680     12906.1
    408720     12910.5
    408760     12911.6
    408800     12911.8
    408840     12912.3
    408880     12914.9
    408920     12915.8
    408960     12916.3
    409000     12918.5
    409040     12919.5
    409080     12920.2
    409120     12921.6
    409160     12922.8
    409200     12925.3
    409240     12924.5
    409280     12927.2
    409320     12928.2
    409360     12929.9
    409400     12932.4
    409440     12933.2
    409480     12931.4
    409520     12935.8
    409560     12936.8
    409600     12937.1
    409640     12937.7
    409680     12940.2
    409720     12941.1
    409760     12941.6
    409800     12943.9
    409840     12944.8
    409880     12945.5
    409920     12946.8
    409960       12948
    410000     12950.6
    410040     12949.8
    410080     12952.6
    410120     12953.5
    410160     12955.1
    410200     12957.6
    410240     12958.5
    410280     12956.6
    410320     12961.2
    410360     12962.1
    410400     12962.4
    410440       12963
    410480     12965.6
    410520     12966.3
    410560     12966.8
    410600     12969.1
    410640       12970
    410680     12970.8
    410720     12972.1
    410760     12973.3
    410800     12975.8
    410840     12975.1
    410880     12977.9
    410920     12978.9
    410960     12980.4
    411000     12982.9
    411040     12983.8
    411080     12981.8
    411120     12986.5
    411160     12987.4
    411200     12987.7
    411240     12988.2
    411280     12990.9
    411320     12991.6
    411360     12992.1
    411400     12994.5
    411440     12995.4
    411480     12996.1
    411520     12997.4
    411560     12998.6
    411600     13001.1
    411640     13000.3
    411680     13003.1
    411720     13004.1
    411760     13005.7
    411800     13008.2
    411840       13009
    411880     13007.1
    411920     13011.8
    411960     13012.7
    412000       13013
    412040     13013.5
    412080     13016.1
    412120     13016.9
    412160     13017.4
    412200     13019.7
    412240     13020.6
    412280     13021.4
    412320     13022.6
    412360     13023.9
    412400     13026.4
    412440     13025.6
    412480     13028.4
    412520     13029.4
    412560     13030.9
    412600     13033.4
    412640     13034.2
    412680     13032.4
    412720       13037
    412760     13037.9
    412800     13038.2
    412840     13038.8
    412880     13041.4
    412920     13042.2
    412960     13042.6
    413000       13045
    413040     13045.9
    413080     13046.7
    413120     13047.9
    413160     13049.1
    413200     13051.7
    413240     13050.9
    413280     13053.7
    413320     13054.7
    413360     13056.1
    413400     13058.7
    413440     13059.5
    413480     13057.7
    413520     13062.3
    413560     13063.2
    413600     13063.5
    413640       13064
    413680     13066.6
    413720     13067.4
    413760     13067.8
    413800     13070.3
    413840     13071.1
    413880       13072
    413920     13073.1
    413960     13074.4
    414000     13076.9
    414040     13076.1
    414080     13078.9
    414120     13079.9
    414160     13081.4
    414200     13083.9
    414240     13084.8
    414280       13083
    414320     13087.7
    414360     13088.5
    414400     13088.7
    414440     13089.3
    414480     13091.8
    414520     13092.6
    414560     13093.1
    414600     13095.5
    414640     13096.4
    414680     13097.2
    414720     13098.3
    414760     13099.6
    414800     13102.2
    414840     13101.4
    414880     13104.2
    414920     13105.2
    414960     13106.7
    415000     13109.2
    415040       13110
    415080     13108.3
    415120     13112.9
    415160     13113.8
    415200     13114.1
    415240     13114.5
    415280     13117.1
    415320     13117.9
    415360     13118.4
    415400     13120.8
    415440     13121.8
    415480     13122.4
    415520     13123.6
    415560     13124.9
    415600     13127.4
    415640     13126.6
    415680     13129.5
    415720     13130.5
    415760       13132
    415800     13134.5
    415840     13135.3
    415880     13133.5
    415920     13138.1
    415960       13139
    416000     13139.3
    416040     13139.7
    416080     13142.4
    416120     13143.1
    416160     13143.6
    416200       13146
    416240     13147.1
    416280     13147.7
    416320     13148.9
    416360     13150.1
    416400     13152.6
    416440     13151.9
    416480     13154.7
    416520     13155.7
    416560     13157.3
    416600     13159.7
    416640     13160.5
    416680     13158.8
    416720     13163.4
    416760     13164.3
    416800     13164.5
    416840       13165
    416880     13167.7
    416920     13168.3
    416960     13168.9
    417000     13171.2
    417040     13172.3
    417080     13172.9
    417120     13174.1
    417160     13175.4
    417200     13177.9
    417240     13177.1
    417280     13179.9
    417320     13180.9
    417360     13182.6
    417400       13185
    417440     13185.7
    417480       13184
    417520     13188.7
    417560     13189.6
    417600     13189.7
    417640     13190.2
    417680     13192.9
    417720     13193.6
    417760     13194.2
    417800     13196.5
    417840     13197.7
    417880     13198.1
    417920     13199.4
    417960     13200.6
    418000     13203.1
    418040     13202.3
    418080     13205.1
    418120     13206.2
    418160     13207.8
    418200     13210.1
    418240     13210.9
    418280     13209.3
    418320     13213.9
    418360     13214.8
    418400       13215
    418440     13215.4
    418480     13218.2
    418520     13218.7
    418560     13219.5
    418600     13221.6
    418640     13222.9
    418680     13223.4
    418720     13224.6
    418760     13225.8
    418800     13228.3
    418840     13227.6
    418880     13230.3
    418920     13231.4
    418960     13233.1
    419000     13235.4
    419040     13236.1
    419080     13234.5
    419120     13239.2
    419160       13240
    419200     13240.2
    419240     13240.7
    419280     13243.4
    419320     13243.9
    419360     13244.7
    419400     13246.8
    419440     13248.2
    419480     13248.6
    419520     13249.7
    419560     13251.1
    419600     13253.5
    419640     13252.8
    419680     13255.5
    419720     13256.6
    419760     13258.4
    419800     13260.7
    419840     13261.3
    419880     13259.7
    419920     13264.4
    419960     13265.3
    420000     13265.4
    420040     13265.9
    420080     13268.6
    420120     13269.2
    420160     13269.8
    420200     13272.1
    420240     13273.4
    420280     13273.9
    420320     13274.9
    420360     13276.3
    420400     13278.8
    420440     13278.1
    420480     13280.7
    420520     13281.9
    420560     13283.6
    420600     13285.9
    420640     13286.5
    420680     13284.9
    420720     13289.6
    420760     13290.6
    420800     13290.6
    420840     13291.1
    420880     13293.8
    420920     13294.3
    420960     13295.1
    421000     13297.3
    421040     13298.6
    421080     13299.1
    421120     13300.1
    421160     13301.4
    421200       13304
    421240     13303.3
    421280     13305.9
    421320       13307
    421360     13308.8
    421400     13311.1
    421440     13311.7
    421480     13310.1
    421520     13314.8
    421560     13315.9
    421600     13315.8
    421640     13316.4
    421680       13319
    421720     13319.6
    421760     13320.2
    421800     13322.5
    421840     13323.8
    421880     13324.4
    421920     13325.3
    421960     13326.6
    422000     13329.3
    422040     13328.5
    422080     13331.1
    422120     13332.2
    422160       13334
    422200     13336.3
    422240     13336.9
    422280     13335.3
    422320       13340
    422360     13341.1
    422400       13341
    422440     13341.5
    422480     13344.2
    422520     13344.8
    422560     13345.5
    422600     13347.8
    422640     13348.9
    422680     13349.6
    422720     13350.5
    422760     13351.8
    422800     13354.5
    422840     13353.7
    422880     13356.4
    422920     13357.4
    422960     13359.3
    423000     13361.5
    423040     13362.1
    423080     13360.6
    423120     13365.2
    423160     13366.3
    423200     13366.2
    423240     13366.8
    423280     13369.4
    423320     13370.1
    423360     13370.7
    423400     13373.1
    423440     13374.2
    423480     13374.9
    423520     13375.7
    423560       13377
    423600     13379.7
    423640       13379
    423680     13381.6
    423720     13382.7
    423760     13384.5
    423800     13386.8
    423840     13387.4
    423880     13385.8
    423920     13390.3
    423960     13391.6
    424000     13391.4
    424040       13392
    424080     13394.7
    424120     13395.3
    424160     13395.9
    424200     13398.3
    424240     13399.4
    424280     13400.1
    424320       13401
    424360     13402.3
    424400     13404.9
    424440     13404.2
    424480     13406.8
    424520       13408
    424560     13409.7
    424600       13412
    424640     13412.7
    424680     13411.1
    424720     13415.6
    424760     13416.8
    424800     13416.7
    424840     13417.2
    424880       13420
    424920     13420.6
    424960     13421.2
    425000     13423.6
    425040     13424.7
    425080     13425.4
    425120     13426.2
    425160     13427.5
    425200     13430.2
    425240     13429.5
    425280     13432.1
    425320     13433.2
    425360     13434.9
    425400     13437.2
    425440       13438
    425480     13436.4
    425520     13440.8
    425560     13442.1
    425600       13442
    425640     13442.5
    425680     13445.3
    425720     13445.8
    425760     13446.5
    425800     13448.8
    425840     13449.9
    425880     13450.6
    425920     13451.5
    425960     13452.7
    426000     13455.5
    426040     13454.8
    426080     13457.3
    426120     13458.4
    426160     13460.1
    426200     13462.4
    426240     13463.2
    426280     13461.6
    426320       13466
    426360     13467.3
    426400     13467.2
    426440     13467.7
    426480     13470.5
    426520     13471.1
    426560     13471.8
    426600     13473.9
    426640     13475.2
    426680     13475.8
    426720     13476.7
    426760       13478
    426800     13480.8
    426840     13479.9
    426880     13482.6
    426920     13483.6
    426960     13485.3
    427000     13487.6
    427040     13488.5
    427080     13486.9
    427120     13491.2
    427160     13492.6
    427200     13492.4
    427240     13492.9
    427280     13495.8
    427320     13496.2
    427360     13497.1
    427400     13499.1
    427440     13500.5
    427480     13501.1
    427520     13502.1
    427560     13503.2
    427600       13506
    427640     13505.2
    427680     13507.9
    427720     13508.8
    427760     13510.7
    427800       13513
    427840     13513.7
    427880     13512.1
    427920     13516.5
    427960     13517.9
    428000     13517.6
    428040     13518.2
    428080     13521.1
    428120     13521.4
    428160     13522.4
    428200     13524.4
    428240     13525.7
    428280     13526.3
    428320     13527.4
    428360     13528.6
    428400     13531.3
    428440     13530.5
    428480     13533.2
    428520     13534.1
    428560       13536
    428600     13538.2
    428640     13538.9
    428680     13537.4
    428720     13541.8
    428760       13543
    428800     13542.9
    428840     13543.6
    428880     13546.3
    428920     13546.7
    428960     13547.7
    429000     13549.7
    429040       13551
    429080     13551.6
    429120     13552.7
    429160     13553.9
    429200     13556.6
    429240     13555.8
    429280     13558.5
    429320     13559.4
    429360     13561.3
    429400     13563.5
    429440     13564.2
    429480     13562.7
    429520     13567.1
    429560     13568.5
    429600     13568.3
    429640     13568.9
    429680     13571.7
    429720     13572.1
    429760     13572.9
    429800     13574.9
    429840     13576.3
    429880       13577
    429920       13578
    429960     13579.2
    430000     13581.9
    430040     13581.1
    430080     13583.8
    430120     13584.7
    430160     13586.6
    430200     13588.8
    430240     13589.5
    430280       13588
    430320     13592.3
    430360     13593.8
    430400     13593.6
    430440     13594.1
    430480       13597
    430520     13597.4
    430560     13598.2
    430600     13600.2
    430640     13601.6
    430680     13602.3
    430720     13603.3
    430760     13604.4
    430800     13607.3
    430840     13606.4
    430880     13609.1
    430920     13610.1
    430960     13611.9
    431000     13614.1
    431040     13614.8
    431080     13613.3
    431120     13617.7
    431160     13619.1
    431200     13618.9
    431240     13619.5
    431280     13622.3
    431320     13622.7
    431360     13623.5
    431400     13625.5
    431440     13626.9
    431480     13627.6
    431520     13628.6
    431560     13629.8
    431600     13632.6
    431640     13631.6
    431680     13634.4
    431720     13635.4
    431760     13637.2
    431800     13639.4
    431840       13640
    431880     13638.7
    431920       13643
    431960     13644.4
    432000     13644.2
    432040     13644.8
    432080     13647.6
    432120     13648.1
    432160     13648.8
    432200     13650.7
    432240     13652.3
    432280     13652.9
    432320     13653.9
    432360     13655.1
    432400     13657.9
    432440       13657
    432480     13659.8
    432520     13660.7
    432560     13662.5
    432600     13664.7
    432640     13665.4
    432680     13664.1
    432720     13668.3
    432760     13669.7
    432800     13669.5
    432840     13670.1
    432880     13672.9
    432920     13673.4
    432960       13674
    433000       13676
    433040     13677.6
    433080     13678.2
    433120     13679.3
    433160     13680.4
    433200     13683.3
    433240     13682.3
    433280     13685.1
    433320     13686.1
    433360     13687.8
    433400       13690
    433440     13690.7
    433480     13689.4
    433520     13693.7
    433560     13695.1
    433600     13694.9
    433640     13695.5
    433680     13698.2
    433720     13698.7
    433760     13699.3
    433800     13701.4
    433840       13703
    433880     13703.6
    433920     13704.7
    433960     13705.7
    434000     13708.6
    434040     13707.6
    434080     13710.4
    434120     13711.5
    434160     13713.2
    434200     13715.4
    434240       13716
    434280     13714.7
    434320     13719.1
    434360     13720.4
    434400     13720.1
    434440     13720.8
    434480     13723.5
    434520     13723.9
    434560     13724.6
    434600     13726.6
    434640     13728.2
    434680     13728.9
    434720     13729.9
    434760     13730.9
    434800     13733.9
    434840     13732.9
    434880     13735.7
    434920     13736.7
    434960     13738.5
    435000     13740.7
    435040     13741.2
    435080       13740
    435120     13744.3
    435160     13745.6
    435200     13745.4
    435240     13746.1
    435280     13748.9
    435320     13749.1
    435360     13749.9
    435400     13751.9
    435440     13753.5
    435480     13754.2
    435520     13755.3
    435560     13756.2
    435600     13759.2
    435640     13758.2
    435680       13761
    435720       13762
    435760     13763.8
    435800     13766.1
    435840     13766.5
    435880     13765.3
    435920     13769.6
    435960     13770.9
    436000     13770.8
    436040     13771.4
    436080     13774.2
    436120     13774.4
    436160     13775.2
    436200     13777.3
    436240     13778.8
    436280     13779.5
    436320     13780.6
    436360     13781.5
    436400     13784.4
    436440     13783.5
    436480     13786.3
    436520     13787.2
    436560     13789.1
    436600     13791.3
    436640     13791.8
    436680     13790.6
    436720     13794.9
    436760     13796.2
    436800       13796
    436840     13796.7
    436880     13799.5
    436920     13799.8
    436960     13800.4
    437000     13802.6
    437040     13804.1
    437080     13804.8
    437120       13806
    437160     13806.8
    437200     13809.8
    437240     13808.7
    437280     13811.6
    437320     13812.5
    437360     13814.3
    437400     13816.6
    437440     13817.2
    437480     13815.8
    437520     13820.2
    437560     13821.5
    437600     13821.2
    437640       13822
    437680     13824.7
    437720     13825.1
    437760     13825.7
    437800       13828
    437840     13829.5
    437880       13830
    437920     13831.3
    437960     13832.2
    438000     13835.1
    438040     13834.1
    438080       13837
    438120     13837.9
    438160     13839.7
    438200     13841.9
    438240     13842.5
    438280     13841.2
    438320     13845.6
    438360     13846.8
    438400     13846.5
    438440     13847.3
    438480     13850.1
    438520     13850.4
    438560     13851.1
    438600     13853.3
    438640     13854.7
    438680     13855.4
    438720     13856.6
    438760     13857.7
    438800     13860.5
    438840     13859.4
    438880     13862.3
    438920     13863.3
    438960     13865.1
    439000     13867.2
    439040     13867.9
    439080     13866.5
    439120     13870.9
    439160     13872.2
    439200     13871.8
    439240     13872.7
    439280     13875.5
    439320     13875.9
    439360     13876.4
    439400     13878.6
    439440     13880.2
    439480     13880.8
    439520       13882
    439560     13883.1
    439600     13885.8
    439640     13884.7
    439680     13887.8
    439720     13888.6
    439760     13890.4
    439800     13892.6
    439840     13893.3
    439880     13891.9
    439920     13896.2
    439960     13897.5
    440000     13897.2
    440040       13898
    440080     13900.9
    440120     13901.3
    440160     13901.8
    440200       13904
    440240     13905.6
    440280     13906.2
    440320     13907.3
    440360     13908.5
    440400     13911.1
    440440     13910.1
    440480     13913.2
    440520       13914
    440560     13915.8
    440600       13918
    440640     13918.6
    440680     13917.2
    440720     13921.6
    440760     13922.9
    440800     13922.6
    440840     13923.3
    440880     13926.3
    440920     13926.6
    440960     13927.1
    441000     13929.4
    441040     13930.9
    441080     13931.6
    441120     13932.8
    441160     13933.9
    441200     13936.5
    441240     13935.5
    441280     13938.5
    441320     13939.4
    441360     13941.2
    441400     13943.4
    441440       13944
    441480     13942.6
    441520       13947
    441560     13948.2
    441600     13947.9
    441640     13948.7
    441680     13951.7
    441720       13952
    441760     13952.5
    441800     13954.8
    441840     13956.3
    441880       13957
    441920     13958.1
    441960     13959.2
    442000     13961.8
    442040     13960.8
    442080     13963.9
    442120     13964.7
    442160     13966.5
    442200     13968.7
    442240     13969.3
    442280       13968
    442320     13972.4
    442360     13973.6
    442400     13973.3
    442440       13974
    442480     13977.1
    442520     13977.4
    442560       13978
    442600     13980.1
    442640     13981.6
    442680     13982.3
    442720     13983.5
    442760     13984.5
    442800     13987.2
    442840     13986.2
    442880     13989.3
    442920     13990.1
    442960     13991.9
    443000     13994.2
    443040     13994.7
    443080     13993.3
    443120     13997.8
    443160       13999
    443200     13998.5
    443240     13999.4
    443280     14002.4
    443320     14002.7
    443360     14003.3
    443400     14005.5
    443440     14006.9
    443480     14007.7
    443520     14008.8
    443560     14009.9
    443600     14012.5
    443640     14011.5
    443680     14014.6
    443720     14015.4
    443760     14017.3
    443800     14019.6
    443840     14019.9
    443880     14018.7
    443920     14023.2
    443960     14024.4
    444000     14023.8
    444040     14024.7
    444080     14027.7
    444120     14028.1
    444160     14028.7
    444200     14030.8
    444240     14032.3
    444280     14033.1
    444320     14034.2
    444360     14035.3
    444400     14037.9
    444440     14036.9
    444480       14040
    444520     14040.8
    444560     14042.7
    444600       14045
    444640     14045.3
    444680     14044.1
    444720     14048.5
    444760     14049.7
    444800     14049.2
    444840     14050.1
    444880     14053.1
    444920     14053.5
    444960       14054
    445000     14056.1
    445040     14057.6
    445080     14058.4
    445120     14059.5
    445160     14060.6
    445200     14063.2
    445240     14062.2
    445280     14065.3
    445320     14066.1
    445360       14068
    445400     14070.4
    445440     14070.7
    445480     14069.4
    445520       14074
    445560       14075
    445600     14074.6
    445640     14075.4
    445680     14078.5
    445720     14078.8
    445760     14079.4
    445800     14081.4
    445840       14083
    445880     14083.8
    445920     14084.9
    445960       14086
    446000     14088.6
    446040     14087.5
    446080     14090.7
    446120     14091.5
    446160     14093.4
    446200     14095.7
    446240       14096
    446280     14094.7
    446320     14099.4
    446360     14100.4
    446400     14099.9
    446440     14100.8
    446480     14103.9
    446520     14104.1
    446560     14104.7
    446600     14106.8
    446640     14108.4
    446680     14109.2
    446720     14110.2
    446760     14111.5
    446800     14113.9
    446840     14112.8
    446880       14116
    446920     14116.8
    446960     14118.7
    447000     14121.1
    447040     14121.4
    447080     14120.1
    447120     14124.7
    447160     14125.7
    447200     14125.3
    447240     14126.2
    447280     14129.3
    447320     14129.5
    447360       14130
    447400     14132.2
    447440     14133.7
    447480     14134.5
    447520     14135.5
    447560     14136.8
    447600     14139.4
    447640     14138.2
    447680     14141.4
    447720     14142.2
    447760     14144.2
    447800     14146.5
    447840     14146.8
    447880     14145.4
    447920     14150.1
    447960     14151.1
    448000     14150.6
    448040     14151.5
    448080     14154.6
    448120     14154.8
    448160     14155.4
    448200     14157.6
    448240     14159.1
    448280     14159.9
    448320       14161
    448360     14162.2
    448400     14164.7
    448440     14163.6
    448480     14166.7
    448520     14167.6
    448560     14169.5
    448600     14171.7
    448640     14172.2
    448680     14170.8
    448720     14175.5
    448760     14176.4
    448800       14176
    448840     14176.8
    448880     14179.9
    448920     14180.1
    448960     14180.7
    449000     14182.9
    449040     14184.6
    449080     14185.2
    449120     14186.3
    449160     14187.4
    449200     14190.1
    449240     14188.9
    449280       14192
    449320       14193
    449360     14194.8
    449400     14197.1
    449440     14197.5
    449480     14196.2
    449520     14200.9
    449560     14201.9
    449600     14201.4
    449640     14202.2
    449680     14205.3
    449720     14205.5
    449760     14206.1
    449800     14208.3
    449840       14210
    449880     14210.6
    449920     14211.7
    449960     14212.8
    450000     14215.4
    450040     14214.3
    450080     14217.4
    450120     14218.4
    450160     14220.2
    450200     14222.5
    450240     14222.9
    450280     14221.6
    450320     14226.3
    450360     14227.2
    450400     14226.7
    450440     14227.6
    450480     14230.8
    450520     14230.9
    450560     14231.5
    450600     14233.7
    450640     14235.4
    450680       14236
    450720     14237.2
    450760     14238.1
    450800     14240.8
    450840     14239.6
    450880     14242.7
    450920     14243.7
    450960     14245.6
    451000     14247.8
    451040     14248.3
    451080       14247
    451120     14251.7
    451160     14252.6
    451200     14252.1
    451240     14252.9
    451280     14256.2
    451320     14256.3
    451360     14256.9
    451400     14259.1
    451440     14260.8
    451480     14261.5
    451520     14262.5
    451560     14263.5
    451600     14266.1
    451640       14265
    451680     14268.1
    451720     14269.1
    451760     14271.1
    451800     14273.1
    451840     14273.6
    451880     14272.3
    451920       14277
    451960     14277.9
    452000     14277.5
    452040     14278.3
    452080     14281.5
    452120     14281.7
    452160     14282.2
    452200     14284.4
    452240     14286.1
    452280     14286.8
    452320     14287.9
    452360     14288.9
    452400     14291.4
    452440     14290.3
    452480     14293.4
    452520     14294.4
    452560     14296.5
    452600     14298.4
    452640       14299
    452680     14297.6
    452720     14302.3
    452760     14303.1
    452800     14302.8
    452840     14303.6
    452880     14306.8
    452920       14307
    452960     14307.6
    453000     14309.7
    453040     14311.4
    453080     14312.1
    453120     14313.3
    453160     14314.2
    453200     14316.8
    453240     14315.6
    453280     14318.7
    453320     14319.8
    453360     14321.9
    453400     14323.7
    453440     14324.3
    453480     14322.9
    453520     14327.7
    453560     14328.4
    453600       14328
    453640       14329
    453680     14332.2
    453720     14332.4
    453760     14332.9
    453800       14335
    453840     14336.8
    453880     14337.5
    453920     14338.5
    453960     14339.5
    454000     14342.2
    454040       14341
    454080     14344.1
    454120     14345.1
    454160     14347.2
    454200     14349.1
    454240     14349.7
    454280     14348.3
    454320       14353
    454360     14353.7
    454400     14353.4
    454440     14354.3
    454480     14357.6
    454520     14357.8
    454560     14358.4
    454600     14360.4
    454640     14362.3
    454680     14362.8
    454720       14364
    454760     14364.9
    454800     14367.5
    454840     14366.4
    454880     14369.5
    454920     14370.6
    454960     14372.6
    455000     14374.6
    455040     14375.2
    455080     14373.7
    455120     14378.4
    455160       14379
    455200     14378.7
    455240     14379.7
    455280       14383
    455320     14383.2
    455360     14383.8
    455400     14385.8
    455440     14387.8
    455480     14388.1
    455520     14389.4
    455560     14390.4
    455600       14393
    455640     14391.8
    455680     14394.9
    455720       14396
    455760       14398
    455800     14399.8
    455840     14400.6
    455880     14399.1
    455920     14403.8
    455960     14404.4
    456000     14404.1
    456040     14405.1
    456080     14408.5
    456120     14408.5
    456160     14409.2
    456200     14411.2
    456240     14413.1
    456280     14413.5
    456320     14414.8
    456360     14415.7
    456400     14418.4
    456440     14417.1
    456480     14420.3
    456520     14421.4
    456560     14423.4
    456600     14425.3
    456640       14426
    456680     14424.3
    456720     14429.2
    456760     14429.8
    456800     14429.4
    456840     14430.4
    456880     14433.9
    456920     14433.8
    456960     14434.5
    457000     14436.7
    457040     14438.4
    457080     14438.9
    457120     14440.2
    457160     14441.1
    457200     14443.8
    457240     14442.5
    457280     14445.7
    457320     14446.8
    457360     14448.7
    457400     14450.7
    457440     14451.2
    457480     14449.7
    457520     14454.5
    457560     14455.1
    457600     14454.8
    457640     14455.7
    457680     14459.2
    457720     14459.1
    457760     14459.8
    457800       14462
    457840     14463.8
    457880     14464.4
    457920     14465.6
    457960     14466.4
    458000     14469.2
    458040     14467.9
    458080     14471.1
    458120     14472.2
    458160     14474.1
    458200     14476.1
    458240     14476.6
    458280       14475
    458320     14479.8
    458360     14480.5
    458400     14480.1
    458440       14481
    458480     14484.5
    458520     14484.5
    458560     14485.2
    458600     14487.4
    458640     14489.1
    458680     14489.6
    458720       14491
    458760     14491.8
    458800     14494.5
    458840     14493.2
    458880     14496.4
    458920     14497.6
    458960     14499.5
    459000     14501.4
    459040       14502
    459080     14500.4
    459120     14505.2
    459160     14505.9
    459200     14505.5
    459240     14506.4
    459280     14509.9
    459320     14509.8
    459360     14510.7
    459400     14512.8
    459440     14514.5
    459480       14515
    459520     14516.5
    459560     14517.2
    459600     14519.9
    459640     14518.5
    459680     14521.7
    459720       14523
    459760     14524.9
    459800     14526.8
    459840     14527.3
    459880     14525.7
    459920     14530.5
    459960     14531.3
    460000     14530.8
    460040     14531.7
    460080     14535.2
    460120     14535.2
    460160       14536
    460200     14538.1
    460240     14539.9
    460280     14540.4
    460320     14541.8
    460360     14542.7
    460400     14545.2
    460440     14543.9
    460480     14547.1
    460520     14548.4
    460560     14550.2
    460600     14552.3
    460640     14552.7
    460680     14551.1
    460720     14555.8
    460760     14556.6
    460800     14556.2
    460840     14557.1
    460880     14560.6
    460920     14560.5
    460960     14561.5
    461000     14563.5
    461040     14565.2
    461080     14565.8
    461120     14567.2
    461160       14568
    461200     14570.5
    461240     14569.3
    461280     14572.4
    461320     14573.8
    461360     14575.6
    461400     14577.6
    461440     14578.1
    461480     14576.4
    461520     14581.2
    461560       14582
    461600     14581.6
    461640     14582.4
    461680     14585.8
    461720     14585.9
    461760     14586.8
    461800     14588.8
    461840     14590.6
    461880     14591.2
    461920     14592.5
    461960     14593.4
    462000     14595.8
    462040     14594.6
    462080     14597.7
    462120     14599.1
    462160     14600.9
    462200       14603
    462240     14603.4
    462280     14601.7
    462320     14606.4
    462360     14607.3
    462400     14606.9
    462440     14607.9
    462480     14611.2
    462520     14611.3
    462560     14612.1
    462600     14614.1
    462640     14615.9
    462680     14616.5
    462720     14617.8
    462760     14618.7
    462800     14621.2
    462840     14619.9
    462880       14623
    462920     14624.2
    462960     14626.3
    463000     14628.3
    463040     14628.8
    463080     14626.9
    463120     14631.7
    463160     14632.6
    463200     14632.1
    463240     14633.1
    463280     14636.5
    463320     14636.6
    463360     14637.4
    463400     14639.4
    463440     14641.2
    463480     14641.9
    463520     14643.1
    463560       14644
    463600     14646.5
    463640     14645.3
    463680     14648.4
    463720     14649.5
    463760     14651.6
    463800     14653.5
    463840     14654.1
    463880     14652.3
    463920       14657
    463960       14658
    464000     14657.4
    464040     14658.4
    464080     14661.8
    464120     14661.9
    464160     14662.7
    464200     14664.7
    464240     14666.5
    464280     14667.2
    464320     14668.4
    464360     14669.4
    464400     14671.8
    464440     14670.5
    464480     14673.7
    464520     14674.8
    464560     14676.8
    464600     14678.8
    464640     14679.4
    464680     14677.6
    464720     14682.4
    464760     14683.4
    464800     14682.8
    464840     14683.8
    464880     14687.1
    464920     14687.4
    464960     14688.1
    465000       14690
    465040     14691.9
    465080     14692.6
    465120     14693.8
    465160     14694.7
    465200     14697.2
    465240     14695.9
    465280     14699.1
    465320     14700.1
    465360     14702.1
    465400       14704
    465440     14704.7
    465480     14702.8
    465520     14707.7
    465560     14708.8
    465600     14708.1
    465640     14709.2
    465680     14712.5
    465720     14712.6
    465760     14713.5
    465800     14715.4
    465840     14717.2
    465880     14717.9
    465920     14719.2
    465960       14720
    466000     14722.5
    466040     14721.2
    466080     14724.4
    466120     14725.5
    466160     14727.4
    466200     14729.3
    466240     14730.1
    466280     14728.2
    466320       14733
    466360     14734.2
    466400     14733.4
    466440     14734.5
    466480     14737.8
    466520     14738.1
    466560     14738.8
    466600     14740.8
    466640     14742.5
    466680     14743.2
    466720     14744.5
    466760     14745.4
    466800     14747.8
    466840     14746.5
    466880     14749.7
    466920     14750.8
    466960     14752.8
    467000     14754.7
    467040     14755.4
    467080     14753.5
    467120     14758.4
    467160     14759.5
    467200     14758.8
    467240     14759.9
    467280     14763.2
    467320     14763.5
    467360       14764
    467400     14766.2
    467440       14768
    467480     14768.6
    467520     14769.9
    467560     14770.8
    467600     14773.3
    467640     14771.9
    467680       14775
    467720     14776.3
    467760     14778.1
    467800       14780
    467840     14780.7
    467880     14778.8
    467920     14783.7
    467960     14784.8
    468000     14784.1
    468040     14785.3
    468080     14788.6
    468120     14788.8
    468160     14789.4
    468200     14791.5
    468240     14793.3
    468280     14793.9
    468320     14795.2
    468360     14796.1
    468400     14798.6
    468440     14797.2
    468480     14800.4
    468520     14801.6
    468560     14803.5
    468600     14805.4
    468640     14806.2
    468680     14804.2
    468720     14809.1
    468760     14810.2
    468800     14809.5
    468840     14810.6
    468880       14814
    468920     14814.2
    468960     14814.9
    469000     14816.9
    469040     14818.7
    469080     14819.3
    469120     14820.6
    469160     14821.6
    469200       14824
    469240     14822.5
    469280     14825.9
    469320     14827.2
    469360     14828.9
    469400     14830.8
    469440     14831.6
    469480     14829.7
    469520     14834.5
    469560     14835.7
    469600     14834.9
    469640       14836
    469680     14839.4
    469720     14839.7
    469760     14840.2
    469800     14842.3
    469840     14844.1
    469880     14844.7
    469920     14845.9
    469960       14847
    470000     14849.4
    470040       14848
    470080     14851.3
    470120     14852.5
    470160     14854.3
    470200     14856.1
    470240       14857
    470280       14855
    470320     14859.9
    470360       14861
    470400     14860.3
    470440     14861.4
    470480     14864.8
    470520       14865
    470560     14865.6
    470600     14867.7
    470640     14869.5
    470680     14870.1
    470720     14871.2
    470760     14872.4
    470800     14874.8
    470840     14873.3
    470880     14876.6
    470920     14877.8
    470960     14879.6
    471000     14881.5
    471040     14882.3
    471080     14880.4
    471120     14885.1
    471160     14886.4
    471200     14885.7
    471240     14886.7
    471280     14890.1
    471320     14890.3
    471360     14890.9
    471400     14893.1
    471440     14894.8
    471480     14895.4
    471520     14896.5
    471560     14897.6
    471600     14900.2
    471640     14898.6
    471680     14901.9
    471720     14903.2
    471760       14905
    471800     14906.9
    471840     14907.6
    471880     14905.8
    471920     14910.4
    471960     14911.7
    472000       14911
    472040       14912
    472080     14915.4
    472120     14915.5
    472160     14916.2
    472200     14918.3
    472240     14920.2
    472280     14920.7
    472320     14921.8
    472360     14922.9
    472400     14925.4
    472440     14923.9
    472480     14927.2
    472520     14928.6
    472560     14930.2
    472600     14932.2
    472640     14932.9
    472680     14931.1
    472720     14935.7
    472760       14937
    472800     14936.3
    472840     14937.2
    472880     14940.7
    472920     14940.7
    472960     14941.4
    473000     14943.6
    473040     14945.4
    473080       14946
    473120     14947.1
    473160     14948.3
    473200     14950.8
    473240     14949.2
    473280     14952.4
    473320     14953.9
    473360     14955.4
    473400     14957.5
    473440     14958.2
    473480     14956.3
    473520     14960.9
    473560     14962.3
    473600     14961.6
    473640     14962.4
    473680       14966
    473720       14966
    473760     14966.7
    473800       14969
    473840     14970.7
    473880     14971.2
    473920     14972.5
    473960     14973.5
    474000     14976.1
    474040     14974.4
    474080     14977.7
    474120     14979.3
    474160     14980.7
    474200     14982.8
    474240     14983.6
    474280     14981.7
    474320     14986.3
    474360     14987.6
    474400     14986.9
    474440     14987.7
    474480     14991.3
    474520     14991.3
    474560       14992
    474600     14994.4
    474640       14996
    474680     14996.6
    474720     14997.8
    474760     14998.8
    474800     15001.4
    474840     14999.8
    474880       15003
    474920     15004.6
    474960       15006
    475000     15008.2
    475040       15009
    475080     15006.9
    475120     15011.7
    475160     15012.9
    475200     15012.3
    475240     15013.1
    475280     15016.6
    475320     15016.7
    475360     15017.4
    475400     15019.7
    475440     15021.4
    475480       15022
    475520     15023.1
    475560     15024.1
    475600     15026.7
    475640       15025
    475680     15028.3
    475720       15030
    475760     15031.4
    475800     15033.6
    475840     15034.3
    475880     15032.1
    475920     15036.9
    475960     15038.3
    476000     15037.6
    476040     15038.3
    476080     15041.8
    476120       15042
    476160     15042.6
    476200     15044.9
    476240     15046.7
    476280     15047.2
    476320     15048.4
    476360     15049.5
    476400       15052
    476440     15050.4
    476480     15053.6
    476520     15055.3
    476560     15056.7
    476600     15058.9
    476640     15059.6
    476680     15057.5
    476720     15062.2
    476760     15063.7
    476800     15062.9
    476840     15063.8
    476880     15067.2
    476920     15067.2
    476960       15068
    477000     15070.3
    477040       15072
    477080     15072.6
    477120     15073.7
    477160     15074.8
    477200     15077.2
    477240     15075.7
    477280     15078.9
    477320     15080.6
    477360     15081.9
    477400     15084.2
    477440       15085
    477480     15082.9
    477520     15087.5
    477560       15089
    477600     15088.2
    477640     15089.1
    477680     15092.5
    477720     15092.5
    477760     15093.2
    477800     15095.8
    477840     15097.3
    477880     15097.9
    477920       15099
    477960     15100.1
    478000     15102.5
    478040       15101
    478080     15104.1
    478120       15106
    478160     15107.2
    478200     15109.5
    478240     15110.4
    478280     15108.2
    478320       15113
    478360     15114.3
    478400     15113.6
    478440     15114.5
    478480     15117.8
    478520     15117.8
    478560     15118.6
    478600     15121.1
    478640     15122.7
    478680     15123.2
    478720     15124.3
    478760     15125.4
    478800     15127.8
    478840     15126.2
    478880     15129.4
    478920     15131.4
    478960     15132.6
    479000     15134.8
    479040     15135.7
    479080     15133.5
    479120     15138.3
    479160     15139.6
    479200     15138.9
    479240     15139.7
    479280     15143.2
    479320     15143.1
    479360     15143.8
    479400     15146.5
    479440     15148.1
    479480     15148.5
    479520     15149.6
    479560     15150.7
    479600     15153.1
    479640     15151.4
    479680     15154.8
    479720     15156.6
    479760     15158.1
    479800     15160.2
    479840     15161.1
    479880     15158.8
    479920     15163.7
    479960       15165
    480000     15164.1
    480040     15165.1
    480080     15168.5
    480120     15168.3
    480160     15169.1
    480200     15171.9
    480240     15173.4
    480280     15173.8
    480320     15174.9
    480360     15176.2
    480400     15178.5
    480440     15176.8
    480480     15180.1
    480520       15182
    480560     15183.4
    480600     15185.6
    480640     15186.5
    480680     15184.2
    480720     15189.1
    480760     15190.4
    480800     15189.4
    480840     15190.3
    480880     15193.8
    480920     15193.7
    480960     15194.5
    481000     15197.2
    481040     15198.6
    481080     15199.1
    481120     15200.1
    481160     15201.5
    481200     15203.8
    481240     15202.1
    481280     15205.4
    481320     15207.3
    481360     15208.7
    481400     15210.9
    481440     15211.8
    481480     15209.6
    481520     15214.4
    481560     15215.8
    481600     15214.8
    481640     15215.8
    481680     15219.1
    481720       15219
    481760     15219.8
    481800     15222.6
    481840       15224
    481880     15224.4
    481920     15225.5
    481960       15227
    482000     15229.1
    482040     15227.5
    482080     15230.8
    482120     15232.6
    482160       15234
    482200     15236.2
    482240     15237.2
    482280     15234.9
    482320     15239.8
    482360     15241.1
    482400     15240.1
    482440     15241.1
    482480     15244.4
    482520     15244.4
    482560       15245
    482600     15247.9
    482640     15249.3
    482680     15249.7
    482720     15250.8
    482760     15252.2
    482800     15254.4
    482840     15252.7
    482880       15256
    482920     15257.9
    482960     15259.2
    483000     15261.5
    483040     15262.5
    483080     15260.2
    483120     15265.1
    483160     15266.5
    483200     15265.2
    483240     15266.4
    483280     15269.7
    483320     15269.8
    483360     15270.3
    483400     15273.2
    483440     15274.6
    483480     15275.1
    483520     15276.1
    483560     15277.6
    483600     15279.7
    483640       15278
    483680     15281.3
    483720     15283.1
    483760     15284.5
    483800     15286.7
    483840     15287.7
    483880     15285.6
    483920     15290.4
    483960     15291.8
    484000     15290.6
    484040     15291.8
    484080       15295
    484120     15295.1
    484160     15295.5
    484200     15298.5
    484240       15300
    484280     15300.4
    484320     15301.4
    484360     15302.8
    484400       15305
    484440     15303.3
    484480     15306.6
    484520     15308.3
    484560     15309.8
    484600     15312.1
    484640       15313
    484680     15310.9
    484720     15315.7
    484760     15317.1
    484800     15315.8
    484840       15317
    484880     15320.3
    484920     15320.5
    484960     15320.9
    485000     15323.7
    485040     15325.4
    485080     15325.7
    485120     15326.7
    485160     15328.1
    485200     15330.3
    485240     15328.6
    485280     15331.9
    485320     15333.7
    485360     15335.1
    485400     15337.4
    485440     15338.3
    485480     15336.2
    485520     15341.1
    485560     15342.4
    485600     15341.2
    485640     15342.3
    485680     15345.6
    485720     15345.7
    485760     15346.2
    485800       15349
    485840     15350.6
    485880       15351
    485920     15351.9
    485960     15353.4
    486000     15355.6
    486040     15353.8
    486080     15357.2
    486120     15358.9
    486160     15360.3
    486200     15362.6
    486240     15363.6
    486280     15361.4
    486320     15366.3
    486360     15367.7
    486400     15366.5
    486440     15367.6
    486480     15370.9
    486520       15371
    486560     15371.4
    486600     15374.3
    486640     15375.9
    486680     15376.3
    486720     15377.2
    486760     15378.7
    486800     15380.8
    486840     15379.1
    486880     15382.6
    486920     15384.2
    486960     15385.5
    487000     15387.9
    487040     15388.8
    487080     15386.6
    487120     15391.6
    487160       15393
    487200     15391.7
    487240       15393
    487280     15396.1
    487320     15396.2
    487360     15396.7
    487400     15399.5
    487440       15401
    487480     15401.5
    487520     15402.4
    487560       15404
    487600     15406.1
    487640     15404.3
    487680     15407.7
    487720     15409.3
    487760     15410.7
    487800     15413.1
    487840     15414.1
    487880     15411.9
    487920     15416.9
    487960     15418.1
    488000     15416.9
    488040     15418.2
    488080     15421.4
    488120     15421.5
    488160     15421.8
    488200     15424.6
    488240     15426.1
    488280     15426.8
    488320     15427.6
    488360     15429.2
    488400     15431.4
    488440     15429.5
    488480       15433
    488520     15434.5
    488560     15435.9
    488600     15438.2
    488640     15439.3
    488680     15437.1
    488720     15442.2
    488760     15443.3
    488800     15442.1
    488840     15443.4
    488880     15446.7
    488920     15446.6
    488960     15447.1
    489000     15449.8
    489040     15451.3
    489080       15452
    489120     15452.8
    489160     15454.5
    489200     15456.5
    489240     15454.8
    489280     15458.1
    489320     15459.8
    489360     15461.1
    489400     15463.4
    489440     15464.5
    489480     15462.2
    489520     15467.3
    489560     15468.5
    489600     15467.3
    489640     15468.6
    489680     15471.9
    489720     15471.9
    489760     15472.4
    489800     15475.1
    489840     15476.7
    489880     15477.2
    489920       15478
    489960     15479.6
    490000     15481.8
    490040     15479.9
    490080     15483.3
    490120       15485
    490160     15486.3
    490200     15488.7
    490240     15489.7
    490280     15487.4
    490320     15492.4
    490360     15493.7
    490400     15492.5
    490440     15493.7
    490480       15497
    490520       15497
    490560     15497.5
    490600     15500.3
    490640     15501.9
    490680     15502.3
    490720     15503.2
    490760     15504.7
    490800     15506.9
    490840     15505.1
    490880     15508.5
    490920     15510.1
    490960     15511.5
    491000     15513.8
    491040     15514.9
    491080     15512.5
    491120     15517.5
    491160     15518.7
    491200     15517.7
    491240     15518.8
    491280     15522.2
    491320     15522.2
    491360     15522.7
    491400     15525.3
    491440     15527.1
    491480     15527.6
    491520     15528.4
    491560     15529.9
    491600     15532.1
    491640     15530.3
    491680     15533.7
    491720     15535.3
    491760     15536.6
    491800     15538.9
    491840       15540
    491880     15537.7
    491920     15542.8
    491960     15543.9
    492000     15542.9
    492040       15544
    492080     15547.4
    492120     15547.3
    492160     15547.9
    492200     15550.4
    492240     15552.3
    492280     15552.8
    492320     15553.5
    492360     15555.1
    492400     15557.3
    492440     15555.5
    492480     15558.8
    492520     15560.4
    492560     15561.8
    492600       15564
    492640     15565.2
    492680     15562.9
    492720     15567.9
    492760     15568.9
    492800       15568
    492840     15569.1
    492880     15572.5
    492920     15572.5
    492960       15573
    493000     15575.6
    493040     15577.4
    493080     15577.9
    493120     15578.6
    493160     15580.2
    493200     15582.4
    493240     15580.7
    493280     15583.9
    493320     15585.5
    493360     15586.8
    493400     15589.2
    493440     15590.4
    493480     15588.1
    493520       15593
    493560       15594
    493600       15593
    493640     15594.3
    493680     15597.6
    493720     15597.6
    493760     15598.2
    493800     15600.7
    493840     15602.4
    493880       15603
    493920     15603.8
    493960     15605.3
    494000     15607.7
    494040     15605.8
    494080       15609
    494120     15610.8
    494160       15612
    494200     15614.3
    494240     15615.4
    494280     15613.3
    494320     15618.1
    494360     15619.1
    494400     15618.1
    494440     15619.4
    494480     15622.7
    494520     15622.7
    494560     15623.1
    494600     15625.8
    494640     15627.5
    494680     15628.2
    494720     15628.8
    494760     15630.4
    494800     15632.7
    494840     15630.9
    494880     15634.1
    494920     15635.8
    494960     15637.1
    495000     15639.4
    495040     15640.5
    495080     15638.5
    495120     15643.1
    495160     15644.2
    495200     15643.3
    495240     15644.5
    495280     15647.7
    495320     15647.7
    495360     15648.2
    495400     15650.9
    495440     15652.6
    495480     15653.3
    495520     15653.8
    495560     15655.6
    495600     15657.8
    495640     15655.9
    495680     15659.1
    495720     15660.9
    495760     15662.1
    495800     15664.4
    495840     15665.6
    495880     15663.6
    495920     15668.2
    495960     15669.4
    496000     15668.3
    496040     15669.6
    496080     15672.8
    496120     15672.7
    496160     15673.2
    496200     15675.9
    496240     15677.6
    496280     15678.3
    496320     15678.9
    496360     15680.6
    496400     15682.9
    496440       15681
    496480     15684.2
    496520       15686
    496560     15687.2
    496600     15689.4
    496640     15690.7
    496680     15688.6
    496720     15693.3
    496760     15694.4
    496800     15693.3
    496840     15694.5
    496880     15697.8
    496920     15697.7
    496960     15698.3
    497000       15701
    497040     15702.6
    497080     15703.4
    497120       15704
    497160     15705.6
    497200     15707.7
    497240       15706
    497280     15709.2
    497320     15711.1
    497360     15712.2
    497400     15714.5
    497440     15715.7
    497480     15713.7
    497520     15718.3
    497560     15719.4
    497600     15718.4
    497640     15719.6
    497680     15722.8
    497720     15722.8
    497760     15723.3
    497800     15726.1
    497840     15727.7
    497880     15728.5
    497920     15729.1
    497960     15730.7
    498000     15732.9
    498040       15731
    498080     15734.3
    498120     15736.1
    498160     15737.4
    498200     15739.6
    498240     15740.8
    498280     15738.8
    498320     15743.5
    498360     15744.5
    498400     15743.5
    498440     15744.8
    498480       15748
    498520     15747.9
    498560     15748.3
    498600     15751.2
    498640     15752.8
    498680     15753.6
    498720     15754.2
    498760     15755.8
    498800     15757.9
    498840     15756.1
    498880     15759.4
    498920     15761.2
    498960     15762.5
    499000     15764.7
    499040     15765.8
    499080     15763.8
    499120     15768.6
    499160     15769.5
    499200     15768.6
    499240     15769.9
    499280       15773
    499320     15772.8
    499360     15773.3
    499400     15776.2
    499440     15777.7
    499480     15778.6
    499520     15779.2
    499560     15780.9
    499600       15783
    499640     15781.2
    499680     15784.5
    499720     15786.3
    499760     15787.6
    499800     15789.8
    499840     15790.8
    499880     15788.8
    499920     15793.6
    499960     15794.5
    500000     15793.7
    500040     15794.9
    500080     15798.1
    500120     15797.9
    500160     15798.3
    500200     15801.3
    500240     15802.8
    500280     15803.7
    500320     15804.3
    500360     15805.9
    500400       15808
    500440     15806.3
    500480     15809.5
    500520     15811.3
    500560     15812.6
    500600     15814.8
    500640     15815.8
    500680     15813.8
    500720     15818.6
    500760     15819.5
    500800     15818.8
    500840     15819.9
    500880     15823.1
    500920     15822.9
    500960     15823.4
    501000     15826.3
    501040     15827.8
    501080     15828.7
    501120     15829.3
    501160     15830.9
    501200       15833
    501240     15831.3
    501280     15834.5
    501320     15836.4
    501360     15837.6
    501400     15839.8
    501440     15840.8
    501480     15838.9
    501520     15843.6
    501560     15844.6
    501600     15843.9
    501640     15844.9
    501680       15848
    501720     15847.9
    501760     15848.3
    501800     15851.3
    501840     15852.9
    501880     15853.7
    501920     15854.3
    501960     15855.9
    502000       15858
    502040     15856.3
    502080     15859.5
    502120     15861.4
    502160     15862.6
    502200     15864.9
    502240     15865.9
    502280     15864.1
    502320     15868.5
    502360     15869.6
    502400     15868.8
    502440     15869.8
    502480     15873.1
    502520     15872.9
    502560     15873.2
    502600     15876.2
    502640     15877.8
    502680     15878.7
    502720     15879.3
    502760     15880.8
    502800       15883
    502840     15881.2
    502880     15884.5
    502920     15886.4
    502960     15887.6
    503000     15889.8
    503040     15890.7
    503080       15889
    503120     15893.3
    503160     15894.6
    503200     15893.8
    503240     15894.8
    503280       15898
    503320     15897.8
    503360     15898.1
    503400     15901.2
    503440     15902.7
    503480     15903.7
    503520     15904.2
    503560     15905.8
    503600     15907.9
    503640     15906.2
    503680     15909.4
    503720     15911.4
    503760     15912.5
    503800     15914.8
    503840     15915.8
    503880     15913.9
    503920     15918.2
    503960     15919.5
    504000     15918.8
    504040     15919.8
    504080     15922.9
    504120     15922.7
    504160     15923.1
    504200     15926.1
    504240     15927.6
    504280     15928.6
    504320     15929.1
    504360     15930.7
    504400     15932.9
    504440     15931.2
    504480     15934.4
    504520     15936.4
    504560     15937.4
    504600     15939.7
    504640     15940.8
    504680     15938.9
    504720     15943.2
    504760     15944.4
    504800     15943.7
    504840     15944.8
    504880     15947.8
    504920     15947.6
    504960     15948.1
    505000       15951
    505040     15952.6
    505080     15953.6
    505120     15954.1
    505160     15955.7
    505200     15957.8
    505240     15956.2
    505280     15959.3
    505320     15961.4
    505360     15962.3
    505400     15964.7
    505440     15965.8
    505480     15963.8
    505520     15968.1
    505560     15969.4
    505600     15968.7
    505640     15969.7
    505680     15972.9
    505720     15972.6
    505760       15973
    505800       15976
    505840     15977.6
    505880     15978.6
    505920       15979
    505960     15980.7
    506000     15982.8
    506040     15981.1
    506080     15984.4
    506120     15986.4
    506160     15987.3
    506200     15989.7
    506240     15990.7
    506280     15988.8
    506320     15993.1
    506360     15994.4
    506400     15993.8
    506440     15994.7
    506480       15998
    506520     15997.7
    506560       15998
    506600       16001
    506640     16002.6
    506680     16003.6
    506720       16004
    506760     16005.6
    506800     16007.8
    506840     16006.1
    506880     16009.4
    506920     16011.5
    506960     16012.3
    507000     16014.7
    507040     16015.8
    507080     16013.9
    507120     16018.2
    507160     16019.4
    507200     16018.8
    507240     16019.8
    507280     16022.9
    507320     16022.6
    507360     16023.1
    507400       16026
    507440     16027.7
    507480     16028.6
    507520     16028.9
    507560     16030.7
    507600     16032.8
    507640     16031.2
    507680     16034.4
    507720     16036.6
    507760     16037.3
    507800     16039.8
    507840     16040.7
    507880     16038.9
    507920     16043.2
    507960     16044.5
    508000     16043.9
    508040     16044.9
    508080     16047.9
    508120     16047.5
    508160     16048.2
    508200     16051.1
    508240     16052.7
    508280     16053.7
    508320     16053.8
    508360     16055.7
    508400     16057.9
    508440     16056.2
    508480     16059.3
    508520     16061.6
    508560     16062.3
    508600     16064.7
    508640     16065.7
    508680       16064
    508720     16068.3
    508760     16069.4
    508800     16068.9
    508840     16069.9
    508880       16073
    508920     16072.6
    508960     16073.2
    509000     16076.1
    509040     16077.7
    509080     16078.7
    509120     16078.8
    509160     16080.7
    509200       16083
    509240     16081.3
    509280     16084.3
    509320     16086.6
    509360     16087.3
    509400     16089.8
    509440     16090.8
    509480     16089.1
    509520     16093.2
    509560     16094.5
    509600     16093.9
    509640       16095
    509680       16098
    509720     16097.6
    509760     16098.3
    509800     16101.1
    509840     16102.7
    509880     16103.8
    509920     16103.8
    509960     16105.7
    510000       16108
    510040     16106.4
    510080     16109.3
    510120     16111.6
    510160     16112.3
    510200     16114.9
    510240     16115.8
    510280     16114.1
    510320     16118.3
    510360     16119.5
    510400     16118.9
    510440     16119.9
    510480       16123
    510520     16122.6
    510560     16123.3
    510600     16126.1
    510640     16127.8
    510680     16128.8
    510720     16128.8
    510760     16130.7
    510800     16133.1
    510840     16131.4
    510880     16134.4
    510920     16136.6
    510960     16137.5
    511000     16139.9
    511040     16140.9
    511080     16139.1
    511120     16143.2
    511160     16144.5
    511200     16143.8
    511240     16144.8
    511280     16148.2
    511320     16147.5
    511360     16148.2
    511400     16151.1
    511440     16152.8
    511480     16153.8
    511520     16153.9
    511560     16155.7
    511600     16158.1
    511640     16156.4
    511680     16159.4
    511720     16161.7
    511760     16162.5
    511800       16165
    511840     16165.9
    511880     16164.1
    511920     16168.2
    511960     16169.4
    512000     16168.9
    512040     16169.9
    512080     16173.2
    512120     16172.6
    512160     16173.2
    512200       16176
    512240     16177.8
    512280     16178.8
    512320     16178.8
    512360     16180.6
    512400     16183.2
    512440     16181.5
    512480     16184.4
    512520     16186.6
    512560     16187.6
    512600     16190.1
    512640       16191
    512680     16189.2
    512720     16193.2
    512760     16194.5
    512800     16193.9
    512840     16194.8
    512880     16198.3
    512920     16197.8
    512960     16198.1
    513000     16201.1
    513040     16202.7
    513080     16203.8
    513120       16204
    513160     16205.6
    513200     16208.2
    513240     16206.6
    513280     16209.4
    513320     16211.7
    513360     16212.6
    513400     16215.1
    513440       16216
    513480     16214.3
    513520     16218.3
    513560     16219.6
    513600     16218.9
    513640     16219.9
    513680     16223.3
    513720     16222.8
    513760     16223.2
    513800     16226.1
    513840     16227.8
    513880     16228.8
    513920     16229.1
    513960     16230.7
    514000     16233.3
    514040     16231.6
    514080     16234.5
    514120     16236.8
    514160     16237.6
    514200     16240.2
    514240       16241
    514280     16239.4
    514320     16243.3
    514360     16244.8
    514400       16244
    514440     16244.9
    514480     16248.3
    514520     16247.9
    514560     16248.3
    514600     16251.1
    514640     16252.9
    514680     16253.7
    514720     16254.2
    514760     16255.8
    514800     16258.4
    514840     16256.7
    514880     16259.6
    514920       16262
    514960     16262.7
    515000     16265.3
    515040     16266.1
    515080     16264.5
    515120     16268.3
    515160     16269.9
    515200       16269
    515240       16270
    515280     16273.3
    515320     16272.9
    515360     16273.4
    515400     16276.2
    515440       16278
    515480     16278.9
    515520     16279.2
    515560       16281
    515600     16283.5
    515640     16281.8
    515680     16284.8
    515720       16287
    515760     16287.9
    515800     16290.4
    515840     16291.2
    515880     16289.7
    515920     16293.3
    515960     16295.1
    516000     16294.2
    516040     16295.2
    516080     16298.5
    516120     16298.1
    516160     16298.5
    516200     16301.3
    516240     16303.2
    516280     16304.1
    516320     16304.2
    516360     16306.1
    516400     16308.8
    516440     16306.8
    516480     16309.9
    516520     16312.2
    516560       16313
    516600     16315.5
    516640     16316.4
    516680     16314.8
    516720     16318.4
    516760     16320.2
    516800     16319.4
    516840     16320.4
    516880     16323.7
    516920     16323.3
    516960     16323.6
    517000     16326.5
    517040     16328.3
    517080     16329.3
    517120     16329.4
    517160     16331.3
    517200     16334.1
    517240     16332.1
    517280     16335.1
    517320     16337.4
    517360     16338.2
    517400     16340.7
    517440     16341.5
    517480     16339.9
    517520     16343.6
    517560     16345.4
    517600     16344.6
    517640     16345.5
    517680     16348.9
    517720     16348.5
    517760     16348.8
    517800     16351.6
    517840     16353.5
    517880     16354.5
    517920     16354.5
    517960     16356.5
    518000     16359.3
    518040     16357.3
    518080     16360.3
    518120     16362.6
    518160     16363.4
    518200     16365.8
    518240     16366.6
    518280     16365.1
    518320     16368.8
    518360     16370.6
    518400     16369.7
    518440     16370.8
    518480     16374.1
    518520     16373.6
    518560       16374
    518600     16376.9
    518640     16378.7
    518680     16379.7
    518720     16379.7
    518760     16381.6
    518800     16384.5
    518840     16382.4
    518880     16385.5
    518920     16387.7
    518960     16388.6
    519000       16391
    519040     16391.8
    519080     16390.2
    519120       16394
    519160     16395.7
    519200     16394.9
    519240     16395.9
    519280     16399.3
    519320     16398.8
    519360     16399.1
    519400       16402
    519440     16403.9
    519480     16404.9
    519520     16404.9
    519560     16406.7
    519600     16409.6
    519640     16407.4
    519680     16410.6
    519720     16412.8
    519760     16413.7
    519800     16416.1
    519840     16416.8
    519880     16415.3
    519920     16419.2
    519960     16420.8
    520000     16420.1
    520040     16421.1
    520080     16424.3
    520120       16424
    520160     16424.3
    520200     16427.2
    520240     16429.1
    520280       16430
    520320     16430.1
    520360     16431.8
    520400     16434.7
    520440     16432.5
    520480     16435.7
    520520     16437.9
    520560     16438.8
    520600     16441.2
    520640       16442
    520680     16440.4
    520720     16444.3
    520760       16446
    520800     16445.2
    520840     16446.3
    520880     16449.5
    520920     16449.1
    520960     16449.4
    521000     16452.4
    521040     16454.3
    521080     16455.2
    521120     16455.1
    521160     16457.1
    521200       16460
    521240     16457.6
    521280     16460.9
    521320       16463
    521360       16464
    521400     16466.5
    521440     16467.1
    521480     16465.6
    521520     16469.6
    521560     16471.1
    521600     16470.3
    521640     16471.5
    521680     16474.7
    521720     16474.4
    521760     16474.6
    521800     16477.6
    521840     16479.5
    521880     16480.4
    521920     16480.2
    521960     16482.2
    522000     16485.2
    522040     16482.8
    522080     16486.1
    522120     16488.2
    522160     16489.1
    522200     16491.7
    522240     16492.3
    522280     16490.7
    522320     16494.7
    522360     16496.4
    522400     16495.6
    522440     16496.8
    522480     16499.9
    522520     16499.5
    522560     16499.9
    522600     16502.6
    522640     16504.7
    522680     16505.6
    522720     16505.3
    522760     16507.5
    522800     16510.5
    522840       16508
    522880     16511.4
    522920     16513.5
    522960     16514.4
    523000       16517
    523040     16517.4
    523080     16515.9
    523120     16519.9
    523160     16521.6
    523200     16520.7
    523240     16522.1
    523280       16525
    523320     16524.7
    523360     16525.1
    523400     16527.7
    523440       16530
    523480     16530.7
    523520     16530.6
    523560     16532.8
    523600     16535.7
    523640     16533.2
    523680     16536.6
    523720     16538.7
    523760     16539.6
    523800     16542.1
    523840     16542.6
    523880     16541.1
    523920       16545
    523960     16546.8
    524000     16545.9
    524040     16547.3
    524080     16550.3
    524120     16549.9
    524160     16550.3
    524200     16552.9
    524240     16555.2
    524280     16555.9
    524320     16555.8
    524360     16557.9
    524400     16560.9
    524440     16558.4
    524480     16561.8
    524520     16563.9
    524560     16564.7
    524600     16567.3
    524640     16567.8
    524680     16566.2
    524720     16570.1
    524760       16572
    524800       16571
    524840     16572.5
    524880     16575.5
    524920     16575.2
    524960     16575.5
    525000     16578.1
    525040     16580.3
    525080       16581
    525120     16581.1
    525160     16582.9
    525200     16586.1
    525240     16583.6
    525280       16587
    525320     16589.1
    525360     16589.9
    525400     16592.5
    525440     16592.9
    525480     16591.4
    525520     16595.3
    525560     16597.4
    525600     16596.3
    525640     16597.8
    525680     16600.7
    525720     16600.4
    525760     16600.7
    525800     16603.2
    525840     16605.5
    525880     16606.3
    525920     16606.2
    525960       16608
    526000     16611.2
    526040     16608.7
    526080       16612
    526120     16614.2
    526160     16615.1
    526200     16617.6
    526240     16618.1
    526280     16616.6
    526320     16620.5
    526360     16622.6
    526400     16621.6
    526440       16623
    526480     16625.8
    526520     16625.6
    526560     16625.8
    526600     16628.5
    526640     16630.7
    526680     16631.5
    526720     16631.4
    526760     16633.1
    526800     16636.4
    526840       16634
    526880     16637.2
    526920     16639.4
    526960     16640.2
    527000     16642.8
    527040     16643.4
    527080     16641.7
    527120     16645.7
    527160     16647.8
    527200     16646.8
    527240     16648.2
    527280       16651
    527320     16650.7
    527360       16651
    527400     16653.7
    527440     16655.9
    527480     16656.6
    527520     16656.6
    527560     16658.2
    527600     16661.5
    527640     16659.1
    527680     16662.4
    527720     16664.7
    527760     16665.4
    527800     16667.8
    527840     16668.6
    527880     16666.9
    527920     16670.9
    527960     16672.8
    528000     16671.9
    528040     16673.3
    528080     16676.2
    528120     16675.9
    528160       16676
    528200     16678.8
    528240       16681
    528280     16681.7
    528320     16681.6
    528360     16683.2
    528400     16686.7
    528440     16684.2
    528480     16687.5
    528520     16689.8
    528560     16690.6
    528600       16693
    528640     16693.7
    528680       16692
    528720       16696
    528760     16697.9
    528800     16697.1
    528840     16698.5
    528880     16701.2
    528920       16701
    528960     16701.2
    529000       16704
    529040     16706.3
    529080     16706.8
    529120     16706.7
    529160     16708.3
    529200       16712
    529240     16709.3
    529280     16712.6
    529320     16714.8
    529360     16715.8
    529400     16718.1
    529440     16718.8
    529480     16717.2
    529520       16721
    529560       16723
    529600     16722.1
    529640     16723.7
    529680     16726.3
    529720     16726.3
    529760     16726.4
    529800     16729.1
    529840     16731.4
    529880       16732
    529920     16731.8
    529960     16733.4
    530000     16737.1
    530040     16734.4
    530080     16737.7
    530120     16739.8
    530160     16740.9
    530200     16743.2
    530240     16743.9
    530280     16742.2
    530320       16746
    530360     16748.2
    530400     16747.3
    530440     16748.7
    530480     16751.3
    530520     16751.3
    530560     16751.4
    530600     16754.2
    530640     16756.5
    530680     16756.9
    530720     16756.8
    530760     16758.5
    530800     16762.2
    530840     16759.4
    530880     16762.8
    530920     16764.8
    530960       16766
    531000     16768.2
    531040     16768.9
    531080     16767.4
    531120     16771.1
    531160     16773.3
    531200     16772.4
    531240     16773.8
    531280     16776.5
    531320     16776.4
    531360     16776.6
    531400     16779.4
    531440     16781.6
    531480     16782.1
    531520       16782
    531560     16783.5
    531600     16787.4
    531640     16784.7
    531680       16788
    531720       16790
    531760     16791.2
    531800     16793.4
    531840       16794
    531880     16792.5
    531920     16796.2
    531960     16798.6
    532000     16797.6
    532040       16799
    532080     16801.7
    532120     16801.7
    532160     16801.8
    532200     16804.6
    532240     16806.8
    532280     16807.2
    532320     16807.1
    532360     16808.7
    532400     16812.5
    532440     16809.9
    532480     16813.1
    532520     16815.1
    532560     16816.4
    532600     16818.5
    532640     16819.1
    532680     16817.6
    532720     16821.5
    532760     16823.7
    532800     16822.8
    532840     16824.2
    532880       16827
    532920     16826.9
    532960       16827
    533000     16829.8
    533040       16832
    533080     16832.3
    533120     16832.3
    533160     16833.8
    533200     16837.6
    533240       16835
    533280     16838.3
    533320     16840.3
    533360     16841.6
    533400     16843.6
    533440     16844.3
    533480     16842.8
    533520     16846.7
    533560     16849.1
    533600       16848
    533640     16849.4
    533680     16852.1
    533720     16852.2
    533760     16852.2
    533800     16854.8
    533840     16857.3
    533880     16857.5
    533920     16857.4
    533960     16859.1
    534000     16862.9
    534040     16860.2
    534080     16863.5
    534120     16865.6
    534160     16866.7
    534200     16868.9
    534240     16869.7
    534280     16868.1
    534320     16871.8
    534360     16874.4
    534400     16873.1
    534440     16874.5
    534480     16877.3
    534520     16877.3
    534560     16877.4
    534600       16880
    534640     16882.5
    534680     16882.6
    534720     16882.5
    534760     16884.3
    534800     16888.1
    534840     16885.5
    534880     16888.7
    534920     16890.8
    534960     16891.8
    535000     16894.1
    535040     16894.8
    535080     16893.3
    535120       16897
    535160     16899.7
    535200     16898.3
    535240     16899.8
    535280     16902.5
    535320     16902.6
    535360     16902.5
    535400     16905.1
    535440     16907.8
    535480     16907.9
    535520     16907.7
    535560     16909.5
    535600     16913.4
    535640     16910.7
    535680     16913.9
    535720       16916
    535760       16917
    535800     16919.2
    535840     16920.1
    535880     16918.6
    535920     16922.3
    535960     16924.9
    536000     16923.6
    536040     16924.8
    536080     16927.7
    536120     16927.8
    536160     16927.9
    536200     16930.3
    536240     16933.1
    536280     16933.1
    536320     16933.1
    536360     16934.8
    536400     16938.6
    536440       16936
    536480     16939.2
    536520     16941.2
    536560     16942.4
    536600     16944.5
    536640     16945.2
    536680     16943.9
    536720     16947.6
    536760     16950.2
    536800     16948.8
    536840       16950
    536880       16953
    536920       16953
    536960       16953
    537000     16955.6
    537040     16958.4
    537080     16958.4
    537120     16958.3
    537160     16959.9
    537200     16963.8
    537240     16961.3
    537280     16964.4
    537320     16966.4
    537360     16967.7
    537400     16969.7
    537440     16970.4
    537480     16969.1
    537520     16972.9
    537560     16975.4
    537600       16974
    537640     16975.2
    537680     16978.2
    537720     16978.2
    537760     16978.3
    537800     16980.9
    537840     16983.5
    537880     16983.5
    537920     16983.4
    537960     16985.1
    538000       16989
    538040     16986.4
    538080     16989.6
    538120     16991.6
    538160       16993
    538200     16994.9
    538240     16995.6
    538280     16994.3
    538320     16998.2
    538360     17000.6
    538400     16999.2
    538440     17000.2
    538480     17003.4
    538520     17003.3
    538560     17003.5
    538600     17006.1
    538640     17008.8
    538680     17008.8
    538720     17008.6
    538760     17010.3
    538800       17014
    538840     17011.5
    538880     17014.9
    538920     17016.8
    538960     17018.1
    539000     17020.1
    539040     17020.8
    539080     17019.3
    539120     17023.5
    539160     17025.8
    539200     17024.3
    539240     17025.3
    539280     17028.6
    539320     17028.6
    539360     17028.7
    539400     17031.3
    539440     17033.8
    539480       17034
    539520     17033.7
    539560     17035.4
    539600     17039.2
    539640     17036.6
    539680       17040
    539720       17042
    539760     17043.3
    539800     17045.5
    539840       17046
    539880     17044.5
    539920     17048.6
    539960     17051.1
    540000     17049.5
    540040     17050.5
    540080     17053.8
    540120     17053.8
    540160       17054
    540200     17056.5
    540240     17058.9
    540280     17059.2
    540320       17059
    540360     17060.5
    540400     17064.4
    540440     17061.7
    540480     17065.2
    540520     17067.1
    540560     17068.4
    540600     17070.5
    540640     17071.3
    540680     17069.7
    540720     17073.8
    540760     17076.3
    540800     17074.7
    540840     17075.6
    540880       17079
    540920     17078.8
    540960     17079.1
    541000     17081.6
    541040     17083.9
    541080     17084.3
    541120     17084.1
    541160     17085.7
    541200     17089.4
    541240     17086.8
    541280     17090.4
    541320     17092.2
    541360     17093.5
    541400     17095.5
    541440     17096.3
    541480     17094.8
    541520     17098.9
    541560     17101.6
    541600     17099.8
    541640     17100.8
    541680       17104
    541720     17103.9
    541760     17104.2
    541800     17106.8
    541840     17109.1
    541880     17109.4
    541920     17109.1
    541960     17110.8
    542000     17114.6
    542040       17112
    542080     17115.4
    542120     17117.4
    542160     17118.5
    542200     17120.7
    542240     17121.6
    542280     17119.9
    542320     17124.2
    542360     17126.8
    542400       17125
    542440       17126
    542480     17129.1
    542520     17129.1
    542560     17129.4
    542600     17131.9
    542640     17134.2
    542680     17134.5
    542720     17134.3
    542760     17135.9
    542800     17139.6
    542840     17137.1
    542880     17140.7
    542920     17142.6
    542960     17143.6
    543000     17145.9
    543040     17146.7
    543080       17145
    543120     17149.4
    543160       17152
    543200       17150
    543240     17151.2
    543280     17154.3
    543320     17154.4
    543360     17154.7
    543400     17157.1
    543440     17159.3
    543480     17159.7
    543520     17159.5
    543560       17161
    543600     17164.9
    543640     17162.2
    543680     17166.1
    543720     17167.6
    543760     17168.6
    543800       17171
    543840     17171.7
    543880     17170.2
    543920     17174.3
    543960     17177.2
    544000       17175
    544040     17176.4
    544080     17179.5
    544120     17179.5
    544160     17179.8
    544200       17182
    544240     17184.4
    544280       17185
    544320     17184.5
    544360     17186.2
    544400     17189.9
    544440     17187.3
    544480     17191.1
    544520     17192.7
    544560     17193.7
    544600     17196.1
    544640     17196.8
    544680     17195.3
    544720     17199.4
    544760     17202.3
    544800       17200
    544840     17201.4
    544880     17204.5
    544920     17204.5
    544960     17204.9
    545000     17207.1
    545040     17209.4
    545080       17210
    545120     17209.6
    545160     17211.3
    545200     17214.8
    545240     17212.4
    545280     17216.1
    545320     17217.8
    545360     17218.8
    545400     17221.1
    545440     17221.8
    545480     17220.4
    545520     17224.5
    545560     17227.4
    545600     17225.3
    545640     17226.4
    545680     17229.5
    545720     17229.6
    545760     17229.8
    545800     17232.2
    545840     17234.4
    545880       17235
    545920     17234.7
    545960     17236.5
    546000       17240
    546040     17237.5
    546080     17241.2
    546120     17242.9
    546160     17243.9
    546200     17246.2
    546240       17247
    546280     17245.5
    546320     17249.5
    546360     17252.5
    546400     17250.3
    546440     17251.4
    546480     17254.6
    546520     17254.7
    546560     17254.9
    546600     17257.3
    546640     17259.5
    546680     17260.1
    546720     17259.7
    546760     17261.6
    546800     17265.2
    546840     17262.6
    546880     17266.2
    546920     17268.1
    546960     17268.9
    547000     17271.4
    547040     17272.1
    547080     17270.5
    547120     17274.6
    547160     17277.6
    547200     17275.3
    547240     17276.5
    547280     17279.5
    547320     17279.7
    547360       17280
    547400     17282.3
    547440     17284.6
    547480     17285.2
    547520     17284.7
    547560     17286.8
    547600     17290.2
    547640     17287.7
    547680     17291.3
    547720     17293.2
    547760       17294
    547800     17296.5
    547840     17297.2
    547880     17295.5
    547920     17299.8
    547960     17302.7
    548000     17300.5
    548040     17301.5
    548080     17304.7
    548120     17304.7
    548160       17305
    548200     17307.5
    548240     17309.6
    548280     17310.2
    548320     17309.7
    548360     17311.8
    548400     17315.3
    548440     17312.8
    548480     17316.3
    548520     17318.2
    548560       17319
    548600     17321.6
    548640     17322.2
    548680     17320.7
    548720     17324.7
    548760     17327.8
    548800     17325.6
    548840     17326.6
    548880     17329.7
    548920     17329.7
    548960     17330.2
    549000     17332.5
    549040     17334.7
    549080     17335.3
    549120     17334.8
    549160     17336.9
    549200     17340.4
    549240     17337.8
    549280     17341.6
    549320     17343.3
    549360     17344.1
    549400     17346.6
    549440     17347.3
    549480     17345.8
    549520     17349.8
    549560       17353
    549600     17350.7
    549640     17351.8
    549680     17354.9
    549720     17354.8
    549760     17355.3
    549800     17357.6
    549840     17359.7
    549880     17360.4
    549920       17360
    549960       17362
    550000     17365.5
    550040     17362.9
    550080     17366.6
    550120     17368.4
    550160     17369.2
    550200     17371.6
    550240     17372.4
    550280     17370.8
    550320       17375
    550360     17378.1
    550400     17375.8
    550440     17376.9
    550480       17380
    550520     17379.8
    550560     17380.4
    550600     17382.7
    550640     17384.7
    550680     17385.6
    550720       17385
    550760     17387.1
    550800     17390.4
    550840     17387.9
    550880     17391.7
    550920     17393.5
    550960     17394.3
    551000     17396.8
    551040     17397.4
    551080     17395.8
    551120     17400.2
    551160     17403.1
    551200     17400.8
    551240       17402
    551280     17404.9
    551320     17404.9
    551360     17405.4
    551400     17407.7
    551440     17409.9
    551480     17410.8
    551520     17410.1
    551560     17412.4
    551600     17415.5
    551640     17413.1
    551680     17416.9
    551720     17418.6
    551760     17419.4
    551800       17422
    551840     17422.4
    551880     17420.9
    551920     17425.3
    551960     17428.4
    552000       17426
    552040     17427.1
    552080       17430
    552120     17429.9
    552160     17430.5
    552200     17432.8
    552240     17435.1
    552280     17435.8
    552320     17435.3
    552360     17437.4
    552400     17440.6
    552440     17438.2
    552480     17441.9
    552520     17443.7
    552560     17444.4
    552600     17447.1
    552640     17447.4
    552680     17446.1
    552720     17450.4
    552760     17453.4
    552800     17450.9
    552840     17452.3
    552880     17455.1
    552920     17455.1
    552960     17455.6
    553000     17457.8
    553040     17460.2
    553080     17460.9
    553120     17460.3
    553160     17462.5
    553200     17465.7
    553240     17463.2
    553280     17467.1
    553320     17468.7
    553360     17469.5
    553400     17472.2
    553440     17472.6
    553480     17471.2
    553520     17475.5
    553560     17478.5
    553600       17476
    553640     17477.4
    553680     17480.2
    553720     17480.2
    553760     17480.6
    553800     17482.9
    553840     17485.4
    553880     17485.9
    553920     17485.4
    553960     17487.5
    554000     17490.8
    554040     17488.2
    554080     17492.2
    554120     17493.9
    554160     17494.5
    554200     17497.3
    554240     17497.6
    554280     17496.2
    554320     17500.5
    554360     17503.6
    554400       17501
    554440     17502.4
    554480     17505.1
    554520     17505.2
    554560     17505.7
    554600       17508
    554640     17510.5
    554680       17511
    554720     17510.4
    554760     17512.6
    554800     17515.7
    554840     17513.2
    554880     17517.2
    554920       17519
    554960     17519.6
    555000     17522.6
    555040     17522.6
    555080     17521.2
    555120     17525.6
    555160     17528.5
    555200       17526
    555240     17527.3
    555280       17530
    555320     17530.1
    555360     17530.6
    555400       17533
    555440     17535.5
    555480     17535.9
    555520     17535.6
    555560     17537.8
    555600     17540.6
    555640     17538.1
    555680     17542.2
    555720     17544.1
    555760     17544.7
    555800     17547.7
    555840     17547.6
    555880     17546.3
    555920     17550.6
    555960     17553.4
    556000     17550.9
    556040     17552.3
    556080     17554.9
    556120     17555.1
    556160     17555.7
    556200     17557.9
    556240     17560.6
    556280     17560.8
    556320     17560.5
    556360     17562.8
    556400     17565.5
    556440       17563
    556480     17567.1
    556520     17569.1
    556560     17569.7
    556600     17572.8
    556640     17572.6
    556680     17571.3
    556720     17575.5
    556760     17578.4
    556800     17575.8
    556840     17577.3
    556880     17579.8
    556920     17580.1
    556960     17580.7
    557000     17582.8
    557040     17585.4
    557080     17585.6
    557120     17585.5
    557160     17587.7
    557200     17590.3
    557240       17588
    557280       17592
    557320     17594.1
    557360     17594.5
    557400     17597.7
    557440     17597.6
    557480     17596.3
    557520     17600.4
    557560     17603.4
    557600     17600.8
    557640     17602.3
    557680     17604.8
    557720       17605
    557760     17605.7
    557800     17607.7
    557840     17610.3
    557880     17610.5
    557920     17610.4
    557960     17612.6
    558000     17615.2
    558040     17612.9
    558080     17616.9
    558120     17619.1
    558160     17619.5
    558200     17622.7
    558240     17622.5
    558280     17621.3
    558320     17625.3
    558360     17628.3
    558400     17625.8
    558440     17627.2
    558480     17629.6
    558520       17630
    558560     17630.7
    558600     17632.7
    558640     17635.3
    558680     17635.3
    558720     17635.3
    558760     17637.5
    558800     17640.2
    558840     17637.7
    558880     17641.7
    558920     17643.8
    558960     17644.3
    559000     17647.7
    559040     17647.4
    559080     17646.1
    559120       17650
    559160     17653.2
    559200     17650.6
    559240     17652.1
    559280     17654.5
    559320     17654.9
    559360     17655.6
    559400     17657.6
    559440     17660.3
    559480     17660.2
    559520     17660.3
    559560     17662.4
    559600     17665.1
    559640     17662.6
    559680     17666.6
    559720     17668.6
    559760     17669.2
    559800     17672.6
    559840     17672.4
    559880       17671
    559920     17674.9
    559960       17678
    560000     17675.5
    560040       17677
    560080     17679.3
    560120     17679.9
    560160     17680.5
    560200     17682.5
    560240     17685.1
    560280       17685
    560320     17685.2
    560360     17687.2
    560400     17690.1
    560440     17687.5
    560480     17691.5
    560520     17693.4
    560560       17694
    560600     17697.5
    560640     17697.3
    560680     17695.9
    560720       17700
    560760       17703
    560800     17700.2
    560840       17702
    560880     17704.2
    560920     17704.8
    560960     17705.3
    561000     17707.5
    561040       17710
    561080     17709.9
    561120     17710.2
    561160       17712
    561200     17714.8
    561240     17712.3
    561280     17716.4
    561320     17718.3
    561360     17718.9
    561400     17722.4
    561440     17722.1
    561480     17720.8
    561520     17724.8
    561560       17728
    561600     17725.2
    561640     17726.9
    561680       17729
    561720     17729.6
    561760     17730.1
    561800     17732.4
    561840     17734.9
    561880     17734.8
    561920       17735
    561960     17736.9
    562000     17739.7
    562040     17737.1
    562080     17741.3
    562120     17743.3
    562160     17743.8
    562200     17747.2
    562240     17746.8
    562280     17745.8
    562320     17749.7
    562360     17752.9
    562400       17750
    562440     17751.6
    562480       17754
    562520     17754.5
    562560     17754.9
    562600     17757.3
    562640     17759.8
    562680     17759.7
    562720     17759.8
    562760     17761.7
    562800     17764.5
    562840     17761.8
    562880     17766.1
    562920     17768.3
    562960     17768.8
    563000     17772.1
    563040     17771.6
    563080     17770.7
    563120     17774.6
    563160     17777.7
    563200       17775
    563240     17776.5
    563280     17778.6
    563320     17779.4
    563360     17779.6
    563400       17782
    563440     17784.6
    563480     17784.5
    563520     17784.6
    563560     17786.5
    563600     17789.1
    563640     17786.7
    563680     17790.9
    563720     17793.2
    563760     17793.5
    563800     17797.2
    563840     17796.6
    563880     17795.7
    563920     17799.6
    563960     17802.6
    564000     17799.9
    564040     17801.4
    564080     17803.4
    564120     17804.3
    564160     17804.5
    564200     17806.9
    564240     17809.5
    564280     17809.3
    564320     17809.4
    564360     17811.3
    564400     17814.1
    564440     17811.6
    564480     17815.7
    564520       17818
    564560     17818.4
    564600       17822
    564640     17821.5
    564680     17820.4
    564720     17824.5
    564760     17827.4
    564800     17824.8
    564840     17826.5
    564880     17828.3
    564920       17829
    564960     17829.4
    565000     17831.8
    565040     17834.5
    565080     17834.1
    565120     17834.4
    565160     17836.2
    565200       17839
    565240     17836.6
    565280     17840.6
    565320     17842.9
    565360     17843.4
    565400     17846.9
    565440     17846.4
    565480     17845.4
    565520     17849.3
    565560     17852.4
    565600     17849.6
    565640     17851.4
    565680     17853.3
    565720       17854
    565760     17854.2
    565800     17856.6
    565840     17859.4
    565880     17859.2
    565920     17859.3
    565960     17861.3
    566000     17863.9
    566040     17861.6
    566080     17865.5
    566120     17867.8
    566160     17868.3
    566200     17871.9
    566240     17871.5
    566280     17870.2
    566320     17874.3
    566360     17877.5
    566400     17874.6
    566440     17876.2
    566480     17878.4
    566520     17878.9
    566560     17879.1
    566600     17881.5
    566640     17884.5
    566680       17884
    566720     17884.2
    566760     17886.2
    566800     17888.9
    566840     17886.6
    566880     17890.5
    566920     17892.7
    566960     17893.2
    567000       17897
    567040     17896.5
    567080     17895.2
    567120     17899.2
    567160     17902.5
    567200     17899.5
    567240     17901.2
    567280     17903.4
    567320     17903.8
    567360     17904.2
    567400     17906.4
    567440     17909.4
    567480     17908.9
    567520     17909.1
    567560     17911.2
    567600     17913.7
    567640     17911.6
    567680     17915.4
    567720     17917.6
    567760     17918.1
    567800     17921.8
    567840     17921.6
    567880     17920.1
    567920     17924.2
    567960     17927.5
    568000     17924.5
    568040     17926.1
    568080     17928.4
    568120     17928.7
    568160     17929.2
    568200     17931.3
    568240     17934.2
    568280     17933.8
    568320       17934
    568360     17936.2
    568400     17938.8
    568440     17936.5
    568480     17940.3
    568520     17942.6
    568560     17943.1
    568600     17946.7
    568640     17946.4
    568680       17945
    568720     17949.2
    568760     17952.5
    568800     17949.5
    568840     17950.9
    568880     17953.3
    568920     17953.7
    568960     17954.2
    569000     17956.2
    569040     17959.2
    569080     17958.8
    569120       17959
    569160     17961.1
    569200     17963.6
    569240     17961.4
    569280     17965.2
    569320     17967.5
    569360     17968.1
    569400     17971.7
    569440     17971.4
    569480     17969.9
    569520       17974
    569560     17977.3
    569600     17974.4
    569640     17975.9
    569680     17978.3
    569720     17978.7
    569760       17979
    569800     17981.1
    569840     17984.2
    569880     17983.7
    569920       17984
    569960       17986
    570000     17988.4
    570040     17986.3
    570080       17990
    570120     17992.4
    570160     17992.9
    570200     17996.4
    570240     17996.2
    570280     17994.8
    570320     17998.9
    570360     18002.2
    570400     17999.2
    570440     18000.8
    570480     18003.1
    570520     18003.6
    570560     18003.8
    570600       18006
    570640       18009
    570680     18008.6
    570720     18008.9
    570760     18010.9
    570800     18013.3
    570840     18011.2
    570880     18014.8
    570920     18017.3
    570960     18017.8
    571000     18021.4
    571040     18021.1
    571080     18019.8
    571120       18024
    571160       18027
    571200     18024.1
    571240     18025.8
    571280     18027.9
    571320     18028.4
    571360     18028.7
    571400     18030.9
    571440       18034
    571480     18033.7
    571520     18033.8
    571560       18036
    571600     18038.2
    571640     18036.1
    571680     18039.7
    571720     18042.3
    571760     18042.6
    571800     18046.4
    571840     18046.1
    571880     18044.7
    571920       18049
    571960       18052
    572000     18049.2
    572040     18050.7
    572080     18052.8
    572120     18053.3
    572160     18053.7
    572200     18055.8
    572240     18058.8
    572280     18058.6
    572320     18058.6
    572360     18060.8
    572400     18063.1
    572440       18061
    572480     18064.6
    572520     18067.3
    572560     18067.6
    572600     18071.3
    572640     18070.9
    572680     18069.7
    572720     18073.9
    572760     18076.9
    572800       18074
    572840     18075.7
    572880     18077.6
    572920     18078.1
    572960     18078.7
    573000     18080.6
    573040     18083.7
    573080     18083.6
    573120     18083.5
    573160     18085.8
    573200     18088.1
    573240     18085.8
    573280     18089.5
    573320     18092.1
    573360     18092.6
    573400     18096.1
    573440     18095.7
    573480     18094.6
    573520     18098.8
    573560     18101.7
    573600     18098.9
    573640     18100.6
    573680     18102.5
    573720     18103.1
    573760     18103.6
    573800     18105.5
    573840     18108.5
    573880     18108.5
    573920     18108.4
    573960     18110.6
    574000       18113
    574040     18110.7
    574080     18114.5
    574120       18117
    574160     18117.5
    574200     18120.9
    574240     18120.6
    574280     18119.3
    574320     18123.6
    574360     18126.6
    574400     18123.8
    574440     18125.4
    574480     18127.4
    574520       18128
    574560     18128.6
    574600     18130.4
    574640     18133.4
    574680     18133.3
    574720     18133.1
    574760     18135.4
    574800     18137.8
    574840     18135.6
    574880     18139.5
    574920       18142
    574960     18142.3
    575000     18145.8
    575040     18145.6
    575080     18144.1
    575120     18148.4
    575160     18151.6
    575200     18148.8
    575240     18150.2
    575280     18152.1
    575320     18152.9
    575360     18153.4
    575400     18155.4
    575440     18158.2
    575480     18158.1
    575520     18158.1
    575560     18160.3
    575600     18162.7
    575640     18160.5
    575680     18164.3
    575720     18166.9
    575760     18167.2
    575800     18170.8
    575840     18170.5
    575880     18169.1
    575920     18173.3
    575960     18176.6
    576000     18173.7
    576040     18175.2
    576080     18177.2
    576120     18177.9
    576160     18178.4
    576200     18180.3
    576240     18183.1
    576280       18183
    576320     18183.1
    576360     18185.2
    576400     18187.5
    576440     18185.5
    576480     18189.4
    576520     18191.9
    576560     18192.2
    576600     18195.7
    576640     18195.4
    576680     18194.1
    576720     18198.4
    576760     18201.5
    576800     18198.5
    576840     18200.2
    576880     18202.1
    576920     18202.8
    576960     18203.4
    577000     18205.3
    577040     18208.1
    577080       18208
    577120     18207.9
    577160     18210.1
    577200     18212.5
    577240     18210.6
    577280     18214.2
    577320       18217
    577360     18217.1
    577400     18220.6
    577440     18220.4
    577480     18219.1
    577520     18223.4
    577560     18226.6
    577600     18223.6
    577640     18225.3
    577680       18227
    577720     18227.7
    577760     18228.3
    577800     18230.3
    577840       18233
    577880     18232.9
    577920     18232.9
    577960     18235.2
    578000     18237.4
    578040     18235.6
    578080     18239.3
    578120     18241.9
    578160       18242
    578200     18245.6
    578240     18245.5
    578280     18244.1
    578320     18248.4
    578360     18251.6
    578400     18248.5
    578440     18250.1
    578480       18252
    578520     18252.7
    578560     18253.4
    578600     18255.3
    578640       18258
    578680     18257.7
    578720       18258
    578760     18260.3
    578800     18262.3
    578840     18260.5
    578880     18264.3
    578920     18266.9
    578960       18267
    579000     18270.7
    579040     18270.4
    579080     18269.1
    579120     18273.3
    579160     18276.5
    579200     18273.6
    579240     18275.1
    579280     18276.9
    579320     18277.7
    579360     18278.3
    579400     18280.3
    579440       18283
    579480     18282.8
    579520     18282.9
    579560     18285.3
    579600     18287.3
    579640     18285.5
    579680     18289.1
    579720     18291.9
    579760     18292.1
    579800     18295.5
    579840     18295.6
    579880       18294
    579920     18298.3
    579960     18301.6
    580000     18298.6
    580040     18300.2
    580080     18301.9
    580120     18302.7
    580160     18303.3
    580200     18305.4
    580240     18308.1
    580280     18307.7
    580320     18307.8
    580360     18310.2
    580400     18312.3
    580440     18310.5
    580480       18314
    580520     18316.8
    580560     18317.1
    580600     18320.5
    580640     18320.5
    580680     18319.1
    580720     18323.1
    580760     18326.6
    580800     18323.6
    580840     18325.2
    580880       18327
    580920     18327.7
    580960     18328.3
    581000     18330.4
    581040     18333.1
    581080     18332.7
    581120     18332.8
    581160     18335.3
    581200     18337.2
    581240     18335.4
    581280       18339
    581320     18341.8
    581360       18342
    581400     18345.4
    581440     18345.6
    581480     18344.1
    581520     18348.1
    581560     18351.5
    581600     18348.4
    581640     18350.1
    581680     18351.9
    581720     18352.7
    581760     18353.2
    581800     18355.3
    581840       18358
    581880     18357.6
    581920     18357.7
    581960     18360.3
    582000     18362.1
    582040     18360.4
    582080     18363.9
    582120       18367
    582160     18366.9
    582200     18370.3
    582240     18370.6
    582280     18369.1
    582320     18372.9
    582360     18376.4
    582400     18373.4
    582440       18375
    582480       18377
    582520     18377.6
    582560     18378.2
    582600     18380.4
    582640       18383
    582680     18382.5
    582720     18382.6
    582760     18385.3
    582800     18386.9
    582840     18385.4
    582880     18389.1
    582920       18392
    582960     18391.8
    583000     18395.3
    583040     18395.5
    583080     18393.9
    583120     18397.9
    583160     18401.3
    583200     18398.4
    583240     18400.1
    583280       18402
    583320     18402.6
    583360     18403.2
    583400     18405.4
    583440       18408
    583480     18407.4
    583520     18407.4
    583560     18410.3
    583600       18412
    583640     18410.2
    583680       18414
    583720     18416.9
    583760     18416.8
    583800     18420.3
    583840     18420.4
    583880       18419
    583920     18422.8
    583960     18426.3
    584000     18423.3
    584040     18424.9
    584080       18427
    584120     18427.6
    584160     18428.4
    584200     18430.4
    584240       18433
    584280     18432.3
    584320     18432.3
    584360     18435.3
    584400       18437
    584440     18435.2
    584480     18438.9
    584520     18441.9
    584560     18441.8
    584600     18445.4
    584640     18445.4
    584680     18443.9
    584720     18447.8
    584760     18451.3
    584800     18448.3
    584840     18449.8
    584880     18451.9
    584920     18452.6
    584960     18453.3
    585000     18455.6
    585040     18458.1
    585080     18457.3
    585120     18457.2
    585160     18460.4
    585200     18462.1
    585240     18460.2
    585280     18463.9
    585320     18466.9
    585360     18466.9
    585400     18470.5
    585440     18470.4
    585480     18468.9
    585520     18472.9
    585560     18476.2
    585600     18473.3
    585640       18475
    585680     18477.1
    585720     18477.6
    585760     18478.3
    585800     18480.5
    585840     18483.1
    585880     18482.2
    585920     18482.3
    585960     18485.3
    586000     18487.1
    586040     18485.2
    586080       18489
    586120       18492
    586160     18491.9
    586200     18495.5
    586240     18495.2
    586280       18494
    586320     18497.9
    586360     18501.3
    586400     18498.4
    586440     18499.8
    586480     18502.1
    586520     18502.6
    586560     18503.3
    586600     18505.5
    586640     18508.2
    586680     18507.3
    586720     18507.4
    586760     18510.2
    586800     18512.1
    586840     18510.1
    586880       18514
    586920     18517.1
    586960     18516.8
    587000     18520.5
    587040     18520.2
    587080       18519
    587120     18522.9
    587160     18526.3
    587200     18523.3
    587240     18524.9
    587280       18527
    587320     18527.6
    587360     18528.4
    587400     18530.6
    587440     18533.2
    587480     18532.2
    587520     18532.3
    587560     18535.2
    587600     18537.2
    587640     18535.2
    587680     18539.1
    587720       18542
    587760       18542
    587800     18545.4
    587840     18545.4
    587880     18544.1
    587920     18547.8
    587960     18551.3
    588000     18548.3
    588040       18550
    588080       18552
    588120     18552.6
    588160     18553.5
    588200     18555.7
    588240     18558.2
    588280     18557.2
    588320     18557.3
    588360       18560
    588400     18562.1
    588440       18560
    588480       18564
    588520     18566.8
    588560     18566.9
    588600     18570.3
    588640     18570.4
    588680     18569.1
    588720     18572.8
    588760     18576.4
    588800     18573.2
    588840       18575
    588880     18576.8
    588920     18577.7
    588960     18578.5
    589000     18580.7
    589040     18583.3
    589080     18582.3
    589120     18582.2
    589160     18584.9
    589200     18587.1
    589240     18584.9
    589280     18589.1
    589320     18591.6
    589360     18591.9
    589400     18595.3
    589440     18595.4
    589480       18594
    589520     18597.9
    589560     18601.4
    589600     18598.3
    589640     18599.9
    589680     18601.9
    589720     18602.8
    589760     18603.5
    589800     18605.7
    589840     18608.3
    589880     18607.3
    589920     18607.2
    589960       18610
    590000     18612.1
    590040       18610
    590080       18614
    590120     18616.7
    590160       18617
    590200     18620.2
    590240     18620.3
    590280       18619
    590320       18623
    590360     18626.5
    590400     18623.3
    590440       18625
    590480     18627.1
    590520     18627.8
    590560     18628.5
    590600     18630.8
    590640     18633.4
    590680     18632.4
    590720     18632.5
    590760     18635.1
    590800     18637.2
    590840     18635.3
    590880     18639.2
    590920     18641.8
    590960     18642.1
    591000     18645.4
    591040     18645.4
    591080     18644.1
    591120     18647.9
    591160     18651.6
    591200     18648.4
    591240     18650.2
    591280     18652.1
    591320     18652.8
    591360     18653.7
    591400     18655.8
    591440     18658.5
    591480     18657.6
    591520     18657.6
    591560     18660.2
    591600     18662.3
    591640     18660.3
    591680     18664.3
    591720       18667
    591760     18667.2
    591800     18670.5
    591840     18670.5
    591880     18669.1
    591920     18673.1
    591960     18676.5
    592000     18673.5
    592040     18675.3
    592080     18677.1
    592120       18678
    592160     18678.7
    592200     18680.8
    592240     18683.5
    592280     18682.7
    592320     18682.5
    592360     18685.2
    592400     18687.5
    592440     18685.4
    592480     18689.4
    592520     18692.1
    592560     18692.2
    592600     18695.6
    592640     18695.6
    592680     18694.2
    592720       18698
    592760     18701.4
    592800     18698.6
    592840     18700.4
    592880     18702.2
    592920     18703.1
    592960     18703.8
    593000       18706
    593040     18708.7
    593080     18707.8
    593120     18707.7
    593160     18710.4
    593200     18712.6
    593240     18710.5
    593280     18714.5
    593320     18717.2
    593360     18717.5
    593400     18720.7
    593440     18720.6
    593480     18719.5
    593520     18723.2
    593560     18726.5
    593600     18723.7
    593640     18725.4
    593680     18727.5
    593720     18728.2
    593760       18729
    593800     18731.2
    593840     18733.9
    593880       18733
    593920     18732.9
    593960     18735.7
    594000     18737.9
    594040     18735.7
    594080     18739.6
    594120     18742.4
    594160     18742.8
    594200     18745.8
    594240     18745.6
    594280     18744.8
    594320     18748.5
    594360     18751.7
    594400     18748.9
    594440     18750.5
    594480     18752.7
    594520     18753.4
    594560     18754.2
    594600     18756.4
    594640     18759.1
    594680     18758.1
    594720     18758.1
    594760     18760.9
    594800     18763.2
    594840     18760.9
    594880     18764.9
    594920     18767.7
    594960     18767.9
    595000     18771.1
    595040     18770.9
    595080       18770
    595120     18773.6
    595160     18776.9
    595200     18774.1
    595240     18775.7
    595280       18778
    595320     18778.6
    595360     18779.3
    595400     18781.6
    595440     18784.3
    595480     18783.3
    595520     18783.4
    595560       18786
    595600     18788.4
    595640     18786.1
    595680     18790.1
    595720     18793.1
    595760     18793.1
    595800     18796.4
    595840     18796.2
    595880     18795.2
    595920     18798.7
    595960     18802.2
    596000     18799.2
    596040     18800.9
    596080     18803.2
    596120     18803.7
    596160     18804.3
    596200     18806.8
    596240     18809.4
    596280     18808.6
    596320     18808.4
    596360     18811.2
    596400     18813.7
    596440     18811.2
    596480     18815.3
    596520     18818.3
    596560     18818.3
    596600     18821.5
    596640     18821.4
    596680     18820.1
    596720     18823.9
    596760     18827.5
    596800     18824.4
    596840     18825.9
    596880     18828.4
    596920     18828.9
    596960     18829.5
    597000     18832.1
    597040     18834.5
    597080     18833.8
    597120     18833.5
    597160     18836.3
    597200     18838.8
    597240     18836.3
    597280     18840.2
    597320     18843.3
    597360     18843.5
    597400     18846.6
    597440     18846.6
    597480     18845.2
    597520     18848.9
    597560     18852.5
    597600     18849.6
    597640     18850.9
    597680     18853.5
    597720       18854
    597760     18854.6
    597800     18857.2
    597840     18859.6
    597880       18859
    597920     18858.6
    597960     18861.5
    598000     18863.8
    598040     18861.4
    598080     18865.3
    598120     18868.4
    598160     18868.5
    598200     18871.8
    598240     18871.7
    598280     18870.4
    598320       18874
    598360     18877.7
    598400     18874.9
    598440     18875.9
    598480     18878.6
    598520     18879.1
    598560     18879.7
    598600     18882.3
    598640     18884.9
    598680       18884
    598720     18883.7
    598760     18886.7
    598800       18889
    598840     18886.7
    598880     18890.4
    598920     18893.6
    598960     18893.8
    599000     18897.1
    599040     18896.9
    599080     18895.4
    599120     18899.2
    599160       18903
    599200     18900.2
    599240     18901.2
    599280     18903.8
    599320     18904.3
    599360       18905
    599400     18907.3
    599440     18910.1
    599480     18909.1
    599520     18908.9
    599560     18911.8
    599600     18914.2
    599640     18911.8
    599680     18915.6
    599720     18918.8
    599760     18919.1
    599800     18922.3
    599840     18922.2
    599880     18920.7
    599920     18924.4
    599960     18928.1
    600000     18925.4
    600040     18926.5
    600080       18929
    600120     18929.6
    600160     18930.2
    600200     18932.6
    600240     18935.3
    600280     18934.5
    600320     18934.1
    600360       18937
    600400     18939.2
    600440     18936.9
    600480     18940.7
    600520       18944
    600560     18944.4
    600600     18947.6
    600640     18947.4
    600680     18945.8
    600720     18949.6
    600760     18953.2
    600800     18950.6
    600840     18951.7
    600880     18954.2
    600920     18954.9
    600960     18955.3
    601000     18957.6
    601040     18960.5
    601080     18959.7
    601120     18959.3
    601160     18962.2
    601200     18964.5
    601240     18962.1
    601280     18965.9
    601320     18969.1
    601360     18969.5
    601400     18972.8
    601440     18972.7
    601480     18971.2
    601520     18974.9
    601560     18978.5
    601600     18975.8
    601640       18977
    601680     18979.4
    601720     18980.2
    601760     18980.5
    601800     18982.7
    601840     18985.8
    601880       18985
    601920     18984.6
    601960     18987.5
    602000     18989.6
    602040     18987.4
    602080     18990.9
    602120     18994.3
    602160     18994.8
    602200     18997.9
    602240       18998
    602280     18996.2
    602320       19000
    602360     19003.7
    602400       19001
    602440     19002.2
    602480     19004.6
    602520     19005.4
    602560     19005.7
    602600     19007.9
    602640     19010.8
    602680     19010.3
    602720     19009.8
    602760     19012.7
    602800     19014.8
    602840     19012.5
    602880     19016.2
    602920     19019.5
    602960     19019.8
    603000       19023
    603040     19023.1
    603080     19021.5
    603120     19025.1
    603160     19028.9
    603200     19026.2
    603240     19027.3
    603280     19029.7
    603320     19030.6
    603360     19030.9
    603400       19033
    603440     19036.1
    603480     19035.6
    603520       19035
    603560     19037.9
    603600     19039.9
    603640     19037.9
    603680     19041.3
    603720     19044.7
    603760     19044.9
    603800       19048
    603840     19048.2
    603880     19046.6
    603920     19050.2
    603960       19054
    604000     19051.5
    604040     19052.6
    604080     19054.8
    604120     19055.8
    604160       19056
    604200     19058.1
    604240     19061.3
    604280     19060.8
    604320     19060.1
    604360       19063
    604400     19065.1
    604440     19063.2
    604480     19066.4
    604520       19070
    604560       19070
    604600     19073.1
    604640     19073.4
    604680       19072
    604720     19075.4
    604760     19079.1
    604800     19076.5
    604840     19077.7
    604880     19079.9
    604920     19081.1
    604960       19081
    605000     19083.2
    605040     19086.4
    605080       19086
    605120     19085.2
    605160     19088.1
    605200     19090.1
    605240     19088.4
    605280     19091.5
    605320     19095.2
    605360     19095.3
    605400     19098.4
    605440     19098.6
    605480     19097.2
    605520     19100.5
    605560     19104.3
    605600     19101.7
    605640     19102.8
    605680       19105
    605720     19106.2
    605760     19106.2
    605800     19108.2
    605840     19111.6
    605880     19111.2
    605920     19110.2
    605960     19113.1
    606000     19115.2
    606040     19113.5
    606080     19116.6
    606120     19120.5
    606160     19120.3
    606200     19123.5
    606240     19123.7
    606280     19122.3
    606320     19125.5
    606360     19129.7
    606400     19126.9
    606440     19127.9
    606480     19130.1
    606520     19131.2
    606560     19131.3
    606600     19133.3
    606640     19136.7
    606680     19136.3
    606720       19135
    606760     19138.3
    606800     19140.3
    606840     19138.6
    606880     19141.6
    606920     19145.6
    606960     19145.4
    607000     19148.8
    607040     19148.8
    607080     19147.4
    607120     19150.6
    607160     19154.7
    607200     19151.9
    607240     19153.1
    607280     19155.2
    607320     19156.3
    607360     19156.1
    607400     19158.4
    607440     19161.8
    607480     19161.4
    607520       19160
    607560     19163.3
    607600     19165.3
    607640     19163.7
    607680     19166.7
    607720     19170.6
    607760     19170.5
    607800     19173.8
    607840     19173.9
    607880     19172.4
    607920     19175.8
    607960     19179.8
    608000     19177.2
    608040     19178.3
    608080     19180.4
    608120     19181.4
    608160     19181.2
    608200     19183.4
    608240     19186.9
    608280     19186.5
    608320     19185.2
    608360     19188.5
    608400     19190.3
    608440     19188.9
    608480     19191.9
    608520     19195.8
    608560     19195.5
    608600     19198.9
    608640     19199.1
    608680     19197.5
    608720     19201.1
    608760       19205
    608800     19202.4
    608840     19203.4
    608880     19205.6
    608920     19206.6
    608960     19206.4
    609000     19208.3
    609040       19212
    609080     19211.7
    609120     19210.2
    609160     19213.6
    609200     19215.4
    609240     19214.2
    609280       19217
    609320     19220.8
    609360     19220.6
    609400     19224.1
    609440     19224.2
    609480     19222.6
    609520     19226.2
    609560     19230.2
    609600     19227.6
    609640     19228.2
    609680     19230.6
    609720     19231.7
    609760     19231.5
    609800     19233.3
    609840     19237.2
    609880     19236.8
    609920     19235.3
    609960     19238.7
    610000     19240.4
    610040     19239.3
    610080       19242
    610120       19246
    610160     19245.6
    610200     19249.2
    610240     19249.3
    610280     19247.7
    610320     19251.4
    610360     19255.2
    610400     19252.7
    610440     19253.3
    610480     19255.8
    610520     19256.9
    610560     19256.7
    610600     19258.3
    610640     19262.3
    610680     19261.9
    610720     19260.5
    610760     19263.7
    610800     19265.4
    610840     19264.5
    610880     19266.9
    610920     19270.7
    610960     19270.6
    611000     19274.2
    611040     19274.5
    611080     19272.8
    611120     19276.4
    611160     19280.5
    611200     19277.8
    611240     19278.3
    611280     19280.8
    611320     19281.9
    611360     19281.8
    611400     19283.4
    611440     19287.3
    611480     19286.9
    611520     19285.6
    611560     19288.9
    611600     19290.4
    611640     19289.6
    611680     19291.9
    611720     19295.7
    611760     19295.8
    611800     19299.1
    611840     19299.5
    611880     19297.9
    611920     19301.3
    611960     19305.7
    612000     19302.7
    612040     19303.3
    612080     19306.1
    612120       19307
    612160     19306.9
    612200     19308.4
    612240     19312.5
    612280     19311.9
    612320     19310.7
    612360     19313.9
    612400     19315.5
    612440     19314.8
    612480       19317
    612520     19320.8
    612560     19320.8
    612600     19324.1
    612640     19324.7
    612680       19323
    612720     19326.4
    612760     19330.7
    612800     19327.8
    612840     19328.6
    612880     19331.3
    612920     19331.9
    612960     19332.2
    613000     19333.4
    613040     19337.6
    613080     19337.1
    613120     19335.9
    613160     19339.1
    613200     19340.7
    613240     19339.9
    613280     19342.2
    613320       19346
    613360       19346
    613400     19349.2
    613440     19349.8
    613480       19348
    613520     19351.4
    613560     19355.8
    613600     19352.8
    613640     19353.8
    613680     19356.4
    613720     19357.1
    613760     19357.2
    613800     19358.7
    613840     19362.7
    613880     19362.3
    613920     19361.1
    613960     19364.2
    614000     19365.8
    614040     19365.2
    614080     19367.3
    614120     19371.1
    614160     19371.3
    614200     19374.4
    614240       19375
    614280     19373.2
    614320     19376.5
    614360       19381
    614400       19378
    614440     19379.1
    614480     19381.5
    614520     19382.3
    614560     19382.6
    614600     19383.8
    614640     19387.8
    614680     19387.5
    614720     19386.1
    614760     19389.3
    614800       19391
    614840     19390.4
    614880     19392.4
    614920     19396.1
    614960     19396.4
    615000     19399.6
    615040     19400.2
    615080     19398.4
    615120     19401.8
    615160     19406.2
    615200     19403.4
    615240     19404.4
    615280     19406.5
    615320     19407.5
    615360     19407.7
    615400     19408.9
    615440     19412.9
    615480     19412.8
    615520     19411.1
    615560     19414.6
    615600     19416.1
    615640     19415.5
    615680     19417.5
    615720     19421.3
    615760     19421.6
    615800     19424.8
    615840     19425.3
    615880     19423.6
    615920     19426.9
    615960     19431.3
    616000     19428.5
    616040     19429.5
    616080     19431.7
    616120     19432.7
    616160     19432.8
    616200     19434.1
    616240       19438
    616280       19438
    616320     19436.2
    616360     19439.7
    616400     19441.2
    616440     19440.6
    616480     19442.8
    616520     19446.5
    616560     19446.7
    616600     19449.9
    616640     19450.6
    616680     19448.8
    616720     19452.2
    616760     19456.5
    616800     19453.6
    616840     19454.7
    616880       19457
    616920     19457.9
    616960     19458.1
    617000     19459.3
    617040     19463.2
    617080     19463.1
    617120     19461.6
    617160     19464.8
    617200     19466.3
    617240     19465.8
    617280     19467.9
    617320     19471.8
    617360     19471.7
    617400     19475.2
    617440     19475.7
    617480     19473.9
    617520     19477.4
    617560     19481.8
    617600     19478.6
    617640       19480
    617680     19482.2
    617720     19483.1
    617760     19483.2
    617800     19484.6
    617840     19488.2
    617880     19488.2
    617920     19486.8
    617960     19490.2
    618000     19491.4
    618040       19491
    618080     19493.1
    618120     19497.1
    618160     19496.9
    618200     19500.4
    618240     19500.8
    618280     19499.1
    618320     19502.7
    618360     19507.1
    618400     19503.7
    618440     19505.1
    618480     19507.2
    618520     19508.3
    618560     19508.4
    618600     19509.6
    618640     19513.3
    618680     19513.3
    618720     19511.9
    618760     19515.4
    618800     19516.6
    618840       19516
    618880     19518.1
    618920     19522.1
    618960     19522.1
    619000     19525.5
    619040     19525.9
    619080     19524.2
    619120     19527.7
    619160     19532.1
    619200     19528.8
    619240     19530.2
    619280     19532.5
    619320     19533.5
    619360     19533.3
    619400     19534.8
    619440     19538.4
    619480     19538.2
    619520       19537
    619560     19540.4
    619600     19541.8
    619640     19541.1
    619680     19543.2
    619720     19547.2
    619760     19547.2
    619800     19550.5
    619840     19551.1
    619880     19549.2
    619920     19552.7
    619960     19557.2
    620000     19553.8
    620040     19555.3
    620080     19557.6
    620120     19558.7
    620160     19558.5
    620200       19560
    620240     19563.6
    620280     19563.4
    620320     19562.1
    620360     19565.5
    620400     19566.9
    620440     19566.3
    620480     19568.4
    620520     19572.4
    620560     19572.3
    620600     19575.7
    620640     19576.3
    620680     19574.3
    620720     19577.8
    620760     19582.3
    620800     19578.9
    620840     19580.3
    620880     19582.7
    620920     19583.8
    620960     19583.7
    621000     19585.3
    621040     19588.9
    621080     19588.5
    621120     19587.4
    621160     19590.6
    621200       19592
    621240     19591.4
    621280     19593.6
    621320     19597.5
    621360     19597.5
    621400     19600.8
    621440     19601.5
    621480     19599.6
    621520     19602.9
    621560     19607.5
    621600     19604.1
    621640     19605.3
    621680     19607.9
    621720     19609.1
    621760     19608.9
    621800     19610.5
    621840       19614
    621880     19613.6
    621920     19612.5
    621960     19615.8
    622000     19617.1
    622040     19616.6
    622080     19618.7
    622120     19622.6
    622160     19622.8
    622200     19625.8
    622240     19626.7
    622280     19624.8
    622320     19628.2
    622360     19632.5
    622400     19629.2
    622440     19630.2
    622480     19633.1
    622520     19634.2
    622560       19634
    622600     19635.8
    622640     19639.2
    622680     19638.9
    622720     19637.6
    622760     19641.1
    622800     19642.2
    622840     19641.7
    622880     19643.9
    622920     19647.8
    622960       19648
    623000     19650.8
    623040     19651.8
    623080     19649.9
    623120     19653.4
    623160     19657.6
    623200     19654.3
    623240     19655.3
    623280     19658.3
    623320     19659.3
    623360     19659.1
    623400       19661
    623440     19664.2
    623480     19663.9
    623520     19662.8
    623560     19666.1
    623600     19667.2
    623640     19666.9
    623680     19669.1
    623720     19672.8
    623760     19673.2
    623800       19676
    623840     19676.9
    623880     19674.8
    623920     19678.7
    623960     19682.6
    624000     19679.6
    624040     19680.4
    624080     19683.6
    624120     19684.4
    624160     19684.1
    624200     19686.2
    624240     19689.2
    624280     19689.1
    624320       19688
    624360     19691.1
    624400     19692.2
    624440     19691.9
    624480       19694
    624520     19697.7
    624560     19698.2
    624600     19700.9
    624640     19702.1
    624680     19699.8
    624720     19703.7
    624760     19707.7
    624800     19704.7
    624840     19705.4
    624880     19708.7
    624920     19709.4
    624960     19709.2
    625000     19711.1
    625040     19714.1
    625080     19714.2
    625120     19713.1
    625160     19716.2
    625200     19717.4
    625240     19716.9
    625280     19719.1
    625320     19722.8
    625360     19723.4
    625400       19726
    625440     19727.1
    625480     19724.8
    625520     19728.8
    625560     19732.8
    625600     19729.8
    625640     19730.4
    625680     19733.7
    625720     19734.4
    625760     19734.3
    625800     19736.2
    625840     19739.2
    625880     19739.2
    625920     19738.1
    625960     19741.4
    626000     19742.3
    626040     19741.9
    626080     19744.2
    626120       19748
    626160     19748.4
    626200     19751.1
    626240     19752.2
    626280     19749.8
    626320     19753.8
    626360     19757.8
    626400     19754.8
    626440     19755.7
    626480     19758.8
    626520     19759.4
    626560     19759.4
    626600     19761.2
    626640     19764.2
    626680     19764.2
    626720     19763.2
    626760     19766.4
    626800     19767.5
    626840     19766.9
    626880     19769.4
    626920     19773.1
    626960     19773.5
    627000     19776.1
    627040     19777.2
    627080     19774.8
    627120       19779
    627160     19782.9
    627200     19779.8
    627240     19780.5
    627280     19783.8
    627320     19784.4
    627360     19784.4
    627400     19786.2
    627440     19789.2
    627480     19789.2
    627520     19788.2
    627560     19791.5
    627600     19792.6
    627640     19791.9
    627680     19794.4
    627720     19798.1
    627760     19798.5
    627800     19801.2
    627840     19802.3
    627880       19800
    627920     19803.9
    627960     19807.8
    628000       19805
    628040     19805.5
    628080     19808.8
    628120     19809.3
    628160     19809.2
    628200     19811.2
    628240     19814.3
    628280     19814.2
    628320     19813.1
    628360     19816.5
    628400     19817.5
    628440     19816.8
    628480     19819.5
    628520     19822.9
    628560     19823.4
    628600     19826.2
    628640     19827.2
    628680     19824.8
    628720     19828.9
    628760     19832.6
    628800     19829.9
    628840     19830.3
    628880     19833.7
    628920     19834.3
    628960       19834
    629000     19836.2
    629040     19839.3
    629080     19839.1
    629120     19838.1
    629160     19841.3
    629200     19842.4
    629240     19841.7
    629280     19844.6
    629320     19847.8
    629360     19848.2
    629400     19851.2
    629440       19852
    629480     19849.8
    629520     19853.7
    629560     19857.5
    629600     19854.9
    629640     19855.3
    629680     19858.7
    629720     19859.1
    629760     19858.8
    629800     19861.3
    629840     19864.2
    629880     19864.1
    629920       19863
    629960     19866.1
    630000     19867.3
    630040     19866.6
    630080     19869.4
    630120     19872.6
    630160     19873.2
    630200     19876.2
    630240     19876.8
    630280     19874.8
    630320     19878.7
    630360     19882.4
    630400     19879.8
    630440     19880.1
    630480     19883.6
    630520     19884.1
    630560     19883.7
    630600       19886
    630640     19889.3
    630680     19889.1
    630720     19887.9
    630760     19891.1
    630800       19892
    630840     19891.5
    630880     19894.4
    630920     19897.6
    630960     19898.1
    631000     19901.2
    631040     19901.7
    631080     19899.5
    631120     19903.8
    631160     19907.5
    631200     19904.6
    631240     19904.9
    631280     19908.8
    631320       19909
    631360     19908.4
    631400     19910.8
    631440     19914.1
    631480       19914
    631520     19912.9
    631560       19916
    631600     19916.9
    631640     19916.1
    631680     19919.2
    631720     19922.4
    631760       19923
    631800     19926.2
    631840     19926.7
    631880     19924.3
    631920     19928.7
    631960     19932.4
    632000     19929.4
    632040     19929.8
    632080     19933.7
    632120       19934
    632160     19933.4
    632200     19935.8
    632240     19938.9
    632280     19938.9
    632320     19937.7
    632360     19940.9
    632400     19941.9
    632440       19941
    632480     19944.3
    632520     19947.2
    632560     19948.1
    632600       19951
    632640     19951.7
    632680     19949.1
    632720     19953.7
    632760     19957.4
    632800     19954.3
    632840     19954.8
    632880     19958.6
    632920     19958.9
    632960     19958.3
    633000     19960.7
    633040     19963.9
    633080       19964
    633120     19962.5
    633160       19966
    633200       19967
    633240     19965.8
    633280     19969.2
    633320     19972.3
    633360     19972.8
    633400     19976.1
    633440     19976.8
    633480     19974.1
    633520     19978.7
    633560     19982.4
    633600     19979.4
    633640     19979.8
    633680     19983.7
    633720     19983.8
    633760     19983.4
    633800     19985.8
    633840     19988.9
    633880     19989.1
    633920     19987.4
    633960     19991.2
    634000     19991.8
    634040     19990.8
    634080     19994.2
    634120     19997.3
    634160     19997.8
    634200       20001
    634240     20001.8
    634280     19999.2
    634320     20003.7
    634360     20007.4
    634400     20004.3
    634440     20004.9
    634480     20008.6
    634520       20009
    634560     20008.5
    634600     20010.8
    634640       20014
    634680     20014.1
    634720     20012.3
    634760     20016.3
    634800     20016.9
    634840     20015.6
    634880     20019.1
    634920     20022.3
    634960     20022.8
    635000       20026
    635040     20026.9
    635080     20024.1
    635120     20028.6
    635160     20032.4
    635200     20029.2
    635240     20029.9
    635280     20033.6
    635320     20033.9
    635360     20033.5
    635400     20035.8
    635440     20038.8
    635480       20039
    635520     20037.3
    635560     20041.3
    635600     20041.9
    635640     20040.4
    635680     20044.1
    635720     20047.2
    635760     20047.7
    635800       20051
    635840     20051.8
    635880     20049.1
    635920     20053.6
    635960     20057.1
    636000     20054.3
    636040     20054.9
    636080     20058.5
    636120     20058.8
    636160     20058.6
    636200     20060.8
    636240     20063.9
    636280     20063.9
    636320     20062.3
    636360     20066.1
    636400       20067
    636440     20065.5
    636480     20069.1
    636520     20072.1
    636560     20072.5
    636600       20076
    636640     20076.8
    636680     20073.9
    636720     20078.5
    636760     20082.2
    636800     20079.3
    636840     20079.9
    636880     20083.4
    636920     20083.7
    636960     20083.6
    637000     20085.8
    637040     20088.8
    637080     20088.8
    637120     20087.1
    637160       20091
    637200       20092
    637240     20090.6
    637280       20094
    637320     20096.9
    637360     20097.4
    637400       20101
    637440     20101.6
    637480     20098.7
    637520     20103.4
    637560     20107.3
    637600     20104.2
    637640     20104.9
    637680     20108.3
    637720     20108.7
    637760     20108.6
    637800     20110.5
    637840     20113.7
    637880     20113.5
    637920       20112
    637960     20115.8
    638000     20116.9
    638040     20115.6
    638080     20118.8
    638120     20121.7
    638160     20122.2
    638200       20126
    638240     20126.6
    638280     20123.7
    638320     20128.2
    638360     20132.1
    638400       20129
    638440       20130
    638480     20133.2
    638520     20133.6
    638560     20133.4
    638600     20135.4
    638640     20138.7
    638680     20138.4
    638720     20136.8
    638760     20140.6
    638800     20141.6
    638840     20140.4
    638880     20143.7
    638920     20146.6
    638960     20147.1
    639000     20150.9
    639040     20151.3
    639080     20148.7
    639120     20153.2
    639160       20157
    639200     20153.8
    639240     20154.8
    639280       20158
    639320     20158.3
    639360     20158.3
    639400     20160.3
    639440     20163.6
    639480     20163.2
    639520     20161.7
    639560     20165.4
    639600     20166.5
    639640     20165.2
    639680     20168.5
    639720     20171.3
    639760     20171.9
    639800     20175.6
    639840     20176.1
    639880     20173.6
    639920     20178.1
    639960       20182
    640000     20178.7
    640040     20179.7
    640080     20182.9
    640120     20183.1
    640160     20183.2
    640200       20185
    640240     20188.6
    640280       20188
    640320     20186.6
    640360     20190.3
    640400     20191.5
    640440     20190.1
    640480     20193.3
    640520     20196.1
    640560     20196.8
    640600     20200.5
    640640       20201
    640680     20198.3
    640720       20203
    640760     20206.9
    640800     20203.5
    640840     20204.4
    640880     20207.7
    640920     20207.9
    640960       20208
    641000     20209.8
    641040     20213.6
    641080       20213
    641120     20211.4
    641160     20215.2
    641200     20216.3
    641240     20214.8
    641280     20218.1
    641320       20221
    641360     20221.5
    641400     20225.2
    641440     20225.9
    641480     20223.2
    641520       20228
    641560     20231.8
    641600     20228.3
    641640     20229.3
    641680     20232.6
    641720     20232.7
    641760     20232.9
    641800     20234.7
    641840     20238.5
    641880     20237.8
    641920     20236.2
    641960       20240
    642000     20241.1
    642040     20239.6
    642080     20243.1
    642120     20245.9
    642160     20246.3
    642200     20250.1
    642240       20251
    642280       20248
    642320     20252.9
    642360     20256.6
    642400     20253.3
    642440     20254.1
    642480     20257.5
    642520     20257.7
    642560     20257.8
    642600     20259.7
    642640     20263.5
    642680     20262.8
    642720     20261.1
    642760       20265
    642800       20266
    642840     20264.5
    642880     20267.9
    642920     20270.9
    642960     20271.2
    643000     20275.2
    643040     20275.9
    643080     20272.7
    643120     20277.8
    643160     20281.5
    643200     20278.3
    643240     20278.9
    643280     20282.5
    643320     20282.7
    643360     20282.8
    643400     20284.6
    643440     20288.4
    643480     20287.8
    643520       20286
    643560     20289.9
    643600     20290.9
    643640     20289.3
    643680     20292.9
    643720     20295.6
    643760       20296
    643800     20300.1
    643840     20300.9
    643880     20297.6
    643920     20302.7
    643960     20306.5
    644000     20303.3
    644040     20303.7
    644080     20307.3
    644120     20307.8
    644160     20307.6
    644200     20309.4
    644240     20313.2
    644280     20312.9
    644320     20310.8
    644360     20314.7
    644400     20315.8
    644440     20314.3
    644480     20317.8
    644520     20320.6
    644560       20321
    644600       20325
    644640     20325.8
    644680     20322.6
    644720     20327.7
    644760     20331.5
    644800     20328.1
    644840     20328.5
    644880     20332.3
    644920     20332.7
    644960     20332.4
    645000     20334.2
    645040     20338.1
    645080     20337.7
    645120     20335.6
    645160     20339.4
    645200     20340.5
    645240       20339
    645280     20342.7
    645320     20345.5
    645360     20345.8
    645400     20349.8
    645440     20350.7
    645480     20347.5
    645520     20352.8
    645560     20356.3
    645600     20352.9
    645640     20353.4
    645680     20357.1
    645720     20357.5
    645760     20357.1
    645800       20359
    645840       20363
    645880     20362.6
    645920     20360.7
    645960     20364.3
    646000     20365.5
    646040     20364.1
    646080     20367.8
    646120     20370.5
    646160     20370.7
    646200     20374.7
    646240     20375.8
    646280     20372.4
    646320     20377.7
    646360     20381.2
    646400     20377.8
    646440     20378.2
    646480     20382.1
    646520     20382.4
    646560     20382.1
    646600     20383.9
    646640     20387.9
    646680     20387.6
    646720     20385.5
    646760     20389.4
    646800     20390.5
    646840       20389
    646880     20392.6
    646920     20395.5
    646960     20395.4
    647000     20399.7
    647040     20400.7
    647080     20397.3
    647120     20402.6
    647160     20406.3
    647200     20402.8
    647240     20403.2
    647280     20407.1
    647320     20407.3
    647360     20406.8
    647400     20408.8
    647440     20412.9
    647480     20412.5
    647520     20410.5
    647560     20414.3
    647600     20415.5
    647640     20413.7
    647680     20417.4
    647720     20420.4
    647760     20420.2
    647800     20424.6
    647840     20425.7
    647880     20422.3
    647920     20427.3
    647960       20431
    648000     20427.8
    648040     20428.1
    648080     20431.9
    648120     20432.1
    648160     20431.7
    648200     20433.8
    648240     20437.7
    648280     20437.2
    648320     20435.4
    648360     20439.2
    648400     20440.4
    648440     20438.6
    648480     20442.3
    648520     20445.3
    648560     20445.2
    648600     20449.5
    648640     20450.5
    648680     20447.1
    648720     20452.1
    648760       20456
    648800     20452.7
    648840       20453
    648880     20456.8
    648920     20457.2
    648960     20456.6
    649000       20459
    649040     20462.7
    649080     20462.2
    649120     20460.4
    649160     20464.1
    649200     20465.2
    649240     20463.5
    649280     20467.3
    649320     20470.3
    649360     20469.9
    649400     20474.3
    649440     20475.5
    649480     20471.9
    649520       20477
    649560     20481.1
    649600     20477.6
    649640       20478
    649680     20481.6
    649720       20482
    649760     20481.5
    649800       20484
    649840     20487.7
    649880       20487
    649920     20485.4
    649960     20488.9
    650000       20490
    650040     20488.7
    650080     20492.1
    650120     20495.3
    650160     20494.9
    650200     20499.4
    650240     20500.3
    650280     20496.9
    650320     20501.7
    650360     20505.9
    650400     20502.5
    650440       20503
    650480     20506.4
    650520     20506.8
    650560     20506.5
    650600     20508.9
    650640     20512.6
    650680     20511.8
    650720     20510.2
    650760     20513.8
    650800     20514.8
    650840     20513.5
    650880     20516.9
    650920     20520.2
    650960     20519.7
    651000     20524.3
    651040     20525.2
    651080     20521.9
    651120     20526.7
    651160     20530.8
    651200     20527.5
    651240     20527.8
    651280     20531.4
    651320     20531.9
    651360     20531.4
    651400       20534
    651440     20537.4
    651480     20536.6
    651520       20535
    651560     20538.8
    651600     20539.7
    651640     20538.4
    651680     20541.8
    651720     20545.1
    651760     20544.6
    651800     20549.2
    651840     20550.1
    651880     20546.8
    651920     20551.7
    651960     20555.9
    652000     20552.4
    652040     20552.8
    652080     20556.4
    652120     20556.9
    652160     20556.4
    652200     20558.9
    652240     20562.3
    652280     20561.6
    652320     20559.8
    652360     20563.7
    652400     20564.7
    652440     20563.4
    652480     20566.8
    652520     20570.1
    652560     20569.4
    652600     20573.8
    652640     20575.1
    652680     20571.5
    652720     20576.5
    652760       20581
    652800     20577.3
    652840     20577.9
    652880     20581.5
    652920       20582
    652960     20581.1
    653000     20583.9
    653040     20587.4
    653080     20586.5
    653120     20584.7
    653160     20588.8
    653200     20589.6
    653240     20588.4
    653280     20591.8
    653320       20595
    653360     20594.2
    653400     20598.8
    653440     20600.1
    653480     20596.3
    653520     20601.5
    653560     20605.9
    653600     20602.3
    653640       20603
    653680     20606.5
    653720     20606.9
    653760     20605.9
    653800     20608.8
    653840     20612.4
    653880     20611.6
    653920     20609.7
    653960     20613.9
    654000     20614.6
    654040     20613.6
    654080     20616.9
    654120     20620.1
    654160     20619.4
    654200     20623.7
    654240     20625.2
    654280     20621.3
    654320     20626.5
    654360     20630.9
    654400     20627.4
    654440     20627.9
    654480     20631.3
    654520     20631.9
    654560     20631.1
    654600     20633.8
    654640     20637.4
    654680     20636.5
    654720     20634.7
    654760     20638.8
    654800     20639.5
    654840     20638.5
    654880     20641.8
    654920     20645.1
    654960     20644.4
    655000     20648.6
    655040     20650.2
    655080     20646.2
    655120     20651.5
    655160     20656.1
    655200     20652.4
    655240     20652.9
    655280     20656.5
    655320     20656.9
    655360     20656.2
    655400     20658.9
    655440     20662.3
    655480     20661.6
    655520     20659.7
    655560     20663.8
    655600     20664.6
    655640     20663.7
    655680     20666.8
    655720     20670.2
    655760     20669.8
    655800     20673.7
    655840     20675.4
    655880     20671.2
    655920     20676.7
    655960     20681.2
    656000     20677.4
    656040       20678
    656080     20681.5
    656120     20682.1
    656160     20681.4
    656200       20684
    656240     20687.4
    656280     20686.8
    656320       20685
    656360     20688.9
    656400     20689.7
    656440     20688.8
    656480     20691.9
    656520     20695.3
    656560       20695
    656600     20698.7
    656640     20700.2
    656680     20696.4
    656720     20701.8
    656760     20706.3
    656800     20702.5
    656840       20703
    656880     20706.8
    656920     20707.3
    656960     20706.7
    657000       20709
    657040     20712.6
    657080     20711.9
    657120     20710.1
    657160     20713.9
    657200     20714.8
    657240     20713.8
    657280       20717
    657320     20720.3
    657360       20720
    657400     20723.9
    657440     20725.2
    657480     20721.5
    657520       20727
    657560     20731.3
    657600     20727.5
    657640     20728.1
    657680     20731.8
    657720     20732.3
    657760     20731.8
    657800     20734.2
    657840     20737.6
    657880     20736.9
    657920     20735.3
    657960       20739
    658000     20739.9
    658040     20738.9
    658080       20742
    658120     20745.4
    658160     20745.2
    658200     20748.9
    658240     20750.2
    658280     20746.5
    658320     20752.2
    658360     20756.5
    658400     20752.7
    658440     20753.2
    658480       20757
    658520     20757.6
    658560     20756.8
    658600     20759.6
    658640     20762.6
    658680       20762
    658720     20760.6
    658760     20764.3
    658800     20765.1
    658840     20764.1
    658880     20767.2
    658920     20770.6
    658960     20770.3
    659000     20774.1
    659040     20775.3
    659080     20771.7
    659120     20777.6
    659160     20781.6
    659200     20777.9
    659240     20778.4
    659280     20782.2
    659320       20783
    659360       20782
    659400     20784.8
    659440     20787.9
    659480     20787.3
    659520     20785.8
    659560     20789.4
    659600     20790.4
    659640     20789.1
    659680     20792.3
    659720     20795.8
    659760     20795.6
    659800     20799.3
    659840     20800.6
    659880       20797
    659920     20802.8
    659960     20806.9
    660000     20803.2
    660040     20803.6
    660080     20807.4
    660120     20808.2
    660160     20807.4
    660200     20810.1
    660240     20813.2
    660280     20812.3
    660320       20811
    660360     20814.7
    660400     20815.5
    660440     20814.1
    660480     20817.5
    660520     20820.9
    660560     20820.9
    660600     20824.6
    660640     20825.7
    660680     20822.1
    660720       20828
    660760     20832.2
    660800     20828.6
    660840     20828.6
    660880     20832.5
    660920     20833.5
    660960     20832.5
    661000     20835.2
    661040     20838.3
    661080     20837.5
    661120     20836.1
    661160       20840
    661200     20840.8
    661240     20839.2
    661280     20842.8
    661320       20846
    661360     20846.1
    661400     20849.8
    661440     20850.9
    661480     20847.3
    661520     20853.2
    661560     20857.4
    661600     20853.6
    661640     20853.8
    661680     20857.7
    661720     20858.6
    661760     20857.6
    661800     20860.4
    661840     20863.5
    661880     20862.6
    661920     20861.3
    661960       20865
    662000     20865.8
    662040     20864.1
    662080     20867.9
    662120       20871
    662160     20871.1
    662200     20874.9
    662240     20875.9
    662280     20872.3
    662320     20878.1
    662360     20882.5
    662400     20878.7
    662440     20879.1
    662480     20882.9
    662520     20883.6
    662560     20882.8
    662600     20885.5
    662640     20888.7
    662680     20887.6
    662720     20886.2
    662760       20890
    662800     20890.9
    662840     20889.3
    662880     20893.1
    662920       20896
    662960     20896.2
    663000       20900
    663040     20901.2
    663080     20897.4
    663120     20903.3
    663160     20907.4
    663200     20903.7
    663240     20904.1
    663280     20908.1
    663320     20908.5
    663360     20907.9
    663400     20910.6
    663440     20913.9
    663480     20912.7
    663520     20911.4
    663560     20915.3
    663600     20915.9
    663640     20914.3
    663680     20918.3
    663720       20921
    663760     20921.3
    663800     20925.2
    663840     20926.3
    663880     20922.5
    663920     20928.2
    663960     20932.6
    664000     20928.9
    664040     20929.2
    664080     20933.4
    664120     20933.8
    664160     20933.1
    664200     20935.6
    664240       20939
    664280     20937.8
    664320     20936.4
    664360     20940.2
    664400     20941.2
    664440     20939.3
    664480     20943.5
    664520     20946.4
    664560     20946.4
    664600     20950.2
    664640     20951.2
    664680     20947.5
    664720     20953.2
    664760     20957.6
    664800     20954.1
    664840     20954.2
    664880     20958.8
    664920       20959
    664960     20958.2
    665000     20960.6
    665040     20964.1
    665080     20962.9
    665120     20961.5
    665160     20965.4
    665200     20966.3
    665240     20964.5
    665280     20968.6
    665320     20971.5
    665360     20971.5
    665400     20975.4
    665440     20976.4
    665480     20972.8
    665520     20978.4
    665560     20982.8
    665600     20979.1
    665640     20979.4
    665680     20983.9
    665720     20984.3
    665760     20983.3
    665800     20985.8
    665840     20989.2
    665880     20988.1
    665920     20986.6
    665960     20990.8
    666000     20991.5
    666040     20989.6
    666080       20994
    666120     20996.8
    666160     20996.7
    666200     21000.7
    666240     21001.7
    666280     20998.1
    666320     21003.7
    666360     21008.1
    666400     21004.3
    666440     21004.5
    666480     21009.1
    666520     21009.6
    666560     21008.5
    666600     21011.1
    666640     21014.5
    666680     21013.5
    666720       21012
    666760       21016
    666800     21016.9
    666840       21015
    666880     21019.3
    666920       21022
    666960     21021.9
    667000     21025.9
    667040     21026.9
    667080     21023.4
    667120       21029
    667160     21033.3
    667200     21029.5
    667240     21029.6
    667280     21034.5
    667320     21034.6
    667360     21033.7
    667400     21036.2
    667440     21039.7
    667480     21038.4
    667520     21037.1
    667560     21041.2
    667600     21042.1
    667640     21040.2
    667680     21044.4
    667720     21047.1
    667760     21047.1
    667800       21051
    667840     21052.3
    667880     21048.6
    667920     21054.2
    667960     21058.4
    668000     21054.5
    668040     21054.9
    668080     21059.7
    668120       21060
    668160     21058.8
    668200     21061.4
    668240     21064.8
    668280     21063.6
    668320     21062.2
    668360     21066.3
    668400     21067.4
    668440     21065.3
    668480     21069.5
    668520     21072.2
    668560     21072.4
    668600     21076.1
    668640     21077.5
    668680     21073.7
    668720     21079.6
    668760     21083.5
    668800     21079.5
    668840       21080
    668880       21085
    668920     21085.2
    668960       21084
    669000     21086.7
    669040       21090
    669080     21088.7
    669120     21087.4
    669160     21091.4
    669200     21092.6
    669240     21090.5
    669280     21094.7
    669320     21097.3
    669360     21097.7
    669400     21101.4
    669440     21102.7
    669480       21099
    669520     21104.8
    669560     21108.7
    669600     21104.5
    669640     21105.2
    669680     21110.2
    669720     21110.4
    669760     21109.2
    669800     21111.9
    669840       21115
    669880     21113.9
    669920     21112.5
    669960     21116.3
    670000     21117.5
    670040     21115.5
    670080     21119.8
    670120     21122.4
    670160     21122.9
    670200     21126.6
    670240     21127.9
    670280     21124.4
    670320       21130
    670360     21133.6
    670400     21129.5
    670440     21130.2
    670480     21135.4
    670520     21135.4
    670560     21134.2
    670600       21137
    670640     21140.1
    670680     21139.1
    670720     21137.6
    670760     21141.6
    670800     21142.5
    670840     21140.6
    670880       21145
    670920     21147.8
    670960     21148.1
    671000     21151.9
    671040       21153
    671080     21149.4
    671120       21155
    671160     21158.7
    671200     21154.8
    671240     21155.4
    671280     21160.6
    671320     21160.6
    671360     21159.5
    671400     21162.1
    671440     21165.2
    671480     21164.2
    671520     21162.8
    671560     21166.5
    671600     21167.8
    671640       21166
    671680     21170.1
    671720       21173
    671760     21173.1
    671800     21177.1
    671840     21178.1
    671880     21174.5
    671920     21180.2
    671960     21183.9
    672000     21179.9
    672040     21180.5
    672080     21185.7
    672120     21185.6
    672160     21184.7
    672200     21187.2
    672240     21190.3
    672280     21189.5
    672320     21187.9
    672360     21191.6
    672400     21192.8
    672440       21191
    672480     21195.3
    672520     21198.2
    672560     21198.1
    672600     21202.4
    672640     21203.2
    672680     21199.6
    672720     21205.2
    672760     21209.3
    672800     21205.2
    672840     21205.7
    672880     21210.7
    672920     21210.7
    672960     21209.9
    673000     21212.3
    673040     21215.2
    673080     21214.7
    673120     21213.1
    673160     21216.6
    673200     21217.9
    673240     21216.1
    673280     21220.4
    673320     21223.5
    673360     21223.2
    673400     21227.4
    673440     21228.3
    673480     21224.8
    673520     21230.4
    673560     21234.4
    673600     21230.2
    673640     21230.7
    673680     21235.8
    673720     21236.1
    673760     21235.1
    673800     21237.5
    673840     21240.4
    673880     21239.9
    673920     21238.2
    673960     21241.6
    674000     21243.1
    674040     21241.1
    674080     21245.6
    674120     21248.4
    674160     21248.3
    674200     21252.6
    674240     21253.5
    674280     21250.2
    674320     21255.6
    674360     21259.5
    674400     21255.5
    674440     21255.7
    674480       21261
    674520     21261.2
    674560       21260
    674600     21262.5
    674640     21265.6
    674680       21265
    674720     21263.4
    674760     21266.7
    674800     21268.2
    674840     21266.2
    674880     21270.7
    674920     21273.3
    674960     21273.4
    675000     21277.8
    675040     21278.6
    675080     21275.2
    675120     21280.6
    675160     21284.7
    675200     21280.6
    675240     21280.9
    675280     21286.1
    675320     21286.2
    675360       21285
    675400     21287.5
    675440     21290.5
    675480       21290
    675520     21288.6
    675560     21291.6
    675600     21293.3
    675640     21291.2
    675680     21295.9
    675720     21298.4
    675760     21298.6
    675800     21302.9
    675840     21303.4
    675880     21300.3
    675920     21305.7
    675960     21309.7
    676000     21305.7
    676040     21305.8
    676080     21311.1
    676120     21311.1
    676160       21310
    676200     21312.6
    676240     21315.6
    676280     21315.2
    676320     21313.8
    676360     21316.7
    676400     21318.4
    676440     21316.3
    676480       21321
    676520     21323.7
    676560     21323.5
    676600     21328.1
    676640     21328.5
    676680     21325.3
    676720     21330.6
    676760     21334.8
    676800     21330.8
    676840       21331
    676880     21336.2
    676920     21336.4
    676960     21335.3
    677000     21337.6
    677040     21340.7
    677080     21340.4
    677120       21339
    677160     21341.9
    677200     21343.4
    677240     21341.3
    677280     21346.1
    677320     21348.8
    677360     21348.8
    677400     21353.1
    677440     21353.8
    677480     21350.4
    677520     21355.8
    677560     21359.7
    677600       21356
    677640       21356
    677680     21361.4
    677720     21361.6
    677760     21360.3
    677800     21362.8
    677840     21365.6
    677880     21365.3
    677920     21364.1
    677960     21366.8
    678000     21368.5
    678040     21366.6
    678080     21371.3
    678120       21374
    678160       21374
    678200     21378.4
    678240     21378.9
    678280     21375.5
    678320       21381
    678360     21384.7
    678400     21381.1
    678440     21381.2
    678480     21386.4
    678520     21386.7
    678560     21385.2
    678600     21387.7
    678640     21390.7
    678680     21390.3
    678720     21389.2
    678760       21392
    678800     21393.6
    678840     21391.6
    678880     21396.4
    678920     21399.2
    678960     21399.2
    679000     21403.6
    679040     21404.1
    679080     21400.9
    679120     21406.1
    679160     21409.7
    679200     21406.3
    679240     21406.4
    679280     21411.6
    679320     21411.7
    679360     21410.4
    679400     21412.6
    679440     21415.9
    679480     21415.5
    679520     21414.3
    679560     21416.9
    679600     21418.6
    679640     21416.9
    679680     21421.4
    679720     21424.3
    679760     21424.3
    679800     21428.6
    679840       21429
    679880     21426.1
    679920     21431.2
    679960     21434.6
    680000     21431.6
    680040     21431.5
    680080     21436.8
    680120     21436.7
    680160     21435.8
    680200     21437.9
    680240     21441.2
    680280     21440.7
    680320     21439.5
    680360     21442.1
    680400     21443.8
    680440     21441.9
    680480     21446.7
    680520     21449.3
    680560     21449.4
    680600     21453.8
    680640     21454.1
    680680     21451.2
    680720     21456.5
    680760     21459.8
    680800     21456.9
    680840     21456.5
    680880     21462.1
    680920     21461.7
    680960     21461.3
    681000     21463.2
    681040     21466.2
    681080       21466
    681120     21464.8
    681160       21467
    681200       21469
    681240       21467
    681280     21471.7
    681320     21474.5
    681360     21474.5
    681400     21478.8
    681440     21479.3
    681480     21476.4
    681520     21481.5
    681560     21484.8
    681600     21482.2
    681640     21481.4
    681680     21487.5
    681720     21486.8
    681760     21486.2
    681800     21488.4
    681840     21491.3
    681880     21491.1
    681920       21490
    681960       21492
    682000     21494.3
    682040     21492.2
    682080       21497
    682120     21499.7
    682160     21499.6
    682200     21504.1
    682240     21504.6
    682280     21501.7
    682320     21506.8
    682360     21510.1
    682400     21507.5
    682440     21506.3
    682480     21512.8
    682520       21512
    682560     21511.4
    682600     21513.6
    682640     21516.4
    682680     21516.3
    682720     21515.1
    682760       21517
    682800     21519.6
    682840     21517.2
    682880       21522
    682920     21524.9
    682960     21524.9
    683000     21529.2
    683040     21529.7
    683080     21526.9
    683120     21532.1
    683160     21535.5
    683200     21532.5
    683240     21531.3
    683280     21537.9
    683320     21537.2
    683360     21536.4
    683400     21538.6
    683440     21541.5
    683480     21541.2
    683520     21540.2
    683560     21542.2
    683600     21544.6
    683640     21542.2
    683680       21547
    683720     21549.9
    683760     21549.9
    683800     21554.3
    683840       21555
    683880     21552.4
    683920     21557.4
    683960     21560.6
    684000     21557.6
    684040     21556.5
    684080     21563.3
    684120     21562.1
    684160     21561.6
    684200     21563.8
    684240     21566.7
    684280     21566.2
    684320     21565.5
    684360     21567.3
    684400     21569.8
    684440     21567.3
    684480     21572.1
    684520       21575
    684560     21574.9
    684600     21579.5
    684640     21580.1
    684680     21577.4
    684720     21582.6
    684760     21585.8
    684800     21582.7
    684840     21581.5
    684880     21588.4
    684920     21587.2
    684960       21587
    685000       21589
    685040     21591.9
    685080     21591.6
    685120     21590.6
    685160     21592.5
    685200       21595
    685240     21592.4
    685280     21597.3
    685320     21599.9
    685360       21600
    685400     21604.7
    685440     21605.2
    685480     21602.6
    685520     21607.7
    685560       21611
    685600     21607.8
    685640     21606.8
    685680     21613.7
    685720     21612.5
    685760     21612.2
    685800     21614.3
    685840     21617.3
    685880     21616.9
    685920     21615.9
    685960     21617.6
    686000     21620.4
    686040     21617.8
    686080     21622.6
    686120     21625.1
    686160     21625.1
    686200     21629.9
    686240     21630.5
    686280     21627.6
    686320       21633
    686360     21636.4
    686400     21633.1
    686440       21632
    686480     21638.8
    686520     21637.8
    686560     21637.4
    686600     21639.6
    686640     21642.7
    686680     21642.1
    686720       21641
    686760     21642.7
    686800     21645.8
    686840     21643.2
    686880     21647.8
    686920     21650.2
    686960     21650.3
    687000     21655.3
    687040     21655.6
    687080       21653
    687120     21658.4
    687160     21661.6
    687200     21658.5
    687240     21657.4
    687280       21664
    687320     21663.1
    687360     21662.8
    687400       21665
    687440       21668
    687480     21667.5
    687520     21666.3
    687560       21668
    687600     21670.8
    687640     21668.4
    687680     21672.8
    687720     21675.6
    687760     21675.6
    687800     21680.3
    687840     21681.1
    687880     21678.3
    687920     21683.8
    687960     21686.9
    688000     21683.6
    688040     21682.4
    688080     21689.4
    688120     21688.3
    688160       21688
    688200     21690.1
    688240     21693.3
    688280     21692.9
    688320     21691.4
    688360     21693.1
    688400     21696.1
    688440     21693.7
    688480     21697.9
    688520     21700.7
    688560     21700.9
    688600     21705.6
    688640     21706.3
    688680     21703.7
    688720       21709
    688760     21712.1
    688800     21708.8
    688840     21707.8
    688880     21714.9
    688920     21713.3
    688960     21713.1
    689000     21715.5
    689040     21718.4
    689080       21718
    689120     21716.7
    689160     21718.3
    689200     21721.3
    689240     21718.8
    689280     21723.3
    689320       21726
    689360     21726.1
    689400     21730.8
    689440     21731.6
    689480     21729.1
    689520     21734.1
    689560     21737.1
    689600     21734.3
    689640     21733.1
    689680     21740.1
    689720     21738.6
    689760     21738.2
    689800     21740.5
    689840     21743.7
    689880     21743.3
    689920     21742.2
    689960     21743.4
    690000     21746.5
    690040       21744
    690080     21748.5
    690120     21751.3
    690160     21751.4
    690200       21756
    690240     21756.8
    690280     21754.2
    690320     21759.3
    690360     21762.2
    690400     21759.6
    690440     21758.3
    690480     21765.3
    690520     21763.9
    690560     21763.3
    690600     21765.5
    690640       21769
    690680     21768.4
    690720     21767.4
    690760     21768.8
    690800     21771.8
    690840     21768.9
    690880     21773.7
    690920     21776.5
    690960     21776.6
    691000     21781.3
    691040     21782.1
    691080     21779.1
    691120     21784.5
    691160     21787.4
    691200     21784.6
    691240     21783.7
    691280     21790.5
    691320     21789.1
    691360     21788.7
    691400     21790.5
    691440     21794.3
    691480     21793.9
    691520     21792.6
    691560     21793.9
    691600     21797.1
    691640     21794.1
    691680       21799
    691720     21801.8
    691760     21801.7
    691800     21806.5
    691840     21807.4
    691880     21804.3
    691920     21809.7
    691960     21812.6
    692000     21809.9
    692040     21808.9
    692080     21815.8
    692120     21814.3
    692160     21813.8
    692200     21815.4
    692240     21819.6
    692280       21819
    692320     21817.6
    692360     21819.1
    692400     21822.5
    692440     21819.3
    692480     21824.1
    692520     21827.2
    692560     21826.8
    692600     21831.5
    692640     21832.7
    692680     21829.5
    692720       21835
    692760     21837.6
    692800     21835.1
    692840       21834
    692880     21840.9
    692920     21839.7
    692960       21839
    693000     21840.3
    693040     21844.7
    693080     21844.1
    693120     21842.7
    693160     21844.3
    693200     21847.7
    693240     21844.4
    693280     21849.5
    693320     21852.3
    693360       21852
    693400     21856.8
    693440     21857.9
    693480     21854.8
    693520     21860.2
    693560     21862.9
    693600     21860.3
    693640     21859.2
    693680     21865.8
    693720       21865
    693760     21864.2
    693800     21865.4
    693840     21869.8
    693880     21869.5
    693920     21867.9
    693960     21869.3
    694000     21872.9
    694040     21869.7
[truncated: 175,928 more chars]
