# Supplementary material for: Comment on 'Valid molecular dynamics simulations of human hemoglobin require a surprisingly large box size'
Source: eLife. 2019 Jun 20;8:e44718. doi: 10.7554/eLife.44718 (PMC6586461; doi:10.7554/eLife.44718)
Supplement: Figure 2—figure supplement 1—source data 1. — The zip archive contains a README file describing which source files correspond to the different panels. [file elife-44718-fig2-figsupp1-data1.zip › figure2_SI/panel_C/box1/15/msd.xvg]

# This file was created Thu Mar 28 19:41:58 2019
# Created by:
#             :-) GROMACS - gmx msd, 2018.3-dev-20180823-5d5eb38 (-:
# 
# Executable:   /usr/local/gromacs/2018/2018.3-impi2017-fftw337-gcc640-cuda91/bin/gmx
# Data prefix:  /usr/local/gromacs/2018/2018.3-impi2017-fftw337-gcc640-cuda91
# Working dir:  /home/vgapsys/project/hemoglobin/ubq/closed_cube/box1/eq5/diffusion
# Command line:
#   gmx msd -s ../tpr.tpr -f /netmount/energy/vgapsys/hemoglobin/ubq/closed_cube/box1/eq5/traj_comp.xtc -trestart 800 -n index.ndx -o msd.xvg
# gmx msd is part of G R O M A C S:
#
# Grunge ROck MAChoS
#
@    title "Mean Square Displacement"
@    xaxis  label "Time (ps)"
@    yaxis  label "MSD (nm\S2\N)"
@TYPE xy
# MSD gathered over 1e+06 ps with 1251 restarts
# Diffusion constants fitted from time 100000 to 900000 ps
# D[  SOL_&_OW] = 5.2271 (+/- 0.0491) (1e-5 cm^2/s)
         0           0
        40     1.33517
        80     2.61129
       120     3.87975
       160     5.14701
       200     6.40491
       240     7.66438
       280     8.92182
       320     10.1821
       360     11.4352
       400     12.6945
       440     13.9452
       480     15.2023
       520      16.454
       560     17.7193
       600     18.9685
       640     20.2215
       680     21.4735
       720      22.736
       760     23.9859
       800     25.2466
       840     26.5029
       880      27.755
       920     29.0077
       960     30.2664
      1000     31.5133
      1040     32.7746
      1080     34.0273
      1120     35.2779
      1160     36.5342
      1200     37.7906
      1240     39.0423
      1280     40.2937
      1320     41.5392
      1360     42.8056
      1400      44.046
      1440     45.2992
      1480     46.5459
      1520     47.8155
      1560     49.0565
      1600      50.317
      1640     51.5743
      1680     52.8285
      1720     54.0811
      1760     55.3385
      1800     56.5834
      1840     57.8447
      1880     59.0953
      1920     60.3473
      1960     61.6013
      2000     62.8584
      2040     64.1037
      2080     65.3559
      2120      66.606
      2160     67.8767
      2200     69.1082
      2240     70.3595
      2280     71.6088
      2320     72.8743
      2360     74.1118
      2400     75.3693
      2440     76.6355
      2480     77.8845
      2520     79.1361
      2560     80.4005
      2600      81.646
      2640     82.9081
      2680     84.1638
      2720     85.4161
      2760     86.6692
      2800     87.9345
      2840     89.1761
      2880     90.4221
      2920     91.6674
      2960     92.9459
      3000      94.171
      3040     95.4247
      3080     96.6752
      3120     97.9391
      3160      99.169
      3200     100.428
      3240     101.697
      3280     102.953
      3320     104.201
      3360     105.466
      3400     106.707
      3440     107.972
      3480     109.233
      3520      110.48
      3560     111.731
      3600         113
      3640     114.237
      3680     115.482
      3720     116.725
      3760     118.011
      3800     119.234
      3840     120.489
      3880     121.738
      3920     123.004
      3960     124.229
      4000     125.488
      4040     126.764
      4080     128.019
      4120      129.26
      4160     130.526
      4200     131.765
      4240     133.031
      4280     134.287
      4320     135.529
      4360     136.785
      4400     138.052
      4440     139.289
      4480     140.532
      4520     141.775
      4560     143.069
      4600     144.282
      4640     145.533
      4680     146.784
      4720     148.054
      4760      149.27
      4800     150.525
      4840     151.806
      4880     153.058
      4920     154.296
      4960     155.563
      5000     156.793
      5040     158.061
      5080     159.316
      5120     160.558
      5160     161.816
      5200     163.093
      5240     164.325
      5280     165.567
      5320     166.807
      5360     168.103
      5400     169.317
      5440     170.571
      5480     171.828
      5520     173.102
      5560     174.307
      5600     175.571
      5640      176.85
      5680     178.106
      5720     179.341
      5760     180.615
      5800     181.838
      5840      183.11
      5880     184.371
      5920     185.606
      5960     186.864
      6000     188.139
      6040     189.369
      6080     190.614
      6120     191.853
      6160     193.152
      6200     194.357
      6240     195.614
      6280     196.869
      6320     198.145
      6360     199.343
      6400     200.601
      6440     201.882
      6480     203.138
      6520     204.371
      6560     205.651
      6600     206.874
      6640     208.146
      6680     209.403
      6720     210.634
      6760     211.896
      6800     213.174
      6840     214.404
      6880     215.644
      6920     216.884
      6960     218.189
      7000     219.388
      7040     220.641
      7080     221.903
      7120     223.174
      7160     224.368
      7200     225.627
      7240      226.92
      7280     228.179
      7320      229.41
      7360     230.695
      7400     231.909
      7440     233.187
      7480     234.445
      7520     235.672
      7560     236.933
      7600     238.215
      7640     239.443
      7680     240.681
      7720      241.92
      7760     243.228
      7800     244.429
      7840     245.682
      7880     246.948
      7920     248.221
      7960     249.407
      8000     250.665
      8040     251.957
      8080     253.216
      8120     254.444
      8160     255.731
      8200     256.944
      8240     258.229
      8280     259.492
      8320     260.711
      8360     261.974
      8400     263.257
      8440     264.484
      8480     265.718
      8520     266.959
      8560     268.276
      8600     269.471
      8640     270.724
      8680     271.991
      8720     273.269
      8760     274.445
      8800     275.702
      8840     276.999
      8880     278.259
      8920     279.483
      8960     280.772
      9000     281.986
      9040     283.272
      9080     284.531
      9120     285.746
      9160      287.01
      9200     288.291
      9240     289.515
      9280     290.749
      9320     291.988
      9360     293.312
      9400     294.503
      9440     295.751
      9480     297.013
      9520     298.293
      9560     299.465
      9600     300.728
      9640     302.026
      9680     303.284
      9720     304.501
      9760     305.803
      9800     307.014
      9840     308.298
      9880     309.559
      9920     310.777
      9960     312.044
     10000     313.333
     10040     314.554
     10080      315.79
     10120     317.031
     10160     318.354
     10200     319.548
     10240     320.794
     10280     322.061
     10320     323.344
     10360     324.505
     10400     325.769
     10440     327.067
     10480     328.333
     10520     329.542
     10560     330.843
     10600     332.046
     10640     333.337
     10680     334.602
     10720     335.815
     10760     337.086
     10800     338.373
     10840     339.598
     10880     340.826
     10920      342.07
     10960     343.403
     11000     344.588
     11040     345.836
     11080     347.104
     11120     348.393
     11160     349.547
     11200     350.811
     11240     352.116
     11280     353.383
     11320     354.591
     11360     355.893
     11400     357.096
     11440     358.391
     11480     359.654
     11520     360.872
     11560     362.138
     11600     363.434
     11640     364.651
     11680     365.881
     11720     367.122
     11760     368.465
     11800      369.65
     11840     370.895
     11880     372.166
     11920     373.456
     11960       374.6
     12000     375.866
     12040     377.174
     12080     378.439
     12120     379.644
     12160     380.952
     12200     382.146
     12240     383.439
     12280     384.705
     12320     385.915
     12360     387.188
     12400     388.487
     12440     389.707
     12480     390.934
     12520     392.174
     12560     393.522
     12600     394.705
     12640     395.952
     12680      397.22
     12720     398.509
     12760     399.649
     12800     400.916
     12840     402.223
     12880     403.496
     12920     404.695
     12960         406
     13000     407.194
     13040     408.488
     13080     409.747
     13120     410.953
     13160     412.231
     13200     413.531
     13240     414.749
     13280     415.971
     13320     417.212
     13360     418.566
     13400     419.742
     13440     420.984
     13480     422.257
     13520     423.544
     13560     424.685
     13600     425.942
     13640      427.26
     13680     428.529
     13720     429.729
     13760     431.039
     13800     432.223
     13840     433.524
     13880     434.782
     13920     435.986
     13960     437.264
     14000     438.571
     14040     439.785
     14080      441.01
     14120     442.248
     14160     443.604
     14200     444.782
     14240      446.02
     14280     447.294
     14320     448.588
     14360     449.718
     14400     450.978
     14440     452.304
     14480     453.575
     14520      454.77
     14560     456.079
     14600     457.271
     14640     458.573
     14680     459.831
     14720     461.033
     14760     462.313
     14800     463.622
     14840     464.835
     14880      466.06
     14920     467.293
     14960     468.656
     15000     469.828
     15040     471.063
     15080     472.338
     15120     473.633
     15160     474.759
     15200     476.022
     15240     477.347
     15280     478.621
     15320     479.813
     15360     481.133
     15400     482.313
     15440     483.626
     15480     484.887
     15520     486.078
     15560     487.361
     15600     488.677
     15640     489.887
     15680     491.109
     15720     492.347
     15760     493.713
     15800     494.878
     15840     496.119
     15880     497.398
     15920     498.698
     15960     499.819
     16000     501.077
     16040      502.41
     16080     503.687
     16120     504.874
     16160     506.193
     16200      507.37
     16240     508.685
     16280     509.942
     16320     511.144
     16360     512.421
     16400     513.745
     16440     514.956
     16480     516.177
     16520     517.414
     16560     518.781
     16600     519.953
     16640      521.19
     16680     522.466
     16720      523.77
     16760     524.886
     16800     526.137
     16840     527.482
     16880     528.757
     16920     529.942
     16960     531.263
     17000     532.442
     17040     533.755
     17080     535.019
     17120     536.217
     17160     537.499
     17200      538.82
     17240      540.03
     17280     541.251
     17320     542.484
     17360     543.868
     17400     545.031
     17440     546.258
     17480     547.539
     17520     548.852
     17560     549.951
     17600     551.211
     17640     552.552
     17680     553.828
     17720     555.008
     17760     556.333
     17800     557.513
     17840      558.83
     17880     560.089
     17920     561.284
     17960     562.567
     18000     563.888
     18040     565.098
     18080     566.319
     18120     567.557
     18160     568.935
     18200     570.088
     18240     571.322
     18280     572.607
     18320     573.915
     18360     575.009
     18400     576.264
     18440      577.61
     18480     578.886
     18520     580.072
     18560     581.399
     18600     582.575
     18640     583.894
     18680     585.149
     18720     586.342
     18760     587.627
     18800     588.949
     18840     590.156
     18880     591.382
     18920     592.614
     18960     594.003
     19000     595.151
     19040     596.382
     19080     597.664
     19120      598.98
     19160     600.071
     19200     601.328
     19240     602.671
     19280     603.949
     19320     605.131
     19360     606.469
     19400     607.636
     19440     608.957
     19480     610.226
     19520      611.41
     19560     612.698
     19600     614.026
     19640     615.226
     19680     616.449
     19720     617.684
     19760     619.081
     19800     620.222
     19840     621.449
     19880     622.734
     19920     624.052
     19960     625.134
     20000     626.389
     20040     627.737
     20080     629.012
     20120     630.191
     20160     631.524
     20200     632.685
     20240     634.011
     20280     635.279
     20320     636.456
     20360     637.741
     20400     639.081
     20440      640.28
     20480     641.506
     20520     642.741
     20560     644.138
     20600     645.276
     20640     646.508
     20680     647.795
     20720      649.11
     20760     650.183
     20800     651.433
     20840     652.801
     20880     654.065
     20920     655.247
     20960     656.579
     21000     657.742
     21040      659.07
     21080     660.339
     21120     661.515
     21160     662.801
     21200      664.14
     21240      665.34
     21280     666.568
     21320     667.794
     21360     669.195
     21400     670.335
     21440     671.567
     21480     672.852
     21520     674.172
     21560     675.244
     21600     676.495
     21640     677.854
     21680     679.125
     21720     680.302
     21760     681.635
     21800     682.796
     21840     684.133
     21880     685.398
     21920     686.569
     21960      687.86
     22000     689.201
     22040     690.401
     22080     691.627
     22120     692.853
     22160      694.26
     22200     695.397
     22240     696.624
     22280     697.915
     22320     699.238
     22360     700.302
     22400     701.557
     22440     702.918
     22480     704.185
     22520     705.357
     22560     706.695
     22600     707.853
     22640     709.193
     22680     710.459
     22720      711.63
     22760      712.92
     22800     714.261
     22840     715.457
     22880     716.688
     22920     717.914
     22960     719.321
     23000     720.448
     23040     721.678
     23080     722.976
     23120     724.298
     23160      725.36
     23200     726.608
     23240     727.986
     23280     729.252
     23320      730.42
     23360     731.765
     23400      732.92
     23440     734.253
     23480     735.524
     23520     736.694
     23560     737.992
     23600     739.333
     23640     740.526
     23680     741.761
     23720     742.983
     23760     744.395
     23800      745.52
     23840     746.751
     23880     748.052
     23920     749.373
     23960     750.432
     24000     751.681
     24040     753.065
     24080     754.338
     24120     755.495
     24160      756.85
     24200     758.001
     24240     759.342
     24280     760.618
     24320     761.781
     24360     763.076
     24400     764.422
     24440     765.605
     24480     766.844
     24520      768.07
     24560     769.494
     24600      770.61
     24640     771.835
     24680     773.133
     24720      774.46
     24760     775.505
     24800     776.757
     24840     778.154
     24880     779.427
     24920     780.584
     24960      781.94
     25000     783.088
     25040     784.422
     25080     785.696
     25120     786.852
     25160     788.152
     25200     789.494
     25240     790.676
     25280     791.912
     25320     793.133
     25360     794.557
     25400     795.672
     25440     796.896
     25480     798.193
     25520      799.53
     25560      800.56
     25600      801.81
     25640     803.217
     25680     804.493
     25720     805.644
     25760     806.994
     25800     808.145
     25840     809.481
     25880     810.754
     25920     811.912
     25960     813.214
     26000      814.56
     26040     815.735
     26080     816.972
     26120     818.192
     26160     819.617
     26200     820.728
     26240     821.956
     26280      823.25
     26320     824.595
     26360     825.619
     26400     826.868
     26440     828.272
     26480     829.547
     26520     830.688
     26560     832.045
     26600     833.192
     26640     834.535
     26680     835.801
     26720     836.956
     26760     838.266
     26800     839.614
     26840     840.785
     26880     842.026
     26920     843.242
     26960     844.668
     27000     845.781
     27040     847.006
     27080     848.305
     27120     849.642
     27160     850.668
     27200     851.914
     27240     853.322
     27280     854.596
     27320     855.732
     27360      857.09
     27400     858.239
     27440     859.583
     27480     860.851
     27520     862.002
     27560     863.315
     27600     864.676
     27640     865.837
     27680     867.079
     27720     868.302
     27760     869.734
     27800     870.848
     27840     872.066
     27880     873.364
     27920     874.706
     27960     875.724
     28000     876.975
     28040     878.386
     28080     879.663
     28120     880.792
     28160     882.157
     28200     883.296
     28240      884.65
     28280     885.918
     28320     887.063
     28360     888.376
     28400      889.74
     28440     890.895
     28480     892.135
     28520     893.363
     28560     894.798
     28600     895.913
     28640     897.124
     28680     898.423
     28720     899.773
     28760     900.788
     28800     902.033
     28840     903.451
     28880     904.733
     28920     905.856
     28960      907.22
     29000     908.359
     29040     909.719
     29080     910.987
     29120     912.126
     29160     913.438
     29200     914.807
     29240     915.957
     29280      917.19
     29320     918.425
     29360     919.864
     29400     920.969
     29440     922.182
     29480     923.478
     29520      924.83
     29560     925.838
     29600     927.088
     29640      928.51
     29680     929.789
     29720     930.915
     29760     932.289
     29800     933.422
     29840     934.788
     29880     936.052
     29920     937.189
     29960       938.5
     30000     939.872
     30040     941.029
     30080     942.262
     30120     943.491
     30160     944.933
     30200     946.039
     30240     947.246
     30280     948.547
     30320     949.905
     30360     950.902
     30400     952.154
     30440     953.581
     30480     954.867
     30520     955.988
     30560     957.363
     30600     958.491
     30640     959.859
     30680     961.117
     30720      962.26
     30760      963.57
     30800      964.94
     30840     966.095
     30880     967.324
     30920     968.554
     30960     969.998
     31000     971.096
     31040     972.306
     31080     973.609
     31120     974.969
     31160     975.964
     31200      977.21
     31240     978.644
     31280      979.93
     31320     981.051
     31360     982.429
     31400     983.556
     31440     984.928
     31480     986.178
     31520     987.328
     31560     988.642
     31600     990.015
     31640     991.164
     31680      992.39
     31720     993.617
     31760     995.072
     31800     996.158
     31840     997.368
     31880     998.675
     31920     1000.04
     31960     1001.03
     32000     1002.27
     32040     1003.71
     32080        1005
     32120     1006.12
     32160     1007.49
     32200     1008.61
     32240     1009.98
     32280     1011.24
     32320     1012.39
     32360      1013.7
     32400     1015.07
     32440     1016.22
     32480     1017.44
     32520     1018.67
     32560     1020.12
     32600     1021.21
     32640     1022.42
     32680     1023.72
     32720     1025.09
     32760     1026.07
     32800     1027.31
     32840     1028.76
     32880     1030.05
     32920     1031.16
     32960     1032.53
     33000     1033.65
     33040     1035.02
     33080     1036.28
     33120     1037.42
     33160     1038.74
     33200     1040.11
     33240     1041.26
     33280     1042.48
     33320     1043.71
     33360     1045.16
     33400     1046.24
     33440     1047.44
     33480     1048.76
     33520     1050.12
     33560      1051.1
     33600     1052.34
     33640     1053.79
     33680     1055.08
     33720      1056.2
     33760     1057.58
     33800     1058.69
     33840     1060.07
     33880     1061.32
     33920     1062.46
     33960     1063.78
     34000     1065.16
     34040      1066.3
     34080     1067.52
     34120     1068.75
     34160      1070.2
     34200     1071.28
     34240     1072.49
     34280      1073.8
     34320     1075.17
     34360     1076.14
     34400     1077.38
     34440     1078.84
     34480     1080.13
     34520     1081.25
     34560     1082.63
     34600     1083.74
     34640     1085.12
     34680     1086.38
     34720     1087.51
     34760     1088.84
     34800     1090.22
     34840     1091.35
     34880     1092.57
     34920      1093.8
     34960     1095.25
     35000     1096.32
     35040     1097.54
     35080     1098.85
     35120     1100.22
     35160     1101.19
     35200     1102.43
     35240     1103.89
     35280     1105.19
     35320     1106.31
     35360     1107.68
     35400     1108.79
     35440     1110.18
     35480     1111.44
     35520     1112.57
     35560      1113.9
     35600     1115.29
     35640     1116.41
     35680     1117.63
     35720     1118.86
     35760     1120.32
     35800     1121.38
     35840      1122.6
     35880     1123.92
     35920     1125.29
     35960     1126.26
     36000      1127.5
     36040     1128.95
     36080     1130.25
     36120     1131.37
     36160     1132.75
     36200     1133.86
     36240     1135.24
     36280     1136.51
     36320     1137.64
     36360     1138.96
     36400     1140.36
     36440     1141.48
     36480      1142.7
     36520     1143.93
     36560     1145.39
     36600     1146.45
     36640     1147.67
     36680        1149
     36720     1150.36
     36760     1151.33
     36800     1152.56
     36840     1154.03
     36880     1155.32
     36920     1156.44
     36960     1157.82
     37000     1158.92
     37040     1160.31
     37080     1161.57
     37120     1162.69
     37160     1164.02
     37200     1165.42
     37240     1166.53
     37280     1167.76
     37320     1168.98
     37360     1170.44
     37400     1171.51
     37440     1172.72
     37480     1174.05
     37520     1175.42
     37560     1176.37
     37600     1177.61
     37640     1179.09
     37680     1180.37
     37720     1181.48
     37760     1182.86
     37800     1183.96
     37840     1185.35
     37880     1186.61
     37920     1187.73
     37960     1189.07
     38000     1190.47
     38040     1191.59
     38080      1192.8
     38120     1194.02
     38160     1195.48
     38200     1196.55
     38240     1197.75
     38280     1199.09
     38320     1200.46
     38360     1201.42
     38400     1202.65
     38440     1204.12
     38480     1205.42
     38520     1206.51
     38560      1207.9
     38600        1209
     38640     1210.39
     38680     1211.65
     38720     1212.78
     38760     1214.11
     38800     1215.52
     38840     1216.63
     38880     1217.85
     38920     1219.07
     38960     1220.53
     39000      1221.6
     39040     1222.81
     39080     1224.15
     39120     1225.53
     39160     1226.48
     39200     1227.72
     39240     1229.19
     39280     1230.49
     39320     1231.59
     39360     1232.98
     39400     1234.07
     39440     1235.47
     39480     1236.73
     39520     1237.85
     39560     1239.19
     39600      1240.6
     39640     1241.71
     39680     1242.92
     39720     1244.14
     39760     1245.61
     39800     1246.68
     39840     1247.88
     39880     1249.22
     39920     1250.61
     39960     1251.56
     40000     1252.79
     40040     1254.27
     40080     1255.56
     40120     1256.65
     40160     1258.05
     40200     1259.15
     40240     1260.55
     40280      1261.8
     40320     1262.92
     40360     1264.25
     40400     1265.68
     40440     1266.78
     40480     1267.99
     40520      1269.2
     40560     1270.67
     40600     1271.74
     40640     1272.94
     40680     1274.29
     40720     1275.68
     40760     1276.63
     40800     1277.86
     40840     1279.34
     40880     1280.64
     40920     1281.73
     40960     1283.13
     41000     1284.22
     41040     1285.62
     41080     1286.89
     41120        1288
     41160     1289.34
     41200     1290.76
     41240     1291.87
     41280     1293.08
     41320     1294.29
     41360     1295.76
     41400     1296.83
     41440     1298.03
     41480     1299.38
     41520     1300.78
     41560     1301.71
     41600     1302.95
     41640     1304.44
     41680     1305.74
     41720     1306.82
     41760     1308.23
     41800     1309.31
     41840     1310.71
     41880     1311.98
     41920      1313.1
     41960     1314.44
     42000     1315.86
     42040     1316.98
     42080     1318.19
     42120     1319.39
     42160     1320.87
     42200     1321.94
     42240     1323.14
     42280     1324.49
     42320     1325.88
     42360     1326.81
     42400     1328.05
     42440     1329.54
     42480     1330.85
     42520     1331.92
     42560     1333.34
     42600     1334.41
     42640     1335.81
     42680     1337.08
     42720      1338.2
     42760     1339.54
     42800     1340.96
     42840     1342.07
     42880     1343.29
     42920     1344.49
     42960     1345.97
     43000     1347.05
     43040     1348.23
     43080     1349.59
     43120     1350.98
     43160     1351.91
     43200     1353.14
     43240     1354.64
     43280     1355.94
     43320     1357.02
     43360     1358.44
     43400     1359.51
     43440     1360.91
     43480     1362.19
     43520     1363.29
     43560     1364.63
     43600     1366.06
     43640     1367.17
     43680     1368.39
     43720     1369.59
     43760     1371.08
     43800     1372.14
     43840     1373.34
     43880      1374.7
     43920     1376.09
     43960     1377.01
     44000     1378.25
     44040     1379.74
     44080     1381.06
     44120     1382.13
     44160     1383.55
     44200     1384.62
     44240     1386.02
     44280     1387.31
     44320     1388.41
     44360     1389.75
     44400     1391.17
     44440     1392.28
     44480     1393.51
     44520      1394.7
     44560     1396.19
     44600     1397.26
     44640     1398.45
     44680     1399.82
     44720     1401.21
     44760     1402.13
     44800     1403.38
     44840     1404.87
     44880     1406.18
     44920     1407.25
     44960     1408.69
     45000     1409.75
     45040     1411.16
     45080     1412.44
     45120     1413.54
     45160     1414.88
     45200     1416.31
     45240     1417.41
     45280     1418.65
     45320     1419.83
     45360     1421.33
     45400     1422.39
     45440     1423.58
     45480     1424.95
     45520     1426.35
     45560     1427.26
     45600      1428.5
     45640        1430
     45680     1431.32
     45720     1432.38
     45760     1433.82
     45800     1434.88
     45840     1436.29
     45880     1437.56
     45920     1438.66
     45960     1440.01
     46000     1441.43
     46040     1442.54
     46080     1443.77
     46120     1444.95
     46160     1446.46
     46200     1447.51
     46240      1448.7
     46280     1450.07
     46320     1451.48
     46360     1452.38
     46400     1453.62
     46440     1455.12
     46480     1456.43
     46520     1457.49
     46560     1458.93
     46600     1459.99
     46640     1461.41
     46680     1462.67
     46720     1463.78
     46760     1465.13
     46800     1466.55
     46840     1467.65
     46880     1468.89
     46920     1470.06
     46960     1471.58
     47000     1472.63
     47040     1473.81
     47080     1475.18
     47120      1476.6
     47160      1477.5
     47200     1478.74
     47240     1480.24
     47280     1481.55
     47320      1482.6
     47360     1484.06
     47400      1485.1
     47440     1486.53
     47480     1487.79
     47520     1488.89
     47560     1490.24
     47600     1491.68
     47640     1492.78
     47680     1494.01
     47720     1495.18
     47760      1496.7
     47800     1497.75
     47840     1498.93
     47880     1500.31
     47920     1501.73
     47960     1502.62
     48000     1503.86
     48040     1505.37
     48080     1506.68
     48120     1507.72
     48160     1509.17
     48200     1510.22
     48240     1511.65
     48280     1512.91
     48320     1514.01
     48360     1515.36
     48400      1516.8
     48440     1517.89
     48480     1519.13
     48520      1520.3
     48560     1521.82
     48600     1522.86
     48640     1524.05
     48680     1525.43
     48720     1526.85
     48760     1527.74
     48800     1528.97
     48840     1530.49
     48880     1531.79
     48920     1532.83
     48960     1534.29
     49000     1535.33
     49040     1536.76
     49080     1538.03
     49120     1539.11
     49160     1540.46
     49200      1541.9
     49240     1542.98
     49280     1544.22
     49320     1545.39
     49360     1546.92
     49400     1547.97
     49440     1549.15
     49480     1550.53
     49520     1551.96
     49560     1552.84
     49600     1554.07
     49640     1555.59
     49680      1556.9
     49720     1557.92
     49760     1559.39
     49800     1560.43
     49840     1561.85
     49880     1563.13
     49920     1564.21
     49960     1565.54
     50000     1566.99
     50040     1568.08
     50080     1569.32
     50120     1570.48
     50160     1572.02
     50200     1573.06
     50240     1574.24
     50280     1575.61
     50320     1577.06
     50360     1577.93
     50400     1579.15
     50440     1580.67
     50480        1582
     50520     1583.02
     50560     1584.48
     50600     1585.52
     50640     1586.96
     50680     1588.23
     50720     1589.32
     50760     1590.65
     50800      1592.1
     50840     1593.18
     50880     1594.42
     50920     1595.59
     50960     1597.13
     51000     1598.16
     51040     1599.35
     51080     1600.72
     51120     1602.17
     51160     1603.03
     51200     1604.24
     51240     1605.77
     51280     1607.09
     51320     1608.11
     51360     1609.58
     51400     1610.61
     51440     1612.06
     51480     1613.33
     51520     1614.41
     51560     1615.75
     51600      1617.2
     51640     1618.27
     51680     1619.52
     51720     1620.68
     51760     1622.22
     51800     1623.27
     51840     1624.44
     51880     1625.82
     51920     1627.27
     51960     1628.13
     52000     1629.33
     52040     1630.87
     52080     1632.19
     52120      1633.2
     52160     1634.67
     52200      1635.7
     52240     1637.15
     52280     1638.42
     52320     1639.51
     52360     1640.85
     52400     1642.29
     52440     1643.37
     52480     1644.63
     52520     1645.78
     52560     1647.33
     52600     1648.37
     52640     1649.54
     52680     1650.92
     52720     1652.38
     52760     1653.22
     52800     1654.44
     52840     1655.97
     52880     1657.29
     52920     1658.31
     52960     1659.77
     53000      1660.8
     53040     1662.26
     53080     1663.54
     53120     1664.62
     53160     1665.95
     53200      1667.4
     53240     1668.48
     53280     1669.73
     53320     1670.88
     53360     1672.44
     53400     1673.48
     53440     1674.66
     53480     1676.04
     53520      1677.5
     53560     1678.34
     53600     1679.55
     53640     1681.09
     53680     1682.42
     53720     1683.43
     53760     1684.89
     53800     1685.92
     53840     1687.38
     53880     1688.66
     53920     1689.73
     53960     1691.07
     54000     1692.53
     54040      1693.6
     54080     1694.85
     54120        1696
     54160     1697.55
     54200      1698.6
     54240     1699.77
     54280     1701.14
     54320      1702.6
     54360     1703.44
     54400     1704.64
     54440      1706.2
     54480     1707.52
     54520     1708.53
     54560        1710
     54600     1711.03
     54640     1712.49
     54680     1713.77
     54720     1714.83
     54760     1716.17
     54800     1717.63
     54840      1718.7
     54880     1719.96
     54920      1721.1
     54960     1722.66
     55000      1723.7
     55040     1724.87
     55080     1726.25
     55120     1727.71
     55160     1728.54
     55200     1729.75
     55240      1731.3
     55280     1732.63
     55320     1733.63
     55360     1735.11
     55400     1736.14
     55440     1737.59
     55480     1738.87
     55520     1739.93
     55560     1741.27
     55600     1742.75
     55640     1743.81
     55680     1745.07
     55720      1746.2
     55760     1747.76
     55800      1748.8
     55840     1749.98
     55880     1751.36
     55920     1752.82
     55960     1753.65
     56000     1754.86
     56040      1756.4
     56080     1757.73
     56120     1758.73
     56160     1760.21
     56200     1761.24
     56240     1762.71
     56280     1763.98
     56320     1765.04
     56360     1766.39
     56400     1767.87
     56440     1768.94
     56480     1770.18
     56520     1771.31
     56560     1772.89
     56600     1773.93
     56640      1775.1
     56680     1776.49
     56720     1777.96
     56760     1778.78
     56800     1779.99
     56840     1781.52
     56880     1782.86
     56920     1783.86
     56960     1785.35
     57000     1786.38
     57040     1787.85
     57080     1789.12
     57120     1790.19
     57160     1791.54
     57200     1793.02
     57240     1794.09
     57280     1795.34
     57320     1796.45
     57360     1798.04
     57400     1799.08
     57440     1800.25
     57480     1801.63
     57520     1803.11
     57560     1803.93
     57600     1805.13
     57640     1806.68
     57680     1808.02
     57720     1809.01
     57760      1810.5
     57800     1811.52
     57840     1812.99
     57880     1814.27
     57920     1815.32
     57960     1816.67
     58000     1818.16
     58040     1819.22
     58080     1820.48
     58120     1821.59
     58160     1823.18
     58200     1824.21
     58240     1825.39
     58280     1826.75
     58320     1828.24
     58360     1829.06
     58400     1830.26
     58440     1831.81
     58480     1833.15
     58520     1834.14
     58560     1835.63
     58600     1836.66
     58640     1838.13
     58680      1839.4
     58720     1840.45
     58760      1841.8
     58800      1843.3
     58840     1844.35
     58880     1845.61
     58920     1846.72
     58960     1848.32
     59000     1849.35
     59040     1850.52
     59080      1851.9
     59120     1853.39
     59160      1854.2
     59200     1855.39
     59240     1856.93
     59280     1858.29
     59320     1859.28
     59360     1860.77
     59400     1861.79
     59440     1863.26
     59480     1864.54
     59520     1865.59
     59560     1866.94
     59600     1868.43
     59640     1869.49
     59680     1870.74
     59720     1871.86
     59760     1873.46
     59800     1874.48
     59840     1875.66
     59880     1877.04
     59920     1878.53
     59960     1879.33
     60000     1880.52
     60040     1882.07
     60080     1883.43
     60120     1884.41
     60160     1885.91
     60200     1886.92
     60240      1888.4
     60280     1889.67
     60320     1890.73
     60360     1892.08
     60400     1893.58
     60440     1894.62
     60480     1895.88
     60520     1896.99
     60560     1898.59
     60600     1899.62
     60640      1900.8
     60680     1902.18
     60720     1903.68
     60760     1904.48
     60800     1905.65
     60840     1907.22
     60880     1908.58
     60920     1909.55
     60960     1911.06
     61000     1912.07
     61040     1913.54
     61080     1914.82
     61120     1915.87
     61160     1917.23
     61200     1918.73
     61240     1919.77
     61280     1921.02
     61320     1922.13
     61360     1923.72
     61400     1924.75
     61440     1925.92
     61480     1927.31
     61520     1928.81
     61560      1929.6
     61600     1930.78
     61640     1932.37
     61680     1933.72
     61720     1934.69
     61760     1936.19
     61800      1937.2
     61840     1938.68
     61880     1939.96
     61920     1941.01
     61960     1942.36
     62000     1943.87
     62040     1944.91
     62080     1946.15
     62120     1947.26
     62160     1948.85
     62200     1949.89
     62240     1951.06
     62280     1952.45
     62320     1953.95
     62360     1954.72
     62400     1955.91
     62440      1957.5
     62480     1958.85
     62520     1959.81
     62560     1961.32
     62600     1962.32
     62640     1963.81
     62680      1965.1
     62720     1966.13
     62760     1967.49
     62800     1969.01
     62840     1970.04
     62880     1971.27
     62920     1972.38
     62960     1973.98
     63000     1975.01
     63040     1976.19
     63080     1977.57
     63120     1979.08
     63160     1979.84
     63200     1981.04
     63240     1982.62
     63280     1983.97
     63320     1984.94
     63360     1986.45
     63400     1987.46
     63440     1988.94
     63480     1990.23
     63520     1991.27
     63560     1992.62
     63600     1994.14
     63640     1995.17
     63680     1996.39
     63720      1997.5
     63760     1999.11
     63800     2000.15
     63840     2001.32
     63880      2002.7
     63920     2004.21
     63960     2004.95
     64000     2006.16
     64040     2007.75
     64080      2009.1
     64120     2010.06
     64160     2011.58
     64200      2012.6
     64240     2014.06
     64280     2015.35
     64320     2016.39
     64360     2017.74
     64400     2019.27
     64440     2020.29
     64480     2021.52
     64520     2022.63
     64560     2024.24
     64600     2025.28
     64640     2026.44
     64680     2027.83
     64720     2029.34
     64760     2030.07
     64800     2031.28
     64840     2032.87
     64880     2034.23
     64920      2035.2
     64960     2036.71
     65000     2037.72
     65040      2039.2
     65080     2040.49
     65120     2041.52
     65160     2042.87
     65200     2044.42
     65240     2045.42
     65280     2046.64
     65320     2047.76
     65360     2049.36
     65400     2050.41
     65440     2051.57
     65480     2052.96
     65520     2054.46
     65560     2055.19
     65600     2056.41
     65640     2058.02
     65680     2059.36
     65720     2060.32
     65760     2061.85
     65800     2062.85
     65840     2064.31
     65880     2065.62
     65920     2066.64
     65960        2068
     66000     2069.55
     66040     2070.54
     66080     2071.77
     66120     2072.87
     66160     2074.49
     66200     2075.53
     66240      2076.7
     66280     2078.09
     66320     2079.61
     66360     2080.32
     66400     2081.54
     66440     2083.16
     66480      2084.5
     66520     2085.46
     66560     2086.98
     66600     2087.99
     66640     2089.45
     66680     2090.76
     66720     2091.77
     66760     2093.12
     66800     2094.68
     66840     2095.68
     66880     2096.91
     66920     2098.01
     66960     2099.65
     67000     2100.67
     67040     2101.84
     67080     2103.22
     67120     2104.74
     67160     2105.46
     67200     2106.66
     67240     2108.29
     67280     2109.63
     67320     2110.58
     67360     2112.13
     67400     2113.12
     67440      2114.6
     67480     2115.89
     67520     2116.91
     67560     2118.26
     67600     2119.81
     67640     2120.79
     67680     2122.04
     67720     2123.13
     67760     2124.77
     67800     2125.79
     67840     2126.96
     67880     2128.35
     67920     2129.88
     67960     2130.57
     68000     2131.78
     68040     2133.41
     68080     2134.77
     68120     2135.71
     68160     2137.26
     68200     2138.25
     68240     2139.71
     68280     2141.02
     68320     2142.03
     68360      2143.4
     68400     2144.95
     68440     2145.93
     68480     2147.17
     68520     2148.26
     68560     2149.91
     68600     2150.93
     68640     2152.09
     68680     2153.48
     68720     2155.01
     68760      2155.7
     68800     2156.92
     68840     2158.54
     68880     2159.91
     68920     2160.85
     68960      2162.4
     69000     2163.38
     69040     2164.85
     69080     2166.14
     69120     2167.15
     69160     2168.52
     69200     2170.08
     69240     2171.06
     69280      2172.3
     69320     2173.39
     69360     2175.05
     69400     2176.06
     69440     2177.23
     69480     2178.62
     69520     2180.16
     69560     2180.83
     69600     2182.05
     69640     2183.68
     69680     2185.04
     69720     2185.98
     69760     2187.54
     69800     2188.51
     69840     2189.99
     69880     2191.28
     69920     2192.28
     69960     2193.65
     70000     2195.21
     70040     2196.19
     70080     2197.44
     70120     2198.54
     70160     2200.19
     70200      2201.2
     70240     2202.38
     70280     2203.77
     70320     2205.29
     70360     2205.97
     70400     2207.19
     70440     2208.82
     70480      2210.2
     70520     2211.13
     70560      2212.7
     70600     2213.67
     70640     2215.14
     70680     2216.43
     70720     2217.44
     70760     2218.82
     70800     2220.38
     70840     2221.36
     70880      2222.6
     70920      2223.7
     70960     2225.36
     71000     2226.37
     71040     2227.54
     71080     2228.93
     71120     2230.46
     71160     2231.14
     71200     2232.36
     71240     2233.99
     71280     2235.38
     71320      2236.3
     71360     2237.87
     71400     2238.85
     71440     2240.31
     71480     2241.61
     71520     2242.62
     71560     2243.99
     71600     2245.56
     71640     2246.54
     71680     2247.78
     71720     2248.87
     71760     2250.55
     71800     2251.55
     71840     2252.71
     71880     2254.12
     71920     2255.65
     71960     2256.32
     72000     2257.54
     72040     2259.18
     72080     2260.57
     72120     2261.49
     72160     2263.06
     72200     2264.04
     72240      2265.5
     72280      2266.8
     72320     2267.81
     72360     2269.19
     72400     2270.77
     72440     2271.75
     72480     2272.99
     72520     2274.08
     72560     2275.77
     72600     2276.76
     72640     2277.92
     72680     2279.32
     72720     2280.86
     72760     2281.53
     72800     2282.74
     72840     2284.39
     72880     2285.77
     72920      2286.7
     72960     2288.27
     73000     2289.25
     73040     2290.71
     73080        2292
     73120     2293.02
     73160     2294.38
     73200     2295.97
     73240     2296.95
     73280     2298.17
     73320     2299.28
     73360     2300.97
     73400     2301.94
     73440     2303.12
     73480     2304.53
     73520     2306.07
     73560     2306.72
     73600     2307.94
     73640     2309.58
     73680     2310.97
     73720     2311.89
     73760     2313.48
     73800     2314.45
     73840     2315.91
     73880     2317.22
     73920     2318.22
     73960     2319.59
     74000     2321.18
     74040     2322.15
     74080     2323.38
     74120     2324.48
     74160     2326.18
     74200     2327.14
     74240     2328.33
     74280     2329.73
     74320     2331.28
     74360     2331.92
     74400     2333.15
     74440     2334.79
     74480     2336.17
     74520     2337.09
     74560     2338.69
     74600     2339.65
     74640     2341.12
     74680     2342.41
     74720     2343.41
     74760     2344.78
     74800     2346.38
     74840     2347.34
     74880     2348.57
     74920     2349.67
     74960     2351.37
     75000     2352.32
     75040     2353.51
     75080      2354.9
     75120     2356.47
     75160      2357.1
     75200     2358.32
     75240     2359.95
     75280     2361.36
     75320     2362.26
     75360     2363.85
     75400      2364.8
     75440     2366.28
     75480     2367.57
     75520     2368.59
     75560     2369.95
     75600     2371.55
     75640     2372.51
     75680     2373.74
     75720     2374.84
     75760     2376.55
     75800     2377.49
     75840     2378.67
     75880     2380.07
     75920     2381.63
     75960     2382.25
     76000     2383.49
     76040     2385.11
     76080     2386.52
     76120     2387.44
     76160     2389.02
     76200     2389.97
     76240     2391.45
     76280     2392.73
     76320     2393.74
     76360     2395.11
     76400     2396.71
     76440     2397.66
     76480     2398.89
     76520        2400
     76560     2401.72
     76600     2402.65
     76640     2403.84
     76680     2405.23
     76720     2406.81
     76760     2407.41
     76800     2408.65
     76840     2410.27
     76880     2411.69
     76920     2412.59
     76960      2414.2
     77000     2415.12
     77040      2416.6
     77080     2417.89
     77120      2418.9
     77160     2420.27
     77200     2421.88
     77240     2422.82
     77280     2424.03
     77320     2425.17
     77360     2426.89
     77400     2427.82
     77440        2429
     77480      2430.4
     77520     2431.97
     77560     2432.57
     77600      2433.8
     77640     2435.45
     77680     2436.87
     77720     2437.75
     77760     2439.37
     77800     2440.29
     77840     2441.77
     77880     2443.04
     77920     2444.07
     77960     2445.43
     78000     2447.05
     78040     2447.99
     78080     2449.21
     78120     2450.32
     78160     2452.06
     78200     2452.98
     78240     2454.19
     78280     2455.57
     78320     2457.14
     78360     2457.74
     78400     2458.97
     78440     2460.61
     78480     2462.03
     78520     2462.92
     78560     2464.54
     78600     2465.45
     78640     2466.94
     78680     2468.22
     78720     2469.25
     78760      2470.6
     78800     2472.21
     78840     2473.16
     78880     2474.38
     78920     2475.49
     78960     2477.24
     79000     2478.16
     79040     2479.36
     79080     2480.75
     79120     2482.32
     79160     2482.91
     79200     2484.14
     79240     2485.78
     79280     2487.21
     79320     2488.09
     79360     2489.71
     79400     2490.62
     79440     2492.11
     79480      2493.4
     79520     2494.41
     79560     2495.78
     79600      2497.4
     79640     2498.33
     79680     2499.55
     79720     2500.66
     79760     2502.41
     79800     2503.32
     79840     2504.53
     79880     2505.93
     79920      2507.5
     79960     2508.08
     80000     2509.32
     80040     2510.97
     80080     2512.39
     80120     2513.27
     80160     2514.87
     80200      2515.8
     80240     2517.29
     80280     2518.58
     80320      2519.6
     80360     2520.97
     80400     2522.59
     80440      2523.5
     80480     2524.73
     80520     2525.85
     80560     2527.59
     80600     2528.51
     80640     2529.72
     80680     2531.13
     80720     2532.69
     80760     2533.28
     80800     2534.49
     80840     2536.15
     80880     2537.56
     80920     2538.46
     80960     2540.06
     81000     2540.97
     81040     2542.48
     81080     2543.77
     81120     2544.79
     81160     2546.15
     81200      2547.8
     81240      2548.7
     81280     2549.91
     81320     2551.03
     81360     2552.78
     81400     2553.69
     81440      2554.9
     81480     2556.32
     81520     2557.87
     81560     2558.46
     81600     2559.67
     81640     2561.35
     81680     2562.77
     81720     2563.65
     81760     2565.26
     81800     2566.17
     81840     2567.68
     81880     2568.97
     81920     2569.98
     81960     2571.35
     82000     2572.99
     82040     2573.89
     82080      2575.1
     82120     2576.22
     82160     2577.97
     82200     2578.89
     82240      2580.1
     82280     2581.51
     82320     2583.07
     82360     2583.65
     82400     2584.85
     82440     2586.55
     82480     2587.94
     82520     2588.82
     82560     2590.43
     82600     2591.35
     82640     2592.87
     82680     2594.15
     82720     2595.16
     82760     2596.54
     82800     2598.17
     82840     2599.07
     82880     2600.27
     82920     2601.39
     82960     2603.14
     83000     2604.06
     83040     2605.28
     83080      2606.7
     83120     2608.24
     83160     2608.83
     83200     2610.03
     83240     2611.73
     83280     2613.12
     83320        2614
     83360     2615.62
     83400     2616.53
     83440     2618.05
     83480     2619.33
     83520     2620.34
     83560     2621.71
     83600     2623.36
     83640     2624.25
     83680     2625.46
     83720     2626.57
     83760     2628.31
     83800     2629.24
     83840     2630.46
     83880     2631.88
     83920     2633.43
     83960     2634.01
     84000     2635.22
     84040     2636.91
     84080      2638.3
     84120     2639.18
     84160      2640.8
     84200     2641.72
     84240     2643.23
     84280     2644.52
     84320     2645.53
     84360      2646.9
     84400     2648.55
     84440     2649.42
     84480     2650.64
     84520     2651.76
     84560      2653.5
     84600     2654.41
     84640     2655.64
     84680     2657.06
     84720     2658.62
     84760      2659.2
     84800      2660.4
     84840     2662.11
     84880     2663.49
     84920     2664.37
     84960     2666.01
     85000     2666.92
     85040     2668.44
     85080     2669.71
     85120     2670.73
     85160      2672.1
     85200     2673.75
     85240     2674.64
     85280     2675.85
     85320     2676.95
     85360     2678.72
     85400     2679.63
     85440     2680.86
     85480     2682.27
     85520     2683.85
     85560     2684.41
     85600     2685.63
     85640     2687.34
     85680     2688.71
     85720     2689.59
     85760     2691.22
     85800     2692.14
     85840     2693.68
     85880     2694.94
     85920     2695.94
     85960     2697.31
     86000     2698.97
     86040     2699.86
     86080     2701.06
     86120     2702.17
     86160     2703.93
     86200     2704.82
     86240     2706.07
     86280     2707.49
     86320     2709.07
     86360     2709.63
     86400     2710.85
     86440     2712.56
     86480     2713.93
     86520     2714.81
     86560     2716.45
     86600     2717.36
     86640     2718.89
     86680     2720.16
     86720     2721.15
     86760     2722.53
     86800      2724.2
     86840     2725.09
     86880     2726.28
     86920     2727.39
     86960     2729.16
     87000     2730.05
     87040     2731.29
     87080     2732.71
     87120     2734.29
     87160     2734.86
     87200     2736.07
     87240     2737.76
     87280     2739.14
     87320     2740.02
     87360     2741.66
     87400     2742.58
     87440      2744.1
     87480     2745.37
     87520     2746.38
     87560     2747.75
     87600     2749.42
     87640      2750.3
     87680     2751.49
     87720      2752.6
     87760     2754.38
     87800     2755.26
     87840     2756.49
     87880     2757.93
     87920      2759.5
     87960     2760.07
     88000     2761.28
     88040     2762.98
     88080     2764.35
     88120     2765.23
     88160     2766.88
     88200     2767.79
     88240     2769.32
     88280     2770.57
     88320     2771.59
     88360     2772.94
     88400     2774.63
     88440      2775.5
     88480     2776.72
     88520      2777.8
     88560     2779.58
     88600     2780.47
     88640     2781.71
     88680     2783.14
     88720      2784.7
     88760     2785.29
     88800     2786.48
     88840     2788.19
     88880     2789.57
     88920     2790.43
     88960     2792.08
     89000        2793
     89040     2794.52
     89080     2795.79
     89120     2796.79
     89160     2798.14
     89200     2799.84
     89240     2800.72
     89280     2801.93
     89320     2803.02
     89360     2804.79
     89400     2805.68
     89440     2806.93
     89480     2808.35
     89520     2809.92
     89560      2810.5
     89600      2811.7
     89640     2813.41
     89680     2814.79
     89720     2815.66
     89760     2817.31
     89800     2818.23
     89840     2819.75
     89880     2821.02
     89920     2822.02
     89960     2823.37
     90000     2825.07
     90040     2825.93
     90080     2827.14
     90120     2828.24
     90160     2830.01
     90200     2830.89
     90240     2832.14
     90280     2833.58
     90320     2835.15
     90360     2835.71
     90400     2836.92
     90440     2838.64
     90480     2840.03
     90520     2840.89
     90560     2842.54
     90600     2843.45
     90640     2844.98
     90680     2846.25
     90720     2847.24
     90760     2848.59
     90800     2850.29
     90840     2851.15
     90880     2852.37
     90920     2853.46
     90960     2855.24
     91000     2856.11
     91040     2857.38
     91080     2858.81
     91120     2860.39
     91160     2860.95
     91200     2862.14
     91240     2863.87
     91280     2865.25
     91320     2866.11
     91360     2867.77
     91400     2868.68
     91440     2870.21
     91480     2871.49
     91520     2872.47
     91560     2873.83
     91600     2875.53
     91640     2876.38
     91680     2877.59
     91720     2878.69
     91760     2880.47
     91800     2881.34
     91840      2882.6
     91880     2884.04
     91920     2885.62
     91960     2886.18
     92000     2887.37
     92040     2889.09
     92080     2890.48
     92120     2891.33
     92160        2893
     92200     2893.92
     92240     2895.43
     92280     2896.72
     92320      2897.7
     92360     2899.06
     92400     2900.76
     92440     2901.62
     92480     2902.82
     92520     2903.91
     92560     2905.71
     92600     2906.58
     92640     2907.83
     92680     2909.27
     92720     2910.84
     92760      2911.4
     92800     2912.59
     92840     2914.32
     92880      2915.7
     92920     2916.56
     92960     2918.24
     93000     2919.15
     93040     2920.68
     93080     2921.95
     93120     2922.93
     93160      2924.3
     93200     2926.01
     93240     2926.86
     93280     2928.06
     93320     2929.17
     93360     2930.94
     93400     2931.83
     93440     2933.07
     93480     2934.53
     93520     2936.09
     93560     2936.64
     93600     2937.84
     93640     2939.57
     93680     2940.94
     93720     2941.79
     93760     2943.48
     93800     2944.39
     93840     2945.91
     93880     2947.17
     93920     2948.18
     93960     2949.54
     94000     2951.26
     94040     2952.11
     94080     2953.31
     94120      2954.4
     94160     2956.19
     94200     2957.06
     94240      2958.3
     94280     2959.78
     94320     2961.34
     94360      2961.9
     94400     2963.07
     94440     2964.82
     94480     2966.19
     94520     2967.04
     94560     2968.72
     94600     2969.63
     94640     2971.17
     94680     2972.42
     94720     2973.42
     94760     2974.78
     94800      2976.5
     94840     2977.37
     94880     2978.56
     94920     2979.66
     94960     2981.44
     95000     2982.32
     95040     2983.56
     95080     2985.03
     95120      2986.6
     95160     2987.16
     95200     2988.33
     95240     2990.08
     95280     2991.44
     95320      2992.3
     95360     2993.99
     95400     2994.89
     95440     2996.43
     95480     2997.68
     95520     2998.67
     95560     3000.04
     95600     3001.77
     95640     3002.64
     95680     3003.81
     95720      3004.9
     95760     3006.71
     95800     3007.59
     95840     3008.81
     95880     3010.29
     95920     3011.86
     95960     3012.42
     96000     3013.59
     96040     3015.35
     96080     3016.71
     96120     3017.55
     96160     3019.25
     96200     3020.15
     96240     3021.68
     96280     3022.94
     96320     3023.93
     96360     3025.31
     96400     3027.04
     96440      3027.9
     96480     3029.07
     96520     3030.18
     96560     3031.98
     96600     3032.85
     96640     3034.09
     96680     3035.57
     96720     3037.14
     96760     3037.69
     96800     3038.86
     96840     3040.63
     96880     3041.98
     96920     3042.82
     96960     3044.52
     97000     3045.42
     97040     3046.95
     97080     3048.21
     97120      3049.2
     97160     3050.59
     97200     3052.32
     97240     3053.17
     97280     3054.34
     97320     3055.45
     97360     3057.25
     97400     3058.11
     97440     3059.35
     97480     3060.83
     97520      3062.4
     97560     3062.95
     97600     3064.13
     97640     3065.88
     97680     3067.25
     97720     3068.07
     97760     3069.79
     97800     3070.68
     97840     3072.22
     97880     3073.47
     97920     3074.46
     97960     3075.86
     98000     3077.57
     98040     3078.43
     98080      3079.6
     98120     3080.72
     98160     3082.52
     98200     3083.38
     98240     3084.62
     98280     3086.11
     98320     3087.68
     98360     3088.21
     98400     3089.39
     98440     3091.17
     98480     3092.53
     98520     3093.34
     98560     3095.07
     98600     3095.95
     98640     3097.51
     98680     3098.75
     98720     3099.73
     98760     3101.14
     98800     3102.85
     98840      3103.7
     98880     3104.88
     98920     3105.99
     98960      3107.8
     99000     3108.65
     99040     3109.89
     99080     3111.38
     99120     3112.96
     99160     3113.47
     99200     3114.67
     99240     3116.45
     99280     3117.79
     99320     3118.62
     99360     3120.33
     99400     3121.21
     99440     3122.76
     99480     3124.01
     99520     3124.99
     99560     3126.41
     99600     3128.11
     99640     3128.95
     99680     3130.15
     99720     3131.24
     99760     3133.06
     99800      3133.9
     99840     3135.15
     99880     3136.64
     99920     3138.22
     99960     3138.72
    100000     3139.93
    100040      3141.7
    100080     3143.05
    100120     3143.89
    100160      3145.6
    100200     3146.46
    100240     3148.02
    100280     3149.27
    100320     3150.26
    100360     3151.68
    100400     3153.37
    100440     3154.22
    100480     3155.41
    100520     3156.49
    100560     3158.32
    100600     3159.16
    100640     3160.41
    100680     3161.92
    100720     3163.47
    100760     3163.97
    100800     3165.19
    100840     3166.97
    100880     3168.32
    100920     3169.15
    100960     3170.88
    101000     3171.73
    101040      3173.3
    101080     3174.55
    101120     3175.54
    101160     3176.94
    101200     3178.65
    101240     3179.48
    101280     3180.68
    101320     3181.76
    101360     3183.58
    101400     3184.43
    101440     3185.68
    101480     3187.18
    101520     3188.73
    101560     3189.25
    101600     3190.46
    101640     3192.25
    101680     3193.59
    101720     3194.43
    101760     3196.15
    101800     3196.99
    101840     3198.57
    101880     3199.82
    101920     3200.82
    101960     3202.21
    102000     3203.94
    102040     3204.78
    102080     3205.96
    102120     3207.04
    102160     3208.87
    102200     3209.72
    102240     3210.96
    102280     3212.45
    102320     3214.01
    102360     3214.53
    102400     3215.72
    102440     3217.53
    102480     3218.85
    102520      3219.7
    102560     3221.43
    102600     3222.26
    102640     3223.86
    102680     3225.11
    102720     3226.09
    102760      3227.5
    102800     3229.23
    102840     3230.03
    102880     3231.22
    102920     3232.31
    102960     3234.14
    103000     3234.99
    103040     3236.22
    103080     3237.73
    103120     3239.29
    103160      3239.8
    103200        3241
    103240     3242.82
    103280     3244.13
    103320     3244.98
    103360     3246.72
    103400     3247.56
    103440     3249.13
    103480      3250.4
    103520     3251.38
    103560     3252.76
    103600      3254.5
    103640      3255.3
    103680     3256.49
    103720     3257.57
    103760     3259.43
    103800     3260.25
    103840     3261.48
    103880        3263
    103920     3264.57
    103960     3265.08
    104000     3266.29
    104040      3268.1
    104080     3269.42
    104120     3270.26
    104160     3272.01
    104200     3272.85
    104240     3274.41
    104280     3275.69
    104320     3276.67
    104360     3278.03
    104400     3279.78
    104440     3280.59
    104480     3281.77
    104520     3282.87
    104560     3284.71
    104600     3285.54
    104640     3286.77
    104680     3288.29
    104720     3289.85
    104760     3290.35
    104800     3291.54
    104840     3293.38
    104880     3294.71
    104920     3295.55
    104960     3297.29
    105000     3298.13
    105040     3299.71
    105080     3300.97
    105120     3301.94
    105160     3303.31
    105200     3305.06
    105240     3305.87
    105280     3307.05
    105320     3308.15
    105360     3310.01
    105400     3310.82
    105440     3312.05
    105480     3313.58
    105520     3315.15
    105560     3315.63
    105600     3316.83
    105640     3318.66
    105680     3320.01
    105720     3320.84
    105760     3322.57
    105800     3323.42
    105840     3325.02
    105880     3326.26
    105920     3327.23
    105960     3328.61
    106000     3330.36
    106040     3331.16
    106080     3332.33
    106120     3333.44
    106160     3335.31
    106200     3336.11
    106240     3337.34
    106280     3338.88
    106320     3340.44
    106360     3340.91
    106400     3342.11
    106440     3343.95
    106480      3345.3
    106520     3346.12
    106560     3347.87
    106600     3348.69
    106640     3350.29
    106680     3351.54
    106720     3352.53
    106760     3353.88
    106800     3355.65
    106840     3356.45
    106880     3357.61
    106920     3358.71
    106960     3360.58
    107000     3361.37
    107040     3362.62
    107080     3364.16
    107120     3365.71
    107160     3366.19
    107200     3367.39
    107240     3369.25
    107280     3370.58
    107320      3371.4
    107360     3373.16
    107400     3373.96
    107440     3375.58
    107480     3376.84
    107520     3377.82
    107560     3379.17
    107600     3380.93
    107640     3381.74
    107680      3382.9
    107720        3384
    107760     3385.86
    107800     3386.66
    107840     3387.91
    107880     3389.45
    107920        3391
    107960     3391.47
    108000     3392.67
    108040     3394.54
    108080     3395.86
    108120     3396.67
    108160     3398.43
    108200     3399.22
    108240     3400.85
    108280     3402.12
    108320     3403.08
    108360     3404.45
    108400     3406.21
    108440     3407.02
    108480     3408.18
    108520     3409.27
    108560     3411.15
    108600     3411.94
    108640     3413.18
    108680     3414.72
    108720     3416.28
    108760     3416.73
    108800     3417.95
    108840     3419.81
    108880     3421.14
    108920     3421.92
    108960      3423.7
    109000     3424.49
    109040     3426.12
    109080     3427.39
    109120     3428.35
    109160     3429.71
    109200     3431.46
    109240     3432.28
    109280     3433.44
    109320     3434.52
    109360     3436.41
    109400      3437.2
    109440     3438.45
    109480     3439.98
    109520     3441.54
    109560     3441.99
    109600      3443.2
    109640     3445.07
    109680     3446.38
    109720     3447.17
    109760     3448.95
    109800     3449.73
    109840     3451.36
    109880     3452.64
    109920      3453.6
    109960     3454.96
    110000     3456.71
    110040     3457.52
    110080     3458.68
    110120     3459.76
    110160     3461.65
    110200     3462.45
    110240      3463.7
    110280     3465.24
    110320      3466.8
    110360     3467.24
    110400     3468.46
    110440     3470.31
    110480     3471.63
    110520     3472.42
    110560     3474.21
    110600     3474.98
    110640     3476.59
    110680      3477.9
    110720     3478.85
    110760     3480.21
    110800     3481.98
    110840     3482.77
    110880     3483.93
    110920     3485.01
    110960     3486.92
    111000      3487.7
    111040     3488.94
    111080      3490.5
    111120     3492.07
    111160     3492.51
    111200      3493.7
    111240     3495.58
    111280     3496.91
    111320     3497.69
    111360     3499.47
    111400     3500.25
    111440     3501.86
    111480     3503.16
    111520     3504.11
    111560     3505.48
    111600     3507.24
    111640     3508.05
    111680     3509.19
    111720     3510.27
    111760     3512.19
    111800     3512.98
    111840     3514.22
    111880     3515.78
    111920     3517.35
    111960     3517.78
    112000     3518.96
    112040     3520.85
    112080      3522.2
    112120     3522.95
    112160     3524.76
    112200     3525.52
    112240     3527.14
    112280     3528.43
    112320     3529.39
    112360     3530.75
    112400     3532.52
    112440     3533.33
    112480     3534.46
    112520     3535.57
    112560     3537.46
    112600     3538.27
    112640     3539.48
    112680     3541.05
    112720     3542.65
    112760     3543.06
    112800     3544.25
    112840     3546.15
    112880     3547.49
    112920     3548.23
    112960     3550.05
    113000      3550.8
    113040     3552.43
    113080     3553.73
    113120     3554.68
    113160     3556.03
    113200     3557.81
    113240     3558.61
    113280     3559.75
    113320     3560.85
    113360     3562.75
    113400     3563.56
    113440     3564.77
    113480     3566.33
    113520     3567.97
    113560     3568.35
    113600     3569.55
    113640     3571.43
    113680     3572.78
    113720     3573.52
    113760     3575.33
    113800      3576.1
    113840     3577.71
    113880     3579.02
    113920     3579.99
    113960     3581.33
    114000     3583.11
    114040     3583.88
    114080     3585.03
    114120     3586.15
    114160     3588.05
    114200     3588.84
    114240     3590.05
    114280      3591.6
    114320     3593.26
    114360     3593.63
    114400     3594.83
    114440     3596.73
    114480     3598.09
    114520     3598.79
    114560     3600.62
    114600     3601.38
    114640     3603.01
    114680      3604.3
    114720     3605.28
    114760      3606.6
    114800     3608.39
    114840     3609.18
    114880     3610.31
    114920     3611.43
    114960     3613.33
    115000     3614.13
    115040     3615.35
    115080     3616.89
    115120     3618.54
    115160     3618.91
    115200     3620.11
    115240     3622.03
    115280     3623.37
    115320     3624.06
    115360     3625.89
    115400     3626.65
    115440     3628.28
    115480     3629.57
    115520     3630.55
    115560     3631.86
    115600     3633.67
    115640     3634.44
    115680     3635.58
    115720     3636.69
    115760     3638.59
    115800     3639.39
    115840     3640.62
    115880     3642.16
    115920     3643.83
    115960     3644.19
    116000     3645.38
    116040     3647.32
    116080     3648.64
    116120     3649.34
    116160     3651.17
    116200     3651.91
    116240     3653.55
    116280     3654.83
    116320     3655.82
    116360     3657.15
    116400     3658.96
    116440     3659.71
    116480     3660.85
    116520     3661.96
    116560     3663.88
    116600     3664.68
    116640     3665.89
    116680     3667.43
    116720     3669.11
    116760     3669.46
    116800     3670.65
    116840     3672.57
    116880     3673.89
    116920      3674.6
    116960     3676.42
    117000     3677.17
    117040     3678.81
    117080     3680.11
    117120     3681.08
    117160     3682.41
    117200     3684.21
    117240     3684.97
    117280     3686.09
    117320     3687.22
    117360     3689.13
    117400     3689.93
    117440     3691.13
    117480     3692.69
    117520     3694.37
    117560     3694.72
    117600     3695.91
    117640     3697.84
    117680     3699.16
    117720     3699.87
    117760     3701.68
    117800     3702.43
    117840     3704.05
    117880     3705.37
    117920     3706.34
    117960     3707.67
    118000     3709.47
    118040     3710.22
    118080     3711.35
    118120     3712.48
    118160     3714.38
    118200      3715.2
    118240     3716.38
    118280     3717.95
    118320     3719.65
    118360     3719.98
    118400     3721.18
    118440     3723.12
    118480     3724.45
    118520     3725.14
    118560     3726.97
    118600     3727.69
    118640     3729.32
    118680     3730.65
    118720     3731.61
    118760     3732.94
    118800     3734.75
    118840      3735.5
    118880     3736.63
    118920     3737.75
    118960     3739.65
    119000     3740.47
    119040     3741.66
    119080     3743.22
    119120      3744.9
    119160     3745.24
    119200     3746.44
    119240     3748.38
    119280     3749.71
    119320      3750.4
    119360     3752.22
    119400     3752.93
    119440     3754.57
    119480     3755.91
    119520     3756.86
    119560     3758.19
    119600        3760
    119640     3760.76
    119680      3761.9
    119720        3763
    119760     3764.91
    119800     3765.73
    119840     3766.91
    119880     3768.49
    119920     3770.16
    119960     3770.49
    120000     3771.69
    120040     3773.65
    120080     3774.99
    120120     3775.67
    120160     3777.49
    120200     3778.18
    120240     3779.83
    120280     3781.18
    120320     3782.11
    120360     3783.46
    120400     3785.26
    120440     3786.02
    120480     3787.16
    120520     3788.26
    120560     3790.16
    120600     3790.98
    120640     3792.18
    120680     3793.76
    120720     3795.44
    120760     3795.76
    120800     3796.95
    120840      3798.9
    120880     3800.23
    120920     3800.92
    120960     3802.73
    121000     3803.42
    121040     3805.08
    121080     3806.42
    121120     3807.35
    121160      3808.7
    121200     3810.52
    121240     3811.27
    121280     3812.39
    121320      3813.5
    121360     3815.42
    121400     3816.24
    121440     3817.44
    121480        3819
    121520      3820.7
    121560     3821.02
    121600     3822.21
    121640     3824.17
    121680     3825.48
    121720     3826.18
    121760     3827.99
    121800     3828.67
    121840     3830.35
    121880     3831.67
    121920     3832.61
    121960     3833.95
    122000     3835.78
    122040     3836.54
    122080     3837.65
    122120     3838.76
    122160     3840.68
    122200     3841.49
    122240     3842.69
    122280     3844.27
    122320     3845.96
    122360     3846.28
    122400     3847.48
    122440     3849.46
    122480     3850.76
    122520     3851.45
    122560     3853.26
    122600     3853.93
    122640     3855.59
    122680     3856.92
    122720     3857.88
    122760     3859.23
    122800     3861.06
    122840     3861.81
    122880      3862.9
    122920     3864.01
    122960     3865.96
    123000     3866.74
    123040     3867.96
    123080     3869.53
    123120     3871.24
    123160     3871.56
    123200     3872.73
    123240     3874.74
    123280     3876.02
    123320     3876.71
    123360     3878.53
    123400     3879.21
    123440     3880.85
    123480     3882.19
    123520     3883.13
    123560      3884.5
    123600     3886.33
    123640     3887.08
    123680     3888.17
    123720     3889.26
    123760     3891.22
    123800     3891.99
    123840     3893.21
    123880     3894.79
    123920     3896.49
    123960     3896.82
    124000     3897.99
    124040        3900
    124080     3901.29
    124120     3901.96
    124160      3903.8
    124200     3904.48
    124240     3906.13
    124280     3907.46
    124320     3908.39
    124360     3909.78
    124400     3911.59
    124440     3912.35
    124480     3913.45
    124520     3914.53
    124560      3916.5
    124600     3917.26
    124640     3918.47
    124680     3920.08
    124720     3921.75
    124760     3922.06
    124800     3923.24
    124840     3925.27
    124880     3926.58
    124920     3927.21
    124960     3929.09
    125000     3929.74
    125040     3931.38
    125080     3932.73
    125120     3933.66
    125160     3935.04
    125200     3936.86
    125240     3937.61
    125280     3938.72
    125320      3939.8
    125360     3941.75
    125400     3942.52
    125440     3943.74
    125480     3945.33
    125520     3947.02
    125560     3947.34
    125600     3948.49
    125640     3950.52
    125680     3951.84
    125720     3952.48
    125760     3954.33
    125800        3955
    125840     3956.64
    125880     3957.99
    125920     3958.93
    125960     3960.31
    126000     3962.12
    126040     3962.87
    126080     3963.98
    126120     3965.05
    126160     3967.03
    126200     3967.78
    126240        3969
    126280      3970.6
    126320     3972.28
    126360      3972.6
    126400     3973.75
    126440     3975.79
    126480     3977.09
    126520     3977.74
    126560     3979.59
    126600     3980.24
    126640     3981.88
    126680     3983.25
    126720     3984.18
    126760     3985.58
    126800     3987.38
    126840     3988.11
    126880     3989.21
    126920     3990.29
    126960     3992.27
    127000     3993.03
    127040     3994.23
    127080     3995.83
    127120     3997.53
    127160     3997.84
    127200     3998.99
    127240     4001.02
    127280     4002.32
    127320     4002.99
    127360     4004.83
    127400     4005.46
    127440     4007.13
    127480     4008.49
    127520     4009.43
    127560     4010.82
    127600     4012.63
    127640     4013.34
    127680     4014.45
    127720     4015.52
    127760     4017.51
    127800     4018.26
    127840     4019.45
    127880     4021.05
    127920     4022.76
    127960     4023.04
    128000     4024.18
    128040     4026.24
    128080     4027.56
    128120     4028.22
    128160     4030.05
    128200     4030.67
    128240     4032.37
    128280     4033.73
    128320     4034.67
    128360     4036.06
    128400     4037.85
    128440     4038.59
    128480     4039.68
    128520     4040.76
    128560     4042.75
    128600     4043.51
    128640      4044.7
    128680     4046.27
    128720        4048
    128760     4048.28
    128800     4049.41
    128840     4051.48
    128880     4052.81
    128920     4053.47
    128960      4055.3
    129000      4055.9
    129040     4057.62
    129080     4058.97
    129120     4059.93
    129160      4061.3
    129200     4063.11
    129240     4063.84
    129280     4064.93
    129320     4065.99
    129360     4067.99
    129400     4068.78
    129440     4069.95
    129480     4071.51
    129520     4073.27
    129560     4073.54
    129600     4074.65
    129640     4076.73
    129680     4078.07
    129720     4078.72
    129760     4080.54
    129800     4081.14
    129840     4082.87
    129880     4084.22
    129920     4085.15
    129960     4086.55
    130000     4088.37
    130040     4089.07
    130080     4090.17
    130120     4091.23
    130160     4093.24
    130200     4094.02
    130240     4095.17
    130280     4096.75
    130320     4098.51
    130360     4098.77
    130400     4099.89
    130440     4101.98
    130480     4103.31
    130520     4103.97
    130560     4105.79
    130600     4106.38
    130640      4108.1
    130680     4109.47
    130720      4110.4
    130760     4111.81
    130800     4113.62
    130840     4114.32
    130880     4115.41
    130920     4116.47
    130960     4118.51
    131000     4119.27
    131040     4120.43
    131080     4122.01
    131120     4123.77
    131160     4124.02
    131200     4125.13
    131240     4127.24
    131280     4128.59
    131320     4129.23
    131360     4131.04
    131400     4131.63
    131440     4133.37
    131480     4134.73
    131520     4135.65
    131560     4137.05
    131600     4138.89
    131640     4139.58
    131680     4140.67
    131720     4141.72
    131760     4143.75
    131800     4144.53
    131840     4145.67
    131880     4147.27
    131920     4149.01
    131960     4149.25
    132000     4150.37
    132040      4152.5
    132080     4153.85
    132120     4154.49
    132160      4156.3
    132200     4156.87
    132240     4158.64
    132280        4160
    132320     4160.92
    132360     4162.32
    132400     4164.15
    132440     4164.83
    132480     4165.91
    132520     4166.97
    132560     4169.02
    132600     4169.78
    132640     4170.92
    132680     4172.53
    132720     4174.29
    132760     4174.51
    132800     4175.64
    132840     4177.76
    132880     4179.13
    132920     4179.75
    132960     4181.56
    133000     4182.13
    133040     4183.91
    133080     4185.24
    133120      4186.2
    133160     4187.58
    133200      4189.4
    133240     4190.11
    133280     4191.18
    133320     4192.25
    133360     4194.29
    133400     4195.05
    133440     4196.17
    133480     4197.79
    133520     4199.55
    133560     4199.75
    133600      4200.9
    133640     4203.01
    133680      4204.4
    133720        4205
    133760     4206.83
    133800     4207.39
    133840     4209.17
    133880      4210.5
    133920     4211.46
    133960     4212.85
    134000     4214.65
    134040     4215.35
    134080     4216.45
    134120     4217.48
    134160     4219.55
    134200      4220.3
    134240     4221.42
    134280     4223.03
    134320     4224.83
    134360     4224.99
    134400     4226.13
    134440     4228.25
    134480     4229.63
    134520     4230.23
    134560     4232.09
    134600     4232.64
    134640     4234.42
    134680     4235.75
    134720     4236.73
    134760      4238.1
    134800     4239.91
    134840     4240.58
    134880     4241.71
    134920     4242.74
    134960     4244.82
    135000     4245.56
    135040     4246.67
    135080     4248.29
    135120     4250.09
    135160     4250.23
    135200     4251.38
    135240     4253.52
    135280     4254.91
    135320     4255.48
    135360     4257.35
    135400      4257.9
    135440     4259.67
    135480        4261
    135520        4262
    135560     4263.35
    135600     4265.16
    135640     4265.84
    135680     4266.96
    135720        4268
    135760     4270.08
    135800      4270.8
    135840     4271.93
    135880     4273.53
    135920     4275.34
    135960     4275.44
    136000     4276.64
    136040     4278.77
    136080     4280.16
    136120     4280.75
    136160      4282.6
    136200     4283.15
    136240     4284.94
    136280     4286.24
    136320     4287.29
    136360     4288.61
    136400     4290.44
    136440     4291.08
    136480     4292.22
    136520     4293.25
    136560     4295.33
    136600     4296.05
    136640     4297.17
    136680     4298.77
    136720      4300.6
    136760     4300.71
    136800     4301.88
    136840     4304.02
    136880     4305.43
    136920     4305.99
    136960     4307.86
    137000      4308.4
    137040     4310.18
    137080     4311.48
    137120     4312.54
    137160     4313.85
    137200     4315.68
    137240     4316.33
    137280     4317.47
    137320     4318.51
    137360     4320.59
    137400     4321.31
    137440     4322.43
    137480     4324.01
    137520     4325.85
    137560     4325.94
    137600     4327.12
    137640     4329.29
    137680     4330.69
    137720     4331.25
    137760     4333.12
    137800     4333.66
    137840     4335.44
    137880     4336.73
    137920     4337.81
    137960     4339.09
    138000     4340.95
    138040     4341.61
    138080     4342.73
    138120     4343.76
    138160     4345.84
    138200     4346.56
    138240     4347.69
    138280     4349.27
    138320     4351.12
    138360     4351.19
    138400     4352.39
    138440     4354.53
    138480     4355.94
    138520     4356.53
    138560     4358.37
    138600     4358.92
    138640     4360.71
    138680     4361.99
    138720     4363.06
    138760     4364.35
    138800      4366.2
    138840     4366.86
    138880     4367.98
    138920     4369.01
    138960     4371.11
    139000     4371.83
    139040     4372.95
    139080     4374.53
    139120      4376.4
    139160     4376.46
    139200     4377.66
    139240      4379.8
    139280     4381.21
    139320     4381.79
    139360     4383.66
    139400     4384.17
    139440        4386
    139480     4387.27
    139520     4388.34
    139560     4389.62
    139600     4391.49
    139640     4392.14
    139680     4393.25
    139720     4394.27
    139760     4396.38
    139800     4397.11
    139840     4398.25
    139880     4399.83
    139920     4401.68
    139960     4401.74
    140000     4402.94
    140040     4405.09
    140080      4406.5
    140120      4407.1
    140160     4408.94
    140200     4409.47
    140240     4411.27
    140280     4412.56
    140320     4413.61
    140360     4414.89
    140400     4416.77
    140440      4417.4
    140480     4418.54
    140520     4419.55
    140560     4421.67
    140600     4422.39
    140640     4423.55
    140680     4425.13
    140720        4427
    140760     4427.03
    140800     4428.24
    140840     4430.42
    140880     4431.81
    140920     4432.39
    140960     4434.26
    141000      4434.8
    141040     4436.59
    141080     4437.86
    141120      4438.9
    141160     4440.19
    141200     4442.07
    141240     4442.72
    141280     4443.84
    141320     4444.89
    141360     4446.97
    141400     4447.71
    141440     4448.87
    141480     4450.44
    141520     4452.31
    141560     4452.35
    141600     4453.55
    141640     4455.71
    141680     4457.14
    141720     4457.68
    141760     4459.58
    141800      4460.1
    141840     4461.91
    141880     4463.19
    141920     4464.22
    141960     4465.52
    142000     4467.38
    142040     4468.04
    142080     4469.16
    142120      4470.2
    142160      4472.3
    142200     4473.07
    142240      4474.2
    142280     4475.77
    142320     4477.62
    142360     4477.64
    142400     4478.86
    142440     4481.03
    142480     4482.43
    142520     4482.97
    142560     4484.88
    142600     4485.41
    142640     4487.22
    142680      4488.5
    142720     4489.53
    142760     4490.83
    142800     4492.68
    142840     4493.34
    142880     4494.46
    142920      4495.5
    142960     4497.59
    143000     4498.38
    143040      4499.5
    143080     4501.06
    143120     4502.91
    143160     4502.94
    143200     4504.17
    143240     4506.34
    143280     4507.72
    143320     4508.27
    143360     4510.18
    143400     4510.69
    143440     4512.51
    143480     4513.79
    143520     4514.82
    143560     4516.12
    143600     4517.98
    143640     4518.63
    143680     4519.75
    143720      4520.8
    143760     4522.89
    143800     4523.66
    143840     4524.79
    143880     4526.37
    143920     4528.21
    143960     4528.23
    144000     4529.46
    144040     4531.64
    144080     4533.03
    144120     4533.57
    144160     4535.49
    144200     4535.99
    144240      4537.8
    144280     4539.08
    144320     4540.11
    144360     4541.41
    144400     4543.28
    144440     4543.92
    144480     4545.04
    144520     4546.09
    144560     4548.19
    144600     4548.99
    144640     4550.09
    144680     4551.68
    144720     4553.51
    144760     4553.52
    144800     4554.77
    144840     4556.94
    144880     4558.33
    144920     4558.87
    144960     4560.77
    145000     4561.29
    145040      4563.1
    145080      4564.4
    145120      4565.4
    145160     4566.67
    145200     4568.58
    145240     4569.18
    145280     4570.32
    145320     4571.37
    145360     4573.48
    145400     4574.28
    145440     4575.38
    145480     4576.97
    145520     4578.81
    145560     4578.82
    145600     4580.07
    145640     4582.25
    145680     4583.62
    145720     4584.15
    145760     4586.05
    145800     4586.56
    145840      4588.4
    145880      4589.7
    145920     4590.68
    145960     4591.95
    146000     4593.89
    146040     4594.47
    146080     4595.61
    146120     4596.64
    146160     4598.76
    146200     4599.55
    146240     4600.65
    146280     4602.25
    146320     4604.09
    146360      4604.1
    146400     4605.35
    146440     4607.53
    146480      4608.9
    146520     4609.44
    146560     4611.34
    146600     4611.85
    146640     4613.67
    146680     4614.99
    146720     4615.97
    146760     4617.25
    146800     4619.17
    146840     4619.74
    146880     4620.91
    146920     4621.92
    146960     4624.05
    147000     4624.81
    147040      4625.9
    147080     4627.53
    147120     4629.36
    147160     4629.37
    147200     4630.63
    147240     4632.83
    147280     4634.17
    147320     4634.71
    147360     4636.63
    147400     4637.13
    147440     4638.96
    147480     4640.26
    147520     4641.25
    147560     4642.52
    147600     4644.45
    147640     4644.99
    147680     4646.18
    147720     4647.19
    147760     4649.33
    147800     4650.09
    147840     4651.17
    147880     4652.81
    147920     4654.63
    147960     4654.63
    148000     4655.88
    148040     4658.12
    148080     4659.46
    148120     4659.99
    148160     4661.92
    148200     4662.41
    148240     4664.23
    148280     4665.55
    148320     4666.56
    148360     4667.83
    148400     4669.74
    148440     4670.28
    148480     4671.48
    148520     4672.48
    148560     4674.63
    148600     4675.38
    148640     4676.45
    148680      4678.1
    148720     4679.96
    148760     4679.92
    148800     4681.19
    148840     4683.42
    148880     4684.76
    148920     4685.29
    148960     4687.22
    149000     4687.73
    149040     4689.53
    149080     4690.84
    149120     4691.84
    149160     4693.14
    149200     4695.07
    149240     4695.59
    149280      4696.8
    149320     4697.79
    149360     4699.93
    149400     4700.68
    149440     4701.72
    149480     4703.41
    149520     4705.27
    149560     4705.21
    149600     4706.48
    149640     4708.73
    149680     4710.07
    149720     4710.57
    149760     4712.53
    149800     4713.02
    149840     4714.82
    149880     4716.15
    149920     4717.15
    149960     4718.44
    150000     4720.37
    150040     4720.91
    150080      4722.1
    150120      4723.1
    150160     4725.22
    150200     4725.98
    150240     4727.02
    150280      4728.7
    150320     4730.57
    150360      4730.5
    150400     4731.76
    150440     4734.02
    150480     4735.35
    150520     4735.86
    150560     4737.82
    150600      4738.3
    150640      4740.1
    150680     4741.45
    150720     4742.43
    150760     4743.72
    150800     4745.66
    150840     4746.19
    150880     4747.39
    150920     4748.38
    150960     4750.48
    151000     4751.27
    151040      4752.3
    151080     4754.01
    151120     4755.88
    151160     4755.79
    151200     4757.05
    151240     4759.32
    151280     4760.63
    151320     4761.15
    151360     4763.11
    151400     4763.57
    151440     4765.38
    151480     4766.72
    151520     4767.69
    151560        4769
    151600     4770.94
    151640     4771.46
    151680     4772.66
    151720     4773.65
    151760     4775.75
    151800     4776.52
    151840     4777.57
    151880     4779.28
    151920     4781.17
    151960     4781.08
    152000     4782.33
    152040     4784.59
    152080      4785.9
    152120     4786.43
    152160     4788.38
    152200     4788.85
    152240     4790.63
    152280     4791.98
    152320     4792.96
    152360     4794.27
    152400      4796.2
    152440     4796.71
    152480     4797.92
    152520      4798.9
    152560        4801
    152600     4801.74
    152640     4802.83
    152680     4804.55
    152720     4806.43
    152760     4806.34
    152800      4807.6
    152840     4809.86
    152880     4811.17
    152920      4811.7
    152960     4813.63
    153000      4814.1
    153040     4815.92
    153080     4817.22
    153120     4818.22
    153160     4819.53
    153200     4821.45
    153240     4821.98
    153280     4823.17
    153320     4824.15
    153360     4826.27
    153400     4826.98
    153440     4828.07
    153480     4829.83
    153520     4831.68
    153560     4831.61
    153600     4832.87
    153640     4835.12
    153680     4836.44
    153720     4836.97
    153760     4838.86
    153800     4839.36
    153840     4841.17
    153880      4842.5
    153920     4843.48
    153960     4844.78
    154000     4846.72
    154040     4847.24
    154080     4848.42
    154120     4849.42
    154160     4851.53
    154200     4852.23
    154240     4853.31
    154280     4855.08
    154320     4856.93
    154360     4856.86
    154400      4858.1
    154440     4860.37
    154480     4861.69
    154520     4862.24
    154560     4864.11
    154600     4864.61
    154640     4866.42
    154680     4867.75
    154720     4868.72
    154760     4870.02
    154800     4871.99
    154840     4872.46
    154880     4873.68
    154920     4874.68
    154960      4876.8
    155000     4877.48
    155040     4878.55
    155080     4880.31
    155120     4882.17
    155160     4882.08
    155200     4883.33
    155240      4885.6
    155280     4886.92
    155320      4887.5
    155360     4889.35
    155400     4889.86
    155440     4891.68
    155480     4892.97
    155520     4893.94
    155560     4895.24
    155600     4897.23
    155640      4897.7
    155680     4898.93
    155720     4899.91
    155760     4902.04
    155800     4902.71
    155840     4903.79
    155880     4905.55
    155920     4907.43
    155960     4907.31
    156000     4908.56
    156040     4910.85
    156080     4912.18
    156120     4912.74
    156160      4914.6
    156200     4915.09
    156240     4916.94
    156280     4918.23
    156320     4919.19
    156360     4920.49
    156400     4922.46
    156440     4922.96
    156480     4924.17
    156520     4925.15
    156560     4927.28
    156600     4927.96
    156640     4929.06
    156680     4930.79
    156720     4932.67
    156760     4932.57
    156800     4933.82
    156840     4936.09
    156880     4937.43
    156920        4938
    156960     4939.84
    157000     4940.32
    157040     4942.18
    157080     4943.48
    157120     4944.42
    157160     4945.73
    157200     4947.71
    157240     4948.22
    157280     4949.39
    157320      4950.4
    157360     4952.52
    157400      4953.2
    157440     4954.32
    157480     4956.04
    157520     4957.91
    157560     4957.82
    157600     4959.05
    157640     4961.34
    157680     4962.66
    157720     4963.25
    157760      4965.1
    157800     4965.59
    157840     4967.43
    157880     4968.75
    157920     4969.68
    157960     4970.98
    158000     4972.98
    158040     4973.49
    158080     4974.66
    158120     4975.66
    158160     4977.76
    158200     4978.48
    158240     4979.59
    158280     4981.31
    158320     4983.18
    158360     4983.08
    158400     4984.31
    158440     4986.61
    158480     4987.96
    158520     4988.53
    158560     4990.39
    158600     4990.87
    158640     4992.72
    158680     4994.04
    158720     4994.97
    158760      4996.3
    158800     4998.31
    158840     4998.79
    158880     4999.96
    158920     5000.95
    158960     5003.04
    159000     5003.78
    159040     5004.89
    159080     5006.62
    159120     5008.48
    159160     5008.39
    159200     5009.61
    159240     5011.91
    159280     5013.25
    159320     5013.84
    159360     5015.69
    159400     5016.17
    159440     5018.04
    159480     5019.34
    159520     5020.24
    159560     5021.59
    159600     5023.61
    159640     5024.11
    159680     5025.28
    159720     5026.24
    159760     5028.35
    159800     5029.07
    159840     5030.17
    159880     5031.92
    159920      5033.8
    159960     5033.66
    160000     5034.89
    160040     5037.17
    160080     5038.53
    160120     5039.12
    160160        5041
    160200     5041.46
    160240     5043.34
    160280     5044.65
    160320     5045.55
    160360      5046.9
    160400     5048.91
    160440      5049.4
    160480     5050.57
    160520     5051.52
    160560     5053.63
    160600     5054.36
    160640     5055.44
    160680      5057.2
    160720     5059.09
    160760     5058.95
    160800     5060.18
    160840     5062.48
    160880     5063.82
    160920     5064.41
    160960     5066.29
    161000     5066.73
    161040     5068.64
    161080     5069.92
    161120     5070.84
    161160     5072.19
    161200      5074.2
    161240      5074.7
    161280     5075.87
    161320     5076.81
    161360     5078.92
    161400     5079.64
    161440     5080.73
    161480     5082.52
    161520     5084.41
    161560     5084.24
    161600     5085.49
    161640      5087.8
    161680     5089.15
    161720     5089.74
    161760      5091.6
    161800     5092.05
    161840     5093.97
    161880     5095.27
    161920     5096.18
    161960     5097.54
    162000     5099.51
    162040     5100.05
    162080     5101.19
    162120     5102.15
    162160     5104.25
    162200     5104.99
    162240     5106.06
    162280     5107.85
    162320     5109.75
    162360     5109.57
    162400     5110.82
    162440     5113.13
    162480     5114.49
    162520     5115.06
    162560     5116.94
    162600     5117.36
    162640     5119.32
    162680     5120.56
    162720     5121.51
    162760      5122.9
    162800     5124.84
    162840     5125.38
    162880     5126.54
    162920     5127.49
    162960     5129.58
    163000     5130.33
    163040      5131.4
    163080     5133.18
    163120     5135.09
    163160     5134.91
    163200     5136.19
    163240     5138.45
    163280     5139.81
    163320     5140.41
    163360      5142.3
    163400     5142.67
    163440     5144.67
    163480      5145.9
    163520     5146.83
    163560     5148.22
    163600     5150.14
    163640     5150.71
    163680     5151.88
    163720     5152.82
    163760      5154.9
    163800     5155.63
    163840     5156.71
    163880      5158.5
    163920     5160.41
    163960     5160.23
    164000     5161.52
    164040     5163.77
    164080     5165.14
    164120     5165.74
    164160     5167.64
    164200     5167.99
    164240     5170.04
    164280     5171.24
    164320     5172.16
    164360     5173.55
    164400     5175.46
    164440     5176.04
    164480     5177.19
    164520     5178.12
    164560     5180.23
    164600     5180.98
    164640     5182.03
    164680     5183.82
    164720     5185.74
    164760     5185.54
    164800     5186.82
    164840     5189.08
    164880     5190.43
    164920     5191.02
    164960     5192.95
    165000     5193.29
    165040     5195.35
    165080     5196.55
    165120     5197.42
    165160     5198.86
    165200     5200.77
    165240     5201.33
    165280     5202.48
    165320     5203.41
    165360     5205.54
    165400     5206.26
    165440     5207.32
    165480     5209.11
    165520     5211.04
    165560     5210.82
    165600     5212.11
    165640     5214.37
    165680     5215.73
    165720      5216.3
    165760     5218.22
    165800     5218.59
    165840     5220.65
    165880     5221.84
    165920     5222.73
    165960     5224.15
    166000     5226.06
    166040      5226.6
    166080     5227.75
    166120     5228.72
    166160     5230.83
    166200     5231.57
    166240      5232.6
    166280     5234.39
    166320     5236.33
    166360     5236.11
    166400      5237.4
    166440     5239.66
    166480     5241.04
    166520     5241.61
    166560     5243.54
    166600     5243.89
    166640     5245.96
    166680     5247.15
    166720     5248.06
    166760     5249.47
    166800     5251.38
    166840     5251.92
    166880     5253.07
    166920     5254.02
    166960     5256.13
    167000     5256.87
    167040     5257.89
    167080     5259.69
    167120     5261.66
    167160     5261.42
    167200     5262.68
    167240     5264.95
    167280     5266.37
    167320     5266.91
    167360     5268.83
    167400     5269.21
    167440     5271.27
    167480     5272.44
    167520     5273.35
    167560     5274.77
    167600     5276.68
    167640     5277.22
    167680     5278.35
    167720     5279.29
    167760     5281.43
    167800     5282.15
    167840     5283.17
    167880     5284.99
    167920     5286.94
    167960     5286.68
    168000     5287.98
    168040     5290.25
    168080     5291.68
    168120     5292.25
    168160     5294.14
    168200     5294.51
    168240     5296.57
    168280     5297.74
    168320     5298.64
    168360     5300.08
    168400     5301.97
    168440     5302.52
    168480     5303.64
    168520     5304.58
    168560     5306.72
    168600     5307.45
    168640     5308.52
    168680     5310.31
    168720     5312.26
    168760     5311.97
    168800      5313.3
    168840     5315.55
    168880     5316.99
    168920     5317.55
    168960     5319.43
    169000     5319.78
    169040     5321.88
    169080     5323.02
    169120     5323.93
    169160     5325.38
    169200     5327.27
    169240      5327.8
    169280     5328.94
    169320     5329.89
    169360     5332.03
    169400     5332.76
    169440     5333.84
    169480     5335.59
    169520     5337.58
    169560     5337.29
    169600     5338.62
    169640     5340.88
    169680      5342.3
    169720     5342.86
    169760     5344.76
    169800     5345.09
    169840     5347.18
    169880     5348.32
    169920     5349.24
    169960     5350.67
    170000     5352.61
    170040     5353.15
    170080     5354.23
    170120      5355.2
    170160     5357.35
    170200     5358.07
    170240     5359.16
    170280     5360.93
    170320     5362.92
    170360     5362.61
    170400     5363.94
    170440     5366.18
    170480     5367.63
    170520     5368.17
    170560     5370.08
    170600     5370.39
    170640     5372.49
    170680     5373.63
    170720     5374.53
    170760     5375.96
    170800     5377.89
    170840     5378.45
    170880     5379.51
    170920     5380.48
    170960     5382.61
    171000     5383.38
    171040     5384.47
    171080     5386.21
    171120     5388.25
    171160     5387.93
    171200     5389.22
    171240      5391.5
    171280     5392.94
    171320     5393.48
    171360      5395.4
    171400     5395.71
    171440     5397.79
    171480     5398.91
    171520     5399.83
    171560     5401.28
    171600     5403.19
    171640     5403.76
    171680     5404.82
    171720     5405.79
    171760     5407.94
    171800     5408.69
    171840     5409.78
    171880      5411.5
    171920     5413.57
    171960     5413.23
    172000      5414.5
    172040     5416.79
    172080     5418.25
    172120     5418.78
    172160     5420.72
    172200     5421.01
    172240     5423.11
    172280     5424.22
    172320     5425.11
    172360     5426.57
    172400      5428.5
    172440     5429.04
    172480     5430.12
    172520     5431.08
    172560     5433.25
    172600     5433.98
    172640     5435.06
    172680     5436.78
    172720     5438.88
    172760      5438.5
    172800     5439.78
    172840     5442.09
    172880     5443.53
    172920     5444.08
    172960     5446.02
    173000     5446.27
    173040     5448.38
    173080     5449.53
    173120      5450.4
    173160     5451.88
    173200     5453.81
    173240     5454.32
    173280     5455.42
    173320      5456.4
    173360     5458.54
    173400     5459.27
    173440     5460.37
    173480     5462.06
    173520     5464.17
    173560     5463.78
    173600     5465.08
    173640     5467.38
    173680     5468.82
    173720     5469.37
    173760     5471.34
    173800     5471.55
    173840     5473.68
    173880     5474.83
    173920     5475.69
    173960     5477.16
    174000      5479.1
    174040      5479.6
    174080      5480.7
    174120     5481.68
    174160     5483.82
    174200     5484.55
    174240     5485.66
    174280     5487.35
    174320     5489.47
    174360     5489.05
    174400     5490.39
    174440     5492.67
    174480     5494.12
    174520     5494.67
    174560     5496.63
    174600     5496.84
    174640     5498.98
    174680     5500.14
    174720     5500.98
    174760     5502.46
    174800     5504.39
    174840     5504.92
    174880     5506.01
    174920     5506.99
    174960     5509.11
    175000     5509.85
    175040     5510.98
    175080     5512.68
    175120     5514.79
    175160     5514.37
    175200     5515.69
    175240     5517.98
    175280     5519.46
    175320     5519.98
    175360     5521.97
    175400     5522.17
    175440     5524.27
    175480     5525.46
    175520     5526.28
    175560     5527.78
    175600     5529.69
    175640     5530.23
    175680     5531.32
    175720     5532.33
    175760     5534.44
    175800     5535.17
    175840     5536.31
    175880        5538
    175920     5540.11
    175960     5539.68
    176000     5541.02
    176040      5543.3
    176080     5544.82
    176120     5545.29
    176160     5547.31
    176200     5547.48
    176240     5549.59
    176280     5550.77
    176320     5551.62
    176360      5553.1
    176400     5555.01
    176440     5555.54
    176480     5556.63
    176520     5557.65
    176560     5559.75
    176600     5560.49
    176640     5561.61
    176680     5563.32
    176720     5565.45
    176760     5565.02
    176800     5566.33
    176840     5568.65
    176880     5570.14
    176920     5570.62
    176960     5572.62
    177000     5572.79
    177040     5574.91
    177080     5576.09
    177120     5576.92
    177160     5578.43
    177200     5580.33
    177240     5580.85
    177280     5581.96
    177320     5582.94
    177360      5585.1
    177400     5585.79
    177440     5586.95
    177480     5588.63
    177520     5590.73
    177560     5590.32
    177600     5591.65
    177640     5593.96
    177680     5595.45
    177720     5595.93
    177760     5597.93
    177800     5598.11
    177840     5600.22
    177880     5601.41
    177920     5602.23
    177960     5603.73
    178000     5605.63
    178040     5606.14
    178080     5607.27
    178120     5608.22
    178160     5610.43
    178200     5611.08
    178240     5612.25
    178280     5613.96
    178320     5616.02
    178360     5615.62
    178400     5616.98
    178440     5619.24
    178480     5620.75
    178520     5621.25
    178560     5623.26
    178600     5623.39
    178640     5625.53
    178680      5626.7
    178720     5627.53
    178760     5629.01
    178800     5630.93
    178840     5631.43
    178880     5632.58
    178920     5633.52
    178960     5635.73
    179000     5636.39
    179040     5637.54
    179080     5639.27
    179120     5641.36
    179160     5640.91
    179200     5642.28
    179240     5644.55
    179280     5646.08
    179320     5646.56
    179360     5648.56
    179400     5648.69
    179440     5650.87
    179480        5652
    179520     5652.85
    179560     5654.31
    179600     5656.25
    179640     5656.75
    179680     5657.87
    179720      5658.8
    179760     5661.03
    179800     5661.71
    179840     5662.84
    179880     5664.59
    179920     5666.69
    179960     5666.21
    180000     5667.59
    180040     5669.84
    180080     5671.39
    180120     5671.87
    180160     5673.86
    180200     5673.96
    180240     5676.15
    180280      5677.3
    180320     5678.16
    180360     5679.59
    180400     5681.56
    180440     5682.05
    180480     5683.16
    180520     5684.07
    180560     5686.34
    180600     5687.01
    180640     5688.13
    180680     5689.89
    180720     5691.97
    180760     5691.49
    180800     5692.88
    180840     5695.14
    180880     5696.71
    180920     5697.17
    180960     5699.14
    181000     5699.25
    181040     5701.46
    181080     5702.63
    181120     5703.44
    181160     5704.89
    181200     5706.86
    181240     5707.34
    181280     5708.47
    181320     5709.37
    181360     5711.66
    181400      5712.3
    181440     5713.45
    181480      5715.2
    181520     5717.29
    181560      5716.8
    181600     5718.18
    181640     5720.47
    181680     5722.04
    181720     5722.46
    181760     5724.47
    181800     5724.55
    181840     5726.79
    181880     5727.96
    181920     5728.76
    181960     5730.21
    182000     5732.18
    182040     5732.64
    182080     5733.79
    182120     5734.69
    182160     5736.99
    182200     5737.64
    182240     5738.77
    182280     5740.51
    182320     5742.61
    182360     5742.16
    182400      5743.5
    182440      5745.8
    182480     5747.36
    182520     5747.78
    182560     5749.76
    182600     5749.87
    182640     5752.12
    182680      5753.3
    182720     5754.08
    182760     5755.49
    182800     5757.51
    182840     5757.96
    182880     5759.11
    182920        5760
    182960     5762.31
    183000     5762.97
    183040     5764.09
    183080     5765.83
    183120     5767.92
    183160     5767.49
    183200     5768.83
    183240     5771.11
    183280     5772.71
    183320     5773.12
    183360     5775.08
    183400      5775.2
    183440     5777.44
    183480     5778.61
    183520     5779.42
    183560     5780.84
    183600     5782.85
    183640      5783.3
    183680     5784.43
    183720     5785.33
    183760     5787.64
    183800     5788.29
    183840     5789.41
    183880     5791.13
    183920     5793.26
    183960      5792.8
    184000     5794.17
    184040     5796.45
    184080     5798.06
    184120     5798.45
    184160     5800.41
    184200     5800.52
    184240     5802.78
    184280     5803.96
    184320     5804.77
    184360     5806.19
    184400     5808.19
    184440     5808.66
    184480     5809.74
    184520      5810.7
    184560        5813
    184600     5813.63
    184640     5814.75
    184680     5816.48
    184720      5818.6
    184760     5818.15
    184800     5819.47
    184840     5821.78
    184880     5823.39
    184920     5823.78
    184960      5825.7
    185000     5825.83
    185040     5828.12
    185080     5829.27
    185120     5830.11
    185160     5831.52
    185200     5833.55
    185240     5833.99
    185280     5835.06
    185320     5836.04
    185360     5838.31
    185400     5838.94
    185440     5840.09
    185480     5841.82
    185520     5843.92
    185560     5843.46
    185600     5844.78
    185640      5847.1
    185680     5848.71
    185720     5849.07
    185760     5851.03
    185800     5851.16
    185840     5853.46
    185880     5854.64
    185920     5855.42
    185960     5856.85
    186000     5858.88
    186040     5859.32
    186080      5860.4
    186120     5861.37
    186160     5863.69
    186200      5864.3
    186240     5865.45
    186280     5867.16
    186320     5869.27
    186360     5868.79
    186400     5870.13
    186440     5872.47
    186480     5874.07
    186520     5874.42
    186560     5876.39
    186600     5876.53
    186640     5878.77
    186680     5879.98
    186720     5880.79
    186760     5882.19
    186800     5884.26
    186840     5884.69
    186880     5885.75
    186920     5886.72
    186960     5889.03
    187000     5889.62
    187040     5890.81
    187080     5892.52
    187120     5894.64
    187160     5894.15
    187200      5895.5
    187240     5897.84
    187280     5899.43
    187320     5899.75
    187360     5901.71
    187400     5901.87
    187440     5904.12
    187480     5905.34
    187520      5906.1
    187560     5907.52
    187600     5909.61
    187640     5910.03
    187680     5911.09
    187720     5912.06
    187760     5914.37
    187800     5914.95
    187840     5916.13
    187880     5917.86
    187920        5920
    187960     5919.47
    188000     5920.82
    188040     5923.16
    188080     5924.77
    188120     5925.07
    188160     5927.04
    188200      5927.2
    188240     5929.46
    188280     5930.69
    188320     5931.43
    188360     5932.83
    188400     5934.96
    188440     5935.35
    188480     5936.41
    188520      5937.4
    188560      5939.7
    188600      5940.3
    188640     5941.43
    188680     5943.21
    188720     5945.33
    188760     5944.77
    188800     5946.15
    188840     5948.47
    188880      5950.1
    188920     5950.35
    188960     5952.37
    189000     5952.53
    189040     5954.78
    189080     5956.01
    189120     5956.72
    189160     5958.13
    189200     5960.28
    189240     5960.65
    189280     5961.69
    189320     5962.69
    189360     5964.98
    189400     5965.57
    189440     5966.71
    189480      5968.5
    189520     5970.65
    189560     5970.08
    189600     5971.45
    189640     5973.76
    189680     5975.39
    189720     5975.65
    189760     5977.69
    189800     5977.83
    189840     5980.09
    189880     5981.33
    189920     5982.03
    189960     5983.49
    190000     5985.62
    190040     5985.94
    190080     5987.03
    190120     5988.05
    190160     5990.32
    190200     5990.93
    190240     5992.04
    190280      5993.8
    190320     5995.96
    190360     5995.44
    190400     5996.79
    190440      5999.1
    190480     6000.71
    190520     6000.95
    190560     6003.02
    190600     6003.15
    190640     6005.41
    190680     6006.66
    190720     6007.31
    190760     6008.79
    190800     6010.93
    190840     6011.27
    190880     6012.34
    190920     6013.36
    190960     6015.64
    191000     6016.23
    191040     6017.34
    191080      6019.1
    191120     6021.29
    191160     6020.76
    191200     6022.12
    191240      6024.4
    191280     6026.04
    191320     6026.27
    191360     6028.34
    191400     6028.46
    191440      6030.7
    191480     6032.03
    191520     6032.63
    191560     6034.11
    191600     6036.27
    191640     6036.59
    191680     6037.66
    191720     6038.67
    191760     6040.97
    191800     6041.53
    191840     6042.68
    191880     6044.42
    191920     6046.63
    191960     6046.06
    192000     6047.41
    192040     6049.72
    192080     6051.38
    192120     6051.58
    192160     6053.67
    192200      6053.8
    192240     6056.03
    192280     6057.34
    192320     6057.98
    192360     6059.45
    192400     6061.56
    192440     6061.89
    192480     6062.97
    192520     6064.01
    192560      6066.3
    192600     6066.83
    192640     6068.03
    192680     6069.73
    192720     6071.93
    192760     6071.38
    192800     6072.71
    192840     6075.03
    192880     6076.69
    192920     6076.88
    192960     6078.97
    193000     6079.09
    193040     6081.31
    193080     6082.63
    193120     6083.29
    193160     6084.74
    193200     6086.86
    193240     6087.18
    193280     6088.29
    193320     6089.28
    193360      6091.6
    193400     6092.09
    193440     6093.31
    193480     6095.01
    193520     6097.21
    193560     6096.66
    193600     6097.99
    193640     6100.32
    193680     6101.97
    193720     6102.15
    193760     6104.24
    193800     6104.36
    193840     6106.59
    193880      6107.9
    193920     6108.55
    193960     6110.01
    194000     6112.15
    194040     6112.49
    194080     6113.57
    194120     6114.56
    194160      6116.9
    194200     6117.37
    194240      6118.6
    194280     6120.31
    194320      6122.5
    194360     6121.97
    194400     6123.28
    194440     6125.62
    194480     6127.28
    194520     6127.44
    194560     6129.56
    194600     6129.65
    194640     6131.89
    194680     6133.22
    194720     6133.88
    194760     6135.31
    194800     6137.43
    194840      6137.8
    194880     6138.87
    194920     6139.87
    194960     6142.24
    195000      6142.7
    195040     6143.91
    195080     6145.61
    195120     6147.84
    195160     6147.28
    195200     6148.56
    195240     6150.93
    195280     6152.59
    195320     6152.78
    195360     6154.85
    195400     6154.95
    195440      6157.2
    195480     6158.55
    195520     6159.18
    195560     6160.64
    195600     6162.74
    195640     6163.08
    195680     6164.16
    195720     6165.19
    195760     6167.55
    195800     6168.03
    195840      6169.2
    195880     6170.93
    195920     6173.13
    195960     6172.59
    196000     6173.87
    196040     6176.24
    196080     6177.91
    196120     6178.09
    196160     6180.15
    196200     6180.23
    196240      6182.5
    196280     6183.86
    196320     6184.48
    196360     6185.95
    196400     6188.05
    196440      6188.4
    196480     6189.48
    196520     6190.49
    196560     6192.87
    196600     6193.32
    196640     6194.49
    196680     6196.23
    196720     6198.44
    196760     6197.87
    196800     6199.16
    196840     6201.54
    196880     6203.23
    196920     6203.39
    196960     6205.45
    197000      6205.5
    197040     6207.82
    197080     6209.14
    197120     6209.77
    197160     6211.25
    197200     6213.37
    197240      6213.7
    197280      6214.8
    197320     6215.79
    197360     6218.19
    197400     6218.65
    197440     6219.77
    197480     6221.56
    197520     6223.74
    197560     6223.17
    197600     6224.44
    197640     6226.85
    197680     6228.55
    197720     6228.68
    197760     6230.75
    197800      6230.8
    197840     6233.12
    197880     6234.45
    197920     6235.09
    197960     6236.56
    198000     6238.69
    198040     6238.98
    198080     6240.08
    198120     6241.09
    198160     6243.49
    198200     6243.93
    198240     6245.05
    198280     6246.84
    198320     6249.03
    198360     6248.44
    198400     6249.71
    198440     6252.15
    198480     6253.83
    198520     6253.94
    198560     6256.06
    198600     6256.06
    198640     6258.39
    198680     6259.72
    198720     6260.36
    198760     6261.84
    198800     6263.97
    198840     6264.25
    198880     6265.36
    198920     6266.37
    198960     6268.77
    199000     6269.21
    199040     6270.35
    199080     6272.15
    199120     6274.33
    199160     6273.71
    199200     6275.02
    199240     6277.45
    199280     6279.12
    199320     6279.23
    199360     6281.34
    199400     6281.32
    199440     6283.67
    199480        6285
    199520     6285.65
    199560     6287.11
    199600     6289.24
    199640     6289.52
    199680     6290.61
    199720     6291.64
    199760     6294.04
    199800     6294.47
    199840      6295.6
    199880     6297.41
    199920     6299.58
    199960     6298.96
    200000     6300.28
    200040     6302.71
    200080     6304.36
    200120     6304.51
    200160     6306.58
    200200     6306.56
    200240     6308.93
    200280     6310.26
    200320     6310.91
    200360     6312.36
    200400     6314.51
    200440     6314.77
    200480     6315.87
    200520     6316.87
    200560     6319.31
    200600     6319.72
    200640     6320.84
    200680     6322.67
    200720     6324.86
    200760     6324.23
    200800     6325.52
    200840     6327.97
    200880     6329.59
    200920     6329.78
    200960     6331.84
    201000     6331.78
    201040     6334.21
    201080     6335.52
    201120     6336.17
    201160      6337.6
    201200     6339.78
    201240     6340.03
    201280     6341.16
    201320     6342.13
    201360     6344.58
    201400     6344.97
    201440      6346.1
    201480     6347.92
    201520     6350.15
    201560     6349.47
    201600      6350.8
    201640     6353.25
    201680      6354.9
    201720     6355.06
    201760     6357.15
    201800     6357.04
    201840      6359.5
    201880     6360.78
    201920     6361.45
    201960     6362.85
    202000     6365.08
    202040     6365.29
    202080     6366.46
    202120     6367.44
    202160     6369.87
    202200     6370.24
    202240     6371.38
    202280     6373.19
    202320      6375.4
    202360     6374.76
    202400     6376.06
    202440     6378.52
    202480     6380.17
    202520     6380.33
    202560     6382.41
    202600     6382.32
    202640     6384.76
    202680     6386.03
    202720      6386.7
    202760     6388.12
    202800     6390.32
    202840     6390.53
    202880     6391.72
    202920     6392.67
    202960     6395.13
    203000     6395.48
    203040      6396.6
    203080     6398.43
    203120     6400.68
    203160     6400.02
    203200     6401.32
    203240      6403.8
    203280     6405.45
    203320     6405.56
    203360     6407.67
    203400     6407.55
    203440        6410
    203480     6411.29
    203520     6411.96
    203560     6413.38
    203600     6415.57
    203640     6415.77
    203680     6416.95
    203720     6417.91
    203760      6420.4
    203800     6420.72
    203840     6421.81
    203880     6423.71
    203920     6425.96
    203960     6425.28
    204000     6426.56
    204040     6429.06
    204080      6430.7
    204120     6430.83
    204160     6432.96
    204200     6432.82
    204240     6435.26
    204280     6436.58
    204320     6437.23
    204360     6438.68
    204400     6440.87
    204440     6441.01
    204480     6442.24
    204520     6443.19
    204560     6445.67
    204600     6445.98
    204640     6447.07
    204680     6448.98
    204720     6451.22
    204760      6450.5
    204800     6451.82
    204840     6454.33
    204880     6455.95
    204920      6456.1
    204960     6458.22
    205000     6458.09
    205040     6460.53
    205080     6461.85
    205120     6462.47
    205160     6463.91
    205200     6466.12
    205240     6466.28
    205280      6467.5
    205320     6468.43
    205360     6470.89
    205400     6471.22
    205440     6472.36
    205480     6474.24
    205520     6476.47
    205560     6475.76
    205600     6477.08
    205640      6479.6
    205680     6481.23
    205720     6481.38
    205760     6483.46
    205800     6483.36
    205840     6485.82
    205880     6487.13
    205920     6487.74
    205960      6489.2
    206000      6491.4
    206040     6491.56
    206080      6492.8
    206120     6493.73
    206160     6496.14
    206200     6496.52
    206240     6497.64
    206280     6499.49
    206320     6501.74
    206360     6501.04
    206400     6502.37
    206440     6504.85
    206480      6506.5
    206520     6506.63
    206560     6508.72
    206600     6508.61
    206640     6511.12
    206680     6512.41
    206720     6513.02
    206760      6514.5
    206800     6516.66
    206840     6516.84
    206880     6518.06
    206920     6518.98
    206960     6521.42
    207000     6521.76
    207040     6522.92
    207080      6524.8
    207120     6527.01
    207160     6526.33
    207200     6527.64
    207240     6530.14
    207280     6531.81
    207320     6531.88
    207360     6534.01
    207400     6533.89
    207440      6536.4
    207480     6537.68
    207520      6538.3
    207560      6539.8
    207600     6541.95
    207640     6542.13
    207680     6543.34
    207720     6544.24
    207760     6546.71
    207800     6547.03
    207840     6548.19
    207880      6550.1
    207920     6552.29
    207960     6551.62
    208000      6552.9
    208040     6555.42
    208080     6557.09
    208120     6557.19
    208160     6559.27
    208200     6559.12
    208240     6561.66
    208280     6562.92
    208320     6563.52
    208360     6565.04
    208400     6567.18
    208440      6567.4
    208480     6568.59
    208520     6569.51
    208560     6571.96
    208600     6572.32
    208640     6573.46
    208680     6575.39
    208720     6577.56
    208760     6576.89
    208800     6578.18
    208840     6580.66
    208880     6582.31
    208920     6582.44
    208960     6584.52
    209000     6584.38
    209040     6586.93
    209080     6588.19
    209120     6588.74
    209160     6590.28
    209200     6592.43
    209240     6592.61
    209280     6593.82
    209320     6594.76
    209360      6597.2
    209400     6597.57
    209440     6598.72
    209480     6600.64
    209520     6602.81
    209560     6602.16
    209600     6603.48
    209640     6605.89
    209680     6607.57
    209720     6607.67
    209760     6609.79
    209800     6609.66
    209840     6612.21
    209880     6613.47
    209920     6614.02
    209960     6615.53
    210000     6617.72
    210040     6617.88
    210080     6619.07
    210120        6620
    210160     6622.46
    210200     6622.85
    210240     6623.96
    210280     6625.88
    210320      6628.1
    210360     6627.42
    210400     6628.72
    210440     6631.16
    210480     6632.82
    210520     6632.94
    210560     6635.06
    210600     6634.91
    210640     6637.47
    210680     6638.74
    210720     6639.26
    210760     6640.84
    210800        6643
    210840     6643.15
    210880     6644.35
    210920     6645.25
    210960     6647.74
    211000     6648.13
    211040     6649.23
    211080     6651.16
    211120     6653.37
    211160     6652.69
    211200     6653.97
    211240     6656.41
    211280      6658.1
    211320     6658.19
    211360     6660.33
    211400     6660.17
    211440     6662.74
    211480     6663.98
    211520     6664.51
    211560     6666.12
    211600     6668.24
    211640     6668.43
    211680     6669.63
    211720     6670.52
    211760        6673
    211800     6673.42
    211840     6674.48
    211880     6676.43
    211920     6678.63
    211960     6677.95
    212000     6679.24
    212040     6681.69
    212080     6683.41
    212120     6683.47
    212160     6685.62
    212200     6685.44
    212240        6688
    212280     6689.26
    212320     6689.81
    212360     6691.37
    212400     6693.53
    212440     6693.71
    212480     6694.91
    212520      6695.8
    212560     6698.31
    212600     6698.68
    212640     6699.75
    212680     6701.68
    212720      6703.9
    212760     6703.22
    212800     6704.49
    212840     6706.96
    212880     6708.72
    212920     6708.71
    212960     6710.89
    213000      6710.7
    213040     6713.26
    213080     6714.56
    213120     6715.09
    213160     6716.65
    213200     6718.81
    213240        6719
    213280     6720.16
    213320     6721.08
    213360     6723.58
    213400     6723.91
    213440     6725.02
    213480     6726.95
    213520     6729.16
    213560     6728.47
    213600     6729.76
    213640     6732.23
    213680     6733.98
    213720     6733.97
    213760     6736.16
    213800     6735.93
    213840     6738.49
    213880      6739.8
    213920     6740.37
    213960     6741.91
    214000     6744.08
    214040     6744.29
    214080     6745.39
    214120     6746.35
    214160     6748.83
    214200     6749.18
    214240     6750.31
    214280     6752.22
    214320     6754.38
    214360     6753.74
    214400     6755.03
    214440      6757.5
    214480     6759.24
    214520     6759.22
    214560     6761.42
    214600      6761.2
    214640     6763.73
    214680     6765.03
    214720     6765.64
    214760     6767.19
    214800     6769.37
    214840     6769.56
    214880     6770.63
    214920     6771.64
    214960     6774.11
    215000     6774.43
    215040     6775.57
    215080     6777.46
    215120     6779.65
    215160     6779.02
    215200     6780.29
    215240     6782.77
    215280     6784.51
    215320      6784.5
    215360     6786.69
    215400     6786.48
    215440     6789.04
    215480     6790.31
    215520     6790.93
    215560     6792.46
    215600     6794.64
    215640     6794.83
    215680     6795.89
    215720     6796.89
    215760     6799.39
    215800      6799.7
    215840     6800.81
    215880     6802.72
    215920     6804.91
    215960     6804.24
    216000     6805.56
    216040     6808.04
    216080     6809.83
    216120     6809.76
    216160     6811.95
    216200     6811.75
    216240     6814.34
    216280     6815.56
    216320      6816.2
    216360     6817.73
    216400     6819.91
    216440     6820.08
    216480     6821.14
    216520     6822.18
    216560     6824.64
    216600     6824.96
    216640     6826.06
    216680     6827.97
    216720     6830.17
    216760     6829.52
    216800     6830.82
    216840     6833.29
    216880     6835.08
    216920     6835.03
    216960     6837.23
    217000     6837.01
    217040     6839.61
    217080     6840.83
    217120     6841.46
    217160     6842.98
    217200     6845.16
    217240     6845.35
    217280     6846.37
    217320     6847.43
    217360     6849.93
    217400     6850.21
    217440     6851.34
    217480     6853.23
    217520     6855.45
    217560     6854.81
    217600     6856.03
    217640     6858.55
    217680     6860.33
    217720     6860.31
    217760     6862.51
    217800     6862.29
    217840     6864.89
    217880     6866.11
    217920     6866.69
    217960     6868.24
    218000     6870.41
    218040     6870.62
    218080     6871.59
    218120     6872.68
    218160      6875.2
    218200     6875.47
    218240     6876.62
    218280     6878.54
    218320     6880.71
    218360     6880.08
    218400      6881.3
    218440     6883.84
    218480     6885.58
    218520     6885.56
    218560     6887.79
    218600     6887.55
    218640     6890.17
    218680     6891.39
    218720     6891.95
    218760     6893.49
    218800     6895.65
    218840     6895.87
    218880     6896.84
    218920     6897.94
    218960     6900.49
    219000     6900.76
    219040     6901.89
    219080     6903.79
    219120     6905.95
    219160     6905.36
    219200     6906.57
    219240     6909.11
    219280     6910.83
    219320      6910.8
    219360     6913.07
    219400     6912.83
    219440     6915.44
    219480     6916.67
    219520     6917.19
    219560     6918.75
    219600     6920.93
    219640     6921.18
    219680      6922.1
    219720     6923.16
    219760     6925.76
    219800     6926.02
    219840     6927.17
    219880     6929.06
    219920     6931.23
    219960      6930.6
    220000     6931.82
    220040     6934.41
    220080      6936.1
    220120     6936.05
    220160     6938.36
    220200     6938.12
    220240     6940.71
    220280     6941.94
    220320     6942.46
    220360     6944.02
    220400     6946.19
    220440     6946.44
    220480     6947.39
    220520     6948.42
    220560     6951.07
    220600     6951.31
    220640     6952.42
    220680     6954.33
    220720      6956.5
    220760     6955.91
    220800     6957.11
    220840     6959.74
    220880     6961.42
    220920     6961.32
    220960     6963.65
    221000     6963.42
    221040     6966.02
    221080     6967.24
    221120     6967.75
    221160     6969.32
    221200     6971.46
    221240     6971.72
    221280      6972.7
    221320     6973.68
    221360     6976.36
    221400     6976.58
    221440     6977.72
    221480      6979.6
    221520     6981.81
    221560      6981.2
    221600     6982.42
    221640     6985.02
    221680      6986.7
    221720     6986.62
    221760     6988.91
    221800      6988.7
    221840     6991.31
    221880     6992.57
    221920     6993.03
    221960     6994.63
    222000     6996.74
    222040     6997.02
    222080     6997.97
    222120     6998.96
    222160     7001.66
    222200     7001.88
    222240        7003
    222280     7004.85
    222320      7007.1
    222360     7006.49
    222400     7007.72
    222440     7010.34
    222480        7012
    222520      7011.9
    222560     7014.21
    222600     7013.97
    222640     7016.58
    222680     7017.88
    222720     7018.33
    222760     7019.88
    222800     7022.08
    222840     7022.29
    222880     7023.24
    222920     7024.25
    222960     7026.93
    223000     7027.17
    223040     7028.29
    223080     7030.17
    223120     7032.41
    223160     7031.78
    223200     7033.01
    223240     7035.62
    223280     7037.28
    223320     7037.16
    223360      7039.5
    223400     7039.23
    223440     7041.87
    223480     7043.17
    223520     7043.58
    223560     7045.11
    223600     7047.34
    223640     7047.57
    223680     7048.53
    223720     7049.53
    223760      7052.2
    223800     7052.46
    223840     7053.56
    223880     7055.45
    223920     7057.69
    223960     7057.05
    224000     7058.26
    224040     7060.92
    224080     7062.61
    224120     7062.45
    224160     7064.79
    224200     7064.51
    224240     7067.16
    224280     7068.45
    224320     7068.85
    224360     7070.44
    224400     7072.64
    224440     7072.83
    224480     7073.82
    224520     7074.83
    224560     7077.52
    224600     7077.73
    224640     7078.87
    224680     7080.75
    224720     7082.94
    224760     7082.33
    224800     7083.55
    224840     7086.22
    224880      7087.9
    224920     7087.72
    224960     7090.12
    225000      7089.8
    225040     7092.45
    225080     7093.76
    225120     7094.13
    225160      7095.7
    225200     7097.94
    225240     7098.14
    225280      7099.1
    225320      7100.1
    225360     7102.79
    225400     7102.99
    225440     7104.16
    225480     7106.04
    225520     7108.23
    225560      7107.6
    225600     7108.84
    225640     7111.52
    225680     7113.18
    225720     7112.98
    225760      7115.4
    225800     7115.06
    225840     7117.73
    225880     7119.06
    225920     7119.36
    225960     7120.97
    226000     7123.21
    226040     7123.41
    226080     7124.37
    226120      7125.4
    226160     7128.07
    226200     7128.29
    226240     7129.43
    226280      7131.3
    226320     7133.52
    226360      7132.9
    226400     7134.11
    226440     7136.75
    226480     7138.46
    226520     7138.27
    226560     7140.66
    226600     7140.32
    226640     7143.02
    226680     7144.32
    226720      7144.6
    226760     7146.22
    226800     7148.49
    226840     7148.68
    226880     7149.63
    226920     7150.65
    226960     7153.35
    227000     7153.55
    227040     7154.68
    227080     7156.58
    227120     7158.78
    227160     7158.17
    227200     7159.35
    227240        7162
    227280     7163.73
    227320     7163.53
    227360     7165.92
    227400     7165.57
    227440     7168.25
    227480     7169.59
    227520     7169.89
    227560     7171.49
    227600     7173.75
    227640     7173.96
    227680     7174.88
    227720     7175.93
    227760     7178.61
    227800     7178.81
    227840     7179.93
    227880     7181.89
    227920     7184.05
    227960     7183.42
    228000      7184.6
    228040     7187.26
    228080     7188.99
    228120     7188.76
    228160     7191.16
    228200     7190.79
    228240      7193.5
    228280     7194.85
    228320     7195.11
    228360     7196.69
    228400     7198.99
    228440     7199.18
    228480     7200.12
    228520     7201.12
    228560     7203.84
    228600     7204.06
    228640     7205.14
    228680     7207.14
    228720     7209.27
    228760     7208.63
    228800     7209.82
    228840     7212.48
    228880     7214.25
    228920     7214.03
    228960     7216.42
    229000     7216.06
    229040     7218.79
    229080      7220.1
    229120     7220.36
    229160     7221.94
    229200     7224.26
    229240     7224.43
    229280     7225.39
    229320     7226.37
    229360     7229.09
    229400      7229.3
    229440     7230.39
    229480     7232.36
    229520     7234.48
    229560     7233.86
    229600     7235.07
    229640     7237.72
    229680     7239.49
    229720     7239.27
    229760     7241.71
    229800     7241.31
    229840     7244.06
    229880     7245.36
    229920     7245.64
    229960     7247.18
    230000     7249.52
    230040     7249.72
    230080     7250.62
    230120     7251.61
    230160     7254.38
    230200     7254.56
    230240     7255.63
    230280     7257.61
    230320     7259.72
    230360     7259.09
    230400     7260.36
    230440     7262.99
    230480     7264.73
    230520      7264.5
    230560     7266.96
    230600     7266.55
    230640     7269.31
    230680     7270.61
    230720     7270.88
    230760     7272.43
    230800     7274.78
    230840     7274.99
    230880     7275.84
    230920     7276.87
    230960     7279.66
    231000     7279.75
    231040      7280.8
    231080     7282.88
    231120     7284.96
    231160     7284.32
    231200     7285.59
    231240     7288.26
    231280     7289.98
    231320     7289.73
    231360     7292.21
    231400     7291.84
    231440     7294.57
    231480     7295.85
    231520      7296.1
    231560     7297.66
    231600     7300.03
    231640     7300.24
    231680     7301.08
    231720      7302.1
    231760      7304.9
    231800     7304.96
    231840     7306.05
    231880     7308.11
    231920     7310.16
    231960     7309.56
    232000     7310.83
    232040     7313.49
    232080      7315.2
    232120     7314.92
    232160      7317.4
    232200     7317.07
    232240      7319.8
    232280     7321.07
    232320     7321.31
    232360     7322.86
    232400     7325.26
    232440     7325.42
    232480     7326.31
    232520     7327.29
    232560     7330.12
    232600     7330.15
    232640     7331.26
    232680     7333.31
    232720     7335.38
    232760     7334.77
    232800        7336
    232840     7338.67
    232880     7340.38
    232920     7340.15
    232960     7342.62
    233000     7342.28
    233040     7344.99
    233080     7346.25
    233120     7346.51
    233160     7348.03
    233200     7350.46
    233240     7350.63
    233280      7351.5
    233320     7352.53
    233360     7355.32
    233400     7355.34
    233440     7356.45
    233480     7358.54
    233520     7360.61
    233560     7359.98
    233600     7361.24
    233640     7363.89
    233680     7365.58
    233720     7365.39
    233760     7367.84
    233800     7367.47
    233840      7370.2
    233880     7371.47
    233920     7371.72
    233960     7373.22
    234000      7375.7
    234040     7375.84
    234080      7376.7
    234120     7377.73
    234160     7380.52
    234200     7380.54
    234240     7381.67
    234280     7383.77
    234320     7385.82
    234360     7385.16
    234400     7386.48
    234440      7389.1
    234480     7390.78
    234520     7390.57
    234560     7393.05
    234600     7392.68
    234640     7395.41
    234680     7396.68
    234720     7396.87
    234760     7398.39
    234800     7400.86
    234840     7401.06
    234880     7401.89
    234920     7402.92
    234960     7405.76
    235000     7405.74
    235040     7406.84
    235080     7408.98
    235120     7411.02
    235160     7410.36
    235200     7411.71
    235240     7414.29
    235280        7416
    235320     7415.79
    235360     7418.26
    235400     7417.89
    235440     7420.65
    235480     7421.89
    235520     7422.08
    235560     7423.59
    235600     7426.04
    235640      7426.3
    235680     7427.13
    235720     7428.16
    235760     7430.99
    235800     7430.98
    235840     7432.07
    235880     7434.18
    235920     7436.24
    235960     7435.56
    236000     7436.94
    236040     7439.49
    236080     7441.19
    236120     7440.98
    236160     7443.47
    236200     7443.07
    236240     7445.87
    236280     7447.07
    236320     7447.27
    236360      7448.8
    236400     7451.27
    236440     7451.51
    236480     7452.36
    236520      7453.4
    236560      7456.2
    236600      7456.2
    236640      7457.3
    236680     7459.37
    236720     7461.47
    236760     7460.78
    236800     7462.16
    236840     7464.67
    236880      7466.4
    236920     7466.17
    236960     7468.67
    237000     7468.29
    237040     7471.09
    237080     7472.29
    237120     7472.43
    237160     7474.03
    237200     7476.46
    237240     7476.74
    237280     7477.51
    237320     7478.63
    237360     7481.43
    237400     7481.45
    237440     7482.53
    237480     7484.62
    237520      7486.7
    237560        7486
    237600     7487.37
    237640     7489.89
    237680     7491.65
    237720     7491.39
    237760      7493.9
    237800     7493.54
    237840      7496.3
    237880     7497.55
    237920     7497.63
    237960     7499.23
    238000     7501.69
    238040     7501.95
    238080     7502.72
    238120     7503.88
    238160     7506.69
    238200     7506.69
    238240     7507.73
    238280     7509.88
    238320     7511.91
    238360      7511.2
    238400      7512.6
    238440      7515.1
    238480     7516.87
    238520     7516.64
    238560     7519.14
    238600     7518.76
    238640     7521.46
    238680     7522.76
    238720     7522.83
    238760     7524.47
    238800     7526.91
    238840     7527.18
    238880     7527.96
    238920     7529.14
    238960     7531.94
    239000     7531.94
    239040        7533
    239080     7535.13
    239120     7537.17
    239160     7536.46
    239200     7537.85
    239240      7540.3
    239280     7542.13
    239320      7541.9
    239360     7544.39
    239400     7544.02
    239440     7546.73
    239480        7548
    239520     7548.06
    239560     7549.75
    239600     7552.16
    239640     7552.42
    239680     7553.22
    239720      7554.4
    239760     7557.22
    239800      7557.2
    239840     7558.27
    239880      7560.4
    239920     7562.48
    239960     7561.73
    240000     7563.14
    240040     7565.55
    240080     7567.36
    240120     7567.18
    240160     7569.66
    240200     7569.27
    240240     7572.02
    240280     7573.31
    240320     7573.37
    240360     7575.02
    240400     7577.43
    240440     7577.72
    240480     7578.47
    240520     7579.66
    240560      7582.5
    240600     7582.42
    240640     7583.52
    240680     7585.65
    240720     7587.76
    240760     7586.99
    240800     7588.39
    240840     7590.83
    240880     7592.63
    240920     7592.45
    240960     7594.93
    241000     7594.57
    241040     7597.32
    241080     7598.63
    241120     7598.65
    241160     7600.31
    241200     7602.71
    241240     7603.03
    241280     7603.77
    241320     7604.95
    241360     7607.78
    241400      7607.7
    241440      7608.8
    241480     7610.96
    241520     7613.05
    241560     7612.29
    241600     7613.67
    241640     7616.12
    241680     7617.92
    241720     7617.73
    241760     7620.24
    241800     7619.84
    241840     7622.62
    241880     7623.91
    241920     7623.96
    241960     7625.61
    242000        7628
    242040     7628.32
    242080     7629.09
    242120     7630.23
    242160     7633.08
    242200     7633.03
    242240     7634.13
    242280     7636.22
    242320     7638.36
    242360     7637.55
    242400     7638.99
    242440     7641.41
    242480     7643.21
    242520     7643.03
    242560     7645.53
    242600     7645.12
    242640     7647.94
    242680      7649.2
    242720     7649.26
    242760     7650.89
    242800     7653.32
    242840     7653.62
    242880     7654.37
    242920     7655.54
    242960     7658.39
    243000     7658.36
    243040     7659.46
    243080     7661.52
    243120     7663.64
    243160     7662.87
    243200     7664.29
    243240     7666.73
    243280     7668.52
    243320     7668.33
    243360     7670.85
    243400     7670.46
    243440     7673.26
    243480     7674.54
    243520     7674.57
    243560     7676.22
    243600     7678.67
    243640     7678.96
    243680     7679.68
    243720     7680.87
    243760     7683.69
    243800     7683.67
    243840     7684.77
    243880     7686.82
    243920     7688.97
    243960     7688.18
    244000     7689.64
    244040     7692.07
    244080     7693.88
    244120     7693.66
    244160     7696.18
    244200     7695.77
    244240     7698.59
    244280     7699.86
    244320     7699.87
    244360     7701.52
    244400     7703.97
    244440     7704.33
    244480        7705
    244520     7706.25
    244560     7709.01
    244600     7709.02
    244640     7710.13
    244680     7712.15
    244720     7714.25
    244760     7713.49
    244800     7714.94
    244840     7717.42
    244880     7719.19
    244920     7719.01
    244960      7721.5
    245000     7721.13
    245040     7723.86
    245080     7725.19
    245120     7725.18
    245160     7726.84
    245200     7729.29
    245240     7729.67
    245280     7730.37
    245320      7731.6
    245360     7734.36
    245400     7734.35
    245440     7735.47
    245480     7737.47
    245520     7739.62
    245560     7738.84
    245600      7740.3
    245640     7742.74
    245680     7744.54
    245720     7744.33
    245760     7746.85
    245800     7746.48
    245840     7749.17
    245880     7750.52
    245920     7750.53
    245960     7752.17
    246000     7754.63
    246040        7755
    246080     7755.73
    246120     7756.94
    246160     7759.71
    246200     7759.71
    246240     7760.79
    246280      7762.8
    246320     7764.97
    246360     7764.17
    246400     7765.62
    246440      7768.1
    246480     7769.89
    246520     7769.68
    246560     7772.17
    246600      7771.8
    246640     7774.49
    246680     7775.84
    246720     7775.89
    246760     7777.52
    246800     7779.95
    246840     7780.35
    246880     7781.08
    246920     7782.27
    246960     7785.05
    247000     7785.01
    247040      7786.1
    247080     7788.11
    247120     7790.26
    247160      7789.5
    247200     7790.94
    247240     7793.45
    247280     7795.21
    247320     7795.02
    247360     7797.51
    247400     7797.07
    247440     7799.82
    247480     7801.14
    247520      7801.2
    247560     7802.83
    247600     7805.32
    247640     7805.69
    247680     7806.41
    247720     7807.61
    247760     7810.39
    247800     7810.34
    247840     7811.41
    247880     7813.46
    247920     7815.58
    247960     7814.86
    248000     7816.21
    248040     7818.81
    248080     7820.56
    248120     7820.36
    248160     7822.87
    248200     7822.39
    248240     7825.16
    248280     7826.49
    248320     7826.52
    248360     7828.19
    248400     7830.68
    248440     7831.02
    248480     7831.76
    248520     7832.97
    248560     7835.72
    248600     7835.68
    248640     7836.74
    248680     7838.84
    248720     7840.94
    248760      7840.2
    248800     7841.54
    248840     7844.18
    248880     7845.93
    248920     7845.73
    248960     7848.18
    249000     7847.72
    249040     7850.54
    249080     7851.84
    249120     7851.85
    249160      7853.5
    249200     7856.03
    249240     7856.39
    249280      7857.1
    249320     7858.33
    249360     7861.08
    249400     7861.02
    249440     7862.04
    249480     7864.21
    249520     7866.27
    249560     7865.56
    249600      7866.9
    249640     7869.58
    249680      7871.3
    249720     7871.11
    249760     7873.53
    249800     7873.08
    249840     7875.94
    249880     7877.26
    249920     7877.24
    249960     7878.89
    250000     7881.41
    250040     7881.75
    250080     7882.43
    250120      7883.7
    250160     7886.46
    250200     7886.38
    250240     7887.41
    250280     7889.61
    250320     7891.58
    250360     7890.91
    250400     7892.21
    250440     7894.97
    250480     7896.69
    250520     7896.49
    250560     7898.85
    250600     7898.39
    250640     7901.31
    250680     7902.57
    250720     7902.54
    250760     7904.22
    250800     7906.76
    250840     7907.12
    250880     7907.77
    250920     7909.03
    250960     7911.83
    251000     7911.71
    251040     7912.73
    251080     7914.94
    251120     7916.95
    251160     7916.26
    251200     7917.56
    251240     7920.33
    251280     7922.02
    251320     7921.87
    251360     7924.23
    251400     7923.72
    251440     7926.59
    251480      7927.9
    251520     7927.87
    251560     7929.55
    251600     7932.08
    251640     7932.48
    251680     7933.15
    251720      7934.4
    251760     7937.15
    251800     7937.04
    251840     7938.09
    251880     7940.28
    251920     7942.28
    251960     7941.57
    252000     7942.86
    252040     7945.67
    252080     7947.38
    252120     7947.23
    252160     7949.57
    252200     7949.07
    252240     7951.95
    252280      7953.2
    252320     7953.21
    252360     7954.91
    252400     7957.44
    252440     7957.84
    252480     7958.54
    252520      7959.8
    252560     7962.51
    252600     7962.41
    252640     7963.47
    252680      7965.6
    252720     7967.66
    252760     7966.93
    252800     7968.24
    252840     7970.98
    252880     7972.74
    252920     7972.56
    252960     7974.85
    253000     7974.42
    253040      7977.3
    253080     7978.54
    253120     7978.56
    253160     7980.25
    253200     7982.83
    253240      7983.2
    253280     7983.92
    253320     7985.16
    253360     7987.86
    253400     7987.75
    253440     7988.83
    253480     7990.95
    253520        7993
    253560     7992.29
    253600     7993.55
    253640     7996.37
    253680     7998.11
    253720      7997.9
    253760     8000.24
    253800     7999.79
    253840     8002.64
    253880     8003.88
    253920     8003.89
    253960     8005.59
    254000     8008.19
    254040     8008.54
    254080     8009.25
    254120     8010.53
    254160     8013.24
    254200     8013.08
    254240     8014.16
    254280     8016.29
    254320     8018.31
    254360     8017.62
    254400     8018.91
    254440     8021.75
    254480     8023.46
    254520      8023.2
    254560     8025.54
    254600     8025.09
    254640     8027.98
    254680     8029.18
    254720     8029.24
    254760     8030.87
    254800     8033.52
    254840     8033.86
    254880     8034.56
    254920     8035.83
    254960     8038.58
    255000     8038.37
    255040     8039.48
    255080      8041.6
    255120     8043.62
    255160     8042.89
    255200     8044.22
    255240     8047.02
    255280     8048.77
    255320      8048.5
    255360     8050.82
    255400     8050.39
    255440     8053.28
    255480     8054.48
    255520     8054.51
    255560     8056.17
    255600     8058.79
    255640     8059.14
    255680     8059.87
    255720     8061.11
    255760     8063.88
    255800     8063.65
    255840     8064.79
    255880      8066.9
    255920     8068.92
    255960     8068.19
    256000     8069.54
    256040     8072.32
    256080     8074.03
    256120      8073.8
    256160     8076.13
    256200     8075.66
    256240      8078.6
    256280     8079.79
    256320     8079.76
    256360     8081.42
    256400     8084.07
    256440     8084.43
    256480     8085.15
    256520     8086.41
    256560     8089.14
    256600      8088.9
    256640     8090.05
    256680      8092.2
    256720     8094.19
    256760      8093.5
    256800     8094.85
    256840     8097.61
    256880     8099.33
    256920     8099.04
    256960     8101.41
    257000      8100.9
    257040     8103.89
    257080     8105.14
    257120     8105.04
    257160     8106.71
    257200     8109.36
    257240     8109.71
    257280     8110.46
    257320     8111.71
    257360     8114.44
    257400      8114.2
    257440     8115.37
    257480     8117.47
    257520     8119.47
    257560     8118.76
    257600     8120.16
    257640     8122.89
    257680     8124.59
    257720     8124.33
    257760     8126.69
    257800     8126.16
    257840     8129.18
    257880     8130.43
    257920     8130.31
    257960     8131.96
    258000     8134.67
    258040     8135.05
    258080     8135.75
    258120     8136.99
    258160     8139.75
    258200     8139.46
    258240     8140.66
    258280     8142.72
    258320     8144.82
    258360     8144.05
    258400     8145.44
    258440     8148.15
    258480     8149.91
    258520     8149.59
    258560     8151.97
    258600     8151.46
    258640     8154.45
    258680     8155.73
    258720     8155.58
    258760     8157.22
    258800     8159.99
    258840     8160.32
    258880     8161.09
    258920     8162.27
    258960     8165.03
    259000     8164.74
    259040     8165.95
    259080     8168.07
    259120     8170.08
    259160     8169.35
    259200     8170.73
    259240     8173.46
    259280      8175.2
    259320     8174.91
    259360     8177.28
    259400     8176.74
    259440     8179.74
    259480     8181.03
    259520     8180.86
    259560     8182.49
    259600     8185.29
    259640      8185.6
    259680     8186.38
    259720     8187.58
    259760     8190.37
    259800     8190.05
    259840     8191.21
    259880     8193.36
    259920     8195.41
    259960     8194.62
    260000     8196.01
    260040     8198.76
    260080     8200.47
    260120     8200.18
    260160     8202.54
    260200     8202.03
    260240     8205.04
    260280     8206.32
    260320     8206.15
    260360     8207.82
    260400      8210.6
    260440     8210.91
    260480     8211.69
    260520     8212.87
    260560     8215.68
    260600     8215.34
    260640     8216.45
    260680     8218.66
    260720     8220.72
    260760      8219.9
    260800     8221.28
    260840     8224.07
    260880     8225.74
    260920     8225.54
    260960     8227.87
    261000     8227.32
    261040     8230.37
    261080     8231.63
    261120      8231.4
    261160     8233.08
    261200     8235.92
    261240     8236.18
    261280     8237.01
    261320     8238.19
    261360     8240.98
    261400     8240.69
    261440     8241.77
    261480     8243.96
    261520     8246.02
    261560     8245.22
    261600     8246.57
    261640     8249.37
    261680     8251.03
    261720     8250.82
    261760     8253.16
    261800     8252.63
    261840     8255.66
    261880     8256.93
    261920     8256.67
    261960     8258.37
    262000      8261.2
    262040     8261.48
    262080     8262.29
    262120     8263.47
    262160     8266.28
    262200     8265.97
    262240     8267.06
    262280     8269.24
    262320     8271.29
    262360     8270.54
    262400     8271.86
    262440     8274.67
    262480     8276.35
    262520     8276.09
    262560     8278.46
    262600     8277.88
    262640     8280.98
    262680     8282.23
    262720     8281.94
    262760     8283.63
    262800     8286.43
    262840     8286.74
    262880     8287.58
    262920     8288.77
    262960     8291.63
    263000     8291.26
    263040     8292.34
    263080     8294.58
    263120     8296.61
    263160     8295.83
    263200     8297.15
    263240     8299.95
    263280     8301.66
    263320     8301.38
    263360     8303.75
    263400     8303.18
    263440     8306.25
    263480     8307.55
    263520      8307.2
    263560     8308.91
    263600     8311.74
    263640     8312.06
    263680      8312.9
    263720     8314.08
    263760     8316.93
    263800     8316.56
    263840     8317.59
    263880     8319.87
    263920     8321.88
    263960     8321.14
    264000     8322.45
    264040     8325.23
    264080     8326.95
    264120      8326.6
    264160     8329.03
    264200     8328.48
    264240     8331.57
    264280     8332.89
    264320     8332.46
    264360     8334.19
    264400     8337.03
    264440     8337.36
    264480     8338.17
    264520     8339.38
    264560     8342.23
    264600     8341.83
    264640     8342.85
    264680     8345.13
    264720     8347.17
    264760     8346.45
    264800     8347.68
    264840     8350.46
    264880     8352.22
    264920     8351.85
    264960     8354.29
    265000     8353.74
    265040     8356.84
    265080     8358.16
    265120     8357.73
    265160     8359.46
    265200      8362.3
    265240     8362.58
    265280     8363.42
    265320     8364.64
    265360     8367.46
    265400      8367.1
    265440     8368.09
    265480     8370.36
    265520     8372.46
    265560     8371.71
    265600     8372.95
    265640     8375.74
    265680     8377.45
    265720     8377.06
    265760     8379.59
    265800     8379.01
    265840     8382.06
    265880     8383.41
    265920     8382.92
    265960     8384.74
    266000     8387.52
    266040     8387.84
    266080     8388.68
    266120     8389.85
    266160     8392.71
    266200     8392.36
    266240     8393.34
    266280     8395.59
    266320     8397.73
    266360     8396.93
    266400      8398.2
    266440        8401
    266480     8402.71
    266520     8402.32
    266560     8404.83
    266600     8404.25
    266640     8407.34
    266680      8408.7
    266720     8408.21
    266760     8409.99
    266800      8412.8
    266840     8413.09
    266880     8413.91
    266920     8415.15
    266960     8417.99
    267000     8417.61
    267040      8418.6
    267080     8420.79
    267120        8423
    267160     8422.18
    267200     8423.48
    267240     8426.25
    267280     8427.92
    267320     8427.51
    267360     8430.07
    267400     8429.52
    267440      8432.6
    267480     8433.96
    267520     8433.44
    267560     8435.23
    267600     8438.02
    267640     8438.33
    267680     8439.16
    267720     8440.38
    267760     8443.26
    267800     8442.83
    267840     8443.84
    267880     8446.04
    267920     8448.26
    267960     8447.44
    268000     8448.66
    268040      8451.5
    268080     8453.16
    268120     8452.76
    268160     8455.29
    268200     8454.73
    268240     8457.83
    268280     8459.16
    268320     8458.67
    268360     8460.44
    268400     8463.32
    268440     8463.54
    268480     8464.38
    268520     8465.57
    268560     8468.48
    268600     8468.03
    268640     8469.05
    268680     8471.27
    268720     8473.51
    268760     8472.69
    268800     8473.87
    268840     8476.73
    268880      8478.4
    268920     8477.97
    268960     8480.52
    269000     8479.94
    269040     8483.04
    269080     8484.38
    269120     8483.89
    269160     8485.62
    269200     8488.54
    269240     8488.76
    269280     8489.62
    269320     8490.76
    269360     8493.74
    269400     8493.27
    269440     8494.28
    269480     8496.48
    269520     8498.75
    269560     8497.95
    269600     8499.06
    269640     8501.95
    269680     8503.64
    269720     8503.21
    269760     8505.76
    269800     8505.16
    269840     8508.27
    269880     8509.63
    269920     8509.11
    269960     8510.82
    270000      8513.7
    270040        8514
    270080      8514.8
    270120     8515.98
    270160     8519.02
    270200     8518.51
    270240     8519.47
    270280     8521.68
    270320     8523.96
    270360     8523.19
    270400     8524.25
    270440     8527.17
    270480     8528.92
    270520     8528.46
    270560     8531.05
    270600     8530.43
    270640     8533.57
    270680     8534.87
    270720     8534.38
    270760     8536.09
    270800        8539
    270840     8539.27
    270880     8540.05
    270920     8541.25
    270960     8544.32
    271000     8543.78
    271040     8544.76
    271080     8546.95
    271120      8549.2
    271160     8548.45
    271200      8549.5
    271240     8552.42
    271280     8554.21
    271320      8553.7
    271360     8556.32
    271400     8555.67
    271440     8558.81
    271480     8560.16
    271520     8559.63
    271560     8561.32
    271600     8564.25
    271640     8564.48
    271680     8565.32
    271720     8566.49
    271760     8569.59
    271800     8569.04
    271840     8569.96
    271880      8572.2
    271920     8574.51
    271960     8573.75
    272000     8574.73
    272040     8577.73
    272080     8579.42
    272120     8578.99
    272160      8581.6
    272200     8580.94
    272240     8584.12
    272280     8585.45
    272320     8584.91
    272360     8586.58
    272400     8589.57
    272440     8589.74
    272480     8590.56
    272520     8591.79
    272560     8594.88
    272600      8594.3
    272640     8595.25
    272680     8597.45
    272720     8599.78
    272760     8599.03
    272800     8599.97
    272840     8602.96
    272880     8604.62
    272920     8604.27
    272960     8606.87
    273000     8606.17
    273040     8609.44
    273080     8610.69
    273120     8610.17
    273160     8611.87
    273200     8614.85
    273240     8615.02
    273280     8615.85
    273320     8617.04
    273360     8620.15
    273400     8619.54
    273440      8620.5
    273480     8622.73
    273520     8624.99
    273560     8624.29
    273600     8625.25
    273640     8628.18
    273680     8629.92
    273720     8629.57
    273760     8632.08
    273800     8631.44
    273840     8634.72
    273880     8635.93
    273920     8635.43
    273960     8637.17
    274000     8640.15
    274040     8640.27
    274080     8641.16
    274120     8642.31
    274160     8645.48
    274200     8644.79
    274240     8645.81
    274280        8648
    274320     8650.26
    274360     8649.56
    274400     8650.49
    274440     8653.46
    274480     8655.21
    274520     8654.84
    274560     8657.38
    274600     8656.71
    274640        8660
    274680     8661.18
    274720     8660.69
    274760     8662.46
    274800     8665.39
    274840     8665.53
    274880     8666.45
    274920     8667.67
    274960     8670.76
    275000     8670.05
    275040     8671.08
    275080     8673.26
    275120     8675.52
    275160     8674.85
    275200     8675.77
    275240     8678.71
    275280     8680.52
    275320     8680.13
    275360     8682.65
    275400     8681.97
    275440      8685.3
    275480     8686.46
    275520     8686.01
    275560     8687.77
    275600     8690.69
    275640     8690.82
    275680     8691.72
    275720     8692.97
    275760     8695.99
    275800     8695.29
    275840     8696.39
    275880     8698.57
    275920     8700.83
    275960     8700.14
    276000     8701.09
    276040     8703.96
    276080     8705.79
    276120     8705.35
    276160     8707.92
    276200     8707.21
    276240     8710.59
    276280     8711.72
    276320     8711.26
    276360     8713.05
    276400     8715.99
    276440     8716.09
    276480     8716.98
    276520     8718.24
    276560     8721.29
    276600     8720.58
    276640     8721.64
    276680     8723.87
    276720     8726.13
    276760     8725.45
    276800      8726.4
    276840     8729.23
    276880     8731.13
    276920     8730.63
    276960     8733.22
    277000     8732.54
    277040     8735.87
    277080     8737.03
    277120     8736.55
    277160     8738.31
    277200     8741.31
    277240     8741.43
    277280     8742.27
    277320     8743.56
    277360     8746.62
    277400     8745.88
    277440     8746.93
    277480     8749.22
    277520      8751.5
    277560     8750.79
    277600     8751.74
    277640     8754.53
    277680     8756.43
    277720     8755.96
    277760     8758.53
    277800     8757.85
    277840     8761.21
    277880     8762.37
    277920      8761.9
    277960     8763.63
    278000     8766.65
    278040     8766.78
    278080     8767.57
    278120     8768.93
    278160     8771.95
    278200     8771.18
    278240     8772.24
    278280     8774.53
    278320      8776.8
    278360     8776.13
    278400     8777.05
    278440     8779.85
    278480     8781.73
    278520     8781.32
    278560     8783.83
    278600     8783.17
    278640     8786.51
    278680     8787.66
    278720     8787.21
    278760     8788.91
    278800     8791.97
    278840     8792.08
    278880     8792.86
    278920     8794.24
    278960      8797.3
    279000     8796.51
    279040     8797.54
    279080     8799.87
    279120     8802.15
    279160     8801.45
    279200     8802.32
    279240     8805.18
    279280     8807.07
    279320     8806.67
    279360     8809.14
    279400     8808.52
    279440     8811.84
    279480     8813.02
    279520     8812.54
    279560     8814.23
    279600      8817.3
    279640     8817.43
    279680     8818.21
    279720     8819.54
    279760     8822.58
    279800     8821.77
    279840     8822.86
    279880     8825.18
    279920     8827.48
    279960     8826.78
    280000      8827.6
    280040     8830.46
    280080     8832.39
    280120     8831.98
    280160     8834.43
    280200     8833.78
    280240     8837.17
    280280     8838.34
    280320     8837.88
    280360     8839.53
    280400     8842.64
    280440     8842.76
    280480     8843.52
    280520     8844.87
    280560     8847.89
    280600     8847.11
    280640     8848.16
    280680      8850.5
    280720     8852.79
    280760      8852.1
    280800     8852.93
    280840      8855.8
    280880     8857.71
    280920     8857.28
    280960      8859.8
    281000      8859.1
    281040     8862.49
    281080      8863.7
    281120      8863.2
    281160     8864.87
    281200     8867.94
    281240     8868.09
    281280      8868.8
    281320     8870.18
    281360     8873.25
    281400     8872.43
    281440     8873.47
    281480     8875.83
    281520     8878.09
    281560     8877.42
    281600     8878.26
    281640     8881.16
    281680     8883.02
    281720     8882.58
    281760     8885.17
    281800     8884.39
    281840     8887.82
    281880     8889.04
    281920     8888.54
    281960     8890.22
    282000     8893.28
    282040     8893.42
    282080     8894.07
    282120     8895.52
    282160     8898.62
    282200     8897.78
    282240     8898.78
    282280     8901.16
    282320     8903.44
    282360     8902.77
    282400     8903.59
    282440      8906.5
    282480     8908.35
    282520     8907.96
    282560     8910.54
    282600     8909.77
    282640      8913.2
    282680     8914.36
    282720     8913.93
    282760     8915.59
    282800     8918.66
    282840     8918.76
    282880     8919.42
    282920     8920.87
    282960        8924
    283000     8923.16
    283040     8924.11
    283080     8926.48
    283120     8928.77
    283160     8928.05
    283200     8928.95
    283240     8931.83
    283280     8933.74
    283320     8933.33
    283360     8935.89
    283400     8935.17
    283440     8938.58
    283480     8939.73
    283520     8939.28
    283560     8940.98
    283600     8944.03
    283640     8944.15
    283680     8944.78
    283720     8946.25
    283760     8949.38
    283800     8948.56
    283840     8949.48
    283880     8951.84
    283920     8954.09
    283960      8953.4
    284000     8954.28
    284040     8957.22
    284080     8959.04
    284120     8958.67
    284160     8961.22
    284200     8960.48
    284240      8963.9
    284280     8965.05
    284320     8964.58
    284360     8966.31
    284400     8969.39
    284440     8969.48
    284480     8970.11
    284520     8971.59
    284560      8974.7
    284600     8973.89
    284640      8974.8
    284680      8977.2
    284720     8979.44
    284760     8978.76
    284800     8979.56
    284840     8982.54
    284880     8984.38
    284920     8984.02
    284960     8986.54
    285000     8985.78
    285040     8989.27
    285080     8990.41
    285120      8989.9
    285160     8991.63
    285200     8994.72
    285240     8994.82
    285280     8995.43
    285320     8996.96
    285360     9000.07
    285400     8999.18
    285440     9000.05
    285480      9002.5
    285520     9004.77
    285560     9004.06
    285600     9004.95
    285640     9007.87
    285680      9009.7
    285720     9009.32
    285760     9011.86
    285800     9011.03
    285840     9014.55
    285880     9015.75
    285920     9015.25
    285960     9016.98
    286000     9020.02
    286040      9020.1
    286080      9020.7
    286120     9022.24
    286160     9025.43
    286200     9024.42
    286240      9025.4
    286280      9027.8
    286320     9030.09
    286360      9029.4
    286400     9030.25
    286440     9033.19
    286480     9035.04
    286520     9034.64
    286560     9037.26
    286600     9036.37
    286640     9039.87
    286680     9041.07
    286720     9040.57
    286760     9042.33
    286800     9045.34
    286840     9045.39
    286880        9046
    286920     9047.56
    286960     9050.72
    287000     9049.73
    287040     9050.73
    287080     9053.08
    287120     9055.44
    287160     9054.71
    287200     9055.57
    287240     9058.55
    287280     9060.35
    287320        9060
    287360     9062.58
    287400     9061.71
    287440     9065.22
    287480     9066.34
    287520     9065.85
    287560     9067.65
    287600     9070.68
    287640     9070.68
    287680     9071.31
    287720     9072.88
    287760        9076
    287800     9075.03
    287840     9076.09
    287880     9078.38
    287920     9080.73
    287960     9079.97
    288000     9080.84
    288040     9083.84
    288080     9085.64
    288120     9085.27
    288160     9087.87
    288200     9087.01
    288240     9090.51
    288280     9091.64
    288320     9091.16
    288360     9092.97
    288400        9096
    288440     9095.97
    288480     9096.61
    288520     9098.18
    288560      9101.3
    288600     9100.38
    288640      9101.4
    288680     9103.72
    288720     9106.03
    288760      9105.3
    288800     9106.16
    288840     9109.17
    288880     9111.01
    288920     9110.62
    288960     9113.16
    289000     9112.37
    289040     9115.83
    289080     9116.92
    289120      9116.5
    289160     9118.28
    289200     9121.32
    289240     9121.24
    289280     9121.91
    289320     9123.49
    289360      9126.6
    289400      9125.7
    289440      9126.7
    289480     9128.99
    289520     9131.33
    289560     9130.56
    289600     9131.51
    289640     9134.48
    289680     9136.35
    289720     9135.87
    289760     9138.42
    289800     9137.66
    289840     9141.15
    289880     9142.25
    289920     9141.83
    289960     9143.59
    290000     9146.59
    290040     9146.48
    290080     9147.19
    290120     9148.78
    290160     9151.86
    290200     9150.95
    290240     9151.97
    290280     9154.31
    290320     9156.62
    290360      9155.8
    290400     9156.82
    290440     9159.78
    290480     9161.67
    290520     9161.18
    290560     9163.69
    290600     9162.96
    290640     9166.42
    290680     9167.56
    290720     9167.13
    290760     9168.86
    290800     9171.86
    290840     9171.78
    290880     9172.43
    290920     9174.11
    290960     9177.17
    291000     9176.24
    291040     9177.28
    291080     9179.59
    291120     9181.92
    291160     9181.12
    291200     9182.12
    291240     9185.11
    291280     9186.97
    291320     9186.47
    291360     9189.01
    291400     9188.28
    291440     9191.78
    291480     9192.93
    291520     9192.43
    291560     9194.14
    291600     9197.18
    291640     9197.09
    291680     9197.77
    291720     9199.43
    291760     9202.54
    291800     9201.54
    291840      9202.6
    291880     9204.89
    291920     9207.24
    291960     9206.48
    292000     9207.42
    292040     9210.47
    292080      9212.3
    292120     9211.82
    292160     9214.31
    292200     9213.61
    292240     9217.11
    292280     9218.27
    292320     9217.71
    292360      9219.5
    292400     9222.49
    292440     9222.43
    292480     9223.07
    292520     9224.75
    292560     9227.85
    292600     9226.88
    292640     9227.92
    292680     9230.18
    292720     9232.56
    292760     9231.79
    292800     9232.72
    292840     9235.87
    292880     9237.59
    292920     9237.17
    292960     9239.64
    293000     9238.87
    293040     9242.48
    293080     9243.65
    293120     9243.02
    293160     9244.86
    293200      9247.8
    293240     9247.75
    293280     9248.39
    293320     9250.09
    293360     9253.18
    293400     9252.19
    293440     9253.22
    293480     9255.51
    293520     9257.88
    293560     9257.11
    293600     9258.01
    293640     9261.19
    293680     9262.94
    293720     9262.48
    293760        9265
    293800     9264.15
    293840     9267.77
    293880     9268.93
    293920     9268.32
    293960     9270.14
    294000      9273.1
    294040     9272.98
    294080     9273.67
    294120     9275.37
    294160     9278.55
    294200     9277.48
    294240     9278.51
    294280     9280.86
    294320     9283.15
    294360     9282.38
    294400     9283.31
    294440     9286.48
    294480     9288.25
    294520     9287.85
    294560     9290.36
    294600     9289.46
    294640     9293.12
    294680     9294.25
    294720      9293.6
    294760     9295.46
    294800      9298.4
    294840     9298.26
    294880     9298.98
    294920     9300.63
    294960     9303.82
    295000     9302.77
    295040     9303.77
    295080     9306.15
    295120     9308.44
    295160     9307.65
    295200     9308.54
    295240     9311.77
    295280     9313.57
    295320     9313.17
    295360     9315.68
    295400     9314.73
    295440      9318.4
    295480     9319.52
    295520     9318.92
    295560     9320.74
    295600      9323.7
    295640      9323.6
    295680     9324.23
    295720      9325.9
    295760     9329.14
    295800     9328.04
    295840     9329.07
    295880     9331.45
    295920     9333.74
    295960     9332.96
    296000     9333.82
    296040     9337.08
    296080     9338.86
    296120     9338.51
    296160     9341.02
    296200     9340.08
    296240     9343.69
    296280     9344.85
    296320     9344.23
    296360     9345.98
    296400     9349.01
    296440     9348.93
    296480     9349.55
    296520     9351.21
    296560     9354.45
    296600     9353.38
    296640     9354.42
    296680     9356.77
    296720     9359.08
    296760     9358.23
    296800     9359.14
    296840     9362.43
    296880     9364.22
    296920     9363.86
    296960     9366.32
    297000     9365.42
    297040        9369
    297080     9370.17
    297120      9369.6
    297160     9371.28
    297200     9374.39
    297240     9374.26
    297280     9374.89
    297320     9376.54
    297360     9379.76
    297400     9378.76
    297440     9379.79
    297480     9382.06
    297520     9384.39
    297560     9383.53
    297600     9384.44
    297640     9387.77
    297680     9389.57
    297720     9389.18
    297760     9391.58
    297800     9390.75
    297840     9394.31
    297880     9395.43
    297920     9394.93
    297960     9396.61
    298000     9399.67
    298040     9399.61
    298080     9400.24
    298120     9401.84
    298160     9405.09
    298200     9404.04
    298240     9405.07
    298280     9407.32
    298320     9409.72
    298360     9408.81
    298400     9409.73
    298440     9413.04
    298480     9414.81
    298520     9414.46
    298560     9416.84
    298600     9415.98
    298640     9419.63
    298680     9420.71
    298720     9420.25
    298760     9421.85
    298800     9424.99
    298840     9424.88
    298880     9425.53
    298920      9427.1
    298960      9430.4
    299000     9429.29
    299040     9430.37
    299080     9432.55
    299120     9435.02
    299160     9434.07
    299200     9435.01
    299240     9438.32
    299280     9440.07
    299320     9439.74
    299360     9442.14
    299400     9441.27
    299440      9444.9
    299480     9446.03
    299520      9445.5
    299560     9447.12
    299600     9450.27
    299640     9450.13
    299680     9450.79
    299720     9452.38
    299760     9455.69
    299800     9454.55
    299840     9455.65
    299880     9457.83
    299920     9460.33
    299960     9459.34
    300000     9460.28
    300040     9463.61
    300080     9465.33
    300120     9465.03
    300160     9467.44
    300200     9466.54
    300240     9470.22
    300280     9471.26
    300320     9470.74
    300360      9472.4
    300400     9475.56
    300440     9475.37
    300480     9476.05
    300520     9477.67
    300560     9480.88
    300600     9479.77
    300640      9480.9
    300680     9483.08
    300720     9485.57
    300760     9484.57
    300800      9485.5
    300840     9488.88
    300880     9490.59
    300920     9490.32
    300960      9492.7
    301000     9491.81
    301040     9495.43
    301080     9496.49
    301120        9496
    301160      9497.7
    301200     9500.82
    301240     9500.66
    301280     9501.31
    301320     9502.89
    301360      9506.1
    301400        9505
    301440     9506.18
    301480     9508.34
    301520     9510.81
    301560     9509.85
    301600     9510.76
    301640     9514.16
    301680     9515.76
    301720     9515.56
    301760     9517.93
    301800     9516.96
    301840     9520.66
    301880     9521.71
    301920     9521.27
    301960     9522.96
    302000      9526.1
    302040     9525.94
    302080     9526.55
    302120     9528.18
    302160     9531.38
    302200     9530.27
    302240      9531.4
    302280     9533.56
    302320     9536.03
    302360      9535.1
    302400     9536.02
    302440     9539.38
    302480     9540.92
    302520      9540.8
    302560      9543.2
    302600     9542.22
    302640      9545.9
    302680     9546.98
    302720     9546.58
    302760     9548.23
    302800     9551.36
    302840     9551.18
    302880     9551.81
    302920     9553.44
    302960     9556.65
    303000     9555.56
    303040     9556.68
    303080     9558.82
    303120     9561.23
    303160     9560.32
    303200     9561.28
    303240     9564.69
    303280     9566.19
    303320     9566.06
    303360     9568.44
    303400      9567.4
    303440     9571.17
    303480     9572.24
    303520     9571.82
    303560     9573.43
    303600     9576.62
    303640     9576.37
    303680     9577.08
    303720     9578.67
    303760     9581.95
    303800      9580.8
    303840      9581.9
    303880     9584.12
    303920      9586.5
    303960     9585.55
    304000     9586.56
    304040     9589.94
    304080     9591.51
    304120     9591.31
    304160     9593.69
    304200     9592.62
    304240     9596.43
    304280     9597.44
    304320     9597.04
    304360     9598.63
    304400     9601.91
    304440     9601.62
    304480     9602.33
    304520     9603.92
    304560     9607.19
    304600     9606.01
    304640     9607.13
    304680     9609.35
    304720     9611.69
    304760     9610.71
    304800     9611.77
    304840     9615.17
    304880     9616.76
    304920     9616.56
    304960     9618.88
    305000     9617.86
    305040     9621.65
    305080     9622.72
    305120     9622.28
    305160     9623.87
    305200     9627.13
    305240     9626.84
    305280      9627.6
    305320     9629.12
    305360     9632.39
    305400     9631.26
    305440     9632.37
    305480     9634.58
    305520     9636.91
    305560     9635.91
    305600     9636.96
    305640      9640.4
    305680     9641.97
    305720     9641.83
    305760     9644.14
    305800     9643.09
    305840      9646.9
    305880     9647.96
    305920      9647.5
    305960     9649.08
    306000     9652.36
    306040     9652.07
    306080     9652.82
    306120     9654.36
    306160     9657.66
    306200     9656.49
    306240      9657.6
    306280      9659.8
    306320     9662.13
    306360     9661.13
    306400      9662.2
    306440     9665.62
    306480      9667.2
    306520     9667.07
    306560     9669.38
    306600     9668.29
    306640     9672.12
    306680     9673.18
    306720      9672.7
    306760     9674.36
    306800     9677.58
    306840     9677.25
    306880     9678.04
    306920     9679.55
    306960     9682.91
    307000     9681.74
    307040     9682.84
    307080     9685.06
    307120     9687.31
    307160     9686.31
    307200     9687.42
    307240     9690.82
    307280     9692.43
    307320     9692.29
    307360      9694.6
    307400      9693.5
    307440     9697.36
    307480     9698.39
    307520     9697.93
    307560      9699.6
    307600     9702.78
    307640     9702.53
    307680     9703.28
    307720     9704.83
    307760     9708.12
    307800     9706.97
    307840     9708.07
    307880     9710.24
    307920     9712.53
    307960     9711.52
    308000     9712.67
    308040     9716.07
    308080     9717.72
    308120     9717.55
    308160     9719.82
    308200     9718.75
    308240     9722.62
    308280     9723.64
    308320     9723.22
    308360     9724.84
    308400     9728.04
    308440     9727.78
    308480     9728.55
    308520     9730.08
    308560     9733.29
    308600     9732.16
    308640     9733.33
    308680     9735.44
    308720     9737.72
    308760     9736.77
    308800     9737.87
    308840     9741.27
    308880     9742.92
    308920     9742.75
    308960     9745.01
    309000     9743.94
    309040     9747.88
    309080     9748.83
    309120     9748.44
    309160     9750.09
    309200     9753.32
    309240     9753.01
    309280     9753.83
    309320     9755.32
    309360     9758.56
    309400      9757.4
    309440     9758.61
    309480      9760.7
    309520     9762.96
    309560     9762.05
    309600      9763.1
    309640     9766.51
    309680     9768.21
    309720     9768.01
    309760      9770.2
    309800      9769.2
    309840     9773.08
    309880        9774
    309920     9773.64
    309960     9775.27
    310000     9778.53
    310040     9778.28
    310080     9779.01
    310120     9780.55
    310160     9783.81
    310200     9782.62
    310240     9783.79
    310280     9785.89
    310320     9788.22
    310360     9787.32
    310400     9788.29
    310440     9791.74
    310480      9793.4
    310520     9793.22
    310560     9795.44
    310600     9794.43
    310640      9798.3
    310680     9799.15
    310720     9798.84
    310760     9800.46
    310800     9803.75
    310840     9803.47
    310880     9804.23
    310920     9805.72
    310960     9808.98
    311000     9807.83
    311040     9808.97
    311080     9811.06
    311120     9813.47
    311160     9812.49
    311200     9813.44
    311240     9816.91
    311280     9818.58
    311320     9818.41
    311360     9820.59
    311400     9819.61
    311440     9823.49
    311480     9824.36
    311520     9824.04
    311560     9825.69
    311600        9829
    311640     9828.62
    311680      9829.4
    311720     9830.94
    311760     9834.19
    311800     9833.05
    311840     9834.11
    311880     9836.26
    311920     9838.65
    311960     9837.69
    312000     9838.61
    312040     9842.07
    312080     9843.76
    312120     9843.58
    312160      9845.8
    312200      9844.8
    312240      9848.7
    312280     9849.54
    312320     9849.25
    312360     9850.92
    312400     9854.22
    312440     9853.86
    312480     9854.63
    312520     9856.15
    312560     9859.41
    312600     9858.26
    312640      9859.3
    312680     9861.46
    312720     9863.83
    312760     9862.92
    312800      9863.8
    312840     9867.28
    312880     9868.96
    312920     9868.76
    312960     9870.94
    313000     9869.99
    313040     9873.88
    313080      9874.7
    313120      9874.4
    313160     9876.17
    313200     9879.43
    313240     9879.05
    313280     9879.87
    313320     9881.34
    313360     9884.66
    313400      9883.5
    313440     9884.53
    313480     9886.63
    313520     9889.05
    313560     9888.12
    313600     9888.98
    313640     9892.49
    313680     9894.15
    313720     9893.98
    313760     9896.17
    313800      9895.2
    313840     9899.09
    313880     9899.89
    313920     9899.59
    313960     9901.35
    314000     9904.62
    314040     9904.27
    314080     9905.06
    314120      9906.6
    314160     9909.86
    314200     9908.67
    314240     9909.75
    314280     9911.79
    314320     9914.21
    314360     9913.33
    314400     9914.11
    314440     9917.65
    314480     9919.35
    314520     9919.14
    314560     9921.34
    314600     9920.32
    314640     9924.26
    314680     9925.04
    314720     9924.74
    314760     9926.47
    314800     9929.77
    314840     9929.47
    314880      9930.2
    314920     9931.76
    314960     9934.98
    315000     9933.82
    315040     9934.88
    315080     9936.96
    315120      9939.4
    315160      9938.5
    315200     9939.25
    315240      9942.8
    315280     9944.44
    315320     9944.26
    315360     9946.51
    315400     9945.49
    315440     9949.39
    315480     9950.17
    315520     9949.87
    315560     9951.62
    315600      9954.9
    315640     9954.63
    315680     9955.35
    315720      9956.9
    315760     9960.11
    315800     9958.98
    315840     9960.04
    315880     9962.11
    315920     9964.55
    315960     9963.65
    316000     9964.41
    316040     9967.95
    316080      9969.6
    316120     9969.42
    316160     9971.69
    316200     9970.71
    316240     9974.56
    316280     9975.37
    316320     9975.04
    316360     9976.79
    316400     9980.05
    316440     9979.76
    316480     9980.54
    316520     9982.04
    316560      9985.3
    316600     9984.17
    316640     9985.22
    316680      9987.3
    316720     9989.76
    316760     9988.81
    316800     9989.62
    316840     9993.12
    316880     9994.75
    316920     9994.54
    316960     9996.88
    317000     9995.86
    317040     9999.72
    317080     10000.6
    317120     10000.2
    317160       10002
    317200     10005.3
    317240     10004.9
    317280     10005.7
    317320     10007.2
    317360     10010.4
    317400     10009.3
    317440     10010.4
    317480     10012.5
    317520     10014.9
    317560       10014
    317600     10014.7
    317640     10018.3
    317680       10020
    317720     10019.7
    317760     10022.1
    317800       10021
    317840     10024.9
    317880     10025.7
    317920     10025.3
    317960     10027.2
    318000     10030.4
    318040     10030.1
    318080     10030.9
    318120     10032.4
    318160     10035.6
    318200     10034.5
    318240     10035.5
    318280     10037.6
    318320     10040.1
    318360     10039.2
    318400     10039.9
    318440     10043.5
    318480     10045.2
    318520     10044.9
    318560     10047.2
    318600     10046.3
    318640     10050.1
    318680     10050.9
    318720     10050.5
    318760     10052.4
    318800     10055.6
    318840     10055.3
    318880     10056.1
    318920     10057.5
    318960     10060.7
    319000     10059.6
    319040     10060.7
    319080     10062.8
    319120     10065.3
    319160     10064.4
    319200     10065.1
    319240     10068.6
    319280     10070.3
    319320     10070.1
    319360     10072.4
    319400     10071.4
    319440     10075.3
    319480     10076.1
    319520     10075.7
    319560     10077.6
    319600     10080.8
    319640     10080.5
    319680     10081.2
    319720     10082.7
    319760       10086
    319800     10084.8
    319840     10085.9
    319880     10087.9
    319920     10090.4
    319960     10089.5
    320000     10090.2
    320040     10093.8
    320080     10095.5
    320120     10095.3
    320160     10097.6
    320200     10096.6
    320240     10100.5
    320280     10101.3
    320320     10100.8
    320360     10102.7
    320400       10106
    320440     10105.6
    320480     10106.4
    320520     10107.8
    320560     10111.2
    320600       10110
    320640       10111
    320680     10113.1
    320720     10115.6
    320760     10114.6
    320800     10115.4
    320840     10118.9
    320880     10120.7
    320920     10120.5
    320960     10122.8
    321000     10121.7
    321040     10125.7
    321080     10126.4
    321120       10126
    321160     10127.9
    321200     10131.2
    321240     10130.8
    321280     10131.6
    321320       10133
    321360     10136.4
    321400     10135.2
    321440     10136.2
    321480     10138.3
    321520     10140.8
    321560     10139.8
    321600     10140.5
    321640     10144.1
    321680     10145.9
    321720     10145.7
    321760     10148.1
    321800       10147
    321840     10150.9
    321880     10151.6
    321920     10151.2
    321960     10153.2
    322000     10156.4
    322040       10156
    322080     10156.8
    322120     10158.2
    322160     10161.6
    322200     10160.5
    322240     10161.5
    322280     10163.5
    322320       10166
    322360       10165
    322400     10165.7
    322440     10169.4
    322480     10171.1
    322520     10170.9
    322560     10173.3
    322600     10172.1
    322640     10176.1
    322680     10176.8
    322720     10176.4
    322760     10178.4
    322800     10181.6
    322840     10181.2
    322880       10182
    322920     10183.3
    322960     10186.7
    323000     10185.7
    323040     10186.7
    323080     10188.7
    323120     10191.3
    323160     10190.2
    323200     10190.8
    323240     10194.6
    323280     10196.3
    323320     10196.1
    323360     10198.5
    323400     10197.4
    323440     10201.3
    323480       10202
    323520     10201.5
    323560     10203.6
    323600     10206.8
    323640     10206.4
    323680     10207.2
    323720     10208.6
    323760     10211.9
    323800     10210.8
    323840     10211.9
    323880     10213.9
    323920     10216.5
    323960     10215.4
    324000     10216.1
    324040     10219.7
    324080     10221.5
    324120     10221.4
    324160     10223.7
    324200     10222.6
    324240     10226.6
    324280     10227.2
    324320     10226.8
    324360     10228.8
    324400       10232
    324440     10231.6
    324480     10232.4
    324520     10233.9
    324560     10237.1
    324600       10236
    324640     10237.1
    324680     10239.2
    324720     10241.6
    324760     10240.6
    324800     10241.3
    324840       10245
    324880     10246.7
    324920     10246.5
    324960     10248.9
    325000     10247.9
    325040     10251.8
    325080     10252.4
    325120       10252
    325160       10254
    325200     10257.2
    325240     10256.9
    325280     10257.6
    325320     10259.1
    325360     10262.3
    325400     10261.2
    325440     10262.2
    325480     10264.4
    325520     10266.9
    325560     10265.8
    325600     10266.5
    325640     10270.2
    325680       10272
    325720     10271.8
    325760     10274.1
    325800     10273.2
    325840       10277
    325880     10277.6
    325920     10277.2
    325960     10279.3
    326000     10282.5
    326040     10282.1
    326080     10282.8
    326120     10284.3
    326160     10287.5
    326200     10286.5
    326240     10287.4
    326280     10289.5
    326320     10292.1
    326360       10291
    326400     10291.7
    326440     10295.4
    326480     10297.2
    326520     10296.9
    326560     10299.4
    326600     10298.4
    326640     10302.2
    326680     10302.8
    326720     10302.4
    326760     10304.5
    326800     10307.7
    326840     10307.3
    326880     10307.9
    326920     10309.6
    326960     10312.7
    327000     10311.7
    327040     10312.6
    327080     10314.8
    327120     10317.3
    327160     10316.2
    327200     10316.9
    327240     10320.6
    327280     10322.4
    327320     10322.2
    327360     10324.6
    327400     10323.5
    327440     10327.4
    327480     10328.1
    327520     10327.6
    327560     10329.7
    327600     10332.8
    327640     10332.5
    327680     10333.1
    327720     10334.8
    327760       10338
    327800     10336.9
    327840     10337.8
    327880     10339.9
    327920     10342.4
    327960     10341.3
    328000     10342.1
    328040     10345.8
    328080     10347.6
    328120     10347.4
    328160     10349.8
    328200     10348.7
    328240     10352.6
    328280     10353.3
    328320     10352.8
    328360     10354.9
    328400     10358.1
    328440     10357.7
    328480     10358.3
    328520       10360
    328560     10363.2
    328600     10362.1
    328640     10362.9
    328680     10365.1
    328720     10367.7
    328760     10366.5
    328800     10367.2
    328840       10371
    328880     10372.8
    328920     10372.6
    328960       10375
    329000     10373.9
    329040     10377.8
    329080     10378.4
    329120     10377.9
    329160     10380.1
    329200     10383.3
    329240     10382.9
    329280     10383.5
    329320     10385.1
    329360     10388.4
    329400     10387.3
    329440     10388.1
    329480     10390.2
    329520     10392.9
    329560     10391.6
    329600     10392.4
    329640     10396.1
    329680       10398
    329720     10397.7
    329760     10400.2
    329800     10399.1
    329840     10402.9
    329880     10403.6
    329920     10403.1
    329960     10405.2
    330000     10408.4
    330040     10408.1
    330080     10408.6
    330120     10410.4
    330160     10413.5
    330200     10412.5
    330240     10413.3
    330280     10415.4
    330320       10418
    330360     10416.8
    330400     10417.6
    330440     10421.3
    330480     10423.2
    330520       10423
    330560     10425.4
    330600     10424.2
    330640       10428
    330680     10428.8
    330720     10428.3
    330760     10430.4
    330800     10433.6
    330840     10433.2
    330880     10433.8
    330920     10435.5
    330960     10438.7
    331000     10437.6
    331040     10438.4
    331080     10440.6
    331120     10443.2
    331160       10442
    331200     10442.8
    331240     10446.4
    331280     10448.4
    331320     10448.1
    331360     10450.5
    331400     10449.4
    331440     10453.1
    331480     10453.9
    331520     10453.4
    331560     10455.6
    331600     10458.7
    331640     10458.4
    331680     10458.9
    331720     10460.7
    331760     10463.8
    331800     10462.7
    331840     10463.5
    331880     10465.7
    331920     10468.3
    331960     10467.1
    332000     10467.9
    332040     10471.5
    332080     10473.5
    332120     10473.2
    332160     10475.6
    332200     10474.5
    332240     10478.3
    332280       10479
    332320     10478.6
    332360     10480.7
    332400     10483.8
    332440     10483.5
    332480       10484
    332520     10485.8
    332560     10488.9
    332600     10487.8
    332640     10488.7
    332680     10490.8
    332720     10493.4
    332760     10492.4
    332800       10493
    332840     10496.6
    332880     10498.7
    332920     10498.4
    332960     10500.8
    333000     10499.7
    333040     10503.5
    333080     10504.2
    333120     10503.7
    333160     10505.8
    333200       10509
    333240     10508.6
    333280     10509.1
    333320     10510.9
    333360       10514
    333400       10513
    333440     10513.8
    333480     10515.9
    333520     10518.5
    333560     10517.5
    333600     10518.2
    333640     10521.8
    333680     10523.8
    333720     10523.5
    333760       10526
    333800     10524.8
    333840     10528.6
    333880     10529.3
    333920     10528.9
    333960       10531
    334000     10534.1
    334040     10533.7
    334080     10534.3
    334120     10536.1
    334160     10539.1
    334200     10538.2
    334240     10538.9
    334280     10541.1
    334320     10543.7
    334360     10542.6
    334400     10543.3
    334440       10547
    334480       10549
    334520     10548.7
    334560     10551.1
    334600       10550
    334640     10553.7
    334680     10554.5
    334720       10554
    334760     10556.1
    334800     10559.3
    334840     10558.9
    334880     10559.6
    334920     10561.3
    334960     10564.4
    335000     10563.4
    335040     10564.1
    335080     10566.2
    335120     10568.9
    335160     10567.7
    335200     10568.5
    335240     10572.2
    335280     10574.2
    335320       10574
    335360     10576.3
    335400     10575.2
    335440     10578.9
    335480     10579.7
    335520     10579.2
    335560     10581.3
    335600     10584.5
    335640     10584.1
    335680     10584.8
    335720     10586.5
    335760     10589.5
    335800     10588.6
    335840     10589.3
    335880     10591.4
    335920       10594
    335960     10592.9
    336000     10593.6
    336040     10597.4
    336080     10599.3
    336120     10599.2
    336160     10601.5
    336200     10600.4
    336240     10604.1
    336280     10604.9
    336320     10604.4
    336360     10606.5
    336400     10609.6
    336440     10609.2
    336480       10610
    336520     10611.7
    336560     10614.8
    336600     10613.8
    336640     10614.5
    336680     10616.6
    336720     10619.3
    336760       10618
    336800     10618.8
    336840     10622.6
    336880     10624.5
    336920     10624.4
    336960     10626.7
    337000     10625.6
    337040     10629.3
    337080     10630.1
    337120     10629.6
    337160     10631.7
    337200     10634.8
    337240     10634.5
    337280     10635.2
    337320     10636.9
    337360     10639.9
    337400       10639
    337440     10639.6
    337480     10641.8
    337520     10644.5
    337560     10643.3
    337600     10644.1
    337640     10647.8
    337680     10649.7
    337720     10649.6
    337760     10651.9
    337800     10650.7
    337840     10654.5
    337880     10655.3
    337920     10654.8
    337960     10656.9
    338000       10660
    338040     10659.7
    338080     10660.5
    338120     10662.2
    338160     10665.1
    338200     10664.3
    338240     10664.9
    338280     10667.1
    338320     10669.7
    338360     10668.5
    338400     10669.3
    338440     10673.1
    338480       10675
    338520     10674.9
    338560     10677.2
    338600       10676
    338640     10679.7
    338680     10680.6
    338720     10680.1
    338760     10682.2
    338800     10685.3
    338840       10685
    338880     10685.8
    338920     10687.4
    338960     10690.4
    339000     10689.5
    339040     10690.2
    339080     10692.4
    339120     10695.1
    339160     10693.8
    339200     10694.7
    339240     10698.4
    339280     10700.2
    339320     10700.2
    339360     10702.5
    339400     10701.3
    339440       10705
    339480     10705.9
    339520     10705.4
    339560     10707.5
    339600     10710.6
    339640     10710.3
    339680     10711.1
    339720     10712.8
    339760     10715.7
    339800     10714.9
    339840     10715.5
    339880     10717.7
    339920     10720.4
    339960     10719.1
    340000       10720
    340040     10723.6
    340080     10725.5
    340120     10725.5
    340160     10727.8
    340200     10726.6
    340240     10730.3
    340280     10731.2
    340320     10730.7
    340360     10732.8
    340400       10736
    340440     10735.6
    340480     10736.4
    340520     10738.1
    340560       10741
    340600     10740.2
    340640     10740.8
    340680       10743
    340720     10745.8
    340760     10744.3
    340800     10745.3
    340840       10749
    340880     10750.9
    340920     10750.8
    340960     10753.1
    341000       10752
    341040     10755.6
    341080     10756.5
    341120     10756.1
    341160     10758.1
    341200     10761.3
    341240     10760.9
    341280     10761.7
    341320     10763.4
    341360     10766.3
    341400     10765.5
    341440     10766.1
    341480     10768.3
    341520     10771.1
    341560     10769.6
    341600     10770.5
    341640     10774.3
    341680     10776.2
    341720     10776.1
    341760     10778.4
    341800     10777.2
    341840     10780.9
    341880     10781.9
    341920     10781.3
    341960     10783.5
    342000     10786.6
    342040     10786.2
    342080       10787
    342120     10788.7
    342160     10791.6
    342200     10790.8
    342240     10791.4
    342280     10793.5
    342320     10796.4
    342360       10795
    342400     10795.8
    342440     10799.6
    342480     10801.4
    342520     10801.3
    342560     10803.7
    342600     10802.5
    342640     10806.2
    342680     10807.1
    342720     10806.6
    342760     10808.8
    342800     10811.9
    342840     10811.5
    342880     10812.4
    342920       10814
    342960     10816.9
    343000     10816.2
    343040     10816.7
    343080     10818.8
    343120     10821.8
    343160     10820.3
    343200     10821.1
    343240     10824.9
    343280     10826.7
    343320     10826.6
    343360       10829
    343400     10827.8
    343440     10831.4
    343480     10832.3
    343520     10831.8
    343560       10834
    343600     10837.1
    343640     10836.7
    343680     10837.5
    343720     10839.3
    343760     10842.1
    343800     10841.4
    343840       10842
    343880       10844
    343920       10847
    343960     10845.6
    344000     10846.4
    344040     10850.2
    344080     10851.9
    344120     10851.9
    344160     10854.2
    344200     10853.1
    344240     10856.7
    344280     10857.6
    344320     10857.1
    344360     10859.3
    344400     10862.3
    344440       10862
    344480     10862.8
    344520     10864.4
    344560     10867.4
    344600     10866.6
    344640     10867.2
    344680     10869.3
    344720     10872.2
    344760     10870.8
    344800     10871.6
    344840     10875.3
    344880     10877.2
    344920     10877.1
    344960     10879.5
    345000     10878.3
    345040     10881.9
    345080     10882.8
    345120     10882.4
    345160     10884.5
    345200     10887.6
    345240     10887.2
    345280     10888.1
    345320     10889.7
    345360     10892.6
    345400     10891.9
    345440     10892.4
    345480     10894.5
    345520     10897.5
    345560       10896
    345600     10896.8
    345640     10900.6
    345680     10902.5
    345720     10902.4
    345760     10904.7
    345800     10903.6
    345840     10907.2
    345880       10908
    345920     10907.6
    345960     10909.7
    346000     10912.9
    346040     10912.5
    346080     10913.3
    346120     10914.9
    346160     10917.9
    346200     10917.2
    346240     10917.7
    346280     10919.7
    346320     10922.7
    346360     10921.3
    346400       10922
    346440     10925.9
    346480     10927.8
    346520     10927.6
    346560       10930
    346600     10928.8
    346640     10932.5
    346680     10933.3
    346720     10932.9
    346760       10935
    346800     10938.1
    346840     10937.7
    346880     10938.6
    346920     10940.1
    346960     10943.2
    347000     10942.4
    347040       10943
    347080     10944.9
    347120       10948
    347160     10946.5
    347200     10947.2
    347240     10951.1
    347280       10953
    347320     10952.9
    347360     10955.2
    347400       10954
    347440     10957.7
    347480     10958.6
    347520     10958.1
    347560     10960.3
    347600     10963.4
    347640     10962.8
    347680     10963.8
    347720     10965.3
    347760     10968.5
    347800     10967.6
    347840     10968.2
    347880     10970.1
    347920     10973.3
    347960     10971.8
    348000     10972.5
    348040     10976.3
    348080     10978.3
    348120     10978.1
    348160     10980.5
    348200     10979.3
    348240       10983
    348280     10983.8
    348320     10983.4
    348360     10985.5
    348400     10988.5
    348440     10988.1
    348480     10989.1
    348520     10990.6
    348560     10993.7
    348600     10992.8
    348640     10993.5
    348680     10995.3
    348720     10998.6
    348760       10997
    348800     10997.6
    348840     11001.5
    348880     11003.6
    348920     11003.3
    348960     11005.8
    349000     11004.5
    349040     11008.2
    349080     11009.1
    349120     11008.6
    349160     11010.7
    349200     11013.7
    349240     11013.3
    349280     11014.3
    349320     11015.8
    349360     11018.9
    349400     11018.1
    349440     11018.7
    349480     11020.6
    349520     11023.7
    349560     11022.2
    349600     11022.9
    349640     11026.9
    349680     11028.9
    349720     11028.6
    349760       11031
    349800     11029.8
    349840     11033.5
    349880     11034.3
    349920     11033.9
    349960       11036
    350000       11039
    350040     11038.6
    350080     11039.6
    350120     11041.1
    350160     11044.2
    350200     11043.3
    350240       11044
    350280     11045.8
    350320       11049
    350360     11047.5
    350400     11048.2
    350440       11052
    350480     11054.1
    350520     11053.8
    350560     11056.2
    350600       11055
    350640     11058.8
    350680     11059.5
    350720     11059.1
    350760     11061.2
    350800     11064.2
    350840     11063.8
    350880     11064.9
    350920     11066.4
    350960     11069.4
    351000     11068.5
    351040     11069.2
    351080     11071.1
    351120     11074.3
    351160     11072.7
    351200     11073.4
    351240     11077.3
    351280     11079.4
    351320     11079.1
    351360     11081.4
    351400     11080.2
    351440       11084
    351480     11084.8
    351520     11084.3
    351560     11086.5
    351600     11089.5
    351640     11089.1
    351680     11090.1
    351720     11091.7
    351760     11094.6
    351800     11093.8
    351840     11094.5
    351880     11096.3
    351920     11099.5
    351960     11097.8
    352000     11098.6
    352040     11102.6
    352080     11104.6
    352120     11104.3
    352160     11106.7
    352200     11105.5
    352240     11109.3
    352280     11110.1
    352320     11109.5
    352360     11111.7
    352400     11114.7
    352440     11114.4
    352480     11115.3
    352520     11116.9
    352560     11119.8
    352600       11119
    352640     11119.7
    352680     11121.6
    352720     11124.8
    352760     11123.1
    352800     11123.8
    352840     11127.8
    352880     11129.9
    352920     11129.6
    352960     11131.9
    353000     11130.7
    353040     11134.5
    353080     11135.3
    353120     11134.8
    353160       11137
    353200     11139.9
    353240     11139.6
    353280     11140.5
    353320     11142.2
    353360     11145.1
    353400     11144.2
    353440     11144.9
    353480     11146.8
    353520     11150.1
    353560     11148.3
    353600     11149.1
    353640     11153.1
    353680     11155.2
    353720     11154.8
    353760     11157.1
    353800     11155.9
    353840     11159.9
    353880     11160.6
    353920     11159.9
    353960     11162.2
    354000     11165.2
    354040     11164.8
    354080     11165.8
    354120     11167.5
    354160     11170.4
    354200     11169.4
    354240     11170.2
    354280       11172
    354320     11175.3
    354360     11173.5
    354400     11174.3
    354440     11178.4
    354480     11180.4
    354520     11180.1
    354560     11182.4
    354600     11181.2
    354640     11185.1
    354680     11185.8
    354720     11185.1
    354760     11187.4
    354800     11190.4
    354840     11190.1
    354880       11191
    354920     11192.7
    354960     11195.6
    355000     11194.7
    355040     11195.4
    355080     11197.3
    355120     11200.6
    355160     11198.8
    355200     11199.6
    355240     11203.6
    355280     11205.7
    355320     11205.3
    355360     11207.6
    355400     11206.4
    355440     11210.3
    355480       11211
    355520     11210.4
    355560     11212.7
    355600     11215.7
    355640     11215.3
    355680     11216.3
    355720       11218
    355760     11220.9
    355800     11219.9
    355840     11220.7
    355880     11222.5
    355920     11225.8
    355960       11224
    356000     11224.9
    356040     11228.9
    356080       11231
    356120     11230.6
    356160     11232.9
    356200     11231.8
    356240     11235.5
    356280     11236.3
    356320     11235.7
    356360     11237.9
    356400       11241
    356440     11240.5
    356480     11241.7
    356520     11243.3
    356560     11246.1
    356600     11245.2
    356640     11245.9
    356680     11247.7
    356720       11251
    356760     11249.3
    356800     11250.1
    356840     11254.1
    356880     11256.2
    356920     11255.8
    356960     11258.2
    357000       11257
    357040     11260.8
    357080     11261.5
    357120     11260.9
    357160     11263.1
    357200     11266.2
    357240     11265.8
    357280     11266.9
    357320     11268.5
    357360     11271.4
    357400     11270.4
    357440     11271.1
    357480       11273
    357520     11276.3
    357560     11274.5
    357600     11275.4
    357640     11279.3
    357680     11281.5
    357720     11281.1
    357760     11283.3
    357800     11282.2
    357840       11286
    357880     11286.7
    357920     11286.1
    357960     11288.4
    358000     11291.4
    358040       11291
    358080     11292.1
    358120     11293.7
    358160     11296.6
    358200     11295.6
    358240     11296.3
    358280     11298.3
    358320     11301.6
    358360     11299.8
    358400     11300.6
    358440     11304.6
    358480     11306.7
    358520     11306.3
    358560     11308.6
    358600     11307.4
    358640     11311.2
    358680     11311.9
    358720     11311.4
    358760     11313.6
    358800     11316.7
    358840     11316.2
    358880     11317.3
    358920       11319
    358960     11321.9
    359000     11320.9
    359040     11321.5
    359080     11323.6
    359120     11326.8
    359160       11325
    359200     11325.8
    359240     11329.9
    359280       11332
    359320     11331.6
    359360     11333.9
    359400     11332.6
    359440     11336.4
    359480     11337.2
    359520     11336.6
    359560     11338.9
    359600       11342
    359640     11341.5
    359680     11342.6
    359720     11344.2
    359760     11347.2
    359800     11346.2
    359840     11346.8
    359880     11348.8
    359920     11352.1
    359960     11350.3
    360000     11351.1
    360040     11355.2
    360080     11357.3
    360120     11356.9
    360160     11359.2
    360200     11357.8
    360240     11361.7
    360280     11362.4
    360320     11361.8
    360360     11364.1
    360400     11367.3
    360440     11366.7
    360480     11367.9
    360520     11369.4
    360560     11372.4
    360600     11371.4
    360640       11372
    360680       11374
    360720     11377.3
    360760     11375.5
    360800     11376.4
    360840     11380.5
    360880     11382.6
    360920     11382.1
    360960     11384.5
    361000       11383
    361040       11387
    361080     11387.7
    361120     11387.1
    361160     11389.3
    361200     11392.5
    361240     11391.9
    361280     11393.2
    361320     11394.7
    361360     11397.7
    361400     11396.6
    361440     11397.3
    361480     11399.3
    361520     11402.6
    361560     11400.9
    361600     11401.7
    361640     11405.7
    361680     11407.8
    361720     11407.4
    361760     11409.8
    361800     11408.3
    361840     11412.3
    361880       11413
    361920     11412.3
    361960     11414.6
    362000     11417.7
    362040     11417.2
    362080     11418.4
    362120       11420
    362160       11423
    362200     11421.9
    362240     11422.6
    362280     11424.6
    362320     11427.9
    362360     11426.1
    362400       11427
    362440       11431
    362480     11433.1
    362520     11432.7
    362560     11435.1
    362600     11433.5
    362640     11437.5
    362680     11438.2
    362720     11437.6
    362760     11439.8
    362800     11442.9
    362840     11442.4
    362880     11443.6
    362920     11445.2
    362960     11448.2
    363000     11447.1
    363040     11447.8
    363080     11449.8
    363120     11453.1
    363160     11451.3
    363200     11452.2
    363240     11456.2
    363280     11458.4
    363320     11457.9
    363360     11460.3
    363400     11458.8
    363440     11462.7
    363480     11463.5
    363520     11462.8
    363560     11465.1
    363600     11468.2
    363640     11467.7
    363680     11468.8
    363720     11470.4
    363760     11473.4
    363800     11472.3
    363840       11473
    363880       11475
    363920     11478.3
    363960     11476.6
    364000     11477.4
    364040     11481.4
    364080     11483.7
    364120       11483
    364160     11485.5
    364200       11484
    364240     11487.9
    364280     11488.7
    364320     11488.1
    364360     11490.2
    364400     11493.4
    364440     11492.9
    364480     11494.1
    364520     11495.6
    364560     11498.7
    364600     11497.5
    364640     11498.3
    364680     11500.2
    364720     11503.5
    364760     11501.8
    364800     11502.7
    364840     11506.6
    364880     11508.9
    364920     11508.3
    364960     11510.8
    365000     11509.3
    365040     11513.2
    365080       11514
    365120     11513.3
    365160     11515.5
    365200     11518.6
    365240     11518.2
    365280     11519.3
    365320     11520.8
    365360     11523.9
    365400     11522.7
    365440     11523.5
    365480     11525.4
    365520     11528.7
    365560       11527
    365600     11527.9
    365640     11531.9
    365680     11534.2
    365720     11533.5
    365760       11536
    365800     11534.6
    365840     11538.5
    365880     11539.2
    365920     11538.6
    365960     11540.7
    366000     11543.9
    366040     11543.5
    366080     11544.5
    366120       11546
    366160     11549.1
    366200     11547.9
    366240     11548.8
    366280     11550.7
    366320       11554
    366360     11552.2
    366400     11553.1
    366440       11557
    366480     11559.4
    366520     11558.7
    366560     11561.3
    366600     11559.8
    366640     11563.7
    366680     11564.5
    366720     11563.8
    366760     11565.9
    366800     11569.1
    366840     11568.7
    366880     11569.7
    366920     11571.2
    366960     11574.2
    367000     11573.2
    367040       11574
    367080     11575.9
    367120     11579.2
    367160     11577.4
    367200     11578.4
    367240     11582.3
    367280     11584.7
    367320     11583.9
    367360     11586.6
    367400       11585
    367440       11589
    367480     11589.7
    367520       11589
    367560     11591.2
    367600     11594.3
    367640       11594
    367680     11594.9
    367720     11596.5
    367760     11599.4
    367800     11598.5
    367840     11599.2
    367880     11601.1
    367920     11604.5
    367960     11602.7
    368000     11603.7
    368040     11607.5
    368080     11609.9
    368120     11609.2
    368160     11611.8
    368200     11610.2
    368240     11614.2
    368280       11615
    368320     11614.3
    368360     11616.5
    368400     11619.6
    368440     11619.2
    368480     11620.2
    368520     11621.7
    368560     11624.7
    368600     11623.7
    368640     11624.4
    368680     11626.4
    368720     11629.8
    368760     11627.9
    368800       11629
    368840     11632.8
    368880     11635.1
    368920     11634.4
    368960       11637
    369000     11635.4
    369040     11639.4
    369080     11640.2
    369120     11639.5
    369160     11641.7
    369200     11644.8
    369240     11644.4
    369280     11645.4
    369320     11646.9
    369360     11649.9
    369400     11648.9
    369440     11649.6
    369480     11651.5
    369520     11654.9
    369560       11653
    369600     11654.2
    369640     11657.9
    369680     11660.3
    369720     11659.6
    369760     11662.2
    369800     11660.7
    369840     11664.6
    369880     11665.4
    369920     11664.7
    369960     11666.9
    370000       11670
    370040     11669.6
    370080     11670.6
    370120     11672.1
    370160     11675.1
    370200     11674.1
    370240     11674.9
    370280     11676.7
    370320     11680.1
    370360     11678.1
    370400     11679.3
    370440     11683.1
    370480     11685.5
    370520     11684.8
    370560     11687.4
    370600     11685.9
    370640     11689.9
    370680     11690.6
    370720     11689.9
    370760     11692.1
    370800     11695.1
    370840     11694.8
    370880     11695.7
    370920     11697.3
    370960     11700.3
    371000     11699.3
    371040       11700
    371080     11701.9
    371120     11705.2
    371160     11703.2
    371200     11704.5
    371240     11708.3
    371280     11710.7
    371320     11709.9
    371360     11712.5
    371400       11711
    371440       11715
    371480     11715.8
    371520       11715
    371560     11717.3
    371600     11720.3
    371640       11720
    371680     11720.8
    371720     11722.4
    371760     11725.3
    371800     11724.4
    371840     11725.1
    371880       11727
    371920     11730.4
    371960     11728.4
    372000     11729.5
    372040     11733.5
    372080     11735.8
    372120     11735.1
    372160     11737.6
    372200     11736.2
    372240     11740.1
    372280     11740.9
    372320     11740.1
    372360     11742.4
    372400     11745.4
    372440     11745.1
    372480     11745.9
    372520     11747.6
    372560     11750.5
    372600     11749.5
    372640     11750.3
    372680     11752.2
    372720     11755.5
    372760     11753.6
    372800     11754.7
    372840     11758.6
    372880     11760.9
    372920     11760.2
    372960     11762.8
    373000     11761.3
    373040     11765.3
    373080     11765.9
    373120     11765.3
    373160     11767.5
    373200     11770.5
    373240     11770.2
    373280     11771.1
    373320     11772.7
    373360     11775.6
    373400     11774.7
    373440     11775.4
    373480     11777.3
    373520     11780.7
    373560     11778.7
    373600     11779.8
    373640     11783.7
    373680     11786.1
    373720     11785.3
    373760       11788
    373800     11786.6
    373840     11790.4
    373880     11791.1
    373920     11790.4
    373960     11792.7
    374000     11795.6
    374040     11795.4
    374080     11796.2
    374120     11797.8
    374160     11800.7
    374200     11799.8
    374240     11800.5
    374280     11802.4
    374320     11805.8
    374360     11803.9
    374400     11804.8
    374440     11808.7
    374480     11811.3
    374520     11810.4
    374560     11813.1
    374600     11811.6
    374640     11815.5
    374680     11816.2
    374720     11815.5
    374760     11817.7
    374800     11820.8
    374840     11820.5
    374880     11821.3
    374920     11822.9
    374960     11825.8
    375000     11824.9
    375040     11825.7
    375080     11827.5
    375120     11830.8
    375160       11829
    375200     11829.9
    375240     11833.8
    375280     11836.4
    375320     11835.5
    375360     11838.2
    375400     11836.7
    375440     11840.6
    375480     11841.2
    375520     11840.7
    375560     11842.9
    375600     11845.9
    375640     11845.6
    375680     11846.5
    375720     11847.9
    375760       11851
    375800     11849.9
    375840     11850.7
    375880     11852.6
    375920     11855.9
    375960     11854.1
    376000     11854.9
    376040     11858.9
    376080     11861.5
    376120     11860.6
    376160     11863.3
    376200     11861.8
    376240     11865.6
    376280     11866.4
    376320     11865.8
    376360       11868
    376400       11871
    376440     11870.7
    376480     11871.6
    376520       11873
    376560       11876
    376600       11875
    376640     11875.8
    376680     11877.7
    376720       11881
    376760     11879.2
    376800     11880.1
    376840       11884
    376880     11886.5
    376920     11885.8
    376960     11888.4
    377000     11886.8
    377040     11890.7
    377080     11891.4
    377120     11890.9
    377160     11893.1
    377200     11896.1
    377240     11895.8
    377280     11896.7
    377320     11898.1
    377360     11901.1
    377400     11900.1
    377440     11900.9
    377480     11902.8
    377520     11906.1
    377560     11904.3
    377600     11905.1
    377640       11909
    377680     11911.7
    377720     11910.9
    377760     11913.6
    377800       11912
    377840     11915.8
    377880     11916.5
    377920       11916
    377960     11918.2
    378000     11921.3
    378040     11920.9
    378080     11921.8
    378120     11923.2
    378160     11926.2
    378200     11925.2
    378240     11925.9
    378280     11927.8
    378320     11931.2
    378360     11929.4
    378400     11930.2
    378440     11934.1
    378480     11936.8
    378520       11936
    378560     11938.7
    378600     11937.1
    378640       11941
    378680     11941.6
    378720     11941.1
    378760     11943.3
    378800     11946.3
    378840       11946
    378880     11946.9
    378920     11948.3
    378960     11951.3
    379000     11950.3
    379040     11951.1
    379080       11953
    379120     11956.3
    379160     11954.4
    379200     11955.2
    379240     11959.2
    379280     11961.9
    379320     11961.1
    379360     11963.9
    379400     11962.3
    379440     11966.1
    379480     11966.7
    379520     11966.2
    379560     11968.4
    379600     11971.4
    379640       11971
    379680       11972
    379720     11973.4
    379760     11976.4
    379800     11975.4
    379840     11976.1
    379880     11978.1
    379920     11981.4
    379960     11979.5
    380000     11980.3
    380040     11984.3
    380080       11987
    380120     11986.1
    380160       11989
    380200     11987.5
    380240     11991.1
    380280     11991.8
    380320     11991.3
    380360     11993.4
    380400     11996.5
    380440     11996.1
    380480     11997.1
    380520     11998.4
    380560     12001.5
    380600     12000.5
    380640     12001.2
    380680     12003.2
    380720     12006.5
    380760     12004.7
    380800     12005.4
    380840     12009.3
    380880     12012.1
    380920     12011.2
    380960     12014.1
    381000     12012.5
    381040     12016.2
    381080     12016.9
    381120     12016.4
    381160     12018.5
    381200     12021.5
    381240     12021.2
    381280     12022.2
    381320     12023.4
    381360     12026.6
    381400     12025.6
    381440     12026.3
    381480     12028.2
    381520     12031.6
    381560     12029.7
    381600     12030.5
    381640     12034.3
    381680     12037.2
    381720     12036.3
    381760     12039.1
    381800     12037.5
    381840     12041.3
    381880     12041.9
    381920     12041.5
    381960     12043.6
    382000     12046.6
    382040     12046.2
    382080     12047.3
    382120     12048.4
    382160     12051.6
    382200     12050.7
    382240     12051.3
    382280     12053.3
    382320     12056.6
    382360     12054.8
    382400     12055.5
    382440     12059.4
    382480     12062.3
    382520     12061.3
    382560     12064.2
    382600     12062.6
    382640     12066.3
    382680       12067
    382720     12066.5
    382760     12068.6
    382800     12071.6
    382840     12071.2
    382880     12072.4
    382920     12073.5
    382960     12076.7
    383000     12075.7
    383040     12076.4
    383080     12078.3
    383120     12081.7
    383160     12079.9
    383200     12080.6
    383240     12084.4
    383280     12087.3
    383320     12086.4
    383360     12089.3
    383400     12087.5
    383440     12091.2
    383480       12092
    383520     12091.4
    383560     12093.6
    383600     12096.7
    383640     12096.2
    383680     12097.3
    383720     12098.5
    383760     12101.8
    383800     12100.7
    383840     12101.4
    383880     12103.3
    383920     12106.7
    383960     12104.9
    384000     12105.6
    384040     12109.4
    384080     12112.3
    384120     12111.4
    384160     12114.3
    384200     12112.6
    384240     12116.2
    384280       12117
    384320     12116.5
    384360     12118.6
    384400     12121.7
    384440     12121.2
    384480     12122.3
    384520     12123.5
    384560     12126.8
    384600     12125.7
    384640     12126.5
    384680     12128.3
    384720     12131.7
    384760     12129.9
    384800     12130.6
    384840     12134.4
    384880     12137.3
    384920     12136.3
    384960     12139.3
    385000     12137.5
    385040     12141.2
    385080       12142
    385120     12141.5
    385160     12143.6
    385200     12146.7
    385240     12146.1
    385280     12147.3
    385320     12148.4
    385360     12151.8
    385400     12150.8
    385440     12151.4
    385480     12153.3
    385520     12156.7
    385560     12154.9
    385600     12155.6
    385640     12159.4
    385680     12162.4
    385720     12161.4
    385760     12164.3
    385800     12162.4
    385840     12166.2
    385880       12167
    385920     12166.5
    385960     12168.6
    386000     12171.7
    386040     12171.2
    386080     12172.4
    386120     12173.4
    386160     12176.8
    386200     12175.8
    386240     12176.4
    386280     12178.3
    386320     12181.7
    386360       12180
    386400     12180.6
    386440     12184.4
    386480     12187.3
    386520     12186.4
    386560     12189.3
    386600     12187.4
    386640     12191.2
    386680     12192.1
    386720     12191.5
    386760     12193.6
    386800     12196.7
    386840     12196.1
    386880     12197.4
    386920     12198.4
    386960     12201.8
    387000     12200.9
    387040     12201.4
    387080     12203.3
    387120     12206.7
    387160       12205
    387200     12205.6
    387240     12209.4
    387280     12212.4
    387320     12211.4
    387360     12214.3
    387400     12212.4
    387440     12216.3
    387480       12217
    387520     12216.5
    387560     12218.6
    387600     12221.6
    387640     12221.2
    387680     12222.5
    387720     12223.5
    387760     12226.7
    387800     12225.8
    387840     12226.5
    387880     12228.3
    387920     12231.7
    387960       12230
    388000     12230.5
    388040     12234.4
    388080     12237.3
    388120     12236.5
    388160     12239.3
    388200     12237.4
    388240     12241.3
    388280     12241.9
    388320     12241.5
    388360     12243.5
    388400     12246.7
    388440     12246.2
    388480     12247.5
    388520     12248.6
    388560     12251.8
    388600     12250.9
    388640     12251.5
    388680     12253.3
    388720     12256.7
    388760     12254.9
    388800     12255.5
    388840     12259.3
    388880     12262.4
    388920     12261.4
    388960     12264.3
    389000     12262.5
    389040     12266.3
    389080       12267
    389120     12266.4
    389160     12268.5
    389200     12271.6
    389240     12271.2
    389280     12272.5
    389320     12273.5
    389360     12276.8
    389400       12276
    389440     12276.4
    389480     12278.3
    389520     12281.7
    389560       12280
    389600     12280.6
    389640     12284.3
    389680     12287.4
    389720     12286.4
    389760     12289.2
    389800     12287.5
    389840     12291.2
    389880     12291.9
    389920     12291.4
    389960     12293.6
    390000     12296.6
    390040     12296.2
    390080     12297.5
    390120     12298.6
    390160     12301.8
    390200       12301
    390240     12301.4
    390280     12303.3
    390320     12306.6
    390360     12304.8
    390400     12305.5
    390440     12309.3
    390480     12312.4
    390520     12311.5
    390560     12314.2
    390600     12312.4
    390640     12316.2
    390680     12316.9
    390720     12316.4
    390760     12318.6
    390800     12321.6
    390840     12321.2
    390880     12322.5
    390920     12323.6
    390960     12326.8
    391000       12326
    391040     12326.4
    391080     12328.2
    391120     12331.7
    391160     12329.8
    391200     12330.5
    391240     12334.3
    391280     12337.4
    391320     12336.4
    391360     12339.1
    391400     12337.4
    391440     12341.2
    391480       12342
    391520     12341.4
    391560     12343.6
    391600     12346.7
    391640     12346.3
    391680     12347.5
    391720     12348.5
    391760     12351.8
    391800     12351.1
    391840     12351.4
    391880     12353.2
    391920     12356.7
    391960     12354.7
    392000     12355.4
    392040     12359.3
    392080     12362.4
    392120     12361.4
    392160     12364.1
    392200     12362.4
    392240     12366.2
    392280       12367
    392320     12366.4
    392360     12368.5
    392400     12371.6
    392440     12371.3
    392480     12372.4
    392520     12373.5
    392560     12376.8
    392600       12376
    392640     12376.3
    392680     12378.1
    392720     12381.6
    392760     12379.6
    392800     12380.5
    392840     12384.3
    392880     12387.4
    392920     12386.4
    392960       12389
    393000     12387.3
    393040     12391.2
    393080     12391.9
    393120     12391.3
    393160     12393.6
    393200     12396.6
    393240     12396.3
    393280     12397.3
    393320     12398.4
    393360     12401.8
    393400       12401
    393440     12401.3
    393480     12403.1
    393520     12406.5
    393560     12404.5
    393600     12405.5
    393640     12409.3
    393680     12412.3
    393720     12411.5
    393760       12414
    393800     12412.3
    393840     12416.3
    393880       12417
    393920     12416.2
    393960     12418.6
    394000     12421.6
    394040     12421.3
    394080     12422.4
    394120     12423.4
    394160     12426.9
    394200       12426
    394240     12426.3
    394280     12428.1
    394320     12431.5
    394360     12429.6
    394400     12430.5
    394440     12434.3
    394480     12437.3
    394520     12436.4
    394560     12439.1
    394600     12437.3
    394640     12441.3
    394680       12442
    394720     12441.2
    394760     12443.6
    394800     12446.6
    394840     12446.3
    394880     12447.3
    394920     12448.5
    394960     12451.9
    395000       12451
    395040     12451.3
    395080     12453.1
    395120     12456.6
    395160     12454.6
    395200     12455.6
    395240     12459.3
    395280     12462.3
    395320     12461.5
    395360     12464.1
    395400     12462.4
    395440     12466.3
    395480     12467.1
    395520     12466.2
    395560     12468.6
    395600     12471.6
    395640     12471.2
    395680     12472.3
    395720     12473.5
    395760     12476.9
    395800       12476
    395840     12476.3
    395880     12478.1
    395920     12481.6
    395960     12479.6
    396000     12480.6
    396040     12484.3
    396080     12487.3
    396120     12486.6
    396160     12489.1
    396200     12487.4
    396240     12491.3
    396280     12492.1
    396320     12491.3
    396360     12493.6
    396400     12496.6
    396440     12496.2
    396480     12497.3
    396520     12498.5
    396560     12501.9
    396600       12501
    396640     12501.2
    396680     12503.1
    396720     12506.6
    396760     12504.6
    396800     12505.6
    396840     12509.4
    396880     12512.3
    396920     12511.5
    396960     12514.2
    397000     12512.4
    397040     12516.2
    397080     12517.1
    397120     12516.3
    397160     12518.7
    397200     12521.6
    397240     12521.3
    397280     12522.4
    397320     12523.5
    397360     12526.9
    397400       12526
    397440     12526.2
    397480     12528.1
    397520     12531.6
    397560     12529.6
    397600     12530.6
    397640     12534.4
    397680     12537.2
    397720     12536.5
    397760     12539.1
    397800     12537.3
    397840     12541.2
    397880     12542.1
    397920     12541.3
    397960     12543.6
    398000     12546.5
    398040     12546.3
    398080     12547.3
    398120     12548.5
    398160     12551.9
    398200     12551.1
    398240     12551.1
    398280     12553.2
    398320     12556.6
    398360     12554.6
    398400     12555.5
    398440     12559.3
    398480     12562.1
    398520     12561.4
    398560     12564.2
    398600     12562.2
    398640     12566.1
    398680       12567
    398720     12566.3
    398760     12568.5
    398800     12571.4
    398840     12571.3
    398880     12572.3
    398920     12573.5
    398960     12576.9
    399000       12576
    399040     12576.1
    399080     12578.1
    399120     12581.5
    399160     12579.5
    399200     12580.5
    399240     12584.3
    399280     12587.1
    399320     12586.4
    399360     12589.2
    399400     12587.2
    399440       12591
    399480     12592.1
    399520     12591.3
    399560     12593.5
    399600     12596.4
    399640     12596.2
    399680     12597.3
    399720     12598.4
    399760     12601.9
    399800       12601
    399840       12601
    399880     12603.1
    399920     12606.6
    399960     12604.4
    400000     12605.5
    400040     12609.3
    400080       12612
    400120     12611.4
    400160     12614.2
    400200     12612.2
    400240       12616
    400280     12617.1
    400320     12616.2
    400360     12618.4
    400400     12621.3
    400440     12621.1
    400480     12622.2
    400520     12623.3
    400560     12626.8
    400600       12626
    400640       12626
    400680     12628.1
    400720     12631.5
    400760     12629.3
    400800     12630.4
    400840     12634.3
    400880     12636.9
    400920     12636.3
    400960     12639.1
    401000     12637.1
    401040       12641
    401080     12642.1
    401120     12641.2
    401160     12643.3
    401200     12646.2
    401240     12646.1
    401280     12647.2
    401320     12648.3
    401360     12651.8
    401400       12651
    401440     12650.9
    401480       12653
    401520     12656.5
    401560     12654.2
    401600     12655.3
    401640     12659.2
    401680     12661.9
    401720     12661.2
    401760     12664.1
    401800     12662.1
    401840     12665.9
    401880     12667.1
    401920     12666.1
    401960     12668.3
    402000     12671.2
    402040     12671.1
    402080     12672.2
    402120     12673.3
    402160     12676.8
    402200       12676
    402240     12675.9
    402280       12678
    402320     12681.5
    402360     12679.1
    402400     12680.3
    402440     12684.2
    402480     12686.9
    402520     12686.2
    402560     12689.1
    402600       12687
    402640     12690.9
    402680       12692
    402720     12691.1
    402760     12693.2
    402800     12696.2
    402840     12696.1
    402880     12697.1
    402920     12698.2
    402960     12701.7
    403000     12700.9
    403040       12701
    403080       12703
    403120     12706.4
    403160       12704
    403200     12705.3
    403240     12709.1
    403280     12711.8
    403320     12711.2
    403360     12714.1
    403400       12712
    403440     12715.8
    403480       12717
    403520       12716
    403560     12718.2
    403600     12721.1
    403640       12721
    403680     12722.1
    403720     12723.2
    403760     12726.7
    403800       12726
    403840       12726
    403880       12728
    403920     12731.4
    403960       12729
    404000     12730.2
    404040     12734.1
    404080     12736.9
    404120     12736.2
    404160       12739
    404200     12737.1
    404240     12740.8
    404280       12742
    404320     12740.9
    404360     12743.2
    404400     12746.1
    404440       12746
    404480       12747
    404520     12748.1
    404560     12751.5
    404600       12751
    404640     12750.9
    404680       12753
    404720     12756.4
    404760     12753.8
    404800     12755.2
    404840     12759.1
    404880     12761.9
    404920     12761.1
    404960     12763.9
    405000       12762
    405040     12765.8
    405080       12767
    405120     12765.9
    405160     12768.2
    405200       12771
    405240     12770.9
    405280     12771.8
    405320     12773.1
    405360     12776.6
    405400     12775.9
    405440     12775.9
    405480       12778
    405520     12781.4
    405560     12778.9
    405600     12780.2
    405640       12784
    405680     12786.9
    405720       12786
    405760     12788.9
    405800       12787
    405840     12790.7
    405880       12792
    405920     12790.9
    405960     12793.1
    406000     12795.9
    406040     12795.8
    406080     12796.8
    406120       12798
    406160     12801.5
    406200     12800.9
    406240     12800.8
    406280       12803
    406320     12806.4
    406360     12803.9
    406400     12805.1
    406440       12809
    406480     12811.9
    406520       12811
    406560     12813.9
    406600       12812
    406640     12815.7
    406680       12817
    406720     12815.9
    406760     12818.1
    406800     12820.9
    406840     12820.8
    406880     12821.8
    406920       12823
    406960     12826.6
    407000     12825.8
    407040     12825.8
    407080       12828
    407120     12831.3
    407160     12828.9
    407200     12830.1
    407240       12834
    407280     12836.9
    407320     12836.1
    407360     12838.8
    407400       12837
    407440     12840.6
    407480     12841.9
    407520     12840.9
    407560     12843.1
    407600     12845.9
    407640     12845.8
    407680     12846.8
    407720       12848
    407760     12851.6
    407800     12850.7
    407840     12850.8
    407880     12852.9
    407920     12856.4
    407960     12853.9
    408000     12855.1
    408040       12859
    408080       12862
    408120       12861
    408160     12863.8
    408200       12862
    408240     12865.7
    408280     12866.9
    408320     12865.9
    408360     12868.2
    408400     12870.9
    408440     12870.8
    408480     12871.8
    408520       12873
    408560     12876.6
    408600     12875.8
    408640     12875.7
    408680       12878
    408720     12881.5
    408760     12878.9
    408800     12880.1
    408840     12884.1
    408880       12887
    408920       12886
    408960     12888.8
    409000       12887
    409040     12890.8
    409080     12891.9
    409120     12890.9
    409160     12893.1
    409200       12896
    409240     12895.8
    409280     12896.8
    409320     12898.1
    409360     12901.5
    409400     12900.7
    409440     12900.7
    409480     12903.1
    409520     12906.5
    409560     12903.9
    409600     12905.1
    409640     12909.1
    409680       12912
    409720       12911
    409760     12913.8
    409800       12912
    409840     12915.7
    409880     12916.9
    409920     12915.9
    409960       12918
    410000       12921
    410040     12920.7
    410080     12921.8
    410120       12923
    410160     12926.6
    410200     12925.8
    410240     12925.7
    410280     12928.1
    410320     12931.6
    410360     12928.8
    410400     12930.2
    410440     12934.1
    410480       12937
    410520       12936
    410560     12938.8
    410600       12937
    410640     12940.7
    410680     12941.9
    410720     12940.8
    410760     12942.9
    410800       12946
    410840     12945.6
    410880     12946.8
    410920     12947.9
    410960     12951.6
    411000     12950.7
    411040     12950.6
    411080     12953.1
    411120     12956.5
    411160     12953.7
    411200     12955.1
    411240       12959
    411280     12961.9
    411320     12960.9
    411360     12963.8
    411400     12961.9
    411440     12965.6
    411480     12966.8
    411520     12965.8
    411560     12967.9
    411600     12970.9
    411640     12970.6
    411680     12971.7
    411720     12972.8
    411760     12976.5
    411800     12975.7
    411840     12975.6
    411880       12978
    411920     12981.5
    411960     12978.6
    412000       12980
    412040       12984
    412080     12986.9
    412120     12985.9
    412160     12988.7
    412200     12986.8
    412240     12990.6
    412280     12991.7
    412320     12990.7
    412360     12992.8
    412400     12995.8
    412440     12995.6
    412480     12996.7
    412520     12997.8
    412560     13001.5
    412600     13000.6
    412640     13000.5
    412680     13002.9
    412720     13006.5
    412760     13003.5
    412800     13004.9
    412840       13009
    412880     13011.9
    412920     13010.8
    412960     13013.7
    413000     13011.8
    413040     13015.6
    413080     13016.7
    413120     13015.6
    413160     13017.8
    413200     13020.7
    413240     13020.5
    413280     13021.6
    413320     13022.7
    413360     13026.5
    413400     13025.6
    413440     13025.5
    413480       13028
    413520     13031.4
    413560     13028.4
    413600     13029.9
    413640     13033.9
    413680     13036.9
    413720     13035.7
    413760     13038.7
    413800     13036.7
    413840     13040.6
    413880     13041.6
    413920     13040.5
    413960     13042.7
    414000     13045.7
    414040     13045.4
    414080     13046.5
    414120     13047.8
    414160     13051.3
    414200     13050.5
    414240     13050.5
    414280     13052.8
    414320     13056.3
    414360     13053.3
    414400     13054.8
    414440     13058.9
    414480     13061.9
    414520     13060.7
    414560     13063.6
    414600     13061.6
    414640     13065.5
    414680     13066.5
    414720     13065.4
    414760     13067.6
    414800     13070.7
    414840     13070.3
    414880     13071.5
    414920     13072.7
    414960     13076.3
    415000     13075.5
    415040     13075.4
    415080     13077.7
    415120     13081.3
    415160     13078.3
    415200     13079.8
    415240     13083.8
    415280     13086.8
    415320     13085.6
    415360     13088.5
    415400     13086.6
    415440     13090.5
    415480     13091.5
    415520     13090.4
    415560     13092.5
    415600     13095.6
    415640     13095.3
    415680     13096.4
    415720     13097.7
    415760     13101.3
    415800     13100.5
    415840     13100.4
    415880     13102.7
    415920     13106.2
    415960     13103.2
    416000     13104.7
    416040     13108.8
    416080     13111.8
    416120     13110.6
    416160     13113.4
    416200     13111.5
    416240     13115.4
    416280     13116.4
    416320     13115.4
    416360     13117.6
    416400     13120.7
    416440     13120.2
    416480     13121.4
    416520     13122.7
    416560     13126.3
    416600     13125.5
    416640     13125.5
    416680     13127.6
    416720     13131.4
    416760     13128.1
    416800     13129.7
    416840     13133.8
    416880     13136.8
    416920     13135.6
    416960     13138.3
    417000     13136.5
    417040     13140.3
    417080     13141.4
    417120     13140.2
    417160     13142.5
    417200     13145.6
    417240     13145.2
    417280     13146.3
    417320     13147.6
    417360     13151.3
    417400     13150.5
    417440     13150.5
    417480     13152.5
    417520     13156.4
    417560     13153.1
    417600     13154.7
    417640     13158.8
    417680     13161.7
    417720     13160.6
    417760     13163.3
    417800     13161.4
    417840     13165.4
    417880     13166.4
    417920     13165.2
    417960     13167.4
    418000     13170.5
    418040     13170.1
    418080     13171.3
    418120     13172.6
    418160     13176.3
    418200     13175.4
    418240     13175.4
    418280     13177.5
    418320     13181.4
    418360       13178
    418400     13179.7
    418440     13183.7
    418480     13186.6
    418520     13185.5
    418560     13188.4
    418600     13186.4
    418640     13190.3
    418680     13191.3
    418720     13190.1
    418760     13192.4
    418800     13195.5
    418840       13195
    418880     13196.3
    418920     13197.6
    418960     13201.3
    419000     13200.5
    419040     13200.3
    419080     13202.5
    419120     13206.4
    419160     13203.1
    419200     13204.7
    419240     13208.7
    419280     13211.6
    419320     13210.5
    419360     13213.5
    419400     13211.4
    419440     13215.3
    419480     13216.4
    419520     13215.1
    419560     13217.5
    419600     13220.6
    419640       13220
    419680     13221.3
    419720     13222.6
    419760     13226.4
    419800     13225.6
    419840     13225.3
    419880     13227.5
    419920     13231.4
    419960     13228.1
    420000     13229.7
    420040     13233.8
    420080     13236.6
    420120     13235.5
    420160     13238.5
    420200     13236.5
    420240     13240.3
    420280     13241.5
    420320     13240.2
    420360     13242.5
    420400     13245.7
    420440       13245
    420480     13246.3
    420520     13247.6
    420560     13251.4
    420600     13250.5
    420640     13250.4
    420680     13252.5
    420720     13256.5
    420760     13253.1
    420800     13254.7
    420840     13258.8
    420880     13261.6
    420920     13260.6
    420960     13263.5
    421000     13261.5
    421040     13265.3
    421080     13266.5
    421120     13265.2
    421160     13267.6
    421200     13270.9
    421240       13270
    421280     13271.3
    421320     13272.6
    421360     13276.4
    421400     13275.6
    421440     13275.3
    421480     13277.5
    421520     13281.5
    421560     13278.1
    421600     13279.7
    421640     13283.9
    421680     13286.6
    421720     13285.7
    421760     13288.5
    421800     13286.5
    421840     13290.3
    421880     13291.6
    421920     13290.2
    421960     13292.6
    422000     13295.8
    422040     13295.1
    422080     13296.3
    422120     13297.7
    422160     13301.5
    422200     13300.6
    422240     13300.4
    422280     13302.5
    422320     13306.5
    422360     13303.1
    422400     13304.8
    422440     13308.9
    422480     13311.7
    422520     13310.8
    422560     13313.7
    422600     13311.5
    422640     13315.4
    422680     13316.7
    422720     13315.2
    422760     13317.6
    422800     13320.9
    422840     13320.2
    422880     13321.3
    422920     13322.7
    422960     13326.5
    423000     13325.6
    423040     13325.4
    423080     13327.7
    423120     13331.6
    423160     13328.2
    423200     13329.8
    423240     13334.1
    423280     13336.8
    423320     13335.8
    423360     13338.7
    423400     13336.6
    423440     13340.5
    423480     13341.8
    423520     13340.3
    423560     13342.7
    423600       13346
    423640     13345.3
    423680     13346.3
    423720     13347.8
    423760     13351.6
    423800     13350.7
    423840     13350.5
    423880     13352.8
    423920     13356.6
    423960     13353.3
    424000     13354.9
    424040     13359.1
    424080     13361.9
    424120     13360.9
    424160     13363.7
    424200     13361.6
    424240     13365.6
    424280     13366.8
    424320     13365.4
    424360     13367.8
    424400       13371
    424440     13370.4
    424480     13371.3
    424520     13372.9
    424560     13376.7
    424600     13375.7
    424640     13375.6
    424680     13377.8
    424720     13381.7
    424760     13378.4
    424800     13379.9
    424840     13384.2
    424880     13386.9
    424920       13386
    424960     13388.8
    425000     13386.6
    425040     13390.6
    425080     13391.9
    425120     13390.5
    425160       13393
    425200     13396.1
    425240     13395.5
    425280     13396.4
    425320     13397.9
    425360     13401.7
    425400     13400.7
    425440     13400.6
    425480     13402.9
    425520     13406.7
    425560     13403.4
    425600     13404.9
    425640     13409.2
    425680       13412
    425720     13411.1
    425760     13413.9
    425800     13411.7
    425840     13415.8
    425880       13417
    425920     13415.6
    425960       13418
    426000     13421.3
    426040     13420.7
    426080     13421.5
    426120       13423
    426160     13426.7
    426200     13425.8
    426240     13425.8
    426280     13427.9
    426320     13431.8
    426360     13428.5
    426400       13430
    426440     13434.4
    426480     13437.1
    426520     13436.3
    426560     13439.1
    426600     13436.9
    426640     13440.9
    426680       13442
    426720     13440.7
    426760     13443.1
    426800     13446.4
    426840     13445.9
    426880     13446.7
    426920     13448.1
    426960     13451.8
    427000     13450.9
    427040     13450.9
    427080       13453
    427120       13457
    427160     13453.6
    427200     13455.1
    427240     13459.5
    427280     13462.3
    427320     13461.4
    427360     13464.3
    427400       13462
    427440     13466.1
    427480     13467.2
    427520     13465.8
    427560     13468.1
    427600     13471.5
    427640     13470.9
    427680     13471.8
    427720     13473.2
    427760       13477
    427800       13476
    427840       13476
    427880     13478.2
    427920     13482.1
    427960     13478.7
    428000     13480.2
    428040     13484.7
    428080     13487.4
    428120     13486.5
    428160     13489.4
    428200       13487
    428240     13491.1
    428280     13492.3
    428320     13490.9
    428360     13493.3
    428400     13496.6
    428440       13496
    428480     13496.9
    428520     13498.4
    428560       13502
    428600     13501.2
    428640     13501.1
    428680     13503.3
    428720     13507.2
    428760     13503.7
    428800     13505.3
    428840     13509.7
    428880     13512.5
    428920     13511.6
    428960     13514.5
    429000       13512
    429040     13516.1
    429080     13517.5
    429120       13516
    429160     13518.3
    429200     13521.7
    429240     13521.1
    429280       13522
    429320     13523.5
    429360     13527.1
    429400     13526.2
    429440     13526.2
    429480     13528.3
    429520     13532.3
    429560     13528.8
    429600     13530.4
    429640     13534.9
    429680     13537.6
    429720     13536.8
    429760     13539.7
    429800     13537.1
    429840     13541.2
    429880     13542.6
    429920     13541.2
    429960     13543.5
    430000     13546.7
    430040     13546.2
    430080     13547.2
    430120     13548.6
    430160     13552.2
    430200     13551.3
    430240     13551.3
    430280     13553.3
    430320     13557.4
    430360       13554
    430400     13555.5
    430440       13560
    430480     13562.8
    430520     13561.9
    430560     13564.9
    430600     13562.2
    430640     13566.4
    430680     13567.7
    430720     13566.3
    430760     13568.6
    430800     13571.8
    430840     13571.3
    430880     13572.3
    430920     13573.7
    430960     13577.4
    431000     13576.4
    431040     13576.4
    431080     13578.4
    431120     13582.5
    431160       13579
    431200     13580.5
    431240     13585.1
    431280     13587.8
    431320       13587
    431360       13590
    431400     13587.4
    431440     13591.6
    431480     13592.9
    431520     13591.4
    431560     13593.8
    431600     13596.9
    431640     13596.5
    431680     13597.5
    431720     13598.9
    431760     13602.6
    431800     13601.5
    431840     13601.5
    431880     13603.6
    431920     13607.7
    431960     13604.1
    432000     13605.8
    432040     13610.3
    432080     13613.1
    432120     13612.2
    432160     13615.1
    432200     13612.6
    432240     13616.7
    432280     13618.1
    432320     13616.6
    432360     13618.9
    432400     13622.1
    432440     13621.6
    432480     13622.6
    432520     13624.1
    432560     13627.7
    432600     13626.6
    432640     13626.7
    432680     13628.7
    432720     13632.7
    432760     13629.2
    432800     13630.9
    432840     13635.4
    432880     13638.2
    432920     13637.3
    432960     13640.2
    433000     13637.7
    433040     13641.9
    433080     13643.2
    433120     13641.7
    433160       13644
    433200     13647.2
    433240     13646.7
    433280     13647.7
    433320     13649.1
    433360     13652.9
    433400     13651.7
    433440     13651.7
    433480     13653.8
    433520     13657.8
    433560     13654.4
    433600       13656
    433640     13660.5
    433680     13663.3
    433720     13662.5
    433760     13665.3
    433800     13662.8
    433840       13667
    433880     13668.3
    433920     13666.8
    433960       13669
    434000     13672.3
    434040     13671.9
    434080     13672.8
    434120     13674.2
    434160     13678.1
    434200     13676.9
    434240     13676.9
    434280     13678.9
    434320     13682.9
    434360     13679.4
    434400       13681
    434440     13685.6
    434480     13688.3
    434520     13687.6
    434560     13690.5
    434600     13687.9
    434640     13692.1
    434680     13693.4
    434720     13691.8
    434760     13694.1
    434800     13697.4
    434840       13697
    434880       13698
    434920     13699.3
    434960     13703.2
    435000       13702
    435040     13702.1
    435080     13704.1
    435120       13708
    435160     13704.6
    435200     13706.2
    435240     13710.7
    435280     13713.4
    435320     13712.7
    435360     13715.6
    435400     13712.9
    435440     13717.2
    435480     13718.6
    435520     13716.8
    435560     13719.2
    435600     13722.5
    435640     13722.1
    435680     13723.2
    435720     13724.5
    435760     13728.3
    435800     13727.2
    435840     13727.2
    435880     13729.2
    435920     13733.1
    435960     13729.7
    436000     13731.2
    436040     13735.8
    436080     13738.6
    436120     13737.9
    436160     13740.7
    436200       13738
    436240     13742.4
    436280     13743.7
    436320     13741.8
    436360     13744.4
    436400     13747.6
    436440     13747.2
    436480     13748.3
    436520     13749.6
    436560     13753.4
    436600     13752.2
    436640     13752.3
    436680     13754.4
    436720     13758.2
    436760     13754.8
    436800     13756.4
    436840     13760.9
    436880     13763.7
    436920     13763.1
    436960     13765.9
    437000     13763.2
    437040     13767.4
    437080       13769
    437120       13767
    437160     13769.5
    437200     13772.8
    437240     13772.4
    437280     13773.4
    437320     13774.8
    437360     13778.5
    437400     13777.4
    437440     13777.5
    437480     13779.5
    437520     13783.3
    437560     13779.9
    437600     13781.5
    437640       13786
    437680     13788.7
    437720     13788.2
    437760       13791
    437800     13788.3
    437840     13792.5
    437880     13794.1
    437920     13792.1
    437960     13794.8
    438000     13797.9
    438040     13797.5
    438080     13798.4
    438120     13799.8
    438160     13803.6
    438200     13802.5
    438240     13802.5
    438280     13804.5
    438320     13808.3
    438360     13805.1
    438400     13806.6
    438440       13811
    438480     13813.7
    438520     13813.3
    438560     13816.2
    438600     13813.5
    438640     13817.7
    438680     13819.2
    438720     13817.1
    438760     13819.9
    438800       13823
    438840     13822.5
    438880     13823.6
    438920     13824.8
    438960     13828.7
    439000     13827.6
    439040     13827.6
    439080     13829.6
    439120     13833.3
    439160     13830.2
    439200     13831.6
    439240       13836
    439280     13838.8
    439320     13838.4
    439360     13841.4
    439400     13838.6
    439440     13842.8
    439480     13844.3
    439520     13842.3
    439560     13844.9
    439600     13848.1
    439640     13847.6
    439680     13848.7
    439720     13849.9
    439760     13853.7
    439800     13852.7
    439840     13852.7
    439880     13854.7
    439920     13858.5
    439960     13855.3
    440000     13856.8
    440040     13861.1
    440080       13864
    440120     13863.5
    440160     13866.4
    440200     13863.7
    440240     13867.9
    440280     13869.4
    440320     13867.4
    440360       13870
    440400     13873.2
    440440     13872.7
    440480     13873.8
    440520       13875
    440560     13878.9
    440600     13877.8
    440640     13877.9
    440680     13879.8
    440720     13883.6
    440760     13880.4
    440800     13881.9
    440840     13886.1
    440880     13889.1
    440920     13888.5
    440960     13891.5
    441000     13888.8
    441040       13893
    441080     13894.5
    441120     13892.5
    441160     13895.1
    441200     13898.4
    441240     13897.8
    441280     13898.9
    441320     13900.1
    441360     13903.9
    441400     13902.9
    441440     13902.9
    441480     13904.8
    441520     13908.7
    441560     13905.4
    441600       13907
    441640     13911.2
    441680     13914.2
    441720     13913.5
    441760     13916.6
    441800     13913.8
    441840       13918
    441880     13919.6
    441920     13917.5
    441960     13920.2
    442000     13923.4
    442040     13922.8
    442080     13923.9
    442120     13925.2
    442160     13929.1
    442200       13928
    442240     13927.9
    442280     13929.8
    442320     13933.8
    442360     13930.5
    442400       13932
    442440     13936.2
    442480     13939.3
    442520     13938.6
    442560     13941.6
    442600     13938.9
    442640     13943.1
    442680     13944.7
    442720     13942.5
    442760     13945.3
    442800     13948.5
    442840       13948
    442880       13949
    442920     13950.3
    442960     13954.1
    443000     13953.1
    443040       13953
    443080       13955
    443120     13958.9
    443160     13955.5
    443200     13957.1
    443240     13961.2
    443280     13964.4
    443320     13963.8
    443360     13966.7
    443400       13964
    443440     13968.3
    443480     13969.8
    443520     13967.6
    443560     13970.4
    443600     13973.6
    443640     13973.1
    443680       13974
    443720     13975.5
    443760     13979.3
    443800     13978.2
    443840     13978.2
    443880     13980.1
    443920       13984
    443960     13980.7
    444000     13982.2
    444040     13986.3
    444080     13989.6
    444120     13988.9
    444160     13991.8
    444200     13989.1
    444240     13993.5
    444280     13994.9
    444320     13992.6
    444360     13995.5
    444400     13998.7
    444440     13998.2
    444480     13999.2
    444520     14000.6
    444560     14004.5
    444600     14003.3
    444640     14003.3
    444680     14005.2
    444720     14009.1
    444760     14005.7
    444800     14007.4
    444840     14011.4
    444880     14014.6
    444920       14014
    444960     14016.9
    445000     14014.1
    445040     14018.5
    445080       14020
    445120     14017.6
    445160     14020.5
    445200     14023.8
    445240     14023.2
    445280     14024.3
    445320     14025.8
    445360     14029.5
    445400     14028.4
    445440     14028.3
    445480     14030.4
    445520     14034.2
    445560     14030.9
    445600     14032.4
    445640     14036.6
    445680     14039.7
    445720       14039
    445760       14042
    445800     14039.1
    445840     14043.5
    445880       14045
    445920     14042.7
    445960     14045.5
    446000     14048.8
    446040     14048.4
    446080     14049.4
    446120     14050.9
    446160     14054.6
    446200     14053.5
    446240     14053.4
    446280     14055.4
    446320     14059.1
    446360     14055.9
    446400     14057.3
    446440     14061.5
    446480     14064.8
    446520     14064.1
    446560     14067.1
    446600     14064.2
    446640     14068.6
    446680     14070.1
    446720     14067.8
    446760     14070.5
    446800       14074
    446840     14073.4
    446880     14074.4
    446920     14075.9
    446960     14079.6
    447000     14078.6
    447040     14078.5
    447080     14080.4
    447120     14084.1
    447160     14080.9
    447200     14082.3
    447240     14086.5
    447280     14089.9
    447320     14089.1
    447360     14092.1
    447400     14089.3
    447440     14093.8
    447480     14095.2
    447520     14092.8
    447560     14095.5
    447600     14099.1
    447640     14098.4
    447680     14099.5
    447720       14101
    447760     14104.6
    447800     14103.7
    447840     14103.6
    447880     14105.5
    447920     14109.2
    447960       14106
    448000     14107.4
    448040     14111.6
    448080       14115
    448120     14114.1
    448160     14117.3
    448200     14114.4
    448240     14118.9
    448280     14120.3
    448320     14117.8
    448360     14120.6
    448400     14124.2
    448440     14123.5
    448480     14124.6
    448520     14126.1
    448560     14129.8
    448600     14128.9
    448640     14128.7
    448680     14130.5
    448720     14134.3
    448760     14131.1
    448800     14132.5
    448840     14136.7
    448880     14140.1
    448920     14139.2
    448960     14142.3
    449000     14139.5
    449040       14144
    449080     14145.3
    449120     14142.9
    449160     14145.6
    449200     14149.3
    449240     14148.6
    449280     14149.7
    449320     14151.1
    449360     14154.8
    449400       14154
    449440     14153.7
    449480     14155.6
    449520     14159.3
    449560     14156.2
    449600     14157.6
    449640     14161.7
    449680     14165.2
    449720     14164.3
    449760     14167.4
    449800     14164.5
    449840       14169
    449880     14170.4
    449920       14168
    449960     14170.7
    450000     14174.4
    450040     14173.6
    450080     14174.8
    450120     14176.2
    450160     14179.9
    450200     14179.1
    450240     14178.9
    450280     14180.7
    450320     14184.4
    450360     14181.3
    450400     14182.7
    450440     14186.8
    450480     14190.3
    450520     14189.4
    450560     14192.6
    450600     14189.7
    450640       14194
    450680     14195.6
    450720       14193
    450760     14195.8
    450800     14199.4
    450840     14198.8
    450880     14199.9
    450920     14201.2
    450960     14204.9
    451000     14204.2
    451040       14204
    451080     14205.8
    451120     14209.5
    451160     14206.4
    451200     14207.7
    451240     14211.8
    451280     14215.4
    451320     14214.5
    451360     14217.8
    451400     14214.8
    451440     14219.1
    451480     14220.7
    451520     14218.1
    451560     14220.8
    451600     14224.6
    451640     14223.9
    451680     14224.9
    451720     14226.4
    451760     14230.1
    451800     14229.3
    451840     14229.1
    451880     14230.9
    451920     14234.5
    451960     14231.4
    452000     14232.8
    452040     14236.9
    452080     14240.5
    452120     14239.6
    452160     14242.9
    452200     14239.9
    452240     14244.3
    452280     14245.8
    452320     14243.2
    452360       14246
    452400     14249.6
    452440     14248.9
    452480     14250.1
    452520     14251.4
    452560     14255.1
    452600     14254.4
    452640     14254.2
    452680       14256
    452720     14259.6
    452760     14256.6
    452800     14257.9
    452840     14262.2
    452880     14265.6
    452920     14264.7
    452960       14268
    453000     14265.1
    453040     14269.4
    453080       14271
    453120     14268.3
    453160     14271.1
    453200     14274.7
    453240       14274
    453280     14275.2
    453320     14276.5
    453360     14280.3
    453400     14279.5
    453440     14279.3
    453480     14281.1
    453520     14284.8
    453560     14281.7
    453600     14283.1
    453640     14287.4
    453680     14290.8
    453720     14289.8
    453760     14293.2
    453800     14290.2
    453840     14294.6
    453880     14296.2
    453920     14293.5
    453960     14296.2
    454000     14299.9
    454040     14299.2
    454080     14300.4
    454120     14301.7
    454160     14305.5
    454200     14304.7
    454240     14304.4
    454280     14306.3
    454320       14310
    454360     14306.9
    454400     14308.2
    454440     14312.6
    454480       14316
    454520       14315
    454560     14318.3
    454600     14315.2
    454640     14319.7
    454680     14321.3
    454720     14318.7
    454760     14321.5
    454800     14325.1
    454840     14324.5
    454880     14325.6
    454920     14326.8
    454960     14330.7
    455000     14329.8
    455040     14329.7
    455080     14331.6
    455120     14335.3
    455160     14332.1
    455200     14333.4
    455240     14337.7
    455280     14341.1
    455320     14340.3
    455360     14343.4
    455400     14340.4
    455440     14344.9
    455480     14346.5
    455520     14343.9
    455560     14346.7
    455600     14350.3
    455640     14349.7
    455680     14350.7
    455720       14352
    455760     14355.9
    455800       14355
    455840     14354.9
    455880     14356.8
    455920     14360.4
    455960     14357.2
    456000     14358.5
    456040     14362.9
    456080     14366.3
    456120     14365.4
    456160     14368.5
    456200     14365.7
    456240     14370.1
    456280     14371.7
    456320     14368.9
    456360     14371.8
    456400     14375.5
    456440     14374.8
    456480     14375.8
    456520     14377.2
    456560     14381.1
    456600     14380.2
    456640       14380
    456680     14381.8
    456720     14385.6
    456760     14382.5
    456800     14383.6
    456840       14388
    456880     14391.5
    456920     14390.7
    456960     14393.8
    457000     14390.9
    457040     14395.2
    457080     14396.8
    457120     14394.1
    457160       14397
    457200     14400.7
    457240     14399.9
    457280     14401.1
    457320     14402.3
    457360     14406.1
    457400     14405.3
    457440     14405.1
    457480     14406.9
    457520     14410.8
    457560     14407.7
    457600     14408.8
    457640     14413.1
    457680     14416.6
    457720     14415.8
    457760     14418.9
    457800     14415.9
    457840     14420.3
    457880       14422
    457920     14419.3
    457960     14422.1
    458000     14425.8
    458040       14425
    458080     14426.2
    458120     14427.4
    458160     14431.3
    458200     14430.5
    458240     14430.2
    458280     14432.1
    458320     14435.9
    458360     14432.9
    458400     14433.9
    458440     14438.1
    458480     14441.7
    458520     14440.9
    458560     14443.9
    458600     14441.1
    458640     14445.4
    458680     14447.2
    458720     14444.4
    458760     14447.2
    458800       14451
    458840     14450.1
    458880     14451.3
    458920     14452.6
    458960     14456.4
    459000     14455.6
    459040     14455.3
    459080     14457.2
    459120       14461
    459160       14458
    459200       14459
    459240     14463.3
    459280     14466.8
    459320     14466.1
    459360     14469.1
    459400     14466.1
    459440     14470.5
    459480     14472.3
    459520     14469.4
    459560     14472.3
    459600     14476.1
    459640     14475.3
    459680     14476.4
    459720     14477.6
    459760     14481.5
    459800     14480.7
    459840     14480.5
    459880     14482.4
    459920     14486.1
    459960       14483
    460000     14484.1
    460040     14488.5
    460080       14492
    460120     14491.2
    460160     14494.1
    460200     14491.3
    460240     14495.7
    460280     14497.4
    460320     14494.5
    460360     14497.5
    460400     14501.2
    460440     14500.3
    460480     14501.5
    460520     14502.7
    460560     14506.6
    460600     14505.8
    460640     14505.5
    460680     14507.5
    460720     14511.2
    460760       14508
    460800     14509.2
    460840     14513.5
    460880     14517.1
    460920     14516.3
    460960     14519.1
    461000     14516.4
    461040     14520.8
    461080     14522.4
    461120     14519.5
    461160     14522.5
    461200     14526.3
    461240     14525.4
    461280     14526.6
    461320     14527.9
    461360     14531.7
    461400     14530.9
    461440     14530.6
    461480     14532.5
    461520     14536.3
    461560     14533.2
    461600     14534.3
    461640     14538.5
    461680     14542.2
    461720     14541.3
    461760     14544.3
    461800     14541.5
    461840     14545.9
    461880     14547.5
    461920     14544.6
    461960     14547.6
    462000     14551.4
    462040     14550.4
    462080     14551.7
    462120     14552.9
    462160     14556.8
    462200       14556
    462240     14555.7
    462280     14557.6
    462320     14561.3
    462360     14558.2
    462400     14559.4
    462440     14563.6
    462480     14567.2
    462520     14566.4
    462560     14569.5
    462600     14566.5
    462640     14570.9
    462680     14572.6
    462720     14569.8
    462760     14572.8
    462800     14576.4
    462840     14575.5
    462880     14576.7
    462920     14578.1
    462960     14581.8
    463000     14581.1
    463040     14580.8
    463080     14582.7
    463120     14586.4
    463160     14583.4
    463200     14584.4
    463240     14588.7
    463280     14592.2
    463320     14591.5
    463360     14594.5
    463400     14591.6
    463440       14596
    463480     14597.8
    463520     14594.8
    463560     14597.8
    463600     14601.5
    463640     14600.6
    463680     14601.9
    463720     14603.2
    463760     14606.9
    463800     14606.2
    463840     14605.8
    463880     14607.8
    463920     14611.5
    463960     14608.4
    464000     14609.5
    464040     14613.8
    464080     14617.2
    464120     14616.7
    464160     14619.6
    464200     14616.6
    464240     14621.1
    464280     14622.8
    464320       14620
    464360       14623
    464400     14626.6
    464440     14625.7
    464480       14627
    464520     14628.2
    464560       14632
    464600     14631.3
    464640     14630.8
    464680     14632.9
    464720     14636.6
    464760     14633.4
    464800     14634.5
    464840     14638.9
    464880     14642.3
    464920     14641.8
    464960     14644.8
    465000     14641.7
    465040     14646.2
    465080     14647.8
    465120     14645.1
    465160       14648
    465200     14651.8
    465240     14650.8
    465280       14652
    465320     14653.4
    465360     14657.1
    465400     14656.4
    465440     14655.9
    465480     14657.9
    465520     14661.8
    465560     14658.4
    465600     14659.6
    465640       14664
    465680     14667.5
    465720     14666.8
    465760     14669.8
    465800     14666.8
    465840     14671.2
    465880       14673
    465920     14670.2
    465960     14673.2
    466000     14676.9
    466040     14676.1
    466080     14677.1
    466120     14678.5
    466160     14682.2
    466200     14681.5
    466240       14681
    466280       14683
    466320     14686.8
    466360     14683.5
    466400     14684.7
    466440     14689.2
    466480     14692.5
    466520     14691.9
    466560       14695
    466600     14691.8
    466640     14696.4
    466680     14698.1
    466720     14695.3
    466760     14698.2
    466800       14702
    466840     14701.1
    466880     14702.2
    466920     14703.6
    466960     14707.2
    467000     14706.7
    467040     14706.2
    467080     14708.1
    467120     14711.9
    467160     14708.7
    467200     14709.9
    467240     14714.4
    467280     14717.7
    467320       14717
    467360     14720.1
    467400       14717
    467440     14721.5
    467480     14723.3
    467520     14720.3
    467560     14723.3
    467600     14727.1
    467640     14726.4
    467680     14727.4
    467720     14728.6
    467760     14732.3
    467800     14731.8
    467840     14731.3
    467880     14733.1
    467920     14737.1
    467960     14733.8
    468000       14735
    468040     14739.5
    468080     14742.8
    468120     14742.2
    468160     14745.3
    468200     14742.1
    468240     14746.7
    468280     14748.5
    468320     14745.4
    468360     14748.3
    468400     14752.1
    468440     14751.4
    468480     14752.5
    468520     14753.8
    468560     14757.4
    468600     14756.9
    468640     14756.4
    468680     14758.3
    468720     14762.2
    468760     14758.8
    468800     14760.1
    468840     14764.7
    468880     14767.9
    468920     14767.3
    468960     14770.3
    469000     14767.1
    469040     14771.7
    469080     14773.6
    469120     14770.5
    469160     14773.3
    469200     14777.1
    469240     14776.5
    469280     14777.6
    469320     14778.8
    469360     14782.5
    469400     14781.9
    469440     14781.4
    469480     14783.4
    469520     14787.3
    469560     14783.8
    469600     14785.2
    469640     14789.6
    469680     14792.9
    469720     14792.3
    469760     14795.3
    469800     14792.1
    469840     14796.6
    469880     14798.7
    469920     14795.5
    469960     14798.4
    470000     14802.1
    470040     14801.4
    470080     14802.7
    470120     14803.9
    470160     14807.6
    470200       14807
    470240     14806.5
    470280     14808.5
    470320     14812.4
    470360     14808.9
    470400     14810.4
    470440     14814.8
    470480       14818
    470520     14817.3
    470560     14820.4
    470600     14817.2
    470640     14821.8
    470680     14823.8
    470720     14820.5
    470760     14823.5
    470800     14827.2
    470840     14826.5
    470880     14827.8
    470920       14829
    470960     14832.7
    471000     14832.1
    471040     14831.7
    471080     14833.6
    471120     14837.5
    471160     14834.2
    471200     14835.4
    471240       14840
    471280     14842.9
    471320     14842.4
    471360     14845.5
    471400     14842.2
    471440       14847
    471480     14848.8
    471520     14845.7
    471560     14848.6
    471600     14852.3
    471640     14851.6
    471680     14852.8
    471720     14854.1
    471760     14857.7
    471800     14857.3
    471840     14856.8
    471880     14858.8
    471920     14862.6
    471960     14859.2
    472000     14860.5
    472040     14865.1
    472080     14867.8
    472120     14867.5
    472160     14870.7
    472200     14867.4
    472240       14872
    472280     14873.9
    472320     14870.8
    472360     14873.6
    472400     14877.3
    472440     14876.6
    472480     14877.8
    472520     14879.2
    472560     14882.8
    472600     14882.2
    472640     14881.8
    472680     14883.8
    472720     14887.7
    472760     14884.4
    472800     14885.5
    472840     14890.1
    472880     14892.8
    472920     14892.6
    472960     14895.6
    473000     14892.4
    473040     14897.1
    473080     14899.1
    473120     14895.8
    473160     14898.6
    473200     14902.4
    473240     14901.6
    473280     14902.9
    473320     14904.2
    473360     14907.8
    473400     14907.3
    473440     14906.8
    473480     14908.8
    473520     14912.7
    473560     14909.4
    473600     14910.6
    473640     14915.2
    473680     14917.8
    473720     14917.6
    473760     14920.7
    473800     14917.4
    473840     14922.1
    473880     14924.1
    473920     14920.9
    473960     14923.6
    474000     14927.5
    474040     14926.7
    474080       14928
    474120     14929.3
    474160     14932.7
    474200     14932.4
    474240     14931.8
    474280     14933.8
    474320     14937.8
    474360     14934.5
    474400     14935.6
    474440     14940.2
    474480     14942.9
    474520     14942.6
    474560     14945.7
    474600     14942.3
    474640     14947.1
    474680       14949
    474720     14945.8
    474760     14948.6
    474800     14952.5
    474840     14951.7
    474880       14953
    474920     14954.2
    474960     14957.7
    475000     14957.5
    475040     14956.9
    475080     14958.8
    475120     14962.8
    475160     14959.4
    475200     14960.8
    475240     14965.2
    475280     14967.9
    475320     14967.6
    475360     14970.6
    475400     14967.3
    475440       14972
    475480       14974
    475520     14970.8
    475560     14973.5
    475600     14977.5
    475640     14976.7
    475680       14978
    475720     14979.3
    475760     14982.7
    475800     14982.4
    475840     14981.9
    475880     14983.9
    475920     14987.9
    475960     14984.4
    476000     14985.7
    476040     14990.1
    476080     14992.9
    476120     14992.6
    476160     14995.5
    476200     14992.2
    476240       14997
    476280       14999
    476320     14995.8
    476360     14998.5
    476400     15002.5
    476440     15001.8
    476480     15003.1
    476520     15004.3
    476560     15007.7
    476600     15007.6
    476640     15006.8
    476680     15008.8
    476720     15012.9
    476760     15009.4
    476800     15010.6
    476840     15015.1
    476880     15017.8
    476920     15017.5
    476960     15020.5
    477000     15017.2
    477040       15022
    477080       15024
    477120     15020.7
    477160     15023.4
    477200     15027.5
    477240     15026.7
    477280       15028
    477320     15029.1
    477360     15032.6
    477400     15032.6
    477440     15031.7
    477480     15033.8
    477520     15037.9
    477560     15034.3
    477600     15035.5
    477640     15039.9
    477680     15042.8
    477720     15042.5
    477760     15045.4
    477800     15042.1
    477840       15047
    477880       15049
    477920     15045.7
    477960     15048.4
    478000     15052.5
    478040     15051.7
    478080       15053
    478120       15054
    478160     15057.5
    478200     15057.5
    478240     15056.6
    478280     15058.8
    478320     15062.9
    478360     15059.3
    478400     15060.3
    478440     15064.8
    478480     15067.7
    478520     15067.4
    478560     15070.3
    478600       15067
    478640       15072
    478680       15074
    478720     15070.6
    478760     15073.3
    478800     15077.4
    478840     15076.6
    478880       15078
    478920       15079
    478960     15082.4
    479000     15082.4
    479040     15081.6
    479080     15083.7
    479120     15087.9
    479160     15084.2
    479200     15085.1
    479240     15089.7
    479280     15092.6
    479320     15092.3
    479360     15095.2
    479400       15092
    479440     15096.8
    479480       15099
    479520     15095.5
    479560     15098.2
    479600     15102.3
    479640     15101.5
    479680     15102.8
    479720     15103.9
    479760     15107.4
    479800     15107.4
    479840     15106.5
    479880     15108.6
    479920     15112.8
    479960     15109.1
    480000     15109.9
    480040     15114.6
    480080     15117.5
    480120     15117.2
    480160     15120.1
    480200     15116.8
    480240     15121.6
    480280       15124
    480320     15120.5
    480360     15123.1
    480400     15127.1
    480440     15126.4
    480480     15127.8
    480520     15128.8
    480560     15132.2
    480600     15132.3
    480640     15131.4
    480680     15133.6
    480720     15137.6
    480760     15133.9
    480800     15134.9
    480840     15139.6
    480880     15142.4
    480920     15142.2
    480960     15145.1
    481000     15141.7
    481040     15146.6
    481080     15148.9
    481120     15145.4
    481160       15148
    481200     15152.1
    481240     15151.2
    481280     15152.7
    481320     15153.8
    481360     15157.1
    481400     15157.2
    481440     15156.4
    481480     15158.6
    481520     15162.6
    481560     15158.9
    481600     15159.9
    481640     15164.5
    481680     15167.4
    481720     15167.1
    481760     15170.1
    481800     15166.6
    481840     15171.6
    481880     15173.8
    481920     15170.3
    481960       15173
    482000       15177
    482040     15176.1
    482080     15177.6
    482120     15178.8
    482160     15182.1
    482200     15182.1
    482240     15181.4
    482280     15183.5
    482320     15187.5
    482360     15183.8
    482400     15184.8
    482440     15189.4
    482480     15192.4
    482520     15192.1
    482560       15195
    482600     15191.6
    482640     15196.6
    482680     15198.8
    482720     15195.3
    482760       15198
    482800     15201.9
    482840     15201.1
    482880     15202.6
    482920     15203.7
    482960     15207.1
    483000     15207.1
    483040     15206.4
    483080     15208.4
    483120     15212.6
    483160     15208.8
    483200     15209.8
    483240     15214.5
    483280     15217.3
    483320     15217.1
    483360       15220
    483400     15216.6
    483440     15221.6
    483480     15223.8
    483520     15220.3
    483560       15223
    483600     15226.9
    483640     15226.2
    483680     15227.5
    483720     15228.6
    483760     15232.2
    483800     15232.1
    483840     15231.5
    483880     15233.4
    483920     15237.6
    483960     15233.7
    484000     15234.9
    484040     15239.6
    484080     15242.3
    484120       15242
    484160     15245.1
    484200     15241.5
    484240     15246.6
    484280     15248.8
    484320     15245.4
    484360       15248
    484400     15251.9
    484440     15251.1
    484480     15252.7
    484520     15253.6
    484560     15257.2
    484600       15257
    484640     15256.5
    484680     15258.4
    484720     15262.6
    484760     15258.8
    484800       15260
    484840     15264.6
    484880     15267.5
    484920     15267.1
    484960     15270.2
    485000     15266.5
    485040     15271.6
    485080     15273.9
    485120     15270.5
    485160     15273.1
    485200       15277
    485240     15276.2
    485280     15277.7
    485320     15278.6
    485360     15282.3
    485400     15282.1
    485440     15281.5
    485480     15283.5
    485520     15287.9
    485560     15283.9
    485600       15285
    485640     15289.7
    485680     15292.5
    485720     15292.1
    485760     15295.3
    485800     15291.6
    485840     15296.6
    485880     15298.8
    485920     15295.5
    485960     15298.2
    486000       15302
    486040     15301.3
    486080     15302.9
    486120     15303.6
    486160     15307.4
    486200     15307.2
    486240     15306.6
    486280     15308.4
    486320     15312.8
    486360     15308.9
    486400     15310.1
    486440     15314.8
    486480     15317.6
    486520     15317.3
    486560     15320.4
    486600     15316.6
    486640     15321.7
    486680     15323.9
    486720     15320.5
    486760     15323.2
    486800     15327.1
    486840     15326.3
    486880     15327.9
    486920     15328.7
    486960     15332.4
    487000     15332.3
    487040     15331.6
    487080     15333.4
    487120     15337.9
    487160     15333.9
    487200     15335.1
    487240     15339.8
    487280     15342.5
    487320     15342.4
    487360     15345.4
    487400     15341.6
    487440     15346.7
    487480       15349
    487520     15345.3
    487560     15348.2
    487600     15352.1
    487640     15351.2
    487680     15352.9
    487720     15353.6
    487760     15357.4
    487800     15357.4
    487840     15356.6
    487880     15358.4
    487920     15362.9
    487960     15358.9
    488000     15360.1
    488040     15364.8
    488080     15367.4
    488120     15367.3
    488160     15370.4
    488200     15366.6
    488240     15371.8
    488280       15374
    488320     15370.3
    488360     15373.2
    488400     15377.1
    488440     15376.2
    488480     15377.9
    488520     15378.6
    488560     15382.5
    488600     15382.4
    488640     15381.6
    488680     15383.5
    488720       15388
    488760     15383.9
    488800     15385.1
    488840     15389.7
    488880     15392.4
    488920     15392.3
    488960     15395.4
    489000     15391.7
    489040     15396.7
    489080       15399
    489120     15395.3
    489160     15398.2
    489200       15402
    489240     15401.2
    489280     15402.9
    489320     15403.6
    489360     15407.5
    489400     15407.4
    489440     15406.5
    489480     15408.4
    489520     15412.9
    489560     15408.9
    489600       15410
    489640     15414.7
    489680     15417.5
    489720     15417.3
    489760     15420.4
    489800     15416.8
    489840     15421.6
    489880       15424
    489920     15420.3
    489960     15423.2
    490000     15427.2
    490040     15426.2
    490080       15428
    490120     15428.5
    490160     15432.5
    490200     15432.4
    490240     15431.6
    490280     15433.5
    490320     15437.9
    490360     15433.7
    490400     15434.9
    490440     15439.6
    490480     15442.6
    490520     15442.3
    490560     15445.3
    490600     15441.7
    490640     15446.6
    490680     15448.9
    490720     15445.4
    490760     15448.1
    490800     15452.1
    490840     15451.2
    490880       15453
    490920     15453.5
    490960     15457.4
    491000     15457.4
    491040     15456.6
    491080     15458.5
    491120     15462.8
    491160     15458.6
    491200     15459.8
    491240     15464.5
    491280     15467.5
    491320     15467.2
    491360     15470.3
    491400     15466.7
    491440     15471.7
    491480     15473.8
    491520     15470.4
    491560       15473
    491600       15477
    491640     15476.1
    491680       15478
    491720     15478.4
    491760     15482.4
    491800     15482.4
    491840     15481.5
    491880     15483.5
    491920     15487.8
    491960     15483.6
    492000     15484.8
    492040     15489.5
    492080     15492.4
    492120       15492
    492160     15495.4
    492200     15491.7
    492240     15496.7
    492280     15498.7
    492320     15495.3
    492360       15498
    492400       15502
    492440     15501.2
    492480       15503
    492520     15503.3
    492560     15507.3
    492600     15507.3
    492640     15506.4
    492680     15508.5
    492720     15512.7
    492760     15508.5
    492800     15509.8
    492840     15514.4
    492880     15517.4
    492920     15517.1
    492960     15520.3
    493000     15516.6
    493040     15521.7
    493080     15523.7
    493120     15520.3
    493160       15523
    493200     15527.1
    493240     15526.2
    493280       15528
    493320     15528.2
    493360     15532.4
    493400     15532.4
    493440     15531.6
    493480     15533.6
    493520     15537.7
    493560     15533.4
    493600     15534.7
    493640     15539.4
    493680     15542.4
    493720     15541.9
    493760     15545.3
    493800     15541.7
    493840     15546.6
    493880     15548.6
    493920     15545.1
    493960       15548
    494000     15552.1
    494040     15551.1
    494080       15553
    494120     15553.2
    494160     15557.3
    494200     15557.4
    494240     15556.6
    494280     15558.5
    494320     15562.8
    494360     15558.3
    494400     15559.6
    494440     15564.3
    494480     15567.4
    494520     15566.9
    494560     15570.2
    494600     15566.7
    494640     15571.6
    494680     15573.6
    494720     15570.2
    494760       15573
    494800       15577
    494840     15576.1
    494880       15578
    494920     15578.2
    494960     15582.3
    495000     15582.3
    495040     15581.6
    495080     15583.6
    495120     15587.8
    495160     15583.3
    495200     15584.6
    495240     15589.3
    495280     15592.4
    495320     15591.9
    495360     15595.3
    495400     15591.7
    495440     15596.7
    495480     15598.6
    495520     15595.2
    495560     15597.9
    495600     15602.1
    495640     15601.1
    495680       15603
    495720     15603.2
    495760     15607.2
    495800     15607.3
    495840     15606.7
    495880     15608.5
    495920     15612.8
    495960     15608.3
    496000     15609.5
    496040     15614.3
    496080     15617.4
    496120     15617.1
    496160     15620.4
    496200     15616.8
    496240     15621.7
    496280     15623.7
    496320     15620.2
    496360     15622.9
    496400       15627
    496440     15626.2
    496480     15628.1
    496520     15628.2
    496560     15632.2
    496600     15632.3
    496640     15631.7
    496680     15633.6
    496720     15637.8
    496760     15633.3
    496800     15634.5
    496840     15639.5
    496880     15642.4
    496920     15642.1
    496960     15645.5
    497000     15641.9
    497040     15646.8
    497080     15648.6
    497120     15645.2
    497160       15648
    497200       15652
    497240     15651.2
    497280     15653.1
    497320     15653.2
    497360     15657.2
    497400     15657.4
    497440     15656.8
    497480     15658.7
    497520     15662.8
    497560     15658.2
    497600     15659.5
    497640     15664.4
    497680     15667.4
    497720     15667.1
    497760     15670.5
    497800       15667
    497840     15671.8
    497880     15673.5
    497920     15670.2
    497960     15672.9
    498000     15677.1
    498040     15676.3
    498080     15678.1
    498120     15678.2
    498160     15682.2
    498200     15682.4
    498240     15681.9
    498280     15683.7
    498320     15687.8
    498360     15683.1
    498400     15684.4
    498440     15689.4
    498480     15692.5
    498520     15692.1
    498560     15695.6
    498600     15691.9
    498640     15696.9
    498680     15698.6
    498720     15695.3
    498760       15698
    498800     15702.2
    498840     15701.3
    498880     15703.2
    498920     15703.3
    498960     15707.3
    499000     15707.4
    499040     15706.9
    499080     15708.8
    499120     15712.9
    499160     15708.2
    499200     15709.6
    499240     15714.5
    499280     15717.7
    499320     15717.2
    499360     15720.6
    499400       15717
    499440       15722
    499480     15723.7
    499520     15720.4
    499560     15723.1
    499600     15727.3
    499640     15726.3
    499680     15728.3
    499720     15728.4
    499760     15732.4
    499800     15732.5
    499840     15731.9
    499880     15733.8
    499920       15738
    499960     15733.3
    500000     15734.7
    500040     15739.5
    500080     15742.7
    500120     15742.2
    500160     15745.7
    500200     15742.1
    500240     15747.1
    500280     15748.7
    500320     15745.5
    500360     15748.2
    500400     15752.3
    500440     15751.3
    500480     15753.4
    500520     15753.4
    500560     15757.5
    500600     15757.6
    500640       15757
    500680     15758.8
    500720       15763
    500760     15758.3
    500800     15759.7
    500840     15764.5
    500880     15767.7
    500920     15767.3
    500960     15770.7
    501000     15767.2
    501040     15772.2
    501080     15773.8
    501120     15770.5
    501160     15773.2
    501200     15777.3
    501240     15776.4
    501280     15778.5
    501320     15778.6
    501360     15782.6
    501400     15782.8
    501440     15782.1
    501480       15784
    501520     15788.1
    501560     15783.4
    501600     15784.8
    501640     15789.6
    501680     15792.8
    501720     15792.3
    501760     15795.9
    501800     15792.1
    501840     15797.2
    501880     15798.9
    501920     15795.5
    501960     15798.3
    502000     15802.4
    502040     15801.5
    502080     15803.5
    502120     15803.5
    502160     15807.7
    502200     15807.7
    502240     15807.2
    502280       15809
    502320     15813.2
    502360     15808.5
    502400     15809.9
    502440     15814.6
    502480     15817.9
    502520     15817.4
    502560     15820.9
    502600     15817.2
    502640     15822.3
    502680     15823.9
    502720     15820.6
    502760     15823.4
    502800     15827.4
    502840     15826.6
    502880     15828.5
    502920     15828.6
    502960     15832.8
    503000     15832.8
    503040     15832.2
    503080       15834
    503120     15838.3
    503160     15833.5
    503200     15834.8
    503240     15839.7
    503280     15842.9
    503320     15842.5
    503360       15846
    503400     15842.3
    503440     15847.4
    503480     15849.1
    503520     15845.6
    503560     15848.4
    503600     15852.5
    503640     15851.8
    503680     15853.6
    503720     15853.8
    503760     15857.8
    503800     15857.9
    503840     15857.2
    503880     15859.1
    503920     15863.3
    503960     15858.5
    504000     15859.8
    504040     15864.7
    504080     15867.9
    504120     15867.5
    504160       15871
    504200     15867.5
    504240     15872.4
    504280     15874.2
    504320     15870.7
    504360     15873.5
    504400     15877.5
    504440     15876.7
    504480     15878.8
    504520     15878.8
    504560     15882.9
    504600     15882.8
    504640     15882.1
    504680     15884.1
    504720     15888.3
    504760     15883.6
    504800     15884.9
    504840     15889.7
    504880     15892.9
    504920     15892.5
    504960       15896
    505000     15892.4
    505040     15897.5
    505080     15899.2
    505120     15895.7
    505160     15898.6
    505200     15902.6
    505240     15901.7
    505280     15903.8
    505320     15903.8
    505360       15908
    505400     15907.8
    505440     15907.2
    505480     15909.1
    505520     15913.4
    505560     15908.6
    505600     15909.9
    505640     15914.8
    505680       15918
    505720     15917.6
    505760       15921
    505800     15917.5
    505840     15922.5
    505880     15924.2
    505920     15920.8
    505960     15923.7
    506000     15927.6
    506040     15926.8
    506080       15929
    506120     15928.9
    506160     15933.1
    506200     15932.7
    506240     15932.3
    506280     15934.1
    506320     15938.5
    506360     15933.7
    506400       15935
    506440     15939.9
    506480     15943.1
    506520     15942.6
    506560     15946.1
    506600     15942.5
    506640     15947.5
    506680     15949.3
    506720     15945.9
    506760     15948.7
    506800     15952.7
    506840     15951.8
    506880       15954
    506920     15953.8
    506960     15958.2
    507000     15957.8
    507040     15957.3
    507080     15959.2
    507120     15963.5
    507160     15958.6
    507200     15959.9
    507240     15964.9
    507280     15968.1
    507320     15967.6
    507360       15971
    507400     15967.6
    507440     15972.6
    507480     15974.4
    507520     15970.8
    507560     15973.6
    507600     15977.7
    507640     15976.8
    507680       15979
    507720     15978.8
    507760     15983.3
    507800     15982.9
    507840     15982.2
    507880     15984.2
    507920     15988.5
    507960     15983.6
    508000     15985.1
    508040     15989.9
    508080     15993.1
    508120     15992.7
    508160     15996.1
    508200     15992.5
    508240     15997.7
    508280     15999.4
    508320     15995.8
    508360     15998.7
    508400     16002.8
    508440     16001.8
    508480     16004.1
    508520     16003.9
    508560     16008.3
    508600     16007.9
    508640     16007.2
    508680     16009.4
    508720     16013.7
    508760     16008.7
    508800     16010.2
    508840     16015.1
    508880     16018.2
    508920     16017.8
    508960       16021
    509000     16017.6
    509040     16022.8
    509080     16024.4
    509120     16020.9
    509160     16023.8
    509200     16027.8
    509240     16026.8
    509280     16029.2
    509320     16029.1
    509360     16033.4
    509400     16033.1
    509440     16032.3
    509480     16034.4
    509520     16038.7
    509560     16033.7
    509600     16035.3
    509640     16040.3
    509680     16043.1
    509720     16042.9
    509760     16046.2
    509800     16042.7
    509840     16047.9
    509880     16049.5
    509920     16045.8
    509960     16048.9
    510000       16053
    510040     16051.9
    510080     16054.3
    510120     16054.2
    510160     16058.5
    510200     16058.2
    510240     16057.4
    510280     16059.6
    510320     16063.9
    510360     16058.8
    510400     16060.4
    510440     16065.5
    510480     16068.2
    510520       16068
    510560     16071.5
    510600     16067.9
    510640       16073
    510680     16074.6
    510720       16071
    510760     16074.1
    510800     16078.1
    510840     16077.1
    510880     16079.3
    510920     16079.4
    510960     16083.7
    511000     16083.3
    511040     16082.4
    511080     16084.7
    511120     16089.1
    511160     16083.9
    511200     16085.4
    511240     16090.6
    511280     16093.3
    511320     16093.1
    511360     16096.6
    511400     16092.9
    511440     16098.1
    511480     16099.8
    511520     16096.3
    511560     16099.2
    511600     16103.2
    511640     16102.1
    511680     16104.5
    511720     16104.5
    511760     16108.9
    511800     16108.5
    511840     16107.6
    511880     16109.8
    511920     16114.3
    511960     16109.1
    512000     16110.5
    512040     16115.7
    512080     16118.4
    512120     16118.2
    512160     16121.7
    512200     16118.1
    512240     16123.2
    512280       16125
    512320     16121.4
    512360     16124.3
    512400     16128.3
    512440     16127.2
    512480     16129.6
    512520     16129.5
    512560       16134
    512600     16133.6
    512640     16132.6
    512680     16134.9
    512720     16139.4
    512760     16134.3
    512800     16135.8
    512840     16140.9
    512880     16143.5
    512920     16143.4
    512960     16146.7
    513000     16143.3
    513040     16148.4
    513080     16150.1
    513120     16146.5
    513160     16149.5
    513200     16153.4
    513240     16152.3
    513280     16154.8
    513320     16154.8
    513360     16159.1
    513400     16158.8
    513440     16157.7
    513480     16160.1
    513520     16164.5
    513560     16159.5
    513600     16160.9
    513640     16165.9
    513680     16168.4
    513720     16168.5
    513760     16171.8
    513800     16168.4
    513840     16173.4
    513880     16175.1
    513920     16171.6
    513960     16174.7
    514000     16178.5
    514040     16177.5
    514080     16179.8
    514120     16179.9
    514160     16184.3
    514200     16183.8
    514240     16182.9
    514280     16185.2
    514320     16189.7
    514360     16184.7
    514400     16186.1
    514440     16191.2
    514480     16193.6
    514520     16193.7
    514560     16196.9
    514600     16193.6
    514640     16198.5
    514680     16200.3
    514720     16196.8
    514760     16199.8
    514800     16203.6
    514840     16202.5
    514880       16205
    514920       16205
    514960     16209.5
    515000       16209
    515040     16207.9
    515080     16210.3
    515120     16214.9
    515160     16209.8
    515200     16211.3
    515240     16216.4
    515280     16218.8
    515320     16218.8
    515360       16222
    515400     16218.7
    515440     16223.6
    515480     16225.5
    515520     16221.8
    515560     16224.9
    515600     16228.8
    515640     16227.7
    515680     16230.1
    515720     16230.1
    515760     16234.6
    515800     16234.1
    515840     16233.1
    515880     16235.5
    515920       16240
    515960     16234.8
    516000     16236.6
    516040     16241.5
    516080       16244
    516120     16243.9
    516160     16247.1
    516200     16243.9
    516240     16248.8
    516280     16250.7
    516320     16246.9
    516360     16250.2
    516400     16253.9
    516440     16252.8
    516480     16255.2
    516520     16255.3
    516560     16259.8
    516600     16259.3
    516640     16258.2
    516680     16260.6
    516720     16265.2
    516760       16260
    516800     16261.7
    516840     16266.7
    516880     16269.1
    516920     16269.1
    516960     16272.2
    517000     16268.9
    517040       16274
    517080     16275.9
    517120       16272
    517160     16275.4
    517200       16279
    517240       16278
    517280     16280.3
    517320     16280.5
    517360     16284.9
    517400     16284.4
    517440     16283.3
    517480     16285.8
    517520     16290.3
    517560     16285.2
    517600     16286.7
    517640     16291.7
    517680     16294.3
    517720     16294.2
    517760     16297.3
    517800       16294
    517840     16299.1
    517880     16301.1
    517920     16297.1
    517960     16300.4
    518000     16304.2
    518040     16303.2
    518080     16305.5
    518120     16305.7
    518160     16310.2
    518200     16309.5
    518240     16308.4
    518280       16311
    518320     16315.4
    518360     16310.4
    518400     16311.9
    518440     16316.9
    518480     16319.5
    518520     16319.4
    518560     16322.5
    518600     16319.2
    518640     16324.3
    518680     16326.3
    518720     16322.3
    518760     16325.5
    518800     16329.4
    518840     16328.3
    518880     16330.6
    518920     16330.9
    518960     16335.4
    519000     16334.6
    519040     16333.6
    519080     16336.1
    519120     16340.5
    519160     16335.6
    519200       16337
    519240       16342
    519280     16344.7
    519320     16344.5
    519360     16347.7
    519400     16344.3
    519440     16349.5
    519480     16351.4
    519520     16347.3
    519560     16350.6
    519600     16354.5
    519640     16353.4
    519680     16355.8
    519720     16355.9
    519760     16360.6
    519800     16359.8
    519840     16358.8
    519880     16361.2
    519920     16365.6
    519960     16360.7
    520000     16362.1
    520040       16367
    520080     16369.6
    520120     16369.7
    520160     16372.8
    520200     16369.4
    520240     16374.7
    520280     16376.6
    520320     16372.3
    520360     16375.7
    520400     16379.8
    520440     16378.5
    520480     16380.8
    520520     16381.2
    520560     16385.7
    520600       16385
    520640     16383.8
    520680     16386.4
    520720     16390.8
    520760     16385.8
    520800     16387.2
    520840     16392.3
    520880     16394.8
    520920     16394.7
    520960       16398
    521000     16394.6
    521040     16399.9
    521080     16401.8
    521120     16397.5
    521160       16401
    521200     16404.9
    521240     16403.6
    521280       16406
    521320     16406.4
    521360     16410.8
    521400     16410.1
    521440     16408.9
    521480     16411.5
    521520       16416
    521560     16410.9
    521600     16412.3
    521640     16417.5
    521680     16419.9
    521720     16419.8
    521760     16423.1
    521800     16419.8
    521840     16425.1
    521880     16426.9
    521920     16422.7
    521960     16426.2
    522000     16430.1
    522040     16428.8
    522080     16431.2
    522120     16431.5
    522160       16436
    522200     16435.2
    522240     16434.1
    522280     16436.7
    522320     16441.1
    522360     16435.9
    522400     16437.5
    522440     16442.6
    522480       16445
    522520       16445
    522560     16448.2
    522600     16444.8
    522640     16450.1
    522680       16452
    522720     16447.8
    522760     16451.3
    522800     16455.3
    522840       16454
    522880     16456.4
    522920     16456.5
    522960       16461
    523000     16460.2
    523040     16459.1
    523080     16461.6
    523120     16466.2
    523160       16461
    523200     16462.5
    523240     16467.6
    523280     16470.2
    523320     16470.1
    523360     16473.2
    523400     16469.9
    523440     16475.1
    523480     16477.2
    523520       16473
    523560     16476.4
    523600     16480.4
    523640       16479
    523680     16481.5
    523720     16481.6
    523760       16486
    523800     16485.2
    523840     16484.3
    523880     16486.7
    523920     16491.3
    523960     16486.1
    524000     16487.6
    524040     16492.8
    524080     16495.3
    524120     16495.2
    524160     16498.3
    524200     16494.9
    524240     16500.2
    524280     16502.4
    524320     16498.2
    524360     16501.4
    524400     16505.5
    524440     16504.1
    524480     16506.5
    524520     16506.8
    524560     16511.1
    524600     16510.2
    524640     16509.4
    524680     16511.8
    524720     16516.3
    524760     16511.2
    524800     16512.8
    524840       16518
    524880     16520.3
    524920     16520.4
    524960     16523.4
    525000     16520.1
    525040     16525.3
    525080     16527.5
    525120     16523.3
    525160     16526.7
    525200     16530.6
    525240     16529.2
    525280     16531.6
    525320       16532
    525360     16536.2
    525400     16535.4
    525440     16534.5
    525480     16536.9
    525520     16541.4
    525560     16536.3
    525600     16537.9
    525640     16543.2
    525680     16545.4
    525720     16545.5
    525760     16548.6
    525800     16545.3
    525840     16550.4
    525880     16552.6
    525920     16548.3
    525960     16551.8
    526000     16555.7
    526040     16554.3
    526080     16556.7
    526120     16557.1
    526160     16561.2
    526200     16560.5
    526240     16559.6
    526280       16562
    526320     16566.6
    526360     16561.5
    526400       16563
    526440     16568.2
    526480     16570.6
    526520     16570.6
    526560     16573.7
    526600     16570.4
    526640     16575.5
    526680     16577.8
    526720     16573.4
    526760     16576.9
    526800     16580.8
    526840     16579.5
    526880     16581.9
    526920     16582.1
    526960     16586.3
    527000     16585.7
    527040     16584.8
    527080     16587.1
    527120     16591.8
    527160     16586.6
    527200     16588.2
    527240     16593.4
    527280     16595.8
    527320     16595.7
    527360     16598.9
    527400     16595.4
    527440     16600.6
    527480     16602.9
    527520     16598.6
    527560     16602.1
    527600       16606
    527640     16604.6
    527680       16607
    527720     16607.2
    527760     16611.6
    527800     16610.8
    527840       16610
    527880     16612.2
    527920       16617
    527960     16611.8
    528000     16613.3
    528040     16618.6
    528080       16621
    528120     16620.9
    528160     16624.1
    528200     16620.6
    528240     16625.9
    528280     16628.1
    528320       16624
    528360     16627.2
    528400     16631.3
    528440     16629.7
    528480     16632.3
    528520     16632.4
    528560     16636.8
    528600       16636
    528640     16635.1
    528680     16637.4
    528720     16642.2
    528760       16637
    528800     16638.4
    528840     16643.8
    528880     16646.2
    528920       16646
    528960     16649.4
    529000     16645.7
    529040       16651
    529080     16653.4
    529120     16649.3
    529160     16652.4
    529200     16656.5
    529240     16654.9
    529280     16657.5
    529320     16657.5
    529360       16662
    529400     16661.2
    529440     16660.3
    529480     16662.5
    529520     16667.5
    529560     16662.1
    529600     16663.6
    529640     16668.9
    529680     16671.4
    529720     16671.1
    529760     16674.7
    529800     16670.9
    529840     16676.2
    529880     16678.5
    529920     16674.4
    529960     16677.6
    530000     16681.5
    530040     16680.1
    530080     16682.8
    530120     16682.7
    530160     16687.1
    530200     16686.2
    530240     16685.5
    530280     16687.7
    530320     16692.6
    530360     16687.1
    530400     16688.8
    530440       16694
    530480     16696.5
    530520     16696.4
    530560     16699.9
    530600     16696.1
    530640     16701.5
    530680     16703.6
    530720     16699.7
    530760     16702.8
    530800     16706.6
    530840     16705.2
    530880       16708
    530920     16707.8
    530960     16712.4
    531000     16711.4
    531040     16710.5
    531080     16712.8
    531120     16717.8
    531160     16712.4
    531200     16713.9
    531240     16719.2
    531280     16721.7
    531320     16721.5
    531360     16725.1
    531400     16721.2
    531440     16726.8
    531480     16728.8
    531520     16724.9
    531560     16727.9
    531600     16731.8
    531640     16730.4
    531680     16733.1
    531720       16733
    531760     16737.6
    531800     16736.5
    531840     16735.7
    531880     16738.1
    531920     16742.9
    531960     16737.6
    532000     16738.9
    532040     16744.3
    532080     16746.9
    532120     16746.6
    532160     16750.3
    532200     16746.3
    532240       16752
    532280       16754
    532320       16750
    532360     16753.1
    532400       16757
    532440     16755.5
    532480     16758.4
    532520     16758.2
    532560     16762.8
    532600     16761.5
    532640     16760.9
    532680     16763.2
    532720       16768
    532760     16762.7
    532800       16764
    532840     16769.5
    532880     16772.1
    532920     16771.7
    532960     16775.4
    533000     16771.4
    533040     16777.2
    533080     16779.2
    533120       16775
    533160     16778.2
    533200     16782.3
    533240     16780.8
    533280     16783.5
    533320     16783.4
    533360     16787.9
    533400     16786.7
    533440     16786.1
    533480     16788.4
    533520     16793.2
    533560     16787.9
    533600     16789.2
    533640     16794.7
    533680     16797.3
    533720       16797
    533760     16800.6
    533800     16796.6
    533840     16802.2
    533880     16804.4
    533920     16800.2
    533960     16803.3
    534000     16807.4
    534040     16805.9
    534080     16808.6
    534120     16808.7
    534160     16813.2
    534200     16811.8
    534240     16811.3
    534280     16813.6
    534320     16818.2
    534360     16813.1
    534400     16814.2
    534440     16819.9
    534480     16822.5
    534520     16822.1
    534560     16825.7
    534600     16821.8
    534640     16827.3
    534680     16829.5
    534720     16825.5
    534760     16828.4
    534800     16832.6
    534840       16831
    534880     16833.7
    534920     16833.8
    534960     16838.4
    535000       16837
    535040     16836.5
    535080     16838.9
    535120     16843.4
    535160     16838.2
    535200     16839.2
    535240     16845.1
    535280     16847.7
    535320     16847.2
    535360     16850.8
    535400       16847
    535440     16852.5
    535480     16854.8
    535520     16850.5
    535560     16853.8
    535600     16857.8
    535640     16856.2
    535680     16858.9
    535720       16859
    535760     16863.5
    535800     16862.3
    535840     16861.7
    535880     16864.1
    535920     16868.5
    535960     16863.3
    536000     16864.5
    536040     16870.2
    536080     16872.9
    536120     16872.4
    536160       16876
    536200     16872.1
    536240     16877.8
    536280       16880
    536320     16875.7
    536360     16878.9
    536400       16883
    536440     16881.4
    536480       16884
    536520     16884.2
    536560     16888.8
    536600     16887.5
    536640     16886.8
    536680     16889.3
    536720     16893.7
    536760     16888.4
    536800     16889.6
    536840     16895.4
    536880       16898
    536920     16897.6
    536960     16901.3
    537000     16897.3
    537040     16902.9
    537080     16905.2
    537120     16900.8
    537160       16904
    537200     16908.1
    537240     16906.5
    537280     16909.2
    537320     16909.3
    537360     16914.1
    537400     16912.8
    537440     16912.1
    537480     16914.5
    537520     16918.8
    537560     16913.5
    537600     16914.6
    537640     16920.5
    537680     16923.1
    537720     16922.8
    537760     16926.4
    537800     16922.4
    537840     16928.1
    537880     16930.4
    537920       16926
    537960     16929.2
    538000     16933.4
    538040     16931.7
    538080     16934.4
    538120     16934.3
    538160     16939.3
    538200     16937.9
    538240     16937.3
    538280     16939.6
    538320       16944
    538360     16938.8
    538400     16939.8
    538440     16945.8
    538480     16948.3
    538520     16948.1
    538560     16951.4
    538600     16947.7
    538640     16953.2
    538680     16955.6
    538720     16951.2
    538760     16954.4
    538800     16958.5
    538840     16956.8
    538880     16959.5
    538920     16959.5
    538960     16964.5
    539000       16963
    539040     16962.5
    539080     16964.7
    539120     16969.2
    539160       16964
    539200     16965.1
    539240     16970.9
    539280     16973.5
    539320     16973.3
    539360     16976.6
    539400     16972.8
    539440     16978.4
    539480     16980.8
    539520     16976.2
    539560     16979.7
    539600     16983.8
    539640       16982
    539680     16984.6
    539720     16984.8
    539760     16989.7
    539800     16988.3
    539840     16987.7
    539880     16989.9
    539920     16994.4
    539960     16989.1
    540000     16990.2
    540040       16996
    540080     16998.6
    540120     16998.4
    540160     17001.7
    540200       16998
    540240     17003.5
    540280       17006
    540320     17001.4
    540360     17004.8
    540400       17009
    540440     17007.2
    540480     17009.8
    540520       17010
    540560     17014.9
    540600     17013.4
    540640       17013
    540680       17015
    540720     17019.6
    540760     17014.1
    540800     17015.4
    540840     17021.2
    540880     17023.7
    540920     17023.6
    540960     17026.9
    541000     17023.2
    541040     17028.6
    541080     17031.2
    541120     17026.4
    541160       17030
    541200     17034.1
    541240     17032.3
    541280       17035
    541320     17035.2
    541360     17040.1
    541400     17038.5
    541440     17038.1
    541480     17040.2
    541520     17044.7
    541560     17039.2
    541600     17040.4
    541640     17046.2
    541680     17048.9
    541720     17048.7
    541760       17052
    541800     17048.3
    541840     17053.8
    541880     17056.3
    541920     17051.5
    541960     17055.3
    542000     17059.3
    542040     17057.4
    542080     17060.3
    542120     17060.4
    542160     17065.4
    542200     17063.6
    542240     17063.2
    542280     17065.2
    542320     17069.9
    542360     17064.3
    542400     17065.6
    542440     17071.4
    542480       17074
    542520     17073.8
    542560     17077.1
    542600     17073.4
    542640     17078.9
    542680     17081.6
    542720     17076.6
    542760     17080.4
    542800     17084.4
    542840     17082.5
    542880     17085.5
    542920     17085.7
    542960     17090.5
    543000     17088.7
    543040     17088.3
    543080     17090.3
    543120     17095.1
    543160     17089.4
    543200     17090.7
    543240     17096.7
    543280       17099
    543320     17099.1
    543360     17102.2
    543400     17098.4
    543440     17104.1
    543480     17106.8
    543520     17101.8
    543560     17105.6
    543600     17109.5
    543640     17107.6
    543680     17110.6
    543720     17110.8
    543760     17115.6
    543800     17113.9
    543840     17113.5
    543880     17115.5
    543920     17120.3
    543960     17114.4
    544000     17115.8
    544040     17121.8
    544080       17124
    544120     17124.2
    544160     17127.3
    544200     17123.6
    544240     17129.4
    544280     17131.9
    544320       17127
    544360     17130.7
    544400     17134.7
    544440     17132.8
    544480     17135.8
    544520     17135.9
    544560     17140.7
    544600     17138.8
    544640     17138.8
    544680     17140.6
    544720     17145.4
    544760     17139.6
    544800     17140.9
    544840       17147
    544880     17149.1
    544920     17149.4
    544960     17152.4
    545000     17148.6
    545040     17154.5
    545080       17157
    545120     17152.2
    545160     17155.8
    545200     17159.9
    545240       17158
    545280       17161
    545320       17161
    545360     17165.7
    545400     17163.9
    545440     17163.8
    545480     17165.8
    545520     17170.6
    545560     17164.7
    545600       17166
    545640     17172.1
    545680     17174.2
    545720     17174.4
    545760     17177.6
    545800     17173.7
    545840     17179.5
    545880     17182.1
    545920     17177.2
    545960     17180.9
    546000     17184.9
    546040     17183.1
    546080     17186.2
    546120       17186
    546160     17190.8
    546200       17189
    546240     17188.8
    546280     17190.9
    546320     17195.7
    546360     17189.7
    546400     17191.1
    546440     17197.2
    546480     17199.4
    546520     17199.4
    546560     17202.8
    546600     17198.9
    546640     17204.6
    546680     17207.2
    546720     17202.3
    546760       17206
    546800       17210
    546840     17208.2
    546880     17211.3
    546920     17211.1
    546960       17216
    547000       17214
    547040     17213.9
    547080       17216
    547120     17220.8
    547160     17214.8
    547200     17216.2
    547240     17222.3
    547280     17224.4
    547320     17224.5
    547360     17227.8
    547400     17223.9
    547440     17229.7
    547480     17232.2
    547520     17227.4
    547560     17231.1
    547600     17235.1
    547640     17233.4
    547680     17236.5
    547720     17236.2
    547760     17241.1
    547800     17239.2
    547840     17238.9
    547880     17241.1
    547920     17245.9
    547960     17239.8
    548000     17241.4
    548040     17247.4
    548080     17249.4
    548120     17249.6
    548160     17252.8
    548200       17249
    548240     17254.9
    548280     17257.4
    548320     17252.5
    548360     17256.3
    548400     17260.4
    548440     17258.5
    548480     17261.5
    548520     17261.2
    548560     17266.1
    548600     17264.2
    548640     17263.9
    548680       17266
    548720       17271
    548760     17265.1
    548800     17266.4
    548840     17272.5
    548880     17274.5
    548920     17274.7
    548960       17278
    549000     17274.2
    549040       17280
    549080     17282.5
    549120     17277.6
    549160     17281.4
    549200     17285.6
    549240     17283.6
    549280     17286.6
    549320     17286.3
    549360     17291.2
    549400     17289.2
    549440     17289.2
    549480     17291.2
    549520     17296.1
    549560     17290.2
    549600     17291.5
    549640     17297.7
    549680     17299.5
    549720     17299.9
    549760     17303.1
    549800     17299.2
    549840     17305.2
    549880     17307.7
    549920     17302.7
    549960     17306.7
    550000     17310.6
    550040     17308.9
    550080     17311.7
    550120     17311.5
    550160     17316.2
    550200     17314.4
    550240     17314.3
    550280     17316.4
    550320     17321.3
    550360     17315.4
    550400     17316.6
    550440       17323
    550480     17324.8
    550520     17325.1
    550560     17328.2
    550600     17324.4
    550640     17330.3
    550680     17332.8
    550720       17328
    550760     17331.8
    550800     17335.7
    550840       17334
    550880     17336.7
    550920     17336.7
    550960     17341.4
    551000     17339.7
    551040     17339.5
    551080     17341.6
    551120     17346.4
    551160     17340.7
    551200     17341.6
    551240       17348
    551280       17350
    551320     17350.3
    551360     17353.4
    551400     17349.7
    551440     17355.6
    551480     17357.8
    551520     17353.1
    551560       17357
    551600     17360.9
    551640     17359.1
    551680       17362
    551720       17362
    551760     17366.7
    551800     17364.9
    551840     17364.6
    551880     17366.7
    551920     17371.6
    551960     17365.9
    552000     17366.9
    552040     17373.1
    552080       17375
    552120     17375.5
    552160     17378.5
    552200       17375
    552240     17380.8
    552280       17383
    552320     17378.5
    552360     17382.2
    552400       17386
    552440     17384.4
    552480     17387.2
    552520     17387.2
    552560     17391.9
    552600     17390.2
    552640     17389.8
    552680     17391.9
    552720     17396.8
    552760     17391.1
    552800       17392
    552840     17398.4
    552880     17400.2
    552920     17400.6
    552960     17403.7
    553000     17400.3
    553040       17406
    553080     17408.2
    553120     17403.8
    553160     17407.3
    553200     17411.1
    553240     17409.6
    553280     17412.4
    553320     17412.5
    553360     17417.1
    553400     17415.4
    553440       17415
    553480     17417.1
    553520       17422
    553560     17416.3
    553600     17417.2
    553640     17423.4
    553680     17425.2
    553720     17425.8
    553760     17428.8
    553800     17425.3
    553840     17431.2
    553880     17433.5
    553920       17429
    553960     17432.4
    554000     17436.2
    554040     17434.8
    554080     17437.5
    554120     17437.6
    554160     17442.3
    554200     17440.7
    554240     17440.1
    554280     17442.4
    554320     17447.1
    554360     17441.4
    554400     17442.4
    554440     17448.5
    554480     17450.3
    554520     17451.1
    554560       17454
    554600     17450.6
    554640     17456.4
    554680     17458.7
    554720     17454.1
    554760     17457.5
    554800     17461.6
    554840     17459.9
    554880     17462.8
    554920     17462.9
    554960     17467.5
    555000       17466
    555040     17465.3
    555080     17467.7
    555120     17472.3
    555160     17466.5
    555200     17467.6
    555240     17473.9
    555280     17475.4
    555320     17476.4
    555360     17479.3
    555400     17475.9
    555440     17481.6
    555480       17484
    555520     17479.3
    555560     17482.5
    555600     17486.7
    555640     17485.1
    555680     17487.9
    555720     17488.1
    555760     17492.7
    555800     17491.2
    555840     17490.6
    555880     17492.8
    555920     17497.6
    555960     17491.6
    556000     17492.8
    556040       17499
    556080     17500.4
    556120     17501.7
    556160     17504.5
    556200     17501.1
    556240     17506.8
    556280     17509.2
    556320     17504.5
    556360     17507.6
    556400     17511.9
    556440     17510.3
    556480     17512.9
    556520     17513.2
    556560     17517.9
    556600     17516.4
    556640     17515.8
    556680       17518
    556720     17522.8
    556760     17516.7
    556800       17518
    556840     17524.1
    556880     17525.6
    556920     17526.9
    556960     17529.7
    557000     17526.2
    557040     17531.9
    557080     17534.3
    557120     17529.7
    557160     17532.7
    557200     17536.9
    557240     17535.4
    557280       17538
    557320     17538.4
    557360     17542.9
    557400     17541.4
    557440     17540.9
    557480     17543.2
    557520     17547.8
    557560     17541.8
    557600     17543.1
    557640     17549.2
    557680     17550.8
    557720       17552
    557760     17554.8
    557800     17551.4
    557840       17557
    557880     17559.5
    557920     17554.8
    557960     17557.9
    558000     17561.9
    558040     17560.5
    558080     17563.1
    558120     17563.4
    558160       17568
    558200     17566.7
    558240       17566
    558280     17568.3
    558320     17573.1
    558360     17566.8
    558400     17568.3
    558440     17574.4
    558480     17575.9
    558520     17577.2
    558560       17580
    558600     17576.4
    558640       17582
    558680     17584.7
    558720       17580
    558760       17583
    558800       17587
    558840     17585.6
    558880     17588.2
    558920     17588.6
    558960       17593
    559000     17591.8
    559040     17591.1
    559080     17593.3
    559120     17598.2
    559160     17591.9
    559200     17593.3
    559240     17599.5
    559280       17601
    559320     17602.2
    559360     17605.1
    559400     17601.6
    559440     17607.2
    559480     17609.9
    559520     17605.1
    559560       17608
    559600     17612.2
    559640     17610.7
    559680     17613.2
    559720     17613.8
    559760     17618.1
    559800     17617.1
    559840     17616.2
    559880     17618.6
    559920     17623.3
    559960       17617
    560000     17618.3
    560040     17624.7
    560080       17626
    560120     17627.5
    560160     17630.2
    560200     17626.8
    560240     17632.3
    560280       17635
    560320     17630.1
    560360     17633.1
    560400     17637.2
    560440     17635.8
    560480     17638.3
    560520     17638.8
    560560     17643.2
    560600     17642.2
    560640     17641.3
    560680     17643.5
    560720     17648.3
    560760       17642
    560800     17643.5
    560840     17649.8
    560880     17651.1
    560920     17652.5
    560960     17655.3
    561000     17651.9
    561040     17657.5
    561080     17660.1
    561120     17655.2
    561160     17658.2
    561200     17662.4
    561240     17660.9
    561280     17663.5
    561320     17664.1
    561360     17668.4
    561400     17667.4
    561440     17666.3
    561480     17668.6
    561520     17673.4
    561560     17667.1
    561600     17668.6
    561640     17674.9
    561680     17676.2
    561720     17677.5
    561760     17680.3
    561800     17676.9
    561840     17682.6
    561880     17685.2
    561920     17680.3
    561960     17683.3
    562000     17687.5
    562040     17685.9
    562080     17688.5
    562120     17689.3
    562160     17693.4
    562200     17692.3
    562240     17691.3
    562280     17693.8
    562320     17698.5
    562360     17692.2
    562400     17693.7
    562440       17700
    562480     17701.4
    562520     17702.4
    562560     17705.3
    562600     17702.1
    562640     17707.7
    562680     17710.3
    562720     17705.3
    562760     17708.4
    562800     17712.6
    562840     17711.1
    562880     17713.6
    562920     17714.4
    562960     17718.6
    563000     17717.5
    563040     17716.4
    563080     17718.8
    563120     17723.6
    563160     17717.2
    563200     17718.8
    563240       17725
    563280     17726.4
    563320     17727.6
    563360     17730.5
    563400     17727.1
    563440     17732.9
    563480     17735.4
    563520     17730.6
    563560     17733.5
    563600     17737.7
    563640     17736.2
    563680     17738.8
    563720     17739.6
    563760     17743.6
    563800     17742.7
    563840     17741.5
    563880       17744
    563920     17748.6
    563960     17742.4
    564000       17744
    564040     17750.2
    564080     17751.6
    564120     17752.6
    564160     17755.4
    564200     17752.2
    564240     17757.9
    564280     17760.5
    564320     17755.8
    564360     17758.7
    564400     17762.7
    564440     17761.4
    564480     17763.9
    564520     17764.7
    564560     17768.7
    564600     17767.7
    564640     17766.5
    564680       17769
    564720     17773.7
    564760     17767.5
    564800     17769.2
    564840     17775.1
    564880     17776.6
    564920     17777.8
    564960     17780.5
    565000     17777.1
    565040     17782.9
    565080     17785.5
    565120     17780.7
    565160     17783.6
    565200     17787.7
    565240     17786.4
    565280       17789
    565320     17789.6
    565360     17793.8
    565400     17792.8
    565440     17791.5
    565480     17794.1
    565520     17798.6
    565560     17792.5
    565600     17794.1
    565640     17800.2
    565680     17801.7
    565720     17802.7
    565760     17805.6
    565800     17802.2
    565840     17807.9
    565880     17810.6
    565920     17805.8
    565960     17808.7
    566000     17812.6
    566040     17811.6
    566080       17814
    566120     17814.6
    566160     17818.7
    566200       17818
    566240     17816.6
    566280     17819.3
    566320     17823.7
    566360     17817.6
    566400     17819.1
    566440     17825.2
    566480     17826.7
    566520     17827.8
    566560     17830.8
    566600     17827.2
    566640     17832.7
    566680     17835.5
    566720     17830.7
    566760     17833.8
    566800     17837.8
    566840     17836.5
    566880     17839.1
    566920     17839.6
    566960     17843.7
    567000     17842.9
    567040     17841.6
    567080     17844.2
    567120     17848.6
    567160     17842.7
    567200     17844.1
    567240     17850.2
    567280     17851.9
    567320     17852.8
    567360     17855.7
    567400     17852.2
    567440     17857.7
    567480     17860.3
    567520     17855.7
    567560     17858.8
    567600     17862.8
    567640     17861.4
    567680     17864.1
    567720     17864.6
    567760     17868.7
    567800     17867.7
    567840     17866.7
    567880     17869.1
    567920     17873.5
    567960     17867.6
    568000     17869.1
    568040     17875.2
    568080     17876.7
    568120     17877.7
    568160     17880.8
    568200     17877.3
    568240     17882.6
    568280     17885.3
    568320     17880.9
    568360     17883.9
    568400     17887.8
    568440     17886.3
    568480     17888.9
    568520     17889.4
    568560     17893.7
    568600     17892.6
    568640     17891.7
    568680       17894
    568720     17898.6
    568760     17892.8
    568800     17894.2
    568840     17900.1
    568880     17901.7
    568920     17902.8
    568960     17905.9
    569000     17902.5
    569040     17907.5
    569080     17910.2
    569120     17905.8
    569160     17908.9
    569200     17912.9
    569240     17911.4
    569280     17913.9
    569320     17914.5
    569360     17918.6
    569400     17917.5
    569440     17916.8
    569480       17919
    569520     17923.7
    569560     17917.8
    569600     17919.2
    569640     17925.2
    569680     17926.8
    569720     17927.8
    569760     17930.9
    569800     17927.6
    569840     17932.5
    569880     17935.4
    569920     17931.1
    569960       17934
    570000     17937.9
    570040     17936.5
    570080       17939
    570120     17939.6
    570160     17943.7
    570200     17942.5
    570240     17941.8
    570280       17944
    570320     17948.7
    570360       17943
    570400     17944.3
    570440     17950.2
    570480     17951.9
    570520     17952.8
    570560     17955.9
    570600     17952.7
    570640     17957.5
    570680     17960.5
    570720     17956.1
    570760     17959.1
    570800     17962.8
    570840     17961.6
    570880       17964
    570920     17964.7
    570960     17968.8
    571000     17967.7
    571040       17967
    571080     17969.1
    571120     17973.8
    571160     17968.2
    571200     17969.4
    571240     17975.2
    571280     17976.9
    571320       17978
    571360       17981
    571400     17977.6
    571440     17982.5
    571480     17985.6
    571520     17981.2
    571560     17984.3
    571600     17987.9
    571640     17986.8
    571680     17988.9
    571720     17989.9
    571760     17993.9
    571800     17992.9
    571840       17992
    571880     17994.1
    571920     17998.9
    571960     17993.2
    572000     17994.5
    572040     18000.3
    572080     18002.1
    572120       18003
    572160     18006.1
    572200     18002.6
    572240     18007.6
    572280     18010.6
    572320     18006.2
    572360     18009.5
    572400     18013.1
    572440     18011.8
    572480     18013.8
    572520     18015.1
    572560     18019.1
    572600       18018
    572640     18017.2
    572680     18019.2
    572720     18023.9
    572760     18018.4
    572800     18019.5
    572840     18025.3
    572880     18027.2
    572920     18028.2
    572960     18031.2
    573000     18027.6
    573040     18032.7
    573080     18035.7
    573120     18031.1
    573160     18034.7
    573200     18038.2
    573240     18036.9
    573280     18038.9
    573320     18040.3
    573360     18044.1
    573400     18043.1
    573440     18042.2
    573480     18044.2
    573520       18049
    573560     18043.4
    573600     18044.6
    573640     18050.3
    573680     18052.3
    573720     18053.3
    573760     18056.2
    573800     18052.6
    573840     18057.6
    573880     18060.8
    573920     18056.2
    573960     18059.8
    574000     18063.3
    574040       18062
    574080       18064
    574120     18065.2
    574160     18069.3
    574200     18068.1
    574240     18067.1
    574280     18069.4
    574320     18074.1
    574360     18068.5
    574400     18069.6
    574440     18075.4
    574480     18077.4
    574520     18078.3
    574560     18081.2
    574600     18077.7
    574640     18082.8
    574680     18085.8
    574720     18081.2
    574760     18084.8
    574800     18088.3
    574840       18087
    574880     18089.1
    574920     18090.4
    574960     18094.4
    575000     18093.2
    575040     18092.3
    575080     18094.6
    575120     18099.1
    575160     18093.5
    575200     18094.7
    575240     18100.4
    575280     18102.4
    575320     18103.5
    575360     18106.3
    575400     18102.7
    575440     18107.8
    575480     18110.8
    575520     18106.3
    575560     18110.1
    575600     18113.4
    575640     18112.3
    575680     18114.2
    575720     18115.4
    575760     18119.6
    575800     18118.4
    575840     18117.3
    575880     18119.5
    575920     18124.3
    575960     18118.6
    576000     18119.8
    576040     18125.5
    576080     18127.4
    576120     18128.7
    576160     18131.4
    576200       18128
    576240     18132.8
    576280     18135.8
    576320     18131.3
    576360     18135.1
    576400     18138.4
    576440     18137.2
    576480     18139.4
    576520     18140.5
    576560     18144.7
    576600     18143.5
    576640     18142.4
    576680     18144.5
    576720     18149.4
    576760     18143.7
    576800     18144.7
    576840     18150.5
    576880     18152.4
    576920     18153.7
    576960     18156.5
    577000       18153
    577040     18157.9
    577080     18160.8
    577120     18156.3
    577160     18160.1
    577200     18163.4
    577240     18162.2
    577280     18164.4
    577320     18165.6
    577360     18169.7
    577400     18168.5
    577440     18167.5
    577480     18169.6
    577520     18174.6
    577560     18168.7
    577600     18169.9
    577640     18175.5
    577680     18177.5
    577720     18178.7
    577760     18181.5
    577800     18178.1
    577840     18182.8
    577880     18185.9
    577920     18181.4
    577960       18185
    578000     18188.5
    578040     18187.3
    578080     18189.5
    578120     18190.5
    578160     18194.7
    578200     18193.5
    578240     18192.4
    578280     18194.6
    578320     18199.7
    578360     18193.8
    578400     18194.9
    578440     18200.6
    578480     18202.5
    578520     18203.9
    578560     18206.5
    578600     18203.1
    578640     18207.9
    578680     18211.1
    578720     18206.6
    578760     18210.1
    578800     18213.5
    578840     18212.4
    578880     18214.6
    578920     18215.4
    578960     18219.8
    579000     18218.7
    579040     18217.4
    579080     18219.6
    579120     18224.9
    579160     18218.8
    579200       18220
    579240     18225.8
    579280     18227.5
    579320     18228.9
    579360     18231.5
    579400     18228.2
    579440       18233
    579480       18236
    579520     18231.5
    579560     18235.2
    579600     18238.5
    579640     18237.5
    579680     18239.7
    579720     18240.6
    579760     18244.9
    579800     18243.7
    579840     18242.3
    579880     18244.8
    579920     18249.8
    579960     18243.9
    580000     18245.1
    580040     18250.8
    580080     18252.6
    580120     18253.8
    580160     18256.4
    580200     18253.2
    580240       18258
    580280       18261
    580320     18256.7
    580360     18260.3
    580400     18263.5
    580440     18262.6
    580480     18264.7
    580520     18265.5
    580560     18269.9
    580600     18268.7
    580640     18267.2
    580680     18269.9
    580720     18274.8
    580760     18268.9
    580800     18270.2
    580840     18275.8
    580880     18277.7
    580920       18279
    580960     18281.6
    581000     18278.2
    581040       18283
    581080     18286.2
    581120     18281.8
    581160     18285.3
    581200     18288.4
    581240     18287.7
    581280     18289.9
    581320     18290.5
    581360       18295
    581400     18293.8
    581440     18292.4
    581480       18295
    581520     18299.8
    581560     18293.9
    581600     18295.2
    581640     18300.8
    581680     18302.6
    581720     18304.1
    581760     18306.6
    581800     18303.3
    581840     18308.3
    581880     18311.4
    581920     18306.9
    581960     18310.4
    582000     18313.5
    582040     18312.7
    582080       18315
    582120     18315.7
    582160       18320
    582200       18319
    582240     18317.5
    582280     18320.1
    582320     18324.5
    582360       18319
    582400     18320.4
    582440     18325.8
    582480     18327.7
    582520     18329.1
    582560     18331.6
    582600     18328.4
    582640     18333.5
    582680     18336.5
    582720       18332
    582760     18335.6
    582800     18338.6
    582840     18337.8
    582880     18340.2
    582920     18340.6
    582960     18345.1
    583000     18344.2
    583040     18342.7
    583080     18345.1
    583120     18349.5
    583160     18344.1
    583200     18345.5
    583240     18350.8
    583280     18352.7
    583320     18354.3
    583360     18356.7
    583400     18353.5
    583440     18358.7
    583480     18361.5
    583520     18357.1
    583560     18360.7
    583600     18363.6
    583640     18362.9
    583680     18365.5
    583720     18365.7
    583760     18370.1
    583800     18369.3
    583840     18367.8
    583880     18370.2
    583920     18374.4
    583960     18369.1
    584000     18370.5
    584040     18376.1
    584080     18377.9
    584120     18379.6
    584160     18381.8
    584200     18378.8
    584240     18383.9
    584280     18386.7
    584320     18382.3
    584360       18386
    584400     18388.8
    584440     18388.1
    584480     18390.5
    584520     18390.8
    584560     18395.1
    584600     18394.5
    584640       18393
    584680     18395.3
    584720     18399.6
    584760     18394.4
    584800     18395.5
    584840     18401.1
    584880     18402.9
    584920     18404.7
    584960     18406.9
    585000     18403.9
    585040       18409
    585080     18411.9
    585120     18407.5
    585160     18411.3
    585200     18413.9
    585240     18413.1
    585280     18415.7
    585320     18415.8
    585360     18420.4
    585400     18419.6
    585440     18418.1
    585480     18420.4
    585520     18424.7
    585560     18419.5
    585600     18420.6
    585640     18426.1
    585680     18428.1
    585720     18429.8
    585760     18431.9
    585800     18428.9
    585840     18434.2
    585880     18437.1
    585920     18432.6
    585960     18436.4
    586000     18438.9
    586040     18438.3
    586080     18440.9
    586120     18440.8
    586160     18445.5
    586200     18444.7
    586240     18443.1
    586280     18445.4
    586320     18449.9
    586360     18444.5
    586400     18445.6
    586440     18451.1
    586480     18453.3
    586520       18455
    586560     18456.9
    586600     18454.1
    586640     18459.4
    586680     18462.2
    586720     18457.7
    586760     18461.6
    586800     18463.9
    586840     18463.2
    586880     18465.9
    586920       18466
    586960     18470.6
    587000     18469.8
    587040     18468.1
    587080     18470.3
    587120     18474.8
    587160     18469.5
    587200     18470.7
    587240       18476
    587280     18478.3
    587320     18479.9
    587360     18481.9
    587400     18479.3
    587440     18484.5
    587480     18487.2
    587520     18482.8
    587560     18486.6
    587600       18489
    587640     18488.3
    587680       18491
    587720     18491.1
    587760     18495.7
    587800     18494.9
    587840     18493.2
    587880     18495.4
    587920     18499.9
    587960     18494.5
    588000     18495.7
    588040     18501.1
    588080     18503.3
    588120     18504.9
    588160     18506.9
    588200     18504.3
    588240     18509.4
    588280     18512.2
    588320     18507.8
    588360     18511.7
    588400     18513.9
    588440     18513.4
    588480     18515.9
    588520     18515.9
    588560     18520.7
    588600     18519.9
    588640     18518.2
    588680     18520.4
    588720     18524.9
    588760     18519.4
    588800     18520.6
    588840     18526.2
    588880     18528.3
    588920       18530
    588960     18531.9
    589000     18529.2
    589040     18534.5
    589080     18537.2
    589120     18532.8
    589160     18536.8
    589200     18538.9
    589240     18538.5
    589280       18541
    589320     18541.1
    589360     18545.7
    589400     18544.9
    589440     18543.3
    589480     18545.4
    589520       18550
    589560     18544.5
    589600     18545.6
    589640     18551.2
    589680     18553.3
    589720     18555.1
    589760     18556.9
    589800     18554.3
    589840     18559.6
    589880     18562.2
    589920     18557.8
    589960     18561.9
    590000       18564
    590040     18563.5
    590080     18565.9
    590120     18566.2
    590160     18570.9
    590200     18569.9
    590240     18568.4
    590280     18570.4
    590320       18575
    590360     18569.5
    590400     18570.6
    590440     18576.3
    590480     18578.3
    590520     18580.1
    590560       18582
    590600     18579.3
    590640     18584.8
    590680     18587.3
    590720     18582.9
    590760     18586.9
    590800     18589.2
    590840     18588.5
    590880     18590.8
    590920     18591.3
    590960       18596
    591000     18595.1
    591040     18593.4
    591080     18595.4
    591120       18600
    591160     18594.6
    591200     18595.6
    591240     18601.3
    591280     18603.3
    591320     18605.1
    591360       18607
    591400     18604.2
    591440     18609.8
    591480     18612.3
    591520     18607.7
    591560       18612
    591600     18614.3
    591640     18613.5
    591680     18615.8
    591720     18616.3
    591760     18621.1
    591800     18620.2
    591840     18618.5
    591880     18620.5
    591920     18624.9
    591960     18619.6
    592000     18620.6
    592040     18626.3
    592080     18628.3
    592120     18630.2
    592160     18631.8
    592200     18629.2
    592240     18634.9
    592280     18637.4
    592320     18632.8
    592360     18637.1
    592400     18639.3
    592440     18638.5
    592480     18640.9
    592520     18641.3
    592560       18646
    592600     18645.1
    592640     18643.3
    592680     18645.5
    592720     18649.8
    592760     18644.6
    592800     18645.7
    592840     18651.1
    592880     18653.3
    592920       18655
    592960     18656.8
    593000     18654.2
    593040     18659.9
    593080     18662.2
    593120     18657.8
    593160       18662
    593200     18664.3
    593240     18663.4
    593280       18666
    593320     18666.3
    593360       18671
    593400     18670.1
    593440     18668.4
    593480     18670.4
    593520     18674.8
    593560     18669.5
    593600     18670.8
    593640     18675.9
    593680       18678
    593720       18680
    593760     18681.7
    593800     18679.2
    593840       18685
    593880     18687.3
    593920     18682.7
    593960     18687.1
    594000     18689.2
    594040     18688.3
    594080     18690.9
    594120     18691.3
    594160     18695.9
    594200     18695.1
    594240     18693.4
    594280     18695.3
    594320     18699.6
    594360     18694.4
    594400     18695.6
    594440     18700.9
    594480       18703
    594520       18705
    594560     18706.7
    594600       18704
    594640     18709.9
    594680     18712.2
    594720     18707.7
    594760       18712
    594800     18714.3
    594840     18713.1
    594880     18715.8
    594920     18716.3
    594960     18720.7
    595000     18720.1
    595040     18718.4
    595080     18720.2
    595120     18724.6
    595160     18719.4
    595200     18720.5
    595240     18725.7
    595280     18727.8
    595320     18729.9
    595360     18731.5
    595400     18728.9
    595440     18734.7
    595480     18737.1
    595520     18732.6
    595560       18737
    595600     18739.2
    595640     18737.9
    595680     18740.7
    595720     18741.1
    595760     18745.5
    595800       18745
    595840     18743.3
    595880     18745.2
    595920     18749.5
    595960     18744.4
    596000     18745.4
    596040     18750.6
    596080     18752.8
    596120     18754.9
    596160     18756.2
    596200     18753.8
    596240     18759.6
    596280     18762.1
    596320     18757.5
    596360     18761.9
    596400       18764
    596440     18762.8
    596480     18765.6
    596520       18766
    596560     18770.5
    596600     18769.8
    596640     18768.1
    596680     18770.3
    596720     18774.5
    596760     18769.4
    596800     18770.3
    596840     18775.6
    596880     18777.7
    596920     18779.7
    596960       18781
    597000     18778.7
    597040     18784.7
    597080       18787
    597120     18782.5
    597160     18786.9
    597200     18788.9
    597240     18787.7
    597280     18790.5
    597320       18791
    597360     18795.5
    597400     18794.7
    597440     18793.2
    597480     18795.2
    597520     18799.5
    597560     18794.3
    597600     18795.3
    597640     18800.6
    597680     18802.6
    597720     18804.6
    597760     18805.8
    597800     18803.6
    597840     18809.7
    597880     18811.9
    597920     18807.4
    597960     18811.7
    598000       18814
    598040     18812.6
    598080     18815.4
    598120       18816
    598160     18820.2
    598200     18819.6
    598240     18818.1
    598280     18820.1
    598320     18824.4
    598360     18819.4
    598400     18820.3
    598440     18825.5
    598480     18827.4
    598520     18829.5
    598560     18830.7
    598600     18828.5
    598640     18834.6
    598680     18836.7
    598720     18832.4
    598760     18836.6
    598800     18838.9
    598840     18837.5
    598880     18840.3
    598920     18840.8
    598960     18845.2
    599000     18844.4
    599040     18842.9
    599080     18845.3
    599120     18849.3
    599160     18844.1
    599200     18845.1
    599240     18850.4
    599280     18852.3
    599320     18854.4
    599360     18855.5
    599400     18853.4
    599440     18859.5
    599480     18861.5
    599520     18857.3
    599560     18861.7
    599600     18863.7
    599640     18862.3
    599680     18864.9
    599720     18865.8
    599760     18870.2
    599800     18869.2
    599840       18868
    599880     18870.2
    599920     18874.2
    599960     18868.9
    600000     18870.1
    600040     18875.2
    600080     18877.1
    600120     18879.3
    600160     18880.4
    600200       18878
    600240     18884.5
    600280     18886.5
    600320     18882.1
    600360     18886.7
    600400     18888.6
    600440     18887.1
    600480       18890
    600520     18890.8
    600560     18894.9
    600600       18894
    600640     18892.7
    600680     18895.2
    600720       18899
    600760     18893.7
    600800       18895
    600840       18900
    600880     18902.1
    600920     18904.1
    600960     18905.1
    601000     18902.8
    601040     18909.3
    601080     18911.3
    601120     18907.2
    601160     18911.5
    601200     18913.3
    601240       18912
    601280       18915
    601320     18915.7
    601360     18919.7
    601400     18918.8
    601440     18917.6
    601480     18920.1
    601520     18923.9
    601560     18918.6
    601600     18919.9
    601640     18924.7
    601680     18926.9
    601720     18928.9
    601760     18930.2
    601800     18927.7
    601840     18934.2
    601880     18936.2
    601920       18932
    601960     18936.1
    602000     18938.2
    602040     18936.8
    602080     18939.8
    602120     18940.6
    602160     18944.7
    602200     18943.6
    602240     18942.3
    602280     18944.9
    602320     18948.7
    602360     18943.5
    602400     18944.8
    602440     18949.7
    602480     18951.8
    602520     18953.9
    602560     18955.1
    602600     18952.6
    602640     18959.3
    602680       18961
    602720     18957.1
    602760     18960.9
    602800     18963.3
    602840     18961.8
    602880     18964.8
    602920     18965.6
    602960     18969.7
    603000     18968.5
    603040     18967.3
    603080     18969.9
    603120     18973.6
    603160     18968.4
    603200     18969.8
    603240     18974.6
    603280     18976.9
    603320     18978.9
    603360     18980.1
    603400     18977.6
    603440     18984.3
    603480     18986.1
    603520     18982.2
    603560     18986.1
    603600     18988.3
    603640     18986.7
    603680       18990
    603720     18990.5
    603760     18994.7
    603800     18993.7
    603840     18992.3
    603880     18994.9
    603920     18998.7
    603960     18993.5
    604000       18995
    604040     18999.7
    604080     19002.1
    604120     19003.8
    604160     19005.1
    604200     19002.7
    604240     19009.3
    604280     19011.1
    604320     19007.2
    604360     19011.2
    604400     19013.5
    604440     19011.8
    604480       19015
    604520     19015.5
    604560     19019.8
    604600     19018.7
    604640     19017.4
    604680     19020.1
    604720     19023.8
    604760     19018.7
    604800       19020
    604840     19024.6
    604880     19027.1
    604920       19029
    604960     19030.1
    605000     19027.7
    605040     19034.5
    605080     19036.1
    605120     19032.2
    605160     19036.3
    605200     19038.5
    605240     19037.1
    605280       19040
    605320     19040.7
    605360     19044.7
    605400     19043.7
    605440     19042.4
    605480     19045.2
    605520       19049
    605560     19043.7
    605600     19045.1
    605640     19049.7
    605680       19052
    605720     19054.3
    605760     19055.3
    605800     19052.8
    605840     19059.4
    605880     19061.2
    605920     19057.4
    605960     19061.3
    606000     19063.7
    606040     19062.2
    606080     19065.2
    606120     19065.8
    606160     19069.9
    606200     19068.8
    606240     19067.3
    606280     19070.3
    606320     19074.1
    606360     19068.7
    606400       19070
    606440     19074.9
    606480       19077
    606520     19079.3
    606560     19080.4
    606600     19077.8
    606640     19084.7
    606680     19086.2
    606720     19082.5
    606760     19086.4
    606800     19088.9
    606840     19087.4
    606880     19090.5
    606920     19090.9
    606960       19095
    607000     19093.8
    607040     19092.4
    607080     19095.4
    607120     19099.2
    607160     19093.7
    607200     19095.2
    607240     19100.2
    607280     19101.9
    607320     19104.2
    607360     19105.6
    607400     19102.9
    607440     19109.8
    607480     19111.2
    607520     19107.5
    607560     19111.4
    607600       19114
    607640     19112.6
    607680     19115.7
    607720     19116.1
    607760     19120.1
    607800       19119
    607840     19117.6
    607880     19120.5
    607920     19124.4
    607960     19118.8
    608000     19120.6
    608040     19125.4
    608080       19127
    608120     19129.3
    608160     19130.6
    608200     19127.8
    608240     19134.8
    608280     19136.5
    608320     19132.5
    608360     19136.4
    608400     19139.1
    608440     19137.6
    608480     19140.7
    608520     19141.1
    608560     19145.2
    608600       19144
    608640     19142.8
    608680     19145.6
    608720     19149.5
    608760     19143.9
    608800     19145.6
    608840     19150.5
    608880       19152
    608920     19154.5
    608960     19155.7
    609000     19152.8
    609040     19159.8
    609080     19161.5
    609120     19157.5
    609160     19161.4
    609200     19164.1
    609240     19162.7
    609280     19165.7
    609320     19166.1
    609360     19170.1
    609400     19169.2
    609440     19167.8
    609480     19170.6
    609520     19174.6
    609560     19168.9
    609600     19170.5
    609640     19175.4
    609680     19176.9
    609720     19179.6
    609760     19180.7
    609800     19177.9
    609840       19185
    609880     19186.5
    609920     19182.4
    609960     19186.4
    610000     19189.2
    610040       19188
    610080     19190.7
    610120     19191.1
    610160       19195
    610200     19194.3
    610240     19192.7
    610280     19195.8
    610320     19199.5
    610360     19193.9
    610400     19195.5
    610440     19200.4
    610480       19202
    610520     19204.5
    610560     19205.7
    610600     19202.9
    610640       19210
    610680     19211.4
    610720     19207.4
    610760     19211.3
    610800     19214.2
    610840       19213
    610880     19215.7
    610920     19216.1
    610960       19220
    611000     19219.2
    611040     19217.8
    611080     19220.8
    611120     19224.5
    611160     19218.9
    611200     19220.3
    611240     19225.2
    611280     19226.8
    611320     19229.4
    611360     19230.7
    611400     19227.9
    611440     19234.8
    611480     19236.5
    611520     19232.4
    611560     19236.5
    611600     19239.2
    611640     19237.9
    611680     19240.5
    611720     19241.2
    611760     19244.9
    611800     19244.1
    611840     19242.7
    611880     19245.7
    611920     19249.3
    611960     19243.8
    612000     19245.3
    612040     19250.2
    612080     19251.5
    612120     19254.2
    612160     19255.8
    612200     19252.5
    612240     19259.8
    612280     19261.6
    612320     19257.4
    612360     19261.4
    612400     19264.2
    612440     19262.8
    612480     19265.5
    612520     19266.2
    612560     19269.8
    612600     19269.1
    612640     19267.4
    612680     19270.7
    612720     19274.4
    612760     19268.6
    612800     19270.2
    612840     19275.1
    612880     19276.4
    612920       19279
    612960     19280.7
    613000     19277.4
    613040     19284.8
    613080     19286.5
    613120     19282.5
    613160     19286.4
    613200     19289.1
    613240     19287.8
    613280     19290.6
    613320     19291.1
    613360     19294.8
    613400     19294.1
    613440     19292.2
    613480     19295.4
    613520     19299.3
    613560     19293.7
    613600     19295.3
    613640       19300
    613680     19301.4
    613720     19304.1
    613760     19305.7
    613800     19302.4
    613840     19309.8
    613880     19311.5
    613920     19307.6
    613960     19311.3
    614000       19314
    614040     19312.9
    614080     19315.4
    614120       19316
    614160     19319.8
    614200     19319.1
    614240     19317.1
    614280     19320.3
    614320     19324.5
    614360     19318.7
    614400     19320.1
    614440     19324.8
    614480     19326.3
    614520       19329
    614560     19330.7
    614600     19327.4
    614640     19334.8
    614680     19336.6
    614720     19332.7
    614760     19336.4
    614800     19339.1
    614840     19337.8
    614880     19340.4
    614920       19341
    614960     19344.9
    615000       19344
    615040     19342.1
    615080     19345.3
    615120     19349.4
    615160     19343.8
    615200     19345.1
    615240       19350
    615280     19351.4
    615320       19354
    615360     19355.8
    615400     19352.4
    615440     19359.7
    615480     19361.5
    615520     19357.5
    615560     19361.3
    615600       19364
    615640     19362.9
    615680     19365.2
    615720       19366
    615760       19370
    615800     19368.9
    615840     19367.1
    615880     19370.3
    615920     19374.3
    615960     19368.7
    616000     19370.2
    616040     19374.9
    616080     19376.2
    616120     19378.9
    616160     19380.8
    616200     19377.3
    616240     19384.8
    616280     19386.4
    616320     19382.6
    616360     19386.3
    616400     19389.1
    616440     19387.9
    616480     19390.1
    616520     19390.9
    616560     19394.9
    616600     19393.7
    616640     19392.1
    616680     19395.3
    616720     19399.2
    616760     19393.5
    616800     19395.1
    616840     19400.1
    616880     19401.2
    616920       19404
    616960     19405.9
    617000     19402.1
    617040     19409.6
    617080     19411.5
    617120     19407.6
    617160     19411.3
    617200       19414
    617240     19412.8
    617280       19415
    617320     19415.8
    617360     19419.9
    617400     19418.7
    617440       19417
    617480     19420.4
    617520       19424
    617560     19418.4
    617600     19420.1
    617640       19425
    617680     19426.1
    617720     19428.9
    617760     19430.5
    617800       19427
    617840     19434.8
    617880     19436.6
    617920     19432.5
    617960     19436.2
    618000       19439
    618040     19437.9
    618080     19440.1
    618120     19440.7
    618160     19444.8
    618200     19443.6
    618240       19442
    618280     19445.4
    618320       19449
    618360     19443.4
    618400       19445
    618440     19449.8
    618480     19450.9
    618520     19453.9
    618560     19455.4
    618600       19452
    618640     19459.9
    618680     19461.7
    618720     19457.3
    618760     19461.1
    618800     19463.8
    618840       19463
    618880       19465
    618920     19465.7
    618960     19469.7
    619000     19468.7
    619040       19467
    619080     19470.3
    619120     19473.8
    619160     19468.1
    619200     19469.8
    619240     19474.7
    619280     19475.8
    619320     19478.8
    619360     19480.2
    619400       19477
    619440     19484.7
    619480     19486.7
    619520     19482.3
    619560       19486
    619600     19488.7
    619640     19488.1
    619680       19490
    619720     19490.7
    619760     19494.8
    619800     19493.8
    619840     19491.9
    619880     19495.2
    619920     19498.8
    619960       19493
    620000     19494.7
    620040     19499.5
    620080     19500.8
    620120     19503.7
    620160     19505.3
    620200     19501.7
    620240     19509.8
    620280     19511.5
    620320     19507.1
    620360       19511
    620400     19513.7
    620440     19512.8
    620480     19514.7
    620520     19515.5
    620560     19519.7
    620600     19518.7
    620640     19516.7
    620680       19520
    620720     19523.7
    620760     19517.8
    620800     19519.5
    620840     19524.4
    620880     19525.8
    620920     19528.7
    620960     19530.3
    621000     19526.6
    621040     19534.5
    621080     19536.4
    621120     19532.2
    621160     19535.9
    621200     19538.6
    621240     19537.7
    621280     19539.5
    621320     19540.3
    621360     19544.7
    621400     19543.6
    621440     19541.5
    621480     19544.9
    621520     19548.6
    621560     19542.6
    621600     19544.2
    621640     19549.1
    621680     19550.7
    621720     19553.4
    621760     19555.1
    621800     19551.4
    621840     19559.3
    621880     19561.2
    621920     19557.1
    621960     19560.8
    622000     19563.6
    622040     19562.6
    622080     19564.4
    622120     19565.2
    622160     19569.4
    622200     19568.8
    622240     19566.3
    622280     19569.8
    622320     19573.7
    622360     19567.4
    622400     19569.1
    622440     19573.9
    622480     19575.7
    622520     19578.3
    622560       19580
    622600     19576.3
    622640     19584.2
    622680     19586.1
    622720     19582.2
    622760     19585.7
    622800     19588.5
    622840     19587.6
    622880     19589.3
    622920     19590.1
    622960     19594.5
    623000     19593.8
    623040     19591.3
    623080     19594.8
    623120     19598.7
    623160     19592.3
    623200       19594
    623240     19598.9
    623280     19600.6
    623320     19603.1
    623360     19605.1
    623400     19601.3
    623440       19609
    623480     19611.1
    623520     19607.1
    623560     19610.6
    623600     19613.5
    623640     19612.5
    623680     19614.3
    623720       19615
    623760     19619.5
    623800     19618.7
    623840     19616.2
    623880     19619.6
    623920     19623.7
    623960     19617.2
    624000     19618.8
    624040       19624
    624080     19625.5
    624120       19628
    624160     19629.9
    624200     19626.2
    624240     19633.7
    624280       19636
    624320     19631.9
    624360     19635.6
    624400     19638.3
    624440     19637.5
    624480     19639.1
    624520     19639.9
    624560     19644.3
    624600     19643.6
    624640       19641
    624680     19644.4
    624720     19648.6
    624760       19642
    624800     19643.7
    624840       19649
    624880     19650.3
    624920     19652.9
    624960       19655
    625000     19651.1
    625040     19658.4
    625080     19660.9
    625120     19656.7
    625160     19660.4
    625200     19663.2
    625240     19662.4
    625280       19664
    625320     19664.8
    625360     19668.9
    625400     19668.5
    625440       19666
    625480     19669.1
    625520     19673.5
    625560     19666.8
    625600     19668.7
    625640     19673.9
    625680     19675.1
    625720       19678
    625760       19680
    625800     19675.9
    625840     19683.3
    625880     19685.7
    625920     19681.7
    625960     19685.3
    626000     19688.3
    626040     19687.3
    626080     19688.8
    626120     19689.6
    626160     19693.9
    626200     19693.6
    626240     19691.1
    626280     19694.1
    626320     19698.4
    626360     19691.6
    626400     19693.5
    626440     19698.8
    626480     19699.9
    626520     19702.7
    626560     19704.9
    626600     19700.8
    626640     19708.3
    626680     19710.6
    626720     19706.5
    626760     19710.1
    626800     19713.2
    626840     19712.2
    626880     19713.7
    626920     19714.3
    626960     19718.6
    627000     19718.3
    627040     19715.8
    627080       19719
    627120     19723.3
    627160     19716.4
    627200     19718.3
    627240     19723.8
    627280     19724.8
    627320     19727.7
    627360     19729.7
    627400     19725.7
    627440     19733.1
    627480     19735.4
    627520     19731.4
    627560     19734.9
    627600     19737.9
    627640     19737.1
    627680     19738.7
    627720     19739.3
    627760     19743.6
    627800     19743.2
    627840     19740.7
    627880     19743.8
    627920     19748.1
    627960     19741.2
    628000     19743.2
    628040     19748.6
    628080     19749.6
    628120     19752.6
    628160     19754.5
    628200     19750.6
    628240       19758
    628280     19760.3
    628320     19756.2
    628360     19759.8
    628400       19763
    628440       19762
    628480     19763.5
    628520     19764.3
    628560     19768.5
    628600     19768.2
    628640     19765.6
    628680     19768.7
    628720     19773.1
    628760       19766
    628800     19768.2
    628840     19773.7
    628880     19774.5
    628920     19777.3
    628960     19779.6
    629000     19775.6
    629040     19782.9
    629080     19785.2
    629120     19781.2
    629160     19784.8
    629200       19788
    629240     19787.2
    629280     19788.4
    629320     19789.4
    629360     19793.5
    629400     19793.2
    629440     19790.7
    629480     19793.7
    629520       19798
    629560     19790.9
    629600     19793.1
    629640     19798.5
    629680     19799.5
    629720     19802.5
    629760     19804.7
    629800     19800.7
    629840     19807.7
    629880     19810.2
    629920     19805.9
    629960     19809.7
    630000     19813.1
    630040     19812.1
    630080     19813.3
    630120     19814.3
    630160     19818.3
    630200       19818
    630240     19815.7
    630280     19818.6
    630320       19823
    630360     19815.9
    630400     19818.1
    630440     19823.5
    630480     19824.4
    630520     19827.4
    630560     19829.4
    630600     19825.7
    630640     19832.8
    630680     19835.1
    630720     19830.9
    630760     19834.8
    630800     19838.1
    630840     19837.1
    630880     19838.4
    630920     19839.1
    630960     19843.3
    631000       19843
    631040     19840.5
    631080     19843.6
    631120     19847.9
    631160     19840.9
    631200     19842.7
    631240     19848.4
    631280     19849.3
    631320     19852.3
    631360     19854.4
    631400     19850.4
    631440     19857.8
    631480     19860.1
    631520       19856
    631560     19859.9
    631600     19863.1
    631640     19862.1
    631680     19863.5
    631720     19864.1
    631760     19868.4
    631800       19868
    631840     19865.3
    631880     19868.5
    631920       19873
    631960     19865.8
    632000     19867.8
    632040     19873.3
    632080     19874.3
    632120     19877.2
    632160     19879.5
    632200     19875.1
    632240     19882.7
    632280     19885.1
    632320     19880.9
    632360     19884.8
    632400     19887.9
    632440     19886.9
    632480     19888.2
    632520     19888.9
    632560     19893.3
    632600     19892.9
    632640     19890.2
    632680     19893.2
    632720     19897.8
    632760     19890.9
    632800     19892.7
    632840     19898.1
    632880     19899.2
    632920       19902
    632960     19904.3
    633000       19900
    633040     19907.6
    633080       19910
    633120     19905.9
    633160     19909.8
    633200     19912.8
    633240     19911.8
    633280     19913.2
    633320     19913.9
    633360     19918.2
    633400       19918
    633440       19915
    633480     19918.2
    633520     19922.6
    633560     19915.7
    633600     19917.6
    633640     19923.1
    633680     19924.2
    633720     19926.7
    633760     19929.5
    633800     19924.9
    633840     19932.4
    633880     19934.8
    633920     19930.7
    633960     19934.8
    634000     19937.8
    634040     19936.6
    634080     19938.2
    634120     19938.8
    634160     19943.2
    634200       19943
    634240     19939.8
    634280     19943.1
    634320     19947.3
    634360     19940.5
    634400     19942.7
    634440       19948
    634480       19949
    634520     19951.6
    634560     19954.3
    634600     19949.7
    634640     19957.4
    634680     19959.7
    634720     19955.5
    634760     19959.9
    634800     19962.6
    634840     19961.6
    634880     19962.9
    634920     19963.7
    634960     19968.2
    635000     19967.8
    635040     19964.4
    635080     19967.9
    635120     19972.1
    635160     19965.4
    635200     19967.4
    635240     19972.6
    635280     19973.6
    635320     19976.3
    635360     19978.9
    635400     19974.3
    635440     19982.4
    635480     19984.4
    635520     19980.3
    635560     19984.7
    635600     19987.4
    635640     19986.4
    635680     19987.6
    635720     19988.4
    635760     19992.9
    635800     19992.5
    635840     19989.3
    635880     19992.6
    635920       19997
    635960     19990.5
    636000     19992.2
    636040     19997.4
    636080     19998.4
    636120     20001.1
    636160     20003.8
    636200     19999.2
    636240     20007.3
    636280     20009.1
    636320       20005
    636360     20009.5
    636400     20012.2
    636440       20011
    636480     20012.5
    636520     20013.2
    636560     20017.7
    636600     20017.4
    636640     20014.1
    636680     20017.4
    636720       20022
    636760     20015.3
    636800     20017.1
    636840     20022.3
    636880     20023.2
    636920       20026
    636960     20028.6
    637000     20024.1
    637040     20032.2
    637080     20033.8
    637120       20030
    637160     20034.4
    637200     20037.1
    637240       20036
    637280     20037.4
    637320     20038.1
    637360     20042.7
    637400     20042.3
    637440       20039
    637480     20042.3
    637520     20046.9
    637560     20040.1
    637600     20041.8
    637640     20046.9
    637680     20047.9
    637720     20050.7
    637760     20053.4
    637800     20048.9
    637840       20057
    637880     20058.5
    637920     20054.9
    637960     20059.3
    638000       20062
    638040     20060.8
    638080     20062.3
    638120     20062.9
    638160     20067.6
    638200       20067
    638240       20064
    638280     20067.2
    638320     20071.7
    638360     20064.9
    638400     20066.8
    638440     20071.7
    638480     20072.7
    638520     20075.6
    638560     20078.2
    638600     20073.8
    638640     20081.9
    638680     20083.4
    638720     20079.8
    638760     20084.1
    638800     20086.9
    638840     20085.5
    638880       20087
    638920     20087.8
    638960     20092.5
    639000     20091.8
    639040     20088.9
    639080       20092
    639120     20096.6
    639160     20089.7
    639200     20091.8
    639240     20096.6
    639280     20097.7
    639320     20100.5
    639360     20103.1
    639400     20098.6
    639440     20106.6
    639480     20108.4
    639520     20104.7
    639560     20108.8
    639600     20111.9
    639640     20110.3
    639680     20111.9
    639720     20112.5
    639760     20117.4
    639800     20116.8
    639840     20113.6
    639880     20116.9
    639920     20121.5
    639960     20114.6
    640000     20116.6
    640040     20121.4
    640080     20122.2
    640120     20125.4
    640160     20127.9
    640200     20123.5
    640240     20131.5
    640280     20133.2
    640320     20129.6
    640360     20133.7
    640400     20136.9
    640440     20135.4
    640480     20136.8
    640520     20137.4
    640560     20142.3
    640600     20141.7
    640640     20138.4
    640680     20141.9
    640720     20146.5
    640760     20139.5
    640800     20141.6
    640840     20146.3
    640880       20147
    640920     20150.2
    640960     20152.8
    641000     20148.2
    641040     20156.5
    641080     20158.1
    641120     20154.6
    641160     20158.5
    641200     20161.6
    641240     20160.3
    641280     20161.7
    641320     20162.1
    641360     20167.4
    641400     20166.7
    641440     20163.4
    641480     20166.6
    641520     20171.2
    641560     20164.2
    641600     20166.4
    641640     20171.1
    641680       20172
    641720       20175
    641760     20177.7
    641800     20173.2
    641840     20181.2
    641880     20183.1
    641920     20179.4
    641960     20183.4
    642000     20186.4
    642040     20185.1
    642080     20186.6
    642120     20186.9
    642160     20192.4
    642200     20191.8
    642240     20188.3
    642280     20191.4
    642320     20196.1
    642360     20189.2
    642400     20191.3
    642440     20196.2
    642480     20196.9
    642520     20199.9
    642560     20202.5
    642600       20198
    642640     20206.2
    642680       20208
    642720     20204.4
    642760     20208.4
    642800     20211.2
    642840     20210.1
    642880     20211.6
    642920       20212
    642960     20217.3
    643000     20216.5
    643040     20213.1
    643080     20216.5
    643120       20221
    643160     20214.3
    643200     20216.3
    643240     20221.1
    643280     20221.9
    643320     20224.9
    643360     20227.4
    643400       20223
    643440       20231
    643480     20232.9
    643520     20229.2
    643560     20233.5
    643600     20236.1
    643640     20235.1
    643680     20236.5
    643720     20236.8
    643760     20242.4
    643800     20241.4
    643840     20238.1
    643880     20241.4
    643920     20245.9
    643960     20239.2
    644000     20241.4
    644040     20245.9
    644080     20247.1
    644120     20249.9
    644160     20252.4
    644200       20248
    644240       20256
    644280     20258.1
    644320     20254.3
    644360     20258.6
    644400     20261.1
    644440     20260.2
    644480     20261.5
    644520     20261.8
    644560     20267.5
    644600     20266.3
    644640       20263
    644680     20266.5
    644720     20271.1
    644760       20264
    644800     20266.7
    644840       20271
    644880       20272
    644920     20274.9
    644960     20277.5
    645000     20273.1
    645040     20281.1
    645080     20283.3
    645120     20279.5
    645160     20283.7
    645200     20286.1
    645240     20285.2
    645280     20286.5
    645320     20286.8
    645360     20292.7
    645400     20291.3
    645440     20287.9
    645480     20291.5
    645520     20296.3
    645560       20289
    645600       20292
    645640     20296.1
    645680     20297.2
    645720     20300.2
    645760     20302.5
    645800     20298.1
    645840     20306.3
    645880     20308.3
    645920     20304.4
    645960     20308.9
    646000     20311.3
    646040     20310.2
    646080     20311.6
    646120     20311.8
    646160     20317.8
    646200     20316.5
    646240       20313
    646280     20316.5
    646320     20321.6
    646360     20314.2
    646400     20316.9
    646440     20321.1
    646480     20322.3
    646520     20325.4
    646560     20327.7
    646600     20323.3
    646640     20331.3
    646680     20333.4
    646720     20329.6
    646760     20333.9
    646800     20336.4
    646840     20335.3
    646880     20336.6
    646920     20336.9
    646960     20342.8
    647000     20341.4
    647040     20338.2
    647080     20341.6
    647120     20346.9
    647160     20339.3
    647200     20342.2
    647240     20346.3
    647280     20347.4
    647320     20350.5
    647360     20352.8
    647400     20348.5
    647440     20356.3
    647480     20358.8
    647520     20354.6
    647560     20359.3
    647600     20361.6
    647640     20360.3
    647680     20361.6
    647720     20362.1
    647760     20367.8
    647800     20366.4
    647840     20363.2
    647880     20366.7
    647920     20372.2
    647960     20364.4
    648000     20367.2
    648040     20371.5
    648080     20372.7
    648120     20375.8
    648160     20377.8
    648200     20373.6
    648240     20381.3
    648280     20383.8
    648320     20379.8
    648360     20384.5
    648400     20386.7
    648440     20385.4
    648480     20386.6
    648520     20387.4
    648560     20393.1
    648600     20391.7
    648640     20388.4
    648680     20391.7
    648720     20397.6
    648760     20389.6
    648800     20392.3
    648840     20396.6
    648880     20397.8
    648920     20400.7
    648960     20402.9
    649000     20398.8
    649040     20406.5
    649080       20409
    649120     20405.1
    649160     20409.8
    649200     20411.7
    649240     20410.6
    649280     20411.7
    649320     20412.5
    649360     20418.3
    649400     20416.8
    649440     20413.6
    649480     20416.5
    649520     20422.7
    649560       20415
    649600     20417.3
    649640     20421.6
    649680       20423
    649720     20426.1
    649760     20428.1
    649800       20424
    649840     20431.7
    649880     20434.3
    649920     20430.5
    649960       20435
    650000       20437
    650040     20435.9
    650080     20436.9
    650120     20437.7
    650160     20443.3
    650200     20441.9
    650240     20438.5
    650280     20441.8
    650320       20448
    650360       20440
    650400     20442.5
    650440     20446.7
    650480     20448.3
    650520     20451.3
    650560     20453.1
    650600     20449.2
    650640     20456.9
    650680     20459.5
    650720     20455.5
    650760     20460.2
    650800       20462
    650840     20461.2
    650880     20462.1
    650920     20462.8
    650960     20468.5
    651000       20467
    651040     20463.7
    651080       20467
    651120       20473
    651160       20465
    651200     20467.5
    651240     20471.8
    651280     20473.6
    651320     20476.6
    651360     20478.2
    651400     20474.3
    651440     20481.9
    651480     20484.8
    651520     20480.5
    651560     20485.2
    651600     20487.1
    651640     20486.5
    651680     20487.2
    651720     20488.1
    651760     20493.7
    651800     20491.9
    651840     20488.9
    651880     20492.2
    651920     20498.2
    651960     20490.1
    652000     20492.7
    652040       20497
    652080     20498.6
    652120       20502
    652160     20503.3
    652200     20499.7
    652240     20507.3
    652280     20509.8
    652320       20506
    652360     20510.2
    652400     20512.3
    652440     20511.8
    652480     20512.4
    652520     20513.3
    652560     20518.8
    652600     20517.2
    652640       20514
    652680     20517.1
    652720     20523.5
    652760     20515.2
    652800     20517.8
    652840     20522.2
    652880     20523.8
    652920       20527
    652960     20528.3
    653000     20524.8
    653040     20532.6
    653080       20535
    653120     20531.1
    653160     20535.5
    653200     20537.5
    653240     20537.2
    653280     20537.6
    653320     20538.6
    653360     20543.7
    653400     20542.2
    653440     20539.3
    653480     20542.5
    653520     20548.7
    653560     20540.4
    653600       20543
    653640     20547.7
    653680     20548.9
    653720     20552.2
    653760     20553.6
    653800       20550
    653840     20557.8
    653880     20560.1
    653920     20556.5
    653960     20560.7
    654000       20563
    654040     20562.6
    654080       20563
    654120     20563.8
    654160     20568.9
    654200     20567.7
    654240     20564.5
    654280     20567.7
    654320     20573.8
    654360     20565.7
    654400     20568.3
    654440     20573.1
    654480     20574.3
    654520     20577.3
    654560     20578.8
    654600     20575.3
    654640     20582.9
    654680     20585.5
    654720     20581.7
    654760       20586
    654800     20588.3
    654840     20587.8
    654880     20588.1
    654920       20589
    654960     20594.3
    655000       20593
    655040     20589.8
    655080       20593
    655120     20599.1
    655160     20590.9
    655200     20593.5
    655240     20598.2
    655280     20599.5
    655320     20602.5
    655360     20604.2
    655400     20600.6
    655440     20608.1
    655480     20610.9
    655520     20607.2
    655560     20611.3
    655600     20613.3
    655640       20613
    655680     20613.3
    655720     20614.3
    655760     20619.7
    655800     20618.2
    655840     20615.1
    655880     20618.3
    655920     20624.2
    655960     20616.3
    656000     20618.8
    656040     20623.5
    656080     20624.9
    656120     20627.7
    656160     20629.4
    656200     20626.1
    656240     20633.6
    656280     20636.1
    656320     20632.5
    656360     20636.5
    656400     20638.5
    656440     20638.3
    656480     20638.6
    656520     20639.5
    656560     20644.9
    656600     20643.4
    656640     20640.3
    656680     20643.6
    656720     20649.4
    656760     20641.5
    656800     20643.9
    656840     20648.9
    656880     20650.3
    656920     20652.8
    656960     20654.9
    657000     20651.3
    657040     20658.7
    657080     20661.4
    657120     20657.5
    657160     20661.6
    657200     20663.7
    657240     20663.5
    657280     20663.8
    657320     20664.7
    657360     20670.1
    657400     20668.6
    657440     20665.6
    657480     20668.8
    657520     20674.6
    657560       20667
    657600       20669
    657640     20674.1
    657680     20675.4
    657720     20677.8
    657760     20680.4
    657800     20676.7
    657840       20684
    657880     20686.6
    657920     20682.8
    657960     20686.9
    658000     20688.8
    658040     20688.4
    658080     20689.1
    658120       20690
    658160     20695.4
    658200     20694.1
    658240     20690.9
    658280     20694.4
    658320     20699.9
    658360       20692
    658400       20694
    658440     20699.5
    658480     20700.6
    658520     20703.3
    658560     20705.5
    658600     20701.8
    658640     20709.4
    658680     20711.7
    658720       20708
    658760       20712
    658800     20714.1
    658840     20713.5
    658880     20714.4
    658920     20715.3
    658960     20720.7
    659000     20719.2
    659040     20716.1
    659080     20719.6
    659120     20725.2
    659160     20717.3
    659200     20719.4
    659240       20725
    659280     20725.8
    659320     20728.6
    659360     20730.7
    659400     20727.1
    659440     20734.7
    659480     20736.9
    659520     20733.3
    659560     20737.1
    659600     20739.3
    659640     20738.6
    659680     20739.6
    659720     20740.5
    659760     20745.9
    659800     20744.3
    659840     20741.1
    659880     20744.8
    659920     20750.5
    659960     20742.6
    660000     20744.6
    660040     20750.1
    660080     20751.1
    660120     20754.1
    660160     20756.3
    660200     20752.3
    660240     20760.1
    660280     20762.2
    660320     20758.7
    660360     20762.4
    660400     20764.8
    660440     20763.8
    660480       20765
    660520     20765.8
    660560     20771.2
    660600     20769.5
    660640     20766.4
    660680     20770.2
    660720       20776
    660760       20768
    660800     20769.8
    660840     20775.3
    660880     20776.3
    660920     20779.4
    660960     20781.4
    661000     20777.7
    661040     20785.3
    661080     20787.4
    661120     20783.6
    661160     20787.9
    661200     20790.1
    661240     20789.2
    661280     20790.2
    661320       20791
    661360     20796.4
    661400     20794.7
    661440     20791.7
    661480     20795.5
    661520     20801.2
    661560     20793.2
    661600     20795.2
    661640     20800.6
    661680     20801.7
    661720     20804.7
    661760     20806.9
    661800       20803
    661840     20810.9
    661880     20812.6
    661920     20808.9
    661960     20813.3
    662000     20815.3
    662040     20814.5
    662080     20815.5
    662120     20816.2
    662160     20821.8
    662200     20820.1
    662240     20817.1
    662280     20820.9
    662320     20826.6
    662360     20818.4
    662400     20820.7
    662440     20825.9
    662480     20827.2
    662520       20830
    662560     20832.4
    662600     20828.5
    662640     20836.3
    662680     20837.9
    662720     20834.2
    662760     20838.5
    662800     20840.8
    662840     20839.8
    662880     20840.9
    662920     20841.4
    662960     20847.2
    663000     20845.5
    663040     20842.4
    663080     20846.2
    663120     20851.8
    663160     20843.7
    663200     20846.2
    663240     20851.4
    663280     20852.5
    663320     20855.4
    663360     20857.9
    663400     20853.7
    663440     20861.5
    663480     20863.3
    663520     20859.6
    663560     20863.7
    663600     20866.1
    663640     20865.1
    663680     20866.2
    663720     20866.5
    663760     20872.7
    663800     20870.8
    663840     20867.7
    663880     20871.5
    663920     20877.2
    663960     20869.1
    664000     20871.6
    664040       20877
    664080     20878.2
    664120     20880.9
    664160     20883.4
    664200     20878.9
    664240     20886.9
    664280     20888.7
    664320     20884.9
    664360     20889.2
    664400     20891.5
    664440     20890.5
    664480     20891.6
    664520     20891.8
    664560     20898.2
    664600     20896.2
    664640     20893.2
    664680       20897
    664720     20902.3
    664760     20894.6
    664800     20896.9
    664840     20902.5
    664880     20903.7
    664920     20906.7
    664960     20908.7
    665000     20904.5
    665040     20912.1
    665080     20913.9
    665120     20910.3
    665160     20914.6
    665200       20917
    665240     20915.7
    665280     20916.8
    665320     20917.3
    665360     20923.6
    665400     20921.7
    665440     20918.8
    665480     20922.5
    665520     20927.8
    665560       20920
    665600     20922.2
    665640     20927.9
    665680     20929.1
    665720     20932.1
    665760     20934.1
    665800     20929.9
    665840     20937.4
    665880     20939.2
    665920     20935.6
    665960       20940
    666000     20942.3
    666040     20941.2
    666080     20942.2
    666120     20942.6
    666160     20948.9
    666200     20947.3
    666240     20943.9
    666280       20948
    666320       20953
    666360     20945.5
    666400     20947.5
    666440     20953.4
    666480     20954.7
    666520     20957.5
    666560     20959.7
    666600     20955.2
    666640       20963
    666680     20964.6
    666720       20961
    666760     20965.5
    666800     20967.6
    666840     20966.5
    666880     20967.8
    666920     20967.8
    666960     20974.4
    667000     20972.6
    667040     20969.2
    667080     20973.3
    667120     20978.4
    667160     20970.6
    667200     20972.8
    667240     20978.8
    667280     20980.3
    667320     20982.9
    667360     20985.3
    667400     20980.7
    667440     20988.3
    667480     20990.1
    667520     20986.6
    667560     20990.8
    667600     20993.1
    667640     20991.9
    667680     20993.3
    667720     20993.1
    667760     20999.8
    667800       20998
    667840     20994.5
    667880     20998.3
    667920     21003.8
    667960     20996.1
    668000     20998.3
    668040     21004.2
    668080     21005.7
    668120     21008.3
    668160     21010.8
    668200       21006
    668240     21013.7
    668280     21015.5
    668320       21012
    668360     21016.3
    668400     21018.2
    668440     21017.4
    668480     21018.6
    668520     21018.4
    668560     21025.1
    668600     21023.3
    668640     21020.1
    668680     21023.6
    668720     21029.1
    668760     21021.5
    668800     21023.8
    668840     21029.5
    668880     21031.1
    668920     21033.7
    668960     21035.9
    669000     21031.4
    669040     21038.9
    669080     21040.9
    669120     21037.2
    669160     21041.7
    669200     21043.7
    669240     21042.7
    669280     21043.9
    669320     21043.9
    669360     21050.7
    669400     21048.8
    669440     21045.5
    669480     21049.2
    669520     21054.4
    669560       21047
    669600     21049.2
    669640     21054.8
    669680     21056.6
    669720       21059
    669760     21061.3
    669800     21056.8
    669840     21064.2
    669880     21066.3
    669920     21062.4
    669960     21067.3
    670000     21068.9
    670040       21068
    670080     21069.3
    670120     21069.3
    670160     21075.9
    670200     21074.1
    670240     21070.7
    670280     21074.3
    670320     21079.7
    670360     21072.3
    670400     21074.6
    670440     21080.1
    670480     21081.8
    670520     21084.1
    670560     21086.6
    670600     21082.1
    670640     21089.4
    670680     21091.3
    670720     21087.8
    670760     21092.7
    670800     21094.1
    670840     21093.4
    670880     21094.5
    670920     21094.6
    670960     21101.3
    671000     21099.2
    671040     21096.1
    671080     21099.6
    671120     21104.8
    671160     21097.6
    671200     21099.8
    671240     21105.3
    671280       21107
    671320     21109.4
    671360     21111.9
    671400     21107.6
    671440     21114.7
    671480     21116.6
    671520     21112.9
    671560     21118.1
    671600     21119.6
    671640     21118.8
    671680     21119.8
    671720     21119.7
    671760     21126.6
    671800     21124.9
    671840     21121.2
    671880       21125
    671920       21130
    671960       21123
    672000     21124.9
    672040     21130.9
    672080     21132.4
    672120     21134.8
    672160     21137.4
    672200       21133
    672240     21139.8
    672280     21141.8
    672320     21138.3
    672360     21143.4
    672400     21144.9
    672440     21143.9
    672480     21145.2
    672520       21145
    672560     21151.8
    672600     21150.3
    672640     21146.5
    672680     21150.3
    672720     21155.3
    672760     21148.2
    672800     21150.3
    672840     21156.2
    672880     21157.8
    672920     21160.2
    672960     21162.6
    673000     21158.4
    673040     21165.1
    673080     21167.3
    673120     21163.4
    673160     21168.6
    673200     21170.5
    673240     21169.3
    673280     21170.5
    673320     21170.3
    673360     21177.2
    673400     21175.8
    673440     21171.8
    673480     21175.5
    673520     21180.5
    673560     21173.7
    673600     21175.6
    673640     21181.4
    673680     21183.1
    673720     21185.4
    673760     21187.9
    673800     21183.7
    673840     21190.4
    673880     21192.6
    673920     21188.8
    673960     21193.9
    674000     21195.8
    674040     21194.7
    674080     21195.9
    674120     21195.5
    674160     21202.4
    674200     21201.3
    674240     21197.2
    674280     21200.8
    674320     21205.8
    674360       21199
    674400       21201
    674440     21206.7
    674480     21208.4
    674520     21210.7
    674560     21213.1
    674600     21208.8
    674640     21215.6
    674680     21217.8
    674720       21214
    674760     21219.1
    674800     21220.9
    674840       21220
    674880     21221.1
    674920     21220.8
    674960     21227.5
    675000     21226.7
    675040     21222.4
    675080     21226.1
    675120     21231.2
    675160     21224.3
    675200       21226
    675240     21231.8
    675280     21233.7
    675320       21236
    675360       21238
    675400     21234.1
    675440     21240.7
    675480     21243.2
    675520     21239.3
    675560     21244.5
    675600     21246.2
    675640     21245.1
    675680     21246.5
    675720     21245.9
    675760     21252.6
    675800     21251.8
    675840     21247.3
    675880     21251.1
    675920     21256.3
    675960     21249.4
    676000     21251.1
    676040       21257
    676080       21259
    676120     21261.2
    676160     21263.1
    676200     21259.1
    676240     21265.7
    676280     21268.3
    676320     21264.4
    676360     21269.7
    676400     21271.4
    676440     21270.3
    676480     21271.6
    676520       21271
    676560     21277.6
    676600     21276.8
    676640     21272.4
    676680     21276.1
    676720     21281.3
    676760     21274.6
    676800     21276.4
    676840     21281.9
    676880     21284.2
    676920     21286.1
    676960     21288.2
    677000     21284.4
    677040     21290.7
    677080     21293.5
    677120     21289.4
    677160     21294.9
    677200     21296.5
    677240     21295.3
    677280     21296.9
    677320     21296.3
    677360     21302.8
    677400       21302
    677440     21297.7
    677480     21301.3
    677520     21306.8
    677560     21299.7
    677600     21301.8
    677640     21307.1
    677680     21309.4
    677720     21311.6
    677760     21313.2
    677800     21309.3
    677840     21315.7
    677880     21318.5
    677920     21314.4
    677960     21320.2
    678000     21321.7
    678040     21320.3
    678080       21322
    678120     21321.4
    678160     21327.9
    678200     21327.2
    678240     21322.7
    678280     21326.6
    678320       21332
    678360     21325.1
    678400     21326.9
    678440     21332.2
    678480     21334.5
    678520     21336.8
    678560     21338.1
    678600     21334.5
    678640     21340.9
    678680     21343.7
    678720     21339.4
    678760     21345.3
    678800     21346.7
    678840     21345.4
    678880     21347.3
    678920     21346.6
    678960     21353.2
    679000     21352.1
    679040     21347.9
    679080     21351.7
    679120     21356.8
    679160     21350.2
    679200     21351.7
    679240     21357.3
    679280     21359.9
    679320       21362
    679360     21363.2
    679400     21359.4
    679440     21365.9
    679480     21368.8
    679520     21364.5
    679560     21370.4
    679600     21371.5
    679640     21370.4
    679680     21372.4
    679720     21371.6
    679760     21378.2
    679800     21377.4
    679840     21372.9
    679880     21376.8
    679920     21381.9
    679960     21375.2
    680000     21376.9
    680040     21382.6
    680080     21385.1
    680120       21387
    680160     21388.3
    680200     21384.6
    680240       21391
    680280     21394.2
    680320     21389.2
    680360     21395.5
    680400     21396.7
    680440     21395.4
    680480     21397.3
    680520     21396.7
    680560       21403
    680600     21402.5
    680640     21398.2
    680680     21402.1
    680720     21407.2
    680760     21400.5
    680800     21401.8
    680840     21407.8
    680880     21409.9
    680920       21412
    680960     21413.5
    681000     21409.5
    681040     21416.1
    681080     21419.4
    681120     21414.3
    681160     21420.9
    681200     21421.8
    681240     21420.4
    681280     21422.3
    681320       21422
    681360     21428.2
    681400     21427.5
    681440     21423.3
    681480     21427.1
    681520     21432.3
    681560     21425.6
    681600     21426.9
    681640     21433.1
    681680     21435.1
    681720     21437.4
    681760     21438.7
    681800     21434.4
    681840     21441.2
    681880     21444.4
    681920     21439.2
    681960     21445.9
    682000     21446.7
    682040     21445.5
    682080     21447.6
    682120     21447.1
    682160     21453.4
    682200     21452.7
    682240     21448.5
    682280     21452.2
    682320     21457.4
    682360     21450.7
    682400     21451.9
    682440     21458.1
    682480     21460.1
    682520     21462.2
    682560     21463.8
    682600     21459.5
    682640     21466.2
    682680     21469.4
    682720     21464.3
    682760     21470.8
    682800     21471.7
    682840     21470.5
    682880     21472.5
    682920     21472.1
    682960     21478.3
    683000     21478.1
    683040     21473.7
    683080       21477
    683120     21482.6
    683160     21475.9
    683200     21477.2
    683240     21483.3
    683280     21485.5
    683320       21487
    683360     21488.8
    683400     21484.8
    683440     21491.1
    683480     21494.4
    683520     21489.6
    683560     21495.9
    683600     21496.7
    683640     21495.5
    683680     21497.8
    683720     21497.2
    683760     21503.2
    683800     21503.1
    683840     21498.9
    683880     21502.2
    683920     21507.6
    683960       21501
    684000     21502.1
    684040     21508.2
    684080     21510.4
    684120     21511.9
    684160     21513.6
    684200     21509.7
    684240     21516.2
    684280     21519.5
    684320     21514.6
    684360     21520.9
    684400     21521.6
    684440     21520.4
    684480     21522.4
    684520     21521.9
    684560       21528
    684600     21527.8
    684640       21524
    684680     21527.4
    684720     21532.6
    684760     21525.9
    684800     21527.1
    684840     21533.3
    684880     21535.2
    684920       21537
    684960     21538.7
    685000     21534.8
    685040     21541.2
    685080     21544.7
    685120     21539.7
    685160     21546.1
    685200     21546.7
    685240     21545.3
    685280     21547.5
    685320       21547
    685360     21553.2
    685400       21553
    685440     21549.1
    685480     21552.2
    685520     21557.7
    685560       21551
    685600     21552.4
    685640     21558.3
    685680     21560.2
    685720     21561.9
    685760     21563.7
    685800     21559.9
    685840     21566.1
    685880     21569.4
    685920     21564.5
    685960       21571
    686000     21571.5
    686040     21570.4
    686080     21572.4
    686120       21572
    686160     21578.3
    686200     21578.1
    686240       21574
    686280     21577.2
    686320     21582.7
    686360     21576.1
    686400     21577.4
    686440     21583.3
    686480     21585.6
    686520     21587.2
    686560     21588.4
    686600     21584.8
    686640     21591.3
    686680     21594.3
    686720     21589.6
    686760     21595.8
    686800     21596.5
    686840     21595.1
    686880     21597.4
    686920     21597.1
    686960     21603.3
    687000     21603.3
    687040       21599
    687080     21602.2
    687120     21607.7
    687160     21601.2
    687200     21602.4
    687240     21608.2
    687280     21610.5
    687320     21612.2
    687360     21613.6
    687400     21609.8
    687440     21616.3
    687480     21619.3
    687520     21614.6
    687560     21620.9
    687600     21621.6
    687640       21620
    687680     21622.4
    687720       21622
    687760     21628.3
    687800     21628.2
    687840     21623.9
    687880     21627.1
    687920     21632.5
    687960       21626
    688000     21627.2
    688040       21633
    688080     21635.3
    688120     21637.2
    688160     21638.5
    688200     21634.8
    688240     21641.2
    688280     21644.3
    688320     21639.7
    688360     21646.1
    688400     21646.7
    688440     21645.1
    688480     21647.6
    688520     21646.9
    688560     21653.3
    688600     21653.3
    688640     21648.8
    688680     21652.1
    688720     21657.4
    688760     21651.1
    688800     21652.1
    688840     21658.2
    688880     21660.5
    688920     21662.3
    688960     21663.6
    689000     21659.6
    689040     21666.5
    689080     21669.3
    689120     21664.7
    689160     21671.2
    689200     21671.8
    689240       21670
    689280     21672.3
    689320     21671.9
    689360     21678.5
    689400     21678.3
    689440     21673.6
    689480     21677.4
    689520     21682.5
    689560     21676.3
    689600     21677.1
    689640     21683.3
    689680     21685.3
    689720     21687.3
    689760     21688.5
    689800     21684.6
    689840     21691.7
    689880     21694.5
    689920     21689.7
    689960     21696.3
    690000     21696.8
    690040     21694.7
    690080     21697.3
    690120     21696.7
    690160     21703.4
    690200     21703.5
    690240     21698.8
    690280     21702.5
    690320     21707.4
    690360     21701.1
    690400       21702
    690440     21708.2
    690480     21710.5
    690520     21712.6
    690560     21713.7
    690600     21709.9
    690640     21716.5
    690680     21718.9
    690720       21715
    690760     21721.3
    690800     21721.6
    690840     21719.9
    690880     21722.4
    690920     21721.9
    690960     21728.5
    691000     21728.3
    691040     21723.7
    691080     21727.6
    691120     21732.4
    691160     21726.3
    691200       21727
    691240     21733.2
    691280     21735.6
    691320     21737.5
    691360     21738.6
    691400       21735
    691440     21741.3
    691480     21743.9
    691520     21739.7
    691560     21746.2
    691600     21746.4
    691640     21744.8
    691680     21747.2
    691720     21746.9
    691760     21753.6
    691800     21753.4
    691840     21748.6
    691880     21752.6
    691920     21757.4
    691960     21751.3
    692000       21752
    692040     21758.2
    692080     21760.6
    692120     21762.4
    692160     21763.2
    692200       21760
    692240     21766.3
    692280     21768.7
    692320     21764.7
    692360       21771
    692400     21771.5
    692440     21769.8
    692480     21772.1
    692520     21771.9
    692560     21778.6
    692600     21778.4
    692640     21773.2
    692680     21777.8
    692720     21782.4
    692760     21775.9
    692800     21776.7
    692840       21783
    692880     21785.5
    692920     21787.4
    692960     21787.9
    693000     21785.1
    693040       21791
    693080     21793.8
    693120     21789.5
    693160     21795.8
    693200     21796.2
    693240     21794.7
    693280       21797
    693320     21796.7
    693360     21803.7
    693400     21803.2
    693440     21797.9
    693480     21802.5
    693520     21807.2
    693560     21800.7
    693600     21801.7
    693640     21807.8
    693680     21810.3
    693720     21812.1
    693760     21812.7
    693800     21809.9
    693840     21816.1
    693880     21818.4
    693920     21814.2
    693960     21820.8
    694000     21821.1
    694040     21819.3
    694080     21821.9
[truncated: 175,905 more chars]
