# Supplementary material for: Comment on 'Valid molecular dynamics simulations of human hemoglobin require a surprisingly large box size'
Source: eLife. 2019 Jun 20;8:e44718. doi: 10.7554/eLife.44718 (PMC6586461; doi:10.7554/eLife.44718)
Supplement: Figure 2—figure supplement 1—source data 1. — The zip archive contains a README file describing which source files correspond to the different panels. [file elife-44718-fig2-figsupp1-data1.zip › figure2_SI/panel_C/box1/2/msd.xvg]

# This file was created Thu Mar 28 19:04:55 2019
# Created by:
#             :-) GROMACS - gmx msd, 2018.3-dev-20180823-5d5eb38 (-:
# 
# Executable:   /usr/local/gromacs/2018/2018.3-impi2017-fftw337-gcc640-cuda91/bin/gmx
# Data prefix:  /usr/local/gromacs/2018/2018.3-impi2017-fftw337-gcc640-cuda91
# Working dir:  /home/vgapsys/project/hemoglobin/ubq/cube/box1/eq2/diffusion
# Command line:
#   gmx msd -s ../tpr.tpr -f /netmount/projects1/vgapsys/hemoglobin/ubq/cube/box1/eq2/traj_comp.xtc -trestart 800 -n index.ndx -o msd.xvg
# gmx msd is part of G R O M A C S:
#
# GROningen MAchine for Chemical Simulation
#
@    title "Mean Square Displacement"
@    xaxis  label "Time (ps)"
@    yaxis  label "MSD (nm\S2\N)"
@TYPE xy
# MSD gathered over 1e+06 ps with 1251 restarts
# Diffusion constants fitted from time 100000 to 900000 ps
# D[  SOL_&_OW] = 5.0986 (+/- 0.0161) (1e-5 cm^2/s)
         0           0
        40     1.31718
        80     2.58571
       120     3.85318
       160      5.1145
       200     6.37125
       240     7.63214
       280     8.88678
       320     10.1409
       360     11.3893
       400     12.6456
       440     13.8955
       480     15.1494
       520     16.3952
       560     17.6546
       600     18.9014
       640     20.1562
       680     21.4067
       720     22.6598
       760     23.9141
       800     25.1571
       840     26.4167
       880     27.6581
       920     28.9087
       960     30.1566
      1000      31.407
      1040     32.6611
      1080     33.9074
      1120     35.1579
      1160     36.4028
      1200     37.6527
      1240     38.9022
      1280     40.1552
      1320     41.3956
      1360     42.6526
      1400     43.8951
      1440     45.1554
      1480     46.4089
      1520     47.6606
      1560     48.9121
      1600     50.1532
      1640     51.4124
      1680     52.6507
      1720     53.9023
      1760     55.1459
      1800     56.4054
      1840     57.6554
      1880     58.9045
      1920     60.1513
      1960      61.397
      2000     62.6367
      2040     63.8938
      2080     65.1499
      2120     66.3857
      2160     67.6423
      2200     68.8863
      2240     70.1453
      2280     71.4023
      2320      72.652
      2360     73.9069
      2400     75.1411
      2440     76.4045
      2480     77.6424
      2520     78.8988
      2560     80.1387
      2600     81.4041
      2640     82.6557
      2680     83.9091
      2720       85.16
      2760     86.4045
      2800     87.6382
      2840     88.8965
      2880     90.1474
      2920     91.3773
      2960     92.6379
      3000     93.8758
      3040     95.1407
      3080     96.4013
      3120     97.6493
      3160     98.8992
      3200     100.131
      3240     101.394
      3280      102.63
      3320     103.881
      3360      105.12
      3400     106.392
      3440     107.648
      3480     108.896
      3520     110.148
      3560     111.397
      3600     112.628
      3640     113.888
      3680      115.14
      3720     116.366
      3760     117.628
      3800     118.867
      3840      120.13
      3880     121.393
      3920     122.642
      3960     123.898
      4000     125.126
      4040     126.392
      4080     127.629
      4120     128.876
      4160     130.117
      4200     131.398
      4240     132.653
      4280     133.902
      4320     135.155
      4360     136.407
      4400     137.637
      4440     138.897
      4480     140.145
      4520     141.368
      4560     142.636
      4600     143.873
      4640     145.143
      4680     146.401
      4720     147.652
      4760     148.909
      4800     150.133
      4840      151.41
      4880      152.64
      4920     153.886
      4960     155.125
      5000     156.407
      5040     157.667
      5080     158.912
      5120     160.167
      5160     161.424
      5200      162.65
      5240     163.909
      5280     165.159
      5320     166.375
      5360     167.645
      5400     168.881
      5440     170.155
      5480     171.415
      5520     172.659
      5560     173.918
      5600     175.139
      5640     176.426
      5680     177.655
      5720     178.909
      5760     180.141
      5800     181.429
      5840     182.684
      5880     183.932
      5920      185.19
      5960     186.446
      6000     187.665
      6040     188.926
      6080     190.175
      6120     191.391
      6160     192.671
      6200     193.904
      6240     195.174
      6280      196.44
      6320     197.688
      6360     198.944
      6400     200.164
      6440     201.456
      6480     202.688
      6520     203.942
      6560      205.17
      6600     206.465
      6640     207.724
      6680     208.972
      6720      210.23
      6760     211.488
      6800     212.707
      6840     213.967
      6880     215.219
      6920      216.43
      6960     217.713
      7000     218.946
      7040     220.217
      7080     221.487
      7120     222.736
      7160     223.999
      7200     225.214
      7240     226.505
      7280     227.737
      7320     228.992
      7360     230.224
      7400     231.523
      7440     232.781
      7480      234.03
      7520      235.29
      7560     236.546
      7600     237.764
      7640     239.024
      7680     240.278
      7720     241.475
      7760     242.767
      7800      243.99
      7840     245.265
      7880     246.534
      7920     247.782
      7960     249.047
      8000      250.26
      8040     251.552
      8080     252.781
      8120     254.038
      8160     255.269
      8200     256.572
      8240     257.824
      8280     259.071
      8320     260.333
      8360     261.589
      8400     262.806
      8440      264.07
      8480     265.319
      8520     266.523
      8560     267.814
      8600      269.04
      8640     270.315
      8680     271.585
      8720     272.834
      8760     274.095
      8800     275.299
      8840     276.602
      8880     277.827
      8920     279.082
      8960     280.311
      9000     281.617
      9040     282.865
      9080     284.113
      9120     285.379
      9160     286.638
      9200     287.848
      9240     289.111
      9280     290.362
      9320     291.562
      9360     292.857
      9400     294.078
      9440     295.356
      9480     296.629
      9520      297.87
      9560     299.137
      9600     300.338
      9640     301.647
      9680     302.874
      9720     304.122
      9760     305.351
      9800     306.659
      9840     307.915
      9880     309.154
      9920     310.423
      9960     311.678
     10000     312.886
     10040     314.151
     10080     315.402
     10120     316.592
     10160     317.887
     10200     319.103
     10240     320.383
     10280     321.653
     10320     322.897
     10360     324.164
     10400     325.359
     10440     326.673
     10480     327.897
     10520     329.142
     10560     330.367
     10600     331.677
     10640     332.935
     10680     334.178
     10720     335.447
     10760     336.702
     10800     337.906
     10840     339.171
     10880     340.422
     10920     341.612
     10960     342.908
     11000      344.12
     11040     345.406
     11080     346.678
     11120     347.922
     11160     349.192
     11200     350.382
     11240     351.698
     11280      352.92
     11320     354.171
     11360     355.393
     11400     356.711
     11440     357.968
     11480     359.206
     11520     360.477
     11560     361.729
     11600     362.929
     11640     364.196
     11680     365.446
     11720     366.632
     11760     367.931
     11800     369.141
     11840     370.428
     11880     371.702
     11920     372.945
     11960     374.213
     12000     375.396
     12040     376.716
     12080     377.933
     12120     379.182
     12160     380.404
     12200     381.725
     12240     382.982
     12280     384.215
     12320     385.484
     12360      386.74
     12400     387.935
     12440     389.206
     12480     390.453
     12520     391.634
     12560      392.93
     12600     394.138
     12640     395.422
     12680     396.702
     12720     397.941
     12760      399.22
     12800     400.393
     12840      401.72
     12880     402.934
     12920     404.181
     12960     405.402
     13000     406.725
     13040     407.982
     13080      409.21
     13120     410.485
     13160     411.741
     13200     412.931
     13240     414.204
     13280     415.451
     13320     416.627
     13360     417.929
     13400     419.127
     13440     420.418
     13480     421.699
     13520     422.937
     13560     424.215
     13600     425.382
     13640     426.713
     13680     427.924
     13720     429.177
     13760     430.394
     13800     431.723
     13840     432.983
     13880     434.208
     13920     435.487
     13960     436.748
     14000     437.937
     14040     439.216
     14080     440.463
     14120     441.638
     14160     442.942
     14200     444.144
     14240     445.431
     14280     446.713
     14320     447.958
     14360     449.238
     14400     450.393
     14440     451.729
     14480     452.937
     14520     454.188
     14560     455.404
     14600     456.734
     14640     457.991
     14680     459.223
     14720       460.5
     14760     461.761
     14800     462.944
     14840     464.224
     14880     465.473
     14920     466.644
     14960      467.95
     15000     469.146
     15040     470.436
     15080     471.717
     15120     472.963
     15160     474.247
     15200     475.394
     15240     476.733
     15280     477.939
     15320     479.187
     15360     480.396
     15400     481.734
     15440     482.992
     15480     484.217
     15520       485.5
     15560      486.76
     15600     487.941
     15640     489.223
     15680     490.467
     15720     491.634
     15760     492.945
     15800     494.136
     15840     495.428
     15880     496.717
     15920      497.95
     15960      499.24
     16000     500.379
     16040      501.72
     16080     502.923
     16120     504.173
     16160     505.375
     16200     506.718
     16240     507.977
     16280       509.2
     16320     510.485
     16360     511.749
     16400     512.927
     16440     514.205
     16480     515.454
     16520     516.621
     16560     517.932
     16600     519.119
     16640     520.413
     16680     521.697
     16720     522.938
     16760     524.229
     16800     525.362
     16840      526.71
     16880     527.904
     16920      529.15
     16960     530.353
     17000     531.702
     17040     532.958
     17080     534.179
     17120     535.464
     17160     536.732
     17200     537.906
     17240     539.184
     17280     540.435
     17320     541.597
     17360     542.912
     17400     544.098
     17440      545.39
     17480     546.681
     17520      547.92
     17560     549.212
     17600     550.341
     17640      551.69
     17680     552.882
     17720      554.13
     17760     555.333
     17800     556.683
     17840     557.936
     17880     559.163
     17920     560.449
     17960     561.719
     18000     562.885
     18040     564.163
     18080     565.415
     18120     566.569
     18160     567.885
     18200     569.072
     18240     570.371
     18280     571.662
     18320     572.899
     18360     574.191
     18400     575.318
     18440     576.663
     18480     577.859
     18520     579.101
     18560     580.304
     18600     581.658
     18640     582.911
     18680      584.13
     18720     585.418
     18760     586.686
     18800      587.85
     18840     589.132
     18880     590.383
     18920     591.527
     18960     592.852
     19000     594.036
     19040     595.336
     19080      596.63
     19120     597.865
     19160     599.153
     19200     600.282
     19240     601.628
     19280     602.821
     19320     604.068
     19360      605.27
     19400     606.625
     19440     607.885
     19480     609.098
     19520     610.382
     19560     611.658
     19600     612.826
     19640       614.1
     19680     615.353
     19720     616.502
     19760     617.826
     19800     619.009
     19840     620.316
     19880     621.608
     19920     622.843
     19960     624.137
     20000      625.26
     20040     626.616
     20080      627.81
     20120      629.05
     20160     630.256
     20200      631.61
     20240     632.866
     20280     634.084
     20320     635.371
     20360     636.651
     20400     637.809
     20440     639.087
     20480     640.338
     20520     641.477
     20560     642.806
     20600      643.98
     20640     645.291
     20680     646.585
     20720      647.82
     20760     649.111
     20800     650.225
     20840     651.593
     20880     652.785
     20920     654.024
     20960     655.229
     21000     656.586
     21040     657.839
     21080     659.058
     21120     660.346
     21160     661.632
     21200     662.782
     21240     664.056
     21280     665.306
     21320     666.438
     21360     667.768
     21400     668.941
     21440     670.255
     21480     671.554
     21520     672.784
     21560     674.074
     21600     675.191
     21640     676.561
     21680     677.746
     21720     678.991
     21760      680.19
     21800     681.555
     21840     682.809
     21880     684.021
     21920     685.314
     21960     686.605
     22000     687.744
     22040     689.021
     22080     690.272
     22120     691.397
     22160      692.73
     22200     693.905
     22240     695.216
     22280     696.517
     22320     697.754
     22360      699.05
     22400     700.165
     22440     701.535
     22480     702.719
     22520     703.966
     22560     705.163
     22600     706.532
     22640     707.786
     22680     708.994
     22720     710.288
     22760     711.586
     22800     712.722
     22840     714.003
     22880     715.251
     22920     716.374
     22960     717.717
     23000     718.889
     23040     720.195
     23080     721.502
     23120     722.746
     23160     724.042
     23200     725.159
     23240     726.536
     23280     727.718
     23320     728.967
     23360      730.15
     23400     731.525
     23440     732.772
     23480     733.979
     23520     735.278
     23560     736.582
     23600     737.715
     23640     738.997
     23680     740.245
     23720     741.366
     23760     742.715
     23800     743.887
     23840     745.195
     23880       746.5
     23920     747.737
     23960     749.039
     24000     750.157
     24040     751.537
     24080     752.723
     24120     753.975
     24160     755.155
     24200     756.538
     24240     757.785
     24280     758.991
     24320     760.296
     24360     761.598
     24400     762.726
     24440     764.014
     24480     765.265
     24520      766.38
     24560     767.726
     24600      768.89
     24640     770.202
     24680     771.509
     24720     772.747
     24760     774.051
     24800     775.165
     24840     776.548
     24880     777.728
     24920     778.981
     24960     780.158
     25000     781.541
     25040     782.791
     25080     783.997
     25120     785.305
     25160     786.603
     25200     787.724
     25240     789.013
     25280     790.272
     25320     791.378
     25360     792.734
     25400     793.899
     25440     795.204
     25480     796.514
     25520     797.752
     25560     799.059
     25600     800.166
     25640     801.554
     25680     802.732
     25720     803.984
     25760     805.159
     25800     806.551
     25840     807.801
     25880     809.008
     25920     810.317
     25960     811.615
     26000     812.734
     26040     814.023
     26080     815.283
     26120     816.385
     26160     817.739
     26200     818.903
     26240      820.21
     26280     821.521
     26320     822.759
     26360     824.063
     26400     825.165
     26440     826.558
     26480     827.736
     26520     828.982
     26560     830.165
     26600     831.555
     26640     832.806
     26680     834.011
     26720     835.323
     26760     836.629
     26800      837.74
     26840     839.032
     26880      840.29
     26920      841.39
     26960      842.74
     27000     843.899
     27040     845.208
     27080     846.522
     27120     847.754
     27160     849.057
     27200     850.152
     27240     851.555
     27280     852.734
     27320     853.987
     27360     855.167
     27400     856.564
     27440     857.816
     27480     859.011
     27520     860.321
     27560      861.63
     27600     862.747
     27640     864.038
     27680     865.293
     27720     866.387
     27760     867.737
     27800       868.9
     27840     870.208
     27880     871.525
     27920      872.76
     27960     874.064
     28000     875.152
     28040     876.562
     28080     877.735
     28120     878.986
     28160     880.161
     28200     881.563
     28240      882.81
     28280     884.014
     28320     885.321
     28360     886.637
     28400     887.746
     28440     889.041
     28480       890.3
     28520     891.391
     28560     892.739
     28600     893.899
     28640     895.208
     28680     896.523
     28720      897.76
     28760     899.063
     28800     900.146
     28840     901.557
     28880      902.73
     28920     903.983
     28960     905.157
     29000     906.562
     29040     907.804
     29080     909.011
     29120     910.319
     29160     911.633
     29200     912.743
     29240     914.039
     29280      915.29
     29320     916.375
     29360     917.734
     29400     918.888
     29440     920.205
     29480     921.518
     29520     922.762
     29560     924.063
     29600     925.144
     29640     926.563
     29680     927.741
     29720     928.997
     29760     930.165
     29800     931.573
     29840     932.813
     29880     934.019
     29920     935.333
     29960     936.648
     30000     937.755
     30040     939.053
     30080     940.304
     30120     941.382
     30160     942.747
     30200     943.898
     30240     945.214
     30280     946.534
     30320     947.775
     30360     949.084
     30400     950.151
     30440     951.574
     30480     952.752
     30520     954.018
     30560     955.184
     30600     956.591
     30640     957.833
     30680     959.039
     30720     960.353
     30760     961.671
     30800     962.765
     30840     964.077
     30880     965.332
     30920     966.405
     30960     967.768
     31000      968.92
     31040      970.24
     31080     971.552
     31120     972.803
     31160     974.108
     31200     975.166
     31240     976.607
     31280     977.777
     31320     979.041
     31360     980.214
     31400     981.625
     31440      982.86
     31480     984.065
     31520     985.374
     31560     986.694
     31600     987.797
     31640     989.105
     31680     990.358
     31720     991.426
     31760     992.792
     31800     993.943
     31840     995.262
     31880     996.583
     31920     997.833
     31960     999.134
     32000     1000.19
     32040     1001.64
     32080      1002.8
     32120     1004.07
     32160     1005.24
     32200     1006.65
     32240     1007.89
     32280     1009.09
     32320      1010.4
     32360     1011.72
     32400     1012.83
     32440     1014.13
     32480     1015.38
     32520     1016.44
     32560     1017.81
     32600     1018.95
     32640     1020.28
     32680      1021.6
     32720     1022.85
     32760     1024.15
     32800     1025.21
     32840     1026.65
     32880     1027.82
     32920     1029.09
     32960     1030.25
     33000     1031.67
     33040      1032.9
     33080      1034.1
     33120     1035.42
     33160     1036.75
     33200     1037.85
     33240     1039.15
     33280      1040.4
     33320     1041.46
     33360     1042.83
     33400     1043.97
     33440     1045.29
     33480     1046.62
     33520     1047.86
     33560     1049.17
     33600     1050.22
     33640     1051.68
     33680     1052.84
     33720     1054.12
     33760     1055.27
     33800     1056.69
     33840     1057.93
     33880     1059.13
     33920     1060.45
     33960     1061.79
     34000     1062.88
     34040     1064.18
     34080     1065.44
     34120     1066.49
     34160     1067.86
     34200        1069
     34240     1070.32
     34280     1071.65
     34320     1072.89
     34360     1074.21
     34400     1075.25
     34440     1076.71
     34480     1077.87
     34520     1079.14
     34560     1080.29
     34600     1081.72
     34640     1082.95
     34680     1084.14
     34720     1085.47
     34760     1086.81
     34800      1087.9
     34840      1089.2
     34880     1090.46
     34920      1091.5
     34960     1092.87
     35000     1094.01
     35040     1095.33
     35080     1096.67
     35120     1097.91
     35160     1099.23
     35200     1100.27
     35240     1101.74
     35280      1102.9
     35320     1104.16
     35360     1105.31
     35400     1106.74
     35440     1107.97
     35480     1109.16
     35520     1110.49
     35560     1111.83
     35600     1112.91
     35640     1114.21
     35680     1115.48
     35720     1116.51
     35760     1117.89
     35800     1119.03
     35840     1120.35
     35880     1121.68
     35920     1122.94
     35960     1124.24
     36000     1125.28
     36040     1126.76
     36080     1127.91
     36120     1129.18
     36160     1130.32
     36200     1131.75
     36240     1132.99
     36280     1134.17
     36320     1135.51
     36360     1136.84
     36400     1137.92
     36440     1139.23
     36480     1140.49
     36520     1141.53
     36560     1142.91
     36600     1144.04
     36640     1145.36
     36680     1146.69
     36720     1147.94
     36760     1149.26
     36800     1150.28
     36840     1151.77
     36880     1152.91
     36920     1154.19
     36960     1155.33
     37000     1156.75
     37040        1158
     37080     1159.18
     37120     1160.51
     37160     1161.86
     37200     1162.94
     37240     1164.25
     37280     1165.51
     37320     1166.54
     37360     1167.93
     37400     1169.06
     37440     1170.38
     37480     1171.71
     37520     1172.97
     37560     1174.28
     37600      1175.3
     37640     1176.79
     37680     1177.93
     37720     1179.21
     37760     1180.34
     37800     1181.78
     37840     1183.01
     37880     1184.19
     37920     1185.53
     37960     1186.87
     38000     1187.95
     38040     1189.26
     38080     1190.51
     38120     1191.53
     38160     1192.92
     38200     1194.05
     38240     1195.37
     38280     1196.71
     38320     1197.96
     38360     1199.28
     38400     1200.29
     38440     1201.79
     38480     1202.92
     38520      1204.2
     38560     1205.34
     38600     1206.77
     38640     1208.01
     38680     1209.19
     38720     1210.52
     38760     1211.86
     38800     1212.94
     38840     1214.25
     38880      1215.5
     38920     1216.51
     38960      1217.9
     39000     1219.02
     39040     1220.35
     39080     1221.69
     39120     1222.95
     39160     1224.27
     39200     1225.28
     39240     1226.77
     39280     1227.92
     39320      1229.2
     39360     1230.33
     39400     1231.76
     39440        1233
     39480     1234.18
     39520     1235.52
     39560     1236.86
     39600     1237.94
     39640     1239.25
     39680      1240.5
     39720     1241.51
     39760      1242.9
     39800     1244.01
     39840     1245.34
     39880     1246.69
     39920     1247.94
     39960     1249.27
     40000     1250.27
     40040     1251.77
     40080     1252.91
     40120      1254.2
     40160     1255.33
     40200     1256.77
     40240     1258.02
     40280     1259.19
     40320     1260.52
     40360     1261.87
     40400     1262.94
     40440     1264.24
     40480      1265.5
     40520      1266.5
     40560     1267.89
     40600        1269
     40640     1270.34
     40680     1271.68
     40720     1272.93
     40760     1274.26
     40800     1275.26
     40840     1276.77
     40880      1277.9
     40920     1279.19
     40960     1280.32
     41000     1281.76
     41040     1283.01
     41080     1284.17
     41120     1285.51
     41160     1286.87
     41200     1287.92
     41240     1289.23
     41280     1290.48
     41320     1291.48
     41360     1292.87
     41400     1293.98
     41440     1295.32
     41480     1296.66
     41520     1297.91
     41560     1299.24
     41600     1300.24
     41640     1301.76
     41680     1302.88
     41720     1304.17
     41760      1305.3
     41800     1306.75
     41840        1308
     41880     1309.16
     41920      1310.5
     41960     1311.85
     42000     1312.91
     42040     1314.22
     42080     1315.47
     42120     1316.46
     42160     1317.85
     42200     1318.96
     42240      1320.3
     42280     1321.64
     42320     1322.89
     42360     1324.22
     42400     1325.21
     42440     1326.73
     42480     1327.85
     42520     1329.15
     42560     1330.26
     42600     1331.72
     42640     1332.97
     42680     1334.13
     42720     1335.47
     42760     1336.83
     42800     1337.89
     42840      1339.2
     42880     1340.44
     42920     1341.43
     42960     1342.82
     43000     1343.93
     43040     1345.27
     43080     1346.61
     43120     1347.86
     43160     1349.19
     43200     1350.18
     43240      1351.7
     43280     1352.82
     43320     1354.11
     43360     1355.22
     43400     1356.69
     43440     1357.94
     43480      1359.1
     43520     1360.44
     43560      1361.8
     43600     1362.85
     43640     1364.17
     43680     1365.41
     43720     1366.39
     43760     1367.79
     43800     1368.88
     43840     1370.23
     43880     1371.57
     43920     1372.83
     43960     1374.17
     44000     1375.15
     44040     1376.68
     44080      1377.8
     44120     1379.09
     44160     1380.19
     44200     1381.66
     44240     1382.91
     44280     1384.07
     44320     1385.41
     44360     1386.77
     44400     1387.81
     44440     1389.14
     44480     1390.37
     44520     1391.36
     44560     1392.75
     44600     1393.84
     44640      1395.2
     44680     1396.54
     44720     1397.79
     44760     1399.13
     44800     1400.12
     44840     1401.65
     44880     1402.76
     44920     1404.05
     44960     1405.16
     45000     1406.63
     45040     1407.88
     45080     1409.04
     45120      1410.4
     45160     1411.75
     45200      1412.8
     45240     1414.12
     45280     1415.35
     45320     1416.34
     45360     1417.73
     45400     1418.82
     45440     1420.19
     45480     1421.52
     45520     1422.77
     45560     1424.12
     45600     1425.09
     45640     1426.63
     45680     1427.74
     45720     1429.03
     45760     1430.13
     45800     1431.61
     45840     1432.87
     45880     1434.02
     45920     1435.37
     45960     1436.73
     46000     1437.77
     46040     1439.09
     46080     1440.33
     46120     1441.31
     46160     1442.69
     46200     1443.78
     46240     1445.14
     46280     1446.49
     46320     1447.74
     46360     1449.08
     46400     1450.05
     46440      1451.6
     46480     1452.71
     46520        1454
     46560     1455.09
     46600     1456.58
     46640     1457.83
     46680     1458.98
     46720     1460.34
     46760      1461.7
     46800     1462.74
     46840     1464.06
     46880      1465.3
     46920     1466.27
     46960     1467.67
     47000     1468.75
     47040     1470.11
     47080     1471.46
     47120      1472.7
     47160     1474.06
     47200     1475.02
     47240     1476.58
     47280     1477.69
     47320     1478.98
     47360     1480.06
     47400     1481.55
     47440     1482.81
     47480     1483.96
     47520     1485.31
     47560     1486.68
     47600     1487.71
     47640     1489.04
     47680     1490.28
     47720     1491.24
     47760     1492.64
     47800     1493.72
     47840     1495.09
     47880     1496.42
     47920     1497.67
     47960     1499.03
     48000     1499.98
     48040     1501.54
     48080     1502.65
     48120     1503.94
     48160     1505.02
     48200     1506.52
     48240     1507.77
     48280     1508.92
     48320     1510.28
     48360     1511.65
     48400     1512.67
     48440        1514
     48480     1515.24
     48520     1516.19
     48560     1517.59
     48600     1518.67
     48640     1520.03
     48680     1521.37
     48720     1522.62
     48760     1523.98
     48800     1524.93
     48840     1526.49
     48880     1527.59
     48920     1528.89
     48960     1529.97
     49000     1531.48
     49040     1532.72
     49080     1533.88
     49120     1535.24
     49160     1536.61
     49200     1537.63
     49240     1538.96
     49280     1540.19
     49320     1541.14
     49360     1542.55
     49400     1543.61
     49440     1544.98
     49480     1546.32
     49520     1547.57
     49560     1548.93
     49600     1549.88
     49640     1551.45
     49680     1552.55
     49720     1553.84
     49760     1554.92
     49800     1556.43
     49840     1557.68
     49880     1558.83
     49920     1560.19
     49960     1561.57
     50000     1562.58
     50040     1563.91
     50080     1565.15
     50120     1566.09
     50160      1567.5
     50200     1568.57
     50240     1569.95
     50280     1571.28
     50320     1572.53
     50360     1573.89
     50400     1574.83
     50440      1576.4
     50480     1577.51
     50520     1578.81
     50560     1579.87
     50600      1581.4
     50640     1582.65
     50680     1583.79
     50720     1585.15
     50760     1586.53
     50800     1587.54
     50840     1588.87
     50880      1590.1
     50920     1591.04
     50960     1592.45
     51000     1593.51
     51040     1594.89
     51080     1596.23
     51120     1597.48
     51160     1598.84
     51200     1599.78
     51240     1601.36
     51280     1602.46
     51320     1603.77
     51360     1604.83
     51400     1606.36
     51440     1607.61
     51480     1608.75
     51520     1610.11
     51560     1611.48
     51600     1612.49
     51640     1613.82
     51680     1615.06
     51720        1616
     51760      1617.4
     51800     1618.47
     51840     1619.85
     51880     1621.18
     51920     1622.42
     51960     1623.79
     52000     1624.72
     52040     1626.31
     52080     1627.42
     52120     1628.72
     52160     1629.78
     52200      1631.3
     52240     1632.56
     52280      1633.7
     52320     1635.05
     52360     1636.43
     52400     1637.44
     52440     1638.77
     52480     1640.02
     52520     1640.94
     52560     1642.35
     52600     1643.41
     52640      1644.8
     52680     1646.13
     52720     1647.36
     52760     1648.73
     52800     1649.67
     52840     1651.26
     52880     1652.36
     52920     1653.66
     52960     1654.72
     53000     1656.25
     53040      1657.5
     53080     1658.65
     53120        1660
     53160     1661.39
     53200      1662.4
     53240     1663.73
     53280     1664.97
     53320     1665.89
     53360     1667.31
     53400     1668.37
     53440     1669.75
     53480     1671.08
     53520     1672.31
     53560     1673.69
     53600     1674.62
     53640     1676.22
     53680     1677.31
     53720     1678.62
     53760     1679.66
     53800     1681.19
     53840     1682.44
     53880     1683.59
     53920     1684.95
     53960     1686.34
     54000     1687.34
     54040     1688.68
     54080     1689.93
     54120     1690.84
     54160     1692.25
     54200     1693.32
     54240      1694.7
     54280     1696.04
     54320     1697.27
     54360     1698.64
     54400     1699.56
     54440     1701.17
     54480     1702.26
     54520     1703.57
     54560      1704.6
     54600     1706.14
     54640     1707.39
     54680     1708.55
     54720      1709.9
     54760     1711.29
     54800     1712.28
     54840     1713.62
     54880     1714.87
     54920     1715.78
     54960      1717.2
     55000     1718.26
     55040     1719.65
     55080     1720.98
     55120     1722.22
     55160     1723.59
     55200      1724.5
     55240     1726.12
     55280     1727.21
     55320     1728.52
     55360     1729.55
     55400     1731.09
     55440     1732.34
     55480     1733.49
     55520     1734.84
     55560     1736.24
     55600     1737.22
     55640     1738.58
     55680     1739.84
     55720     1740.73
     55760     1742.15
     55800     1743.22
     55840     1744.61
     55880     1745.94
     55920     1747.18
     55960     1748.54
     56000     1749.46
     56040     1751.09
     56080     1752.17
     56120     1753.48
     56160      1754.5
     56200     1756.05
     56240     1757.31
     56280     1758.47
     56320      1759.8
     56360     1761.21
     56400     1762.18
     56440     1763.54
     56480     1764.79
     56520     1765.69
     56560     1767.11
     56600     1768.17
     56640     1769.56
     56680      1770.9
     56720     1772.12
     56760      1773.5
     56800     1774.41
     56840     1776.04
     56880     1777.12
     56920     1778.44
     56960     1779.45
     57000        1781
     57040     1782.26
     57080     1783.42
     57120     1784.76
     57160     1786.17
     57200     1787.14
     57240      1788.5
     57280     1789.75
     57320     1790.64
     57360     1792.06
     57400     1793.12
     57440     1794.52
     57480     1795.85
     57520     1797.08
     57560     1798.46
     57600     1799.36
     57640        1801
     57680     1802.07
     57720     1803.39
     57760      1804.4
     57800     1805.96
     57840     1807.22
     57880     1808.37
     57920     1809.72
     57960     1811.11
     58000     1812.09
     58040     1813.44
     58080      1814.7
     58120     1815.58
     58160     1817.02
     58200     1818.08
     58240     1819.47
     58280     1820.81
     58320     1822.03
     58360     1823.41
     58400     1824.31
     58440     1825.95
     58480     1827.02
     58520     1828.33
     58560     1829.35
     58600     1830.91
     58640     1832.18
     58680     1833.32
     58720     1834.68
     58760     1836.08
     58800     1837.06
     58840     1838.41
     58880     1839.67
     58920     1840.56
     58960     1841.98
     59000     1843.05
     59040     1844.43
     59080     1845.77
     59120     1846.99
     59160     1848.39
     59200     1849.27
     59240     1850.92
     59280     1851.98
     59320      1853.3
     59360     1854.32
     59400     1855.89
     59440     1857.16
     59480     1858.29
     59520     1859.65
     59560     1861.06
     59600     1862.03
     59640     1863.38
     59680     1864.65
     59720     1865.53
     59760     1866.95
     59800     1868.01
     59840      1869.4
     59880     1870.74
     59920     1871.95
     59960     1873.37
     60000     1874.23
     60040     1875.89
     60080     1876.95
     60120     1878.27
     60160     1879.29
     60200     1880.86
     60240     1882.12
     60280     1883.26
     60320     1884.62
     60360     1886.04
     60400     1887.01
     60440     1888.35
     60480     1889.62
     60520      1890.5
     60560     1891.93
     60600     1892.98
     60640     1894.37
     60680     1895.71
     60720     1896.93
     60760     1898.35
     60800     1899.21
     60840     1900.86
     60880     1901.91
     60920     1903.24
     60960     1904.26
     61000     1905.82
     61040     1907.08
     61080     1908.22
     61120     1909.58
     61160        1911
     61200     1911.96
     61240      1913.3
     61280     1914.58
     61320     1915.45
     61360     1916.88
     61400     1917.94
     61440     1919.31
     61480     1920.66
     61520     1921.88
     61560      1923.3
     61600     1924.17
     61640     1925.81
     61680     1926.86
     61720     1928.19
     61760     1929.19
     61800     1930.76
     61840     1932.02
     61880     1933.16
     61920     1934.52
     61960     1935.94
     62000      1936.9
     62040     1938.25
     62080     1939.52
     62120     1940.39
     62160     1941.81
     62200     1942.88
     62240     1944.26
     62280     1945.59
     62320     1946.82
     62360     1948.24
     62400     1949.11
     62440     1950.76
     62480     1951.79
     62520     1953.13
     62560     1954.13
     62600      1955.7
     62640     1956.97
     62680      1958.1
     62720     1959.47
     62760     1960.89
     62800     1961.84
     62840     1963.19
     62880     1964.47
     62920     1965.33
     62960     1966.75
     63000      1967.8
     63040     1969.19
     63080     1970.52
     63120     1971.76
     63160     1973.18
     63200     1974.04
     63240      1975.7
     63280     1976.73
     63320     1978.08
     63360     1979.07
     63400     1980.65
     63440     1981.92
     63480     1983.05
     63520     1984.41
     63560     1985.83
     63600     1986.77
     63640     1988.13
     63680     1989.41
     63720     1990.25
     63760     1991.68
     63800     1992.72
     63840     1994.12
     63880     1995.46
     63920     1996.69
     63960     1998.11
     64000     1998.97
     64040     2000.64
     64080     2001.66
     64120     2002.99
     64160     2003.99
     64200     2005.58
     64240     2006.84
     64280     2007.97
     64320     2009.35
     64360     2010.76
     64400     2011.71
     64440     2013.07
     64480     2014.35
     64520     2015.18
     64560     2016.61
     64600     2017.66
     64640     2019.04
     64680     2020.39
     64720     2021.62
     64760     2023.05
     64800     2023.89
     64840     2025.58
     64880     2026.59
     64920     2027.93
     64960     2028.92
     65000     2030.52
     65040     2031.79
     65080      2032.9
     65120     2034.29
     65160     2035.71
     65200     2036.65
     65240     2038.01
     65280      2039.3
     65320     2040.12
     65360     2041.55
     65400      2042.6
     65440     2043.99
     65480     2045.32
     65520     2046.57
     65560     2047.99
     65600     2048.83
     65640     2050.51
     65680     2051.53
     65720     2052.87
     65760     2053.85
     65800     2055.45
     65840     2056.73
     65880     2057.83
     65920     2059.22
     65960     2060.63
     66000     2061.58
     66040     2062.93
     66080     2064.22
     66120     2065.04
     66160     2066.47
     66200     2067.52
     66240     2068.91
     66280     2070.24
     66320     2071.49
     66360      2072.9
     66400     2073.75
     66440     2075.43
     66480     2076.44
     66520     2077.78
     66560     2078.76
     66600     2080.38
     66640     2081.63
     66680     2082.74
     66720     2084.13
     66760     2085.56
     66800     2086.49
     66840     2087.84
     66880     2089.14
     66920     2089.95
     66960     2091.38
     67000     2092.42
     67040     2093.83
     67080     2095.15
     67120     2096.39
     67160      2097.8
     67200     2098.65
     67240     2100.34
     67280     2101.34
     67320     2102.68
     67360     2103.66
     67400     2105.29
     67440     2106.53
     67480     2107.64
     67520     2109.04
     67560     2110.47
     67600     2111.41
     67640     2112.74
     67680     2114.05
     67720     2114.85
     67760     2116.28
     67800     2117.31
     67840     2118.73
     67880     2120.04
     67920      2121.3
     67960     2122.72
     68000     2123.57
     68040     2125.24
     68080     2126.26
     68120      2127.6
     68160     2128.57
     68200      2130.2
     68240     2131.45
     68280     2132.56
     68320     2133.95
     68360      2135.4
     68400     2136.32
     68440     2137.65
     68480     2138.96
     68520     2139.77
     68560      2141.2
     68600     2142.22
     68640     2143.64
     68680     2144.96
     68720     2146.21
     68760     2147.64
     68800     2148.47
     68840     2150.16
     68880     2151.16
     68920     2152.52
     68960     2153.49
     69000     2155.12
     69040     2156.37
     69080     2157.47
     69120     2158.88
     69160     2160.31
     69200     2161.24
     69240     2162.57
     69280     2163.88
     69320     2164.69
     69360     2166.12
     69400     2167.15
     69440     2168.57
     69480     2169.88
     69520     2171.13
     69560     2172.54
     69600     2173.39
     69640     2175.07
     69680     2176.09
     69720     2177.44
     69760      2178.4
     69800     2180.05
     69840      2181.3
     69880     2182.39
     69920     2183.82
     69960     2185.23
     70000     2186.17
     70040      2187.5
     70080     2188.82
     70120     2189.62
     70160     2191.05
     70200     2192.08
     70240      2193.5
     70280      2194.8
     70320     2196.06
     70360     2197.49
     70400     2198.31
     70440     2199.99
     70480        2201
     70520     2202.36
     70560     2203.32
     70600     2204.96
     70640     2206.21
     70680     2207.29
     70720     2208.73
     70760     2210.16
     70800     2211.09
     70840     2212.41
     70880     2213.73
     70920     2214.54
     70960     2215.96
     71000     2216.99
     71040     2218.41
     71080     2219.72
     71120     2220.98
     71160      2222.4
     71200     2223.22
     71240     2224.91
     71280     2225.92
     71320     2227.27
     71360     2228.24
     71400     2229.88
     71440     2231.13
     71480     2232.22
     71520     2233.65
     71560     2235.09
     71600        2236
     71640     2237.35
     71680     2238.65
     71720     2239.47
     71760     2240.89
     71800     2241.92
     71840     2243.33
     71880     2244.65
     71920      2245.9
     71960     2247.32
     72000     2248.14
     72040     2249.84
     72080     2250.85
     72120      2252.2
     72160     2253.17
     72200     2254.82
     72240     2256.05
     72280     2257.14
     72320     2258.59
     72360     2260.02
     72400     2260.93
     72440     2262.28
     72480     2263.59
     72520      2264.4
     72560     2265.82
     72600     2266.85
     72640     2268.27
     72680     2269.58
     72720     2270.84
     72760     2272.27
     72800     2273.07
     72840     2274.78
     72880     2275.78
     72920     2277.13
     72960     2278.11
     73000     2279.76
     73040     2280.99
     73080     2282.09
     73120     2283.53
     73160     2284.96
     73200     2285.87
     73240     2287.22
     73280     2288.53
     73320     2289.35
     73360     2290.75
     73400      2291.8
     73440     2293.21
     73480     2294.52
     73520     2295.77
     73560      2297.2
     73600        2298
     73640     2299.71
     73680     2300.72
     73720     2302.05
     73760     2303.03
     73800     2304.69
     73840     2305.92
     73880     2307.01
     73920     2308.46
     73960     2309.88
     74000      2310.8
     74040     2312.16
     74080     2313.47
     74120     2314.28
     74160     2315.68
     74200     2316.74
     74240     2318.14
     74280     2319.44
     74320     2320.69
     74360     2322.13
     74400     2322.92
     74440     2324.64
     74480     2325.63
     74520     2326.97
     74560     2327.95
     74600     2329.61
     74640     2330.84
     74680     2331.93
     74720     2333.38
     74760     2334.81
     74800     2335.71
     74840     2337.08
     74880     2338.39
     74920     2339.19
     74960      2340.6
     75000     2341.65
     75040     2343.06
     75080     2344.36
     75120     2345.62
     75160     2347.05
     75200     2347.85
     75240     2349.57
     75280     2350.56
     75320     2351.91
     75360     2352.88
     75400     2354.55
     75440     2355.78
     75480     2356.86
     75520     2358.31
     75560     2359.75
     75600     2360.65
     75640     2362.02
     75680     2363.34
     75720     2364.12
     75760     2365.53
     75800     2366.59
     75840     2367.99
     75880     2369.29
     75920     2370.55
     75960     2371.99
     76000     2372.79
     76040     2374.51
     76080     2375.49
     76120     2376.86
     76160     2377.81
     76200     2379.49
     76240     2380.72
     76280     2381.81
     76320     2383.26
     76360     2384.69
     76400     2385.58
     76440     2386.96
     76480     2388.29
     76520     2389.06
     76560     2390.49
     76600     2391.53
     76640     2392.93
     76680     2394.23
     76720     2395.49
     76760     2396.93
     76800     2397.72
     76840     2399.46
     76880     2400.44
     76920      2401.8
     76960     2402.75
     77000     2404.43
     77040     2405.66
     77080     2406.76
     77120     2408.21
     77160     2409.64
     77200     2410.52
     77240     2411.91
     77280     2413.24
     77320     2413.99
     77360     2415.44
     77400     2416.46
     77440     2417.87
     77480     2419.18
     77520     2420.44
     77560     2421.88
     77600     2422.65
     77640     2424.41
     77680      2425.4
     77720     2426.75
     77760      2427.7
     77800     2429.39
     77840     2430.61
     77880      2431.7
     77920     2433.14
     77960     2434.58
     78000     2435.46
     78040     2436.86
     78080     2438.19
     78120     2438.93
     78160      2440.4
     78200      2441.4
     78240     2442.81
     78280     2444.12
     78320     2445.38
     78360     2446.83
     78400      2447.6
     78440     2449.37
     78480     2450.35
     78520      2451.7
     78560     2452.65
     78600     2454.36
     78640     2455.57
     78680     2456.65
     78720     2458.09
     78760     2459.55
     78800     2460.42
     78840     2461.81
     78880     2463.15
     78920     2463.88
     78960     2465.34
     79000     2466.35
     79040     2467.75
     79080     2469.07
     79120     2470.32
     79160     2471.78
     79200     2472.55
     79240     2474.31
     79280     2475.28
     79320     2476.64
     79360     2477.59
     79400      2479.3
     79440      2480.5
     79480     2481.58
     79520     2483.02
     79560     2484.48
     79600     2485.35
     79640     2486.75
     79680     2488.08
     79720     2488.81
     79760     2490.27
     79800     2491.29
     79840     2492.69
     79880     2494.01
     79920     2495.27
     79960     2496.73
     80000      2497.5
     80040     2499.27
     80080     2500.24
     80120     2501.61
     80160     2502.54
     80200     2504.27
     80240     2505.47
     80280     2506.54
     80320        2508
     80360     2509.45
     80400     2510.31
     80440     2511.71
     80480     2513.05
     80520     2513.77
     80560     2515.23
     80600     2516.26
     80640     2517.66
     80680     2518.98
     80720     2520.23
     80760     2521.69
     80800     2522.46
     80840     2524.23
     80880     2525.21
     80920     2526.56
     80960     2527.49
     81000     2529.23
     81040     2530.44
     81080      2531.5
     81120     2532.97
     81160     2534.43
     81200     2535.27
     81240     2536.67
     81280     2538.01
     81320     2538.73
     81360     2540.19
     81400     2541.23
     81440     2542.61
     81480     2543.94
     81520      2545.2
     81560     2546.65
     81600     2547.43
     81640     2549.19
     81680     2550.18
     81720     2551.52
     81760     2552.45
     81800     2554.19
     81840      2555.4
     81880     2556.47
     81920     2557.94
     81960      2559.4
     82000     2560.24
     82040     2561.65
     82080     2562.99
     82120     2563.69
     82160     2565.16
     82200     2566.19
     82240     2567.59
     82280     2568.91
     82320     2570.18
     82360     2571.62
     82400      2572.4
     82440     2574.18
     82480     2575.16
     82520      2576.5
     82560     2577.42
     82600     2579.16
     82640     2580.39
     82680     2581.46
     82720     2582.91
     82760     2584.39
     82800     2585.24
     82840     2586.64
     82880     2587.98
     82920     2588.68
     82960     2590.16
     83000     2591.18
     83040     2592.58
     83080     2593.89
     83120     2595.17
     83160     2596.61
     83200     2597.39
     83240     2599.18
     83280     2600.15
     83320      2601.5
     83360     2602.41
     83400     2604.15
     83440     2605.39
     83480     2606.45
     83520     2607.91
     83560     2609.39
     83600     2610.24
     83640     2611.63
     83680     2612.98
     83720     2613.67
     83760     2615.15
     83800     2616.17
     83840     2617.57
     83880     2618.88
     83920     2620.16
     83960     2621.62
     84000     2622.38
     84040     2624.17
     84080     2625.17
     84120      2626.5
     84160     2627.41
     84200     2629.14
     84240     2630.39
     84280     2631.45
     84320     2632.92
     84360     2634.39
     84400     2635.24
     84440     2636.64
     84480     2637.98
     84520     2638.66
     84560     2640.15
     84600     2641.15
     84640     2642.57
     84680     2643.88
     84720     2645.15
     84760     2646.62
     84800     2647.37
     84840     2649.17
     84880     2650.16
     84920     2651.49
     84960      2652.4
     85000     2654.14
     85040     2655.39
     85080     2656.46
     85120     2657.92
     85160     2659.38
     85200     2660.25
     85240     2661.65
     85280     2662.99
     85320     2663.66
     85360     2665.14
     85400     2666.16
     85440     2667.56
     85480     2668.89
     85520     2670.17
     85560     2671.63
     85600     2672.38
     85640     2674.18
     85680     2675.17
     85720     2676.51
     85760     2677.42
     85800     2679.17
     85840     2680.42
     85880     2681.49
     85920     2682.94
     85960     2684.41
     86000     2685.27
     86040     2686.68
     86080     2688.02
     86120     2688.68
     86160     2690.16
     86200     2691.18
     86240     2692.58
     86280      2693.9
     86320     2695.19
     86360     2696.65
     86400     2697.39
     86440     2699.19
     86480     2700.18
     86520     2701.52
     86560     2702.43
     86600     2704.18
     86640     2705.43
     86680      2706.5
     86720     2707.97
     86760     2709.42
     86800     2710.28
     86840      2711.7
     86880     2713.04
     86920      2713.7
     86960     2715.16
     87000      2716.2
     87040     2717.59
     87080     2718.92
     87120     2720.21
     87160     2721.67
     87200      2722.4
     87240     2724.21
     87280     2725.18
     87320     2726.54
     87360     2727.42
     87400     2729.19
     87440     2730.42
     87480      2731.5
     87520     2732.97
     87560     2734.42
     87600     2735.28
     87640      2736.7
     87680     2738.04
     87720      2738.7
     87760     2740.17
     87800      2741.2
     87840      2742.6
     87880     2743.93
     87920     2745.21
     87960     2746.67
     88000      2747.4
     88040      2749.2
     88080     2750.19
     88120     2751.54
     88160     2752.43
     88200     2754.21
     88240     2755.43
     88280     2756.51
     88320     2757.97
     88360     2759.43
     88400     2760.29
     88440     2761.71
     88480     2763.05
     88520     2763.71
     88560     2765.18
     88600      2766.2
     88640      2767.6
     88680     2768.94
     88720     2770.23
     88760     2771.68
     88800     2772.41
     88840     2774.22
     88880     2775.19
     88920     2776.56
     88960     2777.44
     89000     2779.22
     89040     2780.43
     89080     2781.54
     89120     2782.99
     89160     2784.44
     89200     2785.29
     89240     2786.73
     89280     2788.06
     89320     2788.72
     89360     2790.19
     89400     2791.22
     89440      2792.6
     89480     2793.94
     89520     2795.23
     89560      2796.7
     89600     2797.42
     89640     2799.23
     89680      2800.2
     89720     2801.56
     89760     2802.45
     89800     2804.24
     89840     2805.44
     89880     2806.55
     89920        2808
     89960     2809.45
     90000     2810.29
     90040     2811.73
     90080     2813.07
     90120     2813.72
     90160     2815.19
     90200     2816.23
     90240      2817.6
     90280     2818.95
     90320     2820.24
     90360     2821.72
     90400     2822.42
     90440     2824.23
     90480      2825.2
     90520     2826.56
     90560     2827.45
     90600     2829.24
     90640     2830.43
     90680     2831.53
     90720     2832.99
     90760     2834.44
     90800     2835.27
     90840     2836.74
     90880     2838.07
     90920     2838.71
     90960     2840.18
     91000     2841.22
     91040     2842.59
     91080     2843.94
     91120     2845.24
     91160     2846.72
     91200     2847.41
     91240     2849.21
     91280     2850.18
     91320     2851.55
     91360     2852.42
     91400     2854.21
     91440     2855.42
     91480     2856.51
     91520     2857.98
     91560     2859.43
     91600     2860.27
     91640     2861.73
     91680     2863.06
     91720      2863.7
     91760     2865.18
     91800     2866.22
     91840     2867.58
     91880     2868.93
     91920     2870.23
     91960     2871.71
     92000     2872.39
     92040     2874.22
     92080     2875.17
     92120     2876.54
     92160     2877.42
     92200     2879.21
     92240     2880.42
     92280     2881.52
     92320     2882.98
     92360     2884.42
     92400     2885.25
     92440     2886.71
     92480     2888.04
     92520     2888.67
     92560     2890.15
     92600     2891.19
     92640     2892.56
     92680      2893.9
     92720     2895.21
     92760     2896.69
     92800     2897.37
     92840     2899.18
     92880     2900.14
     92920     2901.52
     92960     2902.39
     93000      2904.2
     93040      2905.4
     93080      2906.5
     93120     2907.95
     93160      2909.4
     93200     2910.24
     93240     2911.69
     93280     2913.04
     93320     2913.65
     93360     2915.14
     93400     2916.18
     93440     2917.53
     93480     2918.89
     93520     2920.19
     93560     2921.66
     93600     2922.34
     93640     2924.16
     93680     2925.13
     93720     2926.49
     93760     2927.37
     93800     2929.17
     93840     2930.38
     93880     2931.48
     93920     2932.93
     93960     2934.39
     94000     2935.22
     94040     2936.67
     94080     2938.02
     94120     2938.64
     94160     2940.13
     94200     2941.16
     94240     2942.51
     94280     2943.87
     94320     2945.17
     94360     2946.65
     94400     2947.31
     94440     2949.13
     94480      2950.1
     94520     2951.46
     94560     2952.34
     94600     2954.13
     94640     2955.35
     94680     2956.44
     94720     2957.89
     94760     2959.36
     94800     2960.18
     94840     2961.63
     94880     2962.99
     94920      2963.6
     94960      2965.1
     95000     2966.13
     95040     2967.47
     95080     2968.84
     95120     2970.15
     95160     2971.63
     95200     2972.28
     95240     2974.11
     95280     2975.07
     95320     2976.44
     95360     2977.31
     95400      2979.1
     95440     2980.33
     95480     2981.42
     95520     2982.88
     95560     2984.34
     95600     2985.17
     95640     2986.63
     95680     2987.97
     95720     2988.59
     95760     2990.08
     95800      2991.1
     95840     2992.46
     95880     2993.82
     95920     2995.13
     95960     2996.61
     96000     2997.27
     96040      2999.1
     96080     3000.05
     96120     3001.42
     96160      3002.3
     96200     3004.09
     96240     3005.33
     96280     3006.42
     96320     3007.87
     96360     3009.36
     96400     3010.16
     96440     3011.62
     96480     3012.96
     96520     3013.57
     96560     3015.07
     96600     3016.08
     96640     3017.44
     96680     3018.81
     96720     3020.11
     96760     3021.59
     96800     3022.25
     96840     3024.09
     96880     3025.05
     96920     3026.41
     96960     3027.29
     97000     3029.09
     97040     3030.33
     97080      3031.4
     97120     3032.86
     97160     3034.35
     97200     3035.15
     97240     3036.61
     97280     3037.94
     97320     3038.55
     97360     3040.06
     97400     3041.06
     97440     3042.42
     97480     3043.78
     97520     3045.09
     97560     3046.57
     97600     3047.23
     97640     3049.06
     97680     3050.03
     97720     3051.37
     97760     3052.25
     97800     3054.06
     97840     3055.29
     97880     3056.37
     97920     3057.82
     97960     3059.31
     98000     3060.12
     98040     3061.58
     98080      3062.9
     98120     3063.51
     98160     3065.01
     98200     3066.02
     98240     3067.39
     98280     3068.73
     98320     3070.06
     98360     3071.53
     98400     3072.18
     98440     3074.01
     98480     3074.97
     98520     3076.32
     98560     3077.21
     98600     3079.01
     98640     3080.25
     98680     3081.32
     98720     3082.77
     98760     3084.28
     98800     3085.07
     98840     3086.53
     98880     3087.87
     98920     3088.46
     98960     3089.97
     99000     3090.98
     99040     3092.32
     99080     3093.68
     99120     3095.01
     99160      3096.5
     99200     3097.13
     99240     3098.95
     99280     3099.92
     99320     3101.28
     99360     3102.16
     99400     3103.97
     99440      3105.2
     99480     3106.27
     99520     3107.74
     99560     3109.23
     99600     3110.04
     99640     3111.48
     99680     3112.83
     99720     3113.42
     99760     3114.93
     99800     3115.93
     99840     3117.28
     99880     3118.64
     99920     3119.98
     99960     3121.47
    100000     3122.09
    100040     3123.94
    100080     3124.91
    100120     3126.25
    100160     3127.13
    100200     3128.94
    100240     3130.18
    100280     3131.25
    100320     3132.72
    100360     3134.21
    100400     3135.02
    100440     3136.47
    100480     3137.81
    100520      3138.4
    100560     3139.93
    100600     3140.91
    100640     3142.26
    100680     3143.63
    100720     3144.95
    100760     3146.44
    100800     3147.07
    100840     3148.92
    100880     3149.88
    100920     3151.24
    100960     3152.11
    101000     3153.94
    101040     3155.16
    101080     3156.23
    101120      3157.7
    101160      3159.2
    101200        3160
    101240     3161.46
    101280     3162.79
    101320     3163.39
    101360     3164.92
    101400      3165.9
    101440     3167.24
    101480     3168.62
    101520     3169.95
    101560     3171.43
    101600     3172.05
    101640     3173.93
    101680     3174.88
    101720     3176.22
    101760     3177.09
    101800     3178.92
    101840     3180.13
    101880     3181.24
    101920     3182.68
    101960     3184.18
    102000     3184.98
    102040     3186.44
    102080     3187.77
    102120     3188.37
    102160      3189.9
    102200     3190.87
    102240     3192.22
    102280     3193.59
    102320     3194.91
    102360     3196.41
    102400     3197.01
    102440     3198.89
    102480     3199.84
    102520      3201.2
    102560     3202.07
    102600      3203.9
    102640     3205.12
    102680     3206.21
    102720     3207.65
    102760     3209.15
    102800     3209.95
    102840     3211.41
    102880     3212.74
    102920     3213.34
    102960     3214.87
    103000     3215.83
    103040     3217.19
    103080     3218.56
    103120     3219.89
    103160     3221.38
    103200     3221.98
    103240     3223.88
    103280     3224.82
    103320     3226.17
    103360     3227.03
    103400     3228.87
    103440     3230.08
    103480     3231.18
    103520     3232.62
    103560     3234.13
    103600     3234.91
    103640     3236.38
    103680      3237.7
    103720      3238.3
    103760     3239.83
    103800      3240.8
    103840     3242.14
    103880     3243.52
    103920     3244.84
    103960     3246.35
    104000     3246.93
    104040     3248.84
    104080     3249.79
    104120     3251.13
    104160     3252.01
    104200     3253.84
    104240     3255.06
    104280     3256.14
    104320     3257.59
    104360      3259.1
    104400     3259.88
    104440     3261.36
    104480     3262.69
    104520     3263.27
    104560     3264.82
    104600     3265.79
    104640     3267.12
    104680     3268.49
    104720     3269.82
    104760     3271.34
    104800     3271.92
    104840     3273.83
    104880     3274.77
    104920     3276.12
    104960        3277
    105000     3278.84
    105040     3280.04
    105080     3281.12
    105120     3282.55
    105160     3284.08
    105200     3284.87
    105240     3286.34
    105280     3287.67
    105320     3288.23
    105360     3289.79
    105400     3290.76
    105440     3292.09
    105480     3293.48
    105520     3294.81
    105560     3296.32
    105600     3296.89
    105640     3298.81
    105680     3299.75
    105720     3301.11
    105760     3301.97
    105800     3303.83
    105840     3305.04
    105880     3306.09
    105920     3307.54
    105960     3309.06
    106000     3309.85
    106040     3311.33
    106080     3312.65
    106120     3313.22
    106160     3314.76
    106200     3315.73
    106240     3317.07
    106280     3318.47
    106320     3319.79
    106360      3321.3
    106400     3321.87
    106440     3323.79
    106480     3324.72
    106520     3326.08
    106560     3326.96
    106600     3328.81
    106640        3330
    106680     3331.06
    106720     3332.51
    106760     3334.05
    106800     3334.83
    106840     3336.31
    106880     3337.63
    106920     3338.18
    106960     3339.72
    107000     3340.69
    107040     3342.03
    107080     3343.44
    107120     3344.77
    107160     3346.26
    107200     3346.83
    107240     3348.76
    107280     3349.69
    107320     3351.05
    107360     3351.92
    107400     3353.76
    107440     3354.95
    107480     3356.02
    107520     3357.46
    107560     3359.02
    107600     3359.78
    107640     3361.29
    107680      3362.6
    107720     3363.14
    107760     3364.68
    107800     3365.66
    107840        3367
    107880     3368.39
    107920     3369.73
    107960     3371.23
    108000     3371.79
    108040     3373.72
    108080     3374.64
    108120     3375.98
    108160     3376.87
    108200     3378.73
    108240     3379.91
    108280     3380.97
    108320     3382.41
    108360     3383.97
    108400     3384.73
    108440     3386.24
    108480     3387.57
    108520     3388.09
    108560     3389.64
    108600     3390.62
    108640     3391.93
    108680     3393.35
    108720     3394.69
    108760     3396.19
    108800     3396.74
    108840     3398.69
    108880      3399.6
    108920     3400.96
    108960     3401.82
    109000     3403.69
    109040     3404.87
    109080     3405.94
    109120     3407.38
    109160     3408.94
    109200     3409.68
    109240     3411.19
    109280     3412.53
    109320     3413.03
    109360      3414.6
    109400     3415.58
    109440     3416.89
    109480     3418.32
    109520     3419.66
    109560     3421.15
    109600      3421.7
    109640     3423.67
    109680     3424.57
    109720     3425.92
    109760     3426.79
    109800     3428.66
    109840     3429.83
    109880      3430.9
    109920     3432.34
    109960     3433.91
    110000     3434.64
    110040     3436.17
    110080     3437.49
    110120        3438
    110160     3439.56
    110200     3440.54
    110240     3441.84
    110280     3443.28
    110320     3444.62
    110360     3446.12
    110400     3446.66
    110440     3448.64
    110480     3449.54
    110520     3450.87
    110560     3451.75
    110600     3453.63
    110640     3454.79
    110680     3455.86
    110720     3457.31
    110760     3458.86
    110800      3459.6
    110840     3461.13
    110880     3462.45
    110920     3462.97
    110960     3464.53
    111000      3465.5
    111040     3466.81
    111080     3468.25
    111120     3469.58
    111160     3471.09
    111200     3471.63
    111240      3473.6
    111280     3474.49
    111320     3475.82
    111360     3476.69
    111400     3478.57
    111440     3479.75
    111480     3480.81
    111520     3482.26
    111560     3483.81
    111600     3484.55
    111640     3486.07
    111680     3487.41
    111720     3487.92
    111760     3489.49
    111800     3490.46
    111840     3491.75
    111880     3493.19
    111920     3494.53
    111960     3496.04
    112000     3496.57
    112040     3498.56
    112080     3499.45
    112120     3500.78
    112160     3501.65
    112200     3503.52
    112240     3504.69
    112280     3505.75
    112320      3507.2
    112360     3508.75
    112400      3509.5
    112440     3511.01
    112480     3512.35
    112520     3512.87
    112560     3514.42
    112600      3515.4
    112640      3516.7
    112680     3518.12
    112720     3519.47
    112760     3520.99
    112800     3521.51
    112840     3523.49
    112880     3524.38
    112920     3525.72
    112960     3526.58
    113000     3528.46
    113040     3529.63
    113080     3530.68
    113120     3532.15
    113160     3533.68
    113200     3534.42
    113240     3535.93
    113280     3537.29
    113320     3537.79
    113360     3539.35
    113400     3540.34
    113440     3541.62
    113480     3543.05
    113520      3544.4
    113560     3545.92
    113600     3546.44
    113640     3548.42
    113680     3549.32
    113720     3550.64
    113760     3551.51
    113800     3553.37
    113840     3554.54
    113880     3555.58
    113920     3557.07
    113960     3558.59
    114000     3559.32
    114040     3560.84
    114080     3562.21
    114120      3562.7
    114160     3564.26
    114200     3565.26
    114240     3566.52
    114280     3567.96
    114320     3569.31
    114360     3570.82
    114400     3571.34
    114440     3573.33
    114480     3574.23
    114520     3575.56
    114560     3576.42
    114600      3578.3
    114640     3579.47
    114680      3580.5
    114720     3582.01
    114760     3583.52
    114800     3584.25
    114840     3585.77
    114880     3587.14
    114920     3587.62
    114960     3589.19
    115000     3590.18
    115040     3591.44
    115080     3592.88
    115120     3594.24
    115160     3595.76
    115200     3596.27
    115240     3598.26
    115280     3599.16
    115320     3600.49
    115360     3601.35
    115400     3603.23
    115440     3604.41
    115480     3605.43
    115520     3606.94
    115560     3608.45
    115600      3609.2
    115640     3610.72
    115680     3612.08
    115720     3612.57
    115760     3614.13
    115800     3615.11
    115840     3616.37
    115880     3617.82
    115920     3619.19
    115960      3620.7
    116000     3621.21
    116040      3623.2
    116080     3624.11
    116120     3625.45
    116160      3626.3
    116200     3628.16
    116240     3629.34
    116280     3630.38
    116320     3631.87
    116360     3633.39
    116400     3634.14
    116440     3635.67
    116480     3637.04
    116520     3637.51
    116560     3639.08
    116600     3640.07
    116640     3641.31
    116680     3642.77
    116720     3644.13
    116760     3645.65
    116800     3646.16
    116840     3648.15
    116880     3649.06
    116920      3650.4
    116960     3651.24
    117000     3653.12
    117040      3654.3
    117080     3655.35
    117120     3656.84
    117160     3658.34
    117200     3659.08
    117240     3660.62
    117280        3662
    117320     3662.45
    117360     3664.03
    117400     3665.02
    117440     3666.26
    117480     3667.71
    117520     3669.08
    117560     3670.59
    117600     3671.09
    117640     3673.07
    117680        3674
    117720     3675.34
    117760     3676.17
    117800     3678.08
    117840     3679.24
    117880     3680.29
    117920     3681.78
    117960     3683.29
    118000     3684.02
    118040     3685.57
    118080     3686.95
    118120     3687.38
    118160     3688.98
    118200     3689.96
    118240      3691.2
    118280     3692.65
    118320     3694.03
    118360     3695.53
    118400     3696.03
    118440     3698.01
    118480     3698.94
    118520     3700.27
    118560     3701.12
    118600     3703.03
    118640     3704.19
    118680     3705.22
    118720     3706.73
    118760     3708.24
    118800     3708.96
    118840     3710.53
    118880      3711.9
    118920     3712.32
    118960     3713.92
    119000     3714.91
    119040     3716.14
    119080      3717.6
    119120     3718.96
    119160     3720.47
    119200     3720.97
    119240     3722.96
    119280     3723.89
    119320     3725.22
    119360     3726.06
    119400     3727.95
    119440     3729.13
    119480     3730.17
    119520     3731.67
    119560     3733.18
    119600     3733.92
    119640     3735.48
    119680     3736.87
    119720     3737.26
    119760     3738.86
    119800     3739.86
    119840     3741.08
    119880     3742.55
    119920      3743.9
    119960     3745.42
    120000     3745.91
    120040     3747.93
    120080     3748.83
    120120     3750.18
    120160     3751.01
    120200      3752.9
    120240     3754.07
    120280      3755.1
    120320     3756.61
    120360     3758.13
    120400     3758.86
    120440     3760.41
    120480      3761.8
    120520     3762.21
    120560     3763.81
    120600     3764.81
    120640     3766.03
    120680     3767.49
    120720     3768.85
    120760     3770.36
    120800     3770.87
    120840     3772.87
    120880     3773.79
    120920     3775.14
    120960     3775.96
    121000     3777.85
    121040     3779.04
    121080     3780.05
    121120     3781.58
    121160     3783.09
    121200     3783.82
    121240     3785.37
    121280     3786.75
    121320     3787.16
    121360     3788.76
    121400     3789.77
    121440     3790.99
    121480     3792.45
    121520     3793.82
    121560     3795.31
    121600     3795.81
    121640     3797.84
    121680     3798.76
    121720     3800.11
    121760     3800.92
    121800     3802.82
    121840        3804
    121880     3805.03
    121920     3806.53
    121960     3808.06
    122000     3808.78
    122040     3810.34
    122080     3811.71
    122120     3812.12
    122160     3813.72
    122200     3814.73
    122240     3815.95
    122280     3817.42
    122320     3818.79
    122360     3820.27
    122400     3820.78
    122440     3822.82
    122480     3823.72
    122520     3825.08
    122560      3825.9
    122600     3827.78
    122640     3828.99
    122680     3830.01
    122720     3831.51
    122760     3833.05
    122800     3833.76
    122840     3835.32
    122880      3836.7
    122920      3837.1
    122960     3838.71
    123000      3839.7
    123040     3840.92
    123080     3842.41
    123120     3843.78
    123160     3845.27
    123200     3845.76
    123240     3847.79
    123280     3848.71
    123320     3850.06
    123360     3850.88
    123400     3852.79
    123440     3853.97
    123480     3854.99
    123520     3856.48
    123560     3858.01
    123600     3858.73
    123640      3860.3
    123680     3861.66
    123720     3862.07
    123760     3863.68
    123800     3864.67
    123840     3865.88
    123880     3867.38
    123920     3868.75
    123960     3870.25
    124000     3870.73
    124040     3872.76
    124080     3873.68
    124120     3875.05
    124160     3875.85
    124200     3877.77
    124240     3878.95
    124280     3879.97
    124320     3881.45
    124360     3882.98
    124400     3883.71
    124440     3885.27
    124480     3886.66
    124520     3887.05
    124560     3888.66
    124600     3889.64
    124640     3890.85
    124680     3892.36
    124720     3893.73
    124760     3895.22
    124800     3895.71
    124840     3897.73
    124880     3898.66
    124920     3900.04
    124960     3900.83
    125000     3902.75
    125040     3903.93
    125080     3904.96
    125120     3906.42
    125160     3907.97
    125200     3908.68
    125240     3910.25
    125280     3911.64
    125320     3912.01
    125360     3913.65
    125400     3914.61
    125440     3915.82
    125480     3917.33
    125520     3918.69
    125560     3920.19
    125600     3920.68
    125640     3922.71
    125680     3923.63
    125720     3925.01
    125760     3925.79
    125800     3927.74
    125840     3928.91
    125880     3929.93
    125920     3931.43
    125960     3932.96
    126000     3933.68
    126040     3935.22
    126080     3936.61
    126120     3936.97
    126160     3938.61
    126200     3939.57
    126240     3940.77
    126280      3942.3
    126320     3943.66
    126360     3945.14
    126400     3945.65
    126440     3947.69
    126480     3948.61
    126520     3949.97
    126560     3950.75
    126600     3952.71
    126640     3953.88
    126680     3954.91
    126720      3956.4
    126760     3957.93
    126800     3958.66
    126840     3960.18
    126880     3961.58
    126920     3961.94
    126960     3963.58
    127000     3964.55
    127040     3965.74
    127080     3967.28
    127120     3968.64
    127160     3970.12
    127200     3970.63
    127240     3972.67
    127280     3973.59
    127320     3974.94
    127360     3975.74
    127400      3977.7
    127440     3978.86
    127480      3979.9
    127520     3981.36
    127560     3982.91
    127600     3983.64
    127640     3985.14
    127680     3986.56
    127720     3986.91
    127760     3988.57
    127800     3989.52
    127840     3990.71
    127880     3992.25
    127920     3993.63
    127960     3995.08
    128000      3995.6
    128040     3997.62
    128080     3998.56
    128120      3999.9
    128160      4000.7
    128200     4002.64
    128240     4003.82
    128280     4004.87
    128320     4006.31
    128360     4007.87
    128400     4008.59
    128440     4010.09
    128480     4011.51
    128520     4011.86
    128560     4013.52
    128600     4014.48
    128640     4015.66
    128680      4017.2
    128720     4018.57
    128760     4020.01
    128800     4020.54
    128840     4022.57
    128880     4023.51
    128920     4024.85
    128960     4025.66
    129000     4027.59
    129040     4028.78
    129080     4029.82
    129120     4031.27
    129160     4032.84
    129200     4033.55
    129240     4035.05
    129280     4036.48
    129320     4036.82
    129360     4038.49
    129400     4039.43
    129440     4040.64
    129480     4042.18
    129520     4043.55
    129560     4044.99
    129600     4045.52
    129640     4047.53
    129680     4048.48
    129720     4049.82
    129760     4050.61
    129800     4052.57
    129840     4053.74
    129880     4054.79
    129920     4056.24
    129960     4057.81
    130000     4058.53
    130040     4060.01
    130080     4061.44
    130120      4061.8
    130160     4063.43
    130200     4064.39
    130240     4065.59
    130280     4067.14
    130320     4068.51
    130360     4069.95
    130400     4070.47
    130440      4072.5
    130480     4073.43
    130520     4074.78
    130560     4075.58
    130600     4077.53
    130640      4078.7
    130680     4079.73
    130720     4081.17
    130760     4082.75
    130800     4083.47
    130840     4084.95
    130880     4086.38
    130920     4086.74
    130960     4088.37
    131000     4089.33
    131040     4090.52
    131080     4092.07
    131120     4093.47
    131160     4094.89
    131200      4095.4
    131240     4097.44
    131280     4098.35
    131320     4099.73
    131360     4100.51
    131400     4102.48
    131440     4103.63
    131480     4104.68
    131520     4106.11
    131560      4107.7
    131600     4108.42
    131640      4109.9
    131680     4111.33
    131720     4111.66
    131760      4113.3
    131800     4114.26
    131840     4115.46
    131880     4117.01
    131920      4118.4
    131960     4119.82
    132000     4120.34
    132040     4122.38
    132080     4123.28
    132120     4124.68
    132160     4125.44
    132200     4127.41
    132240     4128.57
    132280     4129.61
    132320     4131.04
    132360     4132.63
    132400     4133.34
    132440     4134.83
    132480     4136.26
    132520     4136.58
    132560     4138.23
    132600     4139.21
    132640      4140.4
    132680     4141.96
    132720     4143.33
    132760     4144.76
    132800     4145.27
    132840      4147.3
    132880      4148.2
    132920      4149.6
    132960     4150.35
    133000     4152.35
    133040     4153.48
    133080     4154.52
    133120     4155.97
    133160     4157.55
    133200     4158.25
    133240     4159.75
    133280      4161.2
    133320     4161.52
    133360     4163.18
    133400     4164.14
    133440     4165.32
    133480     4166.87
    133520     4168.28
    133560      4169.7
    133600      4170.2
    133640     4172.23
    133680     4173.14
    133720     4174.53
    133760     4175.27
    133800     4177.28
    133840     4178.42
    133880     4179.46
    133920      4180.9
    133960      4182.5
    134000     4183.19
    134040     4184.69
    134080     4186.14
    134120     4186.46
    134160     4188.12
    134200     4189.07
    134240     4190.27
    134280     4191.83
    134320     4193.22
    134360     4194.65
    134400     4195.15
    134440      4197.2
    134480     4198.09
    134520     4199.49
    134560     4200.23
    134600     4202.23
    134640     4203.38
    134680     4204.42
    134720     4205.86
    134760     4207.48
    134800     4208.15
    134840     4209.61
    134880     4211.08
    134920     4211.43
    134960     4213.09
    135000     4214.02
    135040     4215.22
    135080     4216.76
    135120     4218.17
    135160     4219.61
    135200     4220.11
    135240     4222.16
    135280     4223.06
    135320     4224.43
    135360     4225.17
    135400     4227.18
    135440     4228.32
    135480     4229.37
    135520     4230.83
    135560     4232.43
    135600      4233.1
    135640     4234.55
    135680     4236.05
    135720     4236.39
    135760     4238.04
    135800     4238.98
    135840     4240.17
    135880     4241.73
    135920     4243.12
    135960     4244.59
    136000      4245.1
    136040     4247.14
    136080     4248.03
    136120     4249.41
    136160     4250.14
    136200     4252.14
    136240      4253.3
    136280     4254.33
    136320     4255.81
    136360      4257.4
    136400     4258.09
    136440     4259.52
    136480     4261.04
    136520     4261.37
    136560     4263.03
    136600     4263.96
    136640     4265.15
    136680     4266.72
    136720     4268.12
    136760     4269.57
    136800     4270.05
    136840     4272.11
    136880        4273
    136920     4274.37
    136960     4275.09
    137000     4277.12
    137040     4278.27
    137080     4279.29
    137120     4280.77
    137160     4282.37
    137200     4283.05
    137240     4284.48
    137280        4286
    137320     4286.32
    137360        4288
    137400     4288.93
    137440     4290.11
    137480     4291.69
    137520     4293.08
    137560     4294.54
    137600     4295.01
    137640      4297.1
    137680     4297.96
    137720     4299.35
    137760     4300.07
    137800      4302.1
    137840     4303.24
    137880     4304.26
    137920     4305.76
    137960     4307.35
    138000     4308.02
    138040     4309.46
    138080     4310.99
    138120     4311.29
    138160     4312.97
    138200     4313.88
    138240     4315.06
    138280     4316.65
    138320     4318.05
    138360     4319.49
    138400     4319.96
    138440     4322.06
    138480     4322.92
    138520     4324.32
    138560     4325.04
    138600     4327.06
    138640     4328.21
    138680     4329.22
    138720      4330.7
    138760     4332.31
    138800        4333
    138840     4334.44
    138880     4335.94
    138920     4336.24
    138960     4337.92
    139000     4338.81
    139040     4339.99
    139080     4341.58
    139120     4343.01
    139160     4344.42
    139200     4344.89
    139240     4347.01
    139280      4347.9
    139320     4349.28
    139360     4349.98
    139400     4352.01
    139440     4353.16
    139480     4354.16
    139520     4355.66
    139560     4357.27
    139600     4357.93
    139640     4359.39
    139680     4360.89
    139720     4361.19
    139760     4362.87
    139800     4363.75
    139840     4364.96
    139880     4366.53
    139920     4367.95
    139960     4369.37
    140000     4369.83
    140040     4371.95
    140080     4372.86
    140120     4374.22
    140160     4374.95
    140200     4376.95
    140240      4378.1
    140280     4379.09
    140320      4380.6
    140360     4382.21
    140400     4382.88
    140440     4384.33
    140480     4385.85
    140520     4386.13
    140560     4387.82
    140600      4388.7
    140640      4389.9
    140680     4391.46
    140720     4392.89
    140760     4394.34
    140800     4394.77
    140840     4396.91
    140880     4397.81
    140920      4399.2
    140960     4399.91
    141000     4401.91
    141040     4403.06
    141080     4404.05
    141120     4405.56
    141160     4407.16
    141200     4407.84
    141240     4409.28
    141280     4410.83
    141320     4411.09
    141360     4412.79
    141400     4413.68
    141440      4414.9
    141480     4416.44
    141520     4417.88
    141560     4419.32
    141600     4419.73
    141640     4421.88
    141680     4422.78
    141720     4424.16
    141760     4424.89
    141800     4426.88
    141840     4428.05
    141880     4429.03
    141920     4430.53
    141960     4432.16
    142000     4432.81
    142040     4434.23
    142080     4435.81
    142120     4436.06
    142160     4437.74
    142200     4438.63
    142240     4439.85
    142280     4441.41
    142320     4442.86
    142360     4444.28
    142400      4444.7
    142440     4446.85
    142480     4447.74
    142520     4449.12
    142560     4449.86
    142600     4451.84
    142640        4453
    142680     4453.98
    142720     4455.49
    142760     4457.12
    142800     4457.78
    142840     4459.19
    142880     4460.77
    142920     4461.02
    142960     4462.71
    143000     4463.58
    143040     4464.79
    143080     4466.36
    143120     4467.83
    143160     4469.23
    143200     4469.63
    143240     4471.83
    143280     4472.69
    143320     4474.08
    143360      4474.8
    143400     4476.79
    143440     4477.95
    143480     4478.92
    143520     4480.43
    143560     4482.06
    143600      4482.7
    143640     4484.13
    143680     4485.72
    143720     4485.94
    143760     4487.64
    143800     4488.53
    143840     4489.73
    143880     4491.31
    143920     4492.76
    143960     4494.17
    144000     4494.57
    144040     4496.76
    144080     4497.62
    144120     4499.01
    144160     4499.74
    144200     4501.73
    144240     4502.92
    144280     4503.87
    144320     4505.37
    144360        4507
    144400     4507.64
    144440     4509.08
    144480     4510.68
    144520     4510.88
    144560     4512.57
    144600     4513.48
    144640      4514.7
    144680     4516.25
    144720     4517.71
    144760      4519.1
    144800     4519.51
    144840      4521.7
    144880     4522.57
    144920     4523.95
    144960     4524.69
    145000     4526.67
    145040     4527.86
    145080     4528.83
    145120      4530.3
    145160     4531.95
    145200     4532.57
    145240     4534.01
    145280     4535.62
    145320     4535.83
    145360     4537.51
    145400      4538.4
    145440     4539.64
    145480     4541.19
    145520     4542.64
    145560     4544.04
    145600     4544.42
    145640     4546.63
    145680      4547.5
    145720     4548.87
    145760     4549.63
    145800     4551.58
    145840     4552.79
    145880     4553.73
    145920     4555.24
    145960     4556.87
    146000     4557.48
    146040     4558.94
    146080     4560.52
    146120     4560.73
    146160     4562.42
    146200     4563.32
    146240     4564.55
    146280     4566.09
    146320     4567.57
    146360     4568.96
    146400     4569.35
    146440     4571.54
    146480      4572.4
    146520     4573.78
    146560     4574.53
    146600     4576.48
    146640     4577.71
    146680     4578.65
    146720     4580.16
    146760      4581.8
    146800     4582.42
    146840     4583.86
    146880     4585.44
    146920     4585.61
    146960     4587.33
    147000     4588.21
    147040     4589.45
    147080     4590.98
    147120     4592.48
    147160     4593.88
    147200     4594.24
    147240     4596.44
    147280      4597.3
    147320      4598.7
    147360     4599.43
    147400      4601.4
    147440     4602.62
    147480     4603.57
    147520     4605.07
    147560     4606.72
    147600     4607.35
    147640     4608.78
    147680     4610.36
    147720     4610.53
    147760     4612.26
    147800     4613.13
    147840     4614.35
    147880     4615.88
    147920      4617.4
    147960     4618.78
    148000     4619.16
    148040     4621.36
    148080     4622.23
    148120      4623.6
    148160     4624.34
    148200      4626.3
    148240     4627.54
    148280     4628.49
    148320     4629.98
    148360     4631.66
    148400     4632.27
    148440     4633.73
    148480      4635.3
    148520     4635.45
    148560     4637.18
    148600     4638.04
    148640     4639.25
    148680     4640.81
    148720      4642.3
    148760     4643.69
    148800     4644.08
    148840     4646.29
    148880     4647.13
    148920     4648.52
    148960     4649.24
    149000     4651.21
    149040     4652.44
    149080     4653.39
    149120     4654.91
    149160     4656.58
    149200     4657.17
    149240     4658.65
    149280     4660.22
    149320     4660.35
    149360     4662.08
    149400     4662.96
    149440     4664.17
    149480     4665.71
    149520     4667.22
    149560     4668.59
    149600     4668.99
    149640      4671.2
    149680     4672.04
    149720     4673.43
    149760     4674.16
    149800     4676.12
    149840     4677.35
    149880     4678.32
    149920     4679.83
    149960     4681.49
    150000     4682.08
    150040     4683.54
    150080     4685.13
    150120     4685.23
    150160     4686.99
    150200     4687.88
    150240     4689.08
    150280     4690.62
    150320     4692.13
    150360      4693.5
    150400     4693.89
    150440     4696.09
    150480     4696.91
    150520     4698.32
    150560     4699.04
    150600     4701.02
    150640     4702.23
    150680      4703.2
    150720     4704.72
    150760     4706.39
    150800     4706.98
    150840     4708.42
    150880     4710.02
    150920     4710.12
    150960     4711.86
    151000     4712.78
    151040     4713.96
    151080     4715.51
    151120     4717.02
    151160     4718.38
    151200     4718.77
    151240     4720.99
    151280     4721.82
    151320     4723.21
    151360     4723.92
    151400     4725.89
    151440     4727.12
    151480     4728.08
    151520     4729.62
    151560     4731.26
    151600     4731.84
    151640     4733.31
    151680     4734.93
    151720     4735.01
    151760     4736.77
    151800     4737.67
    151840     4738.84
    151880     4740.39
    151920     4741.92
    151960     4743.27
    152000     4743.68
    152040     4745.89
    152080     4746.72
    152120      4748.1
    152160      4748.8
    152200     4750.77
    152240     4751.99
    152280     4752.98
    152320      4754.5
    152360     4756.17
    152400     4756.72
    152440     4758.18
    152480     4759.82
    152520     4759.91
    152560     4761.68
    152600     4762.56
    152640     4763.73
    152680      4765.3
    152720     4766.83
    152760     4768.16
    152800     4768.57
    152840     4770.78
    152880     4771.61
    152920     4773.01
    152960      4773.7
    153000     4775.63
    153040     4776.87
    153080     4777.85
    153120     4779.38
    153160     4781.07
    153200     4781.61
    153240     4783.11
    153280     4784.74
    153320     4784.83
    153360      4786.6
    153400     4787.46
    153440     4788.63
    153480     4790.19
    153520     4791.74
    153560     4793.06
    153600     4793.47
    153640      4795.7
    153680     4796.52
    153720      4797.9
    153760      4798.6
    153800     4800.56
    153840     4801.77
    153880     4802.76
    153920     4804.28
    153960     4805.99
    154000     4806.53
    154040     4808.01
    154080     4809.64
    154120     4809.74
    154160     4811.49
    154200     4812.39
    154240     4813.54
    154280     4815.09
    154320     4816.64
    154360     4817.99
    154400     4818.36
    154440     4820.61
    154480     4821.43
    154520     4822.81
    154560      4823.5
    154600     4825.48
    154640     4826.69
    154680     4827.69
    154720     4829.21
    154760      4830.9
    154800     4831.44
    154840     4832.93
    154880     4834.56
    154920     4834.68
    154960      4836.4
    155000      4837.3
    155040     4838.44
    155080     4839.99
    155120     4841.54
    155160      4842.9
    155200      4843.3
    155240     4845.49
    155280     4846.32
    155320     4847.73
    155360      4848.4
    155400     4850.37
    155440      4851.6
    155480      4852.6
    155520     4854.13
    155560     4855.81
    155600     4856.34
    155640     4857.84
    155680     4859.47
    155720      4859.6
    155760      4861.3
    155800     4862.19
    155840     4863.32
    155880     4864.92
    155920     4866.45
    155960      4867.8
    156000     4868.19
    156040      4870.4
    156080     4871.24
    156120     4872.64
    156160     4873.31
    156200     4875.29
    156240     4876.52
    156280      4877.5
    156320     4879.02
    156360     4880.71
    156400     4881.24
    156440     4882.77
    156480     4884.36
    156520      4884.5
    156560      4886.2
    156600     4887.12
    156640     4888.23
    156680     4889.81
    156720     4891.35
    156760     4892.71
    156800     4893.11
    156840     4895.32
    156880     4896.14
    156920     4897.54
    156960      4898.2
    157000     4900.19
    157040     4901.41
    157080     4902.42
    157120     4903.92
    157160      4905.6
    157200     4906.12
    157240     4907.65
    157280     4909.26
    157320     4909.41
    157360     4911.13
    157400     4912.01
    157440     4913.12
    157480      4914.7
    157520     4916.22
    157560     4917.61
    157600        4918
    157640     4920.25
    157680     4921.06
    157720     4922.45
    157760     4923.11
    157800      4925.1
    157840     4926.32
    157880     4927.35
    157920     4928.83
    157960     4930.52
    158000     4931.04
    158040     4932.57
    158080     4934.19
    158120     4934.35
    158160     4936.06
    158200     4936.93
    158240     4938.04
    158280     4939.64
    158320     4941.12
    158360     4942.53
    158400     4942.94
    158440     4945.17
    158480     4945.98
    158520     4947.37
    158560     4948.03
    158600     4950.01
    158640     4951.22
    158680     4952.24
    158720     4953.74
    158760     4955.43
    158800     4955.94
    158840     4957.48
    158880     4959.11
    158920     4959.27
    158960     4960.99
    159000     4961.84
    159040     4962.96
    159080     4964.55
    159120     4966.04
    159160     4967.41
    159200     4967.85
    159240     4970.08
    159280     4970.91
    159320      4972.3
    159360     4972.94
    159400     4974.93
    159440     4976.14
    159480     4977.15
    159520     4978.67
    159560     4980.32
    159600     4980.85
    159640     4982.39
    159680     4984.03
    159720     4984.17
    159760     4985.89
    159800     4986.76
    159840     4987.86
    159880     4989.47
    159920     4990.94
    159960     4992.34
    160000     4992.75
    160040     4994.99
    160080     4995.81
    160120      4997.2
    160160     4997.87
    160200     4999.85
    160240     5001.06
    160280     5002.05
    160320     5003.57
    160360     5005.27
    160400     5005.78
    160440     5007.31
    160480     5008.94
    160520     5009.07
    160560      5010.8
    160600     5011.67
    160640     5012.77
    160680     5014.36
    160720     5015.84
    160760     5017.24
    160800     5017.64
    160840     5019.89
    160880     5020.69
    160920      5022.1
    160960     5022.77
    161000     5024.75
    161040     5025.97
    161080     5026.95
    161120     5028.48
    161160     5030.16
    161200     5030.69
    161240      5032.2
    161280     5033.82
    161320     5033.96
    161360      5035.7
    161400     5036.57
    161440     5037.66
    161480     5039.27
    161520     5040.73
    161560     5042.15
    161600     5042.53
    161640      5044.8
    161680     5045.58
    161720     5047.03
    161760     5047.69
    161800     5049.65
    161840     5050.85
    161880     5051.86
    161920      5053.4
    161960     5055.08
    162000     5055.59
    162040     5057.12
    162080     5058.73
    162120     5058.89
    162160     5060.61
    162200     5061.48
    162240     5062.57
    162280     5064.18
    162320     5065.67
    162360     5067.06
    162400     5067.43
    162440      5069.7
    162480     5070.51
    162520     5071.95
    162560      5072.6
    162600     5074.55
    162640     5075.77
    162680     5076.77
    162720     5078.31
    162760     5079.99
    162800     5080.49
    162840     5082.01
    162880     5083.66
    162920     5083.79
    162960     5085.53
    163000      5086.4
    163040     5087.49
    163080     5089.09
    163120      5090.6
    163160     5091.99
    163200     5092.35
    163240     5094.59
    163280      5095.4
    163320     5096.85
    163360      5097.5
    163400     5099.44
    163440     5100.68
    163480     5101.66
    163520     5103.22
    163560     5104.93
    163600     5105.38
    163640     5106.91
    163680     5108.56
    163720     5108.69
    163760     5110.46
    163800      5111.3
    163840      5112.4
    163880     5114.02
    163920     5115.51
    163960     5116.89
    164000     5117.24
    164040     5119.52
    164080     5120.31
    164120     5121.75
    164160      5122.4
    164200     5124.35
    164240     5125.57
    164280     5126.57
    164320     5128.13
    164360     5129.85
    164400     5130.28
    164440     5131.85
    164480     5133.48
    164520      5133.6
    164560     5135.37
    164600     5136.22
    164640     5137.31
    164680     5138.93
    164720     5140.42
    164760     5141.78
    164800     5142.16
    164840     5144.43
    164880     5145.22
    164920     5146.65
    164960      5147.3
    165000     5149.25
    165040     5150.47
    165080     5151.47
    165120     5153.02
    165160     5154.74
    165200     5155.21
    165240     5156.74
    165280     5158.36
    165320     5158.46
    165360     5160.26
    165400     5161.12
    165440      5162.2
    165480     5163.83
    165520     5165.32
    165560     5166.66
    165600     5167.06
    165640     5169.31
    165680      5170.1
    165720     5171.56
    165760     5172.18
    165800     5174.14
    165840     5175.37
    165880     5176.35
    165920     5177.91
    165960      5179.6
    166000     5180.08
    166040     5181.62
    166080     5183.25
    166120     5183.36
    166160     5185.14
    166200     5185.98
    166240     5187.07
    166280      5188.7
    166320     5190.21
    166360     5191.54
    166400     5191.95
    166440      5194.2
    166480     5194.96
    166520     5196.42
    166560     5197.05
    166600        5199
    166640     5200.25
    166680     5201.24
    166720      5202.8
    166760     5204.48
    166800     5204.95
    166840     5206.51
    166880     5208.12
    166920     5208.24
    166960        5210
    167000     5210.85
    167040     5211.94
    167080     5213.56
    167120     5215.11
    167160      5216.4
    167200     5216.83
    167240     5219.07
    167280     5219.85
    167320     5221.28
    167360      5221.9
    167400     5223.88
    167440     5225.11
    167480      5226.1
    167520     5227.65
    167560     5229.35
    167600     5229.81
    167640      5231.4
    167680     5233.01
    167720     5233.12
    167760     5234.89
    167800     5235.72
    167840      5236.8
    167880     5238.45
    167920        5240
    167960     5241.28
    168000     5241.71
    168040     5243.95
    168080     5244.73
    168120     5246.16
    168160     5246.78
    168200     5248.77
    168240        5250
    168280     5250.99
    168320     5252.54
    168360     5254.26
    168400     5254.69
    168440     5256.32
    168480      5257.9
    168520     5258.02
    168560     5259.79
    168600     5260.61
    168640     5261.68
    168680     5263.32
    168720     5264.89
    168760     5266.16
    168800     5266.59
    168840     5268.82
    168880     5269.61
    168920     5271.05
    168960     5271.64
    169000     5273.64
    169040     5274.85
    169080     5275.84
    169120      5277.4
    169160     5279.14
    169200     5279.55
    169240     5281.16
    169280     5282.77
    169320     5282.86
    169360     5284.66
    169400     5285.46
    169440     5286.54
    169480     5288.18
    169520     5289.76
    169560     5291.05
    169600     5291.45
    169640     5293.69
    169680     5294.46
    169720     5295.92
    169760     5296.52
    169800     5298.51
    169840     5299.71
    169880     5300.73
    169920     5302.26
    169960     5304.03
    170000     5304.45
    170040     5306.04
    170080     5307.67
    170120     5307.74
    170160     5309.53
    170200     5310.37
    170240      5311.4
    170280     5313.04
    170320     5314.61
    170360     5315.92
    170400     5316.34
    170440     5318.58
    170480     5319.34
    170520      5320.8
    170560     5321.42
    170600     5323.39
    170640     5324.58
    170680     5325.61
    170720     5327.16
    170760     5328.91
    170800     5329.34
    170840     5330.92
    170880     5332.56
    170920     5332.62
    170960     5334.42
    171000     5335.27
    171040     5336.28
    171080     5337.93
    171120     5339.49
    171160     5340.79
    171200     5341.18
    171240     5343.44
    171280      5344.2
    171320     5345.64
    171360     5346.27
    171400     5348.25
    171440     5349.45
    171480     5350.49
    171520     5352.02
    171560     5353.78
    171600     5354.22
    171640     5355.79
    171680     5357.43
    171720     5357.46
    171760     5359.29
    171800     5360.13
    171840     5361.14
    171880     5362.81
    171920     5364.35
    171960     5365.66
    172000     5366.05
    172040     5368.33
    172080     5369.09
    172120     5370.53
    172160     5371.15
    172200     5373.13
    172240     5374.34
    172280      5375.4
    172320     5376.92
    172360     5378.67
    172400     5379.11
    172440     5380.69
    172480     5382.31
    172520     5382.37
    172560     5384.17
    172600        5385
    172640        5386
    172680      5387.7
    172720     5389.23
    172760     5390.54
    172800     5390.93
    172840     5393.21
    172880     5393.97
    172920     5395.43
    172960     5396.01
    173000     5398.03
    173040     5399.22
    173080     5400.29
    173120      5401.8
    173160     5403.55
    173200     5403.99
    173240     5405.55
    173280      5407.2
    173320     5407.23
    173360     5409.05
    173400     5409.85
    173440     5410.87
    173480     5412.57
    173520     5414.08
    173560     5415.42
    173600      5415.8
    173640     5418.06
    173680     5418.82
    173720     5420.29
    173760     5420.84
    173800     5422.89
    173840     5424.08
    173880     5425.15
    173920     5426.67
    173960     5428.43
    174000     5428.87
    174040     5430.43
    174080     5432.07
    174120     5432.09
    174160      5433.9
    174200     5434.71
    174240     5435.75
    174280     5437.42
    174320     5438.95
    174360     5440.26
    174400     5440.67
    174440     5442.93
    174480     5443.69
    174520     5445.15
    174560      5445.7
    174600     5447.74
    174640     5448.95
    174680     5449.99
    174720      5451.5
    174760     5453.28
    174800     5453.73
    174840     5455.27
    174880     5456.93
    174920     5456.94
    174960     5458.76
    175000     5459.58
    175040     5460.57
    175080     5462.26
    175120     5463.81
    175160     5465.09
    175200     5465.49
    175240     5467.76
    175280     5468.55
    175320        5470
    175360     5470.53
    175400     5472.56
    175440      5473.8
    175480     5474.84
    175520     5476.36
    175560     5478.12
    175600     5478.56
    175640     5480.12
    175680     5481.78
    175720     5481.81
    175760     5483.59
    175800     5484.44
    175840     5485.41
    175880     5487.11
    175920     5488.66
    175960     5489.96
    176000     5490.33
    176040      5492.6
    176080      5493.4
    176120     5494.84
    176160     5495.38
    176200     5497.41
    176240     5498.65
    176280     5499.66
    176320     5501.21
    176360     5502.97
    176400     5503.43
    176440     5504.98
    176480     5506.65
    176520     5506.66
    176560     5508.45
    176600     5509.31
    176640     5510.25
    176680     5511.95
    176720     5513.49
    176760     5514.79
    176800     5515.16
    176840     5517.45
    176880     5518.23
    176920     5519.69
    176960     5520.22
    177000     5522.25
    177040     5523.49
    177080     5524.53
    177120     5526.05
    177160     5527.81
    177200     5528.27
    177240     5529.82
    177280      5531.5
    177320     5531.52
    177360     5533.28
    177400     5534.16
    177440     5535.09
    177480      5536.8
    177520     5538.36
    177560     5539.66
    177600     5540.04
    177640     5542.32
    177680     5543.07
    177720     5544.57
    177760     5545.06
    177800     5547.11
    177840     5548.35
    177880      5549.4
    177920      5550.9
    177960     5552.65
    178000     5553.13
    178040     5554.68
    178080     5556.37
    178120     5556.37
    178160     5558.15
    178200        5559
    178240     5559.95
    178280     5561.67
    178320     5563.21
    178360     5564.53
    178400      5564.9
    178440     5567.18
    178480     5567.92
    178520     5569.42
    178560     5569.96
    178600     5571.98
    178640     5573.21
    178680     5574.29
    178720     5575.76
    178760     5577.49
    178800        5578
    178840     5579.54
    178880     5581.24
    178920     5581.23
    178960     5583.02
    179000     5583.87
    179040     5584.82
    179080     5586.54
    179120     5588.09
    179160     5589.39
    179200     5589.79
    179240     5592.05
    179280     5592.78
    179320     5594.27
    179360     5594.83
    179400     5596.84
    179440     5598.08
    179480     5599.16
    179520     5600.62
    179560     5602.36
    179600     5602.84
    179640     5604.42
    179680     5606.11
    179720     5606.06
    179760     5607.87
    179800     5608.73
    179840     5609.65
    179880     5611.43
    179920     5612.98
    179960     5614.25
    180000     5614.66
    180040     5616.92
    180080     5617.62
    180120     5619.13
    180160     5619.69
    180200     5621.72
    180240     5622.94
    180280     5624.04
    180320     5625.47
    180360     5627.23
    180400      5627.7
    180440     5629.28
    180480     5630.98
    180520     5630.94
    180560     5632.75
    180600     5633.61
    180640     5634.52
    180680     5636.29
    180720     5637.87
    180760     5639.12
    180800     5639.53
    180840     5641.79
    180880      5642.5
    180920        5644
    180960     5644.56
    181000     5646.59
    181040      5647.8
    181080     5648.89
    181120     5650.36
    181160     5652.08
    181200     5652.56
    181240     5654.14
    181280     5655.86
    181320     5655.82
    181360     5657.62
    181400     5658.46
    181440     5659.39
    181480     5661.13
    181520     5662.71
    181560     5663.98
    181600     5664.37
    181640     5666.64
    181680     5667.36
    181720     5668.86
    181760      5669.4
    181800     5671.43
    181840     5672.67
    181880      5673.7
    181920     5675.22
    181960     5676.93
    182000     5677.44
    182040     5678.99
    182080     5680.71
    182120     5680.64
    182160     5682.48
    182200     5683.29
    182240     5684.24
    182280     5685.95
    182320     5687.55
    182360     5688.82
    182400     5689.19
    182440     5691.47
    182480     5692.19
    182520     5693.68
    182560     5694.23
    182600     5696.27
    182640      5697.5
    182680     5698.55
    182720     5700.07
    182760     5701.76
    182800     5702.28
    182840     5703.82
    182880     5705.54
    182920     5705.43
    182960     5707.31
    183000     5708.11
    183040     5709.06
    183080     5710.78
    183120     5712.37
    183160     5713.66
    183200     5714.03
    183240     5716.29
    183280     5717.02
    183320     5718.52
    183360     5719.07
    183400      5721.1
    183440     5722.33
    183480     5723.37
    183520     5724.94
    183560     5726.58
    183600     5727.12
    183640     5728.64
    183680     5730.36
    183720     5730.27
    183760     5732.17
    183800     5732.96
    183840     5733.89
    183880     5735.62
    183920     5737.21
    183960     5738.48
    184000     5738.85
    184040     5741.13
    184080     5741.86
    184120     5743.38
    184160     5743.91
    184200     5745.93
    184240     5747.18
    184280     5748.22
    184320     5749.79
    184360     5751.43
    184400     5751.93
    184440     5753.48
    184480     5755.21
    184520      5755.1
    184560     5757.01
    184600     5757.81
    184640     5758.72
    184680     5760.45
    184720     5762.06
    184760     5763.35
    184800     5763.69
    184840     5765.95
    184880     5766.69
    184920      5768.2
    184960     5768.74
    185000     5770.75
    185040     5772.01
    185080     5773.05
    185120     5774.62
    185160     5776.25
    185200      5776.8
    185240     5778.31
    185280     5780.04
    185320     5779.94
    185360     5781.82
    185400     5782.62
    185440     5783.53
    185480     5785.27
    185520      5786.9
    185560     5788.18
    185600     5788.51
    185640     5790.76
    185680     5791.54
    185720     5793.02
    185760     5793.58
    185800     5795.59
    185840     5796.81
    185880     5797.92
    185920     5799.43
    185960     5801.08
    186000     5801.63
    186040     5803.15
    186080     5804.86
    186120     5804.76
    186160     5806.62
    186200     5807.44
    186240     5808.36
    186280      5810.1
    186320     5811.74
    186360     5812.99
    186400     5813.33
    186440     5815.59
    186480     5816.34
    186520     5817.84
    186560      5818.4
    186600     5820.42
    186640     5821.65
    186680     5822.74
    186720     5824.26
    186760     5825.92
    186800     5826.47
    186840     5827.98
    186880     5829.71
    186920     5829.59
    186960     5831.46
    187000     5832.26
    187040      5833.2
    187080     5834.94
    187120     5836.59
    187160     5837.84
    187200     5838.19
    187240     5840.45
    187280      5841.2
    187320     5842.68
    187360     5843.22
    187400     5845.27
    187440     5846.47
    187480     5847.58
    187520     5849.09
    187560     5850.74
    187600     5851.31
    187640     5852.82
    187680     5854.56
    187720     5854.42
    187760     5856.28
    187800      5857.1
    187840     5858.03
    187880     5859.76
    187920     5861.43
    187960     5862.68
    188000        5863
    188040     5865.28
    188080     5866.02
    188120     5867.54
    188160     5868.05
    188200     5870.13
    188240     5871.33
    188280     5872.43
    188320     5873.96
    188360     5875.58
    188400     5876.16
    188440     5877.63
    188480     5879.37
    188520     5879.23
    188560     5881.11
    188600     5881.93
    188640     5882.88
    188680     5884.56
    188720     5886.26
    188760      5887.5
    188800     5887.81
    188840     5890.13
    188880     5890.85
    188920     5892.39
    188960     5892.89
    189000     5894.96
    189040     5896.15
    189080     5897.25
    189120     5898.79
    189160     5900.41
    189200     5900.98
    189240     5902.44
    189280     5904.19
    189320     5904.04
    189360     5905.94
    189400     5906.75
    189440      5907.7
    189480     5909.37
    189520     5911.09
    189560     5912.33
    189600     5912.64
    189640     5914.95
    189680     5915.69
    189720     5917.19
    189760      5917.7
    189800     5919.78
    189840     5920.97
    189880     5922.06
    189920     5923.59
    189960     5925.23
    190000     5925.76
    190040     5927.24
    190080        5929
    190120     5928.86
    190160     5930.75
    190200     5931.54
    190240     5932.51
    190280     5934.21
    190320     5935.89
    190360     5937.16
    190400     5937.45
    190440     5939.78
    190480      5940.5
    190520     5942.01
    190560     5942.51
    190600     5944.63
    190640      5945.8
    190680      5946.9
    190720     5948.42
    190760     5950.06
    190800     5950.58
    190840     5952.04
    190880     5953.84
    190920     5953.68
    190960     5955.56
    191000     5956.37
    191040     5957.36
    191080     5959.03
    191120     5960.71
    191160     5961.99
    191200     5962.27
    191240     5964.61
    191280     5965.33
    191320     5966.87
    191360     5967.35
    191400     5969.45
    191440     5970.64
    191480     5971.74
    191520     5973.26
    191560     5974.89
    191600      5975.4
    191640     5976.88
    191680     5978.67
    191720     5978.51
    191760     5980.43
    191800     5981.22
    191840     5982.19
    191880     5983.87
    191920     5985.55
    191960     5986.82
    192000     5987.08
    192040     5989.44
    192080     5990.15
    192120      5991.7
    192160     5992.16
    192200      5994.3
    192240     5995.47
    192280     5996.57
    192320     5998.11
    192360     5999.72
    192400     6000.22
    192440     6001.73
    192480     6003.52
    192520     6003.35
    192560     6005.27
    192600     6006.02
    192640     6007.01
    192680     6008.68
    192720     6010.37
    192760     6011.64
    192800     6011.91
    192840     6014.28
    192880     6014.98
    192920     6016.52
    192960     6016.99
    193000     6019.12
    193040      6020.3
    193080      6021.4
    193120     6022.94
    193160     6024.57
    193200     6025.07
    193240     6026.59
    193280      6028.4
    193320     6028.17
    193360      6030.1
    193400     6030.86
    193440     6031.86
    193480     6033.53
    193520     6035.19
    193560     6036.49
    193600     6036.75
    193640      6039.1
    193680     6039.82
    193720     6041.34
    193760      6041.8
    193800     6043.95
    193840     6045.15
    193880     6046.23
    193920     6047.77
    193960     6049.39
    194000     6049.91
    194040     6051.43
    194080     6053.24
    194120        6053
    194160     6054.94
    194200     6055.66
    194240      6056.7
    194280      6058.4
    194320        6060
    194360     6061.31
    194400     6061.56
    194440     6063.92
    194480     6064.64
    194520     6066.14
    194560     6066.61
    194600     6068.74
    194640     6069.97
    194680     6071.02
    194720     6072.53
    194760     6074.22
    194800      6074.7
    194840     6076.22
    194880     6078.02
    194920     6077.78
    194960     6079.72
    195000     6080.42
    195040      6081.5
    195080     6083.17
    195120      6084.8
    195160      6086.1
    195200     6086.37
    195240     6088.76
    195280     6089.45
    195320     6090.96
    195360     6091.39
    195400     6093.54
    195440     6094.76
    195480     6095.82
    195520     6097.29
    195560     6099.05
    195600     6099.52
    195640     6101.02
    195680     6102.82
    195720     6102.58
    195760     6104.53
    195800     6105.22
    195840     6106.32
    195880     6107.99
    195920     6109.61
    195960     6110.91
    196000     6111.17
    196040     6113.55
    196080     6114.27
    196120     6115.75
    196160     6116.18
    196200     6118.36
    196240     6119.56
    196280     6120.64
    196320      6122.1
    196360     6123.84
    196400     6124.32
    196440     6125.79
    196480     6127.63
    196520     6127.37
    196560     6129.34
    196600     6130.01
    196640     6131.15
    196680      6132.8
    196720     6134.42
    196760     6135.69
    196800     6135.98
    196840     6138.33
    196880     6139.06
    196920     6140.55
    196960     6140.99
    197000     6143.14
    197040     6144.35
    197080     6145.43
    197120     6146.89
    197160     6148.65
    197200     6149.12
    197240     6150.59
    197280     6152.43
    197320     6152.14
    197360     6154.14
    197400      6154.8
    197440     6155.93
    197480     6157.58
    197520     6159.21
    197560      6160.5
    197600     6160.73
    197640     6163.11
    197680     6163.81
    197720     6165.31
    197760     6165.79
    197800     6167.91
    197840     6169.14
    197880     6170.23
    197920     6171.69
    197960     6173.47
    198000     6173.92
    198040     6175.38
    198080     6177.21
    198120     6176.93
    198160     6178.95
    198200     6179.59
    198240     6180.73
    198280     6182.38
    198320     6183.98
    198360     6185.31
    198400     6185.52
    198440     6187.91
    198480      6188.6
    198520     6190.11
    198560     6190.56
    198600     6192.68
    198640     6193.91
    198680     6195.02
    198720     6196.48
    198760     6198.25
    198800     6198.68
    198840     6200.17
    198880        6202
    198920     6201.73
    198960     6203.73
    199000     6204.36
    199040     6205.52
    199080     6207.18
    199120     6208.77
    199160     6210.09
    199200     6210.32
    199240     6212.67
    199280     6213.36
    199320     6214.88
    199360     6215.33
    199400     6217.48
    199440      6218.7
    199480     6219.78
    199520     6221.26
    199560     6223.03
    199600     6223.45
    199640     6224.92
    199680     6226.76
    199720     6226.47
    199760     6228.48
    199800     6229.14
    199840     6230.28
    199880     6231.92
    199920     6233.51
    199960     6234.85
    200000     6235.05
    200040      6237.4
    200080      6238.1
    200120     6239.62
    200160     6240.05
    200200     6242.22
    200240     6243.45
    200280     6244.49
    200320     6245.99
    200360     6247.77
    200400     6248.19
    200440     6249.66
    200480     6251.52
    200520     6251.22
    200560      6253.2
    200600     6253.83
    200640     6255.03
    200680     6256.66
    200720     6258.27
    200760     6259.59
    200800     6259.82
    200840     6262.15
    200880     6262.81
    200920     6264.35
    200960      6264.8
    201000     6266.96
    201040     6268.18
    201080     6269.21
    201120     6270.72
    201160      6272.5
    201200     6272.95
    201240     6274.39
    201280     6276.24
    201320     6275.92
    201360      6277.9
    201400     6278.57
    201440     6279.74
    201480     6281.37
    201520     6282.98
    201560     6284.31
    201600     6284.55
    201640     6286.86
    201680     6287.52
    201720     6289.07
    201760     6289.51
    201800     6291.68
    201840     6292.87
    201880     6293.95
    201920     6295.45
    201960     6297.24
    202000     6297.65
    202040     6299.11
    202080     6300.98
    202120     6300.65
    202160     6302.62
    202200     6303.26
    202240     6304.45
    202280     6306.06
    202320     6307.68
    202360     6309.02
    202400     6309.25
    202440     6311.56
    202480     6312.22
    202520     6313.75
    202560     6314.21
    202600     6316.36
    202640     6317.55
    202680     6318.66
    202720     6320.15
    202760     6321.96
    202800     6322.33
    202840     6323.82
    202880     6325.67
    202920     6325.36
    202960     6327.31
    203000     6327.95
    203040     6329.13
    203080     6330.75
    203120      6332.4
    203160     6333.73
    203200     6333.93
    203240     6336.27
    203280     6336.93
    203320     6338.47
    203360     6338.91
    203400     6341.03
    203440     6342.25
    203480     6343.32
    203520     6344.84
    203560     6346.65
    203600     6347.02
    203640     6348.51
    203680     6350.35
    203720     6350.04
    203760     6351.99
    203800     6352.64
    203840     6353.83
    203880     6355.45
    203920      6357.1
    203960     6358.46
    204000     6358.62
    204040     6360.98
    204080     6361.62
    204120     6363.17
    204160     6363.61
    204200     6365.73
    204240     6366.95
    204280     6368.02
    204320      6369.5
    204360     6371.35
    204400     6371.71
    204440      6373.2
    204480     6375.04
    204520     6374.73
    204560     6376.69
    204600     6377.31
    204640     6378.51
    204680     6380.14
    204720     6381.81
    204760     6383.14
    204800      6383.3
    204840     6385.67
    204880     6386.26
    204920     6387.83
    204960     6388.28
    205000     6390.39
    205040     6391.66
    205080     6392.72
    205120     6394.19
    205160     6396.04
    205200     6396.39
    205240     6397.89
    205280     6399.72
    205320     6399.37
    205360     6401.36
    205400     6402.02
    205440     6403.17
    205480     6404.79
    205520     6406.49
    205560     6407.81
    205600     6407.99
    205640     6410.35
    205680     6410.89
    205720     6412.48
    205760     6412.94
    205800     6415.05
    205840     6416.31
    205880     6417.37
    205920     6418.87
    205960     6420.68
    206000     6421.03
    206040     6422.54
    206080     6424.36
    206120     6424.02
    206160     6426.02
    206200     6426.66
    206240     6427.84
    206280     6429.44
    206320     6431.14
    206360     6432.43
    206400     6432.63
    206440        6435
    206480     6435.55
    206520      6437.1
    206560     6437.58
    206600     6439.68
    206640     6440.95
    206680        6442
    206720     6443.51
    206760     6445.34
    206800     6445.67
    206840      6447.2
    206880     6449.01
    206920     6448.65
    206960     6450.64
    207000     6451.28
    207040     6452.52
    207080      6454.1
    207120     6455.79
    207160     6457.07
    207200     6457.26
    207240     6459.62
    207280     6460.18
    207320     6461.75
    207360     6462.21
    207400     6464.31
    207440     6465.63
    207480     6466.65
    207520     6468.15
    207560     6469.97
    207600     6470.31
    207640     6471.83
    207680     6473.66
    207720     6473.26
    207760     6475.28
    207800     6475.93
    207840     6477.19
    207880     6478.75
    207920     6480.43
    207960     6481.76
    208000     6481.92
    208040     6484.28
    208080     6484.82
    208120     6486.37
    208160     6486.86
    208200     6488.95
    208240     6490.25
    208280      6491.3
    208320     6492.78
    208360      6494.6
    208400     6494.94
    208440     6496.49
    208480     6498.32
    208520     6497.91
    208560     6499.92
    208600     6500.56
    208640     6501.83
    208680     6503.41
    208720     6505.03
    208760     6506.39
    208800     6506.56
    208840     6508.91
    208880     6509.44
    208920     6510.98
    208960     6511.49
    209000     6513.58
    209040     6514.84
    209080     6515.92
    209120      6517.4
    209160     6519.21
    209200     6519.57
    209240     6521.12
    209280     6522.95
    209320     6522.52
    209360     6524.58
    209400     6525.19
    209440     6526.46
    209480     6528.01
    209520     6529.67
    209560     6531.02
    209600     6531.15
    209640     6533.53
    209680     6534.05
    209720      6535.6
    209760     6536.08
    209800     6538.17
    209840     6539.47
    209880      6540.5
    209920     6541.98
    209960     6543.83
    210000     6544.17
    210040     6545.72
    210080     6547.54
    210120      6547.1
    210160     6549.18
    210200     6549.77
    210240     6551.03
    210280     6552.59
    210320     6554.28
    210360     6555.64
    210400     6555.74
    210440     6558.11
    210480     6558.63
    210520     6560.17
    210560     6560.69
    210600     6562.74
    210640     6564.04
    210680     6565.08
    210720     6566.58
    210760     6568.44
    210800     6568.77
    210840     6570.33
    210880     6572.14
    210920     6571.73
    210960     6573.75
    211000     6574.35
    211040     6575.62
    211080     6577.23
    211120     6578.88
    211160     6580.27
    211200     6580.37
    211240     6582.76
    211280     6583.24
    211320     6584.78
    211360      6585.3
    211400      6587.4
    211440     6588.68
    211480     6589.73
    211520     6591.24
    211560     6593.07
    211600     6593.41
    211640     6594.96
    211680     6596.77
    211720     6596.33
    211760     6598.39
    211800     6598.98
    211840     6600.25
    211880     6601.86
    211920     6603.51
    211960     6604.93
    212000     6604.99
    212040     6607.38
    212080     6607.87
    212120     6609.42
    212160     6609.96
    212200     6612.07
    212240     6613.33
    212280     6614.38
    212320      6615.9
    212360     6617.72
    212400     6618.06
    212440     6619.61
    212480      6621.4
    212520     6620.98
    212560     6623.01
    212600     6623.61
    212640     6624.87
    212680     6626.48
    212720     6628.12
    212760     6629.56
    212800     6629.64
    212840     6632.05
    212880      6632.5
    212920     6634.04
    212960     6634.57
    213000     6636.71
    213040     6637.98
    213080        6639
    213120     6640.51
    213160     6642.36
    213200     6642.68
    213240     6644.26
    213280     6646.03
    213320     6645.63
    213360     6647.67
    213400     6648.24
    213440     6649.53
    213480     6651.09
    213520     6652.75
    213560      6654.2
    213600     6654.27
    213640     6656.67
    213680     6657.13
    213720     6658.68
    213760      6659.2
    213800     6661.36
    213840     6662.65
    213880     6663.64
    213920     6665.12
    213960     6667.02
    214000     6667.33
    214040     6668.89
    214080     6670.65
    214120     6670.26
    214160     6672.32
    214200     6672.86
    214240     6674.13
    214280     6675.73
    214320     6677.39
    214360     6678.81
    214400     6678.89
    214440     6681.28
    214480     6681.75
    214520      6683.3
    214560     6683.85
    214600     6685.99
    214640     6687.29
    214680     6688.26
    214720     6689.77
    214760     6691.67
    214800     6691.98
    214840     6693.54
    214880     6695.27
    214920     6694.89
    214960     6696.94
    215000     6697.47
    215040     6698.79
    215080     6700.36
    215120     6702.02
    215160     6703.44
    215200     6703.49
    215240      6705.9
    215280     6706.38
    215320     6707.93
    215360     6708.48
    215400     6710.63
    215440     6711.94
    215480     6712.84
    215520     6714.37
    215560     6716.28
    215600      6716.6
    215640     6718.14
    215680     6719.93
    215720     6719.54
    215760     6721.55
    215800     6722.11
    215840     6723.39
    215880     6725.01
    215920     6726.65
    215960     6728.06
    216000      6728.1
    216040     6730.54
    216080     6730.99
    216120     6732.57
    216160     6733.13
    216200     6735.25
    216240     6736.54
    216280     6737.47
    216320        6739
    216360     6740.88
    216400     6741.25
    216440     6742.74
    216480     6744.55
    216520     6744.15
    216560     6746.15
    216600     6746.72
    216640        6748
    216680     6749.64
    216720     6751.22
    216760     6752.68
    216800     6752.69
    216840     6755.16
    216880     6755.59
    216920     6757.19
    216960     6757.76
    217000     6759.86
    217040     6761.16
    217080     6762.05
    217120     6763.59
    217160     6765.48
    217200     6765.83
    217240     6767.34
    217280     6769.17
    217320     6768.76
    217360     6770.75
    217400     6771.31
    217440     6772.59
    217480     6774.23
    217520     6775.85
    217560     6777.33
    217600      6777.3
    217640     6779.79
    217680      6780.2
    217720     6781.78
    217760     6782.37
    217800     6784.48
    217840     6785.77
    217880     6786.65
    217920     6788.21
    217960     6790.08
    218000     6790.45
    218040     6791.95
    218080      6793.8
    218120     6793.35
    218160     6795.36
    218200     6795.93
    218240      6797.2
    218280     6798.83
    218320     6800.46
    218360      6801.9
    218400     6801.89
    218440     6804.39
    218480     6804.83
    218520     6806.37
    218560     6806.94
    218600     6809.07
    218640     6810.36
    218680     6811.25
    218720     6812.81
    218760      6814.7
    218800     6815.03
    218840     6816.53
    218880     6818.38
    218920     6817.92
    218960     6819.96
    219000     6820.52
    219040     6821.76
    219080     6823.41
    219120     6825.02
    219160     6826.49
    219200     6826.46
    219240     6828.97
    219280     6829.41
    219320     6830.94
    219360     6831.54
    219400     6833.69
    219440     6834.92
    219480     6835.81
    219520     6837.38
    219560     6839.28
    219600     6839.61
    219640     6841.12
    219680        6843
    219720     6842.52
    219760      6844.6
    219800     6845.12
    219840     6846.32
    219880     6847.99
    219920     6849.61
    219960     6851.08
    220000     6851.07
    220040     6853.56
    220080     6854.01
    220120     6855.53
    220160     6856.12
    220200     6858.29
    220240     6859.51
    220280     6860.41
    220320     6862.01
    220360      6863.9
    220400     6864.19
    220440     6865.73
    220480     6867.58
    220520      6867.1
    220560      6869.2
    220600     6869.73
    220640     6870.91
    220680     6872.58
    220720     6874.21
    220760      6875.7
    220800     6875.66
    220840     6878.19
    220880      6878.6
    220920     6880.15
    220960     6880.72
    221000     6882.87
    221040     6884.14
    221080     6885.01
    221120      6886.6
    221160     6888.52
    221200     6888.77
    221240     6890.35
    221280     6892.18
    221320     6891.73
    221360      6893.8
    221400     6894.34
    221440     6895.53
    221480      6897.2
    221520      6898.8
    221560     6900.31
    221600     6900.29
    221640     6902.78
    221680     6903.19
    221720     6904.74
    221760     6905.31
    221800     6907.47
    221840     6908.73
    221880     6909.59
    221920     6911.19
    221960     6913.11
    222000     6913.36
    222040     6914.93
    222080     6916.77
    222120     6916.29
    222160     6918.39
    222200     6918.94
    222240     6920.11
    222280     6921.82
    222320     6923.39
    222360     6924.94
    222400     6924.88
    222440      6927.4
    222480     6927.81
    222520     6929.33
    222560      6929.9
    222600     6932.03
    222640     6933.32
    222680     6934.23
    222720     6935.78
    222760     6937.72
    222800     6937.97
    222840     6939.51
    222880     6941.38
    222920     6940.87
    222960     6943.01
    223000     6943.52
    223040     6944.72
    223080     6946.43
    223120     6947.97
    223160     6949.53
    223200     6949.45
    223240     6951.98
    223280      6952.4
    223320     6953.87
    223360     6954.46
    223400     6956.63
    223440      6957.9
    223480     6958.86
    223520     6960.39
    223560     6962.29
    223600     6962.57
    223640     6964.07
    223680     6965.97
    223720     6965.46
    223760      6967.6
    223800     6968.11
    223840      6969.3
    223880     6971.01
    223920     6972.55
    223960      6974.1
    224000     6974.03
    224040     6976.54
    224080     6976.99
    224120     6978.41
    224160     6979.04
    224200      6981.2
    224240     6982.48
    224280     6983.42
    224320     6984.97
    224360     6986.85
    224400      6987.1
    224440     6988.65
    224480     6990.53
    224520     6989.99
    224560     6992.17
    224600     6992.69
    224640     6993.88
    224680     6995.56
    224720     6997.11
    224760     6998.67
    224800     6998.58
    224840     7001.07
    224880     7001.57
    224920     7002.96
    224960     7003.57
    225000     7005.76
    225040     7007.01
    225080     7007.98
    225120     7009.53
    225160      7011.4
    225200     7011.65
    225240     7013.24
    225280     7015.08
    225320     7014.56
    225360     7016.74
    225400     7017.27
    225440     7018.46
    225480     7020.14
    225520     7021.67
    225560     7023.21
    225600     7023.11
    225640     7025.64
    225680     7026.15
    225720     7027.54
    225760     7028.14
    225800     7030.36
    225840      7031.6
    225880     7032.53
    225920      7034.1
    225960     7035.98
    226000     7036.23
    226040      7037.8
    226080     7039.67
    226120     7039.13
    226160     7041.33
    226200     7041.84
    226240     7043.01
    226280     7044.73
    226320     7046.21
    226360     7047.77
    226400     7047.67
    226440     7050.21
    226480     7050.71
    226520     7052.08
    226560     7052.69
    226600     7054.94
    226640     7056.18
    226680     7057.06
    226720     7058.61
    226760     7060.52
    226800     7060.79
    226840     7062.35
    226880     7064.27
    226920     7063.67
    226960     7065.88
    227000     7066.39
    227040     7067.54
    227080     7069.26
    227120     7070.74
    227160     7072.29
    227200     7072.22
    227240     7074.76
    227280     7075.27
    227320     7076.66
    227360     7077.24
    227400     7079.47
    227440     7080.76
    227480     7081.64
    227520     7083.18
    227560      7085.1
    227600     7085.36
    227640     7086.89
    227680     7088.82
    227720      7088.2
    227760     7090.43
    227800     7090.96
    227840     7092.09
    227880     7093.81
    227920     7095.29
    227960     7096.84
    228000     7096.74
    228040     7099.31
    228080     7099.82
    228120     7101.22
    228160     7101.79
    228200     7104.04
    228240      7105.3
    228280      7106.2
    228320     7107.73
    228360     7109.66
    228400     7109.91
    228440     7111.46
    228480     7113.39
    228520     7112.75
    228560     7115.01
    228600     7115.48
    228640     7116.68
    228680     7118.36
    228720     7119.85
    228760     7121.42
    228800     7121.28
    228840     7123.86
    228880     7124.39
    228920     7125.79
    228960     7126.36
    229000     7128.57
    229040     7129.86
    229080     7130.74
    229120     7132.25
    229160     7134.25
    229200     7134.46
    229240     7136.02
    229280     7137.95
    229320     7137.31
    229360     7139.56
    229400     7140.04
    229440     7141.22
    229480     7142.89
    229520     7144.37
    229560     7145.96
    229600     7145.78
    229640     7148.38
    229680     7148.94
    229720     7150.38
    229760     7150.91
    229800     7153.12
    229840     7154.42
    229880     7155.29
    229920     7156.79
    229960     7158.78
    230000     7158.99
    230040     7160.58
    230080     7162.49
    230120     7161.84
    230160     7164.11
    230200     7164.62
    230240     7165.79
    230280     7167.42
    230320     7168.92
    230360     7170.54
    230400     7170.32
    230440     7172.92
    230480     7173.51
    230520     7174.95
    230560     7175.47
    230600     7177.67
    230640     7178.96
    230680     7179.85
    230720     7181.34
    230760     7183.33
    230800     7183.53
    230840     7185.15
    230880     7187.05
    230920      7186.4
    230960     7188.69
    231000     7189.16
    231040     7190.35
    231080     7191.99
    231120     7193.47
    231160     7195.12
    231200      7194.9
    231240     7197.44
    231280     7198.04
    231320     7199.49
    231360     7200.02
    231400     7202.25
    231440     7203.49
    231480     7204.38
    231520     7205.93
    231560     7207.92
    231600      7208.1
    231640     7209.71
    231680     7211.61
    231720     7210.99
    231760     7213.25
    231800     7213.72
    231840     7214.92
    231880     7216.55
    231920     7218.05
    231960     7219.67
    232000     7219.45
    232040        7222
    232080     7222.64
    232120     7224.05
    232160      7224.6
    232200     7226.84
    232240     7228.06
    232280     7228.94
    232320      7230.5
    232360      7232.5
    232400     7232.66
    232440     7234.29
    232480      7236.2
    232520     7235.54
    232560     7237.83
    232600      7238.3
    232640     7239.46
    232680     7241.12
    232720     7242.63
    232760     7244.24
    232800     7244.03
    232840     7246.59
    232880     7247.21
    232920     7248.62
    232960     7249.14
    233000     7251.43
    233040     7252.65
    233080      7253.5
    233120     7255.01
    233160     7257.06
    233200     7257.26
    233240     7258.86
    233280     7260.77
    233320     7260.12
    233360     7262.43
    233400     7262.89
    233440     7264.05
    233480      7265.7
    233520     7267.23
    233560     7268.83
    233600      7268.6
    233640     7271.19
    233680     7271.79
    233720     7273.25
    233760     7273.74
    233800     7276.06
    233840     7277.21
    233880     7278.08
    233920     7279.64
    233960     7281.64
    234000     7281.87
    234040     7283.44
    234080     7285.35
    234120     7284.72
    234160        7287
    234200     7287.52
    234240     7288.63
    234280     7290.28
    234320     7291.85
    234360     7293.42
    234400      7293.2
    234440     7295.79
    234480     7296.39
    234520     7297.85
    234560     7298.32
    234600     7300.64
    234640     7301.81
    234680     7302.64
    234720     7304.21
    234760     7306.24
    234800     7306.48
    234840     7308.05
    234880        7310
    234920     7309.32
    234960      7311.6
    235000     7312.08
    235040     7313.24
    235080     7314.89
    235120     7316.45
    235160     7318.03
    235200      7317.8
    235240     7320.38
    235280     7320.97
    235320     7322.43
    235360      7322.9
    235400     7325.23
    235440     7326.39
    235480     7327.24
    235520     7328.82
    235560     7330.84
    235600     7331.11
    235640     7332.68
    235680     7334.61
    235720     7333.93
    235760      7336.2
    235800     7336.66
    235840     7337.84
    235880      7339.5
    235920     7341.01
    235960     7342.59
    236000     7342.36
    236040     7344.99
    236080     7345.58
    236120     7347.02
    236160     7347.46
    236200     7349.81
    236240     7350.99
    236280     7351.81
    236320     7353.38
    236360     7355.42
    236400     7355.71
    236440     7357.27
    236480     7359.22
    236520     7358.51
    236560     7360.77
    236600     7361.24
    236640     7362.41
    236680     7364.07
    236720     7365.58
    236760     7367.15
    236800     7366.92
    236840     7369.56
    236880     7370.19
    236920     7371.57
    236960     7372.05
    237000      7374.4
    237040     7375.58
    237080     7376.39
    237120     7377.97
    237160     7379.98
    237200     7380.28
    237240     7381.87
    237280     7383.82
    237320     7383.11
    237360     7385.36
    237400     7385.82
    237440     7386.97
    237480     7388.65
    237520     7390.21
    237560     7391.75
    237600     7391.49
    237640     7394.18
    237680     7394.73
    237720     7396.19
    237760     7396.64
    237800        7399
    237840     7400.19
    237880     7400.97
    237920     7402.56
    237960     7404.54
    238000     7404.84
    238040     7406.44
    238080      7408.4
    238120      7407.7
    238160     7409.97
    238200     7410.39
    238240     7411.54
    238280      7413.2
    238320     7414.78
    238360     7416.31
    238400     7416.08
    238440     7418.77
    238480      7419.3
    238520     7420.73
    238560     7421.17
    238600     7423.57
    238640     7424.75
    238680     7425.57
    238720     7427.16
    238760     7429.09
    238800     7429.46
    238840     7431.01
    238880     7433.01
    238920     7432.32
    238960     7434.58
    239000     7434.98
    239040     7436.13
    239080     7437.83
    239120     7439.35
    239160     7440.88
    239200     7440.67
    239240     7443.37
    239280     7443.89
    239320     7445.35
    239360     7445.74
    239400     7448.15
    239440     7449.34
    239480     7450.16
    239520     7451.77
    239560      7453.7
    239600     7454.09
    239640     7455.63
    239680     7457.63
    239720     7456.94
    239760     7459.17
    239800      7459.6
    239840     7460.69
    239880     7462.46
    239920     7463.95
    239960     7465.51
    240000     7465.26
    240040     7467.98
    240080     7468.49
    240120     7469.94
    240160     7470.36
    240200     7472.78
    240240     7473.94
    240280     7474.77
    240320     7476.36
    240360     7478.33
    240400      7478.7
    240440     7480.24
    240480     7482.23
    240520     7481.54
    240560     7483.76
    240600     7484.22
    240640     7485.31
    240680      7487.1
    240720     7488.59
    240760     7490.11
    240800     7489.88
    240840     7492.61
    240880     7493.09
    240920     7494.58
    240960     7494.97
    241000      7497.4
    241040     7498.51
    241080     7499.38
    241120     7500.98
    241160     7502.97
    241200     7503.36
    241240     7504.81
    241280     7506.86
    241320     7506.17
    241360     7508.38
    241400     7508.83
    241440     7509.94
    241480     7511.72
    241520      7513.2
    241560     7514.72
    241600     7514.49
    241640     7517.19
    241680      7517.7
    241720     7519.18
    241760     7519.58
    241800     7522.07
    241840     7523.15
    241880     7523.97
    241920     7525.57
    241960     7527.52
    242000     7527.95
    242040     7529.41
    242080     7531.45
    242120     7530.76
    242160        7533
    242200     7533.43
    242240     7534.53
    242280     7536.34
    242320     7537.81
    242360     7539.31
    242400     7539.11
    242440     7541.81
    242480     7542.34
    242520     7543.79
    242560      7544.2
    242600     7546.67
    242640     7547.77
    242680     7548.56
    242720     7550.19
    242760     7552.15
    242800     7552.54
    242840     7554.02
    242880     7556.05
    242920     7555.38
    242960      7557.6
    243000     7558.04
    243040     7559.15
    243080     7560.93
    243120     7562.45
    243160     7563.91
    243200     7563.69
    243240      7566.4
    243280     7566.97
    243320     7568.39
    243360     7568.83
    243400     7571.25
    243440     7572.37
    243480     7573.18
    243520     7574.79
    243560     7576.74
    243600     7577.19
    243640     7578.63
    243680     7580.67
    243720     7579.99
    243760      7582.2
    243800     7582.65
    243840     7583.75
    243880     7585.54
    243920     7587.03
    243960     7588.53
    244000      7588.3
    244040     7591.02
    244080     7591.59
    244120     7593.02
    244160     7593.46
    244200     7595.89
    244240     7596.98
    244280     7597.77
    244320      7599.4
    244360     7601.32
    244400     7601.82
    244440     7603.26
    244480     7605.31
    244520     7604.61
    244560     7606.84
    244600     7607.28
    244640     7608.39
    244680     7610.16
    244720     7611.66
    244760     7613.16
    244800     7612.94
    244840     7615.66
    244880     7616.25
    244920     7617.68
    244960     7618.09
    245000      7620.5
    245040     7621.62
    245080      7622.4
    245120     7624.06
    245160     7625.92
    245200     7626.48
    245240     7627.91
    245280     7629.96
    245320     7629.23
    245360     7631.45
    245400     7631.91
    245440     7633.03
    245480     7634.79
    245520      7636.3
    245560     7637.76
    245600     7637.57
    245640     7640.27
    245680     7640.84
    245720     7642.28
    245760     7642.73
    245800     7645.14
    245840     7646.22
    245880     7647.01
    245920     7648.66
    245960     7650.54
    246000     7651.07
    246040     7652.51
    246080     7654.56
    246120     7653.84
    246160     7656.04
    246200      7656.5
    246240     7657.59
    246280     7659.36
    246320     7660.91
    246360     7662.33
    246400     7662.17
    246440     7664.86
    246480     7665.43
    246520     7666.87
    246560     7667.33
    246600     7669.72
    246640     7670.81
    246680     7671.57
    246720     7673.22
    246760     7675.11
    246800     7675.66
    246840     7677.06
    246880     7679.15
    246920     7678.42
    246960     7680.57
    247000     7681.07
    247040     7682.15
    247080     7683.97
    247120     7685.49
    247160     7686.87
    247200     7686.72
    247240     7689.44
    247280        7690
    247320     7691.45
    247360     7691.89
    247400     7694.29
    247440     7695.36
    247480     7696.14
    247520     7697.79
    247560     7699.66
    247600     7700.22
    247640     7701.62
    247680     7703.72
    247720     7702.97
    247760     7705.17
    247800     7705.61
    247840     7706.72
    247880     7708.52
    247920     7710.08
    247960     7711.46
    248000     7711.27
    248040     7713.94
    248080     7714.54
    248120     7715.98
    248160     7716.43
    248200     7718.83
    248240      7719.9
    248280      7720.7
    248320     7722.34
    248360     7724.18
    248400     7724.76
    248440     7726.13
    248480     7728.26
    248520      7727.5
    248560     7729.69
    248600     7730.17
    248640     7731.24
    248680     7733.06
    248720     7734.62
    248760     7735.99
    248800     7735.81
    248840     7738.48
    248880     7739.05
    248920      7740.5
    248960     7740.98
    249000     7743.35
    249040     7744.45
    249080     7745.25
    249120     7746.87
    249160     7748.72
    249200     7749.31
    249240     7750.67
    249280     7752.81
    249320        7752
    249360     7754.22
    249400     7754.66
    249440     7755.78
    249480     7757.59
    249520     7759.14
    249560     7760.54
    249600     7760.32
    249640     7763.02
    249680      7763.6
    249720     7765.03
    249760     7765.52
    249800     7767.91
    249840     7768.98
    249880     7769.79
    249920     7771.42
    249960     7773.22
    250000     7773.84
    250040     7775.22
    250080     7777.35
    250120     7776.54
    250160     7778.76
    250200     7779.15
    250240     7780.29
    250280     7782.14
    250320     7783.68
    250360     7785.07
    250400     7784.91
    250440     7787.52
    250480      7788.1
    250520     7789.57
    250560     7790.06
    250600     7792.42
    250640     7793.52
    250680      7794.3
    250720     7795.94
    250760     7797.75
    250800     7798.35
    250840     7799.71
    250880     7801.86
    250920     7801.05
    250960     7803.28
    251000     7803.67
    251040     7804.85
    251080     7806.66
    251120     7808.19
    251160     7809.58
    251200     7809.39
    251240        7812
    251280     7812.64
    251320      7814.1
    251360     7814.55
    251400     7816.91
    251440     7818.02
    251480      7818.8
    251520     7820.46
    251560     7822.27
    251600     7822.88
    251640     7824.23
    251680     7826.37
    251720     7825.53
    251760     7827.74
    251800     7828.17
    251840     7829.35
    251880     7831.16
    251920     7832.71
    251960     7834.06
    252000     7833.89
    252040     7836.48
    252080     7837.13
    252120     7838.57
    252160     7839.03
    252200     7841.36
    252240     7842.49
    252280     7843.27
    252320     7844.96
    252360     7846.74
    252400     7847.35
    252440     7848.68
    252480     7850.86
    252520        7850
    252560     7852.23
    252600     7852.66
    252640     7853.83
    252680     7855.64
    252720     7857.17
    252760     7858.55
    252800     7858.39
    252840     7860.96
    252880     7861.62
    252920     7863.03
    252960     7863.51
    253000     7865.92
    253040     7866.98
    253080      7867.8
    253120     7869.43
    253160     7871.19
    253200     7871.84
    253240     7873.16
    253280     7875.33
    253320     7874.49
    253360     7876.72
    253400     7877.18
    253440     7878.33
    253480      7880.1
    253520     7881.67
    253560     7883.06
    253600     7882.88
    253640     7885.47
    253680     7886.13
    253720     7887.53
    253760     7887.98
    253800     7890.39
    253840     7891.49
    253880     7892.27
    253920     7893.88
    253960     7895.68
    254000     7896.32
    254040     7897.64
    254080     7899.81
    254120     7898.95
    254160     7901.19
    254200     7901.65
    254240      7902.8
    254280     7904.64
    254320      7906.1
    254360     7907.55
    254400     7907.34
    254440     7909.94
    254480     7910.61
    254520     7912.03
    254560     7912.45
    254600     7914.86
    254640     7915.96
    254680     7916.81
    254720     7918.37
    254760     7920.16
    254800     7920.79
    254840     7922.15
    254880     7924.26
    254920     7923.44
    254960     7925.69
    255000     7926.09
    255040      7927.3
    255080     7929.11
    255120     7930.58
    255160     7932.02
    255200     7931.85
    255240     7934.44
    255280      7935.1
    255320     7936.54
    255360     7936.94
    255400     7939.38
    255440     7940.48
    255480      7941.3
    255520     7942.85
    255560      7944.7
    255600     7945.31
    255640     7946.66
    255680     7948.79
    255720     7947.95
    255760     7950.17
    255800     7950.62
    255840     7951.84
    255880     7953.62
    255920     7955.11
    255960     7956.58
    256000     7956.39
    256040     7958.94
    256080     7959.61
    256120     7961.05
    256160     7961.43
    256200      7963.9
    256240     7964.97
    256280     7965.83
    256320     7967.34
    256360      7969.2
    256400      7969.8
    256440     7971.17
    256480     7973.29
    256520     7972.46
    256560     7974.67
    256600     7975.13
    256640     7976.31
    256680     7978.09
    256720     7979.58
    256760     7981.08
    256800     7980.85
    256840     7983.46
    256880      7984.1
    256920     7985.54
    256960     7985.93
    257000     7988.37
    257040     7989.48
    257080     7990.35
    257120     7991.85
    257160     7993.73
    257200     7994.31
    257240     7995.69
    257280     7997.84
    257320     7997.02
    257360     7999.19
    257400     7999.64
    257440     8000.84
    257480     8002.59
    257520     8004.11
    257560      8005.6
    257600     8005.35
    257640     8007.97
    257680     8008.62
    257720     8010.01
    257760     8010.42
    257800     8012.87
    257840     8013.99
    257880     8014.84
    257920     8016.36
    257960     8018.24
    258000     8018.81
    258040     8020.23
    258080     8022.39
    258120     8021.53
    258160     8023.67
    258200     8024.14
    258240     8025.36
    258280      8027.1
    258320     8028.63
    258360     8030.12
    258400     8029.86
    258440     8032.49
    258480     8033.15
    258520     8034.48
    258560     8034.93
    258600     8037.39
    258640     8038.46
    258680     8039.35
    258720     8040.87
    258760     8042.76
    258800     8043.34
    258840     8044.73
    258880     8046.92
    258920     8046.02
    258960      8048.2
    259000      8048.7
    259040     8049.86
    259080     8051.59
    259120     8053.09
    259160     8054.64
    259200     8054.35
    259240     8056.99
    259280     8057.64
    259320     8058.99
    259360     8059.43
    259400     8061.92
    259440     8062.99
    259480     8063.87
    259520     8065.34
    259560     8067.26
    259600     8067.86
    259640     8069.25
    259680     8071.45
    259720     8070.53
    259760     8072.71
    259800     8073.17
    259840     8074.37
    259880     8076.08
    259920     8077.57
    259960     8079.15
    260000     8078.85
    260040     8081.46
    260080     8082.12
    260120     8083.47
    260160     8083.92
    260200      8086.4
    260240     8087.47
    260280     8088.37
    260320     8089.81
    260360     8091.74
    260400     8092.34
    260440     8093.73
    260480     8095.92
    260520     8095.02
    260560     8097.19
    260600     8097.66
    260640     8098.85
    260680     8100.58
    260720     8102.06
    260760     8103.65
    260800     8103.35
    260840     8105.92
    260880      8106.6
    260920     8107.93
    260960     8108.43
    261000     8110.89
    261040     8111.94
    261080     8112.86
    261120      8114.3
    261160     8116.23
    261200      8116.8
    261240     8118.22
    261280      8120.4
    261320     8119.46
    261360     8121.69
    261400     8122.14
    261440     8123.35
    261480     8125.03
    261520      8126.5
    261560     8128.12
    261600     8127.84
    261640     8130.41
    261680     8131.08
    261720     8132.37
    261760     8132.92
    261800     8135.38
    261840     8136.41
    261880     8137.34
    261920     8138.79
    261960     8140.74
    262000     8141.28
    262040     8142.68
    262080     8144.85
    262120     8143.96
    262160     8146.13
    262200     8146.63
    262240     8147.82
    262280     8149.51
    262320     8150.98
    262360      8152.6
    262400     8152.26
    262440     8154.87
    262480     8155.57
    262520     8156.85
    262560     8157.38
    262600     8159.85
    262640     8160.85
    262680     8161.79
    262720     8163.21
    262760     8165.18
    262800     8165.73
    262840     8167.11
    262880     8169.32
    262920     8168.44
    262960     8170.56
    263000     8171.08
    263040     8172.26
    263080     8173.96
    263120     8175.46
    263160     8177.07
    263200     8176.69
    263240     8179.31
    263280        8180
    263320     8181.28
    263360     8181.83
    263400     8184.31
    263440     8185.29
    263480     8186.22
    263520     8187.65
    263560     8189.66
    263600     8190.19
    263640     8191.53
    263680     8193.77
    263720     8192.88
    263760     8195.02
    263800     8195.52
    263840     8196.69
    263880     8198.42
    263920     8199.96
    263960     8201.52
    264000     8201.09
    264040     8203.76
    264080      8204.4
    264120     8205.72
    264160     8206.28
    264200     8208.76
    264240     8209.74
    264280     8210.64
    264320     8212.12
    264360      8214.1
    264400     8214.61
    264440     8215.96
    264480     8218.22
    264520      8217.3
    264560     8219.49
    264600     8219.93
    264640     8221.12
    264680     8222.87
    264720     8224.38
    264760     8225.93
    264800     8225.54
    264840     8228.22
    264880     8228.83
    264920      8230.1
    264960     8230.75
    265000     8233.16
    265040     8234.16
    265080     8235.07
    265120     8236.56
    265160     8238.52
    265200     8239.03
    265240     8240.37
    265280     8242.65
    265320     8241.75
    265360     8243.91
    265400     8244.32
    265440     8245.54
    265480     8247.32
    265520     8248.79
    265560     8250.33
    265600     8249.97
    265640     8252.67
    265680     8253.28
    265720     8254.51
    265760     8255.16
    265800     8257.59
    265840      8258.6
    265880     8259.49
    265920        8261
    265960     8262.98
    266000     8263.44
    266040     8264.82
    266080     8267.09
    266120      8266.2
    266160     8268.31
    266200     8268.79
    266240     8269.96
    266280     8271.76
    266320     8273.24
    266360     8274.78
    266400     8274.43
    266440     8277.11
    266480     8277.72
    266520      8278.9
    266560     8279.64
    266600     8282.02
    266640     8283.02
    266680     8283.96
    266720     8285.44
    266760     8287.42
    266800     8287.88
    266840     8289.25
    266880     8291.57
    266920     8290.64
    266960     8292.79
    267000     8293.25
    267040      8294.4
    267080     8296.19
    267120     8297.69
    267160     8299.22
    267200     8298.88
    267240     8301.56
    267280     8302.21
    267320     8303.35
    267360     8304.07
    267400     8306.49
    267440      8307.5
    267480     8308.39
    267520     8309.91
    267560     8311.88
    267600     8312.31
    267640      8313.7
    267680     8316.04
    267720     8315.07
    267760     8317.27
    267800     8317.72
    267840     8318.87
    267880     8320.65
    267920     8322.14
    267960     8323.67
    268000     8323.34
    268040     8326.01
    268080     8326.68
    268120     8327.83
    268160      8328.5
    268200     8330.95
    268240        8332
    268280     8332.83
    268320     8334.41
    268360     8336.37
    268400     8336.79
    268440     8338.19
    268480     8340.53
    268520     8339.52
    268560     8341.73
    268600     8342.23
    268640     8343.35
    268680     8345.09
    268720      8346.6
    268760     8348.16
    268800     8347.84
    268840      8350.5
    268880      8351.1
    268920     8352.32
    268960     8352.99
    269000     8355.41
    269040     8356.49
    269080      8357.3
    269120     8358.92
    269160     8360.85
    269200     8361.28
    269240     8362.65
    269280     8365.01
    269320     8363.99
    269360     8366.18
    269400     8366.71
    269440     8367.84
    269480     8369.53
    269520     8371.05
    269560     8372.66
    269600     8372.31
    269640     8374.97
    269680     8375.56
    269720      8376.8
    269760     8377.47
    269800      8379.9
    269840     8380.98
    269880     8381.76
    269920     8383.44
    269960     8385.31
    270000     8385.79
    270040     8387.15
    270080     8389.48
    270120     8388.47
    270160     8390.68
    270200     8391.22
    270240     8392.31
    270280     8394.02
    270320     8395.51
    270360     8397.16
    270400     8396.78
    270440     8399.46
    270480     8400.06
    270520     8401.25
    270560     8401.94
    270600     8404.41
    270640     8405.46
    270680     8406.23
    270720      8407.9
    270760      8409.8
    270800     8410.24
    270840     8411.63
    270880     8413.95
    270920     8412.94
    270960     8415.13
    271000     8415.68
    271040     8416.81
    271080     8418.46
    271120     8419.97
    271160     8421.64
    271200     8421.22
    271240     8423.91
    271280     8424.49
    271320     8425.69
    271360     8426.38
    271400     8428.88
    271440     8429.91
    271480     8430.69
    271520     8432.36
    271560     8434.28
    271600     8434.72
    271640     8436.09
    271680      8438.4
    271720     8437.37
    271760      8439.6
    271800     8440.12
    271840     8441.24
    271880      8442.9
    271920     8444.43
    271960     8446.13
    272000     8445.67
    272040     8448.35
    272080     8448.93
    272120      8450.1
    272160     8450.77
    272200      8453.3
    272240     8454.31
    272280     8455.12
    272320     8456.76
    272360      8458.7
    272400     8459.14
    272440     8460.54
    272480      8462.8
    272520     8461.79
    272560     8463.99
    272600     8464.53
    272640     8465.64
    272680     8467.29
    272720     8468.83
    272760     8470.52
    272800     8470.09
    272840     8472.73
    272880     8473.34
    272920     8474.51
    272960     8475.15
    273000     8477.72
    273040     8478.75
    273080     8479.52
    273120     8481.21
    273160      8483.1
    273200     8483.54
    273240     8484.94
    273280      8487.2
    273320     8486.19
    273360     8488.39
    273400     8488.91
    273440     8490.07
    273480     8491.75
    273520     8493.24
    273560      8494.9
    273600     8494.49
    273640     8497.12
    273680     8497.71
    273720      8498.9
    273760     8499.52
    273800     8502.07
    273840     8503.13
    273880     8503.89
    273920     8505.61
    273960     8507.49
    274000     8507.94
    274040     8509.33
    274080     8511.61
    274120     8510.57
    274160     8512.81
    274200     8513.31
    274240     8514.46
    274280     8516.14
    274320     8517.64
    274360     8519.36
    274400     8518.83
    274440     8521.49
    274480     8522.11
    274520     8523.31
    274560     8523.96
    274600     8526.48
    274640     8527.54
    274680      8528.3
    274720     8530.06
    274760     8531.89
    274800     8532.35
    274840     8533.76
    274880     8536.02
    274920     8534.98
    274960     8537.22
    275000     8537.75
    275040     8538.91
    275080     8540.54
    275120     8542.03
    275160      8543.8
    275200     8543.25
    275240     8545.86
    275280     8546.52
    275320     8547.73
    275360      8548.3
    275400     8550.89
    275440     8551.92
    275480      8552.7
    275520     8554.44
    275560      8556.3
    275600     8556.73
    275640      8558.2
    275680     8560.41
    275720     8559.37
    275760     8561.64
    275800     8562.12
    275840     8563.27
    275880     8564.93
    275920     8566.41
    275960     8568.21
    276000     8567.66
    276040     8570.29
    276080      8570.9
    276120     8572.15
    276160     8572.71
    276200     8575.31
    276240     8576.36
    276280     8577.09
    276320     8578.87
    276360     8580.75
    276400     8581.12
    276440     8582.62
    276480     8584.87
    276520     8583.79
    276560     8586.08
    276600     8586.59
    276640     8587.73
    276680     8589.37
    276720     8590.86
    276760     8592.65
    276800      8592.1
    276840     8594.74
    276880     8595.33
    276920     8596.64
    276960     8597.17
    277000     8599.77
    277040     8600.85
    277080     8601.52
    277120     8603.33
    277160      8605.2
    277200     8605.57
    277240     8607.05
    277280     8609.34
    277320     8608.26
    277360     8610.52
    277400     8611.02
    277440     8612.22
    277480     8613.81
    277520     8615.31
    277560     8617.11
    277600     8616.55
    277640     8619.22
    277680     8619.77
    277720     8621.12
    277760     8621.62
    277800     8624.19
    277840     8625.29
    277880        8626
    277920     8627.78
    277960     8629.66
    278000        8630
    278040     8631.51
    278080     8633.76
    278120     8632.68
    278160     8634.96
    278200     8635.47
    278240     8636.66
    278280     8638.25
    278320     8639.77
    278360     8641.57
    278400     8640.99
    278440     8643.66
    278480     8644.22
    278520     8645.54
    278560     8646.04
    278600     8648.63
    278640     8649.79
    278680     8650.44
    278720     8652.22
    278760     8654.07
    278800     8654.49
    278840     8655.97
    278880     8658.21
    278920     8657.13
    278960     8659.42
    279000      8659.9
    279040     8661.12
    279080     8662.69
    279120     8664.18
    279160     8666.01
    279200     8665.42
    279240     8668.09
    279280     8668.65
    279320     8669.98
    279360     8670.52
    279400     8673.04
    279440     8674.22
    279480     8674.85
    279520     8676.66
    279560     8678.48
    279600      8678.9
    279640     8680.42
    279680     8682.65
    279720     8681.55
    279760     8683.82
    279800     8684.31
    279840     8685.54
    279880     8687.13
    279920     8688.59
    279960     8690.45
    280000     8689.81
    280040     8692.49
    280080        8693
    280120     8694.38
    280160     8694.92
    280200     8697.45
    280240     8698.61
    280280     8699.27
    280320     8701.05
    280360     8702.87
    280400     8703.32
    280440     8704.84
    280480     8707.06
    280520     8705.93
    280560     8708.23
    280600     8708.71
    280640     8709.92
    280680     8711.53
    280720     8713.01
    280760     8714.83
    280800     8714.21
    280840     8716.86
    280880     8717.36
    280920     8718.77
    280960     8719.31
    281000     8721.82
    281040     8723.02
    281080     8723.68
    281120     8725.45
    281160     8727.28
    281200     8727.73
    281240     8729.18
    281280     8731.48
    281320     8730.39
    281360     8732.62
    281400     8733.12
    281440     8734.34
    281480     8735.92
    281520      8737.4
    281560     8739.23
    281600     8738.62
    281640     8741.26
    281680     8741.74
    281720      8743.2
    281760     8743.71
    281800     8746.21
    281840      8747.4
    281880     8748.09
    281920      8749.8
    281960     8751.68
    282000     8752.13
    282040     8753.54
    282080     8755.86
    282120     8754.73
    282160     8757.01
    282200     8757.47
    282240     8758.72
    282280     8760.27
    282320     8761.75
    282360     8763.59
    282400     8762.97
    282440     8765.66
    282480     8766.11
    282520     8767.58
    282560      8768.1
    282600     8770.59
    282640     8771.78
    282680     8772.45
    282720     8774.19
    282760     8776.07
    282800     8776.51
    282840     8777.94
    282880     8780.24
    282920     8779.14
    282960      8781.4
    283000     8781.82
    283040     8783.12
    283080     8784.67
    283120     8786.12
    283160     8787.97
    283200     8787.34
    283240     8790.01
    283280     8790.49
    283320     8791.99
    283360     8792.47
    283400     8794.97
    283440     8796.21
    283480     8796.83
    283520     8798.62
    283560     8800.44
    283600     8800.93
    283640     8802.36
    283680      8804.7
    283720     8803.56
    283760     8805.81
    283800      8806.2
    283840      8807.5
    283880     8809.03
    283920     8810.52
    283960     8812.35
    284000     8811.74
    284040     8814.42
    284080     8814.91
    284120     8816.37
    284160     8816.89
    284200     8819.39
    284240     8820.63
    284280     8821.22
    284320     8823.05
    284360     8824.91
    284400      8825.3
    284440     8826.77
    284480      8829.1
    284520     8827.96
    284560     8830.24
    284600     8830.57
    284640     8831.92
    284680     8833.41
    284720     8834.91
    284760     8836.79
    284800     8836.14
    284840     8838.88
    284880     8839.31
    284920     8840.78
    284960     8841.29
    285000     8843.81
    285040     8845.09
    285080     8845.63
    285120     8847.54
    285160     8849.38
    285200      8849.7
    285240      8851.2
    285280     8853.51
    285320     8852.42
    285360     8854.71
    285400     8855.01
    285440      8856.4
    285480     8857.83
    285520     8859.36
    285560     8861.25
    285600     8860.62
    285640     8863.36
    285680     8863.76
    285720     8865.21
    285760     8865.73
    285800     8868.28
    285840     8869.56
    285880     8870.09
    285920     8872.02
    285960     8873.81
    286000     8874.14
    286040     8875.67
    286080     8878.03
    286120     8876.87
    286160     8879.19
    286200     8879.53
    286240     8880.91
    286280      8882.3
    286320     8883.86
    286360     8885.72
    286400     8885.07
    286440     8887.84
    286480     8888.24
    286520     8889.69
    286560     8890.22
    286600     8892.77
    286640     8894.05
    286680     8894.54
    286720     8896.48
    286760     8898.28
    286800      8898.6
    286840     8900.14
    286880     8902.48
    286920     8901.36
    286960     8903.63
    287000     8903.98
    287040     8905.38
    287080     8906.76
    287120     8908.32
    287160     8910.15
    287200      8909.5
    287240      8912.3
    287280      8912.7
    287320     8914.17
    287360     8914.69
    287400     8917.31
    287440     8918.52
    287480     8918.99
    287520     8920.98
    287560     8922.75
    287600     8923.05
    287640     8924.59
    287680     8926.96
    287720     8925.77
    287760      8928.1
    287800     8928.44
    287840     8929.84
    287880     8931.19
    287920     8932.76
    287960      8934.6
    288000     8933.91
    288040     8936.75
    288080     8937.19
    288120     8938.57
    288160     8939.14
    288200     8941.78
    288240     8942.98
    288280     8943.44
    288320      8945.4
    288360     8947.23
    288400     8947.49
    288440     8949.02
    288480     8951.42
    288520     8950.21
    288560      8952.6
    288600     8952.92
    288640     8954.31
    288680     8955.61
    288720     8957.25
    288760     8959.07
    288800     8958.36
    288840     8961.21
    288880     8961.63
    288920     8963.05
    288960      8963.6
    289000     8966.24
    289040     8967.39
    289080     8967.88
    289120     8969.86
    289160     8971.72
    289200        8972
    289240     8973.44
    289280     8975.87
    289320     8974.68
    289360     8977.04
    289400     8977.36
    289440     8978.73
    289480     8980.04
    289520     8981.71
    289560     8983.51
    289600      8982.8
    289640     8985.67
    289680     8986.05
    289720     8987.48
    289760     8988.06
    289800     8990.66
    289840     8991.81
    289880     8992.32
    289920     8994.34
    289960     8996.14
    290000     8996.38
    290040      8997.9
    290080     9000.36
    290120     8999.11
    290160     9001.48
    290200     9001.76
    290240     9003.18
    290280     9004.45
    290320      9006.1
    290360      9007.9
    290400     9007.16
    290440     9010.06
    290480     9010.45
    290520     9011.86
    290560     9012.49
    290600     9015.05
    290640     9016.18
    290680     9016.73
    290720     9018.78
    290760     9020.56
    290800     9020.82
    290840      9022.3
    290880     9024.78
    290920     9023.51
    290960     9025.87
    291000     9026.12
    291040     9027.58
    291080     9028.86
    291120     9030.47
    291160     9032.29
    291200     9031.59
    291240     9034.44
    291280     9034.87
    291320      9036.3
    291360     9036.87
    291400     9039.49
    291440     9040.58
    291480      9041.1
    291520     9043.16
    291560     9044.92
    291600      9045.2
    291640     9046.68
    291680     9049.15
    291720     9047.88
    291760     9050.24
    291800     9050.56
    291840     9051.99
    291880     9053.26
    291920     9054.85
    291960     9056.67
    292000     9055.97
    292040     9058.84
    292080     9059.25
    292120     9060.67
    292160     9061.28
    292200      9063.9
    292240        9065
    292280     9065.51
    292320     9067.53
    292360     9069.29
    292400     9069.61
    292440     9071.12
    292480     9073.54
    292520     9072.27
    292560     9074.61
    292600     9074.96
    292640     9076.37
    292680     9077.65
    292720     9079.25
    292760     9081.07
    292800     9080.41
    292840     9083.19
    292880     9083.61
    292920     9085.07
    292960     9085.66
    293000      9088.3
    293040     9089.39
    293080     9089.91
    293120     9091.94
    293160     9093.67
    293200        9094
    293240     9095.51
    293280     9097.94
    293320     9096.65
    293360     9099.02
    293400     9099.33
    293440     9100.76
    293480     9102.06
    293520     9103.66
    293560     9105.48
    293600     9104.82
    293640     9107.64
    293680     9107.96
    293720      9109.5
    293760     9110.05
    293800     9112.72
    293840     9113.83
    293880     9114.31
    293920     9116.36
    293960     9118.09
    294000     9118.48
    294040     9119.84
    294080     9122.35
    294120     9121.05
    294160     9123.38
    294200     9123.75
    294240     9125.15
    294280     9126.45
    294320     9128.03
    294360     9129.88
    294400      9129.2
    294440     9132.07
    294480     9132.39
    294520     9133.87
    294560     9134.49
    294600     9137.12
    294640     9138.23
    294680     9138.72
    294720     9140.77
    294760      9142.5
    294800     9142.89
    294840     9144.27
    294880     9146.74
    294920     9145.44
    294960     9147.75
    295000     9148.17
    295040     9149.61
    295080     9150.87
    295120     9152.49
    295160     9154.31
    295200     9153.59
    295240     9156.54
    295280     9156.82
    295320     9158.28
    295360     9158.91
    295400     9161.52
    295440     9162.65
    295480     9163.14
    295520     9165.15
    295560     9166.93
    295600     9167.29
    295640     9168.74
    295680      9171.2
    295720     9169.81
    295760     9172.19
    295800     9172.54
    295840     9174.04
    295880     9175.26
    295920     9176.84
    295960     9178.69
    296000     9177.98
    296040     9180.96
    296080     9181.27
    296120     9182.69
    296160     9183.33
    296200     9185.92
    296240     9187.04
    296280     9187.51
    296320     9189.53
    296360     9191.33
    296400     9191.72
    296440     9193.11
    296480     9195.58
    296520     9194.16
    296560     9196.58
    296600     9196.93
    296640      9198.4
    296680     9199.62
    296720     9201.23
    296760     9203.09
    296800     9202.34
    296840     9205.39
    296880     9205.65
    296920     9207.09
    296960     9207.71
    297000      9210.3
    297040     9211.47
    297080     9211.89
    297120     9213.93
    297160     9215.74
    297200     9216.13
    297240     9217.56
    297280     9219.97
    297320     9218.58
    297360     9220.98
    297400     9221.31
    297440     9222.81
    297480     9224.03
    297520     9225.63
    297560     9227.52
    297600     9226.76
    297640     9229.77
    297680     9230.02
    297720     9231.44
    297760     9232.11
    297800     9234.71
    297840     9235.88
    297880     9236.31
    297920     9238.35
    297960     9240.13
    298000     9240.52
    298040     9241.94
    298080     9244.36
    298120     9242.96
    298160     9245.34
    298200     9245.64
    298240     9247.18
    298280     9248.41
    298320     9249.99
    298360     9251.93
    298400     9251.17
    298440     9254.15
    298480      9254.4
    298520     9255.76
    298560     9256.46
    298600      9259.1
    298640     9260.22
    298680     9260.68
    298720     9262.72
    298760     9264.54
    298800     9264.91
    298840     9266.31
    298880     9268.82
    298920     9267.39
    298960     9269.68
    299000     9269.98
    299040     9271.58
    299080      9272.8
    299120     9274.38
    299160      9276.3
    299200     9275.54
    299240     9278.57
    299280     9278.79
    299320     9280.18
    299360     9280.85
    299400     9283.48
    299440     9284.59
    299480     9285.08
    299520     9287.11
    299560     9288.93
    299600     9289.31
    299640     9290.68
    299680     9293.21
    299720     9291.77
    299760     9294.02
    299800     9294.38
    299840     9295.98
    299880     9297.21
    299920     9298.75
    299960      9300.7
    300000     9299.93
    300040     9302.98
    300080      9303.2
    300120     9304.56
    300160     9305.23
    300200     9307.85
    300240     9308.99
    300280     9309.49
    300320     9311.52
    300360     9313.32
    300400     9313.75
    300440     9315.11
    300480      9317.6
    300520     9316.19
    300560     9318.42
    300600     9318.79
    300640     9320.36
    300680     9321.61
    300720     9323.18
    300760     9325.14
    300800     9324.35
    300840     9327.37
    300880     9327.55
    300920     9328.93
    300960     9329.65
    301000     9332.25
    301040     9333.38
    301080     9333.87
    301120     9335.88
    301160     9337.72
    301200     9338.15
    301240     9339.48
    301280     9342.02
    301320      9340.6
    301360     9342.84
    301400     9343.18
    301440     9344.78
    301480     9346.02
    301520     9347.63
    301560     9349.52
    301600     9348.77
    301640     9351.74
    301680     9351.93
    301720     9353.39
    301760     9354.04
    301800     9356.61
    301840     9357.78
    301880     9358.29
    301920     9360.27
    301960     9362.15
    302000     9362.53
    302040     9363.89
    302080     9366.43
    302120     9364.95
    302160     9367.24
    302200     9367.55
    302240      9369.2
    302280     9370.44
    302320     9372.01
    302360      9373.9
    302400     9373.13
    302440     9376.14
    302480     9376.32
    302520     9377.77
    302560      9378.4
    302600     9380.96
    302640     9382.16
    302680      9382.6
    302720     9384.64
    302760      9386.6
    302800      9386.9
    302840     9388.25
    302880     9390.81
    302920     9389.34
    302960     9391.59
    303000     9391.93
    303040     9393.57
    303080     9394.84
    303120     9396.39
    303160     9398.29
    303200     9397.47
    303240     9400.53
    303280     9400.75
    303320     9402.18
    303360     9402.78
    303400     9405.37
    303440     9406.52
    303480     9407.01
    303520     9409.07
    303560     9411.01
    303600     9411.28
    303640     9412.62
    303680     9415.21
    303720     9413.75
    303760        9416
    303800     9416.35
    303840     9417.95
    303880     9419.24
    303920     9420.78
    303960     9422.67
    304000     9421.86
    304040     9424.92
    304080     9425.12
    304120     9426.59
    304160     9427.16
    304200     9429.79
    304240     9430.88
    304280     9431.39
    304320     9433.46
    304360     9435.42
    304400     9435.71
    304440     9437.06
    304480     9439.63
    304520     9438.17
    304560      9440.4
    304600     9440.75
    304640     9442.35
    304680     9443.65
    304720     9445.22
    304760     9447.11
    304800     9446.29
    304840     9449.35
    304880      9449.5
    304920        9451
    304960     9451.61
    305000     9454.16
    305040     9455.28
    305080     9455.83
    305120     9457.84
    305160     9459.79
    305200      9460.1
    305240     9461.47
    305280     9464.06
    305320     9462.57
    305360      9464.8
    305400     9465.18
    305440     9466.78
    305480     9468.09
    305520     9469.67
    305560     9471.53
    305600     9470.71
    305640     9473.75
    305680     9473.96
    305720     9475.39
    305760     9476.03
    305800      9478.6
    305840     9479.73
    305880     9480.25
    305920     9482.29
    305960      9484.2
    306000     9484.53
    306040     9485.88
    306080     9488.48
    306120     9487.03
    306160      9489.2
    306200     9489.59
    306240     9491.21
    306280     9492.51
    306320     9494.08
    306360     9495.98
    306400     9495.13
    306440     9498.19
    306480     9498.37
    306520     9499.84
    306560     9500.48
    306600     9503.01
    306640     9504.18
    306680     9504.67
    306720     9506.76
    306760     9508.62
    306800     9508.96
    306840      9510.3
    306880     9512.93
    306920     9511.46
    306960     9513.67
    307000     9514.05
    307040      9515.6
    307080     9516.96
    307120     9518.54
    307160     9520.47
    307200     9519.55
    307240      9522.6
    307280     9522.86
    307320     9524.28
    307360     9524.94
    307400     9527.48
    307440     9528.62
    307480     9529.15
    307520     9531.23
    307560     9533.08
    307600     9533.42
    307640     9534.82
    307680     9537.42
    307720     9535.92
    307760     9538.16
    307800     9538.53
    307840     9540.09
    307880     9541.42
    307920     9543.01
    307960     9544.97
    308000     9544.01
    308040     9547.03
    308080     9547.34
    308120     9548.76
    308160     9549.36
    308200     9551.97
    308240     9553.08
    308280     9553.64
    308320     9555.69
    308360     9557.57
    308400     9557.92
    308440     9559.26
    308480     9561.84
    308520     9560.37
    308560     9562.59
    308600     9562.98
    308640     9564.57
    308680     9565.91
    308720     9567.43
    308760     9569.44
    308800     9568.46
    308840     9571.49
    308880     9571.79
    308920      9573.2
    308960     9573.78
    309000      9576.4
    309040      9577.5
    309080     9578.05
    309120     9580.13
    309160     9582.02
    309200      9582.4
    309240     9583.74
    309280     9586.27
    309320     9584.82
    309360     9587.03
    309400     9587.35
    309440     9589.05
    309480     9590.37
    309520      9591.9
    309560     9593.83
    309600     9592.91
    309640     9595.94
    309680     9596.25
    309720     9597.67
    309760     9598.24
    309800     9600.81
    309840     9601.92
    309880     9602.47
    309920     9604.59
    309960     9606.45
    310000     9606.84
    310040      9608.2
    310080     9610.76
    310120     9609.27
    310160     9611.48
    310200     9611.78
    310240     9613.46
    310280     9614.78
    310320     9616.34
    310360      9618.3
    310400      9617.4
    310440     9620.38
    310480     9620.68
    310520     9622.12
    310560     9622.67
    310600     9625.25
    310640     9626.33
    310680     9626.88
    310720     9628.99
    310760     9630.84
    310800     9631.24
    310840     9632.65
    310880     9635.16
    310920     9633.71
    310960     9635.89
    311000     9636.18
    311040     9637.83
    311080     9639.21
    311120     9640.74
    311160      9642.7
    311200     9641.79
    311240     9644.86
    311280     9645.06
    311320     9646.52
    311360     9647.07
    311400     9649.67
    311440     9650.75
    311480     9651.27
    311520     9653.43
    311560     9655.24
    311600     9655.65
    311640     9657.08
    311680     9659.62
    311720     9658.17
    311760     9660.25
    311800      9660.6
    311840     9662.26
    311880     9663.65
    311920     9665.17
    311960     9667.13
    312000      9666.2
    312040     9669.31
    312080     9669.42
    312120     9670.88
    312160      9671.5
    312200     9674.04
    312240      9675.2
    312280     9675.66
    312320     9677.82
    312360     9679.65
    312400      9680.1
    312440      9681.5
    312480     9684.04
    312520     9682.62
    312560     9684.66
    312600     9685.04
    312640     9686.68
    312680     9688.07
    312720      9689.6
    312760     9691.52
    312800      9690.6
    312840     9693.69
    312880     9693.87
    312920     9695.33
    312960     9695.87
    313000     9698.47
    313040     9699.58
    313080     9700.09
    313120     9702.23
    313160      9704.1
    313200      9704.5
    313240     9705.93
    313280      9708.5
    313320     9707.02
    313360     9709.03
    313400     9709.43
    313440     9711.05
    313480     9712.43
    313520     9714.02
    313560     9715.91
    313600     9714.99
    313640     9718.04
    313680     9718.25
    313720     9719.75
    313760     9720.27
    313800     9722.87
    313840        9724
    313880     9724.46
    313920     9726.62
    313960     9728.46
    314000     9728.93
    314040     9730.32
    314080     9732.81
    314120     9731.38
    314160     9733.37
    314200     9733.79
    314240     9735.37
    314280     9736.82
    314320     9738.38
    314360     9740.28
    314400     9739.39
    314440     9742.43
    314480     9742.63
    314520     9744.14
    314560     9744.64
    314600     9747.24
    314640      9748.4
    314680     9748.91
    314720        9751
    314760     9752.88
    314800      9753.3
    314840     9754.63
    314880     9757.22
    314920     9755.79
    314960     9757.77
    315000      9758.2
    315040     9759.78
    315080     9761.25
    315120      9762.8
    315160     9764.69
    315200     9763.81
    315240     9766.88
    315280     9767.07
    315320     9768.53
    315360     9769.08
    315400     9771.67
    315440     9772.86
    315480     9773.32
    315520     9775.43
    315560     9777.32
    315600     9777.67
    315640     9779.07
    315680     9781.61
    315720     9780.24
    315760     9782.21
    315800     9782.59
    315840     9784.21
    315880     9785.63
    315920      9787.2
    315960     9789.11
    316000      9788.2
    316040     9791.32
    316080     9791.49
    316120        9793
    316160     9793.52
    316200     9796.15
    316240     9797.31
    316280     9797.75
    316320     9799.85
    316360     9801.78
    316400     9802.15
    316440     9803.47
    316480     9806.03
    316520     9804.67
    316560     9806.62
    316600     9806.99
    316640     9808.66
    316680     9810.05
    316720     9811.61
    316760     9813.55
    316800     9812.61
    316840     9815.74
    316880     9815.92
    316920     9817.35
    316960     9817.98
    317000     9820.51
    317040     9821.73
    317080     9822.16
    317120     9824.26
    317160     9826.18
    317200     9826.62
    317240     9827.89
    317280     9830.48
    317320     9829.08
    317360     9831.05
    317400     9831.41
    317440     9833.03
    317480     9834.47
    317520     9836.04
    317560     9837.97
    317600     9837.04
    317640     9840.11
    317680     9840.33
    317720     9841.74
    317760     9842.42
    317800     9844.88
    317840     9846.17
    317880     9846.61
    317920     9848.71
    317960     9850.59
    318000     9851.05
    318040     9852.32
    318080      9854.9
    318120     9853.54
    318160     9855.47
    318200     9855.86
    318240     9857.46
    318280     9858.91
    318320     9860.52
    318360     9862.39
    318400     9861.47
    318440     9864.55
    318480     9864.74
    318520     9866.19
    318560     9866.86
    318600      9869.3
    318640     9870.56
    318680     9871.05
    318720     9873.17
    318760     9875.06
    318800     9875.47
    318840     9876.79
    318880     9879.33
    318920     9877.95
    318960     9879.88
    319000     9880.29
    319040     9881.83
    319080     9883.35
    319120     9884.94
    319160      9886.8
    319200     9885.89
    319240     9888.94
    319280     9889.13
    319320     9890.62
    319360     9891.28
    319400     9893.69
    319440        9895
    319480     9895.43
    319520     9897.58
    319560     9899.47
    319600     9899.83
    319640     9901.18
    319680     9903.75
    319720     9902.37
    319760     9904.29
    319800     9904.68
    319840     9906.21
    319880     9907.76
    319920     9909.34
    319960     9911.25
    320000      9910.3
    320040     9913.32
    320080     9913.54
    320120        9915
    320160     9915.66
    320200     9918.08
    320240     9919.41
    320280     9919.87
    320320     9922.01
    320360     9923.89
    320400     9924.26
    320440     9925.58
    320480     9928.12
    320520     9926.82
    320560     9928.74
    320600     9929.06
    320640     9930.67
    320680     9932.16
    320720      9933.7
    320760     9935.66
    320800     9934.69
    320840     9937.76
    320880     9937.92
    320920     9939.38
    320960     9940.08
    321000     9942.46
    321040      9943.8
    321080     9944.33
    321120     9946.46
    321160     9948.31
    321200     9948.66
    321240     9949.93
    321280     9952.54
    321320     9951.19
    321360     9953.11
    321400     9953.46
    321440     9955.04
    321480     9956.55
    321520     9958.06
    321560     9960.03
    321600     9959.04
    321640      9962.2
    321680     9962.25
    321720     9963.75
    321760     9964.46
    321800     9966.84
    321840     9968.21
    321880      9968.7
    321920     9970.86
    321960     9972.71
    322000      9973.1
    322040     9974.34
    322080     9976.99
    322120     9975.58
    322160      9977.5
    322200     9977.85
    322240     9979.45
    322280     9980.97
    322320      9982.5
    322360     9984.39
    322400     9983.46
    322440     9986.62
    322480     9986.67
    322520     9988.21
    322560     9988.89
    322600     9991.28
    322640     9992.64
    322680      9993.1
    322720     9995.24
    322760     9997.15
    322800     9997.52
    322840     9998.78
    322880     10001.4
    322920       10000
    322960     10001.9
    323000     10002.3
    323040     10003.9
    323080     10005.4
    323120     10006.9
    323160     10008.9
    323200     10007.8
    323240       10011
    323280       10011
    323320     10012.6
    323360     10013.3
    323400     10015.7
    323440       10017
    323480     10017.5
    323520     10019.7
    323560     10021.6
    323600     10021.9
    323640     10023.2
    323680     10025.8
    323720     10024.4
    323760     10026.3
    323800     10026.6
    323840     10028.3
    323880     10029.7
    323920     10031.3
    323960     10033.3
    324000     10032.2
    324040     10035.4
    324080     10035.5
    324120       10037
    324160     10037.7
    324200     10040.1
    324240     10041.4
    324280     10041.9
    324320     10044.1
    324360     10045.9
    324400     10046.3
    324440     10047.6
    324480     10050.2
    324520     10048.8
    324560     10050.8
    324600       10051
    324640     10052.7
    324680     10054.2
    324720     10055.7
    324760     10057.8
    324800     10056.6
    324840     10059.8
    324880     10059.9
    324920     10061.5
    324960     10062.1
    325000     10064.5
    325040     10065.9
    325080     10066.4
    325120     10068.5
    325160     10070.4
    325200     10070.7
    325240     10072.1
    325280     10074.7
    325320     10073.3
    325360     10075.2
    325400     10075.5
    325440     10077.2
    325480     10078.7
    325520     10080.2
    325560     10082.2
    325600     10081.1
    325640     10084.3
    325680     10084.3
    325720       10086
    325760     10086.6
    325800       10089
    325840     10090.3
    325880     10090.8
    325920     10092.9
    325960     10094.8
    326000     10095.2
    326040     10096.6
    326080     10099.1
    326120     10097.8
    326160     10099.7
    326200     10099.9
    326240     10101.6
    326280     10103.1
    326320     10104.6
    326360     10106.7
    326400     10105.5
    326440     10108.7
    326480     10108.8
    326520     10110.4
    326560     10111.1
    326600     10113.5
    326640     10114.8
    326680     10115.2
    326720     10117.4
    326760     10119.2
    326800     10119.6
    326840       10121
    326880     10123.5
    326920     10122.3
    326960     10124.1
    327000     10124.3
    327040     10126.1
    327080     10127.6
    327120     10129.1
    327160     10131.2
    327200       10130
    327240     10133.2
    327280     10133.2
    327320     10134.8
    327360     10135.5
    327400     10137.9
    327440     10139.2
    327480     10139.7
    327520     10141.8
    327560     10143.7
    327600     10144.1
    327640     10145.4
    327680       10148
    327720     10146.7
    327760     10148.6
    327800     10148.7
    327840     10150.5
    327880       10152
    327920     10153.5
    327960     10155.5
    328000     10154.4
    328040     10157.6
    328080     10157.7
    328120     10159.2
    328160     10159.9
    328200     10162.3
    328240     10163.7
    328280     10164.1
    328320     10166.2
    328360     10168.1
    328400     10168.6
    328440     10169.8
    328480     10172.4
    328520     10171.1
    328560       10173
    328600     10173.2
    328640     10174.9
    328680     10176.4
    328720       10178
    328760       10180
    328800     10178.8
    328840       10182
    328880     10182.1
    328920     10183.6
    328960     10184.3
    329000     10186.7
    329040     10188.1
    329080     10188.6
    329120     10190.7
    329160     10192.5
    329200     10192.9
    329240     10194.2
    329280     10196.8
    329320     10195.5
    329360     10197.5
    329400     10197.6
    329440     10199.3
    329480     10200.8
    329520     10202.4
    329560     10204.4
    329600     10203.2
    329640     10206.4
    329680     10206.5
    329720       10208
    329760     10208.8
    329800     10211.1
    329840     10212.6
    329880       10213
    329920     10215.1
    329960       10217
    330000     10217.4
    330040     10218.6
    330080     10221.2
    330120     10219.9
    330160     10221.8
    330200       10222
    330240     10223.7
    330280     10225.2
    330320     10226.7
    330360     10228.8
    330400     10227.6
    330440     10230.9
    330480     10230.9
    330520     10232.3
    330560     10233.2
    330600     10235.5
    330640       10237
    330680     10237.4
    330720     10239.5
    330760     10241.4
    330800     10241.8
    330840       10243
    330880     10245.6
    330920     10244.3
    330960     10246.2
    331000     10246.4
    331040     10248.1
    331080     10249.6
    331120       10251
    331160     10253.1
    331200       10252
    331240     10255.3
    331280     10255.3
    331320     10256.8
    331360     10257.6
    331400     10259.8
    331440     10261.4
    331480     10261.7
    331520     10263.9
    331560     10265.8
    331600     10266.1
    331640     10267.4
    331680       10270
    331720     10268.7
    331760     10270.5
    331800     10270.8
    331840     10272.5
    331880       10274
    331920     10275.4
    331960     10277.6
    332000     10276.4
    332040     10279.6
    332080     10279.7
    332120     10281.1
    332160       10282
    332200     10284.2
    332240     10285.8
    332280     10286.1
    332320     10288.3
    332360     10290.2
    332400     10290.5
    332440     10291.8
    332480     10294.4
    332520       10293
    332560     10294.9
    332600     10295.2
    332640     10296.9
    332680     10298.4
    332720     10299.8
    332760       10302
    332800     10300.7
    332840       10304
    332880     10304.1
    332920     10305.6
    332960     10306.3
    333000     10308.6
    333040     10310.2
    333080     10310.5
    333120     10312.7
    333160     10314.6
    333200     10314.9
    333240     10316.2
    333280     10318.7
    333320     10317.4
    333360     10319.3
    333400     10319.6
    333440     10321.3
    333480     10322.8
    333520     10324.2
    333560     10326.4
    333600     10325.1
    333640     10328.4
    333680     10328.5
    333720     10329.9
    333760     10330.7
    333800       10333
    333840     10334.6
    333880     10334.9
    333920     10337.1
    333960     10338.9
    334000     10339.3
    334040     10340.6
    334080     10343.1
    334120     10341.8
    334160     10343.7
    334200     10343.9
    334240     10345.6
    334280     10347.1
    334320     10348.6
    334360     10350.8
    334400     10349.4
    334440     10352.8
    334480     10352.9
    334520     10354.3
    334560     10355.2
    334600     10357.4
    334640       10359
    334680     10359.3
    334720     10361.5
    334760     10363.3
    334800     10363.7
    334840       10365
    334880     10367.5
    334920     10366.2
    334960     10368.1
    335000     10368.3
    335040     10370.1
    335080     10371.5
    335120       10373
    335160     10375.2
    335200     10373.9
    335240     10377.2
    335280     10377.3
    335320     10378.7
    335360     10379.5
    335400     10381.8
    335440     10383.5
    335480     10383.8
    335520     10385.9
    335560     10387.7
    335600     10388.1
    335640     10389.4
    335680       10392
    335720     10390.7
    335760     10392.5
    335800     10392.8
    335840     10394.5
    335880       10396
    335920     10397.4
    335960     10399.6
    336000     10398.3
    336040     10401.6
    336080     10401.7
    336120     10403.1
    336160       10404
    336200     10406.2
    336240     10407.9
    336280     10408.2
    336320     10410.4
    336360     10412.2
    336400     10412.6
    336440     10413.8
    336480     10416.4
    336520     10415.1
    336560       10417
    336600     10417.2
    336640     10418.9
    336680     10420.4
    336720     10421.9
    336760     10424.1
    336800     10422.7
    336840     10426.1
    336880     10426.1
    336920     10427.6
    336960     10428.4
    337000     10430.7
    337040     10432.3
    337080     10432.7
    337120     10434.8
    337160     10436.7
    337200       10437
    337240     10438.3
    337280     10440.9
    337320     10439.6
    337360     10441.4
    337400     10441.7
    337440     10443.4
    337480     10444.8
    337520     10446.4
    337560     10448.6
    337600     10447.2
    337640     10450.5
    337680     10450.6
    337720     10452.1
    337760     10452.8
    337800     10455.1
    337840     10456.7
    337880     10457.1
    337920     10459.2
    337960     10461.2
    338000     10461.4
    338040     10462.7
    338080     10465.4
    338120     10464.1
    338160     10465.9
    338200     10466.1
    338240     10467.8
    338280     10469.3
    338320     10470.9
    338360       10473
    338400     10471.7
    338440       10475
    338480     10475.1
    338520     10476.5
    338560     10477.3
    338600     10479.6
    338640     10481.2
    338680     10481.6
    338720     10483.7
    338760     10485.6
    338800     10485.8
    338840     10487.2
    338880     10489.8
    338920     10488.5
    338960     10490.3
    339000     10490.6
    339040     10492.2
    339080     10493.7
    339120     10495.4
    339160     10497.5
    339200     10496.1
    339240     10499.4
    339280     10499.5
    339320     10500.9
    339360     10501.8
    339400       10504
    339440     10505.6
    339480       10506
    339520     10508.2
    339560       10510
    339600     10510.3
    339640     10511.7
    339680     10514.3
    339720       10513
    339760     10514.8
    339800       10515
    339840     10516.6
    339880     10518.2
    339920     10519.8
    339960       10522
    340000     10520.6
    340040     10523.9
    340080       10524
    340120     10525.4
    340160     10526.3
    340200     10528.5
    340240     10530.1
    340280     10530.5
    340320     10532.7
    340360     10534.5
    340400     10534.8
    340440     10536.2
    340480     10538.7
    340520     10537.5
    340560     10539.3
    340600     10539.4
    340640       10541
    340680     10542.7
    340720     10544.3
    340760     10546.4
    340800     10545.1
    340840     10548.4
    340880     10548.5
    340920     10549.8
    340960     10550.8
    341000       10553
    341040     10554.6
    341080       10555
    341120     10557.1
    341160       10559
    341200     10559.3
    341240     10560.6
    341280     10563.2
    341320       10562
    341360     10563.7
    341400     10563.9
    341440     10565.5
    341480     10567.2
    341520     10568.8
    341560     10570.9
    341600     10569.6
    341640     10572.9
    341680       10573
    341720     10574.2
    341760     10575.2
    341800     10577.5
    341840     10579.1
    341880     10579.5
    341920     10581.6
    341960     10583.5
    342000     10583.8
    342040     10585.1
    342080     10587.7
    342120     10586.4
    342160     10588.2
    342200     10588.4
    342240       10590
    342280     10591.6
    342320     10593.3
    342360     10595.5
    342400     10594.1
    342440     10597.4
    342480     10597.5
    342520     10598.7
    342560     10599.7
    342600       10602
    342640     10603.6
    342680       10604
    342720     10606.1
    342760       10608
    342800     10608.2
    342840     10609.6
    342880     10612.2
    342920     10610.9
    342960     10612.8
    343000     10612.9
    343040     10614.5
    343080     10616.1
    343120     10617.8
    343160       10620
    343200     10618.6
    343240       10622
    343280       10622
    343320     10623.3
    343360     10624.3
    343400     10626.5
    343440     10628.1
    343480     10628.5
    343520     10630.7
    343560     10632.6
    343600     10632.7
    343640     10634.1
    343680     10636.8
    343720     10635.4
    343760     10637.3
    343800     10637.4
    343840       10639
    343880     10640.6
    343920     10642.3
    343960     10644.5
    344000     10643.1
    344040     10646.5
    344080     10646.5
    344120     10647.8
    344160     10648.8
    344200       10651
    344240     10652.7
    344280       10653
    344320     10655.2
    344360     10657.1
    344400     10657.2
    344440     10658.7
    344480     10661.2
    344520     10659.9
    344560     10661.7
    344600     10661.9
    344640     10663.5
    344680     10665.2
    344720     10666.8
    344760     10668.9
    344800     10667.5
    344840       10671
    344880       10671
    344920     10672.3
    344960     10673.3
    345000     10675.5
    345040     10677.1
    345080     10677.5
    345120     10679.8
    345160     10681.6
    345200     10681.7
    345240     10683.1
    345280     10685.7
    345320     10684.5
    345360     10686.2
    345400     10686.3
    345440       10688
    345480     10689.6
    345520     10691.2
    345560     10693.4
    345600       10692
    345640     10695.5
    345680     10695.5
    345720     10696.7
    345760     10697.7
    345800       10700
    345840     10701.6
    345880       10702
    345920     10704.2
    345960     10706.1
    346000     10706.2
    346040     10707.6
    346080     10710.2
    346120     10708.9
    346160     10710.7
    346200     10710.8
    346240     10712.5
    346280     10714.1
    346320     10715.7
    346360     10717.9
    346400     10716.5
    346440       10720
    346480       10720
    346520     10721.3
    346560     10722.2
    346600     10724.5
    346640     10726.1
    346680     10726.5
    346720     10728.8
    346760     10730.7
    346800     10730.7
    346840     10732.1
    346880     10734.7
    346920     10733.4
    346960     10735.3
    347000     10735.3
    347040       10737
    347080     10738.5
    347120     10740.2
    347160     10742.4
    347200       10741
    347240     10744.4
    347280     10744.4
    347320     10745.6
    347360     10746.6
    347400     10748.9
    347440     10750.6
    347480     10750.9
    347520     10753.2
    347560     10755.1
    347600     10755.1
    347640     10756.5
    347680     10759.1
    347720     10757.8
    347760     10759.7
    347800     10759.7
    347840     10761.4
    347880       10763
    347920     10764.6
    347960     10766.9
    348000     10765.4
    348040     10768.8
    348080     10768.8
    348120       10770
    348160       10771
    348200     10773.4
    348240       10775
    348280     10775.3
    348320     10777.6
    348360     10779.5
    348400     10779.5
    348440       10781
    348480     10783.5
    348520     10782.3
    348560     10784.1
    348600     10784.2
    348640     10785.8
    348680     10787.5
    348720     10789.1
    348760     10791.3
    348800     10789.8
    348840     10793.2
    348880     10793.2
    348920     10794.4
    348960     10795.4
    349000     10797.8
    349040     10799.4
    349080     10799.7
    349120     10802.1
    349160     10803.9
    349200     10803.9
    349240     10805.4
    349280     10807.9
    349320     10806.6
    349360     10808.5
    349400     10808.6
    349440     10810.2
    349480     10811.9
    349520     10813.5
    349560     10815.6
    349600     10814.2
    349640     10817.6
    349680     10817.6
    349720     10818.8
    349760     10819.9
    349800     10822.3
    349840     10823.8
    349880     10824.1
    349920     10826.5
    349960     10828.3
    350000     10828.4
    350040     10829.8
    350080     10832.3
    350120       10831
    350160     10832.9
    350200       10833
    350240     10834.7
    350280     10836.3
    350320     10837.9
    350360       10840
    350400     10838.6
    350440       10842
    350480     10842.1
    350520     10843.3
    350560     10844.3
    350600     10846.7
    350640     10848.2
    350680     10848.6
    350720     10850.9
    350760     10852.8
    350800     10852.8
    350840     10854.2
    350880     10856.7
    350920     10855.4
    350960     10857.3
    351000     10857.4
    351040     10859.2
    351080     10860.8
    351120     10862.3
    351160     10864.4
    351200       10863
    351240     10866.4
    351280     10866.5
    351320     10867.7
    351360     10868.8
    351400       10871
    351440     10872.6
    351480       10873
    351520     10875.2
    351560     10877.2
    351600     10877.2
    351640     10878.7
    351680     10881.2
    351720     10879.8
    351760     10881.8
    351800     10881.8
    351840     10883.6
    351880     10885.2
    351920     10886.7
    351960     10888.8
    352000     10887.4
    352040     10890.8
    352080     10890.9
    352120     10892.1
    352160     10893.2
    352200     10895.4
    352240       10897
    352280     10897.4
    352320     10899.7
    352360     10901.7
    352400     10901.6
    352440     10903.1
    352480     10905.6
    352520     10904.3
    352560     10906.3
    352600     10906.2
    352640     10908.1
    352680     10909.6
    352720     10911.2
    352760     10913.3
    352800     10911.8
    352840     10915.2
    352880     10915.3
    352920     10916.6
    352960     10917.7
    353000     10919.9
    353040     10921.5
    353080     10921.9
    353120     10924.2
    353160     10926.2
    353200     10926.1
    353240     10927.6
    353280     10930.1
    353320     10928.7
    353360     10930.7
    353400     10930.7
    353440     10932.5
    353480     10934.1
    353520     10935.7
    353560     10937.8
    353600     10936.3
    353640     10939.8
    353680     10939.8
    353720     10941.1
    353760     10942.2
    353800     10944.4
    353840       10946
    353880     10946.4
    353920     10948.6
    353960     10950.7
    354000     10950.6
    354040       10952
    354080     10954.6
    354120     10953.2
    354160     10955.2
    354200     10955.2
    354240       10957
    354280     10958.5
    354320     10960.2
    354360     10962.3
    354400     10960.8
    354440     10964.2
    354480     10964.3
    354520     10965.6
    354560     10966.7
    354600     10968.9
    354640     10970.4
    354680     10970.8
    354720     10973.1
    354760     10975.2
    354800     10975.1
    354840     10976.5
    354880       10979
    354920     10977.7
    354960     10979.6
    355000     10979.7
    355040     10981.4
    355080       10983
    355120     10984.6
    355160     10986.8
    355200     10985.2
    355240     10988.7
    355280     10988.7
    355320     10990.1
    355360     10991.2
    355400     10993.4
    355440     10994.9
    355480     10995.3
    355520     10997.5
    355560     10999.6
    355600     10999.5
    355640     11000.9
    355680     11003.5
    355720     11002.1
    355760     11004.1
    355800     11004.2
    355840     11005.9
    355880     11007.5
    355920     11009.1
    355960     11011.2
    356000     11009.6
    356040     11013.2
    356080     11013.2
    356120     11014.5
    356160     11015.6
    356200     11017.8
    356240     11019.4
    356280     11019.7
    356320       11022
    356360     11024.1
    356400     11023.9
    356440     11025.4
    356480     11027.9
    356520     11026.6
    356560     11028.6
    356600     11028.6
    356640     11030.4
    356680     11031.9
    356720     11033.5
    356760     11035.7
    356800     11034.2
    356840     11037.7
    356880     11037.7
    356920     11038.9
    356960       11040
    357000     11042.3
    357040     11043.9
    357080     11044.2
    357120     11046.4
    357160     11048.6
    357200     11048.4
    357240     11049.8
    357280     11052.4
    357320     11051.1
    357360       11053
    357400     11053.1
    357440     11054.8
    357480     11056.4
    357520       11058
    357560     11060.3
    357600     11058.6
    357640     11062.2
    357680     11062.1
    357720     11063.4
    357760     11064.5
    357800     11066.8
    357840     11068.3
    357880     11068.7
    357920     11070.8
    357960       11073
    358000     11072.8
    358040     11074.3
    358080     11076.9
    358120     11075.5
    358160     11077.4
    358200     11077.5
    358240     11079.2
    358280     11080.8
    358320     11082.4
    358360     11084.7
    358400       11083
    358440     11086.6
    358480     11086.4
    358520     11087.8
    358560     11088.9
    358600     11091.1
    358640     11092.7
    358680     11093.1
    358720     11095.2
    358760     11097.4
    358800     11097.1
    358840     11098.7
    358880     11101.3
    358920       11100
    358960     11101.8
    359000     11101.9
    359040     11103.6
    359080     11105.2
    359120     11106.8
    359160       11109
    359200     11107.4
    359240     11111.1
    359280     11110.8
    359320     11112.3
    359360     11113.3
    359400     11115.5
    359440     11117.1
    359480     11117.5
    359520     11119.6
    359560     11121.8
    359600     11121.6
    359640     11123.1
    359680     11125.7
    359720     11124.4
    359760     11126.2
    359800     11126.4
    359840       11128
    359880     11129.6
    359920     11131.2
    359960     11133.4
    360000     11131.8
    360040     11135.4
    360080     11135.1
    360120     11136.7
    360160     11137.7
    360200     11139.9
    360240     11141.4
    360280     11141.9
    360320     11144.1
    360360     11146.2
    360400       11146
    360440     11147.5
    360480     11150.2
    360520     11148.7
    360560     11150.6
    360600     11150.8
    360640     11152.4
    360680     11154.1
    360720     11155.6
    360760     11157.9
    360800     11156.2
    360840     11159.8
    360880     11159.5
    360920     11161.1
    360960     11162.2
    361000     11164.3
    361040     11165.9
    361080     11166.3
    361120     11168.5
    361160     11170.6
    361200     11170.5
    361240       11172
    361280     11174.6
    361320     11173.1
    361360     11175.1
    361400     11175.3
    361440     11176.8
    361480     11178.5
    361520       11180
    361560     11182.2
    361600     11180.5
    361640     11184.2
    361680     11183.9
    361720     11185.5
    361760     11186.5
    361800     11188.6
    361840     11190.2
    361880     11190.6
    361920     11192.9
    361960       11195
    362000     11194.9
    362040     11196.3
    362080       11199
    362120     11197.5
    362160     11199.5
    362200     11199.7
    362240     11201.2
    362280     11202.8
    362320     11204.4
    362360     11206.6
    362400     11204.9
    362440     11208.6
    362480     11208.3
    362520     11209.9
    362560       11211
    362600       11213
    362640     11214.6
    362680     11215.1
    362720     11217.3
    362760     11219.4
    362800     11219.3
    362840     11220.7
    362880     11223.4
    362920     11221.9
    362960     11223.9
    363000     11224.1
    363040     11225.6
    363080     11227.3
    363120     11228.8
    363160       11231
    363200     11229.3
    363240       11233
    363280     11232.6
    363320     11234.3
    363360     11235.4
    363400     11237.4
    363440     11239.1
    363480     11239.5
    363520     11241.6
    363560     11243.8
    363600     11243.7
    363640     11245.1
    363680     11247.7
    363720     11246.2
    363760     11248.2
    363800     11248.4
    363840       11250
    363880     11251.6
    363920     11253.2
    363960     11255.3
    364000     11253.7
    364040     11257.3
    364080     11256.9
    364120     11258.7
    364160     11259.7
    364200     11261.7
    364240     11263.4
    364280     11263.8
    364320     11265.9
    364360     11268.2
    364400       11268
    364440     11269.4
    364480     11272.1
    364520     11270.6
    364560     11272.6
    364600     11272.8
    364640     11274.3
    364680       11276
    364720     11277.6
    364760     11279.7
    364800     11278.1
    364840     11281.7
    364880     11281.3
    364920       11283
    364960     11284.1
    365000     11286.1
    365040     11287.8
    365080     11288.2
    365120     11290.3
    365160     11292.6
    365200     11292.4
    365240     11293.8
    365280     11296.5
    365320       11295
    365360       11297
    365400     11297.1
    365440     11298.6
    365480     11300.4
    365520     11301.9
    365560     11304.1
    365600     11302.5
    365640     11306.1
    365680     11305.7
    365720     11307.3
    365760     11308.5
    365800     11310.5
    365840     11312.2
    365880     11312.7
    365920     11314.6
    365960     11316.9
    366000     11316.8
    366040     11318.2
    366080     11320.9
    366120     11319.3
    366160     11321.3
    366200     11321.5
    366240       11323
    366280     11324.8
    366320     11326.2
    366360     11328.5
    366400     11326.9
    366440     11330.4
    366480     11330.1
    366520     11331.7
    366560     11332.9
    366600     11334.9
    366640     11336.6
    366680     11337.1
    366720     11339.1
    366760     11341.3
    366800     11341.2
    366840     11342.7
    366880     11345.2
    366920     11343.7
    366960     11345.8
    367000       11346
    367040     11347.4
    367080     11349.2
    367120     11350.6
    367160     11352.8
    367200     11351.3
    367240     11354.9
    367280     11354.5
    367320     11356.1
    367360     11357.3
    367400     11359.4
    367440       11361
    367480     11361.5
    367520     11363.5
    367560     11365.7
    367600     11365.6
    367640     11367.1
    367680     11369.7
    367720     11368.2
    367760     11370.2
    367800     11370.3
    367840     11371.8
    367880     11373.6
    367920       11375
    367960     11377.3
    368000     11375.8
    368040     11379.3
    368080     11378.9
    368120     11380.6
    368160     11381.8
    368200     11383.8
    368240     11385.4
    368280     11385.9
    368320     11387.9
    368360     11390.2
    368400       11390
    368440     11391.5
    368480     11394.1
    368520     11392.5
    368560     11394.6
    368600     11394.8
    368640     11396.1
    368680       11398
    368720     11399.4
    368760     11401.7
    368800     11400.2
    368840     11403.7
    368880     11403.3
    368920       11405
    368960     11406.1
    369000     11408.2
    369040     11409.8
    369080     11410.3
    369120     11412.2
    369160     11414.6
    369200     11414.4
    369240     11415.9
    369280     11418.5
    369320     11416.9
    369360       11419
    369400     11419.1
    369440     11420.6
    369480     11422.4
    369520     11423.8
    369560     11426.1
    369600     11424.6
    369640     11428.1
    369680     11427.7
    369720     11429.4
    369760     11430.5
    369800     11432.6
    369840     11434.2
    369880     11434.7
    369920     11436.7
    369960       11439
    370000     11438.9
    370040     11440.3
    370080     11442.9
    370120     11441.4
    370160     11443.6
    370200     11443.6
    370240       11445
    370280     11446.9
    370320     11448.2
    370360     11450.6
    370400       11449
    370440     11452.6
    370480     11452.1
    370520     11453.9
    370560       11455
    370600     11457.1
    370640     11458.7
    370680       11459
    370720     11461.2
    370760     11463.5
    370800     11463.3
    370840     11464.8
    370880     11467.3
    370920     11465.8
    370960       11468
    371000       11468
    371040     11469.5
    371080     11471.3
    371120     11472.5
    371160       11475
    371200     11473.4
    371240     11477.1
    371280     11476.5
    371320     11478.4
    371360     11479.4
    371400     11481.5
    371440     11483.1
    371480     11483.5
    371520     11485.6
    371560     11487.9
    371600     11487.8
    371640     11489.3
    371680     11491.7
    371720     11490.2
    371760     11492.4
    371800     11492.5
    371840     11493.9
    371880     11495.7
    371920       11497
    371960     11499.4
    372000     11497.9
    372040     11501.5
    372080     11500.9
    372120     11502.8
    372160     11503.9
    372200       11506
    372240     11507.6
    372280       11508
    372320     11510.1
    372360     11512.4
    372400     11512.3
    372440     11513.7
    372480     11516.2
    372520     11514.6
    372560     11516.9
    372600       11517
    372640     11518.4
    372680     11520.2
    372720     11521.4
    372760     11523.9
    372800     11522.4
    372840       11526
    372880     11525.4
    372920     11527.3
    372960     11528.4
    373000     11530.4
    373040     11532.1
    373080     11532.4
    373120     11534.6
    373160     11536.9
    373200     11536.7
    373240     11538.1
    373280     11540.6
    373320     11539.1
    373360     11541.4
    373400     11541.4
    373440     11542.9
    373480     11544.6
    373520     11545.9
    373560     11548.3
    373600     11546.9
    373640     11550.5
    373680     11549.9
    373720     11551.8
    373760     11552.8
    373800     11554.8
    373840     11556.5
    373880     11556.9
    373920       11559
    373960     11561.5
    374000     11561.1
    374040     11562.7
    374080     11565.2
    374120     11563.6
    374160     11565.9
    374200     11565.9
    374240     11567.4
    374280     11569.1
    374320     11570.4
    374360     11572.8
    374400     11571.4
    374440       11575
    374480     11574.3
    374520     11576.2
    374560     11577.4
    374600     11579.3
    374640       11581
    374680     11581.4
    374720     11583.5
    374760       11586
    374800     11585.6
    374840     11587.1
    374880     11589.7
    374920     11588.1
    374960     11590.4
    375000     11590.5
    375040     11591.9
    375080     11593.6
    375120     11594.9
    375160     11597.3
    375200     11595.8
    375240     11599.5
    375280     11598.8
    375320     11600.7
    375360     11601.9
    375400     11603.8
    375440     11605.5
    375480     11605.8
    375520       11608
    375560     11610.5
    375600     11610.1
    375640     11611.6
    375680     11614.2
    375720     11612.6
    375760     11614.9
    375800     11614.9
    375840     11616.5
    375880     11618.1
    375920     11619.4
    375960     11621.8
    376000     11620.3
    376040       11624
    376080     11623.3
    376120     11625.2
    376160     11626.4
    376200     11628.2
    376240     11629.9
    376280     11630.3
    376320     11632.5
    376360     11634.9
    376400     11634.7
    376440     11636.1
    376480     11638.6
    376520     11637.1
    376560     11639.3
    376600     11639.4
    376640     11640.9
    376680     11642.6
    376720     11643.9
    376760     11646.3
    376800     11644.8
    376840     11648.5
    376880     11647.8
    376920     11649.6
    376960     11650.8
    377000     11652.8
    377040     11654.5
    377080     11654.7
    377120       11657
    377160     11659.4
    377200     11659.1
    377240     11660.6
    377280     11663.1
    377320     11661.5
    377360     11663.8
    377400     11663.9
    377440     11665.3
    377480     11667.1
    377520     11668.4
    377560     11670.8
    377600     11669.2
    377640       11673
    377680     11672.3
    377720     11674.1
    377760     11675.3
    377800     11677.2
    377840     11678.9
    377880     11679.1
    377920     11681.5
    377960     11683.8
    378000     11683.5
    378040     11685.1
    378080     11687.5
    378120       11686
    378160     11688.3
    378200     11688.3
    378240     11689.8
    378280     11691.5
    378320     11692.9
    378360     11695.2
    378400     11693.7
    378440     11697.4
    378480     11696.7
    378520     11698.6
    378560     11699.7
    378600     11701.7
    378640     11703.3
    378680     11703.6
    378720     11705.9
    378760     11708.3
    378800     11707.9
    378840     11709.6
    378880       11712
    378920     11710.4
    378960     11712.7
    379000     11712.8
    379040     11714.2
    379080     11715.9
    379120     11717.3
    379160     11719.6
    379200     11718.1
    379240     11721.8
    379280     11721.2
    379320       11723
    379360     11724.2
    379400     11726.2
    379440     11727.7
    379480       11728
    379520     11730.3
    379560     11732.8
    379600     11732.4
    379640       11734
    379680     11736.4
    379720     11734.8
    379760     11737.2
    379800     11737.3
    379840     11738.7
    379880     11740.4
    379920     11741.7
    379960     11744.1
    380000     11742.6
    380040     11746.3
    380080     11745.8
    380120     11747.5
    380160     11748.6
    380200     11750.7
    380240     11752.2
    380280     11752.5
    380320     11754.7
    380360     11757.3
    380400     11756.9
    380440     11758.5
    380480     11760.9
    380520     11759.3
    380560     11761.6
    380600     11761.7
    380640     11763.1
    380680     11764.8
    380720     11766.2
    380760     11768.5
    380800     11767.1
    380840     11770.8
    380880     11770.2
    380920       11772
    380960     11773.1
    381000     11775.1
    381040     11776.7
    381080       11777
    381120     11779.3
    381160     11781.8
    381200     11781.4
    381240     11782.9
    381280     11785.4
    381320     11783.8
    381360     11786.1
    381400     11786.1
    381440     11787.6
    381480     11789.4
    381520     11790.7
    381560       11793
    381600     11791.5
    381640     11795.3
    381680     11794.8
    381720     11796.4
    381760     11797.6
    381800     11799.7
    381840     11801.2
    381880     11801.5
    381920     11803.7
    381960     11806.2
    382000     11805.9
    382040     11807.4
    382080     11809.9
    382120     11808.2
    382160     11810.5
    382200     11810.6
    382240     11812.1
    382280     11813.9
    382320     11815.2
    382360     11817.4
    382400       11816
    382440     11819.7
    382480     11819.2
    382520     11820.9
    382560       11822
    382600     11824.1
    382640     11825.6
    382680       11826
    382720     11828.2
    382760     11830.7
    382800     11830.3
    382840     11831.7
    382880     11834.2
    382920     11832.6
    382960       11835
    383000       11835
    383040     11836.4
    383080     11838.2
    383120     11839.6
    383160     11841.9
    383200     11840.4
    383240     11844.2
    383280     11843.6
    383320     11845.4
    383360     11846.5
    383400     11848.5
    383440       11850
    383480     11850.4
    383520     11852.6
    383560     11855.1
    383600     11854.7
    383640     11856.2
    383680     11858.7
    383720     11857.1
    383760     11859.4
    383800     11859.4
    383840     11860.8
    383880     11862.7
    383920       11864
    383960     11866.4
    384000     11864.9
    384040     11868.6
    384080       11868
    384120     11869.9
    384160     11870.9
    384200     11872.9
    384240     11874.5
    384280     11874.9
    384320       11877
    384360     11879.5
    384400     11879.1
    384440     11880.6
    384480     11883.1
    384520     11881.5
    384560     11883.9
    384600     11883.9
    384640     11885.3
    384680     11887.2
    384720     11888.4
    384760     11890.7
    384800     11889.2
    384840     11893.1
    384880     11892.5
    384920     11894.3
    384960     11895.4
    385000     11897.4
    385040       11899
    385080     11899.3
    385120     11901.5
    385160     11903.9
    385200     11903.5
    385240     11905.1
    385280     11907.6
    385320       11906
    385360     11908.3
    385400     11908.3
    385440     11909.8
    385480     11911.7
    385520     11912.9
    385560     11915.3
    385600     11913.7
    385640     11917.6
    385680       11917
    385720     11918.8
    385760     11919.8
    385800     11921.9
    385840     11923.5
    385880     11923.8
    385920       11926
    385960     11928.5
    386000     11927.9
    386040     11929.7
    386080     11932.1
    386120     11930.5
    386160     11932.8
    386200     11932.9
    386240     11934.3
    386280     11936.2
    386320     11937.5
    386360     11939.8
    386400     11938.2
    386440     11942.1
    386480     11941.5
    386520     11943.3
    386560     11944.4
    386600     11946.4
    386640     11948.1
    386680     11948.3
    386720     11950.5
    386760       11953
    386800     11952.4
    386840     11954.3
    386880     11956.7
    386920     11955.1
    386960     11957.3
    387000     11957.5
    387040     11958.8
    387080     11960.8
    387120       11962
    387160     11964.3
    387200     11962.8
    387240     11966.6
    387280       11966
    387320     11967.8
    387360     11968.9
    387400       11971
    387440     11972.7
    387480     11972.9
    387520       11975
    387560     11977.6
    387600       11977
    387640     11978.8
    387680     11981.3
    387720     11979.6
    387760     11981.9
    387800       11982
    387840     11983.4
    387880     11985.2
    387920     11986.6
    387960     11988.9
    388000     11987.3
    388040     11991.1
    388080     11990.6
    388120     11992.3
    388160     11993.5
    388200     11995.5
    388240     11997.2
    388280     11997.3
    388320     11999.6
    388360     12002.2
    388400     12001.5
    388440     12003.4
    388480     12005.8
    388520       12004
    388560     12006.3
    388600     12006.5
    388640     12007.9
    388680     12009.7
    388720     12011.1
    388760     12013.4
    388800     12011.8
    388840     12015.6
    388880     12015.1
    388920     12016.8
    388960       12018
    389000       12020
    389040     12021.8
    389080     12021.8
    389120     12024.1
    389160     12026.8
    389200       12026
    389240     12027.9
    389280     12030.5
    389320     12028.5
    389360     12030.9
    389400     12031.1
    389440     12032.4
    389480     12034.3
    389520     12035.6
    389560     12037.9
    389600     12036.4
    389640     12040.2
    389680     12039.6
    389720     12041.3
    389760     12042.5
    389800     12044.5
    389840     12046.3
    389880     12046.3
    389920     12048.6
    389960     12051.3
    390000     12050.5
    390040     12052.4
    390080       12055
    390120     12053.1
    390160     12055.4
    390200     12055.7
    390240       12057
    390280     12058.8
    390320     12060.2
    390360     12062.4
    390400     12060.9
    390440     12064.7
    390480     12064.1
    390520     12065.9
    390560       12067
    390600       12069
    390640     12070.8
    390680     12070.8
    390720     12073.1
    390760     12075.7
    390800       12075
    390840     12076.9
    390880     12079.5
    390920     12077.5
    390960     12079.9
    391000     12080.2
    391040     12081.5
    391080     12083.4
    391120     12084.7
    391160     12086.9
    391200     12085.4
    391240     12089.2
    391280     12088.6
    391320     12090.4
    391360     12091.5
    391400     12093.5
    391440     12095.3
    391480     12095.3
    391520     12097.6
    391560     12100.2
    391600     12099.5
    391640     12101.4
    391680       12104
    391720     12102.1
    391760     12104.4
    391800     12104.8
    391840       12106
    391880     12107.9
    391920     12109.2
    391960     12111.4
    392000     12109.9
    392040     12113.7
    392080     12113.1
    392120     12114.9
    392160     12116.1
    392200       12118
    392240     12119.8
    392280     12119.8
    392320     12122.2
    392360     12124.7
    392400       12124
    392440       12126
    392480     12128.5
    392520     12126.6
    392560     12128.9
    392600     12129.4
    392640     12130.5
    392680     12132.4
    392720     12133.7
    392760     12135.9
    392800     12134.4
    392840     12138.2
    392880     12137.6
    392920     12139.4
    392960     12140.5
    393000     12142.5
    393040     12144.4
    393080     12144.4
    393120     12146.7
    393160     12149.3
    393200     12148.5
    393240     12150.5
    393280       12153
    393320     12151.1
    393360     12153.3
    393400     12153.9
    393440     12154.9
    393480       12157
    393520     12158.2
    393560     12160.4
    393600     12158.9
    393640     12162.7
    393680     12162.1
    393720     12163.9
    393760       12165
    393800     12167.1
    393840     12168.9
    393880     12168.9
    393920     12171.2
    393960     12173.8
    394000       12173
    394040     12175.1
    394080     12177.5
    394120     12175.6
    394160     12177.8
    394200     12178.5
    394240     12179.4
    394280     12181.5
    394320     12182.7
    394360       12185
    394400     12183.5
    394440     12187.2
    394480     12186.7
    394520     12188.3
    394560     12189.5
    394600     12191.7
    394640     12193.4
    394680     12193.5
    394720     12195.7
    394760     12198.4
    394800     12197.6
    394840     12199.6
    394880     12202.1
    394920     12200.1
    394960     12202.4
    395000       12203
    395040       12204
    395080       12206
    395120     12207.3
    395160     12209.6
    395200     12208.1
    395240     12211.7
    395280     12211.3
    395320     12212.9
    395360     12213.9
    395400     12216.3
    395440       12218
    395480       12218
    395520     12220.2
    395560       12223
    395600     12222.1
    395640     12224.2
    395680     12226.6
    395720     12224.7
    395760       12227
    395800     12227.6
    395840     12228.6
    395880     12230.7
    395920     12231.8
    395960     12234.1
    396000     12232.6
    396040     12236.3
    396080     12235.9
    396120     12237.5
    396160     12238.5
    396200     12240.8
    396240     12242.6
    396280     12242.6
    396320     12244.7
    396360     12247.6
    396400     12246.6
    396440     12248.8
    396480       12251
    396520     12249.3
    396560     12251.6
    396600     12252.2
    396640     12253.1
    396680     12255.2
    396720     12256.3
    396760     12258.7
    396800     12257.2
    396840     12260.9
    396880     12260.4
    396920       12262
    396960       12263
    397000     12265.4
    397040     12267.1
    397080     12267.1
    397120     12269.4
    397160     12272.1
    397200     12271.2
    397240     12273.3
    397280     12275.6
    397320     12273.9
    397360     12276.2
    397400     12276.8
    397440     12277.7
    397480     12279.7
    397520     12280.9
    397560     12283.3
    397600     12281.7
    397640     12285.5
    397680       12285
    397720     12286.5
    397760     12287.7
    397800       12290
    397840     12291.8
    397880     12291.7
    397920     12293.9
    397960     12296.7
    398000     12295.7
    398040     12297.9
    398080     12300.1
    398120     12298.5
    398160     12300.8
    398200     12301.3
    398240     12302.3
    398280     12304.3
    398320     12305.5
    398360     12307.9
    398400     12306.3
    398440       12310
    398480     12309.6
    398520       12311
    398560     12312.2
    398600     12314.5
    398640     12316.3
    398680     12316.2
    398720     12318.5
    398760     12321.2
    398800     12320.2
    398840     12322.4
    398880     12324.7
    398920       12323
    398960     12325.4
    399000     12325.8
    399040     12326.9
    399080     12328.8
    399120     12329.9
    399160     12332.4
    399200     12330.8
    399240     12334.5
    399280     12334.1
    399320     12335.6
    399360     12336.7
    399400       12339
    399440     12340.8
    399480     12340.8
    399520       12343
    399560     12345.8
    399600     12344.7
    399640     12346.9
    399680     12349.2
    399720     12347.5
    399760     12349.9
    399800     12350.4
    399840     12351.5
    399880     12353.4
    399920     12354.4
    399960       12357
    400000     12355.3
    400040     12359.1
    400080     12358.7
    400120     12360.1
    400160     12361.3
    400200     12363.6
    400240     12365.3
    400280     12365.3
    400320     12367.6
    400360     12370.3
    400400     12369.3
    400440     12371.4
    400480     12373.7
    400520     12372.1
    400560     12374.5
    400600     12374.9
    400640       12376
    400680       12378
    400720     12378.9
    400760     12381.5
    400800     12379.8
    400840     12383.6
    400880     12383.2
    400920     12384.7
    400960     12385.8
    401000     12388.2
    401040     12389.9
    401080     12389.8
    401120     12392.1
    401160     12394.9
    401200     12393.7
    401240       12396
    401280     12398.3
    401320     12396.5
    401360     12399.1
    401400     12399.4
    401440     12400.5
    401480     12402.5
    401520     12403.4
    401560       12406
    401600     12404.3
    401640     12408.1
    401680     12407.8
    401720     12409.3
    401760     12410.4
    401800     12412.7
    401840     12414.4
    401880     12414.4
    401920     12416.6
    401960     12419.5
    402000     12418.3
    402040     12420.5
    402080     12422.8
    402120     12421.1
    402160     12423.6
    402200       12424
    402240       12425
    402280     12427.1
    402320       12428
    402360     12430.6
    402400     12428.9
    402440     12432.6
    402480     12432.4
    402520     12433.9
    402560     12434.9
    402600     12437.3
    402640       12439
    402680     12438.9
    402720     12441.2
    402760     12444.1
    402800     12442.9
    402840       12445
    402880     12447.4
    402920     12445.6
    402960     12448.2
    403000     12448.6
    403040     12449.6
    403080     12451.6
    403120     12452.6
    403160     12455.2
    403200     12453.5
    403240     12457.2
    403280       12457
    403320     12458.4
    403360     12459.4
    403400     12461.8
    403440     12463.5
    403480     12463.4
    403520     12465.7
    403560     12468.6
    403600     12467.5
    403640     12469.6
    403680       12472
    403720     12470.1
    403760     12472.7
    403800     12473.1
    403840     12474.2
    403880     12476.1
    403920     12477.2
    403960     12479.7
    404000       12478
    404040     12481.8
    404080     12481.4
    404120     12482.9
    404160       12484
    404200     12486.3
    404240     12488.1
    404280       12488
    404320     12490.2
    404360     12493.2
    404400       12492
    404440     12494.2
    404480     12496.6
    404520     12494.7
    404560     12497.2
    404600     12497.7
    404640     12498.7
    404680     12500.7
    404720     12501.7
    404760     12504.3
    404800     12502.5
    404840     12506.2
    404880     12505.9
    404920     12507.5
    404960     12508.6
    405000     12510.8
    405040     12512.6
    405080     12512.5
    405120     12514.7
    405160     12517.7
    405200     12516.5
    405240     12518.7
    405280     12521.1
    405320     12519.2
    405360     12521.7
    405400     12522.3
    405440     12523.2
    405480     12525.2
    405520     12526.2
    405560     12528.8
    405600       12527
    405640     12530.7
    405680     12530.4
    405720       12532
    405760     12533.1
    405800     12535.3
    405840     12537.1
    405880       12537
    405920     12539.3
    405960     12542.2
    406000     12540.9
    406040     12543.1
    406080     12545.6
    406120     12543.7
    406160     12546.2
    406200     12546.8
    406240     12547.6
    406280     12549.7
    406320     12550.6
    406360     12553.3
    406400     12551.5
    406440     12555.2
    406480     12554.9
    406520     12556.6
    406560     12557.6
    406600     12559.8
    406640     12561.6
    406680     12561.5
    406720     12563.7
    406760     12566.7
    406800     12565.5
    406840     12567.5
    406880     12570.1
    406920     12568.1
    406960     12570.7
    407000     12571.3
    407040     12572.1
    407080     12574.2
    407120     12575.1
    407160     12577.8
    407200       12576
    407240     12579.8
    407280     12579.5
    407320     12581.1
    407360     12582.1
    407400     12584.3
    407440     12586.1
    407480       12586
    407520     12588.2
    407560     12591.2
    407600     12589.9
    407640       12592
    407680     12594.7
    407720     12592.6
    407760     12595.2
    407800     12595.8
    407840     12596.6
    407880     12598.7
    407920     12599.6
    407960     12602.4
    408000     12600.4
    408040     12604.3
    408080       12604
    408120     12605.6
    408160     12606.7
    408200     12608.8
    408240     12610.6
    408280     12610.5
    408320     12612.7
    408360     12615.7
    408400     12614.4
    408440     12616.6
    408480     12619.2
    408520     12617.1
    408560     12619.7
    408600     12620.3
    408640     12621.1
    408680     12623.3
    408720     12624.2
    408760     12626.9
    408800       12625
    408840     12628.9
    408880     12628.5
    408920     12630.1
    408960     12631.2
    409000     12633.4
    409040     12635.1
    409080     12634.9
    409120     12637.2
    409160     12640.2
    409200     12638.9
    409240       12641
    409280     12643.7
    409320     12641.6
    409360     12644.2
    409400     12644.8
    409440     12645.7
    409480     12647.7
    409520     12648.7
    409560     12651.3
    409600     12649.5
    409640     12653.4
    409680       12653
    409720     12654.7
    409760     12655.7
    409800     12657.9
    409840     12659.6
    409880     12659.5
    409920     12661.7
    409960     12664.7
    410000     12663.5
    410040     12665.6
    410080     12668.2
    410120     12666.2
    410160     12668.7
    410200     12669.3
    410240     12670.2
    410280     12672.3
    410320     12673.3
    410360     12675.9
    410400       12674
    410440     12677.8
    410480     12677.4
    410520     12679.1
    410560     12680.2
    410600     12682.4
    410640     12684.1
    410680       12684
    410720     12686.2
    410760     12689.1
    410800       12688
    410840     12690.1
    410880     12692.7
    410920     12690.7
    410960     12693.2
    411000     12693.8
    411040     12694.8
    411080     12696.7
    411120     12697.9
    411160     12700.4
    411200     12698.5
    411240     12702.3
    411280     12701.9
    411320     12703.6
    411360     12704.7
    411400     12706.8
    411440     12708.6
    411480     12708.6
    411520     12710.7
    411560     12713.7
    411600     12712.6
    411640     12714.7
    411680     12717.2
    411720     12715.2
    411760     12717.8
    411800     12718.3
    411840     12719.3
    411880     12721.3
    411920     12722.4
    411960     12724.9
    412000       12723
    412040     12726.9
    412080     12726.4
    412120     12728.1
    412160     12729.3
    412200     12731.3
    412240     12733.1
    412280     12733.1
    412320     12735.3
    412360     12738.2
    412400     12737.2
    412440     12739.2
    412480     12741.8
    412520     12739.7
    412560     12742.2
    412600     12742.8
    412640       12744
    412680     12745.8
    412720       12747
    412760     12749.5
    412800     12747.5
    412840     12751.4
    412880     12750.9
    412920     12752.7
    412960     12753.8
    413000     12755.8
    413040     12757.6
    413080     12757.6
    413120     12759.8
    413160     12762.7
    413200     12761.7
    413240     12763.8
    413280     12766.3
    413320     12764.1
    413360     12766.7
    413400     12767.3
    413440     12768.5
    413480     12770.3
    413520     12771.5
    413560       12774
    413600     12771.9
    413640     12775.9
    413680     12775.3
    413720     12777.2
    413760     12778.2
    413800     12780.3
    413840     12782.2
    413880     12782.1
    413920     12784.3
    413960     12787.2
    414000     12786.2
    414040     12788.3
    414080     12790.8
    414120     12788.7
    414160     12791.2
    414200     12791.7
    414240       12793
    414280     12794.9
    414320       12796
    414360     12798.5
    414400     12796.4
    414440     12800.3
    414480     12799.8
    414520     12801.7
    414560     12802.8
    414600     12804.8
    414640     12806.7
    414680     12806.7
    414720     12808.9
    414760     12811.7
    414800     12810.7
    414840     12812.8
    414880     12815.3
    414920     12813.3
    414960     12815.7
    415000     12816.2
    415040     12817.5
    415080     12819.4
    415120     12820.6
    415160       12823
    415200       12821
    415240     12824.8
    415280     12824.3
    415320     12826.2
    415360     12827.3
    415400     12829.3
    415440     12831.2
    415480     12831.2
    415520     12833.3
    415560     12836.3
    415600     12835.2
    415640     12837.3
    415680     12839.9
    415720     12837.7
    415760     12840.3
    415800     12840.7
    415840       12842
    415880     12843.9
    415920     12845.1
    415960     12847.5
    416000     12845.5
    416040     12849.4
    416080     12848.8
    416120     12850.7
    416160     12851.8
    416200     12853.8
    416240     12855.7
    416280     12855.7
    416320     12857.8
    416360     12860.7
    416400     12859.7
    416440     12861.9
    416480     12864.4
    416520     12862.2
    416560     12864.8
    416600     12865.3
    416640     12866.5
    416680     12868.4
    416720     12869.6
    416760       12872
    416800       12870
    416840     12873.9
    416880     12873.3
    416920     12875.1
    416960     12876.3
    417000     12878.2
    417040     12880.1
    417080     12880.1
    417120     12882.3
    417160     12885.3
    417200     12884.2
    417240     12886.4
    417280     12888.8
    417320     12886.7
    417360     12889.2
    417400     12889.8
    417440     12890.9
    417480     12892.9
    417520     12894.1
    417560     12896.5
    417600     12894.4
    417640     12898.3
    417680     12897.7
    417720     12899.6
    417760     12900.7
    417800     12902.7
    417840     12904.6
    417880     12904.6
    417920     12906.8
    417960     12909.7
    418000     12908.7
    418040     12910.9
    418080     12913.2
    418120     12911.1
    418160     12913.7
    418200     12914.3
    418240     12915.4
    418280     12917.4
    418320     12918.6
    418360     12920.9
    418400     12918.8
    418440     12922.8
    418480     12922.2
    418520       12924
    418560     12925.2
    418600     12927.1
    418640     12929.1
    418680     12929.1
    418720     12931.3
    418760     12934.2
    418800     12933.2
    418840     12935.4
    418880     12937.6
    418920     12935.6
    418960     12938.1
    419000     12938.8
    419040     12939.8
    419080     12941.9
    419120       12943
    419160     12945.3
    419200     12943.2
    419240     12947.4
    419280     12946.6
    419320     12948.4
    419360     12949.7
    419400     12951.6
    419440     12953.5
    419480     12953.6
    419520     12955.7
    419560     12958.7
    419600     12957.7
    419640     12959.8
    419680     12962.1
    419720     12960.1
    419760     12962.6
    419800     12963.3
    419840     12964.3
    419880     12966.3
    419920     12967.5
    419960     12969.8
    420000     12967.8
    420040     12971.9
    420080     12971.2
    420120     12972.9
    420160     12974.2
    420200     12976.1
    420240     12978.1
    420280       12978
    420320     12980.2
    420360     12983.3
    420400     12982.1
    420440     12984.3
    420480     12986.5
    420520     12984.6
    420560     12987.1
    420600     12987.8
    420640     12988.8
    420680     12990.8
    420720       12992
    420760     12994.4
    420800     12992.2
    420840     12996.5
    420880     12995.6
    420920     12997.5
    420960     12998.7
    421000     13000.6
    421040     13002.6
    421080     13002.6
    421120     13004.7
    421160     13007.8
    421200     13006.6
    421240     13008.8
    421280       13011
    421320       13009
    421360     13011.5
    421400     13012.2
    421440     13013.3
    421480     13015.3
    421520     13016.5
    421560     13018.9
    421600     13016.7
    421640       13021
    421680     13020.1
    421720       13022
    421760     13023.2
    421800       13025
    421840     13027.2
    421880     13027.1
    421920     13029.3
    421960     13032.3
    422000     13031.1
    422040     13033.2
    422080     13035.6
    422120     13033.5
    422160       13036
    422200     13036.8
    422240     13037.8
    422280     13039.8
    422320       13041
    422360     13043.4
    422400     13041.2
    422440     13045.5
    422480     13044.6
    422520     13046.5
    422560     13047.6
    422600     13049.6
    422640     13051.6
    422680     13051.6
    422720     13053.8
    422760     13056.9
    422800     13055.6
    422840     13057.7
    422880     13060.1
    422920       13058
    422960     13060.5
    423000     13061.3
    423040     13062.3
    423080     13064.3
    423120     13065.5
    423160     13067.8
    423200     13065.6
    423240     13069.9
    423280       13069
    423320       13071
    423360     13072.1
    423400       13074
    423440     13076.1
    423480       13076
    423520     13078.2
    423560     13081.3
    423600     13080.1
    423640     13082.1
    423680     13084.6
    423720     13082.5
    423760       13085
    423800     13085.8
    423840     13086.8
    423880     13088.7
    423920     13089.9
    423960     13092.2
    424000     13090.1
    424040     13094.4
    424080     13093.4
    424120     13095.4
    424160     13096.5
    424200     13098.5
    424240     13100.5
    424280     13100.4
    424320     13102.6
    424360     13105.8
    424400     13104.4
    424440     13106.5
    424480       13109
    424520     13106.9
    424560     13109.4
    424600     13110.2
    424640     13111.2
    424680     13113.1
    424720     13114.3
    424760     13116.7
    424800     13114.5
    424840     13118.9
    424880     13117.9
    424920     13119.8
    424960     13120.9
    425000     13122.9
    425040     13124.8
    425080     13124.8
    425120       13127
    425160     13130.3
    425200     13128.8
    425240       13131
    425280     13133.4
    425320     13131.3
    425360     13133.8
    425400     13134.7
    425440     13135.6
    425480     13137.5
    425520     13138.7
    425560     13141.1
    425600     13138.8
    425640     13143.2
    425680     13142.2
    425720     13144.2
    425760     13145.3
    425800     13147.4
    425840     13149.3
    425880     13149.2
    425920     13151.5
    425960     13154.6
    426000     13153.2
    426040     13155.5
    426080     13157.8
    426120     13155.7
    426160     13158.1
    426200     13159.2
    426240       13160
    426280     13161.9
    426320     13163.1
    426360     13165.5
    426400     13163.2
    426440     13167.6
    426480     13166.7
    426520     13168.6
    426560     13169.8
    426600     13171.8
    426640     13173.6
    426680     13173.6
    426720     13175.9
    426760       13179
    426800     13177.6
    426840     13179.8
    426880     13182.2
    426920     13180.1
    426960     13182.5
    427000     13183.6
    427040     13184.4
    427080     13186.3
    427120     13187.5
    427160       13190
    427200     13187.7
    427240     13191.9
    427280     13191.1
    427320       13193
    427360     13194.1
    427400     13196.1
    427440     13198.1
    427480       13198
    427520     13200.4
    427560     13203.3
    427600     13201.9
    427640     13204.3
    427680     13206.7
    427720     13204.5
    427760     13206.9
    427800     13207.9
    427840     13208.8
    427880     13210.8
    427920     13211.8
    427960     13214.4
    428000     13212.1
    428040     13216.3
    428080     13215.5
    428120     13217.4
    428160     13218.5
    428200     13220.4
    428240     13222.5
    428280     13222.4
    428320     13224.8
    428360     13227.8
    428400     13226.4
    428440     13228.7
    428480     13231.1
    428520     13228.9
    428560     13231.3
    428600     13232.3
    428640     13233.3
    428680     13235.1
    428720     13236.3
    428760     13238.8
    428800     13236.5
    428840     13240.8
    428880     13239.9
    428920     13241.8
    428960       13243
    429000     13244.7
    429040     13246.8
    429080     13246.8
    429120     13249.1
    429160     13252.2
    429200     13250.8
    429240       13253
    429280     13255.5
    429320     13253.3
    429360     13255.8
    429400     13256.6
    429440     13257.6
    429480     13259.5
    429520     13260.6
    429560     13263.1
    429600     13260.9
    429640     13265.3
    429680     13264.3
    429720     13266.3
    429760     13267.4
    429800     13269.1
    429840     13271.2
    429880     13271.2
    429920     13273.5
    429960     13276.5
    430000     13275.1
    430040     13277.4
    430080       13280
    430120     13277.8
    430160     13280.1
    430200       13281
    430240       13282
    430280     13283.8
    430320       13285
    430360     13287.6
    430400     13285.3
    430440     13289.7
    430480     13288.7
    430520     13290.6
    430560     13291.8
    430600     13293.5
    430640     13295.6
    430680     13295.5
    430720     13297.9
    430760     13300.9
    430800     13299.4
    430840     13301.7
    430880     13304.3
    430920     13302.1
    430960     13304.5
    431000     13305.5
    431040     13306.3
    431080     13308.2
    431120     13309.4
    431160     13311.9
    431200     13309.6
    431240     13314.1
    431280       13313
    431320       13315
    431360     13316.1
    431400     13317.9
    431440     13320.1
    431480     13319.9
    431520     13322.3
    431560     13325.3
    431600     13323.8
    431640     13326.1
    431680     13328.7
    431720     13326.5
    431760     13328.9
    431800     13329.8
    431840     13330.6
    431880     13332.5
    431920     13333.7
    431960     13336.2
    432000     13334.1
    432040     13338.5
    432080     13337.4
    432120     13339.4
    432160     13340.4
    432200     13342.2
    432240     13344.5
    432280     13344.3
    432320     13346.8
    432360     13349.7
    432400     13348.2
    432440     13350.4
    432480     13353.2
    432520     13350.8
    432560     13353.3
    432600     13354.2
    432640       13355
    432680       13357
    432720     13358.2
    432760     13360.6
    432800     13358.4
    432840     13362.9
    432880     13361.7
    432920     13363.8
    432960     13364.9
    433000     13366.6
    433040     13368.8
    433080     13368.7
    433120     13371.1
    433160       13374
    433200     13372.6
    433240     13374.7
    433280     13377.6
    433320     13375.2
    433360     13377.6
    433400     13378.6
    433440     13379.4
    433480     13381.3
    433520     13382.5
    433560       13385
    433600     13382.8
    433640     13387.3
    433680       13386
    433720     13388.1
    433760     13389.3
    433800       13391
    433840     13393.2
    433880       13393
    433920     13395.5
    433960     13398.4
    434000       13397
    434040     13399.1
    434080       13402
    434120     13399.6
    434160       13402
    434200       13403
    434240     13403.8
    434280     13405.7
    434320     13406.8
    434360     13409.4
    434400     13407.2
    434440     13411.7
    434480     13410.4
    434520     13412.5
    434560     13413.7
    434600     13415.4
    434640     13417.6
    434680     13417.4
    434720     13419.9
    434760     13422.8
    434800     13421.4
    434840     13423.4
    434880     13426.4
    434920       13424
    434960     13426.4
    435000     13427.5
    435040     13428.2
    435080       13430
    435120     13431.2
    435160     13433.7
    435200     13431.5
    435240     13436.2
    435280     13434.8
    435320     13436.8
    435360     13438.1
    435400     13439.8
    435440       13442
    435480     13441.8
    435520     13444.3
    435560     13447.2
    435600     13445.8
    435640     13447.8
    435680     13450.8
    435720     13448.3
    435760     13450.7
    435800     13451.8
    435840     13452.6
    435880     13454.4
    435920     13455.5
    435960     13458.2
    436000     13455.9
    436040     13460.6
    436080     13459.1
    436120     13461.1
    436160     13462.4
    436200     13464.1
    436240     13466.4
    436280     13466.2
    436320     13468.6
    436360     13471.6
    436400     13470.1
    436440     13472.1
    436480     13475.1
    436520     13472.6
    436560     13475.1
    436600     13476.1
    436640       13477
    436680     13478.8
    436720     13479.9
    436760     13482.5
    436800     13480.2
    436840     13484.9
    436880     13483.5
    436920     13485.5
    436960     13486.8
    437000     13488.5
    437040     13490.9
    437080     13490.6
    437120       13493
    437160       13496
    437200     13494.5
    437240     13496.5
    437280     13499.5
    437320     13496.9
    437360     13499.5
    437400     13500.5
    437440     13501.4
    437480     13503.1
    437520     13504.3
    437560     13506.9
    437600     13504.6
    437640     13509.3
    437680     13507.8
    437720     13509.9
    437760     13511.2
    437800     13512.9
    437840     13515.3
    437880     13514.9
    437920     13517.5
    437960     13520.4
    438000       13519
    438040       13521
    438080     13523.9
    438120     13521.3
    438160     13523.9
    438200     13524.9
    438240     13525.9
    438280     13527.6
    438320     13528.7
    438360     13531.3
    438400     13529.1
    438440     13533.8
    438480     13532.2
    438520     13534.3
    438560     13535.6
    438600     13537.4
    438640     13539.7
    438680     13539.4
    438720     13541.9
    438760     13544.9
    438800     13543.4
    438840     13545.4
    438880     13548.3
    438920     13545.8
    438960     13548.4
    439000     13549.4
    439040     13550.4
    439080     13552.1
    439120     13553.1
    439160     13555.7
    439200     13553.6
    439240     13558.2
    439280     13556.7
    439320     13558.8
    439360       13560
    439400     13561.8
    439440     13564.1
    439480     13563.8
    439520     13566.4
    439560     13569.4
    439600     13567.9
    439640     13569.9
    439680     13572.7
    439720     13570.2
    439760     13572.8
    439800     13573.9
    439840     13574.9
    439880     13576.5
    439920     13577.6
    439960     13580.1
    440000       13578
    440040     13582.6
    440080     13581.1
    440120     13583.2
    440160     13584.4
    440200     13586.3
    440240     13588.5
    440280     13588.2
    440320     13590.8
    440360     13593.8
    440400     13592.3
    440440     13594.4
    440480     13597.1
    440520     13594.6
    440560     13597.2
    440600     13598.3
    440640     13599.3
    440680     13600.9
    440720     13601.9
    440760     13604.5
    440800     13602.5
    440840       13607
    440880     13605.4
    440920     13607.7
    440960     13608.8
    441000     13610.7
    441040       13613
    441080     13612.5
    441120     13615.2
    441160     13618.1
    441200     13616.7
    441240     13618.8
    441280     13621.6
    441320       13619
    441360     13621.6
    441400     13622.7
    441440     13623.8
    441480     13625.3
    441520     13626.3
    441560     13628.9
    441600     13626.9
    441640     13631.4
    441680     13629.8
    441720       13632
    441760     13633.2
    441800     13635.2
    441840     13637.3
    441880       13637
    441920     13639.6
    441960     13642.5
    442000     13641.1
    442040     13643.2
    442080     13645.9
    442120     13643.4
    442160       13646
    442200     13647.1
    442240     13648.3
    442280     13649.6
    442320     13650.7
    442360     13653.3
    442400     13651.3
    442440     13655.8
    442480     13654.3
    442520     13656.5
    442560     13657.6
    442600     13659.6
    442640     13661.8
    442680     13661.3
    442720     13664.1
    442760     13666.9
    442800     13665.5
    442840     13667.5
    442880     13670.3
    442920     13667.8
    442960     13670.4
    443000     13671.5
    443040     13672.7
    443080       13674
    443120     13675.1
    443160     13677.7
    443200     13675.7
    443240     13680.3
    443280     13678.7
    443320       13681
    443360       13682
    443400       13684
    443440     13686.2
    443480     13685.8
    443520     13688.5
    443560     13691.3
    443600     13689.8
    443640       13692
    443680     13694.7
    443720     13692.2
    443760     13694.9
    443800     13695.9
    443840       13697
    443880     13698.5
    443920     13699.6
    443960     13702.1
    444000     13700.1
    444040     13704.7
    444080     13703.1
    444120     13705.5
    444160     13706.4
    444200     13708.4
    444240     13710.6
    444280     13710.2
    444320     13712.9
    444360     13715.7
    444400     13714.2
    444440     13716.4
    444480     13719.3
    444520     13716.7
    444560     13719.3
    444600     13720.3
    444640     13721.4
    444680     13722.9
    444720       13724
    444760     13726.6
    444800     13724.4
    444840     13729.2
    444880     13727.5
    444920     13729.8
    444960     13730.9
    445000     13732.9
    445040     13735.1
    445080     13734.6
    445120     13737.4
    445160     13740.1
    445200     13738.7
    445240     13740.8
    445280     13743.8
    445320     13741.1
    445360     13743.7
    445400     13744.7
    445440     13745.9
    445480     13747.4
    445520     13748.4
    445560     13751.1
    445600     13748.9
    445640     13753.7
    445680     13751.8
    445720     13754.2
    445760     13755.4
    445800     13757.4
    445840     13759.5
    445880     13759.2
    445920     13761.9
    445960     13764.6
    446000     13763.3
    446040     13765.2
    446080     13768.3
    446120     13765.6
    446160     13768.1
    446200     13769.1
    446240     13770.3
    446280     13771.8
    446320     13772.9
    446360     13775.5
    446400     13773.3
    446440     13778.2
    446480     13776.4
    446520     13778.7
    446560     13779.9
    446600     13781.9
    446640       13784
    446680     13783.6
    446720     13786.4
    446760     13789.1
    446800     13787.8
    446840     13789.8
    446880     13792.8
    446920       13790
    446960     13792.6
    447000     13793.6
    447040     13794.8
    447080     13796.2
    447120     13797.3
    447160       13800
    447200     13797.8
    447240     13802.6
    447280     13800.8
    447320     13803.2
    447360     13804.4
    447400     13806.3
    447440     13808.5
    447480     13808.1
    447520     13810.8
    447560     13813.5
    447600     13812.3
    447640     13814.2
    447680     13817.2
    447720     13814.5
    447760     13817.1
    447800       13818
    447840     13819.2
    447880     13820.8
    447920     13821.9
    447960     13824.4
    448000     13822.2
    448040     13827.2
    448080     13825.2
    448120     13827.6
    448160     13828.8
    448200     13830.8
    448240       13833
    448280     13832.6
    448320     13835.2
    448360       13838
    448400     13836.8
    448440     13838.7
    448480     13841.7
    448520       13839
    448560     13841.6
    448600     13842.5
    448640     13843.7
    448680     13845.3
    448720     13846.4
    448760       13849
    448800     13846.7
    448840     13851.6
    448880     13849.6
    448920       13852
    448960     13853.3
    449000     13855.3
    449040     13857.5
    449080     13857.1
    449120     13859.7
    449160     13862.6
    449200     13861.2
    449240     13863.2
    449280     13866.3
    449320     13863.5
    449360     13866.1
    449400       13867
    449440     13868.2
    449480     13869.8
    449520     13870.8
    449560     13873.4
    449600     13871.2
    449640       13876
    449680     13874.1
    449720     13876.4
    449760     13877.8
    449800     13879.7
    449840       13882
    449880     13881.5
    449920     13884.2
    449960     13887.1
    450000     13885.7
    450040     13887.5
    450080     13890.7
    450120       13888
    450160     13890.5
    450200     13891.4
    450240     13892.6
    450280     13894.3
    450320     13895.3
    450360     13897.9
    450400     13895.6
    450440     13900.5
    450480     13898.6
    450520     13900.9
    450560     13902.2
    450600     13904.2
    450640     13906.5
    450680       13906
    450720     13908.5
    450760     13911.6
    450800     13910.3
    450840       13912
    450880     13915.1
    450920     13912.4
    450960     13915.1
    451000     13915.9
    451040     13917.1
    451080     13918.8
    451120     13919.7
    451160     13922.3
    451200       13920
    451240       13925
    451280     13923.1
    451320     13925.2
    451360     13926.6
    451400     13928.6
    451440     13930.9
    451480     13930.4
    451520       13933
    451560       13936
    451600     13934.7
    451640     13936.5
    451680     13939.6
    451720     13936.8
    451760     13939.5
    451800     13940.3
    451840     13941.5
    451880     13943.2
    451920     13944.1
    451960     13946.7
    452000     13944.5
    452040     13949.4
    452080     13947.6
    452120     13949.6
    452160     13951.1
    452200     13953.1
    452240     13955.3
    452280     13954.8
    452320     13957.4
    452360     13960.5
    452400     13959.2
    452440     13960.9
    452480     13963.9
    452520     13961.2
    452560     13963.9
    452600     13964.7
    452640       13966
    452680     13967.7
    452720     13968.5
    452760     13971.2
    452800       13969
    452840     13973.8
    452880       13972
    452920     13974.1
    452960     13975.6
    453000     13977.4
    453040     13979.8
    453080     13979.3
    453120     13981.8
    453160     13984.9
    453200     13983.5
    453240     13985.4
    453280     13988.3
    453320     13985.6
    453360     13988.4
    453400     13989.1
    453440     13990.4
    453480     13992.1
    453520       13993
    453560     13995.6
    453600     13993.3
    453640     13998.1
    453680     13996.4
    453720     13998.5
    453760     13999.9
    453800     14001.8
    453840     14004.1
    453880     14003.7
    453920     14006.2
    453960     14009.2
    454000     14007.9
    454040     14009.9
    454080     14012.7
    454120       14010
    454160     14012.7
    454200     14013.4
    454240     14014.9
    454280     14016.5
    454320     14017.4
    454360       14020
    454400     14017.7
    454440     14022.5
    454480     14020.8
    454520     14022.9
    454560     14024.3
    454600     14026.1
    454640     14028.5
    454680       14028
    454720     14030.6
    454760     14033.6
    454800     14032.4
    454840     14034.3
    454880     14037.1
    454920     14034.5
    454960     14037.2
    455000     14037.8
    455040     14039.2
    455080     14040.9
    455120     14041.8
    455160     14044.4
    455200     14042.1
    455240     14046.9
    455280     14045.2
    455320     14047.2
    455360     14048.7
    455400     14050.4
    455440     14052.9
    455480     14052.4
    455520     14055.1
    455560     14057.9
    455600     14056.8
    455640     14058.6
    455680     14061.4
    455720     14058.8
    455760     14061.6
    455800     14062.2
    455840     14063.6
    455880     14065.2
    455920     14066.2
    455960     14068.7
    456000     14066.4
    456040     14071.2
    456080     14069.5
    456120     14071.6
    456160       14073
    456200     14074.9
    456240     14077.3
    456280     14076.7
    456320     14079.5
    456360     14082.2
    456400     14081.1
    456440     14083.1
    456480     14085.8
    456520     14083.2
    456560       14086
    456600     14086.6
    456640       14088
    456680     14089.6
    456720     14090.5
    456760     14093.1
    456800     14090.8
    456840     14095.6
    456880     14093.9
    456920     14095.9
    456960     14097.3
    457000     14099.2
    457040     14101.7
    457080     14101.1
    457120     14103.8
    457160     14106.6
    457200     14105.5
    457240     14107.4
    457280     14110.2
    457320     14107.7
    457360     14110.3
    457400     14110.9
    457440     14112.3
    457480       14114
    457520     14114.8
    457560     14117.5
    457600     14115.1
    457640       14120
    457680     14118.1
    457720     14120.2
    457760     14121.7
    457800     14123.6
    457840       14126
    457880     14125.4
    457920     14128.1
    457960     14130.9
    458000     14129.8
    458040     14131.8
    458080     14134.5
    458120     14131.9
    458160     14134.6
    458200     14135.2
    458240     14136.7
    458280     14138.3
    458320       14139
    458360     14141.8
    458400     14139.4
    458440     14144.2
    458480     14142.3
    458520     14144.5
    458560     14145.9
    458600     14147.9
    458640     14150.3
    458680     14149.7
    458720     14152.3
    458760     14155.1
    458800     14154.1
    458840     14156.2
    458880     14158.7
    458920     14156.1
    458960     14158.9
    459000     14159.6
    459040       14161
    459080     14162.5
    459120     14163.2
    459160     14166.1
    459200     14163.7
    459240     14168.4
    459280     14166.6
    459320     14168.7
    459360     14170.3
    459400     14172.2
    459440     14174.6
    459480       14174
    459520     14176.6
    459560     14179.3
    459600     14178.3
    459640     14180.4
    459680       14183
    459720     14180.4
    459760     14183.2
    459800     14183.9
    459840     14185.2
    459880     14186.7
    459920     14187.4
    459960     14190.4
    460000       14188
    460040     14192.7
    460080     14190.9
    460120     14192.9
    460160     14194.5
    460200     14196.5
    460240     14198.9
    460280     14198.3
    460320     14200.9
    460360     14203.5
    460400     14202.5
    460440     14204.6
    460480     14207.3
    460520     14204.7
    460560     14207.5
    460600     14208.1
    460640     14209.4
    460680       14211
    460720     14211.7
    460760     14214.7
    460800     14212.3
    460840       14217
    460880     14215.1
    460920     14217.2
    460960     14218.9
    461000     14220.8
    461040     14223.1
    461080     14222.5
    461120     14225.1
    461160     14227.7
    461200     14226.8
    461240     14228.8
    461280     14231.5
    461320     14228.9
    461360     14231.7
    461400     14232.4
    461440     14233.6
    461480     14235.2
    461520     14235.9
    461560     14238.9
    461600     14236.5
    461640     14241.2
    461680     14239.2
    461720     14241.4
    461760     14243.1
    461800       14245
    461840     14247.4
    461880     14246.7
    461920     14249.3
    461960       14252
    462000       14251
    462040     14252.9
    462080     14255.7
    462120       14253
    462160     14255.9
    462200     14256.7
    462240     14257.9
    462280     14259.4
    462320     14260.2
    462360     14263.2
    462400     14260.7
    462440     14265.4
    462480     14263.5
    462520     14265.5
    462560     14267.3
    462600     14269.3
    462640     14271.7
    462680     14270.9
    462720     14273.5
    462760     14276.2
    462800     14275.2
    462840     14277.1
    462880     14279.9
    462920     14277.3
    462960     14280.2
    463000       14281
    463040     14282.1
    463080     14283.8
    463120     14284.4
    463160     14287.4
    463200       14285
    463240     14289.7
    463280     14287.7
    463320     14289.8
    463360     14291.6
    463400     14293.6
    463440     14295.9
    463480     14295.1
    463520     14297.7
    463560     14300.5
    463600     14299.4
    463640     14301.4
    463680     14304.2
    463720     14301.4
    463760     14304.5
    463800     14305.3
    463840     14306.4
    463880     14308.1
    463920     14308.7
    463960     14311.7
    464000     14309.2
    464040     14313.9
    464080     14312.1
    464120     14314.1
    464160     14315.9
    464200     14317.9
    464240     14320.3
    464280     14319.4
    464320     14322.1
    464360     14324.7
    464400     14323.7
    464440     14325.6
    464480     14328.5
    464520     14325.8
    464560     14328.7
    464600     14329.6
    464640     14330.7
    464680     14332.4
    464720       14333
    464760     14335.9
    464800     14333.5
    464840     14338.1
    464880     14336.4
    464920     14338.3
    464960     14340.2
    465000       14342
    465040     14344.5
    465080     14343.6
    465120     14346.3
    465160     14349.1
    465200     14348.1
    465240     14349.8
    465280     14352.8
    465320     14350.1
    465360     14352.9
    465400     14353.9
    465440       14355
    465480     14356.7
    465520     14357.2
    465560     14360.1
    465600     14357.7
    465640     14362.4
    465680     14360.6
    465720     14362.6
    465760     14364.4
    465800     14366.3
    465840     14368.8
    465880     14367.9
    465920     14370.5
    465960     14373.3
    466000     14372.4
    466040     14374.1
    466080     14377.1
    466120     14374.2
    466160     14377.1
    466200     14378.1
    466240     14379.3
    466280     14380.9
    466320     14381.4
    466360     14384.3
    466400     14381.9
    466440     14386.6
    466480     14384.9
    466520     14386.8
    466560     14388.7
    466600     14390.5
    466640     14393.1
    466680     14392.2
    466720     14394.8
    466760     14397.4
    466800     14396.7
    466840     14398.3
    466880     14401.4
    466920     14398.5
    466960     14401.3
    467000     14402.4
    467040     14403.6
    467080     14405.2
    467120     14405.6
    467160     14408.5
    467200     14406.2
    467240     14410.8
    467280     14409.1
    467320       14411
    467360     14412.9
    467400     14414.7
    467440     14417.3
    467480     14416.5
    467520     14419.1
    467560     14421.6
    467600     14420.9
    467640     14422.5
    467680     14425.7
    467720     14422.7
    467760     14425.6
    467800     14426.6
    467840     14427.7
    467880     14429.4
    467920     14429.7
    467960     14432.7
    468000     14430.4
    468040       14435
    468080     14433.4
    468120     14435.3
    468160     14437.1
    468200     14438.9
    468240     14441.5
    468280     14440.8
    468320     14443.3
    468360     14445.9
    468400     14445.2
    468440     14446.7
    468480       14450
    468520     14446.9
    468560     14449.8
    468600     14450.8
    468640       14452
    468680     14453.6
    468720       14454
    468760     14456.9
    468800     14454.7
    468840     14459.2
    468880     14457.7
    468920     14459.4
    468960     14461.4
    469000     14463.3
    469040     14465.7
    469080     14465.1
    469120     14467.5
    469160     14470.2
    469200     14469.4
    469240       14471
    469280     14474.2
    469320     14471.1
    469360     14474.1
    469400       14475
    469440     14476.3
    469480     14477.9
    469520     14478.2
    469560     14481.2
    469600     14478.9
    469640     14483.4
    469680     14481.8
    469720     14483.7
    469760     14485.6
    469800     14487.5
    469840       14490
    469880     14489.4
    469920     14491.7
    469960     14494.5
    470000     14493.7
    470040     14495.2
    470080     14498.4
    470120     14495.3
    470160     14498.3
    470200     14499.3
    470240     14500.6
    470280     14502.1
    470320     14502.5
    470360     14505.4
    470400     14503.1
    470440     14507.6
    470480     14506.2
    470520       14508
    470560     14509.8
    470600     14511.7
    470640     14514.3
    470680     14513.6
    470720       14516
    470760     14518.7
    470800     14517.9
    470840     14519.4
    470880     14522.6
    470920     14519.6
    470960     14522.6
    471000     14523.5
    471040     14524.8
    471080     14526.3
    471120     14526.7
    471160     14529.7
    471200     14527.3
    471240     14531.9
    471280     14530.4
    471320     14532.3
    471360       14534
    471400     14535.9
    471440     14538.5
    471480     14537.9
    471520     14540.4
    471560       14543
    471600     14542.2
    471640     14543.7
    471680     14546.9
    471720     14543.8
    471760     14546.8
    471800     14547.7
    471840       14549
    471880     14550.5
    471920     14550.9
    471960     14553.9
    472000     14551.5
    472040     14556.1
    472080     14554.7
    472120     14556.5
    472160     14558.2
    472200     14560.2
    472240     14562.8
    472280     14562.1
    472320     14564.6
    472360     14567.2
    472400     14566.4
    472440       14568
    472480     14571.1
    472520     14568.1
    472560     14571.1
    472600       14572
    472640     14573.2
    472680     14574.7
    472720     14575.1
    472760     14578.1
    472800     14575.8
    472840     14580.3
    472880     14578.9
    472920     14580.7
    472960     14582.4
    473000     14584.4
    473040     14587.1
    473080     14586.3
    473120     14588.9
    473160     14591.6
    473200     14590.6
    473240     14592.3
    473280     14595.4
    473320     14592.3
    473360     14595.3
    473400     14596.3
    473440     14597.5
    473480       14599
    473520     14599.3
    473560     14602.4
    473600     14600.2
    473640     14604.6
    473680     14603.2
    473720       14605
    473760     14606.7
    473800     14608.7
    473840     14611.4
    473880     14610.6
    473920     14613.2
    473960     14615.9
    474000     14614.9
    474040     14616.5
    474080     14619.6
    474120     14616.7
    474160     14619.6
    474200     14620.5
    474240     14621.7
    474280     14623.3
    474320     14623.7
    474360     14626.7
    474400     14624.4
    474440     14628.9
    474480     14627.5
    474520     14629.2
    474560     14630.9
    474600       14633
    474640     14635.6
    474680     14634.8
    474720     14637.4
    474760     14640.2
    474800     14639.1
    474840     14640.8
    474880     14643.8
    474920       14641
    474960     14643.8
    475000     14644.7
    475040     14645.8
    475080     14647.6
    475120       14648
    475160       14651
    475200     14648.6
    475240     14653.2
    475280     14651.7
    475320     14653.5
    475360     14655.1
    475400     14657.2
    475440     14659.9
    475480     14659.1
    475520     14661.7
    475560     14664.5
    475600     14663.3
    475640       14665
    475680       14668
    475720     14665.1
    475760     14668.1
    475800     14668.9
    475840       14670
    475880     14671.8
    475920     14672.2
    475960     14675.3
    476000     14672.8
    476040     14677.4
    476080     14675.9
    476120     14677.7
    476160     14679.3
    476200     14681.4
    476240     14684.3
    476280     14683.4
    476320     14685.9
    476360     14688.8
    476400     14687.6
    476440     14689.2
    476480     14692.2
    476520     14689.4
    476560     14692.3
    476600     14693.1
    476640     14694.3
    476680     14696.1
    476720     14696.5
    476760     14699.6
    476800       14697
    476840     14701.7
    476880     14700.1
    476920     14701.9
    476960     14703.5
    477000     14705.7
    477040     14708.6
    477080     14707.7
    477120     14710.2
    477160       14713
    477200     14711.9
    477240     14713.5
    477280     14716.3
    477320     14713.6
    477360     14716.5
    477400     14717.4
    477440     14718.6
    477480     14720.4
    477520     14720.8
    477560     14723.8
    477600     14721.2
    477640       14726
    477680     14724.4
    477720     14726.1
    477760     14727.8
    477800     14729.9
    477840     14732.8
    477880     14731.9
    477920     14734.3
    477960     14737.2
    478000     14736.1
    478040     14737.7
    478080     14740.5
    478120     14737.9
    478160     14740.7
    478200     14741.6
    478240     14742.8
    478280     14744.6
    478320     14744.9
    478360       14748
    478400     14745.5
    478440     14750.3
    478480     14748.5
    478520     14750.2
    478560     14752.1
    478600     14754.1
    478640     14757.1
    478680     14756.2
    478720     14758.6
    478760     14761.5
    478800     14760.3
    478840     14761.9
    478880     14764.8
    478920     14762.2
    478960     14764.9
    479000     14765.9
    479040       14767
    479080     14768.9
    479120     14769.1
    479160     14772.3
    479200     14769.7
    479240     14774.5
    479280     14772.8
    479320     14774.4
    479360     14776.4
    479400     14778.3
    479440     14781.2
    479480     14780.4
    479520     14782.8
    479560     14785.8
    479600     14784.5
    479640     14786.2
    479680       14789
    479720     14786.4
    479760     14789.2
    479800     14790.1
    479840     14791.3
    479880     14793.1
    479920     14793.5
    479960     14796.6
    480000       14794
    480040     14798.8
    480080     14796.9
    480120     14798.6
    480160     14800.6
    480200     14802.6
    480240     14805.5
    480280     14804.7
    480320     14807.1
    480360     14810.2
    480400     14808.8
    480440     14810.4
    480480     14813.2
    480520     14810.7
    480560     14813.4
    480600     14814.4
    480640     14815.5
    480680     14817.3
    480720     14817.8
    480760     14820.9
    480800     14818.3
    480840     14823.1
    480880     14821.2
    480920     14822.9
    480960     14824.9
    481000     14826.8
    481040     14829.8
    481080     14829.1
    481120     14831.4
    481160     14834.4
    481200       14833
    481240     14834.7
    481280     14837.4
    481320     14834.9
    481360     14837.7
    481400     14838.7
    481440     14839.7
    481480     14841.6
    481520     14842.1
    481560     14845.3
    481600     14842.6
    481640     14847.5
    481680     14845.5
    481720     14847.2
    481760     14849.3
    481800       14851
    481840     14854.1
    481880     14853.4
    481920     14855.6
    481960     14858.7
    482000     14857.2
    482040       14859
    482080     14861.7
    482120     14859.2
    482160       14862
    482200     14863.1
    482240     14864.1
    482280     14865.9
    482320     14866.4
    482360     14869.7
    482400     14866.8
    482440     14871.8
    482480     14869.8
    482520     14871.7
    482560     14873.5
    482600     14875.3
    482640     14878.5
    482680     14877.7
    482720       14880
    482760     14882.9
    482800     14881.6
    482840     14883.4
    482880       14886
    482920     14883.6
    482960     14886.2
    483000     14887.5
    483040     14888.4
    483080     14890.1
    483120     14890.8
    483160       14894
    483200     14891.2
    483240     14896.2
    483280     14894.1
    483320       14896
    483360     14897.8
    483400     14899.6
    483440     14902.7
    483480     14902.1
    483520     14904.3
    483560     14907.2
    483600       14906
    483640     14907.7
    483680     14910.4
    483720     14907.9
    483760     14910.6
    483800     14911.9
    483840     14912.7
    483880     14914.5
    483920     14915.1
    483960     14918.3
    484000     14915.4
    484040     14920.4
    484080     14918.4
    484120     14920.4
    484160     14922.1
    484200     14923.9
    484240     14927.2
    484280     14926.4
    484320     14928.6
    484360     14931.6
    484400     14930.3
    484440       14932
    484480     14934.8
    484520     14932.4
    484560     14934.8
    484600     14936.2
    484640     14937.1
    484680     14938.8
    484720     14939.4
    484760     14942.6
    484800     14939.8
    484840     14944.8
    484880     14942.8
    484920     14944.7
    484960     14946.4
    485000     14948.2
    485040     14951.5
    485080     14950.7
    485120     14952.9
    485160     14955.9
    485200     14954.7
    485240     14956.4
    485280     14959.2
    485320     14956.7
    485360     14959.1
    485400     14960.5
    485440     14961.3
    485480     14963.1
    485520     14963.7
    485560     14966.9
    485600     14964.3
    485640     14969.2
    485680     14967.2
    485720     14969.1
    485760     14970.7
    485800     14972.6
    485840     14975.9
    485880     14975.1
    485920     14977.3
    485960     14980.2
    486000       14979
    486040     14980.8
    486080     14983.5
    486120       14981
    486160     14983.5
    486200       14985
    486240     14985.7
    486280     14987.4
    486320       14988
    486360     14991.2
    486400     14988.6
    486440     14993.5
    486480     14991.5
    486520     14993.5
    486560     14995.1
    486600       14997
    486640     15000.2
    486680     14999.6
    486720     15001.6
    486760     15004.5
    486800     15003.4
    486840     15005.2
    486880     15007.9
    486920     15005.5
    486960     15007.9
    487000     15009.3
    487040       15010
    487080     15011.7
    487120     15012.3
    487160     15015.6
    487200     15012.9
    487240     15017.9
    487280     15015.9
    487320     15017.8
    487360     15019.3
    487400     15021.4
    487440     15024.6
    487480       15024
    487520     15025.9
    487560     15028.8
    487600     15027.8
    487640     15029.6
    487680     15032.2
    487720     15029.8
    487760     15032.3
    487800     15033.5
    487840     15034.4
    487880     15036.1
    487920     15036.7
    487960       15040
    488000     15037.3
    488040     15042.2
    488080     15040.3
    488120     15042.1
    488160     15043.7
    488200     15045.7
    488240       15049
    488280     15048.3
    488320     15050.2
    488360     15053.1
    488400     15052.2
    488440     15053.9
    488480     15056.6
    488520     15054.2
    488560     15056.6
    488600     15057.9
    488640     15058.8
    488680     15060.4
    488720     15061.1
    488760     15064.5
    488800     15061.6
    488840     15066.6
    488880     15064.6
    488920     15066.5
    488960     15068.1
    489000       15070
    489040     15073.5
    489080     15072.7
    489120     15074.5
    489160     15077.4
    489200     15076.5
    489240     15078.2
    489280       15081
    489320     15078.6
    489360     15080.9
    489400     15082.2
    489440     15083.2
    489480     15084.8
    489520     15085.5
    489560     15088.8
    489600       15086
    489640     15090.9
    489680     15088.9
    489720     15090.8
    489760     15092.4
    489800     15094.5
    489840     15097.9
    489880     15097.1
    489920     15098.8
    489960     15101.8
    490000     15100.9
    490040     15102.5
    490080     15105.4
    490120     15102.9
    490160     15105.2
    490200     15106.6
    490240     15107.5
    490280     15109.1
    490320     15109.8
    490360     15113.2
    490400     15110.3
    490440     15115.2
    490480     15113.2
    490520     15115.3
    490560     15116.7
    490600     15118.8
    490640     15122.2
    490680     15121.4
    490720     15123.1
    490760     15126.1
    490800     15125.2
    490840     15126.8
    490880     15129.6
    490920     15127.2
    490960     15129.5
    491000     15130.9
    491040     15131.9
    491080     15133.4
    491120     15134.1
    491160     15137.5
    491200     15134.7
    491240     15139.6
    491280     15137.5
    491320     15139.6
    491360       15141
    491400     15143.2
    491440     15146.6
    491480     15145.8
    491520     15147.5
    491560     15150.5
    491600     15149.4
    491640       15151
    491680       15154
    491720     15151.6
    491760     15153.8
    491800     15155.2
    491840     15156.2
    491880     15157.7
    491920     15158.5
    491960     15161.9
    492000     15159.1
    492040       15164
    492080     15161.9
    492120     15164.1
    492160     15165.3
    492200     15167.6
    492240     15170.9
    492280     15170.2
    492320     15171.9
    492360     15174.9
    492400     15173.9
    492440     15175.4
    492480     15178.4
    492520     15176.1
    492560     15178.2
    492600     15179.6
    492640     15180.5
    492680     15182.1
    492720       15183
    492760     15186.3
    492800     15183.4
    492840     15188.4
    492880     15186.3
    492920     15188.5
    492960     15189.6
    493000       15192
    493040     15195.3
    493080     15194.6
    493120     15196.2
    493160     15199.2
    493200     15198.2
    493240     15199.7
    493280     15202.8
    493320     15200.4
    493360     15202.6
    493400       15204
    493440     15204.7
    493480     15206.4
    493520     15207.3
    493560     15210.6
    493600     15207.7
    493640     15212.8
    493680     15210.5
    493720     15212.8
    493760     15213.9
    493800     15216.3
    493840     15219.6
    493880     15218.8
    493920     15220.5
    493960     15223.6
    494000     15222.5
    494040       15224
    494080     15227.1
    494120     15224.7
    494160     15226.8
    494200     15228.2
    494240     15229.1
    494280     15230.7
    494320     15231.7
    494360     15234.9
    494400       15232
    494440     15237.1
    494480     15234.9
    494520     15237.1
    494560     15238.3
    494600     15240.7
    494640     15244.1
    494680     15243.2
    494720     15244.9
    494760     15247.9
    494800     15246.9
    494840     15248.4
    494880     15251.5
    494920       15249
    494960     15251.2
    495000     15252.6
    495040     15253.5
    495080       15255
    495120       15256
    495160     15259.3
    495200     15256.3
    495240     15261.4
    495280     15259.2
    495320     15261.4
    495360     15262.6
    495400     15264.9
    495440     15268.4
    495480     15267.5
    495520     15269.2
    495560     15272.2
    495600     15271.2
    495640     15272.6
    495680     15275.9
    495720     15273.2
    495760     15275.5
    495800       15277
    495840     15277.8
    495880     15279.4
    495920     15280.3
    495960     15283.5
    496000     15280.6
    496040     15285.7
    496080     15283.6
    496120     15285.7
    496160     15286.9
    496200     15289.2
    496240     15292.7
    496280     15291.8
    496320     15293.5
    496360     15296.5
    496400     15295.6
    496440       15297
    496480     15300.2
    496520     15297.6
    496560     15299.7
    496600     15301.3
    496640     15302.1
    496680     15303.6
    496720     15304.6
    496760     15307.7
    496800     15304.9
    496840     15309.9
    496880     15307.9
    496920       15310
    496960     15311.2
    497000     15313.6
    497040       15317
    497080     15316.1
    497120     15317.7
    497160     15320.7
    497200     15319.9
    497240     15321.3
    497280     15324.5
    497320     15321.9
    497360       15324
    497400     15325.6
    497440     15326.3
    497480     15327.9
    497520     15328.8
    497560       15332
    497600     15329.1
    497640     15334.2
    497680     15332.1
    497720     15334.2
    497760     15335.5
    497800     15337.9
    497840     15341.3
    497880     15340.5
    497920     15341.9
    497960       15345
    498000     15344.1
    498040     15345.5
    498080     15348.8
    498120     15346.2
    498160     15348.2
    498200     15349.9
    498240     15350.7
    498280     15352.1
    498320     15353.1
    498360     15356.3
    498400     15353.4
    498440     15358.4
    498480     15356.4
    498520     15358.6
    498560     15359.9
    498600     15362.3
    498640     15365.6
    498680     15364.7
    498720     15366.1
    498760     15369.3
    498800     15368.3
    498840     15369.8
    498880     15373.1
    498920     15370.4
    498960     15372.5
    499000     15374.2
    499040       15375
    499080     15376.4
    499120     15377.4
    499160     15380.5
    499200     15377.7
    499240     15382.6
    499280     15380.7
    499320     15382.8
    499360     15384.1
    499400     15386.6
    499440     15389.9
    499480     15388.9
    499520     15390.5
    499560     15393.6
    499600     15392.6
    499640     15394.1
    499680     15397.5
    499720     15394.8
    499760     15396.8
    499800     15398.5
    499840     15399.4
    499880     15400.7
    499920     15401.7
    499960     15404.9
    500000       15402
    500040     15406.9
    500080       15405
    500120     15407.2
    500160     15408.4
    500200     15410.9
    500240     15414.2
    500280     15413.3
    500320     15414.8
    500360     15417.9
    500400       15417
    500440     15418.5
    500480     15421.8
    500520       15419
    500560     15421.1
    500600     15422.8
    500640     15423.7
    500680       15425
    500720     15426.1
    500760     15429.2
    500800     15426.3
    500840     15431.2
    500880     15429.3
    500920     15431.5
    500960     15432.8
    501000     15435.3
    501040     15438.6
    501080     15437.7
    501120     15439.1
    501160     15442.3
    501200     15441.3
    501240     15442.9
    501280       15446
    501320     15443.4
    501360     15445.4
    501400     15447.1
    501440     15448.1
    501480     15449.3
    501520     15450.4
    501560     15453.4
    501600     15450.7
    501640     15455.6
    501680     15453.7
    501720     15455.8
    501760       15457
    501800     15459.6
    501840     15462.9
    501880       15462
    501920     15463.3
    501960     15466.7
    502000     15465.6
    502040     15467.3
    502080     15470.3
    502120     15467.7
    502160     15469.6
    502200     15471.4
    502240     15472.4
    502280     15473.5
    502320     15474.7
    502360     15477.7
    502400     15475.1
    502440     15479.9
    502480       15478
    502520     15480.1
    502560     15481.3
    502600     15483.8
    502640     15487.4
    502680     15486.3
    502720     15487.6
    502760       15491
    502800     15489.9
    502840     15491.6
    502880     15494.6
    502920       15492
    502960     15493.9
    503000     15495.7
    503040     15496.6
    503080     15497.8
    503120       15499
    503160     15502.1
    503200     15499.4
    503240     15504.2
    503280     15502.2
    503320     15504.4
    503360     15505.6
    503400     15508.1
    503440     15511.7
    503480     15510.6
    503520     15511.9
    503560     15515.3
    503600     15514.3
    503640     15515.9
    503680     15518.9
    503720     15516.2
    503760     15518.2
    503800       15520
    503840       15521
    503880     15522.1
    503920     15523.3
    503960     15526.3
    504000     15523.6
    504040     15528.5
    504080     15526.5
    504120     15528.6
    504160     15529.9
    504200     15532.4
    504240     15535.9
    504280     15534.9
    504320     15536.1
    504360     15539.6
    504400     15538.6
    504440     15540.3
    504480     15543.1
    504520     15540.5
    504560     15542.4
    504600     15544.2
    504640     15545.2
    504680     15546.4
    504720     15547.5
    504760     15550.5
    504800     15547.9
    504840     15552.8
    504880     15550.6
    504920     15552.8
    504960     15554.2
    505000     15556.6
    505040     15560.2
    505080     15559.2
    505120     15560.3
    505160     15563.7
    505200     15562.8
    505240     15564.4
    505280     15567.5
    505320     15564.6
    505360     15566.6
    505400     15568.4
    505440     15569.4
    505480     15570.4
    505520     15571.8
    505560     15574.8
    505600     15572.1
    505640       15577
    505680     15574.7
    505720     15577.1
    505760     15578.4
    505800     15580.7
    505840     15584.4
    505880     15583.3
    505920     15584.5
    505960     15587.7
    506000     15586.9
    506040     15588.5
    506080     15591.6
    506120     15588.8
    506160     15590.7
    506200     15592.7
    506240     15593.6
    506280     15594.5
    506320     15595.8
    506360       15599
    506400     15596.3
    506440     15601.2
    506480     15598.9
    506520     15601.3
    506560     15602.7
    506600       15605
    506640     15608.7
    506680     15607.6
    506720     15608.8
    506760     15611.9
    506800     15611.1
    506840     15612.8
    506880     15615.7
    506920     15612.9
    506960       15615
    507000       15617
    507040     15617.8
    507080     15618.7
    507120     15620.1
    507160     15623.1
    507200     15620.5
    507240     15625.3
    507280       15623
    507320     15625.5
    507360     15626.9
    507400     15629.2
    507440     15632.8
    507480     15631.9
    507520     15633.1
    507560     15636.1
    507600     15635.4
    507640       15637
    507680     15639.9
    507720     15637.1
    507760     15639.2
    507800     15641.2
    507840       15642
    507880     15642.9
    507920     15644.4
    507960     15647.4
    508000     15644.9
    508040     15649.4
    508080     15647.3
    508120     15649.7
    508160       15651
    508200     15653.4
    508240       15657
    508280     15656.1
    508320     15657.3
    508360     15660.4
    508400     15659.6
    508440     15661.1
    508480     15664.1
    508520     15661.3
    508560     15663.4
    508600     15665.5
    508640     15666.2
    508680     15667.1
    508720     15668.7
    508760     15671.7
    508800     15669.2
    508840     15673.7
    508880     15671.5
    508920       15674
    508960     15675.4
    509000     15677.7
    509040     15681.3
    509080     15680.4
    509120     15681.6
    509160     15684.6
    509200     15683.9
    509240     15685.4
    509280     15688.2
    509320     15685.7
    509360     15687.5
    509400     15689.9
    509440     15690.5
    509480     15691.3
    509520     15692.9
    509560     15696.1
    509600     15693.5
    509640     15697.9
    509680     15695.7
    509720     15698.1
    509760     15699.4
    509800     15701.9
    509840     15705.6
    509880     15704.7
    509920     15705.9
    509960     15708.8
    510000     15708.4
    510040     15709.7
    510080     15712.6
    510120       15710
    510160     15711.8
    510200     15714.2
    510240     15714.7
    510280     15715.5
    510320     15717.1
    510360     15720.3
    510400     15717.8
    510440     15722.3
    510480       15720
    510520     15722.4
    510560     15723.8
    510600     15726.2
    510640     15729.9
    510680     15728.9
    510720     15730.3
    510760     15733.1
    510800     15732.6
    510840     15734.1
    510880     15736.8
    510920     15734.3
    510960       15736
    511000     15738.5
    511040       15739
    511080     15739.7
    511120     15741.5
    511160     15744.6
    511200     15742.3
    511240     15746.5
    511280     15744.3
    511320     15746.7
    511360     15748.1
    511400     15750.5
    511440     15754.3
    511480     15753.2
    511520     15754.7
    511560     15757.4
    511600     15756.9
    511640     15758.4
    511680     15761.1
    511720     15758.6
    511760     15760.3
    511800     15762.8
    511840     15763.4
    511880     15763.9
    511920     15765.8
    511960     15768.9
    512000     15766.6
    512040     15770.8
    512080     15768.6
    512120     15771.1
    512160     15772.6
    512200     15774.8
    512240     15778.7
    512280     15777.5
    512320     15778.9
    512360     15781.7
    512400     15781.2
    512440     15782.8
    512480     15785.5
    512520       15783
    512560     15784.7
    512600     15787.2
    512640     15787.7
    512680     15788.2
    512720     15790.2
    512760     15793.2
    512800     15790.9
    512840     15795.1
    512880       15793
    512920     15795.4
    512960     15796.9
    513000     15799.1
    513040       15803
    513080     15801.8
    513120     15803.4
    513160       15806
    513200     15805.5
    513240     15807.1
    513280     15809.9
    513320     15807.4
    513360     15809.2
    513400     15811.5
    513440       15812
    513480     15812.6
    513520     15814.5
    513560     15817.6
    513600     15815.2
    513640     15819.5
    513680     15817.3
    513720     15819.8
    513760     15821.2
    513800     15823.5
    513840     15827.2
    513880     15826.2
    513920     15827.8
    513960     15830.3
    514000     15829.9
    514040     15831.6
    514080     15834.3
    514120     15831.8
    514160     15833.7
    514200     15835.9
    514240     15836.4
    514280       15837
    514320     15838.8
    514360       15842
    514400     15839.6
    514440       15844
    514480     15841.8
    514520     15844.3
    514560     15845.7
    514600     15847.9
    514640     15851.6
    514680     15850.6
    514720     15852.1
    514760     15854.6
    514800     15854.3
    514840     15855.9
    514880     15858.7
    514920     15856.1
    514960     15858.1
    515000     15860.3
    515040     15860.9
    515080     15861.3
    515120     15863.2
    515160     15866.4
    515200     15863.8
    515240     15868.4
    515280     15866.2
    515320     15868.6
    515360     15870.2
    515400     15872.4
    515440     15876.1
    515480       15875
    515520     15876.7
    515560     15879.2
    515600     15878.7
    515640     15880.3
    515680     15883.1
    515720     15880.6
    515760     15882.6
    515800     15884.6
    515840     15885.3
    515880     15885.7
    515920     15887.6
    515960     15890.7
    516000     15888.2
    516040     15892.8
    516080     15890.7
    516120       15893
    516160     15894.6
    516200     15896.8
    516240     15900.5
    516280     15899.4
    516320     15901.1
    516360     15903.5
    516400     15903.2
    516440     15904.6
    516480     15907.4
    516520     15905.1
    516560     15906.9
    516600       15909
    516640     15909.8
    516680       15910
    516720     15911.9
    516760       15915
    516800     15912.5
    516840       15917
    516880       15915
    516920     15917.4
    516960     15919.1
    517000     15921.1
    517040     15924.8
    517080     15923.7
    517120     15925.4
    517160     15927.9
    517200     15927.5
    517240       15929
    517280     15931.8
    517320     15929.5
    517360     15931.2
    517400     15933.4
    517440     15934.2
    517480     15934.3
    517520     15936.2
    517560     15939.3
    517600     15936.8
    517640     15941.5
    517680     15939.3
    517720     15941.8
    517760     15943.5
    517800     15945.4
    517840     15949.2
    517880       15948
    517920     15949.7
    517960     15952.3
    518000     15951.8
    518040     15953.5
    518080     15956.2
    518120     15953.8
    518160     15955.5
    518200     15957.9
    518240     15958.5
    518280     15958.6
    518320     15960.6
    518360     15963.8
    518400     15961.2
    518440     15965.9
    518480     15963.7
    518520     15966.1
    518560     15967.9
    518600     15969.9
    518640     15973.7
    518680     15972.4
    518720     15974.1
    518760     15976.7
    518800     15976.3
    518840     15977.9
    518880     15980.5
    518920     15978.1
    518960     15979.9
    519000     15982.2
    519040     15982.9
    519080       15983
    519120       15985
    519160     15988.2
    519200     15985.6
    519240     15990.4
    519280     15988.1
    519320     15990.6
    519360     15992.3
    519400     15994.3
    519440       15998
    519480     15996.8
    519520     15998.5
    519560     16001.1
    519600     16000.8
    519640     16002.4
    519680       16005
    519720     16002.4
    519760     16004.4
    519800     16006.6
    519840     16007.3
    519880     16007.3
    519920     16009.4
    519960     16012.6
    520000       16010
    520040     16014.9
    520080     16012.5
    520120     16015.1
    520160     16016.7
    520200     16018.7
    520240     16022.5
    520280     16021.2
    520320     16022.9
    520360     16025.6
    520400     16025.3
    520440     16026.9
    520480     16029.4
    520520     16026.8
    520560     16028.9
    520600     16031.1
    520640     16031.7
    520680     16031.8
    520720     16033.8
    520760     16037.1
    520800     16034.6
    520840     16039.4
    520880       16037
    520920     16039.5
    520960     16041.2
    521000     16043.2
    521040     16047.1
    521080     16045.6
    521120     16047.4
    521160     16050.1
    521200     16049.7
    521240     16051.4
    521280       16054
    521320     16051.3
    521360     16053.4
    521400     16055.7
    521440     16056.2
    521480     16056.4
    521520     16058.3
    521560     16061.5
    521600       16059
    521640     16063.9
    521680     16061.4
    521720       16064
    521760     16065.7
    521800     16067.6
    521840     16071.6
    521880     16070.1
    521920     16071.9
    521960     16074.5
    522000     16074.1
    522040     16075.8
    522080     16078.5
    522120     16075.7
    522160     16077.9
    522200     16080.1
    522240     16080.6
    522280     16080.9
    522320     16082.8
    522360     16086.1
    522400     16083.5
    522440     16088.4
    522480     16085.9
    522520     16088.5
    522560     16090.2
    522600     16092.1
    522640     16096.1
    522680     16094.6
    522720     16096.3
    522760     16099.1
    522800     16098.7
    522840     16100.4
    522880       16103
    522920     16100.1
    522960     16102.4
    523000     16104.6
    523040       16105
    523080     16105.4
    523120     16107.4
    523160     16110.4
    523200       16108
    523240     16112.7
    523280     16110.4
    523320       16113
    523360     16114.7
    523400     16116.5
    523440     16120.6
    523480       16119
    523520     16120.7
    523560     16123.5
    523600     16123.2
    523640     16124.7
    523680     16127.4
    523720     16124.6
    523760     16126.9
    523800       16129
    523840     16129.4
    523880     16129.9
    523920     16131.8
    523960     16134.9
    524000     16132.5
    524040     16137.1
    524080     16134.9
    524120     16137.5
    524160     16139.3
    524200     16140.9
    524240     16145.2
    524280     16143.4
    524320     16145.1
    524360     16148.1
    524400     16147.7
    524440     16149.1
    524480     16151.9
    524520       16149
    524560     16151.3
    524600     16153.6
    524640     16153.9
    524680     16154.3
    524720     16156.3
    524760     16159.3
    524800     16156.9
    524840     16161.6
    524880     16159.5
    524920       16162
    524960     16163.8
    525000     16165.3
    525040     16169.6
    525080     16167.9
    525120     16169.5
    525160     16172.6
    525200     16172.2
    525240     16173.7
    525280     16176.5
    525320     16173.5
    525360     16175.9
    525400     16178.2
    525440     16178.4
    525480     16178.7
    525520     16180.9
    525560       16184
    525600     16181.5
    525640     16186.1
    525680     16183.9
    525720     16186.5
    525760     16188.4
    525800     16189.9
    525840     16194.2
    525880     16192.6
    525920       16194
    525960       16197
    526000     16196.7
    526040     16198.2
    526080       16201
    526120     16197.9
    526160     16200.4
    526200     16202.8
    526240     16202.9
    526280     16203.2
    526320     16205.4
    526360     16208.5
    526400     16206.1
    526440     16210.7
    526480     16208.5
    526520     16211.1
    526560     16212.9
    526600     16214.6
    526640     16218.8
    526680       16217
    526720     16218.6
    526760     16221.6
    526800     16221.3
    526840     16222.8
    526880     16225.6
    526920     16222.5
    526960       16225
    527000     16227.2
    527040     16227.4
    527080     16227.8
    527120       16230
    527160     16233.1
    527200     16230.5
    527240     16235.3
    527280     16233.1
    527320     16235.6
    527360     16237.5
    527400     16239.1
    527440     16243.3
    527480     16241.8
    527520     16243.2
    527560     16246.2
    527600     16245.9
    527640     16247.3
    527680     16250.2
    527720       16247
    527760     16249.5
    527800     16251.8
    527840     16251.9
    527880     16252.4
    527920     16254.6
    527960     16257.7
    528000     16254.9
    528040     16259.8
    528080     16257.6
    528120     16260.1
    528160     16262.1
    528200     16263.6
    528240     16267.9
    528280     16266.3
    528320     16267.8
    528360     16270.8
    528400     16270.4
    528440     16271.9
    528480     16274.8
    528520     16271.6
    528560     16273.9
    528600     16276.4
    528640     16276.3
    528680     16276.9
    528720     16279.2
    528760     16282.3
    528800     16279.5
    528840     16284.4
    528880     16282.1
    528920     16284.7
    528960     16286.6
    529000     16288.2
    529040     16292.5
    529080     16290.9
    529120     16292.3
    529160     16295.3
    529200     16295.1
    529240     16296.4
    529280     16299.3
    529320     16296.1
    529360     16298.6
    529400     16300.9
    529440       16301
    529480     16301.5
    529520     16303.8
    529560     16306.9
    529600     16304.2
    529640     16309.1
    529680     16306.8
    529720     16309.3
    529760     16311.2
    529800     16312.8
    529840     16317.2
    529880     16315.5
    529920     16316.9
    529960     16319.8
    530000     16319.6
    530040       16321
    530080     16323.9
    530120     16320.8
    530160     16323.2
    530200     16325.6
    530240     16325.6
    530280     16326.1
    530320     16328.4
    530360     16331.4
    530400     16328.7
    530440     16333.6
    530480     16331.5
    530520     16333.9
    530560     16335.9
    530600     16337.3
    530640     16341.8
    530680       16340
    530720     16341.4
    530760     16344.4
    530800     16344.2
    530840     16345.7
    530880     16348.4
    530920     16345.3
    530960     16347.8
    531000     16350.1
    531040     16350.1
    531080     16350.6
    531120       16353
    531160       16356
    531200     16353.1
    531240     16358.1
    531280       16356
    531320     16358.3
    531360     16360.6
    531400     16361.9
    531440     16366.4
    531480     16364.6
    531520     16365.8
    531560       16369
    531600     16368.8
    531640     16370.3
    531680       16373
    531720     16369.9
    531760     16372.4
    531800     16374.7
    531840     16374.9
    531880     16375.3
    531920     16377.6
    531960     16380.6
    532000     16377.6
    532040     16382.7
    532080     16380.6
    532120     16382.9
    532160     16385.2
    532200     16386.5
    532240     16390.8
    532280     16389.3
    532320     16390.4
    532360     16393.6
    532400     16393.5
    532440     16394.9
    532480     16397.7
    532520     16394.5
    532560       16397
    532600     16399.3
    532640     16399.4
    532680       16400
    532720     16402.1
    532760     16405.2
    532800     16402.2
    532840     16407.3
    532880     16405.1
    532920     16407.4
    532960     16409.8
    533000     16411.2
    533040     16415.4
    533080     16413.8
    533120     16415.1
    533160     16418.2
    533200     16418.1
    533240     16419.5
    533280     16422.2
    533320     16419.1
    533360     16421.5
    533400       16424
    533440       16424
    533480     16424.6
    533520     16426.7
    533560     16429.7
    533600     16426.9
    533640     16431.9
    533680     16429.7
    533720       16432
    533760     16434.5
    533800     16435.7
    533840     16440.1
    533880     16438.4
    533920     16439.7
    533960     16442.8
    534000     16442.6
    534040     16444.1
    534080     16446.8
    534120     16443.8
    534160       16446
    534200     16448.4
    534240     16448.4
    534280     16449.2
    534320     16451.2
    534360     16454.2
    534400     16451.5
    534440     16456.5
    534480     16454.3
    534520     16456.5
    534560     16459.1
    534600     16460.3
    534640     16464.5
    534680       16463
    534720     16464.3
    534760     16467.4
    534800     16467.3
    534840     16468.7
    534880     16471.3
    534920     16468.4
    534960     16470.5
    535000     16472.9
    535040       16473
    535080     16473.7
    535120     16475.7
    535160     16478.9
    535200     16476.1
    535240     16481.1
    535280     16478.8
    535320     16481.2
    535360     16483.6
    535400     16484.7
    535440       16489
    535480     16487.5
    535520     16488.7
    535560     16491.8
    535600     16491.9
    535640     16493.3
    535680     16495.8
    535720     16493.1
    535760       16495
    535800     16497.4
    535840     16497.5
    535880     16498.3
    535920     16500.3
    535960     16503.6
    536000     16500.6
    536040     16505.7
    536080     16503.4
    536120       16506
    536160     16508.2
    536200     16509.3
    536240     16513.6
    536280       16512
    536320     16513.4
    536360     16516.4
    536400     16516.6
    536440     16517.9
    536480     16520.5
    536520     16517.6
    536560     16519.5
    536600       16522
    536640     16522.2
    536680       16523
    536720     16524.9
    536760     16528.2
    536800     16525.3
    536840     16530.5
    536880     16528.1
    536920     16530.6
    536960     16532.8
    537000     16533.9
    537040     16538.3
    537080     16536.5
    537120       16538
    537160     16541.1
    537200     16541.2
    537240     16542.5
    537280     16545.2
    537320     16542.3
    537360     16544.1
    537400     16546.7
    537440     16546.9
    537480     16547.7
    537520     16549.6
    537560     16552.8
    537600     16549.8
    537640     16555.1
    537680     16552.8
    537720     16555.3
    537760     16557.6
    537800     16558.5
    537840     16562.8
    537880     16561.2
    537920     16562.7
    537960     16565.8
    538000     16565.9
    538040     16567.1
    538080     16569.7
    538120     16566.9
    538160     16568.6
    538200     16571.3
    538240     16571.6
    538280     16572.2
    538320     16574.3
    538360     16577.4
    538400     16574.3
    538440     16579.8
    538480     16577.4
    538520     16579.9
    538560     16582.2
    538600     16583.1
    538640     16587.4
    538680     16585.7
    538720     16587.3
    538760     16590.4
    538800     16590.5
    538840     16591.7
    538880     16594.3
    538920     16591.5
    538960     16593.4
    539000     16595.8
    539040     16596.3
    539080     16596.9
    539120     16598.8
    539160     16601.9
    539200     16598.8
    539240     16604.3
    539280       16602
    539320     16604.6
    539360     16606.8
    539400     16607.7
    539440       16612
    539480     16610.3
    539520     16611.9
    539560       16615
    539600     16615.2
    539640     16616.3
    539680       16619
    539720     16616.1
    539760     16618.1
    539800     16620.4
    539840     16620.9
    539880     16621.4
    539920     16623.3
    539960     16626.6
    540000     16623.5
    540040     16628.9
    540080     16626.6
    540120     16629.1
    540160     16631.4
    540200     16632.3
    540240     16636.7
    540280       16635
    540320     16636.4
    540360     16639.6
    540400     16639.8
    540440     16640.8
    540480     16643.6
    540520     16640.8
    540560     16642.8
    540600       16645
    540640     16645.5
    540680     16646.1
    540720       16648
    540760     16651.3
    540800     16648.1
    540840     16653.7
    540880     16651.2
    540920     16653.7
    540960       16656
    541000     16656.9
    541040     16661.2
    541080     16659.5
    541120       16661
    541160     16664.3
    541200     16664.4
    541240     16665.5
    541280     16668.2
    541320     16665.5
    541360     16667.5
    541400     16669.6
    541440       16670
    541480     16670.7
    541520     16672.6
    541560     16675.9
    541600     16672.7
    541640     16678.2
    541680     16675.8
    541720     16678.3
    541760     16680.7
    541800     16681.5
    541840     16685.8
    541880     16684.1
    541920     16685.6
    541960     16688.9
    542000       16689
    542040       16690
    542080     16692.7
    542120       16690
    542160     16692.2
    542200     16694.1
    542240     16694.6
    542280     16695.2
    542320     16697.2
    542360     16700.5
    542400     16697.3
    542440     16702.8
    542480     16700.4
    542520     16702.9
    542560     16705.3
    542600     16706.2
    542640     16710.5
    542680     16708.7
    542720     16710.2
    542760     16713.5
    542800     16713.6
    542840     16714.8
    542880     16717.3
    542920     16714.6
    542960     16716.8
    543000     16718.7
    543040     16719.1
    543080     16719.8
    543120     16721.9
    543160     16725.2
    543200     16721.9
    543240     16727.5
    543280     16724.9
    543320     16727.5
    543360     16729.9
    543400     16730.7
    543440       16735
    543480     16733.4
    543520     16734.8
    543560     16738.2
    543600     16738.1
    543640     16739.4
    543680     16741.9
    543720     16739.3
    543760     16741.3
    543800     16743.3
    543840     16743.7
    543880     16744.4
    543920     16746.5
    543960     16749.8
    544000     16746.5
    544040     16752.1
    544080     16749.6
    544120       16752
    544160     16754.4
    544200     16755.4
    544240     16759.7
    544280     16757.9
    544320     16759.4
    544360     16762.8
    544400     16762.8
    544440       16764
    544480     16766.4
    544520     16763.9
    544560     16765.8
    544600     16767.9
    544640     16768.3
    544680     16768.9
    544720     16771.1
    544760     16774.4
    544800     16771.1
    544840     16776.7
    544880     16774.2
    544920     16776.6
    544960       16779
    545000       16780
    545040     16784.3
    545080     16782.4
    545120       16784
    545160     16787.3
    545200     16787.4
    545240     16788.5
    545280       16791
    545320     16788.4
    545360     16790.4
    545400     16792.5
    545440       16793
    545480     16793.5
    545520     16795.6
    545560     16798.9
    545600     16795.7
    545640     16801.2
    545680     16798.7
    545720     16801.2
    545760     16803.6
    545800     16804.6
    545840     16808.9
    545880     16806.9
    545920     16808.6
    545960     16811.9
    546000     16811.8
    546040     16813.1
    546080     16815.7
    546120       16813
    546160     16815.1
    546200     16817.1
    546240     16817.5
    546280       16818
    546320     16820.1
    546360     16823.5
    546400     16820.2
    546440     16825.7
    546480     16823.4
    546520     16825.8
    546560     16828.2
    546600     16829.2
    546640     16833.3
    546680     16831.4
    546720     16833.2
    546760     16836.5
    546800     16836.3
    546840     16837.7
    546880     16840.2
    546920     16837.6
    546960     16839.6
    547000     16841.7
    547040     16841.8
    547080     16842.5
    547120     16844.6
    547160       16848
    547200     16844.8
    547240     16850.3
    547280     16847.8
    547320     16850.2
    547360     16852.6
    547400     16853.8
    547440     16857.9
    547480     16855.9
    547520     16857.5
    547560       16861
    547600     16860.8
    547640     16862.2
    547680     16864.6
    547720     16862.1
    547760     16864.2
    547800     16866.2
    547840     16866.3
    547880     16866.9
    547920       16869
    547960     16872.6
    548000     16869.3
    548040     16874.9
    548080     16872.4
    548120     16874.8
    548160     16877.2
    548200     16878.4
    548240     16882.5
    548280     16880.3
    548320     16881.9
    548360     16885.5
    548400     16885.3
    548440     16886.6
    548480       16889
    548520     16886.6
    548560     16888.7
    548600     16890.6
    548640     16890.9
    548680     16891.4
    548720     16893.6
    548760     16897.2
    548800     16893.9
    548840     16899.1
    548880     16896.8
    548920     16899.3
    548960     16901.6
    549000     16902.9
    549040       16907
    549080     16904.8
    549120     16906.6
    549160     16910.1
    549200     16909.9
    549240     16911.1
    549280     16913.6
    549320       16911
    549360     16913.2
    549400     16915.1
    549440     16915.4
    549480     16916.1
    549520     16918.1
    549560     16921.6
    549600     16918.5
    549640     16923.7
    549680     16921.4
    549720     16923.8
    549760     16926.1
    549800     16927.3
    549840     16931.6
    549880     16929.3
    549920     16931.2
    549960     16934.6
    550000     16934.4
    550040     16935.7
    550080       16938
    550120     16935.6
    550160     16937.6
    550200     16939.6
    550240     16939.9
    550280     16940.5
    550320     16942.6
    550360     16946.2
    550400       16943
    550440     16948.2
    550480     16945.9
    550520     16948.3
    550560     16950.6
    550600     16951.9
    550640     16956.1
    550680     16953.9
    550720     16955.8
    550760     16959.1
    550800     16958.9
    550840     16960.3
    550880     16962.6
    550920     16960.3
    550960     16962.3
    551000     16964.2
    551040     16964.5
    551080       16965
    551120     16967.1
    551160     16970.7
    551200     16967.6
    551240     16972.8
    551280     16970.4
    551320     16972.9
    551360     16975.2
    551400     16976.4
    551440     16980.8
    551480     16978.4
    551520     16980.4
    551560     16983.7
    551600     16983.4
    551640       16985
    551680     16987.2
    551720       16985
    551760     16986.9
    551800     16988.8
    551840     16989.1
    551880     16989.5
    551920     16991.7
    551960     16995.2
    552000     16992.3
    552040     16997.3
    552080       16995
    552120     16997.4
    552160     16999.8
    552200       17001
    552240     17005.4
    552280     17003.1
    552320       17005
    552360     17008.3
    552400     17007.9
    552440     17009.6
    552480     17011.7
    552520     17009.6
    552560     17011.4
    552600     17013.3
    552640     17013.7
    552680     17014.2
    552720     17016.2
    552760     17019.9
    552800     17016.8
    552840     17021.9
    552880     17019.6
    552920     17022.1
    552960     17024.2
    553000     17025.5
    553040       17030
    553080     17027.7
    553120     17029.4
    553160     17032.9
    553200     17032.3
    553240     17034.2
    553280     17036.3
    553320     17034.1
    553360     17035.9
    553400     17037.9
    553440     17038.3
    553480     17038.7
    553520     17040.9
    553560     17044.3
    553600     17041.4
    553640     17046.3
    553680       17044
    553720     17046.6
    553760     17048.6
    553800       17050
    553840     17054.6
    553880     17052.3
    553920     17053.9
    553960     17057.4
    554000     17056.8
    554040     17058.7
    554080     17060.7
    554120     17058.5
    554160     17060.3
    554200     17062.3
    554240     17062.8
    554280     17063.1
    554320     17065.3
    554360     17068.7
    554400     17065.9
    554440     17070.7
    554480     17068.6
    554520     17071.1
    554560       17073
    554600     17074.6
    554640     17079.1
    554680     17076.9
    554720     17078.4
    554760       17082
    554800     17081.3
    554840     17083.4
    554880     17085.2
    554920       17083
    554960     17084.9
    555000     17086.8
    555040     17087.3
    555080     17087.7
    555120     17089.8
    555160     17093.2
    555200     17090.4
    555240     17095.3
    555280     17093.2
    555320     17095.7
    555360     17097.5
    555400     17099.2
    555440     17103.6
    555480     17101.3
    555520     17102.9
    555560     17106.6
    555600     17105.7
    555640     17107.9
    555680     17109.7
    555720     17107.6
    555760     17109.4
    555800     17111.2
    555840     17111.8
    555880     17112.3
    555920     17114.2
    555960     17117.7
    556000     17114.9
    556040     17119.8
    556080     17117.6
    556120     17120.2
    556160     17122.1
    556200     17123.6
    556240     17128.1
    556280     17125.7
    556320     17127.5
    556360       17131
    556400     17130.1
    556440     17132.4
    556480       17134
    556520       17132
    556560     17133.9
    556600     17135.6
    556640     17136.4
    556680     17136.8
    556720     17138.7
    556760     17142.2
    556800     17139.2
    556840     17144.3
    556880     17142.1
    556920     17144.6
    556960     17146.5
    557000       17148
    557040     17152.6
    557080     17150.2
    557120     17151.9
    557160     17155.4
    557200     17154.7
    557240     17156.9
    557280     17158.4
    557320     17156.4
    557360     17158.4
    557400       17160
    557440     17160.8
    557480     17161.2
    557520     17163.1
    557560     17166.8
    557600     17163.7
    557640     17168.8
    557680     17166.5
    557720     17169.2
    557760     17170.9
    557800     17172.7
    557840     17177.1
    557880     17174.7
    557920     17176.4
    557960     17179.8
    558000     17179.1
    558040     17181.4
    558080     17182.8
    558120       17181
    558160     17182.8
    558200     17184.4
    558240     17185.3
    558280     17185.6
    558320     17187.5
    558360     17191.3
    558400     17188.2
    558440     17193.2
    558480       17191
    558520     17193.9
    558560     17195.6
    558600     17197.2
    558640     17201.7
    558680     17199.2
    558720     17200.9
    558760     17204.4
    558800     17203.7
    558840     17205.9
    558880     17207.4
    558920     17205.6
    558960     17207.4
    559000       17209
    559040     17209.9
    559080     17210.3
    559120     17212.3
    559160     17215.8
    559200     17212.8
    559240     17217.8
    559280     17215.6
    559320     17218.5
    559360     17220.1
    559400     17221.7
    559440     17226.4
    559480     17223.8
    559520     17225.5
    559560       17229
    559600     17228.2
    559640     17230.5
    559680     17232.1
    559720     17230.2
    559760       17232
    559800     17233.6
    559840     17234.4
    559880     17234.8
    559920     17236.9
    559960     17240.5
    560000     17237.4
    560040     17242.3
    560080     17240.1
    560120     17243.1
    560160     17244.6
    560200     17246.1
    560240     17250.9
    560280     17248.4
    560320       17250
    560360     17253.5
    560400     17252.7
    560440     17255.1
    560480     17256.7
    560520     17254.6
    560560     17256.5
    560600     17258.1
    560640       17259
    560680     17259.3
    560720     17261.4
    560760       17265
    560800     17261.8
    560840     17266.8
    560880     17264.7
    560920     17267.7
    560960     17269.3
    561000     17270.7
    561040     17275.4
    561080       17273
    561120     17274.5
    561160       17278
    561200     17277.2
    561240     17279.7
    561280     17281.3
    561320     17279.1
    561360       17281
    561400     17282.7
    561440     17283.6
    561480     17283.8
    561520     17285.8
    561560     17289.3
    561600     17286.4
    561640     17291.2
    561680     17289.1
    561720     17292.2
    561760     17293.9
    561800     17295.3
    561840     17299.9
    561880     17297.4
    561920       17299
    561960     17302.5
    562000     17301.7
    562040     17304.3
    562080     17305.7
    562120     17303.7
    562160     17305.6
    562200     17307.2
    562240     17308.2
    562280     17308.3
    562320     17310.3
    562360     17313.7
    562400     17310.9
    562440     17315.7
    562480     17313.6
    562520     17316.7
    562560     17318.3
    562600       17320
    562640     17324.6
    562680       17322
    562720     17323.3
    562760     17327.2
    562800     17326.2
    562840     17328.7
    562880     17330.2
    562920     17328.2
    562960       17330
    563000     17331.6
    563040     17332.7
    563080     17332.7
    563120     17334.9
    563160     17338.2
    563200     17335.2
    563240     17340.1
    563280     17338.1
    563320     17341.2
    563360     17342.7
    563400     17344.4
    563440       17349
    563480     17346.5
    563520     17347.8
    563560     17351.6
    563600     17350.6
    563640     17353.1
    563680     17354.5
    563720     17352.7
    563760     17354.3
    563800       17356
    563840       17357
    563880     17357.2
    563920     17359.3
    563960     17362.6
    564000     17359.7
    564040     17364.6
    564080     17362.7
    564120     17365.6
    564160       17367
    564200     17368.9
    564240     17373.3
    564280     17370.8
    564320     17372.3
    564360       17376
    564400     17375.1
    564440     17377.5
    564480       17379
    564520       17377
    564560     17378.8
    564600     17380.6
    564640     17381.3
    564680     17381.6
    564720     17383.9
    564760     17387.1
    564800     17384.1
    564840     17389.1
    564880     17387.1
    564920       17390
    564960     17391.5
    565000     17393.4
    565040     17397.7
    565080     17395.3
    565120     17396.8
    565160     17400.4
    565200     17399.5
    565240     17401.9
    565280     17403.5
    565320     17401.5
    565360     17403.4
    565400     17404.9
    565440     17405.6
    565480     17405.9
    565520     17408.3
    565560     17411.6
    565600     17408.6
    565640     17413.5
    565680     17411.5
    565720     17414.5
    565760     17415.9
    565800     17417.8
    565840     17422.3
    565880     17419.7
    565920     17421.3
    565960     17424.8
    566000       17424
    566040     17426.4
    566080       17428
    566120       17426
    566160     17427.7
    566200     17429.4
    566240       17430
    566280     17430.5
    566320     17432.7
    566360       17436
    566400     17433.1
    566440     17437.9
    566480     17435.9
    566520     17438.9
    566560     17440.4
    566600     17442.2
    566640     17446.7
    566680     17444.2
    566720     17445.7
    566760     17449.4
    566800     17448.4
    566840     17450.9
    566880     17452.4
    566920     17450.5
    566960     17452.2
    567000     17453.9
    567040     17454.6
    567080     17454.9
    567120     17457.1
    567160     17460.4
    567200     17457.6
    567240     17462.4
    567280     17460.4
    567320     17463.4
    567360       17465
    567400     17466.5
    567440     17471.2
    567480     17468.7
    567520     17470.2
    567560     17473.9
    567600     17472.9
    567640     17475.4
    567680     17477.1
    567720     17475.1
    567760     17476.6
    567800     17478.3
    567840     17479.1
    567880     17479.6
    567920     17481.5
    567960     17484.9
    568000     17482.1
    568040     17486.8
    568080     17484.8
    568120     17487.9
    568160     17489.5
    568200     17490.9
    568240     17495.6
    568280     17493.3
    568320     17494.7
    568360     17498.4
    568400     17497.5
    568440       17500
    568480     17501.4
    568520     17499.6
    568560     17501.2
    568600     17502.9
    568640     17503.6
    568680       17504
    568720     17506.1
    568760     17509.4
    568800     17506.7
    568840     17511.2
    568880     17509.3
    568920     17512.4
    568960       17514
    569000     17515.4
    569040       17520
    569080     17517.8
    569120     17519.2
    569160     17522.8
    569200     17521.8
    569240     17524.3
    569280     17525.9
    569320     17524.1
    569360     17525.5
    569400     17527.4
    569440       17528
    569480     17528.4
    569520     17530.5
    569560       17534
    569600       17531
    569640     17535.6
    569680     17533.7
    569720     17536.7
    569760     17538.4
    569800     17539.8
    569840     17544.4
    569880     17542.1
    569920     17543.7
    569960     17547.4
    570000     17546.2
    570040     17548.8
    570080     17550.4
    570120     17548.5
    570160       17550
    570200     17551.9
    570240     17552.6
    570280       17553
    570320       17555
    570360     17558.4
    570400     17555.5
    570440     17559.9
    570480     17558.2
    570520     17561.1
    570560     17562.9
    570600     17564.3
    570640     17568.9
    570680     17566.6
    570720     17568.2
    570760     17571.7
    570800     17570.7
    570840     17573.3
    570880     17574.8
    570920       17573
    570960     17574.6
    571000     17576.3
    571040       17577
    571080     17577.4
    571120     17579.4
    571160       17583
    571200     17580.2
    571240     17584.4
    571280     17582.9
    571320     17585.7
    571360     17587.4
    571400     17588.8
    571440     17593.5
    571480     17590.9
    571520     17592.8
    571560     17596.1
    571600     17595.1
    571640     17597.7
    571680     17599.4
    571720     17597.6
    571760       17599
    571800     17600.9
    571840     17601.5
    571880     17601.9
    571920     17603.9
    571960     17607.4
    572000     17604.7
    572040     17608.9
    572080     17607.3
    572120     17610.1
    572160     17611.9
    572200     17613.2
    572240     17617.9
    572280     17615.2
    572320     17617.2
    572360     17620.7
    572400     17619.6
    572440     17622.2
    572480       17624
    572520     17622.2
    572560     17623.6
    572600     17625.4
    572640     17626.1
    572680     17626.5
    572720     17628.4
    572760     17631.9
    572800     17629.1
    572840     17633.4
    572880     17631.9
    572920     17634.5
    572960     17636.4
    573000     17637.7
    573040     17642.5
    573080     17639.7
    573120     17641.7
    573160     17645.1
    573200     17644.1
    573240     17646.7
    573280     17648.6
    573320     17646.8
    573360     17648.1
    573400     17649.9
    573440     17650.7
    573480     17650.9
    573520     17652.9
    573560     17656.5
    573600     17653.7
    573640       17658
    573680     17656.5
    573720     17658.9
    573760       17661
    573800     17662.3
    573840     17667.1
    573880     17664.3
    573920     17666.2
    573960     17669.6
    574000     17668.7
    574040     17671.3
    574080     17673.2
    574120     17671.3
    574160     17672.5
    574200     17674.4
    574240     17675.3
    574280     17675.5
    574320     17677.4
    574360     17681.2
    574400     17678.3
    574440     17682.6
    574480       17681
    574520     17683.5
    574560     17685.5
    574600     17686.8
    574640     17691.6
    574680     17688.8
    574720     17690.7
    574760     17694.2
    574800     17693.3
    574840     17695.8
    574880     17697.7
    574920     17695.8
    574960     17697.1
    575000     17699.1
    575040     17699.9
    575080     17700.2
    575120     17702.1
    575160     17705.8
    575200     17702.8
    575240       17707
    575280     17705.4
    575320     17708.1
    575360     17710.1
    575400     17711.4
    575440     17716.3
    575480     17713.4
    575520     17715.1
    575560     17718.8
    575600     17717.9
    575640     17720.4
    575680     17722.2
    575720     17720.4
    575760     17721.7
    575800     17723.6
    575840     17724.5
    575880     17724.6
    575920     17726.6
    575960     17730.4
    576000     17727.4
    576040     17731.6
    576080       17730
    576120     17732.7
    576160     17734.8
    576200     17736.1
    576240     17740.8
    576280       17738
    576320     17739.6
    576360     17743.4
    576400     17742.4
    576440     17745.1
    576480     17746.8
    576520     17744.9
    576560     17746.3
    576600     17748.3
    576640       17749
    576680     17749.2
    576720     17751.2
    576760       17755
    576800     17752.1
    576840       17756
    576880     17754.5
    576920     17757.5
    576960     17759.1
    577000     17760.6
    577040     17765.4
    577080     17762.6
    577120       17764
    577160       17768
    577200       17767
    577240     17769.5
    577280     17771.5
    577320     17769.4
    577360     17770.7
    577400     17772.9
    577440     17773.5
    577480     17773.8
    577520     17775.8
    577560     17779.4
    577600     17776.7
    577640     17780.4
    577680       17779
    577720       17782
    577760     17783.7
    577800     17785.2
    577840     17789.9
    577880     17787.1
    577920     17788.7
    577960     17792.5
    578000     17791.5
    578040     17794.1
    578080       17796
    578120     17793.8
    578160     17795.2
    578200     17797.4
    578240     17797.9
    578280     17798.2
    578320     17800.3
    578360     17804.1
    578400     17801.2
    578440     17804.9
    578480     17803.5
    578520     17806.7
    578560     17808.1
    578600     17809.8
    578640     17814.4
    578680     17811.7
    578720     17813.2
    578760       17817
    578800     17816.1
    578840     17818.6
    578880     17820.4
    578920     17818.4
    578960     17819.8
    579000     17821.8
    579040     17822.2
    579080     17822.6
    579120     17824.8
    579160     17828.6
    579200     17825.7
    579240     17829.5
    579280       17828
    579320     17831.2
    579360     17832.5
    579400     17834.4
    579440       17839
    579480     17836.3
    579520     17837.7
    579560     17841.6
    579600     17840.5
    579640     17843.1
    579680     17845.1
    579720       17843
    579760     17844.3
    579800     17846.2
    579840     17846.7
    579880       17847
    579920     17849.3
    579960       17853
    580000     17850.3
    580040     17854.1
    580080     17852.5
    580120     17855.7
    580160     17856.9
    580200     17858.9
    580240     17863.5
    580280     17860.9
    580320     17862.1
    580360     17866.2
    580400     17865.1
    580440     17867.6
    580480     17869.7
    580520     17867.5
    580560     17868.9
    580600     17870.6
    580640     17871.1
    580680     17871.5
    580720     17873.9
    580760     17877.5
    580800     17874.7
    580840     17878.6
    580880     17876.9
    580920     17880.1
    580960     17881.4
    581000     17883.3
    581040     17887.9
    581080     17885.4
    581120     17886.5
    581160     17890.6
    581200     17889.6
    581240       17892
    581280     17894.2
    581320       17892
    581360     17893.3
    581400     17895.2
    581440     17895.5
    581480       17896
    581520     17898.2
    581560       17902
    581600     17899.3
    581640     17903.1
    581680     17901.2
    581720     17904.7
    581760     17905.9
    581800     17907.9
    581840     17912.3
    581880     17909.9
    581920     17911.1
    581960       17915
    582000     17914.1
    582040     17916.6
    582080     17918.8
    582120     17916.5
    582160     17917.7
    582200     17919.7
    582240       17920
    582280     17920.4
    582320     17922.8
    582360     17926.5
    582400     17923.7
    582440     17927.5
    582480     17925.6
    582520     17929.2
    582560     17930.3
    582600     17932.3
    582640     17936.7
    582680     17934.4
    582720     17935.4
    582760     17939.4
    582800     17938.5
    582840       17941
    582880     17943.2
    582920     17940.9
    582960     17942.1
    583000     17944.1
    583040     17944.5
    583080     17944.9
    583120     17947.3
    583160     17950.9
    583200     17948.1
    583240       17952
    583280     17949.8
    583320     17953.8
    583360     17954.8
    583400     17956.5
    583440     17961.1
    583480     17958.8
    583520     17959.8
    583560     17963.9
    583600     17962.9
    583640     17965.5
    583680     17967.6
    583720     17965.3
    583760     17966.5
    583800     17968.4
    583840     17968.9
    583880     17969.3
    583920     17971.6
    583960     17975.3
    584000     17972.5
    584040     17976.4
    584080     17974.2
    584120     17978.2
    584160     17979.2
    584200     17980.9
    584240     17985.6
    584280     17983.2
    584320     17984.3
    584360     17988.2
    584400     17987.4
    584440     17989.9
    584480     17991.9
    584520     17989.7
    584560     17990.9
    584600     17992.8
    584640     17993.3
    584680     17993.7
    584720     17996.1
    584760     17999.6
    584800     17996.9
    584840       18001
    584880     17998.6
    584920     18002.6
    584960     18003.5
    585000     18005.3
    585040     18010.1
    585080     18007.6
    585120     18008.6
    585160     18012.5
    585200     18011.9
    585240     18014.3
    585280     18016.4
    585320     18014.1
    585360     18015.3
    585400     18017.2
    585440     18017.4
    585480     18018.1
    585520     18020.5
    585560       18024
    585600     18021.2
    585640     18025.3
    585680       18023
    585720     18026.9
    585760     18027.9
    585800     18029.5
    585840     18034.5
    585880       18032
    585920     18032.9
    585960     18036.8
    586000     18036.3
    586040     18038.7
    586080     18040.7
    586120     18038.5
    586160     18039.7
    586200     18041.6
    586240     18041.7
    586280     18042.7
    586320     18044.9
    586360     18048.4
    586400     18045.8
    586440     18049.7
    586480     18047.3
    586520     18051.3
    586560     18052.4
    586600     18053.9
    586640     18058.9
    586680     18056.4
    586720     18057.2
    586760     18061.3
    586800     18060.6
    586840     18063.2
    586880     18065.3
    586920       18063
    586960     18064.2
    587000     18065.9
    587040     18066.1
    587080       18067
    587120     18069.3
    587160     18072.8
    587200     18070.1
    587240       18074
    587280     18071.7
    587320     18075.7
    587360     18076.6
    587400     18078.3
    587440     18083.5
    587480     18080.8
    587520     18081.6
    587560     18085.8
    587600     18084.9
    587640     18087.6
    587680     18089.6
    587720     18087.3
    587760     18088.4
    587800     18090.3
    587840     18090.4
    587880     18091.5
    587920     18093.6
    587960     18097.2
    588000     18094.4
    588040     18098.4
    588080     18096.1
    588120     18100.1
    588160     18101.1
    588200     18102.6
    588240     18107.9
    588280     18104.9
    588320     18105.9
    588360     18110.2
    588400     18109.2
    588440       18112
    588480     18113.9
    588520     18111.5
    588560     18112.9
    588600     18114.7
    588640     18114.8
    588680     18115.8
    588720       18118
    588760     18121.7
    588800     18118.7
    588840     18122.8
    588880     18120.6
    588920     18124.6
    588960     18125.4
    589000       18127
    589040     18132.2
    589080     18129.2
    589120     18130.3
    589160     18134.6
    589200     18133.5
    589240     18136.4
    589280     18138.3
    589320     18135.9
    589360     18137.2
    589400     18139.1
    589440     18139.1
    589480     18140.2
    589520     18142.4
    589560     18146.1
    589600     18143.1
    589640     18147.2
    589680       18145
    589720       18149
    589760     18149.9
    589800     18151.4
    589840     18156.5
    589880     18153.6
    589920     18154.7
    589960       18159
    590000     18157.8
    590040     18160.8
    590080     18162.7
    590120     18160.4
    590160     18161.6
    590200     18163.5
    590240     18163.4
    590280     18164.7
    590320     18166.9
    590360     18170.5
    590400     18167.5
    590440     18171.5
    590480     18169.4
    590520     18173.4
    590560     18174.4
    590600     18175.7
    590640       18181
    590680     18177.9
    590720     18179.1
    590760     18183.4
    590800     18182.4
    590840     18185.2
    590880       18187
    590920     18184.8
    590960     18186.1
    591000       18188
    591040     18187.9
    591080       18189
    591120     18191.3
    591160       18195
    591200     18191.9
    591240       18196
    591280     18193.8
    591320     18197.9
    591360     18198.9
    591400     18200.2
    591440     18205.5
    591480     18202.3
    591520     18203.5
    591560     18207.8
    591600     18206.7
    591640     18209.7
    591680     18211.5
    591720     18209.2
    591760     18210.6
    591800     18212.4
    591840     18212.2
    591880     18213.4
    591920     18215.8
    591960     18219.5
    592000     18216.3
    592040     18220.3
    592080     18218.1
    592120     18222.3
    592160     18223.2
    592200     18224.6
    592240     18230.1
    592280     18226.8
    592320     18227.9
    592360     18232.2
    592400     18231.1
    592440     18234.1
    592480     18235.8
    592520     18233.8
    592560       18235
    592600     18236.8
    592640     18236.7
    592680     18237.9
    592720     18240.4
    592760     18243.9
    592800     18240.8
    592840     18244.7
    592880     18242.5
    592920     18246.8
    592960     18247.8
    593000     18248.9
    593040     18254.5
    593080     18251.3
    593120     18252.4
    593160     18256.6
    593200     18255.5
    593240     18258.4
    593280     18260.1
    593320     18258.1
    593360     18259.4
    593400     18261.3
    593440     18261.1
    593480     18262.4
    593520     18264.8
    593560     18268.2
    593600     18265.1
    593640       18269
    593680       18267
    593720     18271.1
    593760     18272.3
    593800     18273.4
    593840     18278.9
    593880     18275.6
    593920     18276.6
    593960     18280.9
    594000       18280
    594040     18282.8
    594080     18284.6
    594120     18282.3
    594160     18283.8
    594200     18285.7
    594240     18285.4
    594280     18286.7
    594320     18289.2
    594360     18292.5
    594400     18289.3
    594440     18293.4
    594480     18291.4
    594520     18295.2
    594560     18296.7
    594600     18297.8
    594640     18303.3
    594680     18300.1
    594720     18301.1
    594760     18305.2
    594800     18304.3
    594840     18307.2
    594880       18309
    594920     18306.7
    594960     18308.1
    595000       18310
    595040     18309.7
    595080     18311.2
    595120     18313.7
    595160       18317
    595200     18313.8
    595240     18317.9
    595280     18315.7
    595320     18319.7
    595360       18321
    595400     18322.2
    595440     18327.7
    595480     18324.5
    595520     18325.4
    595560     18329.6
    595600     18328.7
    595640     18331.7
    595680     18333.5
    595720     18331.2
    595760     18332.5
    595800     18334.3
    595840     18334.1
    595880     18335.5
    595920     18338.3
    595960     18341.5
    596000     18338.4
    596040     18342.3
    596080     18340.3
    596120     18344.1
    596160     18345.6
    596200     18346.6
    596240     18352.1
    596280       18349
    596320     18349.7
    596360       18354
    596400     18353.3
    596440     18356.2
    596480     18357.9
    596520     18355.7
    596560       18357
    596600       18359
    596640     18358.5
    596680     18359.9
    596720     18362.6
    596760       18366
    596800     18362.8
    596840     18366.7
    596880     18364.8
    596920     18368.7
    596960       18370
    597000     18371.1
    597040     18376.6
    597080     18373.5
    597120     18374.2
    597160     18378.5
    597200     18377.7
    597240     18380.7
    597280     18382.3
    597320     18380.2
    597360     18381.5
    597400     18383.5
    597440     18382.9
    597480     18384.5
    597520     18387.2
    597560     18390.3
    597600     18387.3
    597640     18391.1
    597680     18389.4
    597720     18393.1
    597760     18394.4
    597800     18395.5
    597840       18401
    597880       18398
    597920     18398.6
    597960     18402.9
    598000     18402.1
    598040     18405.1
    598080     18406.8
    598120     18404.6
    598160       18406
    598200     18407.9
    598240     18407.3
    598280     18408.9
    598320     18411.7
    598360     18414.8
    598400     18411.7
    598440     18415.4
    598480     18413.9
    598520     18417.5
    598560     18418.9
    598600       18420
    598640     18425.5
    598680     18422.3
    598720       18423
    598760     18427.3
    598800     18426.6
    598840     18429.6
    598880     18431.1
    598920       18429
    598960     18430.4
    599000     18432.2
    599040     18431.6
    599080     18433.3
    599120     18436.1
    599160     18439.2
    599200     18436.1
    599240     18439.8
    599280     18438.4
    599320     18441.8
    599360     18443.4
    599400     18444.6
    599440     18449.9
    599480     18446.9
    599520     18447.4
    599560     18451.7
    599600       18451
    599640     18453.9
    599680     18455.7
    599720     18453.4
    599760     18454.9
    599800     18456.6
    599840     18455.9
    599880     18457.7
    599920     18460.7
    599960     18463.7
    600000     18460.6
    600040     18464.1
    600080     18462.9
    600120     18466.2
    600160     18467.8
    600200     18469.1
    600240     18474.3
    600280     18471.2
    600320     18471.9
    600360     18476.1
    600400     18475.5
    600440     18478.4
    600480     18480.1
    600520     18477.9
    600560     18479.4
    600600     18481.1
    600640     18480.4
    600680     18482.1
    600720     18485.1
    600760     18488.1
    600800     18485.1
    600840     18488.7
    600880     18487.4
    600920     18490.8
    600960     18492.2
    601000     18493.5
    601040     18498.8
    601080     18495.6
    601120     18496.3
    601160     18500.5
    601200       18500
    601240     18503.1
    601280     18504.6
    601320     18502.4
    601360     18503.8
    601400     18505.7
    601440     18504.9
    601480     18506.5
    601520     18509.5
    601560     18512.5
    601600     18509.6
    601640     18513.1
    601680     18511.8
    601720     18515.2
    601760     18516.8
    601800       18518
    601840     18523.3
    601880     18520.1
    601920       18521
    601960     18525.2
    602000     18524.4
    602040     18527.3
    602080     18529.2
    602120     18526.9
    602160     18528.3
    602200     18530.2
    602240     18529.6
    602280       18531
    602320     18534.1
    602360     18536.8
    602400     18534.2
    602440     18537.5
    602480     18536.3
    602520     18539.6
    602560     18541.1
    602600     18542.4
    602640     18547.8
    602680     18544.6
    602720     18545.2
    602760     18549.5
    602800     18548.9
    602840     18551.7
    602880     18553.7
    602920     18551.4
    602960     18552.8
    603000     18554.5
    603040     18553.9
    603080     18555.5
    603120     18558.6
    603160     18561.2
    603200     18558.6
    603240       18562
    603280     18560.7
    603320     18564.1
    603360     18565.5
    603400     18566.7
    603440     18572.1
    603480     18569.1
    603520     18569.7
    603560     18574.1
    603600     18573.3
    603640     18576.2
    603680       18578
    603720     18575.9
    603760     18577.3
    603800     18578.8
    603840     18578.3
    603880     18579.9
    603920     18583.2
    603960     18585.6
    604000       18583
    604040     18586.5
    604080     18585.2
    604120     18588.5
    604160     18590.1
    604200     18591.2
    604240     18596.5
    604280     18593.5
    604320     18594.1
    604360     18598.5
    604400     18597.7
    604440     18600.7
    604480     18602.4
    604520     18600.3
    604560     18601.7
    604600     18603.1
    604640     18602.7
    604680     18604.4
    604720     18607.7
    604760     18610.1
    604800     18607.5
    604840     18610.8
    604880     18609.5
    604920     18612.7
    604960     18614.4
    605000     18615.6
    605040     18620.8
    605080     18617.9
    605120     18618.5
    605160     18622.9
    605200     18622.1
    605240     18625.1
    605280     18626.7
    605320     18624.8
    605360     18626.2
    605400     18627.7
    605440     18627.1
    605480     18628.9
    605520     18632.1
    605560     18634.5
    605600       18632
    605640     18635.2
    605680     18633.9
    605720       18637
    605760     18638.8
    605800       18640
    605840     18645.1
    605880     18642.4
    605920     18642.8
    605960     18647.3
    606000     18646.5
    606040     18649.3
    606080     18651.1
    606120     18649.3
    606160     18650.6
    606200       18652
    606240     18651.5
    606280     18653.1
    606320     18656.4
    606360     18658.9
    606400     18656.4
    606440     18659.5
    606480     18658.2
    606520     18661.4
    606560     18663.1
    606600     18664.5
    606640     18669.5
    606680     18666.9
    606720       18667
    606760     18671.8
    606800       18671
    606840     18673.9
    606880     18675.5
    606920     18673.8
    606960     18675.1
    607000     18676.4
    607040     18675.9
    607080     18677.5
    607120     18680.8
    607160     18683.2
    607200       18681
    607240       18684
    607280     18682.7
    607320     18685.9
    607360     18687.6
    607400     18688.9
    607440     18693.9
    607480     18691.5
    607520     18691.5
    607560     18696.3
    607600     18695.5
    607640     18698.4
    607680     18700.1
    607720     18698.2
    607760     18699.5
    607800     18700.9
    607840     18700.2
    607880     18702.1
    607920     18705.2
    607960     18707.7
    608000     18705.5
    608040     18708.5
    608080     18707.1
    608120     18710.3
    608160       18712
    608200     18713.2
    608240     18718.4
    608280     18715.8
    608320       18716
    608360     18720.7
    608400       18720
    608440     18722.8
    608480     18724.5
    608520     18722.7
    608560       18724
    608600     18725.3
    608640     18724.6
    608680     18726.5
    608720     18729.7
    608760     18732.2
    608800     18729.9
    608840     18732.9
    608880     18731.5
    608920     18734.7
    608960     18736.6
    609000     18737.6
    609040     18742.8
    609080     18740.3
    609120     18740.5
    609160     18745.1
    609200     18744.3
    609240     18747.2
    609280     18749.1
    609320     18747.2
    609360     18748.4
    609400     18749.6
    609440       18749
    609480     18750.8
    609520       18754
    609560     18756.7
    609600     18754.4
    609640     18757.4
    609680       18756
    609720     18759.3
    609760     18760.8
    609800       18762
    609840     18767.1
    609880     18764.8
    609920     18764.9
    609960     18769.6
    610000     18768.8
    610040     18771.7
    610080     18773.3
    610120     18771.6
    610160     18772.7
    610200     18773.9
    610240     18773.5
    610280     18775.3
    610320     18778.4
    610360     18781.1
    610400       18779
    610440     18781.7
    610480     18780.5
    610520     18783.8
    610560     18785.2
    610600     18786.5
    610640     18791.4
    610680     18789.1
    610720     18789.4
    610760     18793.9
    610800     18793.3
    610840     18796.1
    610880     18797.8
    610920       18796
    610960     18797.3
    611000     18798.3
    611040     18797.8
    611080     18799.6
    611120     18802.7
    611160     18805.6
    611200     18803.3
    611240       18806
    611280     18804.8
    611320     18808.2
    611360     18809.6
    611400     18810.8
    611440     18815.8
    611480     18813.5
    611520     18813.9
    611560     18818.4
    611600     18817.7
    611640     18820.4
    611680     18822.1
    611720     18820.3
    611760     18821.8
    611800     18822.6
    611840     18822.1
    611880     18823.9
    611920     18827.3
    611960     18829.9
    612000     18827.7
    612040     18830.3
    612080     18829.3
    612120     18832.7
    612160     18833.8
    612200     18835.1
    612240     18840.2
    612280     18837.9
    612320     18838.4
    612360     18842.8
    612400       18842
    612440     18844.9
    612480     18846.4
    612520     18844.8
    612560     18846.1
    612600     18847.1
    612640     18846.5
    612680     18848.4
    612720     18851.7
    612760     18854.4
    612800     18852.2
    612840     18854.7
    612880     18853.8
    612920     18857.3
    612960     18858.2
    613000     18859.4
    613040     18864.9
    613080     18862.4
    613120     18862.8
    613160     18867.2
    613200     18866.5
    613240     18869.3
    613280     18870.9
    613320     18869.3
    613360     18870.4
    613400     18871.6
    613440       18871
    613480     18872.7
    613520       18876
    613560     18878.7
    613600     18876.6
    613640     18879.2
    613680     18878.2
    613720     18881.8
    613760     18882.6
    613800     18883.8
    613840     18889.3
    613880     18886.9
    613920     18887.1
    613960     18891.6
    614000     18890.9
    614040     18893.6
    614080     18895.4
    614120     18893.7
    614160     18894.8
    614200       18896
    614240     18895.4
    614280     18897.1
    614320     18900.5
    614360     18903.3
    614400       18901
    614440     18903.5
    614480     18902.5
    614520     18906.1
    614560     18906.9
    614600     18908.1
    614640     18913.6
    614680     18911.2
    614720     18911.5
    614760     18915.9
    614800     18915.2
    614840       18918
    614880     18919.8
    614920     18918.1
    614960     18919.2
    615000     18920.4
    615040     18919.8
    615080     18921.6
    615120     18925.1
    615160     18927.6
    615200     18925.4
    615240       18928
    615280       18927
    615320     18930.5
    615360     18931.4
    615400     18932.5
    615440     18938.2
    615480     18935.6
    615520     18935.9
    615560     18940.3
    615600     18939.7
    615640     18942.5
    615680     18944.3
    615720     18942.6
    615760     18943.7
    615800       18945
    615840     18944.1
    615880     18946.1
    615920     18949.4
    615960       18952
    616000     18949.7
    616040     18952.5
    616080     18951.4
    616120     18955.1
    616160     18955.9
    616200     18956.9
    616240     18962.7
    616280     18960.1
    616320     18960.4
    616360     18964.8
    616400     18964.3
    616440       18967
    616480     18968.7
    616520       18967
    616560     18968.3
    616600     18969.3
    616640     18968.6
    616680     18970.5
    616720     18973.8
    616760     18976.6
    616800     18974.2
    616840     18977.1
    616880       18976
    616920     18979.5
    616960     18980.5
    617000     18981.4
    617040       18987
    617080     18984.5
    617120     18984.9
    617160     18989.3
    617200     18988.7
    617240     18991.5
    617280     18993.3
    617320     18991.4
    617360     18992.9
    617400     18993.8
    617440     18992.9
    617480     18994.9
    617520     18998.3
    617560     19001.1
    617600     18998.7
    617640     19001.5
    617680     19000.3
    617720     19004.2
    617760       19005
    617800     19005.9
    617840     19011.4
    617880     19008.9
    617920     19009.4
    617960     19013.8
    618000     19013.2
    618040     19015.9
    618080     19017.7
    618120     19015.9
    618160     19017.5
    618200     19018.3
    618240     19017.4
    618280     19019.3
    618320     19022.8
    618360     19025.7
    618400     19023.1
    618440       19026
    618480     19024.9
    618520     19028.6
    618560     19029.4
    618600     19030.3
    618640     19035.8
    618680     19033.3
    618720     19034.1
    618760     19038.3
    618800     19037.6
    618840     19040.5
    618880     19042.2
    618920     19040.2
    618960     19041.8
    619000     19042.9
    619040     19042.1
    619080       19044
    619120     19047.3
    619160     19050.2
    619200     19047.6
    619240     19050.5
    619280     19049.5
    619320     19053.1
    619360       19054
    619400       19055
    619440     19060.3
    619480     19057.9
    619520     19058.5
    619560     19062.9
    619600     19062.2
    619640     19065.1
    619680     19066.7
    619720     19064.7
    619760     19066.3
    619800     19067.3
    619840     19066.6
    619880     19068.6
    619920     19071.6
    619960     19074.7
    620000     19072.2
    620040     19075.2
    620080     19074.1
    620120     19077.5
    620160     19078.5
    620200     19079.4
    620240     19084.7
    620280     19082.2
    620320     19082.9
    620360     19087.3
    620400     19086.6
    620440     19089.6
    620480     19091.1
    620520     19089.2
    620560     19090.6
    620600     19091.9
    620640     19091.1
    620680       19093
    620720     19096.2
    620760       19099
    620800     19096.6
    620840     19099.5
    620880     19098.7
    620920     19101.9
    620960     19103.1
    621000     19103.8
    621040     19109.1
    621080     19106.8
    621120     19107.5
    621160     19111.7
    621200     19111.1
    621240     19114.1
    621280     19115.8
    621320     19113.7
    621360     19115.1
    621400     19116.3
    621440     19115.4
    621480     19117.5
    621520     19120.6
    621560     19123.5
    621600       19121
    621640       19124
    621680     19123.1
    621720     19126.3
    621760     19127.6
    621800     19128.2
    621840     19133.6
    621880     19131.3
    621920     19131.9
    621960     19136.4
    622000     19135.6
    622040     19138.7
    622080     19140.2
    622120     19138.1
    622160     19139.5
    622200     19140.8
    622240     19139.8
    622280     19141.9
    622320       19145
    622360     19147.9
    622400     19145.6
    622440     19148.4
    622480     19147.8
    622520     19150.9
    622560     19152.2
    622600     19152.6
    622640       19158
    622680     19155.7
    622720     19156.4
    622760     19160.9
    622800       19160
    622840     19163.2
    622880     19164.6
    622920     19162.6
    622960     19163.9
    623000     19165.4
    623040     19164.4
    623080     19166.5
    623120     19169.5
    623160     19172.5
    623200     19170.1
    623240     19172.9
    623280     19172.2
    623320     19175.5
    623360     19176.8
    623400     19177.2
    623440     19182.4
    623480     19180.2
    623520     19180.8
    623560     19185.4
    623600     19184.5
    623640       19188
    623680     19189.2
    623720       19187
    623760     19188.7
    623800     19190.1
    623840       19189
    623880       19191
    623920     19194.1
    623960     19197.1
    624000     19194.7
    624040     19197.5
    624080     19196.9
    624120     19200.1
    624160     19201.4
    624200     19201.9
    624240       19207
    624280     19204.9
    624320     19205.5
    624360     19209.9
    624400       19209
    624440     19212.5
    624480     19213.7
    624520     19211.5
    624560     19213.3
    624600     19214.7
    624640     19213.4
    624680     19215.7
    624720     19218.6
    624760     19221.6
    624800     19219.3
    624840     19222.2
    624880     19221.4
    624920     19224.6
    624960     19225.9
    625000     19226.4
    625040     19231.7
    625080     19229.4
    625120     19230.1
    625160     19234.6
    625200     19233.8
    625240     19237.2
    625280     19238.2
    625320       19236
    625360       19238
    625400     19239.1
    625440       19238
    625480     19240.3
    625520     19243.2
    625560     19246.1
    625600     19243.7
    625640     19246.7
    625680     19245.9
    625720     19249.3
    625760     19250.3
    625800     19250.9
    625840     19256.2
    625880     19253.7
    625920     19254.7
    625960     19259.2
    626000     19258.4
    626040     19261.7
    626080     19262.8
    626120     19260.5
    626160     19262.5
    626200     19263.7
    626240     19262.4
    626280     19264.9
    626320     19267.8
    626360     19270.6
    626400     19268.2
    626440     19271.5
    626480     19270.4
    626520     19273.8
    626560     19274.8
    626600     19275.3
    626640     19280.8
    626680     19278.3
    626720     19279.2
    626760     19283.7
    626800     19282.8
    626840     19286.2
    626880     19287.5
    626920     19284.9
    626960     19287.1
    627000     19288.2
    627040     19286.8
    627080     19289.4
    627120     19292.3
    627160     19295.1
    627200     19292.6
    627240       19296
    627280     19294.9
    627320     19298.4
    627360     19299.2
    627400     19299.7
    627440     19305.4
    627480     19302.7
    627520     19303.7
    627560     19308.3
    627600     19307.2
    627640     19310.8
    627680     19312.2
    627720     19309.6
    627760     19311.6
    627800     19312.8
    627840     19311.2
    627880     19314.2
    627920     19316.8
    627960     19319.7
    628000     19317.1
    628040     19320.5
    628080     19319.4
    628120     19322.9
    628160     19323.8
    628200     19324.3
    628240       19330
    628280     19327.1
    628320     19328.2
    628360     19332.7
    628400     19331.8
    628440     19335.2
    628480     19336.7
    628520     19333.8
    628560     19336.1
    628600     19337.3
    628640     19335.6
    628680     19338.7
    628720     19341.3
    628760     19344.2
    628800     19341.7
    628840     19345.2
    628880     19343.8
    628920     19347.3
    628960     19348.4
    629000     19348.8
    629040     19354.6
    629080     19351.7
    629120     19352.7
    629160     19357.1
    629200     19356.3
    629240     19359.8
    629280     19361.2
    629320     19358.3
    629360     19360.7
    629400     19361.9
    629440     19359.9
    629480     19363.3
    629520     19365.7
    629560     19368.7
    629600     19366.1
    629640     19369.8
    629680     19368.4
    629720     19371.9
    629760     19372.9
    629800     19373.2
    629840       19379
    629880     19376.2
    629920     19377.1
    629960     19381.6
    630000     19380.7
    630040     19384.3
    630080     19385.6
    630120     19382.8
    630160     19385.2
    630200     19386.4
    630240     19384.4
    630280     19387.7
    630320     19390.1
    630360     19393.1
    630400     19390.6
    630440     19394.4
    630480     19392.8
    630520     19396.3
    630560     19397.5
    630600     19397.6
    630640     19403.6
    630680     19400.8
    630720     19401.6
    630760     19406.1
    630800     19405.2
    630840     19408.8
    630880     19410.1
    630920     19407.4
    630960     19409.6
    631000       19411
    631040     19408.7
    631080     19412.2
    631120     19414.7
    631160     19417.9
    631200       19415
    631240     19418.8
    631280     19417.3
    631320     19420.9
    631360     19422.1
    631400     19422.2
    631440     19428.1
    631480     19425.3
    631520       19426
    631560     19430.8
    631600     19429.8
    631640     19433.3
    631680     19434.8
    631720       19432
    631760     19434.2
    631800     19435.7
    631840     19433.2
    631880     19436.8
    631920     19439.2
    631960     19442.4
    632000     19439.6
    632040     19443.5
    632080     19441.8
    632120     19445.3
    632160     19446.7
    632200     19446.6
    632240     19452.4
    632280       19450
    632320     19450.6
    632360     19455.3
    632400     19454.4
    632440     19457.9
    632480     19459.3
    632520     19456.6
    632560     19458.7
    632600       19460
    632640     19457.7
    632680     19461.3
    632720     19463.7
    632760       19467
    632800     19464.1
    632840       19468
    632880     19466.2
    632920     19469.9
    632960     19471.2
    633000     19471.2
    633040     19477.1
    633080     19474.6
    633120     19475.4
    633160     19479.9
    633200     19479.1
    633240     19482.4
    633280     19483.9
    633320     19481.2
    633360     19483.2
    633400     19484.5
    633440     19482.3
    633480     19485.9
    633520     19488.2
    633560     19491.7
    633600     19488.8
    633640     19492.5
    633680     19490.9
    633720     19494.5
    633760     19495.7
    633800     19495.8
    633840     19501.7
    633880     19499.1
    633920       19500
    633960     19504.3
    634000     19503.6
    634040     19506.9
    634080     19508.4
    634120     19505.7
    634160     19507.8
    634200       19509
    634240     19506.7
    634280     19510.3
    634320     19512.7
    634360     19516.3
    634400     19513.5
    634440     19516.9
    634480     19515.4
    634520     19518.9
    634560     19520.3
    634600     19520.3
    634640     19526.2
    634680     19523.3
    634720     19524.6
    634760       19529
    634800     19528.2
    634840     19531.4
    634880     19532.9
    634920     19530.2
    634960     19532.4
    635000     19533.4
    635040     19531.2
    635080     19534.7
    635120     19537.3
    635160     19540.9
    635200     19537.9
    635240     19541.6
    635280     19540.1
    635320     19543.4
    635360       19545
    635400     19544.7
    635440     19550.9
    635480     19548.1
    635520     19549.4
    635560     19553.4
    635600     19552.7
    635640     19555.9
    635680     19557.5
    635720     19554.8
    635760     19556.8
    635800       19558
    635840     19555.7
    635880     19559.1
    635920     19561.9
    635960     19565.5
    636000     19562.2
    636040     19566.2
    636080     19564.6
    636120       19568
    636160     19569.5
    636200     19569.2
    636240     19575.6
    636280     19572.8
    636320     19573.7
    636360     19578.1
    636400     19577.3
    636440     19580.5
    636480     19582.1
    636520     19579.2
    636560     19581.4
    636600     19582.6
    636640     19580.4
    636680     19583.7
    636720     19586.4
    636760     19590.1
    636800     19586.9
    636840     19590.9
    636880     19589.2
    636920     19592.7
    636960     19594.2
    637000     19593.8
    637040       19600
    637080     19597.3
    637120     19598.3
    637160     19602.7
    637200     19601.8
    637240     19604.9
    637280     19606.8
    637320     19603.9
    637360       19606
    637400     19607.1
    637440     19604.8
    637480     19608.3
    637520     19610.8
    637560     19614.7
    637600     19611.3
    637640     19615.4
    637680     19613.6
    637720     19617.2
    637760     19618.8
    637800     19618.3
    637840     19624.4
    637880     19621.8
    637920     19622.8
    637960     19627.3
    638000     19626.6
    638040     19629.4
    638080     19631.3
    638120     19628.4
    638160     19630.5
    638200     19631.7
    638240     19629.4
    638280     19632.9
    638320     19635.1
    638360     19639.3
    638400     19635.7
    638440     19639.9
    638480     19638.4
    638520     19641.8
    638560     19643.2
    638600     19642.7
    638640     19649.1
    638680     19646.2
    638720     19647.5
    638760     19651.8
    638800     19650.9
    638840     19653.9
    638880     19655.8
    638920     19652.8
    638960     19654.9
    639000     19656.3
    639040     19653.9
    639080     19657.4
    639120     19659.6
    639160     19663.9
    639200     19660.2
    639240     19664.4
    639280     19662.9
    639320     19666.4
    639360     19667.7
    639400     19667.2
    639440     19673.5
    639480     19670.8
    639520     19671.9
    639560     19676.3
    639600     19675.6
    639640     19678.4
    639680     19680.4
    639720     19677.3
    639760     19679.1
    639800     19680.8
    639840     19678.5
    639880       19682
    639920     19684.3
    639960     19688.3
    640000     19684.5
    640040     19688.9
    640080     19687.6
    640120     19690.7
    640160     19692.1
    640200     19691.8
    640240       19698
    640280     19695.3
    640320     19696.4
    640360     19700.9
    640400     19700.1
    640440     19702.8
    640480       19705
    640520     19701.7
    640560     19703.6
    640600     19705.4
    640640     19703.2
    640680     19706.4
    640720     19708.6
    640760     19712.9
    640800     19709.1
    640840     19713.4
    640880     19712.1
    640920     19715.2
    640960     19716.6
    641000     19716.2
    641040     19722.4
    641080     19719.8
    641120     19720.7
    641160     19725.5
    641200     19724.7
    641240     19727.2
    641280     19729.6
    641320     19726.2
    641360     19728.1
    641400     19729.7
    641440     19727.5
    641480     19730.9
    641520     19732.7
    641560     19737.3
    641600     19733.4
    641640     19737.9
    641680     19736.7
    641720     19739.4
    641760     19740.9
    641800     19740.6
    641840       19747
    641880     19744.2
    641920     19745.2
    641960     19750.1
    642000       19749
    642040     19751.6
    642080     19754.1
    642120     19750.9
    642160     19752.6
    642200     19754.2
    642240       19752
    642280     19755.3
    642320     19757.1
    642360     19761.6
    642400     19757.7
    642440     19762.3
    642480     19761.1
    642520     19763.9
    642560     19765.3
    642600     19765.2
    642640     19771.6
    642680     19768.7
    642720     19769.9
    642760     19774.7
    642800     19773.6
    642840     19776.1
    642880     19778.6
    642920     19775.4
    642960     19777.1
    643000     19778.7
    643040     19776.6
    643080     19779.6
    643120     19781.6
    643160       19786
    643200     19782.2
    643240     19786.9
    643280     19785.5
    643320     19788.3
    643360     19789.7
    643400     19789.6
    643440       19796
    643480     19793.2
    643520     19794.5
    643560     19799.1
    643600       19798
    643640     19800.5
    643680       19803
    643720     19799.7
    643760     19801.6
    643800     19803.3
    643840     19801.1
    643880       19804
    643920     19806.1
    643960     19810.6
    644000     19806.6
    644040     19811.6
    644080       19810
    644120     19812.8
    644160       19814
    644200     19814.1
    644240     19820.6
    644280     19817.7
    644320     19819.1
    644360     19823.7
    644400     19822.8
    644440       19825
    644480     19827.5
    644520     19824.4
    644560     19826.2
    644600     19827.9
    644640     19825.7
    644680     19828.5
    644720     19830.8
    644760     19835.3
    644800     19831.1
    644840     19836.3
    644880     19834.5
    644920     19837.4
    644960     19838.7
    645000     19838.8
    645040     19845.1
    645080     19842.4
    645120     19843.6
    645160     19848.3
    645200     19847.6
    645240     19849.5
    645280     19852.1
    645320     19848.9
    645360     19850.8
    645400     19852.5
    645440     19850.5
    645480     19853.1
    645520     19855.3
    645560     19859.8
    645600     19855.5
    645640     19860.9
    645680       19859
    645720     19862.3
    645760     19863.4
    645800     19863.5
    645840     19869.8
    645880     19867.1
    645920     19868.2
    645960     19872.9
    646000     19872.2
    646040     19874.1
    646080     19876.9
    646120     19873.5
    646160     19875.4
    646200     19877.1
    646240       19875
    646280     19877.6
    646320       19880
    646360     19884.2
    646400     19879.9
    646440     19885.5
    646480     19883.4
    646520     19886.8
    646560     19887.9
    646600       19888
    646640     19894.4
    646680     19891.7
    646720     19892.8
    646760     19897.4
    646800     19896.9
    646840     19898.7
    646880     19901.5
    646920       19898
    646960     19899.8
    647000     19901.7
    647040     19899.7
    647080     19902.2
    647120     19904.5
    647160     19908.8
    647200     19904.6
    647240     19910.1
    647280     19908.1
    647320     19911.5
    647360     19912.4
    647400     19912.5
    647440     19918.9
    647480     19916.4
    647520     19917.5
    647560       19922
    647600     19921.4
    647640     19923.2
    647680     19926.3
    647720     19922.6
    647760     19924.4
    647800     19926.3
    647840     19924.4
    647880     19926.6
    647920     19929.3
    647960     19933.3
    648000     19929.1
    648040     19934.7
    648080     19932.7
    648120     19935.9
    648160     19937.2
    648200     19937.1
    648240     19943.3
    648280     19940.9
    648320       19942
    648360     19946.6
    648400     19945.8
    648440       19948
    648480       19951
    648520     19947.2
    648560       19949
    648600     19950.9
    648640     19949.1
    648680     19951.3
    648720     19953.7
    648760       19958
    648800     19953.8
    648840     19959.2
    648880     19957.4
    648920     19960.5
    648960     19961.6
    649000       19962
    649040     19967.9
    649080     19965.7
    649120     19966.7
    649160     19971.2
    649200     19970.7
    649240     19972.6
    649280     19975.4
    649320       19972
    649360     19973.7
    649400     19975.7
    649440     19973.8
    649480       19976
    649520     19978.3
    649560     19982.5
    649600     19978.3
    649640     19983.8
    649680       19982
    649720     19985.2
    649760     19986.2
    649800     19986.9
    649840     19992.4
    649880     19990.3
    649920     19991.3
    649960     19995.7
    650000     19995.3
    650040     19997.3
    650080       20000
    650120     19996.7
    650160     19998.3
    650200     20000.4
    650240     19998.4
    650280     20000.6
    650320       20003
    650360     20007.1
    650400     20002.9
    650440     20008.4
    650480     20006.5
    650520     20009.6
    650560     20010.8
    650600     20011.4
    650640     20017.1
    650680     20014.9
    650720     20015.9
    650760     20020.4
    650800     20019.8
    650840     20021.8
    650880     20024.7
    650920     20021.4
    650960       20023
    651000     20024.9
    651040       20023
    651080     20025.2
    651120     20027.6
    651160     20031.8
    651200     20027.5
    651240     20032.9
    651280     20031.3
    651320     20034.3
    651360     20035.5
    651400     20036.1
    651440     20041.6
    651480     20039.6
    651520     20040.6
    651560     20045.1
    651600     20044.2
    651640     20046.4
    651680     20049.3
    651720       20046
    651760     20047.8
    651800     20049.3
    651840     20047.6
    651880     20049.6
    651920     20052.1
    651960     20056.5
    652000     20052.1
    652040     20057.4
    652080       20056
    652120     20058.7
    652160     20060.1
    652200     20060.8
    652240     20066.3
    652280     20064.1
    652320     20065.2
    652360     20069.7
    652400     20068.8
    652440       20071
    652480     20073.8
    652520     20070.5
    652560     20072.4
    652600     20074.1
    652640     20072.3
    652680     20074.2
    652720     20076.7
    652760     20080.9
    652800     20076.6
    652840       20082
    652880     20080.5
    652920     20083.3
    652960     20084.8
    653000     20085.3
    653040       20091
    653080     20088.8
    653120       20090
    653160     20094.2
    653200     20093.3
    653240     20095.3
    653280     20098.3
    653320     20094.8
    653360     20096.9
    653400     20098.6
    653440     20096.9
    653480     20098.9
    653520     20101.2
    653560     20105.3
    653600     20101.2
    653640     20106.4
    653680     20105.1
    653720     20107.9
    653760     20109.5
    653800     20109.8
    653840     20115.6
    653880     20113.3
    653920     20114.4
    653960     20118.6
    654000       20118
    654040       20120
    654080       20123
    654120     20119.4
    654160     20121.5
    654200     20123.2
    654240     20121.7
    654280     20123.6
    654320     20125.9
    654360     20130.1
    654400     20125.8
    654440     20131.1
    654480     20129.6
    654520     20132.4
    654560     20134.1
    654600     20134.4
    654640     20140.2
    654680     20137.9
    654720     20138.9
    654760     20143.2
    654800     20142.6
    654840     20144.7
    654880     20147.8
    654920     20144.1
    654960       20146
    655000       20148
    655040     20146.6
    655080     20148.2
    655120     20150.6
    655160     20154.5
    655200     20150.6
    655240     20155.8
    655280     20154.2
    655320       20157
    655360     20158.7
    655400     20159.1
    655440     20164.7
    655480     20162.6
    655520     20163.4
    655560     20167.9
    655600     20167.2
    655640     20169.5
    655680     20172.5
    655720     20168.5
    655760     20170.7
    655800     20172.6
    655840     20171.3
    655880       20173
    655920     20175.3
    655960     20179.2
    656000     20175.4
    656040     20180.6
    656080     20179.1
    656120     20181.7
    656160     20183.3
    656200     20183.8
    656240     20189.4
    656280     20187.3
    656320       20188
    656360     20192.7
    656400     20191.9
    656440     20194.3
    656480     20197.1
    656520       20193
    656560     20195.5
    656600     20197.4
    656640     20195.9
    656680     20197.5
    656720     20200.1
    656760     20203.7
    656800     20200.1
    656840     20205.3
    656880     20203.8
    656920     20206.5
    656960       20208
    657000     20208.6
    657040     20214.1
    657080       20212
    657120     20212.5
    657160     20217.4
    657200     20216.5
    657240     20219.1
    657280     20221.6
    657320     20217.7
    657360     20220.1
    657400       20222
    657440     20220.5
    657480       20222
    657520     20224.8
    657560     20228.3
    657600     20224.6
    657640     20229.7
    657680     20228.3
    657720     20230.9
    657760     20232.4
    657800     20233.1
    657840     20238.7
    657880     20236.5
    657920       20237
    657960     20241.9
    658000     20241.1
    658040     20243.5
    658080     20246.3
    658120     20242.3
    658160     20244.6
    658200     20246.7
    658240       20245
    658280     20246.6
    658320     20249.4
    658360     20252.7
    658400     20249.2
    658440     20254.3
    658480     20252.6
    658520     20255.5
    658560       20257
    658600     20257.7
    658640     20263.3
    658680     20261.2
    658720     20261.6
    658760     20266.6
    658800     20265.7
    658840       20268
    658880     20270.8
    658920     20266.8
    658960       20269
    659000     20271.2
    659040     20269.6
    659080     20271.1
    659120     20274.1
    659160     20277.1
    659200     20273.7
    659240     20278.6
    659280     20277.3
    659320     20279.9
    659360     20281.4
    659400     20282.1
    659440     20287.6
    659480     20285.6
    659520     20286.2
    659560     20291.2
    659600     20290.3
    659640     20292.5
    659680     20295.2
    659720     20291.3
    659760     20293.6
    659800     20295.9
    659840       20294
    659880     20295.6
    659920     20298.6
    659960     20301.6
    660000     20298.2
    660040     20303.3
    660080     20301.8
    660120     20304.6
    660160       20306
    660200     20306.6
    660240     20312.2
    660280     20310.1
    660320     20310.7
    660360     20315.7
    660400     20314.8
    660440     20317.1
    660480     20319.8
    660520       20316
    660560     20317.8
    660600     20320.4
    660640     20318.5
    660680     20319.9
    660720     20323.1
    660760     20326.2
    660800     20322.7
    660840     20327.8
    660880     20326.5
    660920       20329
    660960     20330.7
    661000     20331.2
    661040     20336.9
    661080     20334.7
    661120     20335.3
    661160     20340.1
    661200     20339.4
    661240     20341.5
    661280     20344.3
    661320     20340.6
    661360     20342.7
    661400     20345.1
    661440     20343.1
    661480     20344.5
    661520     20347.6
    661560     20350.6
    661600     20347.4
    661640     20352.4
    661680     20351.1
    661720     20353.4
    661760     20355.2
    661800     20355.6
    661840     20361.4
    661880     20359.4
    661920     20360.1
    661960     20364.8
    662000     20363.9
    662040       20366
    662080     20368.9
    662120     20365.3
    662160     20367.2
    662200     20369.6
    662240     20367.6
    662280     20369.2
    662320     20372.1
    662360     20375.3
    662400       20372
    662440     20376.9
    662480     20375.7
    662520     20378.2
    662560     20379.8
    662600     20380.1
    662640       20386
    662680     20384.1
    662720     20384.7
    662760     20389.3
    662800     20388.6
    662840     20390.7
    662880     20393.7
    662920     20389.8
    662960     20391.6
    663000     20394.2
    663040       20392
    663080     20393.9
    663120     20396.6
    663160     20399.9
    663200     20396.7
    663240     20401.6
    663280     20400.4
    663320       20403
    663360     20404.3
    663400     20404.8
    663440     20410.4
    663480     20408.6
    663520     20409.2
    663560     20413.7
    663600     20413.2
    663640     20415.3
    663680     20418.3
    663720     20414.4
    663760     20416.2
    663800     20418.9
    663840     20416.6
    663880     20418.3
    663920     20421.2
    663960     20424.3
    664000     20421.3
    664040     20426.2
    664080       20425
    664120     20427.7
    664160     20428.9
    664200     20429.3
    664240     20434.9
    664280     20433.2
    664320     20433.8
    664360     20438.5
    664400     20437.7
    664440     20439.8
    664480       20443
    664520     20438.9
    664560     20440.8
    664600     20443.4
    664640     20441.1
    664680       20443
    664720     20445.9
    664760       20449
    664800       20446
    664840     20450.7
    664880     20449.6
    664920       20452
    664960     20453.6
    665000     20453.9
    665040     20459.5
    665080     20457.6
    665120     20458.3
    665160       20463
    665200     20462.3
    665240     20464.4
    665280     20467.6
    665320     20463.3
    665360     20465.4
    665400     20467.9
    665440     20465.7
    665480     20467.5
    665520     20470.5
    665560     20473.8
    665600     20470.6
    665640     20475.2
    665680     20474.3
    665720     20476.8
    665760     20478.3
    665800     20478.4
    665840     20484.1
    665880     20482.4
    665920     20482.8
    665960     20487.6
    666000     20486.8
    666040     20489.1
    666080     20492.3
    666120     20487.8
    666160       20490
    666200     20492.4
    666240     20490.3
    666280     20492.1
    666320       20495
    666360     20498.3
    666400       20495
    666440     20499.9
    666480       20499
    666520     20501.5
    666560     20502.8
    666600       20503
    666640     20508.8
    666680     20506.9
    666720     20507.2
    666760     20512.1
    666800     20511.4
    666840     20513.6
    666880       20517
    666920     20512.3
    666960     20514.4
    667000     20516.8
    667040     20514.8
    667080     20516.5
    667120     20519.5
    667160     20522.7
    667200     20519.4
    667240     20524.5
    667280     20523.5
    667320       20526
    667360     20527.4
    667400     20527.5
    667440     20533.3
    667480     20531.4
    667520     20531.9
    667560     20536.6
    667600     20535.9
    667640       20538
    667680     20541.5
    667720     20536.8
    667760     20539.1
    667800     20541.3
    667840     20539.3
    667880     20540.9
    667920     20544.1
    667960     20547.3
    668000     20543.9
    668040     20549.2
    668080     20548.1
    668120     20550.6
    668160     20551.9
    668200     20552.2
    668240       20558
    668280     20556.1
    668320     20556.4
    668360     20561.4
    668400     20560.4
    668440     20562.6
    668480     20565.9
    668520     20561.6
    668560     20563.7
    668600     20565.8
    668640     20563.8
    668680     20565.5
    668720     20568.6
    668760     20571.7
    668800     20568.4
    668840     20573.7
    668880     20572.9
    668920     20575.3
    668960     20576.5
    669000     20576.9
    669040     20582.5
    669080     20580.8
    669120     20580.9
    669160       20586
    669200     20585.3
    669240     20587.1
    669280     20590.7
    669320     20586.1
    669360     20588.1
    669400     20590.2
    669440     20588.3
    669480     20590.4
    669520     20593.3
    669560     20596.3
    669600       20593
    669640     20598.2
    669680     20597.5
    669720     20600.1
    669760     20601.1
    669800     20601.7
    669840     20607.1
    669880     20605.5
    669920     20605.4
    669960     20610.7
    670000     20610.1
    670040     20611.5
    670080     20615.4
    670120     20610.9
    670160     20612.8
    670200       20615
    670240       20613
    670280     20615.1
    670320     20617.9
    670360     20621.1
    670400     20617.7
    670440     20622.9
    670480     20622.1
    670520     20624.7
    670560     20625.7
    670600     20626.1
    670640     20631.8
    670680       20630
    670720     20629.9
    670760     20635.4
    670800     20634.7
    670840       20636
    670880       20640
    670920     20635.5
    670960     20637.4
    671000     20639.6
    671040     20637.8
    671080     20639.8
    671120     20642.7
    671160     20645.7
    671200     20642.4
    671240     20647.5
    671280     20646.8
    671320     20649.2
    671360     20650.3
    671400     20650.9
    671440     20656.4
    671480     20654.8
    671520     20654.5
    671560     20660.1
    671600     20659.2
    671640     20660.5
    671680     20664.7
    671720       20660
    671760     20662.1
    671800       20664
    671840     20662.5
    671880     20664.4
    671920     20667.3
    671960     20670.3
    672000     20666.9
    672040       20672
    672080     20671.4
    672120     20673.8
    672160     20675.1
    672200     20675.5
    672240     20681.2
    672280     20679.4
    672320     20678.9
    672360     20684.8
    672400     20683.8
    672440     20685.1
    672480     20689.4
    672520     20684.9
    672560     20686.8
    672600     20688.6
    672640     20687.4
    672680     20688.9
    672720       20692
    672760     20695.1
    672800     20691.5
    672840     20696.8
    672880     20696.1
    672920     20698.7
    672960       20700
    673000     20700.2
    673040     20705.7
    673080       20704
    673120     20703.6
    673160     20709.3
    673200     20708.5
    673240     20709.9
    673280     20714.2
    673320     20709.5
    673360     20711.4
    673400       20713
    673440     20712.1
    673480     20713.5
    673520     20716.7
    673560     20719.7
    673600     20716.1
    673640     20721.5
    673680     20720.9
    673720     20723.3
    673760     20724.7
    673800     20724.9
    673840     20730.4
    673880     20728.9
    673920     20728.2
    673960     20733.8
    674000     20733.3
    674040     20734.6
    674080       20739
    674120     20734.2
    674160     20736.1
    674200     20737.6
    674240     20736.7
    674280     20738.1
    674320     20741.2
    674360     20744.2
    674400     20740.8
    674440     20745.9
    674480     20745.4
    674520       20748
    674560     20749.5
    674600     20749.6
    674640     20754.8
    674680     20753.3
    674720     20752.8
    674760     20758.2
    674800       20758
    674840     20759.1
    674880     20763.8
    674920     20758.8
    674960     20760.6
    675000     20762.2
    675040     20761.3
    675080     20762.7
    675120     20765.8
    675160       20769
    675200     20765.5
    675240     20770.7
    675280     20770.1
    675320     20772.5
    675360     20774.1
    675400     20774.4
    675440     20779.4
    675480     20778.2
    675520     20777.6
    675560     20782.9
    675600     20782.7
    675640     20783.9
    675680     20788.5
    675720     20783.6
    675760     20785.3
    675800     20786.9
    675840     20786.1
    675880     20787.4
    675920     20790.3
    675960     20793.7
    676000     20790.2
    676040     20795.3
    676080     20794.7
    676120     20796.9
    676160     20798.8
    676200     20799.1
    676240     20803.9
    676280     20802.7
    676320     20802.4
    676360     20807.5
    676400     20807.6
    676440     20808.5
    676480     20813.3
    676520     20808.3
    676560       20810
    676600     20811.6
    676640     20810.8
    676680       20812
    676720     20814.9
    676760     20818.4
    676800     20814.9
    676840     20820.2
    676880     20819.4
    676920     20821.6
    676960     20823.4
    677000     20823.9
    677040     20828.7
    677080     20827.5
    677120       20827
    677160     20832.3
    677200     20832.1
    677240     20833.1
    677280       20838
    677320     20832.9
    677360     20834.7
    677400     20836.3
    677440     20835.4
    677480     20836.7
    677520     20839.6
    677560       20843
    677600     20839.4
    677640     20844.8
    677680     20844.2
    677720     20846.2
    677760     20848.1
    677800     20848.4
    677840     20853.4
    677880       20852
    677920     20851.5
    677960     20856.9
    678000     20856.7
    678040     20857.8
    678080     20862.6
    678120     20857.5
    678160     20859.4
    678200     20861.2
    678240     20860.2
    678280     20861.3
    678320     20864.1
    678360     20867.5
    678400       20864
    678440     20869.4
    678480     20868.7
    678520     20870.9
    678560     20872.8
    678600     20873.2
    678640     20878.4
    678680     20876.7
    678720     20876.3
    678760     20881.6
    678800     20881.4
    678840     20882.5
    678880     20887.4
    678920     20882.2
    678960       20884
    679000     20885.8
    679040       20885
    679080       20886
    679120     20888.6
    679160     20892.1
    679200     20888.6
    679240     20894.1
    679280     20893.4
    679320     20895.6
    679360     20897.5
    679400     20897.9
    679440     20903.2
    679480     20901.5
    679520     20900.9
    679560     20906.3
    679600       20906
    679640     20907.2
    679680     20912.1
    679720     20906.7
    679760     20908.8
    679800     20910.7
    679840     20909.9
    679880     20910.6
    679920     20913.2
    679960     20916.6
    680000     20913.2
    680040     20918.8
    680080     20918.1
    680120     20920.3
    680160     20922.1
    680200     20922.8
    680240     20927.9
    680280     20926.2
    680320     20925.6
    680360     20930.7
    680400     20930.6
    680440     20931.7
    680480     20936.8
    680520     20931.4
    680560     20933.6
    680600     20935.4
    680640     20934.6
    680680     20935.2
    680720     20938.2
    680760     20941.3
    680800     20938.1
    680840     20943.5
    680880     20942.7
    680920     20945.1
    680960     20946.8
    681000     20947.6
    681040     20952.4
    681080     20950.9
    681120     20950.4
    681160     20955.5
    681200     20955.2
    681240     20956.3
    681280     20961.3
    681320     20956.1
    681360     20958.1
    681400     20959.9
    681440     20959.2
    681480       20960
    681520       20963
    681560     20966.1
    681600     20962.6
    681640     20968.3
    681680     20967.5
    681720     20969.8
    681760     20971.5
    681800     20972.3
    681840     20977.1
    681880     20975.4
    681920     20975.3
    681960     20980.1
    682000     20979.8
    682040       20981
    682080     20986.1
    682120     20980.9
    682160     20982.7
    682200     20984.5
    682240     20983.7
    682280     20984.5
    682320     20987.7
    682360     20990.6
    682400     20987.2
    682440     20992.9
    682480     20992.2
    682520     20994.4
    682560     20996.3
    682600     20996.9
    682640     21001.7
    682680     21000.2
    682720       21000
    682760     21004.7
    682800     21004.5
    682840     21005.6
    682880     21010.7
    682920     21005.5
    682960     21007.5
    683000     21009.2
    683040     21008.4
    683080     21009.3
    683120     21012.3
    683160     21015.3
    683200     21011.8
    683240     21017.9
    683280       21017
    683320       21019
    683360       21021
    683400     21021.5
    683440     21026.3
    683480     21024.8
    683520     21024.8
    683560     21029.5
    683600     21029.3
    683640     21030.3
    683680     21035.5
    683720     21030.1
    683760     21032.3
    683800     21033.8
    683840     21033.1
    683880       21034
    683920     21037.2
    683960       21040
    684000     21036.5
    684040     21042.6
    684080     21041.7
    684120     21043.6
    684160     21045.6
    684200     21046.4
    684240       21051
    684280     21049.6
    684320     21049.6
    684360       21054
    684400     21053.7
    684440     21055.1
    684480     21060.3
    684520     21054.9
    684560     21057.2
    684600     21058.6
    684640     21057.5
    684680     21058.6
    684720     21061.9
    684760     21064.6
    684800     21061.2
    684840       21067
    684880     21066.2
    684920     21068.4
    684960     21070.1
    685000       21071
    685040     21075.5
    685080     21074.4
    685120     21074.6
    685160     21078.9
    685200     21078.4
    685240     21079.9
    685280     21084.9
    685320     21079.5
    685360     21081.9
    685400     21083.2
    685440     21082.2
    685480     21083.3
    685520     21086.6
    685560     21089.2
    685600       21086
    685640     21091.5
    685680     21090.8
    685720     21093.1
    685760     21094.7
    685800     21095.6
    685840       21100
    685880     21099.1
    685920     21099.1
    685960     21103.5
    686000       21103
    686040     21104.8
    686080     21109.5
    686120     21104.1
    686160     21106.5
    686200     21107.8
    686240     21106.6
    686280       21108
    686320     21111.5
    686360     21113.8
    686400     21110.7
    686440       21116
    686480     21115.4
    686520     21117.8
    686560     21119.5
    686600     21120.3
    686640     21124.7
    686680     21123.7
    686720     21123.9
    686760     21128.4
    686800     21127.8
    686840     21129.4
    686880     21134.3
    686920     21128.7
    686960     21131.2
    687000     21132.3
    687040     21131.4
    687080       21133
    687120     21136.2
    687160     21138.7
    687200     21135.4
    687240     21140.7
    687280       21140
    687320     21142.6
    687360     21144.4
    687400     21145.1
    687440     21149.4
    687480     21148.3
    687520     21148.5
    687560     21153.2
    687600     21152.7
    687640       21154
    687680     21159.1
    687720     21153.6
    687760       21156
    687800     21157.1
    687840     21156.2
    687880     21157.7
    687920     21160.9
    687960     21163.5
    688000     21159.9
    688040     21165.5
    688080     21164.8
    688120     21167.2
    688160     21169.2
    688200     21169.7
    688240     21174.3
    688280       21173
    688320     21173.4
    688360     21178.1
    688400     21177.7
    688440     21178.8
    688480     21183.9
    688520     21178.2
    688560     21180.6
    688600     21181.8
    688640       21181
    688680     21182.4
    688720     21185.6
    688760     21188.1
    688800     21184.5
    688840     21190.1
    688880     21189.4
    688920     21191.9
    688960     21193.8
    689000     21194.4
    689040       21199
    689080     21197.9
    689120     21198.1
    689160     21203.1
    689200     21202.6
    689240     21203.4
    689280     21208.7
    689320       21203
    689360     21205.1
    689400     21206.4
    689440     21205.6
    689480     21207.1
    689520     21210.4
    689560     21212.7
    689600     21209.3
    689640       21215
    689680     21214.2
    689720     21216.6
    689760     21218.4
    689800     21219.3
    689840     21223.5
    689880     21222.6
    689920     21222.9
    689960     21227.8
    690000     21227.2
    690040     21228.4
    690080     21233.2
    690120     21227.9
    690160     21229.9
    690200       21231
    690240     21230.1
    690280     21232.1
    690320     21235.4
    690360     21237.4
    690400       21234
    690440     21239.7
    690480     21238.7
    690520     21241.4
    690560     21243.2
    690600     21243.9
    690640     21248.3
    690680     21247.5
    690720     21247.7
    690760     21252.5
    690800     21251.8
    690840     21252.9
    690880       21258
    690920     21252.4
    690960     21254.5
    691000     21255.3
    691040     21254.8
    691080     21256.9
    691120     21260.2
    691160       21262
    691200     21258.9
    691240     21264.3
    691280     21263.3
    691320     21265.9
    691360     21267.9
    691400     21268.3
    691440       21273
    691480     21272.1
    691520     21272.4
    691560     21277.2
    691600     21276.5
    691640     21277.6
    691680     21282.4
    691720     21277.3
    691760       21279
    691800     21279.9
    691840     21279.2
    691880     21281.6
    691920       21285
    691960     21286.7
    692000     21283.6
    692040     21289.2
    692080       21288
    692120     21290.6
    692160     21292.5
    692200       21293
    692240     21297.6
    692280     21296.9
    692320     21296.9
    692360     21301.7
    692400     21301.2
    692440     21302.2
    692480     21307.2
    692520     21301.9
    692560     21303.5
    692600     21304.7
    692640     21303.9
    692680     21306.2
    692720     21309.6
    692760     21311.3
    692800     21308.1
    692840     21313.8
    692880     21312.7
    692920     21315.5
    692960     21317.2
    693000     21317.6
    693040     21322.3
    693080     21321.5
    693120     21321.3
    693160     21326.5
    693200       21326
    693240     21326.9
    693280     21331.8
    693320     21326.6
    693360     21328.2
    693400     21329.3
    693440     21328.4
    693480     21330.8
    693520     21333.8
    693560     21336.1
    693600     21332.8
    693640     21338.5
    693680     21337.3
    693720       21340
    693760     21341.9
    693800     21342.1
    693840     21346.9
    693880       21346
    693920       21346
    693960     21351.3
    694000     21350.7
    694040     21351.7
[truncated: 175,928 more chars]
