# Supplementary material for: Comment on 'Valid molecular dynamics simulations of human hemoglobin require a surprisingly large box size'
Source: eLife. 2019 Jun 20;8:e44718. doi: 10.7554/eLife.44718 (PMC6586461; doi:10.7554/eLife.44718)
Supplement: Figure 2—figure supplement 1—source data 1. — The zip archive contains a README file describing which source files correspond to the different panels. [file elife-44718-fig2-figsupp1-data1.zip › figure2_SI/panel_C/box1/18/msd.xvg]

# This file was created Thu Mar 28 20:15:51 2019
# Created by:
#             :-) GROMACS - gmx msd, 2018.3-dev-20180823-5d5eb38 (-:
# 
# Executable:   /usr/local/gromacs/2018/2018.3-impi2017-fftw337-gcc640-cuda91/bin/gmx
# Data prefix:  /usr/local/gromacs/2018/2018.3-impi2017-fftw337-gcc640-cuda91
# Working dir:  /home/vgapsys/project/hemoglobin/ubq/closed_cube/box1/eq8/diffusion
# Command line:
#   gmx msd -s ../tpr.tpr -f /netmount/energy/vgapsys/hemoglobin/ubq/closed_cube/box1/eq8/traj_comp.xtc -trestart 800 -n index.ndx -o msd.xvg
# gmx msd is part of G R O M A C S:
#
# Getting the Right Output Means no Artefacts in Calculating Stuff
#
@    title "Mean Square Displacement"
@    xaxis  label "Time (ps)"
@    yaxis  label "MSD (nm\S2\N)"
@TYPE xy
# MSD gathered over 1e+06 ps with 1251 restarts
# Diffusion constants fitted from time 100000 to 900000 ps
# D[  SOL_&_OW] = 5.2321 (+/- 0.0493) (1e-5 cm^2/s)
         0           0
        40     1.33095
        80     2.60808
       120     3.87478
       160     5.13815
       200     6.39973
       240     7.65651
       280     8.91892
       320     10.1741
       360      11.434
       400     12.6808
       440     13.9378
       480      15.192
       520     16.4528
       560     17.7076
       600     18.9612
       640     20.2135
       680     21.4699
       720     22.7191
       760     23.9704
       800     25.2266
       840     26.4887
       880     27.7362
       920      28.987
       960     30.2323
      1000     31.4954
      1040      32.734
      1080      33.991
      1120     35.2464
      1160      36.496
      1200     37.7468
      1240     38.9983
      1280     40.2495
      1320     41.5122
      1360      42.768
      1400     44.0155
      1440      45.267
      1480     46.5192
      1520     47.7703
      1560     49.0211
      1600     50.2661
      1640     51.5322
      1680     52.7788
      1720     54.0207
      1760     55.2705
      1800     56.5423
      1840     57.7772
      1880     59.0369
      1920      60.296
      1960     61.5459
      2000     62.7968
      2040     64.0548
      2080     65.3041
      2120      66.569
      2160     67.8145
      2200      69.075
      2240     70.3268
      2280     71.5789
      2320     72.8261
      2360     74.0759
      2400     75.3261
      2440     76.5938
      2480     77.8412
      2520     79.0841
      2560     80.3253
      2600     81.6065
      2640     82.8316
      2680     84.0907
      2720     85.3499
      2760     86.5918
      2800     87.8483
      2840      89.109
      2880     90.3609
      2920     91.6291
      2960     92.8773
      3000     94.1326
      3040     95.3919
      3080     96.6416
      3120       97.89
      3160     99.1417
      3200      100.39
      3240     101.664
      3280     102.913
      3320     104.148
      3360     105.389
      3400      106.68
      3440       107.9
      3480     109.158
      3520     110.421
      3560     111.663
      3600     112.918
      3640     114.189
      3680     115.436
      3720     116.708
      3760     117.951
      3800     119.204
      3840     120.472
      3880     121.713
      3920     122.969
      3960     124.217
      4000     125.465
      4040     126.741
      4080     127.994
      4120     129.227
      4160     130.467
      4200     131.761
      4240     132.978
      4280     134.234
      4320     135.501
      4360     136.747
      4400     138.002
      4440     139.272
      4480     140.516
      4520     141.793
      4560     143.038
      4600     144.297
      4640     145.561
      4680     146.806
      4720     148.062
      4760      149.31
      4800     150.558
      4840     151.835
      4880     153.094
      4920     154.322
      4960     155.563
      5000     156.866
      5040     158.072
      5080     159.328
      5120     160.595
      5160     161.835
      5200     163.096
      5240     164.371
      5280     165.611
      5320     166.889
      5360     168.127
      5400     169.386
      5440     170.653
      5480     171.889
      5520     173.143
      5560     174.391
      5600     175.643
      5640     176.925
      5680     178.186
      5720      179.41
      5760     180.645
      5800     181.955
      5840     183.155
      5880     184.407
      5920     185.678
      5960     186.911
      6000     188.168
      6040     189.451
      6080     190.689
      6120      191.97
      6160     193.208
      6200     194.468
      6240     195.734
      6280     196.969
      6320     198.216
      6360     199.459
      6400     200.704
      6440     201.995
      6480     203.254
      6520     204.474
      6560     205.709
      6600     207.029
      6640     208.219
      6680     209.472
      6720     210.741
      6760     211.976
      6800     213.239
      6840     214.524
      6880     215.762
      6920     217.041
      6960     218.278
      7000     219.533
      7040       220.8
      7080     222.034
      7120     223.283
      7160     224.525
      7200     225.778
      7240     227.066
      7280     228.333
      7320     229.545
      7360     230.781
      7400     232.107
      7440     233.291
      7480     234.545
      7520     235.811
      7560     237.046
      7600     238.313
      7640     239.603
      7680     240.839
      7720     242.122
      7760     243.356
      7800     244.611
      7840      245.88
      7880     247.111
      7920     248.363
      7960     249.602
      8000     250.853
      8040     252.146
      8080     253.409
      8120     254.624
      8160     255.862
      8200     257.195
      8240     258.376
      8280     259.627
      8320     260.888
      8360     262.127
      8400      263.39
      8440      264.68
      8480     265.917
      8520     267.203
      8560     268.438
      8600     269.694
      8640     270.969
      8680      272.19
      8720     273.446
      8760     274.684
      8800     275.935
      8840     277.229
      8880     278.497
      8920     279.703
      8960     280.947
      9000     282.286
      9040     283.461
      9080     284.705
      9120      285.97
      9160     287.208
      9200     288.473
      9240     289.763
      9280     290.996
      9320     292.283
      9360     293.518
      9400     294.774
      9440     296.043
      9480     297.265
      9520     298.519
      9560     299.755
      9600     301.013
      9640     302.305
      9680     303.567
      9720     304.771
      9760     306.015
      9800     307.365
      9840     308.525
      9880     309.768
      9920     311.037
      9960     312.272
     10000     313.537
     10040      314.83
     10080     316.061
     10120     317.348
     10160     318.584
     10200     319.841
     10240     321.109
     10280     322.323
     10320     323.578
     10360     324.808
     10400     326.066
     10440     327.365
     10480     328.629
     10520     329.828
     10560     331.069
     10600     332.424
     10640     333.585
     10680     334.818
     10720     336.092
     10760     337.329
     10800     338.598
     10840     339.892
     10880     341.123
     10920     342.414
     10960     343.642
     11000     344.907
     11040     346.183
     11080     347.392
     11120     348.648
     11160     349.876
     11200     351.127
     11240     352.434
     11280     353.696
     11320     354.896
     11360      356.14
     11400     357.498
     11440     358.652
     11480     359.886
     11520     361.159
     11560     362.398
     11600     363.663
     11640     364.957
     11680     366.188
     11720     367.482
     11760     368.709
     11800     369.974
     11840     371.248
     11880     372.462
     11920     373.712
     11960     374.942
     12000     376.192
     12040       377.5
     12080     378.762
     12120     379.961
     12160     381.212
     12200     382.576
     12240     383.722
     12280      384.96
     12320     386.233
     12360     387.473
     12400      388.74
     12440     390.035
     12480     391.266
     12520     392.563
     12560     393.785
     12600      395.05
     12640     396.327
     12680     397.539
     12720     398.789
     12760     400.014
     12800     401.265
     12840     402.577
     12880     403.842
     12920     405.042
     12960     406.284
     13000      407.66
     13040     408.797
     13080     410.033
     13120     411.308
     13160     412.548
     13200     413.818
     13240     415.116
     13280     416.347
     13320     417.637
     13360     418.864
     13400     420.125
     13440     421.401
     13480     422.613
     13520     423.864
     13560     425.088
     13600     426.334
     13640     427.651
     13680     428.917
     13720     430.117
     13760     431.355
     13800     432.734
     13840      433.87
     13880     435.107
     13920     436.382
     13960      437.62
     14000     438.892
     14040     440.198
     14080     441.417
     14120     442.715
     14160     443.938
     14200       445.2
     14240     446.485
     14280     447.697
     14320     448.949
     14360     450.167
     14400     451.413
     14440     452.745
     14480     454.002
     14520     455.202
     14560      456.44
     14600     457.825
     14640     458.951
     14680     460.191
     14720     461.469
     14760     462.706
     14800     463.976
     14840      465.28
     14880     466.497
     14920     467.798
     14960     469.021
     15000     470.287
     15040     471.571
     15080     472.782
     15120     474.031
     15160     475.255
     15200     476.496
     15240     477.835
     15280     479.093
     15320     480.293
     15360     481.533
     15400     482.932
     15440     484.048
     15480     485.289
     15520     486.563
     15560     487.802
     15600     489.068
     15640     490.381
     15680     491.593
     15720     492.903
     15760     494.123
     15800      495.39
     15840     496.675
     15880     497.883
     15920     499.132
     15960     500.354
     16000     501.597
     16040     502.935
     16080     504.197
     16120     505.393
     16160     506.632
     16200     508.036
     16240     509.149
     16280      510.38
     16320     511.656
     16360       512.9
     16400     514.162
     16440     515.478
     16480     516.689
     16520     517.999
     16560     519.214
     16600     520.482
     16640     521.767
     16680     522.973
     16720     524.224
     16760     525.445
     16800     526.687
     16840     528.028
     16880     529.292
     16920     530.483
     16960     531.725
     17000     533.134
     17040     534.239
     17080     535.469
     17120     536.751
     17160     537.988
     17200     539.259
     17240     540.575
     17280     541.787
     17320     543.099
     17360     544.317
     17400     545.586
     17440      546.87
     17480     548.075
     17520     549.329
     17560     550.551
     17600     551.795
     17640     553.133
     17680       554.4
     17720     555.593
     17760     556.828
     17800     558.246
     17840     559.346
     17880     560.578
     17920     561.861
     17960     563.103
     18000     564.373
     18040     565.692
     18080     566.898
     18120     568.211
     18160     569.426
     18200     570.692
     18240      571.98
     18280     573.181
     18320     574.434
     18360     575.654
     18400     576.901
     18440      578.24
     18480      579.51
     18520     580.693
     18560     581.931
     18600     583.358
     18640     584.452
     18680      585.68
     18720     586.966
     18760     588.203
     18800     589.481
     18840     590.802
     18880     592.016
     18920     593.323
     18960     594.535
     19000     595.803
     19040     597.086
     19080     598.282
     19120     599.526
     19160     600.747
     19200     601.989
     19240     603.334
     19280     604.603
     19320     605.778
     19360     607.018
     19400     608.447
     19440     609.539
     19480     610.759
     19520     612.053
     19560     613.294
     19600     614.572
     19640     615.894
     19680     617.099
     19720     618.409
     19760     619.623
     19800     620.888
     19840     622.172
     19880     623.362
     19920     624.607
     19960     625.828
     20000     627.073
     20040     628.418
     20080     629.685
     20120     630.854
     20160     632.096
     20200     633.537
     20240     634.617
     20280     635.842
     20320     637.133
     20360      638.37
     20400     639.652
     20440     640.977
     20480     642.185
     20520     643.494
     20560     644.704
     20600     645.971
     20640     647.259
     20680      648.45
     20720     649.697
     20760     650.919
     20800     652.165
     20840     653.514
     20880     654.789
     20920     655.948
     20960     657.192
     21000     658.641
     21040      659.71
     21080     660.945
     21120     662.237
     21160     663.471
     21200     664.752
     21240     666.085
     21280      667.29
     21320     668.604
     21360     669.809
     21400     671.073
     21440     672.363
     21480      673.55
     21520     674.792
     21560      676.01
     21600     677.254
     21640     678.618
     21680     679.893
     21720      681.05
     21760     682.293
     21800     683.744
     21840     684.811
     21880     686.042
     21920     687.344
     21960     688.576
     22000     689.854
     22040     691.193
     22080     692.397
     22120     693.712
     22160     694.908
     22200      696.17
     22240     697.471
     22280     698.651
     22320     699.894
     22360     701.111
     22400     702.354
     22440     703.718
     22480     704.994
     22520     706.146
     22560     707.385
     22600     708.849
     22640     709.907
     22680      711.14
     22720     712.439
     22760     713.667
     22800     714.946
     22840     716.289
     22880     717.494
     22920     718.809
     22960     719.999
     23000     721.266
     23040     722.567
     23080     723.737
     23120     724.978
     23160     726.193
     23200     727.432
     23240     728.798
     23280     730.076
     23320     731.228
     23360      732.47
     23400     733.945
     23440     734.995
     23480     736.224
     23520     737.527
     23560      738.75
     23600     740.031
     23640     741.381
     23680     742.575
     23720     743.896
     23760     745.082
     23800     746.346
     23840      747.65
     23880     748.818
     23920     750.049
     23960      751.26
     24000     752.503
     24040     753.869
     24080     755.148
     24120     756.302
     24160     757.541
     24200      759.02
     24240     760.066
     24280     761.301
     24320     762.606
     24360     763.828
     24400     765.109
     24440     766.463
     24480      767.66
     24520     768.976
     24560     770.162
     24600     771.431
     24640     772.735
     24680     773.904
     24720     775.129
     24760      776.34
     24800     777.585
     24840     778.952
     24880     780.223
     24920     781.376
     24960     782.619
     25000      784.11
     25040     785.151
     25080     786.384
     25120     787.685
     25160     788.917
     25200     790.195
     25240     791.549
     25280     792.739
     25320     794.058
     25360      795.25
     25400     796.515
     25440     797.822
     25480      798.99
     25520     800.212
     25560     801.423
     25600     802.658
     25640     804.031
     25680     805.303
     25720     806.454
     25760     807.695
     25800     809.195
     25840     810.223
     25880     811.456
     25920     812.761
     25960     813.996
     26000     815.274
     26040     816.629
     26080     817.823
     26120     819.149
     26160     820.338
     26200     821.598
     26240     822.912
     26280     824.077
     26320     825.293
     26360       826.5
     26400      827.74
     26440     829.111
     26480     830.388
     26520     831.541
     26560     832.783
     26600     834.285
     26640     835.309
     26680      836.54
     26720     837.837
     26760     839.068
     26800     840.352
     26840     841.718
     26880     842.905
     26920     844.239
     26960     845.427
     27000     846.683
     27040     848.003
     27080     849.165
     27120     850.381
     27160     851.597
     27200     852.841
     27240     854.216
     27280      855.49
     27320     856.639
     27360      857.88
     27400     859.389
     27440     860.413
     27480     861.634
     27520     862.936
     27560     864.163
     27600     865.443
     27640     866.819
     27680     868.009
     27720     869.344
     27760     870.531
     27800     871.793
     27840      873.12
     27880     874.274
     27920     875.485
     27960     876.702
     28000     877.947
     28040     879.322
     28080     880.597
     28120     881.745
     28160     882.982
     28200     884.501
     28240     885.511
     28280     886.734
     28320     888.036
     28360     889.268
     28400     890.554
     28440     891.917
     28480     893.111
     28520     894.445
     28560     895.635
     28600     896.895
     28640     898.219
     28680     899.375
     28720     900.586
     28760     901.797
     28800     903.038
     28840     904.418
     28880     905.698
     28920     906.838
     28960      908.08
     29000       909.6
     29040     910.607
     29080     911.828
     29120     913.137
     29160     914.363
     29200     915.647
     29240     917.013
     29280     918.204
     29320     919.533
     29360     920.719
     29400     921.988
     29440     923.321
     29480     924.464
     29520     925.675
     29560      926.89
     29600     928.127
     29640     929.518
     29680     930.791
     29720     931.924
     29760     933.166
     29800     934.711
     29840     935.697
     29880     936.919
     29920     938.226
     29960     939.457
     30000      940.74
     30040     942.105
     30080     943.299
     30120     944.619
     30160     945.812
     30200     947.086
     30240      948.42
     30280     949.566
     30320     950.764
     30360     951.978
     30400      953.21
     30440     954.595
     30480     955.872
     30520     957.001
     30560     958.238
     30600     959.791
     30640     960.766
     30680      961.99
     30720     963.305
     30760     964.527
     30800     965.807
     30840     967.182
     30880     968.377
     30920     969.705
     30960     970.887
     31000     972.159
     31040     973.494
     31080     974.641
     31120     975.838
     31160     977.049
     31200     978.282
     31240     979.669
     31280     980.948
     31320     982.075
     31360     983.309
     31400     984.874
     31440     985.841
     31480     987.071
     31520     988.384
     31560     989.613
     31600     990.893
     31640     992.266
     31680      993.46
     31720     994.788
     31760      995.97
     31800     997.242
     31840     998.581
     31880     999.718
     31920     1000.91
     31960     1002.13
     32000     1003.36
     32040     1004.73
     32080     1006.03
     32120     1007.14
     32160     1008.37
     32200     1009.95
     32240     1010.91
     32280     1012.14
     32320     1013.45
     32360     1014.68
     32400     1015.97
     32440     1017.34
     32480     1018.53
     32520     1019.86
     32560     1021.04
     32600      1022.3
     32640     1023.65
     32680     1024.79
     32720     1025.98
     32760     1027.19
     32800     1028.43
     32840     1029.82
     32880      1031.1
     32920     1032.21
     32960     1033.44
     33000     1035.02
     33040     1035.98
     33080      1037.2
     33120     1038.52
     33160     1039.75
     33200     1041.03
     33240     1042.41
     33280      1043.6
     33320     1044.93
     33360      1046.1
     33400     1047.37
     33440     1048.72
     33480     1049.86
     33520     1051.06
     33560     1052.26
     33600      1053.5
     33640     1054.88
     33680     1056.17
     33720     1057.28
     33760      1058.5
     33800     1060.09
     33840     1061.05
     33880     1062.28
     33920     1063.58
     33960     1064.81
     34000      1066.1
     34040     1067.48
     34080     1068.66
     34120        1070
     34160     1071.17
     34200     1072.44
     34240     1073.78
     34280     1074.92
     34320     1076.13
     34360     1077.32
     34400     1078.56
     34440     1079.95
     34480     1081.23
     34520     1082.34
     34560     1083.56
     34600     1085.16
     34640     1086.11
     34680     1087.33
     34720     1088.65
     34760     1089.87
     34800     1091.15
     34840     1092.53
     34880     1093.72
     34920     1095.05
     34960     1096.22
     35000      1097.5
     35040     1098.83
     35080     1099.97
     35120     1101.18
     35160     1102.39
     35200     1103.62
     35240     1105.01
     35280     1106.29
     35320      1107.4
     35360     1108.61
     35400     1110.22
     35440     1111.15
     35480     1112.39
     35520      1113.7
     35560     1114.93
     35600     1116.21
     35640     1117.59
     35680     1118.78
     35720     1120.11
     35760     1121.28
     35800     1122.56
     35840     1123.89
     35880     1125.03
     35920     1126.24
     35960     1127.44
     36000     1128.68
     36040     1130.07
     36080     1131.35
     36120     1132.46
     36160     1133.68
     36200     1135.28
     36240     1136.21
     36280     1137.45
     36320     1138.77
     36360        1140
     36400     1141.28
     36440     1142.66
     36480     1143.84
     36520     1145.17
     36560     1146.35
     36600     1147.62
     36640     1148.96
     36680      1150.1
     36720     1151.31
     36760      1152.5
     36800     1153.74
     36840     1155.13
     36880     1156.42
     36920     1157.51
     36960     1158.74
     37000     1160.36
     37040     1161.28
     37080     1162.51
     37120     1163.83
     37160     1165.06
     37200     1166.34
     37240     1167.73
     37280      1168.9
     37320     1170.24
     37360     1171.41
     37400     1172.68
     37440     1174.01
     37480     1175.15
     37520     1176.36
     37560     1177.55
     37600     1178.79
     37640     1180.18
     37680     1181.47
     37720     1182.56
     37760     1183.79
     37800     1185.42
     37840     1186.32
     37880     1187.56
     37920     1188.88
     37960      1190.1
     38000     1191.39
     38040     1192.77
     38080     1193.94
     38120     1195.28
     38160     1196.45
     38200     1197.73
     38240     1199.06
     38280      1200.2
     38320      1201.4
     38360      1202.6
     38400     1203.84
     38440     1205.24
     38480     1206.52
     38520     1207.61
     38560     1208.83
     38600     1210.47
     38640     1211.37
     38680     1212.61
     38720     1213.92
     38760     1215.15
     38800     1216.44
     38840     1217.83
     38880     1218.99
     38920     1220.34
     38960      1221.5
     39000     1222.78
     39040     1224.12
     39080     1225.25
     39120     1226.45
     39160     1227.65
     39200      1228.9
     39240     1230.29
     39280     1231.58
     39320     1232.66
     39360     1233.89
     39400     1235.53
     39440     1236.42
     39480     1237.66
     39520     1238.98
     39560      1240.2
     39600      1241.5
     39640     1242.89
     39680     1244.06
     39720      1245.4
     39760     1246.55
     39800     1247.84
     39840     1249.18
     39880     1250.32
     39920     1251.51
     39960     1252.71
     40000     1253.96
     40040     1255.36
     40080     1256.65
     40120     1257.72
     40160     1258.95
     40200      1260.6
     40240     1261.49
     40280     1262.73
     40320     1264.05
     40360     1265.26
     40400     1266.56
     40440     1267.96
     40480     1269.12
     40520     1270.46
     40560     1271.61
     40600      1272.9
     40640     1274.24
     40680     1275.37
     40720     1276.56
     40760     1277.76
     40800     1279.01
     40840     1280.42
     40880     1281.71
     40920     1282.76
     40960     1284.01
     41000     1285.66
     41040     1286.54
     41080     1287.78
     41120      1289.1
     41160     1290.31
     41200     1291.61
     41240     1293.01
     41280     1294.17
     41320     1295.52
     41360     1296.67
     41400     1297.96
     41440     1299.29
     41480     1300.43
     41520     1301.61
     41560     1302.81
     41600     1304.06
     41640     1305.47
     41680     1306.76
     41720     1307.81
     41760     1309.05
     41800     1310.71
     41840     1311.59
     41880     1312.83
     41920     1314.15
     41960     1315.36
     42000     1316.67
     42040     1318.07
     42080     1319.22
     42120     1320.56
     42160     1321.72
     42200     1323.01
     42240     1324.35
     42280     1325.48
     42320     1326.67
     42360     1327.86
     42400     1329.11
     42440     1330.53
     42480     1331.82
     42520     1332.86
     42560      1334.1
     42600     1335.77
     42640     1336.65
     42680     1337.88
     42720      1339.2
     42760     1340.42
     42800     1341.73
     42840     1343.14
     42880     1344.27
     42920     1345.62
     42960     1346.77
     43000     1348.07
     43040      1349.4
     43080     1350.54
     43120     1351.73
     43160     1352.93
     43200     1354.17
     43240     1355.58
     43280     1356.89
     43320     1357.92
     43360     1359.17
     43400     1360.84
     43440     1361.71
     43480     1362.95
     43520     1364.27
     43560     1365.49
     43600     1366.79
     43640      1368.2
     43680     1369.34
     43720     1370.68
     43760     1371.83
     43800     1373.13
     43840     1374.47
     43880      1375.6
     43920     1376.79
     43960     1377.98
     44000     1379.23
     44040     1380.64
     44080     1381.94
     44120     1382.97
     44160     1384.22
     44200      1385.9
     44240     1386.77
     44280        1388
     44320     1389.31
     44360     1390.54
     44400     1391.85
     44440     1393.26
     44480     1394.39
     44520     1395.74
     44560     1396.88
     44600     1398.18
     44640     1399.51
     44680     1400.64
     44720     1401.84
     44760     1403.03
     44800     1404.27
     44840     1405.68
     44880     1406.98
     44920     1408.01
     44960     1409.26
     45000     1410.95
     45040     1411.81
     45080     1413.03
     45120     1414.35
     45160     1415.56
     45200     1416.88
     45240     1418.29
     45280     1419.42
     45320     1420.78
     45360     1421.91
     45400     1423.22
     45440     1424.55
     45480     1425.67
     45520     1426.87
     45560     1428.06
     45600     1429.31
     45640     1430.71
     45680     1432.02
     45720     1433.03
     45760      1434.3
     45800     1435.99
     45840     1436.84
     45880     1438.07
     45920     1439.38
     45960      1440.6
     46000     1441.92
     46040     1443.33
     46080     1444.47
     46120     1445.82
     46160     1446.95
     46200     1448.26
     46240     1449.58
     46280      1450.7
     46320      1451.9
     46360     1453.09
     46400     1454.34
     46440     1455.75
     46480     1457.05
     46520     1458.06
     46560     1459.33
     46600     1461.03
     46640     1461.87
     46680      1463.1
     46720     1464.41
     46760     1465.62
     46800     1466.95
     46840     1468.36
     46880     1469.49
     46920     1470.85
     46960     1471.97
     47000     1473.28
     47040      1474.6
     47080     1475.71
     47120     1476.92
     47160     1478.11
     47200     1479.36
     47240     1480.77
     47280     1482.08
     47320     1483.08
     47360     1484.36
     47400     1486.07
     47440      1486.9
     47480     1488.12
     47520     1489.44
     47560     1490.64
     47600     1491.97
     47640     1493.39
     47680     1494.52
     47720     1495.87
     47760        1497
     47800     1498.31
     47840     1499.64
     47880     1500.75
     47920     1501.94
     47960     1503.14
     48000      1504.4
     48040     1505.79
     48080     1507.11
     48120     1508.12
     48160     1509.39
     48200     1511.11
     48240     1511.94
     48280     1513.15
     48320     1514.48
     48360     1515.68
     48400     1517.01
     48440     1518.42
     48480     1519.55
     48520     1520.91
     48560     1522.04
     48600     1523.34
     48640     1524.67
     48680     1525.79
     48720     1526.99
     48760     1528.18
     48800     1529.43
     48840     1530.83
     48880     1532.13
     48920     1533.15
     48960     1534.42
     49000     1536.15
     49040     1536.97
     49080     1538.19
     49120     1539.52
     49160     1540.71
     49200     1542.04
     49240     1543.46
     49280     1544.59
     49320     1545.94
     49360     1547.07
     49400     1548.38
     49440     1549.72
     49480     1550.82
     49520     1552.02
     49560     1553.21
     49600     1554.47
     49640     1555.86
     49680     1557.16
     49720     1558.18
     49760     1559.45
     49800     1561.18
     49840        1562
     49880     1563.23
     49920     1564.55
     49960     1565.74
     50000     1567.07
     50040      1568.5
     50080     1569.62
     50120     1570.98
     50160      1572.1
     50200     1573.41
     50240     1574.75
     50280     1575.85
     50320     1577.05
     50360     1578.24
     50400     1579.49
     50440     1580.89
     50480     1582.17
     50520      1583.2
     50560     1584.48
     50600     1586.21
     50640     1587.04
     50680     1588.26
     50720     1589.58
     50760     1590.78
     50800     1592.11
     50840     1593.54
     50880     1594.66
     50920     1596.01
     50960     1597.15
     51000     1598.45
     51040      1599.8
     51080     1600.88
     51120     1602.08
     51160     1603.28
     51200     1604.53
     51240     1605.93
     51280     1607.21
     51320     1608.24
     51360     1609.52
     51400     1611.26
     51440     1612.09
     51480      1613.3
     51520     1614.62
     51560     1615.83
     51600     1617.16
     51640     1618.59
     51680     1619.72
     51720     1621.07
     51760     1622.21
     51800      1623.5
     51840     1624.86
     51880     1625.94
     51920     1627.14
     51960     1628.33
     52000     1629.58
     52040     1630.99
     52080     1632.27
     52120     1633.28
     52160     1634.57
     52200     1636.32
     52240     1637.15
     52280     1638.36
     52320     1639.68
     52360     1640.88
     52400     1642.22
     52440     1643.65
     52480     1644.78
     52520     1646.13
     52560     1647.27
     52600     1648.56
     52640     1649.92
     52680        1651
     52720      1652.2
     52760     1653.39
     52800     1654.63
     52840     1656.04
     52880     1657.33
     52920     1658.34
     52960     1659.63
     53000     1661.37
     53040      1662.2
     53080     1663.41
     53120     1664.74
     53160     1665.93
     53200     1667.28
     53240      1668.7
     53280     1669.82
     53320     1671.18
     53360      1672.3
     53400      1673.6
     53440     1674.97
     53480     1676.03
     53520     1677.24
     53560     1678.44
     53600     1679.67
     53640     1681.08
     53680     1682.36
     53720     1683.37
     53760     1684.67
     53800     1686.42
     53840     1687.24
     53880     1688.45
     53920     1689.78
     53960     1690.97
     54000     1692.32
     54040     1693.75
     54080     1694.87
     54120     1696.23
     54160     1697.36
     54200     1698.65
     54240     1700.02
     54280     1701.08
     54320     1702.29
     54360     1703.49
     54400     1704.72
     54440     1706.14
     54480     1707.41
     54520     1708.42
     54560     1709.72
     54600     1711.48
     54640     1712.28
     54680      1713.5
     54720     1714.84
     54760     1716.02
     54800     1717.37
     54840      1718.8
     54880     1719.92
     54920     1721.28
     54960      1722.4
     55000      1723.7
     55040     1725.07
     55080     1726.12
     55120     1727.34
     55160     1728.53
     55200     1729.76
     55240     1731.18
     55280     1732.46
     55320     1733.46
     55360     1734.76
     55400     1736.52
     55440     1737.32
     55480     1738.53
     55520     1739.87
     55560     1741.06
     55600     1742.41
     55640     1743.84
     55680     1744.95
     55720     1746.33
     55760     1747.45
     55800     1748.74
     55840     1750.12
     55880     1751.16
     55920     1752.37
     55960     1753.57
     56000     1754.79
     56040     1756.23
     56080      1757.5
     56120      1758.5
     56160      1759.8
     56200     1761.57
     56240     1762.36
     56280     1763.57
     56320     1764.91
     56360     1766.11
     56400     1767.45
     56440     1768.89
     56480        1770
     56520     1771.37
     56560     1772.49
     56600     1773.78
     56640     1775.16
     56680     1776.21
     56720     1777.42
     56760     1778.62
     56800     1779.84
     56840     1781.27
     56880     1782.55
     56920     1783.53
     56960     1784.84
     57000     1786.62
     57040     1787.41
     57080     1788.62
     57120     1789.95
     57160     1791.16
     57200      1792.5
     57240     1793.94
     57280     1795.06
     57320     1796.43
     57360     1797.54
     57400     1798.84
     57440     1800.22
     57480     1801.27
     57520     1802.48
     57560     1803.69
     57600      1804.9
     57640     1806.33
     57680     1807.62
     57720      1808.6
     57760     1809.91
     57800     1811.69
     57840     1812.47
     57880      1813.7
     57920     1815.03
     57960     1816.23
     58000     1817.57
     58040     1819.01
     58080     1820.12
     58120      1821.5
     58160     1822.61
     58200     1823.92
     58240     1825.29
     58280     1826.34
     58320     1827.55
     58360     1828.76
     58400     1829.97
     58440     1831.39
     58480     1832.68
     58520     1833.68
     58560     1834.98
     58600     1836.76
     58640     1837.54
     58680     1838.76
     58720      1840.1
     58760     1841.29
     58800     1842.64
     58840     1844.08
     58880     1845.18
     58920     1846.56
     58960     1847.67
     59000     1848.99
     59040     1850.35
     59080     1851.41
     59120     1852.62
     59160     1853.82
     59200     1855.04
     59240     1856.46
     59280     1857.75
     59320     1858.73
     59360     1860.04
     59400     1861.83
     59440      1862.6
     59480     1863.82
     59520     1865.17
     59560     1866.36
     59600     1867.71
     59640     1869.15
     59680     1870.25
     59720     1871.64
     59760     1872.74
     59800     1874.06
     59840     1875.43
     59880     1876.48
     59920     1877.68
     59960     1878.89
     60000     1880.09
     60040     1881.52
     60080      1882.8
     60120     1883.78
     60160     1885.11
     60200     1886.89
     60240     1887.67
     60280     1888.87
     60320     1890.22
     60360     1891.41
     60400     1892.76
     60440     1894.19
     60480      1895.3
     60520     1896.69
     60560     1897.79
     60600     1899.11
     60640     1900.49
     60680     1901.54
     60720     1902.74
     60760     1903.95
     60800     1905.14
     60840     1906.57
     60880     1907.85
     60920     1908.82
     60960     1910.15
     61000     1911.95
     61040     1912.71
     61080     1913.92
     61120     1915.27
     61160     1916.46
     61200     1917.81
     61240     1919.24
     61280     1920.34
     61320     1921.74
     61360     1922.84
     61400     1924.16
     61440     1925.54
     61480     1926.58
     61520     1927.79
     61560     1928.99
     61600     1930.19
     61640     1931.61
     61680     1932.91
     61720     1933.86
     61760      1935.2
     61800     1936.99
     61840     1937.76
     61880     1938.96
     61920     1940.32
     61960     1941.49
     62000     1942.85
     62040     1944.29
     62080     1945.39
     62120     1946.78
     62160     1947.88
     62200      1949.2
     62240     1950.58
     62280     1951.63
     62320     1952.83
     62360     1954.04
     62400     1955.24
     62440     1956.66
     62480     1957.96
     62520      1958.9
     62560     1960.24
     62600     1962.04
     62640      1962.8
     62680        1964
     62720     1965.36
     62760     1966.53
     62800      1967.9
     62840     1969.33
     62880     1970.44
     62920     1971.82
     62960     1972.92
     63000     1974.24
     63040     1975.63
     63080     1976.67
     63120     1977.87
     63160     1979.08
     63200     1980.28
     63240      1981.7
     63280     1982.99
     63320     1983.95
     63360     1985.28
     63400     1987.08
     63440     1987.83
     63480     1989.03
     63520      1990.4
     63560     1991.56
     63600     1992.92
     63640     1994.36
     63680     1995.46
     63720     1996.85
     63760     1997.94
     63800     1999.27
     63840     2000.66
     63880      2001.7
     63920      2002.9
     63960     2004.11
     64000      2005.3
     64040     2006.75
     64080     2008.04
     64120     2008.97
     64160     2010.31
     64200     2012.12
     64240     2012.87
     64280     2014.06
     64320     2015.44
     64360      2016.6
     64400     2017.96
     64440     2019.41
     64480     2020.51
     64520     2021.89
     64560     2022.98
     64600      2024.3
     64640      2025.7
     64680     2026.75
     64720     2027.93
     64760     2029.15
     64800     2030.34
     64840     2031.79
     64880     2033.09
     64920        2034
     64960     2035.35
     65000     2037.16
     65040     2037.91
     65080     2039.09
     65120     2040.47
     65160     2041.63
     65200        2043
     65240     2044.44
     65280     2045.55
     65320     2046.93
     65360     2048.01
     65400     2049.33
     65440     2050.74
     65480     2051.78
     65520     2052.97
     65560     2054.19
     65600     2055.37
     65640     2056.83
     65680     2058.12
     65720     2059.04
     65760     2060.39
     65800      2062.2
     65840     2062.94
     65880     2064.12
     65920     2065.51
     65960     2066.67
     66000     2068.04
     66040     2069.48
     66080     2070.59
     66120     2071.97
     66160     2073.06
     66200     2074.37
     66240     2075.78
     66280     2076.83
     66320     2078.01
     66360     2079.23
     66400     2080.41
     66440     2081.87
     66480     2083.16
     66520     2084.08
     66560     2085.44
     66600     2087.25
     66640     2087.97
     66680     2089.16
     66720     2090.55
     66760     2091.71
     66800     2093.08
     66840     2094.52
     66880     2095.63
     66920     2097.01
     66960     2098.09
     67000     2099.41
     67040     2100.81
     67080     2101.87
     67120     2103.05
     67160     2104.27
     67200     2105.45
     67240     2106.92
     67280      2108.2
     67320     2109.13
     67360     2110.47
     67400      2112.3
     67440     2113.01
     67480      2114.2
     67520     2115.59
     67560     2116.75
     67600     2118.13
     67640     2119.56
     67680     2120.67
     67720     2122.04
     67760     2123.14
     67800     2124.45
     67840     2125.87
     67880     2126.92
     67920      2128.1
     67960     2129.33
     68000     2130.49
     68040     2131.96
     68080     2133.25
     68120     2134.16
     68160     2135.51
     68200     2137.35
     68240     2138.05
     68280     2139.24
     68320     2140.62
     68360     2141.79
     68400     2143.17
     68440      2144.6
     68480      2145.7
     68520     2147.09
     68560     2148.18
     68600     2149.48
     68640     2150.92
     68680     2151.96
     68720     2153.13
     68760     2154.35
     68800     2155.52
     68840     2156.99
     68880     2158.28
     68920     2159.18
     68960     2160.54
     69000     2162.38
     69040     2163.08
     69080     2164.27
     69120     2165.65
     69160     2166.81
     69200      2168.2
     69240     2169.63
     69280     2170.74
     69320     2172.12
     69360     2173.21
     69400     2174.51
     69440     2175.93
     69480     2176.98
     69520     2178.16
     69560     2179.38
     69600     2180.54
     69640     2182.02
     69680     2183.31
     69720     2184.22
     69760     2185.57
     69800     2187.42
     69840     2188.11
     69880     2189.29
     69920     2190.67
     69960     2191.83
     70000     2193.22
     70040     2194.64
     70080     2195.76
     70120     2197.14
     70160     2198.23
     70200     2199.53
     70240     2200.97
     70280     2202.01
     70320     2203.18
     70360     2204.41
     70400     2205.57
     70440     2207.05
     70480     2208.33
     70520     2209.23
     70560      2210.6
     70600     2212.44
     70640     2213.12
     70680     2214.32
     70720      2215.7
     70760     2216.84
     70800     2218.25
     70840     2219.66
     70880     2220.79
     70920     2222.17
     70960     2223.24
     71000     2224.56
     71040     2225.99
     71080     2227.03
     71120     2228.21
     71160     2229.42
     71200     2230.58
     71240     2232.08
     71280     2233.35
     71320     2234.25
     71360     2235.63
     71400     2237.47
     71440     2238.14
     71480     2239.33
     71520     2240.71
     71560     2241.88
     71600     2243.27
     71640     2244.69
     71680     2245.82
     71720     2247.19
     71760     2248.27
     71800     2249.57
     71840     2251.01
     71880     2252.06
     71920     2253.22
     71960     2254.44
     72000      2255.6
     72040      2257.1
     72080     2258.37
     72120     2259.28
     72160     2260.65
     72200      2262.5
     72240     2263.17
     72280     2264.36
     72320     2265.73
     72360      2266.9
     72400     2268.29
     72440     2269.71
     72480     2270.85
     72520     2272.22
     72560     2273.29
     72600      2274.6
     72640     2276.04
     72680     2277.08
     72720     2278.23
     72760     2279.46
     72800     2280.61
     72840     2282.11
     72880     2283.38
     72920     2284.29
     72960     2285.66
     73000     2287.52
     73040     2288.19
     73080     2289.38
     73120     2290.75
     73160     2291.92
     73200     2293.32
     73240     2294.73
     73280     2295.86
     73320     2297.24
     73360     2298.31
     73400     2299.63
     73440     2301.06
     73480     2302.11
     73520     2303.27
     73560     2304.48
     73600     2305.64
     73640     2307.14
     73680     2308.41
     73720     2309.31
     73760     2310.69
     73800     2312.55
     73840      2313.2
     73880      2314.4
     73920     2315.78
     73960     2316.94
     74000     2318.33
     74040     2319.75
     74080     2320.88
     74120     2322.27
     74160     2323.33
     74200     2324.66
     74240     2326.09
     74280     2327.13
     74320     2328.29
     74360     2329.51
     74400     2330.66
     74440     2332.16
     74480     2333.43
     74520     2334.33
     74560     2335.71
     74600     2337.57
     74640     2338.22
     74680     2339.42
     74720     2340.78
     74760     2341.95
     74800     2343.34
     74840     2344.77
     74880     2345.91
     74920     2347.29
     74960     2348.35
     75000     2349.67
     75040      2351.1
     75080     2352.15
     75120     2353.31
     75160     2354.53
     75200     2355.68
     75240     2357.18
     75280     2358.45
     75320     2359.35
     75360     2360.73
     75400     2362.58
     75440     2363.24
     75480     2364.44
     75520     2365.81
     75560     2366.96
     75600     2368.35
     75640     2369.79
     75680     2370.92
     75720      2372.3
     75760     2373.35
     75800     2374.68
     75840     2376.12
     75880     2377.16
     75920     2378.31
     75960     2379.55
     76000     2380.69
     76040     2382.19
     76080     2383.48
     76120     2384.36
     76160     2385.74
     76200      2387.6
     76240     2388.25
     76280     2389.45
     76320     2390.81
     76360     2391.98
     76400     2393.36
     76440     2394.81
     76480     2395.94
     76520     2397.31
     76560     2398.37
     76600     2399.71
     76640     2401.13
     76680     2402.18
     76720     2403.33
     76760     2404.56
     76800     2405.71
     76840     2407.21
     76880      2408.5
     76920     2409.38
     76960     2410.76
     77000     2412.64
     77040     2413.27
     77080     2414.48
     77120     2415.83
     77160        2417
     77200     2418.37
     77240     2419.84
     77280     2420.97
     77320     2422.35
     77360     2423.38
     77400     2424.73
     77440     2426.16
     77480      2427.2
     77520     2428.35
     77560     2429.58
     77600     2430.73
     77640     2432.24
     77680     2433.53
     77720      2434.4
     77760     2435.77
     77800     2437.66
     77840     2438.28
     77880     2439.49
     77920     2440.87
     77960     2442.02
     78000     2443.39
     78040     2444.87
     78080     2445.99
     78120     2447.37
     78160      2448.4
     78200     2449.77
     78240     2451.19
     78280     2452.23
     78320     2453.38
     78360     2454.62
     78400     2455.76
     78440     2457.27
     78480     2458.56
     78520     2459.42
     78560      2460.8
     78600      2462.7
     78640     2463.32
     78680     2464.52
     78720      2465.9
     78760     2467.05
     78800     2468.42
     78840      2469.9
     78880     2471.02
     78920     2472.41
     78960     2473.43
     79000     2474.79
     79040     2476.21
     79080     2477.25
     79120     2478.39
     79160     2479.64
     79200      2480.8
     79240     2482.29
     79280     2483.58
     79320     2484.45
     79360     2485.83
     79400     2487.74
     79440     2488.35
     79480     2489.56
     79520     2490.94
     79560     2492.08
     79600     2493.46
     79640     2494.93
     79680     2496.06
     79720     2497.45
     79760     2498.47
     79800     2499.84
     79840     2501.26
     79880     2502.29
     79920     2503.44
     79960     2504.68
     80000     2505.84
     80040     2507.34
     80080     2508.64
     80120      2509.5
     80160     2510.88
     80200      2512.8
     80240      2513.4
     80280      2514.6
     80320     2515.99
     80360     2517.12
     80400     2518.52
     80440     2519.99
     80480     2521.11
     80520     2522.51
     80560     2523.53
     80600     2524.89
     80640     2526.32
     80680     2527.36
     80720      2528.5
     80760     2529.74
     80800     2530.91
     80840     2532.38
     80880     2533.69
     80920     2534.55
     80960     2535.94
     81000     2537.84
     81040     2538.45
     81080     2539.66
     81120     2541.06
     81160     2542.17
     81200     2543.58
     81240     2545.05
     81280     2546.18
     81320     2547.59
     81360     2548.58
     81400     2549.95
     81440     2551.39
     81480     2552.42
     81520     2553.57
     81560     2554.81
     81600     2555.97
     81640     2557.44
     81680     2558.75
     81720     2559.62
     81760        2561
     81800     2562.91
     81840     2563.51
     81880     2564.71
     81920     2566.12
     81960     2567.24
     82000     2568.65
     82040     2570.12
     82080     2571.25
     82120     2572.67
     82160     2573.65
     82200     2575.02
     82240     2576.45
     82280     2577.48
     82320     2578.63
     82360     2579.87
     82400     2581.03
     82440      2582.5
     82480     2583.81
     82520     2584.68
     82560     2586.05
     82600     2587.97
     82640     2588.57
     82680     2589.77
     82720     2591.18
     82760      2592.3
     82800     2593.71
     82840     2595.21
     82880     2596.32
     82920     2597.74
     82960     2598.72
     83000     2600.09
     83040     2601.51
     83080     2602.56
     83120     2603.68
     83160     2604.93
     83200     2606.09
     83240     2607.56
     83280     2608.86
     83320     2609.73
     83360     2611.09
     83400     2613.03
     83440     2613.63
     83480     2614.82
     83520     2616.24
     83560     2617.35
     83600     2618.75
     83640     2620.26
     83680     2621.37
     83720     2622.82
     83760     2623.78
     83800     2625.15
     83840     2626.58
     83880     2627.63
     83920     2628.75
     83960        2630
     84000     2631.17
     84040     2632.64
     84080     2633.94
     84120     2634.83
     84160     2636.16
     84200     2638.11
     84240      2638.7
     84280     2639.89
     84320     2641.31
     84360     2642.44
     84400     2643.84
     84440     2645.35
     84480     2646.46
     84520     2647.91
     84560     2648.85
     84600     2650.23
     84640     2651.68
     84680     2652.72
     84720     2653.84
     84760     2655.08
     84800     2656.24
     84840     2657.72
     84880     2659.03
     84920     2659.92
     84960     2661.26
     85000     2663.19
     85040     2663.79
     85080     2664.97
     85120     2666.39
     85160     2667.53
     85200     2668.92
     85240     2670.45
     85280     2671.55
     85320        2673
     85360     2673.95
     85400     2675.32
     85440     2676.78
     85480     2677.81
     85520     2678.93
     85560     2680.17
     85600     2681.33
     85640     2682.81
     85680     2684.13
     85720     2685.02
     85760     2686.35
     85800      2688.3
     85840      2688.9
     85880     2690.07
     85920      2691.5
     85960     2692.65
     86000     2694.03
     86040     2695.56
     86080     2696.66
     86120     2698.11
     86160     2699.05
     86200     2700.43
     86240     2701.89
     86280     2702.91
     86320     2704.03
     86360     2705.27
     86400     2706.44
     86440     2707.91
     86480     2709.23
     86520     2710.11
     86560     2711.45
     86600     2713.41
     86640     2713.99
     86680     2715.16
     86720     2716.61
     86760     2717.75
     86800     2719.13
     86840     2720.67
     86880     2721.77
     86920     2723.21
     86960     2724.14
     87000     2725.54
     87040     2726.99
     87080     2728.02
     87120     2729.13
     87160     2730.37
     87200     2731.54
     87240        2733
     87280     2734.33
     87320      2735.2
     87360     2736.54
     87400     2738.51
     87440     2739.09
     87480     2740.26
     87520     2741.71
     87560     2742.85
     87600     2744.22
     87640     2745.77
     87680     2746.86
     87720      2748.3
     87760     2749.23
     87800     2750.63
     87840      2752.1
     87880     2753.11
     87920     2754.21
     87960     2755.47
     88000     2756.64
     88040     2758.11
     88080     2759.43
     88120      2760.3
     88160     2761.66
     88200     2763.63
     88240     2764.19
     88280     2765.35
     88320     2766.82
     88360     2767.96
     88400     2769.34
     88440     2770.88
     88480     2771.96
     88520     2773.41
     88560     2774.35
     88600     2775.73
     88640     2777.22
     88680     2778.23
     88720     2779.32
     88760     2780.57
     88800     2781.76
     88840     2783.21
     88880     2784.55
     88920      2785.4
     88960     2786.75
     89000     2788.75
     89040      2789.3
     89080     2790.45
     89120     2791.92
     89160     2793.06
     89200     2794.44
     89240     2795.99
     89280     2797.05
     89320     2798.52
     89360     2799.45
     89400     2800.83
     89440     2802.33
     89480     2803.33
     89520     2804.42
     89560     2805.67
     89600     2806.84
     89640     2808.31
     89680     2809.64
     89720     2810.49
     89760     2811.86
     89800     2813.84
     89840     2814.39
     89880     2815.51
     89920     2817.01
     89960     2818.15
     90000     2819.52
     90040     2821.07
     90080     2822.14
     90120     2823.61
     90160     2824.55
     90200     2825.92
     90240     2827.42
     90280     2828.41
     90320      2829.5
     90360     2830.75
     90400     2831.91
     90440      2833.4
     90480     2834.74
     90520      2835.6
     90560     2836.96
     90600     2838.93
     90640     2839.49
     90680     2840.61
     90720     2842.11
     90760     2843.23
     90800     2844.63
     90840     2846.19
     90880     2847.23
     90920     2848.71
     90960     2849.65
     91000     2851.03
     91040     2852.51
     91080     2853.51
     91120     2854.59
     91160     2855.86
     91200        2857
     91240      2858.5
     91280     2859.84
     91320      2860.7
     91360     2862.05
     91400     2864.03
     91440     2864.57
     91480      2865.7
     91520      2867.2
     91560     2868.34
     91600     2869.72
     91640     2871.29
     91680     2872.34
     91720     2873.82
     91760     2874.76
     91800     2876.13
     91840     2877.62
     91880      2878.6
     91920     2879.68
     91960     2880.95
     92000     2882.09
     92040     2883.61
     92080     2884.94
     92120     2885.79
     92160     2887.15
     92200     2889.14
     92240     2889.67
     92280      2890.8
     92320      2892.3
     92360     2893.43
     92400     2894.81
     92440     2896.38
     92480     2897.44
     92520      2898.9
     92560     2899.86
     92600     2901.23
     92640     2902.72
     92680      2903.7
     92720     2904.77
     92760     2906.04
     92800     2907.18
     92840      2908.7
     92880     2910.01
     92920     2910.89
     92960     2912.23
     93000     2914.22
     93040     2914.75
     93080     2915.88
     93120     2917.39
     93160     2918.53
     93200     2919.88
     93240     2921.48
     93280     2922.53
     93320        2924
     93360     2924.95
     93400     2926.33
     93440     2927.82
     93480     2928.79
     93520     2929.87
     93560     2931.14
     93600     2932.27
     93640      2933.8
     93680     2935.12
     93720     2935.98
     93760     2937.32
     93800     2939.32
     93840     2939.82
     93880     2940.96
     93920     2942.49
     93960     2943.61
     94000     2944.97
     94040     2946.57
     94080     2947.62
     94120     2949.09
     94160     2950.02
     94200     2951.41
     94240      2952.9
     94280     2953.88
     94320     2954.95
     94360     2956.22
     94400     2957.36
     94440     2958.89
     94480     2960.22
     94520     2961.06
     94560     2962.39
     94600      2964.4
     94640      2964.9
     94680     2966.05
     94720     2967.58
     94760     2968.69
     94800     2970.04
     94840     2971.65
     94880     2972.69
     94920     2974.16
     94960     2975.09
     95000     2976.49
     95040     2977.97
     95080     2978.95
     95120     2980.01
     95160     2981.28
     95200     2982.42
     95240     2983.95
     95280     2985.28
     95320     2986.11
     95360     2987.47
     95400     2989.47
     95440     2989.96
     95480     2991.12
     95520     2992.65
     95560     2993.76
     95600     2995.12
     95640     2996.71
     95680     2997.76
     95720     2999.24
     95760     3000.16
     95800     3001.56
     95840     3003.04
     95880     3004.02
     95920     3005.07
     95960     3006.34
     96000     3007.48
     96040        3009
     96080     3010.33
     96120     3011.17
     96160     3012.53
     96200     3014.54
     96240     3015.02
     96280     3016.17
     96320     3017.73
     96360     3018.82
     96400     3020.17
     96440     3021.78
     96480     3022.81
     96520      3024.3
     96560     3025.21
     96600     3026.63
     96640     3028.11
     96680     3029.08
     96720     3030.13
     96760     3031.41
     96800     3032.54
     96840     3034.06
     96880      3035.4
     96920     3036.24
     96960     3037.61
     97000     3039.61
     97040     3040.08
     97080     3041.23
     97120      3042.8
     97160      3043.9
     97200     3045.24
     97240     3046.85
     97280     3047.89
     97320     3049.36
     97360     3050.27
     97400     3051.68
     97440     3053.17
     97480     3054.14
     97520     3055.19
     97560     3056.46
     97600      3057.6
     97640     3059.11
     97680     3060.46
     97720     3061.29
     97760     3062.66
     97800     3064.66
     97840     3065.14
     97880     3066.28
     97920     3067.85
     97960     3068.95
     98000     3070.29
     98040     3071.91
     98080     3072.95
     98120     3074.42
     98160     3075.34
     98200     3076.74
     98240     3078.23
     98280     3079.19
     98320     3080.24
     98360     3081.51
     98400     3082.64
     98440     3084.17
     98480     3085.52
     98520     3086.33
     98560      3087.7
     98600     3089.71
     98640     3090.17
     98680     3091.32
     98720      3092.9
     98760     3093.99
     98800     3095.34
     98840     3096.97
     98880     3098.01
     98920     3099.47
     98960     3100.38
     99000      3101.8
     99040     3103.29
     99080     3104.23
     99120      3105.3
     99160     3106.57
     99200     3107.69
     99240     3109.22
     99280     3110.56
     99320     3111.39
     99360     3112.75
     99400     3114.75
     99440     3115.22
     99480     3116.38
     99520     3117.95
     99560     3119.05
     99600     3120.39
     99640     3122.01
     99680     3123.04
     99720     3124.52
     99760     3125.43
     99800     3126.84
     99840     3128.32
     99880     3129.27
     99920     3130.33
     99960     3131.61
    100000     3132.72
    100040     3134.29
    100080     3135.62
    100120     3136.42
    100160     3137.79
    100200      3139.8
    100240     3140.26
    100280     3141.41
    100320     3142.99
    100360     3144.08
    100400     3145.43
    100440     3147.06
    100480     3148.09
    100520     3149.55
    100560     3150.47
    100600     3151.88
    100640     3153.35
    100680     3154.31
    100720     3155.37
    100760     3156.65
    100800     3157.77
    100840     3159.35
    100880     3160.68
    100920     3161.48
    100960     3162.84
    101000     3164.86
    101040     3165.31
    101080     3166.48
    101120     3168.03
    101160     3169.13
    101200     3170.49
    101240     3172.11
    101280     3173.16
    101320     3174.63
    101360     3175.54
    101400     3176.95
    101440     3178.42
    101480     3179.39
    101520     3180.44
    101560     3181.73
    101600     3182.86
    101640     3184.42
    101680     3185.74
    101720     3186.54
    101760     3187.91
    101800     3189.93
    101840     3190.38
    101880     3191.55
    101920     3193.11
    101960     3194.22
    102000     3195.56
    102040      3197.2
    102080     3198.24
    102120     3199.71
    102160     3200.61
    102200     3202.02
    102240     3203.49
    102280     3204.46
    102320     3205.52
    102360      3206.8
    102400     3207.93
    102440     3209.48
    102480     3210.82
    102520     3211.61
    102560     3212.97
    102600     3215.01
    102640     3215.45
    102680     3216.64
    102720     3218.18
    102760     3219.31
    102800     3220.65
    102840     3222.28
    102880     3223.33
    102920     3224.78
    102960     3225.69
    103000     3227.11
    103040     3228.58
    103080     3229.54
    103120     3230.61
    103160     3231.87
    103200     3233.01
    103240     3234.57
    103280     3235.91
    103320     3236.69
    103360     3238.07
    103400     3240.11
    103440     3240.55
    103480     3241.73
    103520     3243.28
    103560     3244.41
    103600     3245.75
    103640     3247.39
    103680     3248.43
    103720     3249.88
    103760     3250.79
    103800      3252.2
    103840     3253.68
    103880     3254.63
    103920      3255.7
    103960     3256.94
    104000     3258.11
    104040     3259.67
    104080        3261
    104120     3261.78
    104160     3263.15
    104200     3265.22
    104240     3265.64
    104280     3266.82
    104320     3268.38
    104360      3269.5
    104400     3270.84
    104440     3272.47
    104480     3273.53
    104520     3274.96
    104560     3275.87
    104600     3277.29
    104640     3278.77
    104680     3279.72
    104720     3280.79
    104760     3282.04
    104800      3283.2
    104840     3284.76
    104880     3286.09
    104920     3286.89
    104960     3288.24
    105000     3290.32
    105040     3290.73
    105080     3291.92
    105120     3293.48
    105160      3294.6
    105200     3295.93
    105240     3297.59
    105280     3298.62
    105320     3300.06
    105360     3300.95
    105400     3302.38
    105440     3303.88
    105480     3304.82
    105520     3305.91
    105560     3307.14
    105600      3308.3
    105640     3309.86
    105680     3311.19
    105720     3311.98
    105760     3313.33
    105800     3315.44
    105840     3315.84
    105880     3317.03
    105920      3318.6
    105960     3319.69
    106000     3321.04
    106040      3322.7
    106080     3323.74
    106120     3325.17
    106160     3326.06
    106200     3327.47
    106240     3328.98
    106280     3329.91
    106320     3331.01
    106360     3332.24
    106400     3333.41
    106440     3334.94
    106480     3336.29
    106520     3337.07
    106560     3338.42
    106600     3340.54
    106640     3340.93
    106680     3342.13
    106720     3343.69
    106760     3344.78
    106800     3346.14
    106840     3347.79
    106880     3348.84
    106920     3350.27
    106960     3351.16
    107000     3352.56
    107040     3354.07
    107080     3355.02
    107120     3356.12
    107160     3357.34
    107200     3358.51
    107240     3360.04
    107280     3361.41
    107320     3362.19
    107360     3363.53
    107400     3365.64
    107440     3366.03
    107480     3367.23
    107520     3368.79
    107560     3369.89
    107600     3371.25
    107640      3372.9
    107680     3373.96
    107720     3375.39
    107760     3376.26
    107800     3377.68
    107840     3379.18
    107880     3380.13
    107920     3381.23
    107960     3382.44
    108000     3383.62
    108040     3385.16
    108080     3386.52
    108120     3387.31
    108160     3388.64
    108200     3390.77
    108240     3391.13
    108280     3392.34
    108320     3393.91
    108360     3395.02
    108400     3396.36
    108440     3398.03
    108480     3399.08
    108520     3400.52
    108560     3401.39
    108600     3402.81
    108640     3404.32
    108680     3405.25
    108720     3406.37
    108760     3407.57
    108800     3408.75
    108840     3410.27
    108880     3411.65
    108920     3412.44
    108960     3413.78
    109000      3415.9
    109040     3416.27
    109080     3417.48
    109120     3419.03
    109160     3420.14
    109200     3421.49
    109240     3423.16
    109280     3424.22
    109320     3425.66
    109360     3426.52
    109400     3427.92
    109440     3429.44
    109480     3430.37
    109520     3431.49
    109560      3432.7
    109600     3433.88
    109640      3435.4
    109680     3436.78
    109720     3437.57
    109760     3438.91
    109800     3441.04
    109840     3441.38
    109880     3442.59
    109920     3444.15
    109960     3445.27
    110000     3446.59
    110040     3448.28
    110080     3449.34
    110120     3450.77
    110160     3451.65
    110200     3453.04
    110240     3454.57
    110280     3455.48
    110320     3456.61
    110360     3457.81
    110400     3458.99
    110440     3460.52
    110480      3461.9
    110520     3462.68
    110560     3464.02
    110600     3466.17
    110640     3466.49
    110680      3467.7
    110720     3469.27
    110760     3470.38
    110800     3471.71
    110840     3473.41
    110880     3474.45
    110920     3475.87
    110960     3476.77
    111000     3478.16
    111040     3479.69
    111080     3480.61
    111120     3481.72
    111160     3482.92
    111200      3484.1
    111240     3485.65
    111280     3487.01
    111320     3487.79
    111360     3489.14
    111400     3491.28
    111440     3491.59
    111480     3492.82
    111520     3494.37
    111560     3495.49
    111600     3496.81
    111640      3498.5
    111680     3499.55
    111720     3500.97
    111760     3501.87
    111800     3503.26
    111840     3504.79
    111880     3505.72
    111920     3506.81
    111960        3508
    112000      3509.2
    112040     3510.75
    112080     3512.12
    112120     3512.88
    112160     3514.23
    112200      3516.4
    112240      3516.7
    112280     3517.92
    112320     3519.46
    112360     3520.59
    112400     3521.92
    112440     3523.61
    112480     3524.66
    112520     3526.09
    112560     3526.98
    112600     3528.34
    112640     3529.89
    112680     3530.82
    112720     3531.91
    112760     3533.11
    112800     3534.31
    112840     3535.85
    112880     3537.23
    112920     3537.97
    112960     3539.32
    113000     3541.49
    113040     3541.79
    113080     3543.01
    113120     3544.56
    113160     3545.69
    113200     3547.01
    113240     3548.72
    113280     3549.75
    113320      3551.2
    113360     3552.07
    113400     3553.46
    113440     3554.99
    113480     3555.92
    113520     3557.02
    113560     3558.21
    113600     3559.42
    113640     3560.96
    113680     3562.34
    113720     3563.08
    113760     3564.42
    113800     3566.61
    113840     3566.91
    113880     3568.12
    113920     3569.64
    113960     3570.78
    114000      3572.1
    114040      3573.8
    114080     3574.84
    114120     3576.31
    114160     3577.17
    114200     3578.55
    114240     3580.09
    114280     3581.04
    114320     3582.12
    114360     3583.32
    114400     3584.52
    114440     3586.06
    114480     3587.45
    114520      3588.2
    114560     3589.52
    114600     3591.73
    114640     3592.01
    114680     3593.23
    114720     3594.75
    114760      3595.9
    114800     3597.22
    114840     3598.92
    114880     3599.95
    114920     3601.42
    114960     3602.29
    115000     3603.68
    115040     3605.22
    115080     3606.17
    115120     3607.24
    115160     3608.45
    115200     3609.64
    115240     3611.17
    115280     3612.57
    115320     3613.33
    115360     3614.65
    115400     3616.86
    115440     3617.12
    115480     3618.35
    115520     3619.89
    115560     3621.02
    115600     3622.35
    115640     3624.04
    115680     3625.07
    115720     3626.54
    115760     3627.41
    115800     3628.81
    115840     3630.34
    115880     3631.29
    115920     3632.36
    115960     3633.57
    116000     3634.76
    116040     3636.29
    116080     3637.69
    116120     3638.46
    116160     3639.78
    116200     3641.97
    116240     3642.24
    116280     3643.47
    116320     3645.01
    116360     3646.13
    116400     3647.48
    116440     3649.16
    116480     3650.21
    116520     3651.67
    116560     3652.52
    116600     3653.95
    116640     3655.47
    116680     3656.42
    116720      3657.5
    116760     3658.71
    116800      3659.9
    116840      3661.4
    116880     3662.82
    116920      3663.6
    116960      3664.9
    117000     3667.11
    117040     3667.35
    117080      3668.6
    117120     3670.15
    117160     3671.26
    117200     3672.62
    117240      3674.3
    117280     3675.35
    117320     3676.82
    117360     3677.65
    117400     3679.09
    117440     3680.61
    117480     3681.58
    117520     3682.65
    117560     3683.85
    117600     3685.04
    117640     3686.56
    117680     3687.97
    117720     3688.74
    117760     3690.03
    117800     3692.27
    117840      3692.5
    117880     3693.76
    117920      3695.3
    117960     3696.42
    118000     3697.76
    118040     3699.44
    118080     3700.48
    118120     3701.95
    118160     3702.78
    118200     3704.22
    118240     3705.75
    118280     3706.71
    118320     3707.79
    118360     3708.99
    118400     3710.18
    118440      3711.7
    118480      3713.1
    118520     3713.87
    118560     3715.16
    118600     3717.42
    118640     3717.62
    118680     3718.89
    118720     3720.44
    118760     3721.57
    118800     3722.89
    118840     3724.59
    118880     3725.61
    118920     3727.08
    118960      3727.9
    119000     3729.35
    119040     3730.87
    119080     3731.84
    119120     3732.92
    119160      3734.1
    119200     3735.32
    119240     3736.81
    119280     3738.22
    119320     3738.98
    119360     3740.28
    119400     3742.54
    119440     3742.74
    119480        3744
    119520     3745.57
    119560     3746.68
    119600     3748.01
    119640     3749.73
    119680     3750.74
    119720     3752.19
    119760     3753.03
    119800     3754.48
    119840     3756.01
    119880     3756.97
    119920     3758.04
    119960     3759.24
    120000     3760.45
    120040     3761.98
    120080     3763.37
    120120     3764.12
    120160     3765.43
    120200     3767.69
    120240     3767.89
    120280     3769.14
    120320     3770.71
    120360     3771.83
    120400     3773.15
    120440     3774.88
    120480     3775.89
    120520     3777.34
    120560     3778.18
    120600     3779.61
    120640     3781.15
    120680      3782.1
    120720      3783.2
    120760     3784.38
    120800     3785.57
    120840     3787.11
    120880     3788.51
    120920     3789.25
    120960     3790.57
    121000     3792.83
    121040     3793.03
    121080     3794.29
    121120     3795.85
    121160     3796.99
    121200     3798.29
    121240     3800.01
    121280     3801.02
    121320     3802.46
    121360     3803.32
    121400     3804.74
    121440     3806.29
    121480     3807.23
    121520     3808.34
    121560     3809.53
    121600     3810.74
    121640     3812.26
    121680     3813.65
    121720      3814.4
    121760     3815.71
    121800     3817.98
    121840     3818.18
    121880     3819.43
    121920     3820.99
    121960     3822.13
    122000     3823.44
    122040     3825.16
    122080     3826.17
    122120      3827.6
    122160     3828.48
    122200      3829.9
    122240     3831.44
    122280     3832.38
    122320     3833.48
    122360     3834.68
    122400     3835.87
    122440      3837.4
    122480      3838.8
    122520     3839.54
    122560     3840.86
    122600     3843.13
    122640     3843.33
    122680     3844.58
    122720     3846.14
    122760     3847.28
    122800     3848.59
    122840     3850.32
    122880     3851.33
    122920     3852.75
    122960     3853.62
    123000     3855.04
    123040     3856.59
    123080     3857.54
    123120     3858.63
    123160     3859.83
    123200     3861.01
    123240     3862.54
    123280     3863.96
    123320     3864.69
    123360     3866.02
    123400      3868.3
    123440     3868.48
    123480     3869.72
    123520     3871.31
    123560     3872.44
    123600     3873.74
    123640     3875.48
    123680     3876.49
    123720      3877.9
    123760     3878.77
    123800      3880.2
    123840     3881.74
    123880     3882.68
    123920     3883.75
    123960     3884.98
    124000     3886.15
    124040     3887.68
    124080     3889.09
    124120     3889.82
    124160     3891.16
    124200     3893.44
    124240      3893.6
    124280     3894.87
    124320     3896.43
    124360     3897.57
    124400     3898.87
    124440     3900.61
    124480     3901.64
    124520     3903.02
    124560     3903.91
    124600     3905.34
    124640     3906.88
    124680     3907.82
    124720      3908.9
    124760     3910.12
    124800     3911.29
    124840     3912.83
    124880     3914.24
    124920     3914.98
    124960     3916.29
    125000     3918.58
    125040     3918.73
    125080        3920
    125120     3921.56
    125160      3922.7
    125200        3924
    125240     3925.75
    125280     3926.78
    125320     3928.17
    125360     3929.04
    125400     3930.48
    125440     3932.03
    125480     3932.97
    125520     3934.03
    125560     3935.28
    125600     3936.44
    125640     3937.96
    125680     3939.38
    125720     3940.12
    125760     3941.43
    125800     3943.72
    125840     3943.88
    125880     3945.14
    125920      3946.7
    125960     3947.85
    126000     3949.14
    126040      3950.9
    126080     3951.94
    126120     3953.32
    126160      3954.2
    126200      3955.6
    126240     3957.19
    126280     3958.13
    126320     3959.19
    126360     3960.41
    126400     3961.57
    126440     3963.12
    126480     3964.53
    126520     3965.27
    126560     3966.58
    126600     3968.88
    126640     3969.02
    126680      3970.3
    126720     3971.86
    126760     3973.01
    126800      3974.3
    126840     3976.05
    126880     3977.09
    126920     3978.47
    126960     3979.36
    127000     3980.77
    127040     3982.35
    127080     3983.31
    127120     3984.36
    127160     3985.57
    127200     3986.74
    127240     3988.29
    127280      3989.7
    127320     3990.43
    127360     3991.75
    127400     3994.05
    127440     3994.18
    127480     3995.47
    127520     3997.03
    127560      3998.2
    127600     3999.48
    127640     4001.25
    127680     4002.29
    127720     4003.64
    127760     4004.55
    127800     4005.95
    127840     4007.55
    127880      4008.5
    127920     4009.54
    127960     4010.78
    128000     4011.92
    128040     4013.49
    128080      4014.9
    128120     4015.64
    128160     4016.94
    128200     4019.24
    128240      4019.4
    128280     4020.66
    128320     4022.24
    128360      4023.4
    128400     4024.68
    128440     4026.45
    128480     4027.49
    128520     4028.85
    128560     4029.76
    128600     4031.15
    128640     4032.74
    128680      4033.7
    128720     4034.73
    128760     4035.99
    128800     4037.11
    128840     4038.69
    128880     4040.09
    128920     4040.85
    128960     4042.15
    129000     4044.45
    129040     4044.59
    129080     4045.86
    129120     4047.45
    129160     4048.61
    129200      4049.9
    129240     4051.66
    129280      4052.7
    129320     4054.06
    129360     4054.97
    129400     4056.36
    129440     4057.94
    129480     4058.91
    129520     4059.95
    129560     4061.22
    129600     4062.32
    129640      4063.9
    129680     4065.32
    129720     4066.05
    129760     4067.36
    129800     4069.67
    129840     4069.81
    129880     4071.06
    129920     4072.66
    129960     4073.82
    130000      4075.1
    130040     4076.87
    130080     4077.91
    130120     4079.26
    130160     4080.17
    130200     4081.57
    130240     4083.14
    130280     4084.12
    130320     4085.16
    130360     4086.42
    130400     4087.53
    130440      4089.1
    130480     4090.53
    130520     4091.25
    130560     4092.57
    130600     4094.88
    130640        4095
    130680     4096.26
    130720     4097.86
    130760     4099.02
    130800     4100.29
    130840     4102.06
    130880     4103.12
    130920     4104.47
    130960     4105.37
    131000     4106.77
    131040     4108.34
    131080     4109.35
    131120     4110.36
    131160      4111.6
    131200     4112.75
    131240      4114.3
    131280     4115.75
    131320     4116.43
    131360     4117.78
    131400     4120.08
    131440      4120.2
    131480     4121.47
    131520     4123.06
    131560     4124.23
    131600     4125.49
    131640     4127.27
    131680     4128.32
    131720     4129.66
    131760     4130.57
    131800     4131.98
    131840     4133.54
    131880     4134.54
    131920     4135.54
    131960      4136.8
    132000     4137.94
    132040      4139.5
    132080     4140.95
    132120     4141.64
    132160        4143
    132200     4145.29
    132240      4145.4
    132280     4146.68
    132320     4148.27
    132360     4149.44
    132400     4150.71
    132440      4152.5
    132480     4153.53
    132520     4154.87
    132560     4155.78
    132600     4157.19
    132640     4158.75
    132680     4159.74
    132720     4160.76
    132760     4162.01
    132800     4163.15
    132840     4164.72
    132880     4166.16
    132920     4166.86
    132960     4168.22
    133000     4170.52
    133040     4170.62
    133080     4171.89
    133120     4173.47
    133160     4174.67
    133200     4175.95
    133240     4177.73
    133280     4178.78
    133320     4180.11
    133360     4181.01
    133400     4182.41
    133440     4183.98
    133480     4184.99
    133520        4186
    133560     4187.25
    133600     4188.37
    133640     4189.94
    133680     4191.39
    133720     4192.11
    133760     4193.46
    133800     4195.76
    133840     4195.83
    133880     4197.13
    133920     4198.72
    133960     4199.92
    134000     4201.17
    134040     4202.96
    134080        4204
    134120     4205.33
    134160     4206.24
    134200     4207.66
    134240     4209.21
    134280     4210.23
    134320     4211.23
    134360     4212.46
    134400      4213.6
    134440     4215.16
    134480     4216.63
    134520     4217.33
    134560      4218.7
    134600     4220.99
    134640     4221.06
    134680     4222.37
    134720     4223.95
    134760     4225.16
    134800      4226.4
    134840      4228.2
    134880     4229.23
    134920     4230.57
    134960     4231.46
    135000      4232.9
    135040     4234.44
    135080     4235.46
    135120     4236.45
    135160     4237.67
    135200     4238.81
    135240     4240.36
    135280     4241.85
    135320     4242.53
    135360      4243.9
    135400     4246.21
    135440     4246.28
    135480     4247.56
    135520     4249.15
    135560     4250.38
    135600      4251.6
    135640     4253.39
    135680     4254.41
    135720     4255.76
    135760     4256.67
    135800     4258.11
    135840     4259.65
    135880     4260.69
    135920     4261.64
    135960     4262.89
    136000     4264.01
    136040     4265.59
    136080     4267.07
    136120     4267.73
    136160     4269.08
    136200     4271.42
    136240     4271.48
    136280     4272.78
    136320     4274.36
    136360     4275.59
    136400     4276.79
    136440     4278.61
    136480     4279.61
    136520     4280.96
    136560     4281.88
    136600     4283.33
    136640     4284.88
    136680     4285.93
    136720     4286.86
    136760     4288.09
    136800     4289.23
    136840     4290.83
    136880      4292.3
    136920     4292.94
    136960     4294.31
    137000     4296.64
    137040     4296.72
    137080     4297.99
    137120     4299.57
    137160      4300.8
    137200        4302
    137240     4303.84
    137280     4304.85
    137320     4306.19
    137360     4307.11
    137400     4308.57
    137440     4310.13
    137480     4311.15
    137520     4312.07
    137560     4313.33
    137600     4314.47
    137640     4316.06
    137680     4317.53
    137720     4318.18
    137760     4319.57
    137800     4321.88
    137840     4321.96
    137880     4323.23
    137920     4324.82
    137960     4326.06
    138000     4327.24
    138040     4329.09
    138080     4330.08
    138120     4331.41
    138160     4332.34
    138200     4333.79
    138240     4335.36
    138280     4336.38
    138320      4337.3
    138360     4338.56
    138400     4339.69
    138440      4341.3
    138480     4342.77
    138520     4343.41
    138560      4344.8
    138600     4347.12
    138640     4347.19
    138680     4348.47
    138720     4350.05
    138760     4351.28
    138800     4352.46
    138840     4354.32
    138880     4355.33
    138920     4356.65
    138960     4357.57
    139000     4359.01
    139040     4360.59
    139080      4361.6
    139120     4362.52
    139160      4363.8
    139200     4364.92
    139240     4366.53
    139280     4368.01
    139320     4368.65
    139360     4370.03
    139400     4372.38
    139440     4372.44
    139480     4373.71
    139520      4375.3
    139560     4376.53
    139600      4377.7
    139640     4379.57
    139680     4380.56
    139720     4381.89
    139760     4382.82
    139800     4384.26
    139840     4385.84
    139880     4386.85
    139920     4387.77
    139960     4389.06
    140000     4390.17
    140040     4391.78
    140080     4393.26
    140120     4393.91
    140160     4395.29
    140200     4397.65
    140240      4397.7
    140280     4398.98
    140320     4400.55
    140360     4401.81
    140400     4402.97
    140440     4404.84
    140480     4405.83
    140520     4407.14
    140560     4408.08
    140600     4409.52
    140640     4411.13
    140680     4412.12
    140720     4413.02
    140760     4414.32
    140800     4415.44
    140840     4417.06
    140880     4418.52
    140920     4419.19
    140960     4420.56
    141000     4422.93
    141040     4422.97
    141080     4424.24
    141120     4425.83
    141160     4427.07
    141200     4428.21
    141240     4430.09
    141280      4431.1
    141320     4432.39
    141360     4433.34
    141400     4434.79
    141440     4436.38
    141480     4437.36
    141520     4438.26
    141560     4439.57
    141600     4440.69
    141640     4442.31
    141680     4443.77
    141720     4444.44
    141760      4445.8
    141800      4448.2
    141840     4448.21
    141880     4449.49
    141920     4451.09
    141960     4452.32
    142000      4453.5
    142040     4455.36
    142080     4456.36
    142120     4457.67
    142160     4458.62
    142200     4460.06
    142240     4461.65
    142280     4462.63
    142320     4463.53
    142360     4464.83
    142400     4465.94
    142440     4467.59
    142480     4469.04
    142520      4469.7
    142560     4471.08
    142600     4473.49
    142640     4473.47
    142680     4474.76
    142720     4476.35
    142760     4477.58
    142800     4478.75
    142840     4480.64
    142880     4481.62
    142920     4482.92
    142960     4483.87
    143000     4485.33
    143040      4486.9
    143080      4487.9
    143120     4488.79
    143160     4490.07
    143200     4491.19
    143240     4492.85
    143280     4494.29
    143320     4494.95
    143360     4496.33
    143400     4498.74
    143440     4498.72
    143480     4500.02
    143520     4501.58
    143560     4502.83
    143600     4504.01
    143640     4505.88
    143680     4506.88
    143720     4508.17
    143760     4509.14
    143800     4510.58
    143840     4512.14
    143880     4513.15
    143920     4514.04
    143960     4515.34
    144000     4516.44
    144040      4518.1
    144080     4519.54
    144120     4520.21
    144160     4521.58
    144200     4524.01
    144240     4523.96
    144280     4525.27
    144320     4526.85
    144360     4528.09
    144400     4529.25
    144440     4531.15
    144480     4532.14
    144520     4533.44
    144560     4534.39
    144600     4535.82
    144640     4537.41
    144680     4538.41
    144720     4539.28
    144760      4540.6
    144800     4541.71
    144840     4543.36
    144880     4544.81
    144920     4545.47
    144960     4546.85
    145000     4549.29
    145040     4549.21
    145080     4550.55
    145120     4552.13
    145160     4553.35
    145200     4554.51
    145240     4556.43
    145280     4557.42
    145320     4558.72
    145360     4559.66
    145400      4561.1
    145440     4562.69
    145480     4563.68
    145520     4564.57
    145560     4565.86
    145600     4566.96
    145640     4568.63
    145680     4570.08
    145720     4570.73
    145760      4572.1
    145800     4574.56
    145840     4574.48
    145880     4575.83
    145920     4577.37
    145960      4578.6
    146000     4579.77
    146040     4581.69
    146080     4582.69
    146120     4583.94
    146160     4584.89
    146200     4586.36
    146240     4587.93
    146280     4588.95
    146320     4589.84
    146360     4591.12
    146400     4592.22
    146440      4593.9
    146480     4595.32
    146520     4595.98
    146560     4597.35
    146600     4599.82
    146640     4599.74
    146680      4601.1
    146720     4602.65
    146760     4603.87
    146800     4605.04
    146840     4606.96
    146880     4607.94
    146920      4609.2
    146960     4610.15
    147000     4611.65
    147040     4613.18
    147080     4614.23
    147120      4615.1
    147160     4616.36
    147200     4617.47
    147240     4619.17
    147280     4620.57
    147320     4621.25
    147360     4622.59
    147400     4625.09
    147440     4625.02
    147480     4626.36
    147520     4627.92
    147560     4629.12
    147600      4630.3
    147640     4632.24
    147680     4633.21
    147720     4634.46
    147760     4635.41
    147800     4636.91
    147840     4638.43
    147880     4639.49
    147920     4640.36
    147960      4641.6
    148000     4642.72
    148040     4644.41
    148080     4645.83
    148120     4646.48
    148160     4647.85
    148200     4650.35
    148240     4650.26
    148280     4651.61
    148320     4653.17
    148360     4654.36
    148400     4655.54
    148440     4657.48
    148480     4658.45
    148520     4659.69
    148560     4660.65
    148600     4662.15
    148640     4663.68
    148680     4664.75
    148720      4665.6
    148760     4666.85
    148800     4667.96
    148840     4669.65
    148880     4671.06
    148920     4671.73
    148960     4673.09
    149000      4675.6
    149040     4675.52
    149080     4676.87
    149120     4678.42
    149160     4679.62
    149200     4680.78
    149240     4682.72
    149280     4683.69
    149320     4684.94
    149360     4685.89
    149400     4687.38
    149440     4688.91
    149480     4689.98
    149520     4690.84
    149560     4692.08
    149600     4693.18
    149640     4694.87
    149680     4696.28
    149720     4696.96
    149760     4698.32
    149800     4700.82
    149840     4700.72
    149880      4702.1
    149920     4703.65
    149960     4704.83
    150000        4706
    150040     4707.95
    150080     4708.92
    150120     4710.14
    150160      4711.1
    150200     4712.61
    150240     4714.13
    150280     4715.21
    150320     4716.06
    150360     4717.29
    150400     4718.42
    150440      4720.1
    150480     4721.54
    150520      4722.2
    150560     4723.54
    150600     4726.05
    150640     4725.97
    150680     4727.31
    150720     4728.86
    150760     4730.07
    150800     4731.22
    150840     4733.18
    150880     4734.16
    150920     4735.38
    150960     4736.32
    151000     4737.83
    151040     4739.36
    151080     4740.43
    151120     4741.31
    151160      4742.5
    151200     4743.63
    151240     4745.35
    151280     4746.76
    151320     4747.43
    151360     4748.77
    151400     4751.28
    151440      4751.2
    151480     4752.54
    151520     4754.08
    151560     4755.32
    151600     4756.45
    151640     4758.41
    151680     4759.38
    151720     4760.62
    151760     4761.56
    151800     4763.07
    151840      4764.6
    151880     4765.65
    151920     4766.54
    151960     4767.74
    152000     4768.86
    152040     4770.59
    152080     4772.02
    152120     4772.67
    152160     4774.01
    152200     4776.51
    152240     4776.42
    152280     4777.79
    152320     4779.32
    152360     4780.56
    152400     4781.69
    152440     4783.65
    152480     4784.63
    152520     4785.88
    152560     4786.81
    152600     4788.33
    152640     4789.84
    152680     4790.88
    152720     4791.77
    152760     4792.99
    152800      4794.1
    152840     4795.84
    152880     4797.28
    152920     4797.88
    152960     4799.27
    153000     4801.76
    153040     4801.64
    153080     4803.02
    153120     4804.56
    153160      4805.8
    153200     4806.92
    153240     4808.88
    153280     4809.88
    153320     4811.14
    153360     4812.06
    153400     4813.59
    153440      4815.1
    153480     4816.12
    153520     4817.02
    153560     4818.25
    153600     4819.35
    153640     4821.08
    153680     4822.52
    153720     4823.13
    153760      4824.5
    153800     4826.99
    153840     4826.88
    153880     4828.26
    153920     4829.78
    153960     4831.04
    154000     4832.19
    154040      4834.1
    154080     4835.12
    154120     4836.38
    154160     4837.31
    154200     4838.82
    154240     4840.35
    154280     4841.38
    154320     4842.25
    154360     4843.47
    154400     4844.59
    154440     4846.33
    154480     4847.77
    154520     4848.39
    154560     4849.74
    154600     4852.24
    154640     4852.09
    154680     4853.48
    154720     4855.01
    154760     4856.27
    154800      4857.4
    154840     4859.35
    154880     4860.38
    154920     4861.61
    154960     4862.55
    155000     4864.07
    155040     4865.59
    155080      4866.6
    155120     4867.52
    155160     4868.71
    155200     4869.82
    155240     4871.57
    155280     4873.01
    155320     4873.64
    155360     4874.97
    155400     4877.48
    155440     4877.35
    155480     4878.71
    155520     4880.25
    155560     4881.52
    155600     4882.65
    155640     4884.58
    155680     4885.61
    155720     4886.86
    155760     4887.78
    155800     4889.32
    155840     4890.82
    155880     4891.84
    155920     4892.74
    155960     4893.93
    156000     4895.06
    156040      4896.8
    156080     4898.27
    156120     4898.87
    156160     4900.21
    156200     4902.73
    156240     4902.58
    156280     4903.95
    156320     4905.48
    156360     4906.76
    156400     4907.88
    156440     4909.83
    156480     4910.86
    156520      4912.1
    156560     4913.02
    156600     4914.56
    156640     4916.06
    156680     4917.06
    156720     4917.98
    156760     4919.15
    156800     4920.28
    156840     4922.02
    156880      4923.5
    156920     4924.09
    156960     4925.44
    157000     4927.96
    157040     4927.81
    157080     4929.18
    157120     4930.73
    157160     4932.01
    157200     4933.13
    157240     4935.05
    157280     4936.09
    157320     4937.33
    157360     4938.23
    157400     4939.79
    157440     4941.28
    157480     4942.28
    157520     4943.18
    157560     4944.36
    157600     4945.53
    157640     4947.22
    157680     4948.73
    157720     4949.28
    157760     4950.66
    157800      4953.2
    157840     4953.01
    157880     4954.39
    157920     4955.95
    157960     4957.22
    158000     4958.32
    158040     4960.29
    158080      4961.3
    158120     4962.53
    158160     4963.44
    158200     4965.02
    158240      4966.5
    158280      4967.5
    158320     4968.41
    158360     4969.56
    158400     4970.73
    158440     4972.42
    158480      4973.9
    158520     4974.47
    158560     4975.87
    158600     4978.43
    158640     4978.22
    158680     4979.58
    158720     4981.15
    158760     4982.42
    158800     4983.52
    158840     4985.48
    158880      4986.5
    158920     4987.75
    158960     4988.63
    159000     4990.24
    159040     4991.72
    159080     4992.72
    159120      4993.6
    159160     4994.79
    159200     4995.92
    159240     4997.63
    159280      4999.1
    159320     4999.69
    159360     5001.08
    159400     5003.66
    159440     5003.42
    159480     5004.81
    159520     5006.37
    159560     5007.63
    159600     5008.72
    159640     5010.67
    159680     5011.71
    159720     5012.97
    159760     5013.83
    159800     5015.44
    159840     5016.92
    159880     5017.93
    159920     5018.81
    159960     5019.98
    160000     5021.13
    160040     5022.84
    160080     5024.28
    160120     5024.89
    160160     5026.28
    160200     5028.84
    160240     5028.62
    160280     5030.02
    160320     5031.58
    160360     5032.83
    160400     5033.91
    160440     5035.86
    160480     5036.88
    160520     5038.15
    160560     5039.02
    160600     5040.61
    160640     5042.13
    160680     5043.14
    160720        5044
    160760     5045.16
    160800     5046.31
    160840     5048.01
    160880     5049.46
    160920     5050.08
    160960     5051.46
    161000     5054.04
    161040     5053.81
    161080     5055.19
    161120     5056.76
    161160        5058
    161200     5059.09
    161240     5061.06
    161280     5062.06
    161320      5063.3
    161360     5064.19
    161400     5065.78
    161440     5067.31
    161480     5068.32
    161520     5069.17
    161560     5070.34
    161600     5071.51
    161640     5073.22
    161680     5074.64
    161720     5075.25
    161760     5076.65
    161800     5079.23
    161840     5078.99
    161880      5080.4
    161920     5081.95
    161960     5083.22
    162000     5084.28
    162040     5086.25
    162080     5087.24
    162120     5088.51
    162160     5089.39
    162200     5090.96
    162240      5092.5
    162280     5093.48
    162320     5094.36
    162360      5095.5
    162400     5096.69
    162440     5098.41
    162480     5099.84
    162520     5100.43
    162560     5101.86
    162600     5104.42
    162640     5104.19
    162680      5105.6
    162720     5107.15
    162760      5108.4
    162800     5109.46
    162840     5111.45
    162880     5112.44
    162920     5113.69
    162960     5114.59
    163000     5116.14
    163040     5117.69
    163080     5118.68
    163120     5119.55
    163160      5120.7
    163200     5121.88
    163240     5123.62
    163280     5125.02
    163320     5125.59
    163360     5127.05
    163400     5129.62
    163440     5129.38
    163480      5130.8
    163520     5132.36
    163560      5133.6
    163600     5134.66
    163640     5136.66
    163680     5137.65
    163720     5138.88
    163760     5139.78
    163800     5141.33
    163840     5142.86
    163880     5143.89
    163920     5144.74
    163960     5145.87
    164000     5147.07
    164040     5148.83
    164080     5150.22
    164120     5150.79
    164160     5152.23
    164200     5154.83
    164240     5154.55
    164280        5156
    164320     5157.56
    164360     5158.81
    164400     5159.87
    164440     5161.86
    164480     5162.84
    164520     5164.09
    164560     5165.01
    164600     5166.52
    164640     5168.07
    164680     5169.08
    164720     5169.96
    164760     5171.08
    164800     5172.28
    164840     5174.04
    164880     5175.44
    164920     5176.02
    164960     5177.43
    165000     5180.04
    165040     5179.76
    165080     5181.19
    165120     5182.76
    165160        5184
    165200     5185.07
    165240     5187.07
    165280     5188.06
    165320     5189.28
    165360     5190.24
    165400     5191.74
    165440      5193.3
    165480      5194.3
    165520     5195.19
    165560     5196.29
    165600     5197.51
    165640     5199.24
    165680     5200.67
    165720     5201.25
    165760     5202.65
    165800     5205.26
    165840     5204.98
    165880      5206.4
    165920     5207.96
    165960      5209.2
    166000      5210.3
    166040     5212.26
    166080     5213.25
    166120      5214.5
    166160     5215.45
    166200     5216.94
    166240     5218.51
    166280     5219.49
    166320     5220.38
    166360      5221.5
    166400      5222.7
    166440     5224.42
    166480     5225.86
    166520     5226.43
    166560     5227.83
    166600     5230.47
    166640     5230.16
    166680     5231.57
    166720     5233.17
    166760      5234.4
    166800     5235.51
    166840     5237.45
    166880     5238.44
    166920     5239.72
    166960     5240.62
    167000     5242.13
    167040     5243.73
    167080     5244.66
    167120     5245.56
    167160     5246.66
    167200     5247.88
    167240     5249.62
    167280     5251.05
    167320     5251.63
    167360        5253
    167400     5255.64
    167440     5255.36
    167480     5256.77
    167520     5258.35
    167560     5259.59
    167600     5260.68
    167640     5262.62
    167680     5263.65
    167720     5264.88
    167760      5265.8
    167800      5267.3
    167840     5268.91
    167880     5269.85
    167920     5270.75
    167960     5271.85
    168000     5273.08
    168040     5274.79
    168080     5276.24
    168120     5276.81
    168160      5278.2
    168200     5280.84
    168240     5280.54
    168280     5281.96
    168320     5283.53
    168360     5284.76
    168400     5285.83
    168440     5287.78
    168480     5288.82
    168520     5290.06
    168560     5290.98
    168600     5292.47
    168640      5294.1
    168680     5295.03
    168720     5295.92
    168760     5297.03
    168800     5298.26
    168840     5299.97
    168880     5301.45
    168920     5301.98
    168960     5303.38
    169000     5306.01
    169040      5305.7
    169080     5307.17
    169120     5308.73
    169160     5309.98
    169200     5311.03
    169240     5312.96
    169280     5314.02
    169320     5315.25
    169360     5316.18
    169400     5317.65
    169440     5319.28
    169480      5320.2
    169520     5321.11
    169560     5322.23
    169600     5323.46
    169640     5325.15
    169680     5326.63
    169720     5327.18
    169760     5328.59
    169800     5331.21
    169840     5330.88
    169880     5332.34
    169920     5333.91
    169960     5335.17
    170000     5336.22
    170040     5338.17
    170080     5339.23
    170120     5340.45
    170160     5341.39
    170200     5342.86
    170240     5344.48
    170280     5345.41
    170320     5346.33
    170360     5347.45
    170400     5348.68
    170440     5350.36
    170480     5351.87
    170520     5352.39
    170560     5353.83
    170600     5356.43
    170640     5356.12
    170680     5357.57
    170720     5359.12
    170760     5360.41
    170800     5361.43
    170840      5363.4
    170880     5364.46
    170920     5365.65
    170960     5366.58
    171000     5368.07
    171040     5369.68
    171080     5370.61
    171120     5371.52
    171160     5372.62
    171200     5373.89
    171240     5375.58
    171280     5377.06
    171320     5377.58
    171360     5379.04
    171400     5381.64
    171440     5381.32
    171480     5382.79
    171520     5384.33
    171560      5385.6
    171600     5386.64
    171640     5388.59
    171680     5389.67
    171720     5390.86
    171760     5391.79
    171800     5393.28
    171840     5394.88
    171880     5395.83
    171920     5396.74
    171960     5397.83
    172000     5399.07
    172040     5400.78
    172080     5402.26
    172120     5402.77
    172160     5404.24
    172200     5406.85
    172240      5406.5
    172280     5407.99
    172320     5409.52
    172360      5410.8
    172400     5411.83
    172440     5413.79
    172480     5414.85
    172520     5416.11
    172560     5416.99
    172600     5418.51
    172640     5420.08
    172680     5421.04
    172720     5421.93
    172760     5423.02
    172800     5424.27
    172840     5425.98
    172880     5427.47
    172920     5427.98
    172960     5429.42
    173000     5432.06
    173040     5431.67
    173080     5433.19
    173120     5434.71
    173160     5435.99
    173200     5437.04
    173240        5439
    173280     5440.06
    173320     5441.31
    173360     5442.18
    173400     5443.69
    173440     5445.27
    173480     5446.24
    173520     5447.13
    173560     5448.22
    173600     5449.45
    173640     5451.15
    173680     5452.65
    173720     5453.17
    173760      5454.6
    173800     5457.21
    173840     5456.85
    173880     5458.36
    173920     5459.86
    173960     5461.16
    174000     5462.23
    174040     5464.15
    174080     5465.24
    174120     5466.48
    174160     5467.38
    174200     5468.86
    174240     5470.44
    174280      5471.4
    174320     5472.29
    174360     5473.41
    174400      5474.6
    174440     5476.32
    174480     5477.83
    174520     5478.32
    174560     5479.79
    174600      5482.4
    174640     5482.04
    174680     5483.54
    174720     5485.04
    174760     5486.36
    174800     5487.42
    174840     5489.32
    174880     5490.41
    174920     5491.65
    174960     5492.57
    175000     5494.06
    175040     5495.64
    175080     5496.58
    175120     5497.46
    175160      5498.6
    175200     5499.79
    175240     5501.52
    175280        5503
    175320     5503.51
    175360     5504.98
    175400     5507.58
    175440     5507.23
    175480     5508.72
    175520     5510.22
    175560     5511.54
    175600     5512.59
    175640     5514.51
    175680     5515.59
    175720     5516.82
    175760     5517.75
    175800     5519.23
    175840     5520.83
    175880     5521.79
    175920     5522.65
    175960     5523.77
    176000     5524.93
    176040     5526.69
    176080     5528.17
    176120     5528.68
    176160     5530.14
    176200     5532.73
    176240     5532.36
    176280     5533.86
    176320     5535.39
    176360     5536.71
    176400     5537.77
    176440     5539.69
    176480     5540.75
    176520     5541.99
    176560     5542.92
    176600     5544.41
    176640     5546.01
    176680     5546.95
    176720     5547.81
    176760     5548.96
    176800     5550.08
    176840     5551.85
    176880     5553.31
    176920     5553.84
    176960      5555.3
    177000     5557.91
    177040     5557.51
    177080     5559.03
    177120     5560.55
    177160     5561.85
    177200     5562.92
    177240     5564.82
    177280     5565.92
    177320     5567.15
    177360     5568.07
    177400     5569.58
    177440     5571.19
    177480     5572.13
    177520     5572.98
    177560     5574.13
    177600     5575.23
    177640     5577.01
    177680     5578.49
    177720     5579.01
    177760     5580.46
    177800      5583.1
    177840     5582.71
    177880      5584.2
    177920      5585.7
    177960     5587.02
    178000      5588.1
    178040     5589.98
    178080     5591.09
    178120     5592.32
    178160     5593.24
    178200     5594.75
    178240     5596.34
    178280     5597.28
    178320     5598.17
    178360     5599.31
    178400      5600.4
    178440     5602.17
    178480     5603.65
    178520     5604.17
    178560     5605.63
    178600     5608.28
    178640     5607.88
    178680     5609.37
    178720     5610.86
    178760     5612.18
    178800     5613.27
    178840      5615.1
    178880     5616.24
    178920     5617.48
    178960     5618.41
    179000     5619.94
    179040     5621.49
    179080     5622.46
    179120     5623.34
    179160     5624.48
    179200     5625.55
    179240     5627.31
    179280      5628.8
    179320     5629.31
    179360      5630.8
    179400     5633.44
    179440        5633
    179480      5634.5
    179520     5635.99
    179560      5637.3
    179600      5638.4
    179640     5640.25
    179680     5641.38
    179720     5642.61
    179760     5643.54
    179800     5645.09
    179840     5646.62
    179880      5647.6
    179920     5648.45
    179960      5649.6
    180000     5650.71
    180040     5652.44
    180080     5653.96
    180120     5654.44
    180160     5655.92
    180200     5658.56
    180240     5658.12
    180280     5659.63
    180320     5661.14
    180360     5662.45
    180400     5663.52
    180440      5665.4
    180480     5666.51
    180520     5667.76
    180560     5668.67
    180600     5670.25
    180640     5671.76
    180680     5672.74
    180720     5673.58
    180760     5674.73
    180800     5675.85
    180840     5677.59
    180880      5679.1
    180920     5679.59
    180960     5681.07
    181000     5683.72
    181040     5683.26
    181080     5684.75
    181120     5686.29
    181160     5687.58
    181200     5688.68
    181240     5690.55
    181280     5691.64
    181320     5692.88
    181360     5693.81
    181400     5695.39
    181440      5696.9
    181480     5697.84
    181520     5698.74
    181560     5699.87
    181600        5701
    181640     5702.73
    181680     5704.24
    181720     5704.73
    181760     5706.22
    181800     5708.86
    181840     5708.41
    181880      5709.9
    181920     5711.44
    181960     5712.73
    182000     5713.85
    182040     5715.69
    182080     5716.81
    182120     5718.01
    182160     5718.97
    182200     5720.56
    182240     5722.06
    182280        5723
    182320     5723.89
    182360     5725.02
    182400     5726.15
    182440     5727.89
    182480      5729.4
    182520     5729.89
    182560     5731.38
    182600     5734.05
    182640     5733.57
    182680     5735.08
    182720      5736.6
    182760      5737.9
    182800     5739.02
    182840     5740.88
    182880     5741.98
    182920     5743.19
    182960     5744.15
    183000     5745.73
    183040     5747.24
    183080     5748.16
    183120     5749.03
    183160     5750.18
    183200     5751.31
    183240     5753.05
    183280     5754.57
    183320     5755.08
    183360     5756.54
    183400     5759.23
    183440     5758.71
    183480     5760.24
    183520     5761.74
    183560     5763.05
    183600     5764.21
    183640     5766.05
    183680     5767.18
    183720     5768.35
    183760     5769.35
    183800      5770.9
    183840     5772.44
    183880     5773.37
    183920     5774.19
    183960     5775.34
    184000     5776.49
    184040     5778.25
    184080     5779.76
    184120     5780.27
    184160     5781.74
    184200     5784.41
    184240     5783.89
    184280     5785.41
    184320     5786.96
    184360     5788.24
    184400     5789.37
    184440     5791.22
    184480     5792.38
    184520     5793.54
    184560     5794.56
    184600     5796.08
    184640     5797.64
    184680     5798.57
    184720     5799.37
    184760     5800.54
    184800     5801.66
    184840     5803.45
    184880     5804.93
    184920     5805.45
    184960     5806.91
    185000     5809.59
    185040     5809.09
    185080     5810.58
    185120     5812.15
    185160     5813.42
    185200     5814.54
    185240     5816.39
    185280     5817.55
    185320     5818.71
    185360     5819.73
    185400     5821.27
    185440     5822.81
    185480     5823.75
    185520     5824.56
    185560      5825.7
    185600     5826.85
    185640     5828.63
    185680     5830.12
    185720     5830.66
    185760      5832.1
    185800     5834.77
    185840     5834.27
    185880     5835.77
    185920     5837.32
    185960     5838.62
    186000     5839.74
    186040     5841.56
    186080     5842.76
    186120     5843.89
    186160     5844.95
    186200     5846.46
    186240     5848.01
    186280     5848.92
    186320     5849.76
    186360     5850.88
    186400     5852.02
    186440     5853.81
    186480      5855.3
    186520     5855.83
    186560     5857.31
    186600     5859.96
    186640     5859.45
    186680     5860.98
    186720     5862.49
    186760     5863.84
    186800     5864.93
    186840     5866.76
    186880     5867.98
    186920     5869.08
    186960     5870.16
    187000     5871.67
    187040     5873.21
    187080     5874.11
    187120     5874.96
    187160      5876.1
    187200     5877.23
    187240     5879.02
    187280     5880.49
    187320     5881.04
    187360      5882.5
    187400     5885.18
    187440     5884.65
    187480     5886.17
    187520     5887.69
    187560     5889.03
    187600     5890.11
    187640     5891.95
    187680     5893.18
    187720     5894.27
    187760     5895.38
    187800     5896.88
    187840      5898.4
    187880     5899.28
    187920     5900.16
    187960     5901.29
    188000     5902.41
    188040     5904.23
    188080     5905.68
    188120     5906.22
    188160     5907.69
    188200     5910.36
    188240     5909.84
    188280     5911.37
    188320     5912.88
    188360     5914.23
    188400      5915.3
    188440     5917.16
    188480     5918.35
    188520     5919.44
    188560     5920.57
    188600     5922.07
    188640     5923.58
    188680     5924.47
    188720     5925.35
    188760     5926.48
    188800     5927.59
    188840      5929.4
    188880     5930.87
    188920     5931.43
    188960     5932.87
    189000     5935.55
    189040     5935.04
    189080     5936.57
    189120     5938.07
    189160     5939.42
    189200     5940.49
    189240     5942.38
    189280     5943.57
    189320     5944.65
    189360     5945.75
    189400     5947.26
    189440     5948.77
    189480     5949.67
    189520     5950.56
    189560     5951.69
    189600     5952.77
    189640     5954.62
    189680     5956.05
    189720     5956.63
    189760     5958.05
    189800     5960.76
    189840     5960.23
    189880     5961.75
    189920     5963.25
    189960     5964.61
    190000     5965.69
    190040     5967.58
    190080     5968.74
    190120     5969.87
    190160     5970.93
    190200     5972.44
    190240     5973.97
    190280     5974.85
    190320     5975.74
    190360      5976.9
    190400     5977.98
    190440     5979.82
    190480     5981.24
    190520     5981.82
    190560     5983.26
    190600     5985.97
    190640     5985.43
    190680     5986.96
    190720     5988.47
    190760     5989.79
    190800     5990.88
    190840     5992.78
    190880     5993.94
    190920     5995.05
    190960     5996.13
    191000     5997.63
    191040     5999.19
    191080     6000.05
    191120     6000.92
    191160     6002.08
    191200     6003.16
    191240     6005.02
    191280     6006.46
    191320     6007.04
    191360     6008.47
    191400     6011.19
    191440     6010.63
    191480     6012.18
    191520      6013.7
    191560     6014.98
    191600     6016.11
    191640     6017.99
    191680     6019.16
    191720     6020.23
    191760     6021.35
    191800     6022.85
    191840     6024.41
    191880     6025.25
    191920     6026.13
    191960     6027.31
    192000     6028.36
    192040     6030.23
    192080      6031.7
    192120     6032.25
    192160     6033.69
    192200     6036.39
    192240     6035.84
    192280     6037.39
    192320      6038.9
    192360     6040.21
    192400     6041.33
    192440     6043.19
    192480     6044.36
    192520     6045.46
    192560     6046.57
    192600     6048.07
    192640     6049.62
    192680     6050.48
    192720     6051.34
    192760     6052.54
    192800     6053.59
    192840     6055.47
    192880     6056.92
    192920     6057.44
    192960     6058.87
    193000     6061.61
    193040     6061.07
    193080      6062.6
    193120     6064.11
    193160     6065.43
    193200     6066.53
    193240     6068.41
    193280     6069.56
    193320     6070.67
    193360     6071.79
    193400     6073.25
    193440     6074.82
    193480     6075.67
    193520     6076.55
    193560     6077.73
    193600     6078.77
    193640     6080.65
    193680     6082.13
    193720     6082.61
    193760     6084.05
    193800     6086.82
    193840     6086.24
    193880     6087.79
    193920     6089.32
    193960     6090.62
    194000     6091.73
    194040     6093.65
    194080     6094.78
    194120     6095.86
    194160        6097
    194200     6098.42
    194240     6100.02
    194280     6100.88
    194320     6101.78
    194360     6102.93
    194400     6103.97
    194440     6105.83
    194480     6107.33
    194520      6107.8
    194560     6109.26
    194600     6112.04
    194640     6111.44
    194680     6113.02
    194720     6114.52
    194760     6115.82
    194800     6116.93
    194840     6118.86
    194880     6119.99
    194920     6121.07
    194960     6122.24
    195000     6123.64
    195040     6125.25
    195080      6126.1
    195120     6126.98
    195160     6128.17
    195200     6129.22
    195240     6131.05
    195280     6132.53
    195320     6133.01
    195360     6134.46
    195400     6137.22
    195440     6136.64
    195480     6138.23
    195520     6139.73
    195560     6141.01
    195600     6142.15
    195640     6144.07
    195680     6145.21
    195720     6146.23
    195760     6147.44
    195800     6148.85
    195840     6150.44
    195880      6151.3
    195920     6152.17
    195960     6153.33
    196000     6154.41
    196040     6156.23
    196080     6157.74
    196120     6158.18
    196160     6159.63
    196200     6162.41
    196240     6161.82
    196280     6163.42
    196320     6164.92
    196360     6166.17
    196400     6167.33
    196440     6169.28
    196480     6170.42
    196520     6171.43
    196560     6172.65
    196600     6174.05
    196640     6175.63
    196680     6176.51
    196720     6177.39
    196760     6178.56
    196800     6179.61
    196840     6181.41
    196880     6182.95
    196920      6183.4
    196960     6184.83
    197000     6187.62
    197040        6187
    197080     6188.63
    197120     6190.13
    197160     6191.37
    197200     6192.55
    197240     6194.47
    197280     6195.61
    197320     6196.63
    197360     6197.86
    197400     6199.27
    197440     6200.83
    197480     6201.72
    197520     6202.59
    197560     6203.77
    197600     6204.82
    197640     6206.58
    197680     6208.17
    197720     6208.62
    197760     6210.02
    197800     6212.83
    197840     6212.21
    197880     6213.81
    197920     6215.32
    197960     6216.54
    198000     6217.78
    198040     6219.66
    198080     6220.81
    198120     6221.85
    198160     6223.06
    198200     6224.48
    198240     6226.04
    198280     6226.89
    198320     6227.77
    198360     6228.96
    198400        6230
    198440      6231.8
    198480     6233.36
    198520     6233.81
    198560     6235.25
    198600     6238.04
    198640      6237.4
    198680     6239.01
    198720     6240.52
    198760     6241.74
    198800     6242.96
    198840     6244.84
    198880     6246.01
    198920     6247.06
    198960     6248.28
    199000     6249.69
    199040     6251.25
    199080      6252.1
    199120        6253
    199160     6254.19
    199200     6255.18
    199240     6257.01
    199280     6258.55
    199320     6259.03
    199360     6260.48
    199400     6263.26
    199440     6262.61
    199480     6264.19
    199520     6265.72
    199560     6266.95
    199600     6268.17
    199640     6270.06
    199680     6271.23
    199720     6272.29
    199760      6273.5
    199800     6274.91
    199840     6276.46
    199880     6277.31
    199920     6278.23
    199960     6279.39
    200000     6280.42
    200040     6282.22
    200080     6283.77
    200120     6284.24
    200160      6285.7
    200200     6288.52
    200240     6287.83
    200280      6289.4
    200320     6290.93
    200360     6292.19
    200400     6293.42
    200440     6295.27
    200480     6296.45
    200520     6297.52
    200560     6298.73
    200600     6300.11
    200640     6301.68
    200680     6302.52
    200720     6303.46
    200760     6304.63
    200800     6305.65
    200840     6307.44
    200880     6309.03
    200920     6309.47
    200960     6310.89
    201000     6313.74
    201040     6313.05
    201080     6314.62
    201120     6316.14
    201160     6317.41
    201200     6318.66
    201240      6320.5
    201280      6321.7
    201320     6322.77
    201360     6323.96
    201400     6325.36
    201440     6326.92
    201480     6327.75
    201520     6328.67
    201560     6329.87
    201600     6330.88
    201640     6332.66
    201680     6334.27
    201720     6334.69
    201760     6336.09
    201800     6338.96
    201840     6338.27
    201880     6339.85
    201920     6341.37
    201960     6342.62
    202000      6343.9
    202040     6345.73
    202080      6346.9
    202120     6347.99
    202160     6349.17
    202200      6350.6
    202240     6352.15
    202280     6352.97
    202320     6353.88
    202360     6355.09
    202400      6356.1
    202440     6357.89
    202480     6359.51
    202520     6359.93
    202560     6361.32
    202600     6364.21
    202640     6363.49
    202680      6365.1
    202720     6366.59
    202760     6367.85
    202800     6369.12
    202840     6370.97
    202880     6372.14
    202920     6373.22
    202960     6374.44
    203000     6375.85
    203040     6377.39
    203080     6378.21
    203120     6379.12
    203160     6380.33
    203200     6381.35
    203240     6383.13
    203280     6384.74
    203320     6385.17
    203360     6386.53
    203400     6389.43
    203440     6388.73
    203480      6390.3
    203520     6391.83
    203560     6393.09
    203600     6394.35
    203640      6396.2
    203680     6397.36
    203720     6398.49
    203760     6399.66
    203800     6401.09
    203840     6402.62
    203880     6403.46
    203920     6404.37
    203960     6405.55
    204000     6406.61
    204040     6408.35
    204080     6409.99
    204120     6410.41
    204160     6411.79
    204200     6414.69
    204240     6413.98
    204280     6415.55
    204320     6417.07
    204360     6418.33
    204400     6419.63
    204440     6421.44
    204480     6422.64
    204520     6423.76
    204560     6424.91
    204600     6426.35
    204640     6427.89
    204680     6428.68
    204720      6429.6
    204760     6430.79
    204800     6431.85
    204840      6433.6
    204880     6435.23
    204920     6435.65
    204960     6437.02
    205000     6439.93
    205040     6439.22
    205080     6440.79
    205120      6442.3
    205160     6443.57
    205200     6444.85
    205240     6446.68
    205280     6447.87
    205320     6448.97
    205360     6450.12
    205400     6451.59
    205440     6453.13
    205480     6453.92
    205520     6454.81
    205560     6456.04
    205600     6457.07
    205640     6458.82
    205680      6460.5
    205720      6460.9
    205760     6462.29
    205800     6465.18
    205840     6464.48
    205880     6466.03
    205920     6467.56
    205960     6468.82
    206000     6470.15
    206040     6471.98
    206080     6473.14
    206120     6474.26
    206160      6475.4
    206200     6476.87
    206240     6478.42
    206280     6479.17
    206320     6480.06
    206360     6481.31
    206400     6482.31
    206440     6484.09
    206480     6485.79
    206520     6486.19
    206560     6487.56
    206600     6490.45
    206640     6489.76
    206680     6491.29
    206720     6492.84
    206760     6494.09
    206800     6495.41
    206840     6497.25
    206880     6498.39
    206920     6499.56
    206960     6500.67
    207000     6502.12
    207040      6503.7
    207080     6504.45
    207120     6505.33
    207160     6506.58
    207200     6507.56
    207240     6509.38
    207280     6511.06
    207320     6511.48
    207360     6512.86
    207400     6515.76
    207440     6515.04
    207480     6516.54
    207520      6518.1
    207560     6519.37
    207600     6520.71
    207640     6522.53
    207680     6523.66
    207720     6524.82
    207760     6525.94
    207800     6527.38
    207840     6528.99
    207880     6529.72
    207920      6530.6
    207960     6531.86
    208000     6532.83
    208040     6534.66
    208080     6536.33
    208120     6536.72
    208160     6538.16
    208200     6541.07
    208240     6540.35
    208280     6541.83
    208320     6543.38
    208360     6544.63
    208400        6546
    208440     6547.82
    208480     6548.96
    208520     6550.14
    208560     6551.24
    208600     6552.68
    208640     6554.28
    208680     6555.02
    208720     6555.91
    208760     6557.17
    208800     6558.11
    208840     6559.94
    208880      6561.6
    208920     6562.01
    208960     6563.45
    209000     6566.39
    209040     6565.63
    209080     6567.09
    209120     6568.64
    209160     6569.89
    209200     6571.26
    209240     6573.11
    209280     6574.21
    209320     6575.44
    209360     6576.51
    209400     6577.96
    209440     6579.54
    209480     6580.27
    209520     6581.17
    209560     6582.44
    209600     6583.35
    209640     6585.19
    209680     6586.87
    209720     6587.26
    209760     6588.72
    209800     6591.65
    209840     6590.91
    209880     6592.36
    209920     6593.93
    209960     6595.15
    210000     6596.52
    210040     6598.38
    210080     6599.49
    210120     6600.71
    210160     6601.74
    210200      6603.2
    210240     6604.82
    210280     6605.56
    210320     6606.44
    210360     6607.71
    210400     6608.64
    210440     6610.45
    210480     6612.15
    210520     6612.56
    210560     6613.96
    210600     6616.91
    210640     6616.18
    210680     6617.61
    210720     6619.18
    210760      6620.4
    210800     6621.74
    210840     6623.61
    210880     6624.77
    210920     6625.97
    210960     6626.98
    211000     6628.44
    211040     6630.09
    211080     6630.82
    211120     6631.66
    211160     6632.97
    211200     6633.91
    211240     6635.71
    211280     6637.42
    211320      6637.8
    211360     6639.23
    211400     6642.19
    211440     6641.43
    211480     6642.89
    211520     6644.42
    211560     6645.68
    211600     6647.02
    211640     6648.87
    211680     6650.03
    211720     6651.26
    211760     6652.27
    211800      6653.7
    211840     6655.38
    211880     6656.08
    211920     6656.93
    211960     6658.25
    212000     6659.18
    212040     6661.01
    212080      6662.7
    212120     6663.06
    212160     6664.55
    212200     6667.49
    212240     6666.71
    212280      6668.2
    212320     6669.71
    212360     6670.95
    212400     6672.32
    212440     6674.16
    212480     6675.31
    212520     6676.56
    212560     6677.57
    212600     6679.02
    212640     6680.66
    212680     6681.37
    212720     6682.23
    212760     6683.57
    212800     6684.47
    212840     6686.32
    212880     6688.02
    212920     6688.39
    212960     6689.87
    213000     6692.82
    213040     6691.96
    213080     6693.53
    213120     6695.04
    213160     6696.24
    213200     6697.62
    213240     6699.44
    213280     6700.62
    213320     6701.84
    213360     6702.86
    213400     6704.32
    213440     6705.94
    213480     6706.68
    213520     6707.53
    213560     6708.84
    213600     6709.75
    213640     6711.59
    213680     6713.29
    213720     6713.66
    213760     6715.14
    213800     6718.11
    213840     6717.21
    213880     6718.81
    213920     6720.32
    213960     6721.52
    214000     6722.88
    214040     6724.73
    214080     6725.92
    214120     6727.15
    214160     6728.17
    214200     6729.62
    214240     6731.27
    214280     6731.95
    214320     6732.79
    214360     6734.11
    214400     6735.06
    214440      6736.9
    214480     6738.61
    214520     6738.96
    214560     6740.45
    214600      6743.4
    214640     6742.52
    214680     6744.12
    214720     6745.63
    214760     6746.81
    214800     6748.21
    214840     6750.05
    214880     6751.22
    214920     6752.46
    214960     6753.45
    215000      6754.9
    215040     6756.57
    215080     6757.25
    215120     6758.12
    215160      6759.4
    215200     6760.36
    215240     6762.22
    215280     6763.94
    215320     6764.29
    215360     6765.77
    215400     6768.72
    215440     6767.83
    215480     6769.43
    215520     6770.96
    215560     6772.13
    215600     6773.52
    215640     6775.37
    215680     6776.54
    215720     6777.77
    215760     6778.76
    215800     6780.23
    215840      6781.9
    215880     6782.58
    215920     6783.42
    215960     6784.71
    216000     6785.69
    216040     6787.53
    216080     6789.24
    216120      6789.6
    216160     6791.07
    216200     6794.04
    216240     6793.14
    216280     6794.78
    216320     6796.27
    216360     6797.43
    216400     6798.81
    216440     6800.71
    216480     6801.84
    216520     6803.06
    216560     6804.03
    216600     6805.51
    216640     6807.19
    216680     6807.88
    216720     6808.73
    216760     6810.02
    216800     6810.99
    216840     6812.81
    216880     6814.56
    216920     6814.91
    216960     6816.39
    217000     6819.33
    217040     6818.46
    217080      6820.1
    217120     6821.57
    217160     6822.76
    217200     6824.16
    217240     6826.01
    217280     6827.15
    217320     6828.39
    217360     6829.34
    217400     6830.83
    217440     6832.52
    217480     6833.21
    217520     6834.02
    217560     6835.31
    217600     6836.31
    217640      6838.1
    217680     6839.89
    217720     6840.22
    217760     6841.69
    217800     6844.66
    217840     6843.77
    217880     6845.43
    217920     6846.89
    217960     6848.05
    218000     6849.49
    218040     6851.33
    218080     6852.45
    218120     6853.69
    218160     6854.65
    218200     6856.13
    218240     6857.84
    218280     6858.53
    218320     6859.35
    218360     6860.57
    218400     6861.59
    218440     6863.41
    218480      6865.2
    218520     6865.54
    218560     6866.98
    218600     6869.95
    218640     6869.08
    218680     6870.72
    218720     6872.18
    218760     6873.33
    218800     6874.78
    218840     6876.62
    218880     6877.71
    218920     6879.01
    218960     6879.97
    219000     6881.41
    219040     6883.14
    219080     6883.84
    219120     6884.65
    219160     6885.89
    219200     6886.87
    219240     6888.68
    219280     6890.48
    219320      6890.8
    219360     6892.27
    219400     6895.23
    219440     6894.37
    219480     6895.98
    219520     6897.45
    219560     6898.63
    219600     6900.02
    219640     6901.88
    219680     6902.96
    219720     6904.26
    219760     6905.23
    219800     6906.67
    219840      6908.4
    219880      6909.1
    219920     6909.92
    219960     6911.14
    220000     6912.14
    220040     6913.95
    220080     6915.74
    220120     6916.02
    220160     6917.54
    220200     6920.47
    220240     6919.63
    220280     6921.21
    220320     6922.69
    220360     6923.84
    220400     6925.28
    220440     6927.13
    220480     6928.23
    220520     6929.52
    220560     6930.47
    220600     6931.95
    220640     6933.64
    220680     6934.34
    220720     6935.16
    220760     6936.39
    220800     6937.38
    220840      6939.2
    220880     6941.01
    220920     6941.31
    220960     6942.75
    221000     6945.71
    221040     6944.88
    221080     6946.46
    221120     6947.92
    221160     6949.11
    221200     6950.53
    221240     6952.41
    221280     6953.46
    221320     6954.79
    221360      6955.7
    221400      6957.2
    221440     6958.88
    221480     6959.58
    221520     6960.39
    221560     6961.61
    221600     6962.58
    221640     6964.42
    221680     6966.21
    221720     6966.51
    221760        6968
    221800     6970.95
    221840      6970.1
    221880     6971.66
    221920     6973.17
    221960      6974.3
    222000     6975.76
    222040     6977.65
    222080     6978.68
    222120     6979.95
    222160     6980.91
    222200     6982.42
    222240     6984.08
    222280      6984.8
    222320     6985.61
    222360     6986.81
    222400     6987.79
    222440     6989.64
    222480     6991.44
    222520     6991.72
    222560     6993.23
    222600     6996.14
    222640     6995.35
    222680     6996.88
    222720     6998.42
    222760     6999.49
    222800     7000.98
    222840      7002.9
    222880     7003.93
    222920     7005.19
    222960      7006.1
    223000     7007.62
    223040     7009.31
    223080     7010.02
    223120     7010.83
    223160     7012.05
    223200     7013.01
    223240     7014.84
    223280     7016.67
    223320     7016.96
    223360     7018.42
    223400     7021.37
    223440     7020.56
    223480      7022.1
    223520     7023.65
    223560     7024.71
    223600     7026.19
    223640     7028.08
    223680     7029.14
    223720     7030.42
    223760     7031.31
    223800     7032.81
    223840     7034.53
    223880     7035.23
    223920     7036.07
    223960     7037.28
    224000     7038.21
    224040     7040.07
    224080     7041.87
    224120     7042.18
    224160      7043.6
    224200     7046.57
    224240     7045.75
    224280     7047.31
    224320     7048.85
    224360     7049.92
    224400     7051.39
    224440     7053.29
    224480     7054.33
    224520      7055.6
    224560     7056.51
    224600     7058.02
    224640     7059.74
    224680     7060.46
    224720     7061.24
    224760     7062.47
    224800     7063.43
    224840     7065.27
    224880     7067.08
    224920     7067.36
    224960     7068.79
    225000     7071.76
    225040     7070.96
    225080     7072.51
    225120     7074.02
    225160     7075.14
    225200      7076.6
    225240      7078.5
    225280     7079.53
    225320     7080.79
    225360     7081.74
    225400     7083.25
    225440     7084.98
    225480     7085.67
    225520     7086.43
    225560     7087.71
    225600     7088.62
    225640     7090.47
    225680     7092.27
    225720     7092.54
    225760     7094.02
    225800     7096.95
    225840     7096.18
    225880     7097.75
    225920     7099.26
    225960     7100.31
    226000     7101.78
    226040     7103.67
    226080     7104.71
    226120     7105.96
    226160     7106.96
    226200     7108.41
    226240     7110.16
    226280     7110.86
    226320      7111.6
    226360     7112.87
    226400     7113.79
    226440     7115.66
    226480     7117.45
    226520     7117.72
    226560      7119.2
    226600     7122.16
    226640     7121.39
    226680     7122.93
    226720     7124.48
    226760     7125.53
    226800     7126.99
    226840     7128.88
    226880     7129.87
    226920     7131.16
    226960     7132.15
    227000     7133.61
    227040     7135.36
    227080     7136.07
    227120     7136.81
    227160     7138.08
    227200     7139.01
    227240     7140.86
    227280     7142.68
    227320     7142.91
    227360      7144.4
    227400     7147.38
    227440     7146.63
    227480     7148.16
    227520     7149.71
    227560     7150.76
    227600     7152.22
    227640     7154.08
    227680     7155.09
    227720      7156.4
    227760     7157.36
    227800     7158.83
    227840     7160.57
    227880     7161.31
    227920     7162.07
    227960     7163.32
    228000     7164.21
    228040      7166.1
    228080     7167.92
    228120     7168.13
    228160     7169.68
    228200     7172.62
    228240     7171.85
    228280     7173.37
    228320     7174.98
    228360     7175.97
    228400     7177.45
    228440     7179.29
    228480      7180.3
    228520      7181.6
    228560      7182.6
    228600     7184.02
    228640     7185.78
    228680     7186.48
    228720      7187.3
    228760     7188.58
    228800     7189.44
    228840     7191.34
    228880     7193.13
    228920     7193.35
    228960     7194.93
    229000     7197.87
    229040     7197.09
    229080     7198.58
    229120     7200.24
    229160     7201.19
    229200     7202.68
    229240      7204.5
    229280     7205.55
    229320     7206.82
    229360     7207.87
    229400     7209.27
    229440     7211.02
    229480     7211.71
    229520     7212.53
    229560      7213.8
    229600     7214.65
    229640     7216.56
    229680     7218.37
    229720     7218.58
    229760     7220.17
    229800     7223.08
    229840     7222.32
    229880     7223.83
    229920     7225.49
    229960     7226.43
    230000     7227.89
    230040     7229.75
    230080     7230.78
    230120     7232.03
    230160     7233.09
    230200     7234.49
    230240     7236.26
    230280     7236.93
    230320     7237.77
    230360     7239.05
    230400     7239.88
    230440      7241.8
    230480     7243.58
    230520     7243.76
    230560     7245.41
    230600     7248.29
    230640     7247.49
    230680     7249.06
    230720     7250.72
    230760     7251.68
    230800     7253.11
    230840     7254.97
    230880     7255.97
    230920     7257.26
    230960     7258.31
    231000     7259.71
    231040     7261.47
    231080     7262.14
    231120     7262.95
    231160     7264.25
    231200     7265.07
    231240     7267.03
    231280     7268.83
    231320     7268.97
    231360     7270.65
    231400      7273.5
    231440     7272.71
    231480     7274.26
    231520     7275.92
    231560      7276.9
    231600     7278.34
    231640     7280.17
    231680     7281.18
    231720     7282.44
    231760     7283.51
    231800     7284.96
    231840     7286.72
    231880     7287.38
    231920     7288.16
    231960     7289.47
    232000     7290.29
    232040     7292.27
    232080     7294.03
    232120     7294.19
    232160     7295.85
    232200     7298.72
    232240     7297.94
    232280     7299.51
    232320     7301.16
    232360     7302.13
    232400     7303.58
    232440      7305.4
    232480     7306.42
    232520     7307.67
    232560     7308.71
    232600     7310.19
    232640     7311.96
    232680      7312.6
    232720     7313.42
    232760      7314.7
    232800     7315.52
    232840     7317.49
    232880     7319.26
    232920     7319.42
    232960     7321.14
    233000     7323.93
    233040      7323.2
    233080     7324.76
    233120     7326.37
    233160     7327.34
    233200     7328.81
    233240      7330.7
    233280     7331.66
    233320     7332.88
    233360     7333.93
    233400      7335.4
    233440     7337.21
    233480     7337.82
    233520     7338.65
    233560     7339.89
    233600     7340.74
    233640     7342.72
    233680     7344.52
    233720     7344.63
    233760     7346.36
    233800     7349.17
    233840     7348.43
    233880     7349.99
    233920     7351.59
    233960     7352.55
    234000        7354
    234040     7355.94
    234080      7356.9
    234120     7358.11
    234160     7359.19
    234200     7360.65
    234240     7362.47
    234280     7363.04
    234320     7363.88
    234360     7365.12
    234400     7365.99
    234440     7367.95
    234480     7369.77
    234520     7369.88
    234560     7371.56
    234600      7374.4
    234640     7373.67
    234680     7375.21
    234720     7376.82
    234760     7377.77
    234800     7379.19
    234840     7381.16
    234880     7382.08
    234920     7383.33
    234960     7384.39
    235000     7385.86
    235040     7387.68
    235080     7388.22
    235120     7389.08
    235160     7390.34
    235200     7391.22
    235240      7393.1
    235280     7394.98
    235320      7395.1
    235360     7396.78
    235400      7399.6
    235440      7398.9
    235480     7400.42
    235520     7402.03
    235560     7402.98
    235600     7404.41
    235640     7406.35
    235680     7407.31
    235720     7408.52
    235760     7409.59
    235800     7411.08
    235840     7412.84
    235880     7413.45
    235920      7414.3
    235960     7415.57
    236000     7416.46
    236040     7418.33
    236080     7420.17
    236120     7420.33
    236160     7422.01
    236200     7424.81
    236240     7424.11
    236280     7425.62
    236320     7427.27
    236360      7428.2
    236400     7429.68
    236440     7431.58
    236480     7432.53
    236520     7433.75
    236560     7434.85
    236600      7436.3
    236640     7438.06
    236680     7438.67
    236720     7439.56
    236760      7440.8
    236800     7441.65
    236840     7443.54
    236880      7445.4
    236920     7445.54
    236960     7447.25
    237000     7450.06
    237040     7449.31
    237080     7450.79
    237120      7452.5
    237160     7453.42
    237200      7454.9
    237240     7456.81
    237280     7457.77
    237320     7458.97
    237360     7460.06
    237400     7461.54
    237440     7463.29
    237480      7463.9
    237520     7464.82
    237560     7466.05
    237600     7466.92
    237640     7468.79
    237680     7470.67
    237720     7470.75
    237760     7472.48
    237800     7475.28
    237840     7474.55
    237880     7476.02
    237920     7477.75
    237960     7478.64
    238000     7480.12
    238040        7482
    238080     7483.01
    238120     7484.21
    238160     7485.28
    238200      7486.8
    238240     7488.53
    238280     7489.14
    238320     7490.05
    238360     7491.28
    238400     7492.13
    238440     7494.03
    238480     7495.92
    238520     7495.96
    238560     7497.75
    238600     7500.48
    238640     7499.75
    238680     7501.26
    238720     7502.96
    238760     7503.83
    238800     7505.34
    238840     7507.23
    238880     7508.24
    238920     7509.44
    238960     7510.47
    239000     7512.02
    239040     7513.75
    239080     7514.34
    239120     7515.25
    239160     7516.49
    239200     7517.32
    239240     7519.22
    239280     7521.13
    239320     7521.16
    239360     7522.97
    239400     7525.71
    239440        7525
    239480     7526.46
    239520     7528.21
    239560     7529.05
    239600     7530.57
    239640     7532.46
    239680     7533.44
    239720     7534.69
    239760      7535.7
    239800     7537.28
    239840     7538.94
    239880     7539.58
    239920     7540.47
    239960     7541.72
    240000     7542.56
    240040     7544.47
    240080     7546.38
    240120      7546.4
    240160      7548.2
    240200     7550.91
    240240     7550.24
    240280     7551.69
    240320     7553.46
    240360     7554.28
    240400     7555.82
    240440     7557.69
    240480     7558.71
    240520     7559.97
    240560     7560.96
    240600     7562.55
    240640     7564.19
    240680     7564.82
    240720     7565.74
    240760     7566.95
    240800      7567.8
    240840     7569.71
    240880     7571.62
    240920     7571.65
    240960     7573.47
    241000     7576.15
    241040     7575.47
    241080     7576.93
    241120     7578.67
    241160     7579.49
    241200     7581.06
    241240     7582.92
    241280     7583.95
    241320     7585.19
    241360      7586.2
    241400     7587.82
    241440     7589.44
    241480     7590.07
    241520     7590.99
    241560      7592.2
    241600     7593.05
    241640     7594.93
    241680     7596.87
    241720     7596.89
    241760      7598.7
    241800     7601.36
    241840     7600.68
    241880     7602.16
    241920     7603.91
    241960      7604.7
    242000     7606.29
    242040     7608.15
    242080     7609.18
    242120     7610.45
    242160     7611.42
    242200     7613.03
    242240     7614.69
    242280     7615.32
    242320     7616.21
    242360     7617.42
    242400     7618.26
    242440     7620.18
    242480     7622.13
    242520      7622.1
    242560     7623.95
    242600     7626.62
    242640     7625.92
    242680     7627.39
    242720     7629.16
    242760      7629.9
    242800     7631.51
    242840     7633.38
    242880     7634.39
    242920      7635.7
    242960     7636.66
    243000     7638.27
    243040     7639.92
    243080     7640.57
    243120     7641.44
    243160     7642.65
    243200     7643.47
    243240      7645.4
    243280     7647.35
    243320     7647.31
    243360     7649.12
    243400     7651.83
    243440     7651.16
    243480     7652.67
    243520     7654.38
    243560     7655.14
    243600     7656.76
    243640     7658.63
    243680     7659.64
    243720     7660.95
    243760      7661.9
    243800      7663.5
    243840     7665.15
    243880      7665.8
    243920     7666.64
    243960     7667.88
    244000     7668.71
    244040     7670.64
    244080     7672.58
    244120     7672.53
    244160     7674.37
    244200     7677.06
    244240     7676.39
    244280     7677.89
    244320     7679.61
    244360     7680.31
    244400     7681.98
    244440     7683.88
    244480     7684.86
    244520     7686.19
    244560      7687.1
    244600     7688.72
    244640     7690.44
    244680     7691.03
    244720     7691.87
    244760     7693.13
    244800     7693.93
    244840     7695.84
    244880     7697.84
    244920     7697.76
    244960     7699.61
    245000     7702.29
    245040     7701.61
    245080      7703.1
    245120     7704.85
    245160     7705.54
    245200     7707.22
    245240      7709.1
    245280     7710.12
    245320     7711.41
    245360     7712.35
    245400     7713.94
    245440     7715.65
    245480     7716.25
    245520     7717.07
    245560     7718.34
    245600     7719.14
    245640      7721.1
    245680     7723.09
    245720     7722.96
    245760     7724.83
    245800     7727.51
    245840     7726.82
    245880     7728.33
    245920     7730.02
    245960     7730.75
    246000     7732.45
    246040     7734.31
    246080     7735.35
    246120     7736.63
    246160     7737.55
    246200     7739.15
    246240     7740.85
    246280     7741.47
    246320     7742.27
    246360     7743.56
    246400     7744.38
    246440      7746.3
    246480     7748.27
    246520     7748.16
    246560     7750.05
    246600     7752.71
    246640     7752.01
    246680     7753.56
    246720     7755.25
    246760     7755.99
    246800     7757.68
    246840     7759.51
    246880     7760.58
    246920     7761.84
    246960     7762.81
    247000     7764.36
    247040     7766.07
    247080     7766.64
    247120     7767.48
    247160     7768.75
    247200      7769.6
    247240     7771.51
    247280     7773.51
    247320     7773.37
    247360     7775.26
    247400     7777.91
    247440     7777.21
    247480     7778.76
    247520     7780.48
    247560     7781.21
    247600     7782.86
    247640     7784.73
    247680     7785.76
    247720     7787.04
    247760     7788.04
    247800     7789.62
    247840     7791.29
    247880     7791.85
    247920     7792.67
    247960     7793.95
    248000     7794.77
    248040     7796.72
    248080     7798.71
    248120     7798.58
    248160      7800.5
    248200     7803.15
    248240     7802.37
    248280     7803.98
    248320     7805.67
    248360     7806.43
    248400     7808.06
    248440     7809.97
    248480     7810.95
    248520     7812.29
    248560     7813.28
    248600     7814.87
    248640      7816.5
    248680     7817.07
    248720     7817.88
    248760     7819.15
    248800     7819.98
    248840     7821.94
    248880     7823.95
    248920     7823.82
    248960     7825.69
    249000     7828.33
    249040      7827.6
    249080     7829.17
    249120     7830.89
    249160     7831.65
    249200     7833.26
    249240     7835.16
    249280     7836.14
    249320     7837.47
    249360     7838.46
    249400     7840.09
    249440     7841.71
    249480     7842.29
    249520     7843.09
    249560     7844.39
    249600     7845.19
    249640     7847.15
    249680     7849.16
    249720     7849.04
    249760     7850.85
    249800     7853.51
    249840     7852.78
    249880     7854.32
    249920     7856.08
    249960     7856.84
    250000     7858.46
    250040     7860.34
    250080     7861.35
    250120     7862.68
    250160     7863.66
    250200     7865.29
    250240     7866.88
    250280     7867.48
    250320     7868.33
    250360     7869.61
    250400      7870.4
    250440     7872.32
    250480     7874.31
    250520     7874.22
    250560     7876.05
    250600     7878.72
    250640     7878.01
    250680     7879.53
    250720     7881.35
    250760     7882.07
    250800     7883.74
    250840     7885.58
    250880     7886.58
    250920     7887.89
    250960      7888.9
    251000     7890.52
    251040     7892.09
    251080      7892.7
    251120      7893.6
    251160     7894.85
    251200     7895.62
    251240     7897.57
    251280     7899.51
    251320     7899.44
    251360     7901.24
    251400     7903.94
    251440     7903.22
    251480     7904.72
    251520     7906.53
    251560     7907.28
    251600     7908.94
    251640     7910.79
    251680     7911.82
    251720      7913.1
    251760     7914.11
    251800      7915.7
    251840     7917.29
    251880     7917.92
    251920     7918.78
    251960     7920.06
    252000     7920.81
    252040     7922.79
    252080     7924.72
    252120     7924.67
    252160     7926.43
    252200     7929.13
    252240     7928.39
    252280     7929.94
    252320     7931.73
    252360     7932.46
    252400     7934.14
    252440     7936.01
    252480     7936.99
    252520     7938.31
    252560     7939.32
    252600     7940.89
    252640     7942.48
    252680     7943.16
    252720     7944.03
    252760     7945.29
    252800     7946.03
    252840     7947.98
    252880     7949.94
    252920     7949.85
    252960     7951.62
    253000     7954.34
    253040     7953.62
    253080     7955.15
    253120     7956.95
    253160     7957.65
    253200     7959.34
    253240     7961.25
    253280     7962.23
    253320     7963.52
    253360     7964.49
    253400     7966.08
    253440     7967.68
    253480     7968.34
    253520     7969.24
    253560     7970.48
    253600     7971.22
    253640      7973.2
    253680     7975.15
    253720     7975.02
    253760     7976.77
    253800     7979.57
    253840     7978.83
    253880      7980.3
    253920     7982.17
    253960     7982.87
    254000      7984.5
    254040     7986.44
    254080     7987.39
    254120     7988.74
    254160     7989.65
    254200     7991.27
    254240     7992.86
    254280     7993.53
    254320     7994.42
    254360     7995.65
    254400     7996.39
    254440     7998.37
    254480      8000.3
    254520     8000.22
    254560     8001.95
    254600      8004.8
    254640     8003.99
    254680     8005.48
    254720     8007.36
    254760     8008.05
    254800     8009.72
    254840     8011.63
    254880     8012.55
    254920     8013.93
    254960     8014.83
    255000     8016.51
    255040     8018.06
    255080     8018.73
    255120     8019.62
    255160     8020.85
    255200     8021.57
    255240     8023.58
    255280     8025.47
    255320      8025.4
    255360     8027.11
    255400     8029.99
    255440     8029.14
    255480     8030.66
    255520     8032.52
    255560     8033.25
    255600      8034.9
    255640     8036.78
    255680     8037.69
    255720      8039.1
    255760     8039.99
    255800     8041.69
    255840     8043.26
    255880      8043.9
    255920     8044.76
    255960     8046.01
    256000     8046.74
    256040     8048.75
    256080     8050.63
    256120     8050.56
    256160     8052.32
    256200      8055.1
    256240     8054.31
    256280     8055.85
    256320      8057.7
    256360     8058.41
    256400     8060.07
    256440     8061.98
    256480     8062.83
    256520     8064.25
    256560     8065.18
    256600     8066.87
    256640     8068.41
    256680     8069.08
    256720     8069.95
    256760     8071.18
    256800      8071.9
    256840     8073.92
    256880     8075.81
    256920     8075.76
    256960     8077.46
    257000     8080.27
    257040     8079.48
    257080     8081.02
    257120     8082.84
    257160     8083.59
    257200     8085.23
    257240     8087.13
    257280     8088.02
    257320      8089.4
    257360     8090.35
    257400     8092.02
    257440      8093.6
    257480     8094.26
    257520     8095.12
    257560     8096.35
    257600     8097.09
    257640     8099.12
    257680     8100.89
    257720     8100.92
    257760     8102.65
    257800     8105.46
    257840     8104.64
    257880      8106.2
    257920        8108
    257960     8108.75
    258000     8110.43
    258040     8112.31
    258080     8113.17
    258120      8114.6
    258160     8115.53
    258200     8117.16
    258240     8118.77
    258280     8119.41
    258320     8120.28
    258360      8121.5
    258400     8122.23
    258440     8124.25
    258480     8126.05
    258520     8126.01
    258560      8127.8
    258600      8130.6
    258640     8129.76
    258680     8131.33
    258720     8133.19
    258760     8133.93
    258800      8135.6
    258840     8137.44
    258880     8138.31
    258920     8139.77
    258960     8140.67
    259000     8142.28
    259040     8143.89
    259080     8144.54
    259120     8145.42
    259160     8146.62
    259200     8147.37
    259240     8149.37
    259280     8151.19
    259320     8151.17
    259360     8152.92
    259400     8155.72
    259440     8154.86
    259480     8156.48
    259520     8158.29
    259560     8159.06
    259600     8160.74
    259640     8162.55
    259680     8163.44
    259720     8164.87
    259760     8165.77
    259800     8167.42
    259840        8169
    259880      8169.6
    259920      8170.5
    259960      8171.7
    260000      8172.5
    260040      8174.5
    260080     8176.32
    260120     8176.25
    260160     8178.03
    260200     8180.81
    260240        8180
    260280      8181.6
    260320     8183.38
    260360     8184.15
    260400     8185.81
    260440     8187.65
    260480     8188.57
    260520     8189.99
    260560     8190.91
    260600     8192.53
    260640     8194.07
    260680     8194.69
    260720     8195.58
    260760     8196.77
    260800     8197.57
    260840     8199.56
    260880     8201.45
    260920     8201.33
    260960     8203.12
    261000     8205.91
    261040     8205.07
    261080     8206.75
    261120     8208.53
    261160     8209.23
    261200     8210.92
    261240     8212.75
    261280     8213.66
    261320     8215.13
    261360     8216.02
    261400     8217.65
    261440     8219.17
    261480     8219.81
    261520     8220.64
    261560     8221.88
    261600     8222.66
    261640     8224.66
    261680     8226.54
    261720      8226.4
    261760      8228.2
    261800     8231.04
    261840     8230.17
    261880     8231.88
    261920     8233.66
    261960     8234.36
    262000     8236.04
    262040     8237.89
    262080     8238.74
    262120     8240.26
    262160     8241.16
    262200     8242.74
    262240     8244.31
    262280     8244.88
    262320     8245.76
    262360     8246.96
    262400      8247.8
    262440     8249.82
    262480     8251.63
    262520     8251.52
    262560      8253.3
    262600     8256.14
    262640     8255.32
    262680     8257.02
    262720     8258.76
    262760     8259.52
    262800     8261.18
    262840     8263.04
    262880     8263.86
    262920     8265.38
    262960     8266.28
    263000     8267.88
    263040     8269.44
    263080     8269.99
    263120     8270.91
    263160     8272.11
    263200     8272.92
    263240     8274.96
    263280     8276.77
    263320     8276.61
    263360     8278.39
    263400     8281.27
    263440     8280.44
    263480     8282.16
    263520     8283.89
    263560     8284.67
    263600     8286.33
    263640     8288.18
    263680     8288.98
    263720     8290.54
    263760     8291.39
    263800     8292.98
    263840     8294.57
    263880     8295.11
    263920     8296.01
    263960     8297.19
    264000        8298
    264040     8300.09
    264080      8301.9
    264120     8301.75
    264160     8303.51
    264200     8306.39
    264240      8305.6
    264280     8307.27
    264320        8309
    264360     8309.78
    264400     8311.44
    264440     8313.28
    264480     8314.12
    264520     8315.65
    264560      8316.5
    264600     8318.09
    264640     8319.68
    264680     8320.26
    264720     8321.11
    264760     8322.32
    264800      8323.1
    264840     8325.19
    264880     8327.07
    264920     8326.88
    264960     8328.62
    265000     8331.55
    265040     8330.71
    265080     8332.44
    265120     8334.11
    265160     8334.92
    265200     8336.55
    265240     8338.43
    265280      8339.3
    265320     8340.76
    265360     8341.67
    265400     8343.26
    265440      8344.8
    265480     8345.38
    265520     8346.22
    265560     8347.45
    265600     8348.24
    265640     8350.35
    265680     8352.21
    265720     8352.04
    265760     8353.79
    265800     8356.68
    265840     8355.81
    265880     8357.59
    265920     8359.22
    265960     8360.05
    266000     8361.65
    266040     8363.58
    266080     8364.41
    266120     8365.89
    266160     8366.82
    266200     8368.42
    266240     8369.92
    266280     8370.53
    266320     8371.37
    266360     8372.62
    266400     8373.41
    266440     8375.48
    266480     8377.37
    266520     8377.14
    266560     8378.92
    266600     8381.81
    266640     8380.94
    266680     8382.73
    266720     8384.38
    266760     8385.19
    266800     8386.82
    266840     8388.72
    266880     8389.56
    266920     8391.04
    266960     8391.95
    267000     8393.53
    267040     8395.02
    267080     8395.69
    267120     8396.52
    267160     8397.75
    267200     8398.54
    267240     8400.62
    267280     8402.57
    267320     8402.33
    267360     8404.02
    267400     8406.97
    267440     8406.09
    267480     8407.92
    267520     8409.57
    267560     8410.36
    267600        8412
    267640     8413.84
    267680     8414.74
    267720     8416.21
    267760     8417.09
    267800     8418.67
    267840     8420.17
    267880     8420.84
    267920     8421.64
    267960     8422.92
    268000     8423.69
    268040     8425.74
    268080     8427.71
    268120     8427.47
    268160     8429.16
    268200     8432.11
    268240     8431.21
    268280     8433.06
    268320      8434.7
    268360     8435.48
    268400     8437.14
    268440        8439
    268480     8439.91
    268520     8441.39
    268560     8442.21
    268600     8443.83
    268640     8445.31
    268680     8445.95
    268720     8446.77
    268760     8448.11
    268800     8448.83
    268840     8450.84
    268880     8452.87
    268920     8452.59
    268960     8454.32
    269000      8457.3
    269040     8456.38
    269080     8458.22
    269120     8459.85
    269160     8460.67
    269200     8462.29
    269240     8464.19
    269280     8465.12
    269320     8466.55
    269360     8467.37
    269400        8469
    269440     8470.45
    269480     8471.09
    269520     8471.95
    269560     8473.29
    269600     8473.97
    269640     8476.03
    269680     8478.02
    269720     8477.76
    269760     8479.48
    269800     8482.47
    269840      8481.5
    269880     8483.35
    269920        8485
    269960     8485.86
    270000     8487.42
    270040     8489.36
    270080     8490.26
    270120     8491.72
    270160     8492.52
    270200     8494.15
    270240      8495.6
    270280     8496.29
    270320     8497.08
    270360     8498.45
    270400     8499.12
    270440     8501.15
    270480     8503.11
    270520     8502.95
    270560     8504.61
    270600      8507.6
    270640     8506.66
    270680      8508.5
    270720     8510.14
    270760     8511.01
    270800     8512.57
    270840     8514.47
    270880     8515.38
    270920     8516.87
    270960     8517.64
    271000     8519.29
    271040     8520.72
    271080     8521.44
    271120     8522.21
    271160     8523.55
    271200     8524.29
    271240     8526.24
    271280     8528.26
    271320     8528.07
    271360      8529.7
    271400     8532.76
    271440     8531.74
    271480     8533.65
    271520     8535.24
    271560     8536.13
    271600     8537.71
    271640     8539.64
    271680     8540.52
    271720     8541.97
    271760     8542.76
    271800      8544.4
    271840     8545.83
    271880     8546.55
    271920     8547.33
    271960      8548.7
    272000     8549.42
    272040     8551.38
    272080     8553.39
    272120     8553.21
    272160     8554.82
    272200      8557.9
    272240     8556.89
    272280      8558.8
    272320     8560.34
    272360     8561.25
    272400     8562.83
    272440     8564.76
    272480      8565.6
    272520      8567.1
    272560     8567.87
    272600     8569.54
    272640     8570.96
    272680     8571.67
    272720     8572.47
    272760     8573.83
    272800     8574.54
    272840     8576.52
    272880     8578.48
    272920     8578.32
    272960     8579.93
    273000     8583.02
    273040     8582.01
    273080     8583.97
    273120     8585.45
    273160     8586.37
    273200     8587.97
    273240     8589.88
    273280     8590.73
    273320     8592.23
    273360     8593.02
    273400     8594.65
    273440     8596.09
    273480     8596.75
    273520     8597.55
    273560     8598.92
    273600     8599.66
    273640     8601.65
    273680     8603.63
    273720     8603.39
    273760     8605.04
    273800     8608.16
    273840     8607.15
    273880     8609.11
    273920     8610.58
    273960     8611.49
    274000     8613.08
    274040     8614.99
    274080     8615.84
    274120     8617.34
    274160     8618.14
    274200     8619.79
    274240      8621.2
    274280     8621.88
    274320     8622.73
    274360     8624.06
    274400     8624.81
    274440     8626.76
    274480     8628.72
    274520     8628.51
    274560     8630.13
    274600     8633.27
    274640     8632.31
    274680     8634.26
    274720     8635.72
    274760     8636.63
    274800     8638.22
    274840     8640.14
    274880        8641
    274920     8642.48
    274960     8643.29
    275000     8644.94
    275040     8646.39
    275080     8647.05
    275120     8647.85
    275160      8649.2
    275200     8649.92
    275240     8651.93
    275280     8653.84
    275320     8653.67
    275360     8655.26
    275400     8658.42
    275440     8657.44
    275480     8659.42
    275520     8660.87
    275560     8661.82
    275600      8663.4
    275640      8665.3
    275680     8666.13
    275720     8667.63
    275760      8668.4
    275800     8670.04
    275840     8671.56
    275880     8672.19
    275920     8672.97
    275960     8674.35
    276000     8675.04
    276040     8677.11
    276080     8679.01
    276120     8678.78
    276160     8680.38
    276200     8683.54
    276240     8682.56
    276280     8684.52
    276320        8686
    276360     8686.96
    276400      8688.5
    276440     8690.41
    276480     8691.26
    276520     8692.79
    276560     8693.53
    276600     8695.16
    276640     8696.66
    276680     8697.31
    276720      8698.1
    276760     8699.42
    276800     8700.16
    276840     8702.22
    276880     8704.14
    276920     8703.89
    276960     8705.46
    277000      8708.7
    277040     8707.63
    277080     8709.64
    277120     8711.12
    277160      8712.1
    277200     8713.57
    277240     8715.52
    277280     8716.34
    277320     8717.89
    277360     8718.64
    277400     8720.26
    277440     8721.77
    277480     8722.43
    277520     8723.21
    277560     8724.48
    277600     8725.27
    277640     8727.31
    277680     8729.25
    277720     8728.98
    277760      8730.5
    277800     8733.82
    277840     8732.77
    277880     8734.77
    277920     8736.18
    277960     8737.22
    278000     8738.69
    278040     8740.65
    278080     8741.42
    278120     8743.01
    278160     8743.72
    278200     8745.36
    278240     8746.88
    278280      8747.5
    278320     8748.31
    278360     8749.61
    278400     8750.39
    278440      8752.4
    278480     8754.36
    278520     8754.09
    278560     8755.61
    278600     8758.95
    278640      8757.9
    278680     8759.94
    278720     8761.31
    278760     8762.34
    278800      8763.8
    278840     8765.74
    278880     8766.52
    278920      8768.1
    278960     8768.82
    279000      8770.5
    279040     8772.02
    279080     8772.64
    279120     8773.46
    279160     8774.72
    279200     8775.54
    279240     8777.53
    279280     8779.52
    279320     8779.17
    279360     8780.77
    279400     8784.07
    279440        8783
    279480     8785.07
    279520     8786.44
    279560     8787.47
    279600     8788.93
    279640     8790.89
    279680     8791.65
    279720     8793.25
    279760     8793.97
    279800     8795.65
    279840     8797.17
    279880     8797.79
    279920     8798.58
    279960     8799.86
    280000     8800.67
    280040     8802.67
    280080     8804.65
    280120      8804.3
    280160     8805.92
    280200     8809.23
    280240     8808.14
    280280      8810.2
    280320     8811.58
    280360     8812.63
    280400      8814.1
    280440     8816.04
    280480     8816.79
    280520     8818.35
    280560     8819.13
    280600      8820.8
    280640      8822.3
    280680     8822.96
    280720     8823.75
    280760        8825
    280800     8825.77
    280840     8827.77
    280880      8829.8
    280920     8829.43
    280960     8831.05
    281000     8834.38
    281040     8833.28
    281080     8835.34
    281120     8836.67
    281160     8837.77
    281200      8839.2
    281240     8841.18
    281280     8841.96
    281320     8843.52
    281360     8844.27
    281400     8845.96
    281440     8847.48
    281480     8848.11
    281520     8848.89
    281560     8850.14
    281600     8850.88
    281640      8852.9
    281680     8854.92
    281720     8854.56
    281760     8856.19
    281800     8859.49
    281840     8858.44
    281880     8860.49
    281920     8861.79
    281960     8862.87
    282000     8864.33
    282040      8866.3
    282080     8867.06
    282120     8868.64
    282160     8869.46
    282200     8871.09
    282240     8872.61
    282280     8873.24
    282320     8874.04
    282360     8875.24
    282400     8875.97
    282440        8878
    282480     8880.09
    282520     8879.71
    282560     8881.31
    282600     8884.62
    282640     8883.57
    282680     8885.61
    282720     8886.88
    282760     8888.03
    282800     8889.43
    282840     8891.45
    282880     8892.17
    282920      8893.8
    282960      8894.6
    283000     8896.26
    283040     8897.76
    283080     8898.36
    283120     8899.12
    283160     8900.35
    283200     8901.14
    283240     8903.08
    283280     8905.22
    283320     8904.87
    283360     8906.46
    283400     8909.76
    283440     8908.64
    283480      8910.7
    283520     8912.03
    283560     8913.18
    283600     8914.51
    283640     8916.58
    283680     8917.32
    283720     8918.92
    283760     8919.73
    283800     8921.37
    283840     8922.88
    283880     8923.49
    283920     8924.25
    283960     8925.49
    284000     8926.24
    284040      8928.2
    284080     8930.37
    284120     8930.01
    284160     8931.57
    284200     8934.91
    284240     8933.77
    284280     8935.85
    284320     8937.14
    284360     8938.29
    284400     8939.63
    284440     8941.74
    284480     8942.43
    284520     8944.02
    284560     8944.81
    284600     8946.48
    284640     8948.03
    284680     8948.62
    284720     8949.37
    284760      8950.6
    284800     8951.37
    284840     8953.34
    284880     8955.49
    284920     8955.13
    284960      8956.7
    285000     8960.02
    285040      8958.9
    285080     8960.97
    285120     8962.33
    285160     8963.42
    285200     8964.77
    285240     8966.87
    285280     8967.56
    285320     8969.15
    285360     8969.99
    285400     8971.59
    285440     8973.17
    285480     8973.79
    285520     8974.48
    285560      8975.7
    285600     8976.55
    285640     8978.49
    285680      8980.6
    285720      8980.3
    285760     8981.86
    285800     8985.21
    285840     8984.03
    285880     8986.13
    285920     8987.47
    285960     8988.59
    286000     8989.93
    286040     8992.01
    286080     8992.72
    286120     8994.32
    286160     8995.18
    286200     8996.75
    286240     8998.29
    286280     8998.95
    286320     8999.62
    286360     9000.85
    286400     9001.67
    286440     9003.64
    286480      9005.7
    286520     9005.45
    286560     9007.01
    286600     9010.33
    286640     9009.21
    286680     9011.26
    286720     9012.65
    286760     9013.75
    286800      9015.1
    286840     9017.15
    286880      9017.9
    286920     9019.46
    286960     9020.36
    287000     9021.86
    287040     9023.44
    287080      9024.1
    287120     9024.79
    287160     9026.03
    287200     9026.82
    287240      9028.8
    287280     9030.89
    287320     9030.54
    287360     9032.11
    287400     9035.51
    287440     9034.36
    287480     9036.43
    287520     9037.81
    287560     9038.85
    287600     9040.25
    287640     9042.31
    287680     9043.01
    287720     9044.62
    287760      9045.5
    287800     9046.99
    287840     9048.58
    287880     9049.22
    287920     9049.95
    287960     9051.17
    288000     9051.96
    288040     9053.95
    288080        9056
    288120      9055.7
    288160     9057.22
    288200     9060.67
    288240     9059.49
    288280     9061.55
    288320     9062.97
    288360     9063.96
    288400     9065.38
    288440     9067.44
    288480     9068.16
    288520     9069.77
    288560     9070.68
    288600     9072.16
    288640     9073.71
    288680     9074.42
    288720     9075.07
    288760     9076.33
    288800     9077.08
    288840     9079.05
    288880     9081.15
    288920     9080.83
    288960     9082.38
    289000     9085.77
    289040     9084.62
    289080     9086.72
    289120     9088.09
    289160     9089.12
    289200     9090.55
    289240      9092.6
    289280     9093.28
    289320     9094.93
    289360     9095.87
    289400     9097.29
    289440      9098.9
    289480     9099.55
    289520     9100.21
    289560     9101.46
    289600     9102.23
    289640     9104.24
    289680     9106.25
    289720     9105.96
    289760     9107.52
    289800     9110.87
    289840     9109.73
    289880     9111.86
    289920     9113.22
    289960     9114.25
    290000     9115.65
    290040     9117.74
    290080     9118.38
    290120     9120.06
    290160        9121
    290200     9122.42
    290240     9124.03
    290280     9124.69
    290320     9125.35
    290360      9126.6
    290400     9127.36
    290440     9129.38
    290480     9131.36
    290520     9131.02
    290560     9132.63
    290600     9136.02
    290640     9134.89
    290680     9136.99
    290720     9138.37
    290760     9139.41
    290800     9140.77
    290840     9142.87
    290880     9143.48
    290920     9145.21
    290960     9146.15
    291000     9147.55
    291040     9149.15
    291080     9149.85
    291120      9150.5
    291160     9151.76
    291200     9152.51
    291240     9154.53
    291280     9156.53
    291320     9156.17
    291360     9157.78
    291400     9161.19
    291440     9160.09
    291480     9162.15
    291520     9163.53
    291560     9164.57
    291600     9165.94
    291640     9167.97
    291680     9168.69
    291720     9170.38
    291760     9171.29
    291800     9172.73
    291840     9174.34
    291880     9174.99
    291920     9175.64
    291960     9176.88
    292000     9177.67
    292040     9179.67
    292080     9181.71
    292120     9181.33
    292160     9182.94
    292200     9186.38
    292240     9185.25
    292280     9187.34
    292320     9188.71
    292360     9189.73
    292400     9191.11
    292440      9193.1
    292480     9193.83
    292520     9195.58
    292560     9196.42
    292600     9197.88
    292640     9199.57
    292680     9200.18
    292720     9200.79
    292760     9202.06
    292800     9202.81
    292840     9204.78
    292880      9206.9
    292920     9206.47
    292960     9208.14
    293000     9211.51
    293040     9210.41
    293080     9212.48
    293120     9213.89
    293160     9214.87
    293200     9216.28
    293240     9218.27
    293280     9219.03
    293320     9220.67
    293360     9221.54
    293400     9223.02
    293440      9224.7
    293480     9225.33
    293520     9225.95
    293560     9227.23
    293600     9227.98
    293640     9229.87
    293680     9232.13
    293720     9231.62
    293760     9233.24
    293800     9236.67
    293840     9235.49
    293880     9237.64
    293920     9238.98
    293960     9240.03
    294000     9241.44
    294040      9243.4
    294080     9244.21
    294120     9245.77
    294160     9246.68
    294200     9248.17
    294240     9249.85
    294280     9250.43
    294320     9251.03
    294360     9252.41
    294400     9253.12
    294440     9255.01
    294480     9257.25
    294520     9256.73
    294560     9258.38
    294600     9261.82
    294640     9260.63
    294680     9262.77
    294720     9264.06
    294760     9265.14
    294800     9266.55
    294840     9268.53
    294880     9269.31
    294920     9270.88
    294960     9271.83
    295000     9273.37
    295040        9275
    295080     9275.61
    295120     9276.14
    295160     9277.51
    295200     9278.22
    295240     9280.13
    295280     9282.38
    295320      9281.9
    295360     9283.53
    295400     9286.97
    295440     9285.79
    295480     9287.86
    295520     9289.18
    295560     9290.24
    295600     9291.71
    295640     9293.61
    295680     9294.43
    295720        9296
    295760     9296.95
    295800     9298.49
    295840     9300.11
    295880     9300.72
    295920     9301.29
    295960     9302.62
    296000      9303.4
    296040     9305.23
    296080      9307.5
    296120     9307.01
    296160     9308.62
    296200      9312.1
    296240      9310.9
    296280        9313
    296320     9314.32
    296360     9315.41
    296400     9316.81
    296440     9318.71
    296480     9319.58
    296520     9321.16
    296560     9322.07
    296600     9323.61
    296640      9325.2
    296680     9325.83
    296720     9326.42
    296760     9327.76
    296800     9328.55
    296840      9330.4
    296880     9332.66
    296920     9332.12
    296960     9333.75
    297000     9337.24
    297040     9336.07
    297080     9338.13
    297120     9339.46
    297160     9340.55
    297200        9342
    297240     9343.87
    297280     9344.72
    297320     9346.29
    297360     9347.23
    297400     9348.75
    297440     9350.33
    297480     9350.97
    297520     9351.57
    297560     9352.93
    297600      9353.7
    297640     9355.57
    297680     9357.85
    297720     9357.28
    297760      9358.9
    297800     9362.42
    297840     9361.19
    297880      9363.3
    297920     9364.63
    297960      9365.7
    298000     9367.16
    298040     9369.03
    298080     9369.87
    298120      9371.5
    298160     9372.38
    298200     9373.94
    298240     9375.43
    298280     9376.15
    298320     9376.75
    298360     9378.12
    298400     9378.82
    298440     9380.73
    298480     9383.02
    298520     9382.48
    298560     9384.05
    298600     9387.59
    298640     9386.31
    298680     9388.47
    298720     9389.83
    298760     9390.89
    298800     9392.31
    298840     9394.21
    298880     9395.02
    298920     9396.67
    298960      9397.5
    299000     9399.05
    299040     9400.59
    299080     9401.32
    299120      9401.9
    299160     9403.23
    299200     9403.99
    299240     9405.87
    299280     9408.15
    299320     9407.61
    299360     9409.18
    299400     9412.73
    299440     9411.45
    299480     9413.55
    299520     9414.97
    299560     9416.01
    299600     9417.47
    299640     9419.37
    299680     9420.09
    299720      9421.8
    299760     9422.64
    299800     9424.19
    299840     9425.76
    299880     9426.45
    299920     9427.01
    299960     9428.35
    300000      9429.1
    300040     9430.94
    300080     9433.21
    300120     9432.71
    300160     9434.34
    300200     9437.85
    300240     9436.57
    300280      9438.7
    300320     9440.09
    300360     9441.18
    300400     9442.62
    300440     9444.48
    300480     9445.25
    300520     9446.97
    300560     9447.79
    300600     9449.35
    300640     9450.92
    300680     9451.55
    300720      9452.2
    300760     9453.54
    300800     9454.29
    300840     9456.05
    300880     9458.33
    300920      9457.8
    300960     9459.48
    301000     9463.05
    301040     9461.71
    301080     9463.82
    301120     9465.26
    301160     9466.35
    301200     9467.78
    301240     9469.69
    301280     9470.46
    301320     9472.13
    301360     9472.98
    301400     9474.48
    301440     9476.03
    301480     9476.73
    301520     9477.35
    301560     9478.71
    301600     9479.45
    301640     9481.24
    301680     9483.54
    301720     9482.97
    301760     9484.63
    301800     9488.23
    301840     9486.89
    301880     9488.99
    301920     9490.44
    301960     9491.54
    302000     9492.94
    302040     9494.87
    302080     9495.62
    302120      9497.3
    302160     9498.14
    302200     9499.66
    302240     9501.26
    302280     9501.96
    302320     9502.55
    302360     9503.96
    302400     9504.64
    302440      9506.4
    302480     9508.75
    302520     9508.13
    302560      9509.8
    302600     9513.42
    302640     9512.07
    302680      9514.2
    302720      9515.6
    302760     9516.75
    302800     9518.13
    302840     9520.07
    302880     9520.78
    302920     9522.52
    302960     9523.32
    303000     9524.84
    303040     9526.44
    303080     9527.13
    303120     9527.78
    303160     9529.11
    303200      9529.8
    303240     9531.57
    303280     9533.97
    303320     9533.33
    303360     9535.01
    303400     9538.61
    303440     9537.26
    303480     9539.38
    303520      9540.8
    303560     9541.92
    303600     9543.32
    303640     9545.29
    303680     9545.98
    303720     9547.75
    303760      9548.5
    303800     9550.04
    303840     9551.68
    303880     9552.34
    303920     9552.97
    303960     9554.29
    304000     9554.98
    304040     9556.81
    304080     9559.15
    304120     9558.52
    304160     9560.27
    304200     9563.81
    304240     9562.47
    304280     9564.54
    304320     9565.99
    304360     9567.13
    304400     9568.54
    304440      9570.5
    304480     9571.16
    304520     9572.96
    304560     9573.69
    304600     9575.23
    304640     9576.87
    304680     9577.54
    304720     9578.16
    304760     9579.47
    304800     9580.21
    304840     9582.05
    304880     9584.38
    304920     9583.75
    304960     9585.49
    305000     9589.04
    305040     9587.64
    305080     9589.79
    305120     9591.18
    305160     9592.31
    305200     9593.73
    305240     9595.76
    305280     9596.35
    305320     9598.15
    305360     9598.92
    305400      9600.4
    305440     9602.09
    305480     9602.76
    305520     9603.35
    305560     9604.69
    305600     9605.45
    305640     9607.26
    305680     9609.61
    305720     9608.97
    305760     9610.74
    305800     9614.23
    305840     9612.79
    305880     9615.06
    305920     9616.42
    305960     9617.52
    306000     9618.95
    306040     9620.99
    306080     9621.62
    306120     9623.41
    306160     9624.16
    306200     9625.64
    306240     9627.32
    306280     9628.01
    306320     9628.62
    306360     9629.92
    306400     9630.63
    306440     9632.44
    306480     9634.83
    306520     9634.18
    306560     9635.96
    306600     9639.46
    306640     9637.97
    306680     9640.26
    306720     9641.69
    306760     9642.78
    306800     9644.16
    306840     9646.17
    306880     9646.82
    306920     9648.64
    306960     9649.36
    307000     9650.89
    307040     9652.59
    307080     9653.24
    307120     9653.86
    307160     9655.18
    307200     9655.87
    307240      9657.7
    307280     9660.15
    307320      9659.4
    307360     9661.21
    307400     9664.74
    307440     9663.22
    307480     9665.52
    307520     9666.92
    307560     9668.01
    307600     9669.42
    307640     9671.43
    307680     9672.05
    307720     9673.91
    307760     9674.59
    307800     9676.15
    307840     9677.86
    307880     9678.48
    307920     9679.11
    307960     9680.47
    308000     9681.13
    308040     9682.96
    308080     9685.44
    308120      9684.7
    308160     9686.41
    308200     9690.06
    308240     9688.48
    308280     9690.79
    308320     9692.15
    308360     9693.29
    308400     9694.66
    308440     9696.67
    308480     9697.29
    308520     9699.16
    308560     9699.86
    308600     9701.46
    308640     9703.13
    308680     9703.75
    308720     9704.34
    308760     9705.71
    308800     9706.39
    308840     9708.21
    308880     9710.68
    308920     9709.98
    308960     9711.61
    309000      9715.3
    309040     9713.74
    309080     9716.04
    309120     9717.38
    309160     9718.54
    309200     9719.96
    309240     9721.94
    309280     9722.55
    309320     9724.44
    309360     9725.06
    309400      9726.7
    309440     9728.37
    309480     9728.99
    309520      9729.6
    309560     9730.94
    309600     9731.62
    309640     9733.48
    309680     9735.89
    309720     9735.18
    309760     9736.86
    309800     9740.53
    309840     9738.99
    309880     9741.31
    309920      9742.6
    309960     9743.78
    310000     9745.18
    310040      9747.2
    310080     9747.77
    310120     9749.64
    310160     9750.29
    310200     9751.89
    310240     9753.59
    310280     9754.21
    310320     9754.78
    310360     9756.16
    310400     9756.78
    310440     9758.71
    310480     9761.13
    310520     9760.39
    310560     9762.09
    310600     9765.74
    310640     9764.21
    310680     9766.51
    310720     9767.85
    310760     9768.95
    310800     9770.36
    310840     9772.43
    310880        9773
    310920     9774.89
    310960     9775.51
    311000     9777.09
    311040     9778.83
    311080      9779.4
    311120     9780.04
    311160     9781.37
    311200     9781.99
    311240     9783.92
    311280     9786.34
    311320     9785.61
    311360     9787.32
    311400     9790.94
    311440     9789.39
    311480     9791.73
    311520     9793.13
    311560     9794.21
    311600     9795.59
    311640     9797.63
    311680     9798.24
    311720      9800.1
    311760      9800.7
    311800     9802.32
    311840     9804.07
    311880     9804.68
    311920     9805.24
    311960     9806.53
    312000     9807.18
    312040     9809.18
    312080     9811.57
    312120     9810.81
    312160     9812.47
    312200     9816.14
    312240     9814.62
    312280     9816.96
    312320     9818.37
    312360     9819.43
    312400     9820.85
    312440     9822.85
    312480     9823.47
    312520      9825.3
    312560      9825.9
    312600     9827.52
    312640     9829.25
    312680     9829.88
    312720     9830.43
    312760     9831.74
    312800     9832.36
    312840     9834.38
    312880     9836.74
    312920     9835.99
    312960     9837.67
    313000     9841.29
    313040     9839.78
    313080     9842.15
    313120     9843.58
    313160     9844.61
    313200     9846.06
    313240     9848.02
    313280     9848.62
    313320     9850.51
    313360     9851.13
    313400     9852.75
    313440     9854.45
    313480     9855.09
    313520     9855.62
    313560     9856.91
    313600     9857.62
    313640     9859.62
    313680     9861.94
    313720     9861.29
    313760     9862.91
    313800     9866.51
    313840     9865.06
    313880     9867.38
    313920     9868.77
    313960      9869.8
    314000     9871.28
    314040      9873.2
    314080     9873.79
    314120     9875.71
    314160     9876.34
    314200     9878.02
    314240     9879.65
    314280      9880.3
    314320     9880.81
    314360     9882.13
    314400     9882.83
    314440     9884.86
    314480     9887.19
    314520      9886.5
    314560      9888.1
    314600     9891.78
    314640     9890.24
    314680     9892.58
    314720     9893.96
    314760        9895
    314800     9896.45
    314840     9898.41
    314880     9899.05
    314920     9900.95
    314960     9901.54
    315000     9903.23
    315040     9904.89
    315080     9905.52
    315120     9906.06
    315160     9907.33
    315200     9908.11
    315240     9910.16
    315280     9912.42
    315320     9911.83
    315360     9913.34
    315400     9917.06
    315440     9915.49
    315480     9917.79
    315520     9919.24
    315560     9920.22
    315600     9921.69
    315640     9923.67
    315680      9924.3
    315720     9926.11
    315760     9926.79
    315800     9928.48
    315840     9930.13
    315880     9930.76
    315920     9931.23
    315960     9932.61
    316000     9933.32
    316040      9935.4
    316080     9937.65
    316120     9937.07
    316160     9938.59
    316200     9942.29
    316240     9940.73
    316280     9943.04
    316320      9944.5
    316360     9945.42
    316400     9946.93
    316440     9948.89
    316480     9949.53
    316520     9951.36
    316560     9951.98
    316600     9953.71
    316640     9955.39
    316680     9955.95
    316720     9956.43
    316760     9957.84
    316800     9958.55
    316840     9960.67
    316880     9962.87
    316920     9962.32
    316960     9963.87
    317000     9967.53
    317040     9966.04
    317080      9968.3
    317120     9969.78
    317160     9970.65
    317200      9972.2
    317240     9974.18
    317280     9974.73
    317320      9976.6
    317360     9977.24
    317400     9978.96
    317440     9980.62
    317480     9981.16
    317520     9981.73
    317560     9983.12
    317600     9983.82
    317640     9985.93
    317680     9988.16
    317720     9987.55
    317760     9989.15
    317800     9992.78
    317840     9991.35
    317880     9993.54
    317920      9995.1
    317960     9995.92
    318000     9997.46
    318040     9999.44
    318080     9999.99
    318120     10001.9
    318160     10002.5
    318200     10004.2
    318240     10005.9
    318280     10006.5
    318320       10007
    318360     10008.4
    318400     10009.1
    318440     10011.2
    318480     10013.4
    318520     10012.8
    318560     10014.4
    318600       10018
    318640     10016.6
    318680     10018.7
    318720     10020.3
    318760     10021.2
    318800     10022.7
    318840     10024.7
    318880     10025.3
    318920     10027.2
    318960     10027.7
    319000     10029.5
    319040     10031.2
    319080     10031.7
    319120     10032.3
    319160     10033.7
    319200     10034.3
    319240     10036.5
    319280     10038.7
    319320     10038.1
    319360     10039.7
    319400     10043.3
    319440     10041.9
    319480       10044
    319520     10045.6
    319560     10046.5
    319600     10047.9
    319640       10050
    319680     10050.6
    319720     10052.5
    319760       10053
    319800     10054.7
    319840     10056.5
    319880       10057
    319920     10057.5
    319960     10058.9
    320000     10059.6
    320040     10061.8
    320080       10064
    320120     10063.3
    320160       10065
    320200     10068.5
    320240     10067.1
    320280     10069.2
    320320     10070.9
    320360     10071.8
    320400     10073.2
    320440     10075.2
    320480     10075.8
    320520     10077.8
    320560     10078.3
    320600       10080
    320640     10081.8
    320680     10082.3
    320720     10082.7
    320760     10084.2
    320800     10084.9
    320840     10087.1
    320880     10089.2
    320920     10088.5
    320960     10090.3
    321000     10093.8
    321040     10092.4
    321080     10094.4
    321120     10096.3
    321160     10097.1
    321200     10098.5
    321240     10100.5
    321280     10101.1
    321320     10103.1
    321360     10103.5
    321400     10105.3
    321440       10107
    321480     10107.5
    321520     10108.1
    321560     10109.4
    321600     10110.1
    321640     10112.3
    321680     10114.4
    321720     10113.8
    321760     10115.6
    321800     10119.1
    321840     10117.6
    321880     10119.7
    321920     10121.6
    321960     10122.3
    322000     10123.8
    322040     10125.8
    322080     10126.4
    322120     10128.3
    322160     10128.8
    322200     10130.6
    322240     10132.3
    322280     10132.8
    322320     10133.4
    322360     10134.8
    322400     10135.5
    322440     10137.6
    322480     10139.7
    322520     10139.1
    322560     10140.9
    322600     10144.4
    322640     10142.9
    322680       10145
    322720     10146.9
    322760     10147.6
    322800     10149.2
    322840     10151.1
    322880     10151.8
    322920     10153.7
    322960     10154.1
    323000       10156
    323040     10157.6
    323080       10158
    323120     10158.6
    323160       10160
    323200     10160.8
    323240     10162.8
    323280       10165
    323320     10164.5
    323360     10166.2
    323400     10169.7
    323440     10168.2
    323480     10170.3
    323520     10172.2
    323560     10172.9
    323600     10174.5
    323640     10176.4
    323680       10177
    323720     10179.1
    323760     10179.4
    323800     10181.3
    323840     10182.8
    323880     10183.4
    323920     10183.9
    323960     10185.4
    324000     10186.1
    324040     10188.2
    324080     10190.3
    324120     10189.8
    324160     10191.5
    324200       10195
    324240     10193.5
    324280     10195.7
    324320     10197.5
    324360     10198.3
    324400     10199.8
    324440     10201.7
    324480     10202.3
    324520     10204.3
    324560     10204.7
    324600     10206.6
    324640     10208.1
    324680     10208.7
    324720     10209.2
    324760     10210.7
    324800     10211.4
    324840     10213.4
    324880     10215.6
    324920     10215.1
    324960     10216.8
    325000     10220.3
    325040     10218.8
    325080       10221
    325120     10222.8
    325160     10223.5
    325200     10225.1
    325240       10227
    325280     10227.6
    325320     10229.6
    325360       10230
    325400     10231.9
    325440     10233.4
    325480       10234
    325520     10234.5
    325560       10236
    325600     10236.6
    325640     10238.7
    325680     10240.8
    325720     10240.3
    325760     10242.1
    325800     10245.6
    325840     10244.1
    325880     10246.3
    325920     10248.1
    325960     10248.8
    326000     10250.3
    326040     10252.3
    326080     10252.9
    326120     10254.9
    326160     10255.3
    326200     10257.2
    326240     10258.7
    326280     10259.3
    326320     10259.7
    326360     10261.3
    326400       10262
    326440       10264
    326480     10266.1
    326520     10265.6
    326560     10267.4
    326600     10270.9
    326640     10269.4
    326680     10271.6
    326720     10273.4
    326760     10274.1
    326800     10275.7
    326840     10277.5
    326880     10278.2
    326920     10280.2
    326960     10280.6
    327000     10282.5
    327040       10284
    327080     10284.5
    327120     10285.1
    327160     10286.6
    327200     10287.3
    327240     10289.3
    327280     10291.4
    327320     10290.9
    327360     10292.6
    327400     10296.2
    327440     10294.6
    327480     10296.9
    327520     10298.6
    327560     10299.4
    327600       10301
    327640     10302.9
    327680     10303.4
    327720     10305.6
    327760     10305.9
    327800     10307.8
    327840     10309.3
    327880     10309.8
    327920     10310.3
    327960     10311.8
    328000     10312.5
    328040     10314.6
    328080     10316.8
    328120     10316.2
    328160     10317.9
    328200     10321.4
    328240     10319.9
    328280     10322.1
    328320     10323.9
    328360     10324.7
    328400     10326.2
    328440     10328.2
    328480     10328.7
    328520     10330.9
    328560     10331.1
    328600     10333.1
    328640     10334.6
    328680     10335.1
    328720     10335.6
    328760     10337.2
    328800     10337.8
    328840     10339.8
    328880       10342
    328920     10341.5
    328960     10343.2
    329000     10346.7
    329040     10345.2
    329080     10347.4
    329120     10349.2
    329160     10349.9
    329200     10351.5
    329240     10353.5
    329280       10354
    329320     10356.1
    329360     10356.4
    329400     10358.4
    329440     10359.9
    329480     10360.4
    329520     10360.9
    329560     10362.5
    329600     10363.1
    329640     10365.1
    329680     10367.3
    329720     10366.8
    329760     10368.6
    329800       10372
    329840     10370.6
    329880     10372.7
    329920     10374.5
    329960     10375.2
    330000     10376.8
    330040     10378.8
    330080     10379.3
    330120     10381.5
    330160     10381.7
    330200     10383.7
    330240     10385.2
    330280     10385.7
    330320     10386.1
    330360     10387.7
    330400     10388.4
    330440     10390.4
    330480     10392.6
    330520     10392.1
    330560     10393.8
    330600     10397.2
    330640     10395.9
    330680     10397.9
    330720     10399.8
    330760     10400.5
    330800     10402.1
    330840     10404.1
    330880     10404.6
    330920     10406.7
    330960       10407
    331000       10409
    331040     10410.5
    331080       10411
    331120     10411.4
    331160       10413
    331200     10413.7
    331240     10415.7
    331280     10417.9
    331320     10417.4
    331360     10419.2
    331400     10422.6
    331440     10421.2
    331480     10423.2
    331520     10425.1
    331560     10425.8
    331600     10427.4
    331640     10429.5
    331680     10429.9
    331720       10432
    331760     10432.4
    331800     10434.3
    331840     10435.8
    331880     10436.3
    331920     10436.8
    331960     10438.4
    332000       10439
    332040     10441.1
    332080     10443.2
    332120     10442.7
    332160     10444.5
    332200     10447.9
    332240     10446.5
    332280     10448.5
    332320     10450.4
    332360     10451.1
    332400     10452.7
    332440     10454.9
    332480     10455.2
    332520     10457.4
    332560     10457.8
    332600     10459.6
    332640     10461.1
    332680     10461.7
    332720     10462.1
    332760     10463.7
    332800     10464.3
    332840     10466.4
    332880     10468.5
    332920     10468.1
    332960     10469.8
    333000     10473.3
    333040     10471.8
    333080     10473.9
    333120     10475.7
    333160     10476.5
    333200     10478.1
    333240     10480.2
    333280     10480.6
    333320     10482.7
    333360     10483.1
    333400     10484.9
    333440     10486.4
    333480       10487
    333520     10487.5
    333560       10489
    333600     10489.6
    333640     10491.7
    333680     10493.9
    333720     10493.4
    333760     10495.1
    333800     10498.6
    333840     10497.1
    333880     10499.2
    333920       10501
    333960     10501.8
    334000     10503.4
    334040     10505.5
    334080     10505.9
    334120       10508
    334160     10508.3
    334200     10510.2
    334240     10511.7
    334280     10512.4
    334320     10512.9
    334360     10514.4
    334400       10515
    334440     10517.1
    334480     10519.2
    334520     10518.8
    334560     10520.4
    334600     10523.9
    334640     10522.4
    334680     10524.5
    334720     10526.4
    334760       10527
    334800     10528.7
    334840     10530.8
    334880     10531.2
    334920     10533.3
    334960     10533.6
    335000     10535.6
    335040       10537
    335080     10537.7
    335120     10538.2
    335160     10539.7
    335200     10540.2
    335240     10542.3
    335280     10544.5
    335320     10544.1
    335360     10545.7
    335400     10549.2
    335440     10547.7
    335480     10549.8
    335520     10551.7
    335560     10552.2
    335600       10554
    335640     10556.1
    335680     10556.5
    335720     10558.6
    335760     10558.9
    335800     10560.9
    335840     10562.3
    335880       10563
    335920     10563.4
    335960       10565
    336000     10565.5
    336040     10567.7
    336080     10569.8
    336120     10569.4
    336160     10571.1
    336200     10574.6
    336240       10573
    336280     10575.2
    336320       10577
    336360     10577.6
    336400     10579.3
    336440     10581.4
    336480     10581.9
    336520     10583.8
    336560     10584.2
    336600     10586.2
    336640     10587.6
    336680     10588.3
    336720     10588.7
    336760     10590.3
    336800     10590.9
    336840       10593
    336880     10595.1
    336920     10594.7
    336960     10596.4
    337000     10599.8
    337040     10598.3
    337080     10600.5
    337120     10602.3
    337160     10602.9
    337200     10604.6
    337240     10606.7
    337280     10607.2
    337320     10609.1
    337360     10609.5
    337400     10611.6
    337440       10613
    337480     10613.6
    337520       10614
    337560     10615.5
    337600     10616.2
    337640     10618.3
    337680     10620.5
    337720     10620.1
    337760     10621.7
    337800     10625.2
    337840     10623.6
    337880     10625.8
    337920     10627.6
    337960     10628.2
    338000       10630
    338040       10632
    338080     10632.5
    338120     10634.5
    338160     10634.8
    338200       10637
    338240     10638.3
    338280       10639
    338320     10639.3
    338360     10640.9
    338400     10641.5
    338440     10643.6
    338480     10645.8
    338520     10645.4
    338560       10647
    338600     10650.5
    338640     10648.9
    338680     10651.1
    338720       10653
    338760     10653.5
    338800     10655.3
    338840     10657.3
    338880     10657.9
    338920     10659.9
    338960     10660.1
    339000     10662.4
    339040     10663.6
    339080     10664.3
    339120     10664.7
    339160     10666.2
    339200     10666.8
    339240       10669
    339280     10671.1
    339320     10670.7
    339360     10672.4
    339400     10675.9
    339440     10674.2
    339480     10676.4
    339520     10678.3
    339560     10678.8
    339600     10680.6
    339640     10682.6
    339680     10683.2
    339720     10685.2
    339760     10685.4
    339800     10687.7
    339840     10688.9
    339880     10689.6
    339920       10690
    339960     10691.6
    340000     10692.1
    340040     10694.3
    340080     10696.4
    340120       10696
    340160     10697.7
    340200     10701.2
    340240     10699.6
    340280     10701.7
    340320     10703.7
    340360     10704.1
    340400     10705.9
    340440       10708
    340480     10708.6
    340520     10710.5
    340560     10710.7
    340600     10713.1
    340640     10714.2
    340680     10714.9
    340720     10715.3
    340760     10716.9
    340800     10717.4
    340840     10719.6
    340880     10721.8
    340920     10721.3
    340960       10723
    341000     10726.5
    341040     10724.9
    341080     10727.1
    341120     10728.9
    341160     10729.4
    341200     10731.2
    341240     10733.3
    341280     10733.9
    341320     10735.8
    341360     10736.1
    341400     10738.4
    341440     10739.5
    341480     10740.2
    341520     10740.5
    341560     10742.2
    341600     10742.7
    341640     10744.9
    341680     10747.1
    341720     10746.6
    341760     10748.3
    341800     10751.9
    341840     10750.2
    341880     10752.4
    341920     10754.2
    341960     10754.7
    342000     10756.5
    342040     10758.6
    342080     10759.1
    342120     10761.1
    342160     10761.4
    342200     10763.7
    342240     10764.8
    342280     10765.5
    342320     10765.8
    342360     10767.4
    342400       10768
    342440     10770.2
    342480     10772.4
    342520     10771.9
    342560     10773.6
    342600     10777.2
    342640     10775.5
    342680     10777.7
    342720     10779.5
    342760       10780
    342800     10781.8
    342840     10783.9
    342880     10784.4
    342920     10786.4
    342960     10786.7
    343000       10789
    343040       10790
    343080     10790.8
    343120       10791
    343160     10792.8
    343200     10793.3
    343240     10795.5
    343280     10797.7
    343320     10797.2
    343360     10798.8
    343400     10802.5
    343440     10800.7
    343480       10803
    343520     10804.7
    343560     10805.3
    343600     10807.1
    343640     10809.2
    343680     10809.7
    343720     10811.7
    343760     10812.1
    343800     10814.3
    343840     10815.3
    343880     10816.1
    343920     10816.3
    343960     10818.1
    344000     10818.6
    344040     10820.8
    344080     10822.9
    344120     10822.5
    344160     10824.1
    344200     10827.8
    344240       10826
    344280     10828.3
    344320       10830
    344360     10830.5
    344400     10832.4
    344440     10834.5
    344480     10835.1
    344520       10837
    344560     10837.4
    344600     10839.6
    344640     10840.6
    344680     10841.4
    344720     10841.6
    344760     10843.4
    344800     10843.8
    344840       10846
    344880     10848.2
    344920     10847.7
    344960     10849.3
    345000     10853.1
    345040     10851.3
    345080     10853.5
    345120     10855.2
    345160     10855.8
    345200     10857.6
    345240     10859.8
    345280     10860.3
    345320     10862.4
    345360     10862.6
    345400     10864.9
    345440     10865.9
    345480     10866.7
    345520     10866.9
    345560     10868.7
    345600       10869
    345640     10871.3
    345680     10873.5
    345720       10873
    345760     10874.6
    345800     10878.4
    345840     10876.5
    345880     10878.8
    345920     10880.5
    345960       10881
    346000     10882.9
    346040       10885
    346080     10885.6
    346120     10887.7
    346160     10887.9
    346200     10890.2
    346240     10891.1
    346280     10891.9
    346320     10892.2
    346360       10894
    346400     10894.3
    346440     10896.6
    346480     10898.8
    346520     10898.2
    346560     10899.8
    346600     10903.7
    346640     10901.7
    346680       10904
    346720     10905.7
    346760     10906.3
    346800     10908.2
    346840     10910.3
    346880     10910.8
    346920     10912.9
    346960     10913.2
    347000     10915.4
    347040     10916.4
    347080     10917.2
    347120     10917.4
    347160     10919.3
    347200     10919.5
    347240     10921.9
    347280     10924.1
    347320     10923.5
    347360     10925.1
    347400     10928.9
    347440       10927
    347480     10929.2
    347520       10931
    347560     10931.5
    347600     10933.4
    347640     10935.5
    347680       10936
    347720     10938.2
    347760     10938.5
    347800     10940.7
    347840     10941.7
    347880     10942.4
    347920     10942.7
    347960     10944.5
    348000     10944.8
    348040     10947.1
    348080     10949.3
    348120     10948.8
    348160     10950.4
    348200     10954.2
    348240     10952.2
    348280     10954.5
    348320     10956.3
    348360     10956.7
    348400     10958.6
    348440     10960.8
    348480     10961.3
    348520     10963.5
    348560     10963.9
    348600       10966
    348640       10967
    348680     10967.7
    348720       10968
    348760     10969.8
    348800     10970.2
    348840     10972.4
    348880     10974.6
    348920     10974.1
    348960     10975.7
    349000     10979.5
    349040     10977.5
    349080     10979.7
    349120     10981.6
    349160       10982
    349200     10983.9
    349240     10986.2
    349280     10986.6
    349320     10988.8
    349360     10989.1
    349400     10991.2
    349440     10992.2
    349480       10993
    349520     10993.3
    349560       10995
    349600     10995.4
    349640     10997.6
    349680       11000
    349720     10999.4
    349760     11000.9
    349800     11004.8
    349840     11002.8
    349880       11005
    349920     11006.9
    349960     11007.3
    350000     11009.3
    350040     11011.5
    350080       11012
    350120     11014.2
    350160     11014.5
    350200     11016.5
    350240     11017.5
    350280     11018.3
    350320     11018.7
    350360     11020.2
    350400     11020.7
    350440       11023
    350480     11025.3
    350520     11024.7
    350560     11026.2
    350600     11030.1
    350640     11028.1
    350680     11030.3
    350720     11032.2
    350760     11032.6
    350800     11034.5
    350840     11036.8
    350880     11037.2
    350920     11039.5
    350960     11039.8
    351000     11041.9
    351040     11042.8
    351080     11043.6
    351120     11043.9
    351160     11045.6
    351200       11046
    351240     11048.3
    351280     11050.6
    351320       11050
    351360     11051.6
    351400     11055.4
    351440     11053.4
    351480     11055.7
    351520     11057.5
    351560     11057.9
    351600     11059.9
    351640     11062.1
    351680     11062.5
    351720     11064.9
    351760     11065.1
    351800     11067.2
    351840       11068
    351880       11069
    351920     11069.3
    351960     11070.9
    352000     11071.3
    352040     11073.6
    352080     11075.9
    352120     11075.3
    352160     11076.9
    352200     11080.7
    352240     11078.7
    352280       11081
    352320     11082.8
    352360     11083.3
    352400     11085.2
    352440     11087.5
    352480     11087.8
    352520     11090.2
    352560     11090.4
    352600     11092.6
    352640     11093.4
    352680     11094.4
    352720     11094.6
    352760     11096.2
    352800     11096.5
    352840     11098.9
    352880     11101.3
    352920     11100.6
    352960     11102.2
    353000       11106
    353040       11104
    353080     11106.3
    353120     11108.2
    353160     11108.5
    353200     11110.5
    353240     11112.8
    353280     11113.1
    353320     11115.5
    353360     11115.7
    353400     11117.9
    353440     11118.7
    353480     11119.7
    353520     11119.9
    353560     11121.5
    353600     11121.9
    353640     11124.2
    353680     11126.5
    353720     11125.9
    353760     11127.5
    353800     11131.3
    353840     11129.3
    353880     11131.6
    353920     11133.5
    353960     11133.8
    354000     11135.7
    354040     11138.1
    354080     11138.4
    354120     11140.9
    354160       11141
    354200     11143.1
    354240     11143.9
    354280     11145.1
    354320     11145.1
    354360     11146.8
    354400     11147.1
    354440     11149.5
    354480     11151.9
    354520     11151.2
    354560     11152.8
    354600     11156.6
    354640     11154.6
    354680     11156.9
    354720     11158.8
    354760     11159.1
    354800       11161
    354840     11163.4
    354880     11163.8
    354920     11166.2
    354960     11166.3
    355000     11168.5
    355040     11169.2
    355080     11170.4
    355120     11170.5
    355160     11172.1
    355200     11172.4
    355240     11174.8
    355280     11177.2
    355320     11176.5
    355360     11178.1
    355400     11181.8
    355440     11179.9
    355480     11182.2
    355520       11184
    355560     11184.4
    355600     11186.2
    355640     11188.7
    355680       11189
    355720     11191.5
    355760     11191.5
    355800     11193.7
    355840     11194.5
    355880     11195.7
    355920     11195.8
    355960     11197.3
    356000     11197.7
    356040       11200
    356080     11202.5
    356120     11201.7
    356160     11203.3
    356200     11207.2
    356240     11205.2
    356280     11207.4
    356320     11209.3
    356360     11209.6
    356400     11211.4
    356440       11214
    356480     11214.3
    356520     11216.7
    356560     11216.8
    356600     11218.9
    356640     11219.7
    356680       11221
    356720       11221
    356760     11222.5
    356800       11223
    356840     11225.3
    356880     11227.8
    356920       11227
    356960     11228.6
    357000     11232.4
    357040     11230.4
    357080     11232.7
    357120     11234.6
    357160     11234.9
    357200     11236.7
    357240     11239.2
    357280     11239.6
    357320       11242
    357360       11242
    357400     11244.2
    357440       11245
    357480     11246.3
    357520     11246.3
    357560     11247.8
    357600     11248.2
    357640     11250.5
    357680     11253.1
    357720     11252.2
    357760     11253.8
    357800     11257.7
    357840     11255.7
    357880       11258
    357920     11259.9
    357960     11260.1
    358000       11262
    358040     11264.5
    358080     11264.8
    358120     11267.2
    358160     11267.3
    358200     11269.4
    358240     11270.2
    358280     11271.5
    358320     11271.5
    358360       11273
    358400     11273.4
    358440     11275.7
    358480     11278.4
    358520     11277.5
    358560     11279.1
    358600     11282.9
    358640       11281
    358680     11283.3
    358720     11285.1
    358760     11285.3
    358800     11287.3
    358840     11289.7
    358880     11290.1
    358920     11292.5
    358960     11292.5
    359000     11294.7
    359040     11295.5
    359080     11296.7
    359120     11296.7
    359160     11298.3
    359200     11298.7
    359240       11301
    359280     11303.6
    359320     11302.9
    359360     11304.3
    359400     11308.2
    359440     11306.2
    359480     11308.6
    359520     11310.4
    359560     11310.6
    359600     11312.5
    359640       11315
    359680     11315.3
    359720     11317.8
    359760     11317.9
    359800     11319.9
    359840     11320.8
    359880       11322
    359920       11322
    359960     11323.6
    360000       11324
    360040     11326.3
    360080     11328.9
    360120     11328.2
    360160     11329.6
    360200     11333.5
    360240     11331.5
    360280     11333.9
    360320     11335.7
    360360     11335.9
    360400     11337.8
    360440     11340.2
    360480     11340.5
    360520     11343.1
    360560     11343.1
    360600     11345.2
    360640     11346.1
    360680     11347.3
    360720     11347.2
    360760     11348.8
    360800     11349.2
    360840     11351.5
    360880     11354.2
    360920     11353.4
    360960     11354.8
    361000     11358.7
    361040     11356.8
    361080     11359.1
    361120     11360.9
    361160       11361
    361200     11363.1
    361240     11365.5
    361280     11365.8
    361320     11368.4
    361360     11368.4
    361400     11370.4
    361440     11371.4
    361480     11372.6
    361520     11372.5
    361560     11374.2
    361600     11374.5
    361640     11376.9
    361680     11379.4
    361720     11378.8
    361760     11380.1
    361800       11384
    361840       11382
    361880     11384.3
    361920     11386.2
    361960     11386.4
    362000     11388.4
    362040     11390.7
    362080     11391.1
    362120     11393.7
    362160     11393.7
    362200     11395.7
    362240     11396.6
    362280     11397.8
    362320     11397.8
    362360     11399.5
    362400     11399.8
    362440     11402.2
    362480     11404.7
    362520       11404
    362560     11405.4
    362600     11409.3
    362640     11407.3
    362680     11409.7
    362720     11411.5
    362760     11411.6
    362800     11413.6
    362840     11416.1
    362880     11416.4
    362920       11419
    362960       11419
    363000       11421
    363040     11421.9
    363080     11423.1
    363120     11423.1
    363160     11424.8
    363200     11425.1
    363240     11427.4
    363280     11429.9
    363320     11429.3
    363360     11430.7
    363400     11434.6
    363440     11432.6
    363480       11435
    363520     11436.7
    363560     11436.9
    363600     11438.9
    363640     11441.4
    363680     11441.6
    363720     11444.2
    363760     11444.3
    363800     11446.3
    363840     11447.3
    363880     11448.4
    363920     11448.4
    363960       11450
    364000     11450.3
    364040     11452.7
    364080     11455.2
    364120     11454.6
    364160       11456
    364200     11459.9
    364240     11457.9
    364280     11460.3
    364320     11462.1
    364360     11462.1
    364400     11464.1
    364440     11466.7
    364480     11466.9
    364520     11469.4
    364560     11469.6
    364600     11471.5
    364640     11472.5
    364680     11473.7
    364720     11473.6
    364760     11475.3
    364800     11475.6
    364840       11478
    364880     11480.4
    364920     11479.8
    364960     11481.2
    365000     11485.1
    365040     11483.2
    365080     11485.5
    365120     11487.3
    365160     11487.4
    365200     11489.3
    365240     11491.9
    365280     11492.1
    365320     11494.7
    365360     11494.9
    365400     11496.7
    365440     11497.8
    365480       11499
    365520       11499
    365560     11500.5
    365600     11500.9
    365640     11503.4
    365680     11505.7
    365720     11505.1
    365760     11506.5
    365800     11510.5
    365840     11508.5
    365880     11510.8
    365920     11512.6
    365960     11512.7
    366000     11514.6
    366040     11517.2
    366080     11517.5
    366120       11520
    366160     11520.2
    366200       11522
    366240     11523.1
    366280     11524.3
    366320     11524.3
    366360     11525.9
    366400     11526.2
    366440     11528.7
    366480       11531
    366520     11530.4
    366560     11531.8
    366600     11535.7
    366640     11533.8
    366680     11536.2
    366720     11537.9
    366760       11538
    366800     11539.9
    366840     11542.5
    366880     11542.7
    366920     11545.3
    366960     11545.5
    367000     11547.2
    367040     11548.5
    367080     11549.6
    367120     11549.6
    367160     11551.2
    367200     11551.6
    367240       11554
    367280     11556.3
    367320     11555.8
    367360     11557.1
    367400     11561.1
    367440     11559.1
    367480     11561.4
    367520     11563.2
    367560     11563.4
    367600     11565.2
    367640     11567.8
    367680     11568.1
    367720     11570.7
    367760       11571
    367800     11572.5
    367840     11573.8
    367880       11575
    367920       11575
    367960     11576.6
    368000     11576.9
    368040     11579.2
    368080     11581.6
    368120     11581.1
    368160     11582.4
    368200     11586.4
    368240     11584.4
    368280     11586.7
    368320     11588.5
    368360     11588.7
    368400     11590.6
    368440     11593.1
    368480     11593.4
    368520       11596
    368560     11596.3
    368600     11597.8
    368640     11599.1
    368680     11600.3
    368720     11600.3
    368760     11601.8
    368800     11602.2
    368840     11604.5
    368880     11606.9
    368920     11606.3
    368960     11607.7
    369000     11611.7
    369040     11609.8
    369080       11612
    369120     11613.8
    369160       11614
    369200     11615.9
    369240     11618.3
    369280     11618.7
    369320     11621.3
    369360     11621.6
    369400     11623.1
    369440     11624.4
    369480     11625.5
    369520     11625.5
    369560     11627.2
    369600     11627.6
    369640     11629.9
    369680     11632.2
    369720     11631.6
    369760       11633
    369800     11636.9
    369840     11635.1
    369880     11637.4
    369920     11639.1
    369960     11639.4
    370000     11641.2
    370040     11643.7
    370080       11644
    370120     11646.6
    370160     11646.9
    370200     11648.3
    370240     11649.7
    370280     11650.9
    370320     11650.9
    370360     11652.5
    370400     11652.9
    370440     11655.2
    370480     11657.4
    370520     11656.9
    370560     11658.3
    370600     11662.2
    370640     11660.5
    370680     11662.6
    370720     11664.5
    370760     11664.6
    370800     11666.5
    370840       11669
    370880     11669.3
    370920     11671.9
    370960     11672.2
    371000     11673.6
    371040       11675
    371080     11676.3
    371120     11676.2
    371160     11677.8
    371200     11678.1
    371240     11680.4
    371280     11682.7
    371320     11682.2
    371360     11683.6
    371400     11687.5
    371440     11685.8
    371480     11687.9
    371520     11689.8
    371560     11689.9
    371600     11691.8
    371640     11694.4
    371680     11694.7
    371720     11697.2
    371760     11697.4
    371800       11699
    371840     11700.3
    371880     11701.6
    371920     11701.5
    371960     11703.1
    372000     11703.4
    372040     11705.7
    372080       11708
    372120     11707.6
    372160     11708.9
    372200     11712.8
    372240       11711
    372280     11713.1
    372320     11715.1
    372360     11715.2
    372400     11717.1
    372440     11719.6
    372480       11720
    372520     11722.5
    372560     11722.7
    372600     11724.3
    372640     11725.5
    372680     11726.8
    372720     11726.8
    372760     11728.5
    372800     11728.7
    372840       11731
    372880     11733.2
    372920     11732.8
    372960     11734.2
    373000     11738.2
    373040     11736.3
    373080     11738.4
    373120     11740.4
    373160     11740.5
    373200     11742.3
    373240     11744.9
    373280     11745.3
    373320     11747.8
    373360     11748.1
    373400     11749.6
    373440     11750.8
    373480     11752.2
    373520       11752
    373560     11753.7
    373600     11753.9
    373640     11756.2
    373680     11758.4
    373720       11758
    373760     11759.5
    373800     11763.4
    373840     11761.6
    373880     11763.7
    373920     11765.6
    373960     11765.8
    374000     11767.6
    374040     11770.2
    374080     11770.6
    374120     11773.1
    374160     11773.3
    374200     11774.8
    374240     11776.1
    374280     11777.4
    374320     11777.3
    374360       11779
    374400     11779.2
    374440     11781.5
    374480     11783.5
    374520     11783.3
    374560     11784.8
    374600     11788.7
    374640     11786.8
    374680     11788.9
    374720     11790.9
    374760     11791.1
    374800     11792.9
    374840     11795.4
    374880     11795.8
    374920     11798.3
    374960     11798.5
    375000     11800.1
    375040     11801.3
    375080     11802.5
    375120     11802.5
    375160     11804.2
    375200     11804.5
    375240     11806.8
    375280     11808.8
    375320     11808.5
    375360       11810
    375400     11813.8
    375440     11812.1
    375480     11814.1
    375520     11816.1
    375560     11816.3
    375600     11818.1
    375640     11820.7
    375680     11821.1
    375720     11823.5
    375760     11823.8
    375800     11825.3
    375840     11826.5
    375880     11827.7
    375920     11827.6
    375960     11829.4
    376000     11829.7
    376040       11832
    376080       11834
    376120     11833.8
    376160     11835.3
    376200     11839.1
    376240     11837.4
    376280     11839.3
    376320     11841.4
    376360     11841.6
    376400     11843.4
    376440     11845.9
    376480     11846.3
    376520     11848.8
    376560       11849
    376600     11850.5
    376640     11851.7
    376680     11852.9
    376720     11852.8
    376760     11854.6
    376800     11854.9
    376840     11857.2
    376880     11859.3
    376920     11859.1
    376960     11860.5
    377000     11864.2
    377040     11862.6
    377080     11864.5
    377120     11866.6
    377160     11866.8
    377200     11868.6
    377240     11871.1
    377280     11871.4
    377320       11874
    377360     11874.2
    377400     11875.7
    377440     11876.9
    377480     11878.2
    377520       11878
    377560     11879.8
    377600     11880.1
    377640     11882.4
    377680     11884.4
    377720     11884.3
    377760     11885.7
    377800     11889.5
    377840     11887.8
    377880     11889.8
    377920     11891.9
    377960     11892.1
    378000     11893.9
    378040     11896.3
    378080     11896.7
    378120     11899.3
    378160     11899.4
    378200     11900.9
    378240     11902.1
    378280     11903.4
    378320     11903.2
    378360       11905
    378400     11905.3
    378440     11907.7
    378480     11909.6
    378520     11909.5
    378560     11910.9
    378600     11914.7
    378640     11913.1
    378680       11915
    378720     11917.1
    378760     11917.4
    378800     11919.1
    378840     11921.5
    378880     11921.9
    378920     11924.6
    378960     11924.7
    379000     11926.2
    379040     11927.4
    379080     11928.7
    379120     11928.4
    379160     11930.2
    379200     11930.5
    379240     11932.8
    379280     11934.9
    379320     11934.7
    379360     11936.2
    379400     11939.9
    379440     11938.3
    379480     11940.2
    379520     11942.4
    379560     11942.6
    379600     11944.4
    379640     11946.8
    379680     11947.2
    379720     11949.8
    379760     11949.9
    379800     11951.4
    379840     11952.6
    379880     11953.9
    379920     11953.6
    379960     11955.5
    380000     11955.8
    380040     11958.1
    380080     11960.1
    380120       11960
    380160     11961.4
    380200     11965.1
    380240     11963.6
    380280     11965.5
    380320     11967.7
    380360     11967.9
    380400     11969.6
    380440       11972
    380480     11972.4
    380520       11975
    380560     11975.1
    380600     11976.6
    380640     11977.9
    380680     11979.1
    380720     11978.9
    380760     11980.7
    380800       11981
    380840     11983.4
    380880     11985.3
    380920     11985.2
    380960     11986.6
    381000     11990.3
    381040     11988.8
    381080     11990.7
    381120     11992.8
    381160     11993.1
    381200     11994.9
    381240     11997.3
    381280     11997.6
    381320     12000.1
    381360     12000.3
    381400     12001.9
    381440       12003
    381480     12004.5
    381520       12004
    381560     12005.9
    381600     12006.2
    381640     12008.6
    381680     12010.6
    381720     12010.4
    381760     12011.9
    381800     12015.5
    381840       12014
    381880     12015.8
    381920     12018.1
    381960     12018.2
    382000       12020
    382040     12022.5
    382080     12022.9
    382120     12025.3
    382160     12025.5
    382200     12027.1
    382240     12028.3
    382280     12029.7
    382320     12029.3
    382360     12031.1
    382400     12031.5
    382440     12033.8
    382480     12035.9
    382520     12035.7
    382560     12037.1
    382600     12040.8
    382640     12039.2
    382680       12041
    382720     12043.4
    382760     12043.5
    382800     12045.3
    382840     12047.8
    382880     12048.2
    382920     12050.6
    382960     12050.8
    383000     12052.5
    383040     12053.5
    383080       12055
    383120     12054.5
    383160     12056.4
    383200     12056.8
    383240     12059.1
    383280     12061.1
    383320     12060.9
    383360     12062.3
    383400       12066
    383440     12064.5
    383480     12066.3
    383520     12068.6
    383560     12068.8
    383600     12070.6
    383640       12073
    383680     12073.5
    383720     12075.9
    383760       12076
    383800     12077.8
    383840     12078.8
    383880     12080.2
    383920     12079.7
    383960     12081.6
    384000       12082
    384040     12084.3
    384080     12086.4
    384120     12086.3
    384160     12087.6
    384200     12091.3
    384240     12089.7
    384280     12091.5
    384320     12093.9
    384360       12094
    384400     12095.8
    384440     12098.2
    384480     12098.6
    384520     12101.2
    384560     12101.2
    384600       12103
    384640     12104.1
    384680     12105.5
    384720     12104.9
    384760     12106.9
    384800     12107.3
    384840     12109.5
    384880     12111.6
    384920     12111.5
    384960     12112.8
    385000     12116.5
    385040       12115
    385080     12116.8
    385120     12119.1
    385160     12119.2
    385200       12121
    385240     12123.5
    385280     12123.9
    385320     12126.4
    385360     12126.5
    385400     12128.2
    385440     12129.3
    385480     12130.7
    385520     12130.1
    385560     12132.1
    385600     12132.5
    385640     12134.7
    385680     12136.9
    385720     12136.7
    385760       12138
    385800     12141.7
    385840     12140.2
    385880     12142.1
    385920     12144.3
    385960     12144.6
    386000     12146.2
    386040     12148.7
    386080     12149.1
    386120     12151.7
    386160     12151.7
    386200     12153.5
    386240     12154.5
    386280     12155.9
    386320     12155.3
    386360     12157.3
    386400     12157.6
    386440       12160
    386480     12162.2
    386520       12162
    386560     12163.3
    386600       12167
    386640     12165.3
    386680     12167.4
    386720     12169.5
    386760     12169.8
    386800     12171.5
    386840     12173.9
    386880     12174.3
    386920     12176.9
    386960     12176.9
    387000     12178.7
    387040     12179.7
    387080     12181.2
    387120     12180.5
    387160     12182.5
    387200     12182.8
    387240     12185.1
    387280     12187.4
    387320     12187.2
    387360     12188.5
    387400     12192.1
    387440     12190.6
    387480     12192.7
    387520     12194.7
    387560       12195
    387600     12196.7
    387640     12199.1
    387680     12199.5
    387720     12202.1
    387760     12202.2
    387800     12203.9
    387840     12204.9
    387880     12206.4
    387920     12205.6
    387960     12207.8
    388000       12208
    388040     12210.3
    388080     12212.6
    388120     12212.4
    388160     12213.7
    388200     12217.3
    388240     12215.8
    388280     12217.8
    388320     12219.8
    388360     12220.2
    388400     12221.8
    388440     12224.4
    388480     12224.6
    388520     12227.3
    388560     12227.3
    388600     12229.1
    388640     12230.1
    388680     12231.5
    388720     12230.8
    388760       12233
    388800     12233.2
    388840     12235.6
    388880     12237.8
    388920     12237.5
    388960     12238.9
    389000     12242.5
    389040     12240.9
    389080       12243
    389120       12245
    389160     12245.3
    389200       12247
    389240     12249.6
    389280     12249.8
    389320     12252.5
    389360     12252.5
    389400     12254.3
    389440     12255.3
    389480     12256.8
    389520       12256
    389560     12258.2
    389600     12258.3
    389640     12260.7
    389680     12262.9
    389720     12262.8
    389760     12264.1
    389800     12267.7
    389840     12266.1
    389880     12268.2
    389920     12270.2
    389960     12270.5
    390000     12272.2
    390040     12274.8
    390080       12275
    390120     12277.8
    390160     12277.6
    390200     12279.5
    390240     12280.5
    390280     12281.9
    390320     12281.1
    390360     12283.3
    390400     12283.5
    390440     12285.8
    390480     12288.1
    390520     12287.9
    390560     12289.2
    390600     12292.8
    390640     12291.3
    390680     12293.4
    390720     12295.3
    390760     12295.6
    390800     12297.3
    390840     12299.9
    390880     12300.2
    390920       12303
    390960     12302.8
    391000     12304.6
    391040     12305.7
    391080     12307.1
    391120     12306.2
    391160     12308.5
    391200     12308.8
    391240       12311
    391280     12313.3
    391320     12313.1
    391360     12314.3
    391400       12318
    391440     12316.5
    391480     12318.6
    391520     12320.5
    391560     12320.8
    391600     12322.4
    391640     12325.1
    391680     12325.3
    391720     12328.2
    391760       12328
    391800     12329.8
    391840     12330.9
    391880     12332.3
    391920     12331.4
    391960     12333.7
    392000       12334
    392040     12336.2
    392080     12338.5
    392120     12338.3
    392160     12339.5
    392200     12343.1
    392240     12341.7
    392280     12343.8
    392320     12345.7
    392360       12346
    392400     12347.6
    392440     12350.3
    392480     12350.5
    392520     12353.3
    392560     12353.2
    392600       12355
    392640       12356
    392680     12357.5
    392720     12356.6
    392760       12359
    392800     12359.1
    392840     12361.3
    392880     12363.7
    392920     12363.5
    392960     12364.7
    393000     12368.3
    393040     12366.8
    393080       12369
    393120     12370.9
    393160     12371.2
    393200     12372.8
    393240     12375.6
    393280     12375.7
    393320     12378.5
    393360     12378.4
    393400     12380.3
    393440     12381.3
    393480     12382.6
    393520     12381.8
    393560     12384.2
    393600     12384.4
    393640     12386.5
    393680     12388.9
    393720     12388.6
    393760       12390
    393800     12393.5
    393840       12392
    393880     12394.2
    393920     12396.1
    393960     12396.4
    394000       12398
    394040     12400.7
    394080     12400.9
    394120     12403.8
    394160     12403.6
    394200     12405.5
    394240     12406.4
    394280     12407.8
    394320       12407
    394360     12409.3
    394400     12409.5
    394440     12411.6
    394480     12414.1
    394520     12413.8
    394560     12415.2
    394600     12418.7
    394640     12417.2
    394680     12419.3
    394720     12421.2
    394760     12421.5
    394800     12423.2
    394840     12425.9
    394880     12426.1
    394920       12429
    394960     12428.8
    395000     12430.7
    395040     12431.6
    395080     12432.9
    395120     12432.1
    395160     12434.5
    395200     12434.7
    395240     12436.8
    395280     12439.4
    395320       12439
    395360     12440.3
    395400     12443.9
    395440     12442.4
    395480     12444.5
    395520     12446.4
    395560     12446.7
    395600     12448.5
    395640       12451
    395680     12451.3
    395720     12454.2
    395760     12454.1
    395800     12455.9
    395840     12456.8
    395880     12458.2
    395920     12457.4
    395960     12459.7
    396000     12459.9
    396040       12462
    396080     12464.6
    396120     12464.2
    396160     12465.6
    396200     12469.1
    396240     12467.6
    396280     12469.7
    396320     12471.7
    396360     12471.9
    396400     12473.7
    396440     12476.2
    396480     12476.5
    396520     12479.4
    396560     12479.3
    396600     12481.1
    396640     12482.1
    396680     12483.4
    396720     12482.6
    396760     12484.9
    396800     12485.2
    396840     12487.2
    396880     12489.9
    396920     12489.4
    396960     12490.7
    397000     12494.3
    397040     12492.8
    397080     12494.9
    397120     12496.9
    397160     12497.2
    397200     12498.9
    397240     12501.5
    397280     12501.8
    397320     12504.7
    397360     12504.6
    397400     12506.4
    397440     12507.3
    397480     12508.6
    397520     12507.9
    397560     12510.2
    397600     12510.5
    397640     12512.5
    397680       12515
    397720     12514.7
    397760       12516
    397800     12519.5
    397840       12518
    397880     12520.1
    397920     12522.1
    397960     12522.4
    398000     12524.1
    398040     12526.7
    398080       12527
    398120       12530
    398160     12529.7
    398200     12531.6
    398240     12532.6
    398280     12533.9
    398320     12533.1
    398360     12535.4
    398400     12535.7
    398440     12537.7
    398480     12540.3
    398520     12539.9
    398560     12541.3
    398600     12544.8
    398640     12543.2
    398680     12545.3
    398720     12547.4
    398760     12547.7
    398800     12549.3
    398840     12551.9
    398880     12552.2
    398920     12555.2
    398960     12554.9
    399000     12556.9
    399040     12557.9
    399080     12559.2
    399120     12558.4
    399160     12560.7
    399200     12560.9
    399240       12563
    399280     12565.5
    399320     12565.1
    399360     12566.6
    399400       12570
    399440     12568.4
    399480     12570.6
    399520     12572.7
    399560       12573
    399600     12574.6
    399640     12577.1
    399680     12577.5
    399720     12580.5
    399760     12580.2
    399800     12582.1
    399840     12583.1
    399880     12584.5
    399920     12583.6
    399960       12586
    400000     12586.2
    400040     12588.2
    400080     12590.8
    400120     12590.3
    400160     12591.8
    400200     12595.2
    400240     12593.7
    400280     12595.8
    400320       12598
    400360     12598.2
    400400     12599.9
    400440     12602.4
    400480     12602.7
    400520     12605.8
    400560     12605.5
    400600     12607.3
    400640     12608.4
    400680     12609.7
    400720     12608.9
    400760     12611.2
    400800     12611.5
    400840     12613.5
    400880     12616.1
    400920     12615.6
    400960       12617
    401000     12620.5
    401040       12619
    401080       12621
    401120     12623.2
    401160     12623.5
    401200     12625.3
    401240     12627.6
    401280     12628.1
    401320     12631.1
    401360     12630.8
    401400     12632.6
    401440     12633.6
    401480     12634.9
    401520     12634.1
    401560     12636.5
    401600     12636.8
    401640     12638.8
    401680     12641.4
    401720     12640.9
    401760     12642.3
    401800     12645.8
    401840     12644.2
    401880     12646.4
    401920     12648.5
    401960     12648.7
    402000     12650.6
    402040     12652.8
    402080     12653.3
    402120     12656.3
    402160     12656.1
    402200     12657.9
    402240     12658.9
    402280     12660.2
    402320     12659.4
    402360     12661.7
    402400       12662
    402440     12664.1
    402480     12666.6
    402520     12666.1
    402560     12667.6
    402600     12671.1
    402640     12669.4
    402680     12671.7
    402720     12673.8
    402760       12674
    402800     12675.8
    402840     12678.2
    402880     12678.6
    402920     12681.6
    402960     12681.4
    403000     12683.2
    403040     12684.3
    403080     12685.5
    403120     12684.8
    403160       12687
    403200     12687.3
    403240     12689.4
    403280     12691.9
    403320     12691.5
    403360     12692.9
    403400     12696.4
    403440     12694.7
    403480       12697
    403520     12699.1
    403560     12699.3
    403600     12701.1
    403640     12703.5
    403680       12704
    403720     12706.9
    403760     12706.7
    403800     12708.5
    403840     12709.6
    403880     12710.8
    403920     12710.1
    403960     12712.3
    404000     12712.5
    404040     12714.7
    404080     12717.2
    404120     12716.7
    404160     12718.3
    404200     12721.7
    404240     12720.1
    404280     12722.3
    404320     12724.3
    404360     12724.5
    404400     12726.5
    404440     12728.8
    404480     12729.4
    404520     12732.3
    404560       12732
    404600     12733.9
    404640       12735
    404680     12736.1
    404720     12735.4
    404760     12737.5
    404800     12737.8
    404840       12740
    404880     12742.5
    404920     12742.1
    404960     12743.6
    405000       12747
    405040     12745.4
    405080     12747.7
    405120     12749.7
    405160     12749.8
    405200     12751.8
    405240     12754.1
    405280     12754.6
    405320     12757.6
    405360     12757.4
    405400     12759.1
    405440     12760.2
    405480     12761.3
    405520     12760.7
    405560     12762.8
    405600     12763.1
    405640     12765.3
    405680     12767.8
    405720     12767.3
    405760     12768.9
    405800     12772.3
    405840     12770.7
    405880       12773
    405920       12775
    405960     12775.1
    406000       12777
    406040     12779.4
    406080     12779.9
    406120     12782.9
    406160     12782.6
    406200     12784.4
    406240     12785.5
    406280     12786.6
    406320     12785.9
    406360     12788.1
    406400     12788.3
    406440     12790.5
    406480       12793
    406520     12792.7
    406560     12794.2
    406600     12797.5
    406640       12796
    406680     12798.4
    406720     12800.2
    406760     12800.4
    406800     12802.3
    406840     12804.6
    406880     12805.1
    406920     12808.3
    406960     12807.9
    407000     12809.7
    407040     12810.8
    407080     12811.9
    407120     12811.2
    407160     12813.4
    407200     12813.7
    407240     12815.8
    407280     12818.2
    407320     12817.9
    407360     12819.4
    407400     12822.8
    407440     12821.2
    407480     12823.6
    407520     12825.5
    407560     12825.6
    407600     12827.6
    407640     12829.8
    407680     12830.4
    407720     12833.6
    407760     12833.3
    407800       12835
    407840       12836
    407880     12837.1
    407920     12836.5
    407960     12838.7
    408000       12839
    408040       12841
    408080     12843.4
    408120     12843.2
    408160     12844.7
    408200     12848.1
    408240     12846.4
    408280     12848.8
    408320     12850.7
    408360     12850.9
    408400     12852.8
    408440     12855.1
    408480     12855.6
    408520     12858.8
    408560     12858.5
    408600     12860.3
    408640     12861.3
    408680     12862.3
    408720     12861.8
    408760     12863.9
    408800     12864.2
    408840     12866.2
    408880     12868.7
    408920     12868.4
    408960     12869.9
    409000     12873.4
    409040     12871.6
    409080     12874.1
    409120     12875.9
    409160     12876.1
    409200     12878.1
    409240     12880.3
    409280       12881
    409320     12884.1
    409360     12883.7
    409400     12885.4
    409440     12886.5
    409480     12887.5
    409520       12887
    409560     12889.2
    409600     12889.4
    409640     12891.4
    409680       12894
    409720     12893.7
    409760     12895.1
    409800     12898.6
    409840     12896.8
    409880     12899.3
    409920     12901.1
    409960     12901.3
    410000     12903.2
    410040     12905.6
    410080     12906.2
    410120     12909.2
    410160     12908.9
    410200     12910.7
    410240     12911.8
    410280     12912.9
    410320     12912.3
    410360     12914.4
    410400     12914.6
    410440     12916.7
    410480     12919.2
    410520       12919
    410560     12920.4
    410600     12923.8
    410640       12922
    410680     12924.5
    410720     12926.4
    410760     12926.6
    410800     12928.5
    410840     12930.7
    410880     12931.3
    410920     12934.6
    410960     12934.1
    411000     12935.9
    411040       12937
    411080     12938.2
    411120     12937.5
    411160     12939.7
    411200     12939.9
    411240     12941.9
    411280     12944.5
    411320     12944.2
    411360     12945.7
    411400       12949
    411440     12947.3
    411480     12949.7
    411520     12951.7
    411560     12951.9
    411600     12953.7
    411640     12955.8
    411680     12956.6
    411720     12959.9
    411760     12959.3
    411800     12961.2
    411840     12962.2
    411880     12963.4
    411920     12962.8
    411960     12964.9
    412000     12965.1
    412040     12967.2
    412080     12969.7
    412120     12969.4
    412160     12970.9
    412200     12974.2
    412240     12972.5
    412280       12975
    412320     12976.8
    412360     12977.1
    412400     12978.9
    412440     12981.1
    412480     12981.8
    412520       12985
    412560     12984.5
    412600     12986.4
    412640     12987.5
    412680     12988.5
    412720       12988
    412760     12990.1
    412800     12990.4
    412840     12992.3
    412880     12994.8
    412920     12994.6
    412960       12996
    413000     12999.3
    413040     12997.6
    413080     13000.1
    413120       13002
    413160     13002.2
    413200     13004.1
    413240     13006.2
    413280     13006.9
    413320     13010.2
    413360     13009.8
    413400     13011.6
    413440     13012.7
    413480     13013.7
    413520     13013.2
    413560     13015.3
    413600     13015.6
    413640     13017.4
    413680       13020
    413720     13019.8
    413760     13021.1
    413800     13024.4
    413840     13022.8
    413880     13025.3
    413920     13027.2
    413960     13027.3
    414000     13029.3
    414040     13031.4
    414080     13032.1
    414120     13035.3
    414160       13035
    414200     13036.8
    414240     13037.8
    414280     13038.9
    414320     13038.4
    414360     13040.5
    414400     13040.8
    414440     13042.6
    414480     13045.2
    414520     13044.9
    414560     13046.2
    414600     13049.6
    414640       13048
    414680     13050.5
    414720     13052.4
    414760     13052.5
    414800     13054.5
    414840     13056.5
    414880     13057.3
    414920     13060.6
    414960     13060.1
    415000       13062
    415040       13063
    415080       13064
    415120     13063.6
    415160     13065.7
    415200     13065.9
    415240     13067.7
    415280     13070.4
    415320     13070.1
    415360     13071.4
    415400     13074.7
    415440     13073.1
    415480     13075.6
    415520     13077.4
    415560     13077.7
    415600     13079.6
    415640     13081.6
    415680     13082.5
    415720     13085.8
    415760     13085.2
    415800     13087.3
    415840     13088.2
    415880     13089.2
    415920     13088.7
    415960     13090.9
    416000     13091.1
    416040     13092.9
    416080     13095.6
    416120     13095.3
    416160     13096.6
    416200     13099.8
    416240     13098.3
    416280     13100.7
    416320     13102.5
    416360     13102.9
    416400     13104.8
    416440     13106.8
    416480     13107.7
    416520       13111
    416560     13110.5
    416600     13112.5
    416640     13113.4
    416680     13114.4
    416720     13113.9
    416760       13116
    416800     13116.3
    416840     13118.1
    416880     13120.8
    416920     13120.5
    416960     13121.8
    417000     13125.1
    417040     13123.5
    417080       13126
    417120     13127.7
    417160       13128
    417200       13130
    417240       13132
    417280     13132.8
    417320     13136.3
    417360     13135.7
    417400     13137.8
    417440     13138.6
    417480     13139.6
    417520       13139
    417560     13141.2
    417600     13141.5
    417640     13143.4
    417680       13146
    417720     13145.7
    417760       13147
    417800     13150.3
    417840     13148.7
    417880     13151.2
    417920     13152.9
    417960     13153.3
    418000     13155.2
    418040     13157.1
    418080     13157.9
    418120     13161.4
    418160     13160.9
    418200     13162.9
    418240     13163.8
    418280     13164.8
    418320     13164.2
    418360     13166.4
    418400     13166.7
    418440     13168.6
    418480     13171.2
    418520     13170.9
    418560     13172.2
    418600     13175.4
    418640     13173.8
    418680     13176.3
    418720       13178
    418760     13178.4
    418800     13180.3
    418840     13182.3
    418880       13183
    418920     13186.5
    418960     13186.1
    419000     13188.1
    419040     13188.9
    419080       13190
    419120     13189.3
    419160     13191.6
    419200     13191.8
    419240     13193.7
    419280     13196.3
    419320     13196.1
    419360     13197.3
    419400     13200.5
    419440     13198.9
    419480     13201.4
    419520     13203.2
    419560     13203.6
    419600     13205.3
    419640     13207.5
    419680     13208.3
    419720     13211.7
    419760     13211.3
    419800     13213.2
    419840       13214
    419880     13215.2
    419920     13214.3
    419960     13216.8
    420000       13217
    420040     13218.9
    420080     13221.5
    420120     13221.2
    420160     13222.4
    420200     13225.6
    420240       13224
    420280     13226.6
    420320     13228.4
    420360     13228.8
    420400     13230.5
    420440     13232.7
    420480     13233.3
    420520     13236.9
    420560     13236.3
    420600     13238.3
    420640     13239.1
    420680     13240.3
    420720     13239.4
    420760     13241.9
    420800     13242.1
    420840     13244.1
    420880     13246.6
    420920     13246.3
    420960     13247.5
    421000     13250.8
    421040     13249.2
    421080     13251.6
    421120     13253.5
    421160     13253.9
    421200     13255.6
    421240     13257.8
    421280     13258.5
    421320       13262
    421360     13261.5
    421400     13263.5
    421440     13264.3
    421480     13265.5
    421520     13264.6
    421560       13267
    421600     13267.2
    421640     13269.1
    421680     13271.7
    421720     13271.5
    421760     13272.7
    421800     13275.9
    421840     13274.3
    421880     13276.7
    421920     13278.7
    421960     13279.1
    422000     13280.7
    422040       13283
    422080     13283.6
    422120     13287.2
    422160     13286.7
    422200     13288.7
    422240     13289.4
    422280     13290.6
    422320     13289.7
    422360     13292.2
    422400     13292.2
    422440     13294.2
    422480     13296.8
    422520     13296.6
    422560     13297.8
    422600       13301
    422640     13299.4
    422680     13301.8
    422720     13303.8
    422760     13304.1
    422800     13305.8
    422840     13308.1
    422880     13308.8
    422920     13312.2
    422960     13311.8
    423000     13313.8
    423040     13314.5
    423080     13315.7
    423120     13314.8
    423160     13317.3
    423200     13317.4
    423240     13319.4
    423280       13322
    423320     13321.7
    423360     13322.9
    423400     13326.2
    423440     13324.5
    423480       13327
    423520       13329
    423560     13329.3
    423600       13331
    423640     13333.2
    423680     13333.9
    423720     13337.4
    423760       13337
    423800       13339
    423840     13339.6
    423880     13340.9
    423920       13340
    423960     13342.3
    424000     13342.5
    424040     13344.5
    424080     13347.1
    424120     13346.9
    424160     13348.1
    424200     13351.4
    424240     13349.7
    424280     13352.2
    424320     13354.2
    424360     13354.6
    424400     13356.1
    424440     13358.3
    424480       13359
    424520     13362.7
    424560     13362.1
    424600     13364.2
    424640     13364.8
    424680     13366.1
    424720     13365.2
    424760     13367.5
    424800     13367.6
    424840     13369.7
    424880     13372.4
    424920       13372
    424960     13373.3
    425000     13376.6
    425040     13374.8
    425080     13377.5
    425120     13379.3
    425160     13379.7
    425200     13381.2
    425240     13383.4
    425280     13384.3
    425320     13387.8
    425360     13387.3
    425400     13389.3
    425440     13389.9
    425480     13391.2
    425520     13390.3
    425560     13392.7
    425600     13392.7
    425640     13394.8
    425680     13397.4
    425720     13397.1
    425760     13398.5
    425800     13401.8
    425840     13399.9
    425880     13402.5
    425920     13404.4
    425960     13404.8
    426000     13406.3
    426040     13408.5
    426080     13409.3
    426120       13413
    426160     13412.4
    426200     13414.3
    426240       13415
    426280     13416.4
    426320     13415.4
    426360     13417.9
    426400     13417.8
    426440       13420
    426480     13422.7
    426520     13422.3
    426560     13423.7
    426600       13427
    426640     13425.1
    426680     13427.7
    426720     13429.6
    426760       13430
    426800     13431.4
    426840     13433.7
    426880     13434.5
    426920     13438.1
    426960     13437.5
    427000     13439.6
    427040     13440.1
    427080     13441.6
    427120     13440.6
    427160     13443.1
    427200     13443.1
    427240     13445.2
    427280     13447.8
    427320     13447.5
    427360       13449
    427400     13452.2
    427440     13450.3
    427480     13452.9
    427520     13454.8
    427560     13455.1
    427600     13456.7
    427640     13458.9
    427680     13459.7
    427720     13463.3
    427760     13462.7
    427800     13464.8
    427840     13465.4
    427880     13466.8
    427920     13465.7
    427960     13468.3
    428000     13468.2
    428040     13470.5
    428080       13473
    428120     13472.6
    428160     13474.2
    428200     13477.4
    428240     13475.5
    428280     13478.2
    428320     13479.9
    428360     13480.4
    428400     13481.8
    428440       13484
    428480     13484.9
    428520     13488.5
    428560     13487.8
    428600       13490
    428640     13490.6
    428680     13491.9
    428720     13490.9
    428760     13493.5
    428800     13493.4
    428840     13495.7
    428880     13498.2
    428920     13497.8
    428960     13499.3
    429000     13502.6
    429040     13500.7
    429080     13503.3
    429120     13505.1
    429160     13505.7
    429200       13507
    429240     13509.2
    429280     13510.1
    429320     13513.6
    429360     13512.9
    429400     13515.2
    429440     13515.9
    429480       13517
    429520       13516
    429560     13518.6
    429600     13518.5
    429640     13520.7
    429680     13523.3
    429720       13523
    429760     13524.5
    429800     13527.8
    429840     13525.9
    429880     13528.6
    429920     13530.3
    429960     13530.8
    430000     13532.3
    430040     13534.4
    430080     13535.3
    430120     13538.8
    430160     13538.1
    430200     13540.4
    430240     13541.1
    430280     13542.2
    430320     13541.2
    430360     13543.9
    430400     13543.7
    430440     13545.9
    430480     13548.5
    430520     13548.2
    430560     13549.7
    430600       13553
    430640     13551.2
    430680     13553.8
    430720     13555.6
    430760       13556
    430800     13557.6
    430840     13559.7
    430880     13560.4
    430920     13564.1
    430960     13563.4
    431000     13565.7
    431040     13566.3
    431080     13567.6
    431120     13566.5
    431160     13569.1
    431200     13569.1
    431240     13571.2
    431280     13573.9
    431320     13573.6
    431360     13574.9
    431400     13578.4
    431440     13576.5
    431480     13579.1
    431520     13580.9
    431560     13581.3
    431600     13582.8
    431640     13584.9
    431680     13585.8
    431720     13589.3
    431760     13588.6
    431800       13591
    431840     13591.6
    431880     13592.9
    431920     13591.7
    431960     13594.4
    432000     13594.3
    432040     13596.5
    432080     13599.1
    432120     13598.8
    432160     13600.2
    432200     13603.6
    432240     13601.8
    432280     13604.4
    432320     13606.1
    432360     13606.5
    432400     13608.1
    432440     13610.1
    432480       13611
    432520     13614.5
    432560     13613.7
    432600     13616.3
    432640     13616.9
    432680     13618.2
    432720       13617
    432760     13619.6
    432800     13619.6
    432840     13621.7
    432880     13624.3
    432920       13624
    432960     13625.4
    433000     13628.8
    433040       13627
    433080     13629.6
    433120     13631.4
    433160     13631.7
    433200     13633.4
    433240     13635.4
    433280     13636.3
    433320     13639.8
    433360     13638.9
    433400     13641.5
    433440     13642.1
    433480     13643.5
    433520     13642.2
    433560     13644.8
    433600     13644.8
    433640     13646.9
    433680     13649.5
    433720     13649.3
    433760     13650.7
    433800     13654.1
    433840     13652.3
    433880     13654.7
    433920     13656.7
    433960     13656.9
    434000     13658.6
    434040     13660.6
    434080     13661.5
    434120     13665.1
    434160     13664.2
    434200     13666.7
    434240     13667.4
    434280     13668.8
    434320     13667.5
    434360       13670
    434400       13670
    434440     13672.2
    434480     13674.8
    434520     13674.5
    434560     13675.9
    434600     13679.5
    434640     13677.4
    434680       13680
    434720     13681.9
    434760     13682.2
    434800       13684
    434840     13685.9
    434880     13686.7
    434920     13690.4
    434960     13689.5
    435000       13692
    435040     13692.5
    435080     13694.1
    435120     13692.7
    435160     13695.3
    435200     13695.4
    435240     13697.5
    435280     13700.1
    435320     13699.8
    435360     13701.2
    435400     13704.8
    435440     13702.7
    435480     13705.2
    435520     13707.2
    435560     13707.4
    435600     13709.4
    435640     13711.2
    435680     13711.9
    435720     13715.7
    435760     13714.8
    435800     13717.3
    435840     13717.8
    435880     13719.3
    435920       13718
    435960     13720.6
    436000     13720.7
    436040     13722.9
    436080     13725.4
    436120     13725.1
    436160     13726.5
    436200     13730.2
    436240     13727.9
    436280     13730.5
    436320     13732.5
    436360     13732.7
    436400     13734.7
    436440     13736.5
    436480     13737.2
    436520       13741
    436560     13740.1
    436600     13742.5
    436640     13743.2
    436680     13744.5
    436720     13743.3
    436760     13745.8
    436800     13745.9
    436840     13748.2
    436880     13750.6
    436920     13750.4
    436960     13751.8
    437000     13755.5
    437040     13753.3
    437080     13755.8
    437120     13757.7
    437160     13757.9
    437200       13760
    437240     13761.8
    437280     13762.5
    437320     13766.4
    437360     13765.4
    437400     13767.9
    437440     13768.5
    437480     13769.8
    437520     13768.5
    437560     13771.1
    437600     13771.3
    437640     13773.5
    437680       13776
    437720     13775.8
    437760     13777.1
    437800     13780.9
    437840     13778.6
    437880     13781.1
    437920       13783
    437960     13783.2
    438000     13785.3
    438040     13787.1
    438080     13787.9
    438120     13791.8
    438160     13790.8
    438200     13793.2
    438240     13793.8
    438280       13795
    438320     13793.8
    438360     13796.4
    438400     13796.5
    438440     13798.7
    438480     13801.3
    438520     13801.1
    438560     13802.4
    438600     13806.2
    438640     13803.8
    438680     13806.5
    438720     13808.3
    438760     13808.5
    438800     13810.6
    438840     13812.4
    438880     13813.1
    438920     13817.1
    438960       13816
    439000     13818.4
    439040     13819.1
    439080     13820.3
    439120       13819
    439160     13821.7
    439200     13821.7
    439240     13823.9
    439280     13826.5
    439320     13826.4
    439360     13827.7
    439400     13831.5
    439440     13829.1
    439480     13831.8
    439520     13833.6
    439560     13833.8
    439600     13835.8
    439640     13837.8
    439680     13838.4
    439720     13842.5
    439760     13841.3
    439800     13843.7
    439840     13844.3
    439880     13845.6
    439920     13844.3
    439960       13847
    440000       13847
    440040     13849.2
    440080     13851.8
    440120     13851.6
    440160     13852.8
    440200     13856.7
    440240     13854.3
    440280     13857.1
    440320     13858.8
    440360       13859
    440400     13861.1
    440440     13863.1
    440480     13863.6
    440520     13867.7
    440560     13866.6
    440600     13868.9
    440640     13869.5
    440680     13870.8
    440720     13869.5
    440760     13872.3
    440800     13872.2
    440840     13874.4
    440880       13877
    440920     13876.8
    440960       13878
    441000       13882
    441040     13879.6
    441080     13882.3
    441120       13884
    441160     13884.2
    441200     13886.3
    441240     13888.2
    441280     13888.7
    441320       13893
    441360     13891.7
    441400     13894.3
    441440     13894.7
    441480     13896.1
    441520     13894.6
    441560     13897.6
    441600     13897.4
    441640     13899.6
    441680     13902.2
    441720       13902
    441760     13903.3
    441800     13907.2
    441840     13904.8
    441880     13907.6
    441920     13909.3
    441960     13909.4
    442000     13911.6
    442040     13913.4
    442080       13914
    442120     13918.2
    442160     13916.9
    442200     13919.5
    442240       13920
    442280     13921.3
    442320     13919.8
    442360     13922.9
    442400     13922.7
    442440     13924.8
    442480     13927.5
    442520     13927.1
    442560     13928.5
    442600     13932.4
    442640       13930
    442680     13932.8
    442720     13934.5
    442760     13934.6
    442800     13936.8
    442840     13938.6
    442880     13939.2
    442920     13943.4
    442960     13942.2
    443000     13944.8
    443040     13945.2
    443080     13946.5
    443120     13944.9
    443160     13948.1
    443200     13947.9
    443240       13950
    443280     13952.7
    443320     13952.3
    443360     13953.8
    443400     13957.6
    443440     13955.2
    443480       13958
    443520     13959.7
    443560     13959.7
    443600       13962
    443640     13963.8
    443680     13964.4
    443720     13968.5
    443760     13967.4
    443800     13970.1
    443840     13970.4
    443880     13971.6
    443920     13970.2
    443960     13973.4
    444000     13973.1
    444040     13975.2
    444080     13977.8
    444120     13977.6
    444160       13979
    444200     13982.8
    444240     13980.5
    444280     13983.2
    444320       13985
    444360       13985
    444400     13987.2
    444440       13989
    444480     13989.7
    444520     13993.7
    444560     13992.6
    444600     13995.3
    444640     13995.6
    444680     13996.9
    444720     13995.3
    444760     13998.6
    444800     13998.5
    444840     14000.4
    444880     14003.1
    444920     14002.9
    444960     14004.1
    445000       14008
    445040     14005.7
    445080     14008.4
    445120     14010.2
    445160     14010.3
    445200     14012.4
    445240     14014.3
    445280     14014.8
    445320     14018.8
    445360     14017.7
    445400     14020.5
    445440     14020.8
    445480       14022
    445520     14020.5
    445560     14023.8
    445600     14023.6
    445640     14025.5
    445680     14028.4
    445720     14028.1
    445760     14029.4
    445800     14033.3
    445840     14030.8
    445880     14033.6
    445920     14035.5
    445960     14035.6
    446000     14037.7
    446040     14039.6
    446080       14040
    446120       14044
    446160     14042.9
    446200     14045.7
    446240       14046
    446280     14047.2
    446320     14045.8
    446360     14049.1
    446400     14048.9
    446440     14050.7
    446480     14053.5
    446520     14053.3
    446560     14054.5
    446600     14058.6
    446640     14055.9
    446680     14058.9
    446720     14060.6
    446760     14060.7
    446800     14062.8
    446840     14064.7
    446880     14065.3
    446920     14069.2
    446960     14068.2
    447000     14070.9
    447040     14071.2
    447080     14072.3
    447120     14070.9
    447160     14074.5
    447200       14074
    447240     14075.9
    447280     14078.6
    447320     14078.5
    447360     14079.6
    447400     14083.7
    447440       14081
    447480     14084.2
    447520     14085.8
    447560     14085.9
    447600     14088.1
    447640     14089.9
    447680     14090.4
    447720     14094.4
    447760     14093.4
    447800     14096.1
    447840     14096.5
    447880     14097.5
    447920     14096.1
    447960     14099.7
    448000     14099.2
    448040     14101.1
    448080     14103.8
    448120     14103.8
    448160     14104.9
    448200       14109
    448240     14106.2
    448280     14109.3
    448320       14111
    448360     14111.2
    448400     14113.3
    448440     14115.2
    448480     14115.8
    448520     14119.6
    448560     14118.7
    448600     14121.3
    448640     14121.8
    448680     14122.6
    448720     14121.3
    448760     14124.9
    448800     14124.4
    448840     14126.4
    448880       14129
    448920       14129
    448960       14130
    449000     14134.4
    449040     14131.4
    449080     14134.5
    449120     14136.3
    449160     14136.5
    449200     14138.5
    449240     14140.4
    449280       14141
    449320     14144.9
    449360     14143.9
    449400     14146.5
    449440       14147
    449480     14147.8
    449520     14146.4
    449560     14150.1
    449600     14149.7
    449640     14151.6
    449680     14154.2
    449720     14154.3
    449760     14155.3
    449800     14159.6
    449840     14156.7
    449880     14159.8
    449920     14161.5
    449960     14161.7
    450000     14163.8
    450040     14165.6
    450080     14166.3
    450120     14170.1
    450160     14169.1
    450200     14171.6
    450240     14172.2
    450280     14173.1
    450320     14171.7
    450360     14175.3
    450400     14174.8
    450440     14176.8
    450480     14179.5
    450520     14179.4
    450560     14180.4
    450600     14184.9
    450640     14181.8
    450680       14185
    450720     14186.7
    450760     14186.9
    450800       14189
    450840     14190.8
    450880     14191.4
    450920     14195.2
    450960     14194.2
    451000     14196.9
    451040     14197.4
    451080     14198.2
    451120     14196.8
    451160     14200.5
    451200       14200
    451240     14201.9
    451280     14204.6
    451320     14204.6
    451360     14205.6
    451400       14210
    451440     14207.1
    451480     14210.1
    451520     14211.8
    451560     14212.1
    451600     14214.2
    451640     14215.9
    451680     14216.5
    451720     14220.4
    451760     14219.4
    451800     14222.1
    451840     14222.5
    451880     14223.3
    451920       14222
    451960     14225.6
    452000       14225
    452040     14227.1
    452080     14229.7
    452120     14229.8
    452160     14230.8
    452200     14235.1
    452240     14232.1
    452280     14235.2
    452320       14237
    452360     14237.2
    452400     14239.3
    452440     14241.1
    452480     14241.6
    452520     14245.5
    452560     14244.6
    452600     14247.3
    452640     14247.7
    452680     14248.5
    452720     14247.2
    452760     14250.8
    452800     14250.2
    452840     14252.3
    452880     14254.9
    452920       14255
    452960       14256
    453000     14260.2
    453040     14257.3
    453080     14260.3
    453120     14262.2
    453160     14262.5
    453200     14264.6
    453240     14266.2
    453280     14266.8
    453320     14270.7
    453360     14269.7
    453400     14272.5
    453440     14272.8
    453480     14273.7
    453520     14272.3
    453560     14276.1
    453600     14275.4
    453640     14277.4
    453680       14280
    453720     14280.1
    453760     14281.1
    453800     14285.3
    453840     14282.5
    453880     14285.5
    453920     14287.4
    453960     14287.8
    454000     14289.7
    454040     14291.4
    454080       14292
    454120     14295.9
    454160     14294.9
    454200     14297.6
    454240     14298.1
    454280       14299
    454320     14297.5
    454360     14301.4
    454400     14300.6
    454440     14302.6
    454480     14305.2
    454520     14305.2
    454560     14306.3
    454600     14310.6
    454640     14307.8
    454680     14310.7
    454720     14312.6
    454760     14312.9
    454800     14314.9
    454840     14316.5
    454880     14317.2
    454920     14321.2
    454960       14320
    455000     14322.7
    455040     14323.2
    455080     14324.2
    455120     14322.8
    455160     14326.7
    455200     14325.8
    455240     14327.8
    455280     14330.4
    455320     14330.5
    455360     14331.5
    455400     14335.7
    455440       14333
    455480     14335.9
    455520     14337.8
    455560     14338.1
    455600     14340.2
    455640     14341.8
    455680     14342.4
    455720     14346.4
    455760     14345.3
    455800     14347.9
    455840     14348.4
    455880     14349.4
    455920       14348
    455960     14351.9
    456000     14350.9
    456040       14353
    456080     14355.6
    456120     14355.7
    456160     14356.6
    456200     14360.9
    456240     14358.1
    456280     14361.2
    456320     14362.9
    456360     14363.4
    456400     14365.3
    456440       14367
    456480     14367.6
    456520     14371.5
    456560     14370.4
    456600     14373.1
    456640     14373.6
    456680     14374.5
    456720     14373.1
    456760     14377.1
    456800       14376
    456840     14378.2
    456880     14380.9
    456920       14381
    456960     14381.8
    457000     14386.1
    457040     14383.2
    457080     14386.4
    457120     14388.1
    457160     14388.6
    457200     14390.4
    457240     14392.2
    457280     14392.9
    457320     14396.7
    457360     14395.6
    457400     14398.2
    457440     14398.9
    457480     14399.6
    457520     14398.3
    457560     14402.3
    457600     14401.2
    457640     14403.5
    457680       14406
    457720     14406.1
    457760       14407
    457800     14411.3
    457840     14408.4
    457880     14411.6
    457920     14413.3
    457960     14413.8
    458000     14415.7
    458040     14417.4
    458080     14418.1
    458120     14421.9
    458160     14420.9
    458200     14423.4
    458240     14424.2
    458280     14424.7
    458320     14423.4
    458360     14427.5
    458400     14426.4
    458440     14428.7
    458480     14431.2
    458520     14431.4
    458560     14432.3
    458600     14436.5
    458640     14433.6
    458680     14436.9
    458720     14438.6
    458760     14439.1
    458800       14441
    458840     14442.6
    458880     14443.4
    458920     14447.1
    458960       14446
    459000     14448.6
    459040     14449.5
    459080       14450
    459120     14448.7
    459160     14452.8
    459200     14451.8
    459240     14454.1
    459280     14456.3
    459320     14456.5
    459360     14457.5
    459400     14461.8
    459440     14458.9
    459480     14462.2
    459520     14463.9
    459560     14464.4
    459600     14466.2
    459640       14468
    459680     14468.8
    459720     14472.3
    459760     14471.2
    459800     14473.8
    459840     14474.8
    459880     14475.3
    459920       14474
    459960     14478.1
    460000     14477.1
    460040     14479.4
    460080     14481.6
    460120     14481.8
    460160     14482.8
    460200     14487.1
    460240     14484.2
    460280     14487.4
    460320     14489.1
    460360     14489.6
    460400     14491.6
    460440     14493.3
    460480     14494.1
    460520     14497.6
    460560     14496.4
    460600     14499.1
    460640     14500.1
    460680     14500.5
    460720     14499.2
    460760     14503.3
    460800     14502.4
    460840     14504.7
    460880     14506.9
    460920       14507
    460960       14508
    461000     14512.3
    461040     14509.4
    461080     14512.6
    461120     14514.6
    461160     14514.9
    461200     14516.7
    461240     14518.5
    461280     14519.2
    461320     14522.8
    461360     14521.6
    461400     14524.4
    461440     14525.2
    461480     14525.7
    461520     14524.4
    461560     14528.5
    461600     14527.5
    461640     14529.9
    461680     14532.2
    461720     14532.2
    461760     14533.2
    461800     14537.5
    461840     14534.7
    461880     14537.8
    461920     14539.9
    461960     14540.2
    462000       14542
    462040     14543.7
    462080     14544.5
    462120     14548.1
    462160       14547
    462200     14549.6
    462240     14550.5
    462280     14550.9
    462320     14549.6
    462360     14553.8
    462400     14552.7
    462440     14555.1
    462480     14557.4
    462520     14557.5
    462560     14558.5
    462600     14562.7
    462640     14559.9
    462680     14563.1
    462720     14565.2
    462760     14565.5
    462800     14567.2
    462840       14569
    462880     14569.7
    462920     14573.4
    462960     14572.2
    463000     14574.8
    463040     14575.8
    463080     14576.1
    463120     14574.8
    463160       14579
    463200       14578
    463240     14580.3
    463280     14582.7
    463320     14582.9
    463360     14583.7
    463400     14588.1
    463440     14585.1
    463480     14588.3
    463520     14590.5
    463560     14590.7
    463600     14592.6
    463640     14594.2
    463680       14595
    463720     14598.7
    463760     14597.4
    463800     14599.9
    463840       14601
    463880     14601.4
    463920     14600.1
    463960     14604.3
    464000     14603.3
    464040     14605.7
    464080     14608.1
    464120     14608.1
    464160       14609
    464200     14613.3
    464240     14610.3
    464280     14613.6
    464320     14615.8
    464360       14616
    464400     14617.8
    464440     14619.5
    464480     14620.3
    464520     14623.9
    464560     14622.6
    464600     14625.1
    464640     14626.2
    464680     14626.7
    464720     14625.4
    464760     14629.5
    464800     14628.4
    464840       14631
    464880     14633.3
    464920     14633.4
    464960     14634.3
    465000     14638.5
    465040     14635.5
    465080     14638.8
    465120       14641
    465160     14641.3
    465200       14643
    465240     14644.6
    465280     14645.5
    465320     14649.2
    465360     14647.9
    465400     14650.4
    465440     14651.4
    465480     14651.9
    465520     14650.7
    465560     14654.7
    465600     14653.6
    465640     14656.3
    465680     14658.5
    465720     14658.6
    465760     14659.6
    465800     14663.8
    465840     14660.9
    465880     14664.1
    465920     14666.2
    465960     14666.6
    466000     14668.4
    466040     14669.9
    466080     14670.9
    466120     14674.4
    466160     14673.2
    466200     14675.5
    466240     14676.6
    466280     14677.1
    466320     14675.9
    466360       14680
    466400       14679
    466440     14681.5
    466480     14683.7
    466520     14683.9
    466560     14684.8
    466600     14689.1
    466640     14686.1
    466680     14689.4
    466720     14691.4
    466760     14691.9
    466800     14693.6
    466840     14695.1
    466880     14696.1
    466920     14699.6
    466960     14698.4
    467000     14700.7
    467040     14701.8
    467080     14702.4
    467120     14701.2
    467160     14705.2
    467200     14704.2
    467240     14706.8
    467280     14708.9
    467320     14709.2
    467360       14710
    467400     14714.4
    467440     14711.4
    467480     14714.7
    467520     14716.6
    467560     14717.1
    467600     14718.9
    467640     14720.4
    467680     14721.4
    467720     14724.9
    467760     14723.6
    467800       14726
    467840     14727.1
    467880     14727.6
    467920     14726.3
    467960     14730.3
    468000     14729.4
    468040       14732
    468080     14734.2
    468120     14734.3
    468160     14735.3
    468200     14739.6
    468240     14736.6
    468280     14739.9
    468320     14741.8
    468360     14742.3
    468400     14744.1
    468440     14745.6
    468480     14746.6
    468520     14750.2
    468560     14748.9
    468600     14751.2
    468640     14752.3
    468680     14752.8
    468720     14751.5
    468760     14755.5
    468800     14754.7
    468840     14757.3
    468880     14759.4
    468920     14759.6
    468960     14760.6
    469000     14764.9
    469040     14761.8
    469080       14765
    469120     14766.9
    469160     14767.6
    469200     14769.3
    469240     14770.9
    469280     14771.8
    469320     14775.5
    469360     14774.1
    469400     14776.5
    469440     14777.5
    469480     14778.1
    469520     14776.8
    469560     14780.8
    469600       14780
    469640     14782.6
    469680     14784.7
    469720       14785
    469760     14785.9
    469800     14790.1
    469840     14787.1
    469880     14790.3
    469920     14792.2
    469960       14793
    470000     14794.6
    470040     14796.2
    470080     14797.1
    470120     14800.8
    470160     14799.4
    470200     14801.8
    470240     14802.8
    470280     14803.4
    470320       14802
    470360     14806.1
    470400     14805.3
    470440     14807.8
    470480       14810
    470520     14810.3
    470560     14811.2
    470600     14815.4
    470640     14812.4
    470680     14815.7
    470720     14817.5
    470760     14818.3
    470800     14819.9
    470840     14821.6
    470880     14822.5
    470920     14826.1
    470960     14824.6
    471000     14827.1
    471040     14828.1
    471080     14828.6
    471120     14827.1
    471160     14831.4
    471200     14830.6
    471240     14833.2
    471280     14835.2
    471320     14835.5
    471360     14836.4
    471400     14840.7
    471440     14837.7
    471480     14840.9
    471520     14842.8
    471560     14843.5
    471600     14845.1
    471640     14846.7
    471680     14847.8
    471720     14851.4
    471760     14849.9
    471800     14852.4
    471840     14853.3
    471880     14853.8
    471920     14852.4
    471960     14856.6
    472000     14855.8
    472040     14858.4
    472080     14860.5
    472120     14860.8
    472160     14861.7
    472200     14865.9
    472240       14863
    472280     14866.2
    472320       14868
    472360     14868.7
    472400     14870.4
    472440       14872
    472480     14873.1
    472520     14876.7
    472560       14875
    472600     14877.7
    472640     14878.7
    472680     14879.1
    472720     14877.7
    472760     14881.7
    472800       14881
    472840     14883.7
    472880     14885.7
    472920       14886
    472960     14886.9
    473000     14891.2
    473040     14888.2
    473080     14891.5
    473120     14893.2
    473160       14894
    473200     14895.6
    473240     14897.3
    473280     14898.3
    473320       14902
    473360     14900.2
    473400     14902.9
    473440     14903.8
    473480     14904.3
    473520       14903
    473560       14907
    473600     14906.4
    473640     14908.9
    473680       14911
    473720     14911.2
    473760       14912
    473800     14916.3
    473840     14913.5
    473880     14916.7
    473920     14918.5
    473960     14919.3
    474000     14920.8
    474040     14922.6
    474080     14923.4
    474120     14927.2
    474160     14925.4
    474200     14928.1
    474240     14929.1
    474280     14929.6
    474320     14928.3
    474360     14932.2
    474400     14931.5
    474440     14934.1
    474480     14936.2
    474520     14936.5
    474560     14937.3
    474600     14941.5
    474640     14938.6
    474680     14941.9
    474720     14943.7
    474760     14944.5
    474800     14946.1
    474840     14947.8
    474880     14948.8
    474920     14952.4
    474960     14950.6
    475000     14953.3
    475040     14954.4
    475080     14954.7
    475120     14953.4
    475160     14957.4
    475200     14956.7
    475240     14959.3
    475280     14961.3
    475320     14961.7
    475360     14962.5
    475400     14966.6
    475440     14963.8
    475480     14966.9
    475520     14968.9
    475560     14969.6
    475600     14971.3
    475640       14973
    475680     14973.9
    475720     14977.5
    475760     14975.7
    475800     14978.4
    475840     14979.6
    475880     14979.8
    475920     14978.6
    475960     14982.5
    476000     14981.8
    476040     14984.3
    476080     14986.5
    476120     14986.7
    476160     14987.7
    476200     14991.7
    476240     14988.9
    476280     14992.1
    476320     14994.2
    476360     14994.7
    476400     14996.4
    476440     14998.1
    476480     14999.1
    476520     15002.6
    476560     15000.8
    476600     15003.5
    476640     15004.8
    476680       15005
    476720     15003.8
    476760     15007.6
    476800     15006.9
    476840     15009.4
    476880     15011.6
    476920     15011.8
    476960     15012.9
    477000     15016.7
    477040       15014
    477080     15017.2
    477120     15019.3
    477160     15019.8
    477200     15021.5
    477240     15023.2
    477280     15024.1
    477320     15027.7
    477360     15025.9
    477400     15028.7
    477440     15029.9
    477480     15030.2
    477520       15029
    477560     15032.7
    477600     15031.9
    477640     15034.5
    477680     15036.6
    477720     15036.9
    477760       15038
    477800     15041.8
    477840     15039.1
    477880     15042.2
    477920     15044.5
    477960     15044.9
    478000     15046.5
    478040     15048.3
    478080     15049.1
    478120     15052.8
    478160       15051
    478200     15053.6
    478240     15054.9
    478280     15055.2
    478320     15054.1
    478360     15057.9
    478400       15057
    478440     15059.6
    478480     15061.7
    478520       15062
    478560     15063.1
    478600     15066.8
    478640     15064.2
    478680     15067.3
    478720     15069.5
    478760     15069.9
    478800     15071.5
    478840     15073.4
    478880     15074.2
    478920       15078
    478960     15076.1
    479000     15078.7
    479040     15080.1
    479080     15080.4
    479120     15079.3
    479160     15082.9
    479200       15082
    479240     15084.7
    479280     15086.9
    479320     15087.3
    479360     15088.2
    479400     15091.8
    479440     15089.3
    479480     15092.4
    479520     15094.7
    479560       15095
    479600     15096.7
    479640     15098.6
    479680     15099.2
    479720     15103.1
    479760     15101.2
    479800     15103.7
    479840     15105.3
    479880     15105.5
    479920     15104.4
    479960       15108
    480000     15107.1
    480040     15109.8
    480080       15112
    480120     15112.5
    480160     15113.4
    480200     15116.9
    480240     15114.4
    480280     15117.4
    480320     15119.8
    480360     15120.1
    480400     15121.8
    480440     15123.7
    480480     15124.4
    480520     15128.4
    480560     15126.3
    480600     15128.8
    480640     15130.4
    480680     15130.6
    480720     15129.5
    480760     15133.1
    480800     15132.3
    480840     15134.9
    480880     15137.1
    480920     15137.6
    480960     15138.5
    481000     15142.1
    481040     15139.6
    481080     15142.4
    481120       15145
    481160     15145.3
    481200     15146.8
    481240     15148.8
    481280     15149.6
    481320     15153.5
    481360     15151.5
    481400     15153.9
    481440     15155.5
    481480     15155.6
    481520     15154.5
    481560     15158.2
    481600     15157.3
    481640       15160
    481680     15162.2
    481720     15162.6
    481760     15163.5
    481800     15167.1
    481840     15164.7
    481880     15167.5
    481920       15170
    481960     15170.4
    482000     15171.7
    482040       15174
    482080     15174.6
    482120     15178.5
    482160     15176.6
    482200     15178.9
    482240     15180.5
    482280     15180.8
    482320     15179.6
    482360     15183.3
    482400     15182.4
    482440       15185
    482480     15187.2
    482520     15187.6
    482560     15188.6
    482600     15192.2
    482640     15189.8
    482680     15192.6
    482720     15195.1
    482760     15195.5
    482800     15196.8
    482840     15199.2
    482880     15199.6
    482920     15203.6
    482960     15201.8
    483000       15204
    483040     15205.6
    483080     15205.7
    483120     15204.7
    483160     15208.3
    483200     15207.5
    483240     15209.9
    483280     15212.1
    483320     15212.8
    483360     15213.6
    483400     15217.3
    483440     15214.8
    483480     15217.7
    483520     15220.1
    483560     15220.6
    483600     15221.8
    483640     15224.2
    483680     15224.7
    483720     15228.7
    483760     15226.8
    483800       15229
    483840     15230.8
    483880     15230.8
    483920     15229.7
    483960     15233.4
    484000     15232.5
    484040       15235
    484080     15237.1
    484120     15237.8
    484160     15238.6
    484200     15242.4
    484240     15239.8
    484280     15242.7
    484320     15245.2
    484360     15245.7
    484400     15246.8
    484440     15249.2
    484480     15249.8
    484520     15253.9
    484560     15251.9
    484600     15254.2
    484640     15255.8
    484680     15255.9
    484720     15254.8
    484760     15258.4
    484800     15257.6
    484840     15260.1
    484880     15262.2
    484920     15262.9
    484960     15263.7
    485000     15267.4
    485040     15264.9
    485080     15267.8
    485120     15270.2
    485160     15270.7
    485200     15271.9
    485240     15274.2
    485280     15274.8
    485320     15278.9
    485360     15276.9
    485400     15279.3
    485440     15280.9
    485480       15281
    485520     15279.8
    485560     15283.4
    485600     15282.6
    485640     15285.2
    485680     15287.4
    485720     15287.8
    485760     15288.7
    485800     15292.5
    485840     15289.9
    485880     15292.8
    485920     15295.3
    485960     15295.7
    486000       15297
    486040     15299.3
    486080     15299.8
    486120       15304
    486160     15301.9
    486200     15304.3
    486240       15306
    486280     15306.1
    486320       15305
    486360     15308.6
    486400     15307.7
    486440     15310.3
    486480     15312.5
    486520     15312.9
    486560     15313.7
    486600     15317.6
    486640     15315.1
    486680     15317.9
    486720     15320.4
    486760     15320.8
    486800       15322
    486840     15324.5
    486880     15324.9
    486920       15329
    486960       15327
    487000     15329.4
    487040     15331.1
    487080     15331.3
    487120       15330
    487160     15333.7
    487200     15332.8
    487240     15335.5
    487280     15337.7
    487320       15338
    487360     15338.9
    487400     15342.8
    487440     15340.3
    487480     15343.1
    487520     15345.6
    487560       15346
    487600     15347.1
    487640     15349.7
    487680     15350.1
    487720     15354.2
    487760     15352.2
    487800     15354.4
    487840     15356.4
    487880     15356.6
    487920     15355.2
    487960     15358.9
    488000     15357.9
    488040     15360.6
    488080     15362.8
    488120     15363.2
    488160     15364.1
    488200       15368
    488240     15365.4
    488280     15368.2
    488320     15370.6
    488360     15371.2
    488400     15372.3
    488440     15374.8
    488480     15375.3
    488520     15379.3
    488560     15377.4
    488600     15379.7
    488640     15381.4
    488680     15381.8
    488720     15380.5
    488760     15384.1
    488800     15383.1
    488840     15385.9
    488880     15388.1
    488920     15388.4
    488960     15389.3
    489000     15393.1
    489040     15390.6
    489080     15393.4
    489120     15395.8
    489160     15396.4
    489200     15397.5
    489240     15399.9
    489280     15400.4
    489320     15404.5
    489360     15402.6
    489400     15404.9
    489440     15406.6
    489480       15407
    489520     15405.8
    489560     15409.3
    489600     15408.3
    489640       15411
    489680     15413.3
    489720     15413.6
    489760     15414.5
    489800     15418.2
    489840     15415.8
    489880     15418.6
    489920       15421
    489960     15421.6
    490000     15422.7
    490040     15425.1
    490080     15425.6
    490120     15429.7
    490160     15427.8
    490200     15430.1
    490240     15431.8
    490280       15432
    490320       15431
    490360     15434.5
    490400     15433.4
    490440     15436.2
    490480     15438.4
    490520     15438.9
    490560     15439.6
    490600     15443.4
    490640       15441
    490680     15443.8
    490720     15446.1
    490760     15446.8
    490800     15447.8
    490840     15450.2
    490880     15450.8
    490920     15454.8
    490960       15453
    491000     15455.2
    491040       15457
    491080     15457.2
    491120     15456.2
    491160     15459.7
    491200     15458.6
    491240     15461.5
    491280     15463.7
    491320       15464
    491360     15464.9
    491400     15468.6
    491440     15466.2
    491480     15468.9
    491520     15471.3
    491560     15472.1
    491600       15473
    491640     15475.5
    491680       15476
    491720     15479.9
    491760     15478.2
    491800     15480.5
    491840     15482.1
    491880     15482.4
    491920     15481.4
    491960     15484.9
    492000     15483.9
    492040     15486.7
    492080     15488.8
    492120     15489.2
    492160     15490.1
    492200     15493.8
    492240     15491.3
    492280     15494.2
    492320     15496.5
    492360     15497.3
    492400     15498.2
    492440     15500.7
    492480     15501.2
    492520     15505.1
    492560     15503.3
    492600     15505.6
    492640     15507.4
    492680     15507.6
    492720     15506.6
    492760     15510.2
    492800       15509
    492840     15511.8
    492880       15514
    492920     15514.4
    492960     15515.1
    493000       15519
    493040     15516.4
    493080     15519.4
    493120     15521.7
    493160     15522.6
    493200     15523.5
    493240     15525.9
    493280     15526.4
    493320     15530.3
    493360     15528.5
    493400     15530.9
    493440     15532.4
    493480     15532.9
    493520     15531.8
    493560     15535.3
    493600     15534.2
    493640       15537
    493680     15539.3
    493720     15539.5
    493760     15540.3
    493800     15544.3
    493840     15541.6
    493880     15544.5
    493920     15546.9
    493960     15547.8
    494000     15548.7
    494040     15551.1
    494080     15551.6
    494120     15555.5
    494160     15553.7
    494200       15556
    494240     15557.6
    494280     15558.1
    494320     15556.9
    494360     15560.5
    494400     15559.2
    494440     15562.2
    494480     15564.4
    494520     15564.6
    494560     15565.4
    494600     15569.4
    494640     15566.8
    494680     15569.6
    494720       15572
    494760     15572.9
    494800     15573.9
    494840     15576.2
    494880     15576.6
    494920     15580.7
    494960     15578.7
    495000     15581.2
    495040     15582.7
    495080     15583.3
    495120       15582
    495160     15585.7
    495200     15584.4
    495240     15587.3
    495280     15589.6
    495320     15589.8
    495360     15590.6
    495400     15594.5
    495440       15592
    495480     15594.7
    495520     15597.2
    495560     15598.1
    495600     15599.1
    495640     15601.4
    495680     15601.7
    495720     15605.8
    495760     15603.9
    495800     15606.4
    495840     15607.8
    495880     15608.5
    495920     15607.1
    495960     15610.9
    496000     15609.6
    496040     15612.5
    496080     15614.7
    496120     15614.9
    496160     15615.7
    496200     15619.7
    496240       15617
    496280     15619.8
    496320     15622.3
    496360     15623.2
    496400     15624.2
    496440     15626.5
    496480     15626.8
    496520       15631
    496560       15629
    496600     15631.5
    496640       15633
    496680     15633.5
    496720     15632.2
    496760       15636
    496800     15634.9
    496840     15637.8
    496880     15639.8
    496920     15640.1
    496960     15640.7
    497000     15644.9
    497040     15642.1
    497080       15645
    497120     15647.4
    497160     15648.4
    497200     15649.3
    497240     15651.5
    497280       15652
    497320     15656.2
    497360       15654
    497400     15656.7
    497440     15658.1
    497480     15658.6
    497520     15657.3
    497560     15661.2
    497600       15660
    497640     15662.9
    497680     15664.9
    497720     15665.2
    497760     15665.9
    497800     15669.9
    497840     15667.1
    497880     15670.1
    497920     15672.4
    497960     15673.5
    498000     15674.4
    498040     15676.5
    498080       15677
    498120     15681.2
    498160       15679
    498200     15681.7
    498240     15683.1
    498280     15683.7
    498320     15682.4
    498360     15686.3
    498400       15685
    498440     15687.9
    498480     15689.9
    498520     15690.2
    498560       15691
    498600     15694.9
    498640     15692.2
    498680     15695.3
    498720     15697.5
    498760     15698.6
    498800     15699.4
    498840     15701.5
    498880     15702.2
    498920     15706.3
    498960     15704.2
    499000     15706.8
    499040     15708.2
    499080     15708.8
    499120     15707.4
    499160     15711.3
    499200     15710.1
    499240     15712.8
    499280     15714.9
    499320     15715.2
    499360     15716.1
    499400     15720.1
    499440     15717.2
    499480     15720.4
    499520     15722.5
    499560     15723.7
    499600     15724.5
    499640     15726.5
    499680     15727.2
    499720     15731.4
    499760     15729.2
    499800     15731.8
    499840     15733.2
    499880     15733.8
    499920     15732.5
    499960     15736.3
    500000     15735.1
    500040     15737.9
    500080       15740
    500120     15740.3
    500160     15741.2
    500200     15745.1
    500240     15742.4
    500280     15745.3
    500320     15747.5
    500360     15748.8
    500400     15749.5
    500440     15751.3
    500480     15752.3
    500520     15756.6
    500560     15754.3
    500600     15756.8
    500640     15758.2
    500680     15758.9
    500720     15757.6
    500760     15761.5
    500800     15760.2
    500840       15763
    500880     15765.1
    500920     15765.4
    500960     15766.2
    501000     15770.3
    501040     15767.5
    501080     15770.4
    501120     15772.6
    501160     15773.8
    501200     15774.5
    501240     15776.4
    501280     15777.4
    501320     15781.7
    501360     15779.5
    501400       15782
    501440     15783.4
    501480     15783.8
    501520     15782.7
    501560     15786.5
    501600     15785.2
    501640     15788.1
    501680     15790.1
    501720     15790.5
    501760     15791.2
    501800     15795.4
    501840     15792.5
    501880     15795.4
    501920     15797.7
    501960     15798.9
    502000     15799.6
    502040     15801.4
    502080     15802.4
    502120     15806.8
    502160     15804.6
    502200       15807
    502240     15808.4
    502280     15808.9
    502320     15807.8
    502360     15811.6
    502400     15810.3
    502440     15813.2
    502480     15815.3
    502520     15815.6
    502560     15816.4
    502600     15820.6
    502640     15817.7
    502680     15820.6
    502720     15822.8
    502760     15823.9
    502800     15824.7
    502840     15826.5
    502880     15827.6
    502920       15832
    502960     15829.6
    503000       15832
    503040     15833.5
    503080       15834
    503120       15833
    503160     15836.7
    503200     15835.5
    503240     15838.4
    503280     15840.5
    503320     15840.8
    503360     15841.5
    503400     15845.7
    503440     15842.9
    503480     15845.8
    503520     15847.9
    503560     15849.1
    503600     15849.8
    503640     15851.7
    503680     15852.8
    503720       15857
    503760     15854.9
    503800     15857.2
    503840     15858.7
    503880     15859.3
    503920     15858.2
    503960       15862
    504000     15860.6
    504040     15863.6
    504080     15865.7
    504120       15866
    504160     15866.7
    504200     15870.8
    504240     15867.9
    504280     15870.9
    504320     15872.9
    504360     15874.2
    504400       15875
    504440     15876.9
    504480       15878
    504520     15882.2
    504560       15880
    504600     15882.3
    504640     15883.9
    504680     15884.5
    504720     15883.3
    504760     15887.1
    504800     15885.8
    504840     15888.7
    504880     15890.8
    504920     15891.1
    504960     15891.8
    505000       15896
    505040     15893.1
    505080       15896
    505120     15898.1
    505160     15899.3
    505200     15900.1
    505240     15901.9
    505280     15903.1
    505320     15907.4
    505360     15905.1
    505400     15907.5
    505440     15908.9
    505480     15909.6
    505520     15908.3
    505560     15912.2
    505600       15911
    505640     15913.9
    505680     15915.9
    505720     15916.3
    505760       15917
    505800     15921.1
    505840     15918.3
    505880     15921.2
    505920     15923.3
    505960     15924.4
    506000     15925.2
    506040       15927
    506080     15928.3
    506120     15932.5
    506160     15930.3
    506200     15932.7
    506240       15934
    506280     15934.8
    506320     15933.5
    506360     15937.4
    506400     15936.1
    506440       15939
    506480     15941.1
    506520     15941.4
    506560     15942.2
    506600     15946.3
    506640     15943.4
    506680     15946.3
    506720     15948.4
    506760     15949.6
    506800     15950.4
    506840     15952.2
    506880     15953.5
    506920     15957.7
    506960     15955.4
    507000     15957.8
    507040     15959.2
    507080     15959.9
    507120     15958.6
    507160     15962.6
    507200     15961.3
    507240     15964.2
    507280     15966.3
    507320     15966.5
    507360     15967.3
    507400     15971.4
    507440     15968.5
    507480     15971.5
    507520     15973.5
    507560     15974.7
    507600     15975.5
    507640     15977.4
    507680     15978.7
    507720     15982.7
    507760     15980.6
    507800     15983.1
    507840     15984.4
    507880     15984.9
    507920     15983.8
    507960     15987.8
    508000     15986.3
    508040     15989.4
    508080     15991.5
    508120     15991.6
    508160     15992.5
    508200     15996.4
    508240     15993.6
    508280     15996.6
    508320     15998.6
    508360     15999.9
    508400     16000.6
    508440     16002.5
    508480     16003.8
    508520     16007.9
    508560     16005.7
    508600     16008.2
    508640     16009.6
    508680     16010.1
    508720     16008.9
    508760     16012.8
    508800     16011.5
    508840     16014.6
    508880     16016.8
    508920     16016.6
    508960     16017.6
    509000     16021.6
    509040     16018.8
    509080     16021.7
    509120     16023.7
    509160     16024.9
    509200     16025.7
    509240     16027.6
    509280     16028.9
    509320       16033
    509360     16030.8
    509400     16033.4
    509440     16034.7
    509480     16035.2
    509520       16034
    509560     16037.9
    509600     16036.6
    509640     16039.7
    509680     16041.8
    509720     16041.6
    509760     16042.6
    509800     16046.6
    509840     16043.8
    509880     16046.8
    509920     16048.8
    509960       16050
    510000     16050.9
    510040     16052.6
    510080     16053.9
    510120       16058
    510160     16055.9
    510200     16058.4
    510240     16059.8
    510280     16060.3
    510320       16059
    510360       16063
    510400     16061.5
    510440     16064.7
    510480     16066.7
    510520     16066.6
    510560     16067.7
    510600     16071.6
    510640     16068.9
    510680     16071.9
    510720     16073.8
    510760     16075.2
    510800     16076.1
    510840     16077.8
    510880     16079.1
    510920       16083
    510960     16080.9
    511000     16083.6
    511040     16084.9
    511080     16085.4
    511120     16084.1
    511160       16088
    511200     16086.5
    511240     16089.8
    511280     16091.7
    511320     16091.7
    511360     16092.8
    511400     16096.9
    511440     16093.9
    511480       16097
    511520     16098.9
    511560     16100.2
    511600     16101.1
    511640     16102.9
    511680     16104.1
    511720     16108.2
    511760       16106
    511800     16108.7
    511840       16110
    511880     16110.4
    511920       16109
    511960     16113.1
    512000     16111.7
    512040       16115
    512080     16116.8
    512120     16116.9
    512160       16118
    512200       16122
    512240     16118.9
    512280     16122.1
    512320       16124
    512360     16125.3
    512400     16126.3
    512440     16127.8
    512480     16129.3
    512520     16133.3
    512560     16131.1
    512600     16133.7
    512640     16135.1
    512680     16135.5
    512720     16134.1
    512760     16138.2
    512800     16136.7
    512840       16140
    512880     16141.9
    512920       16142
    512960       16143
    513000       16147
    513040     16143.9
    513080     16147.3
    513120     16149.1
    513160     16150.4
    513200     16151.3
    513240     16152.8
    513280     16154.5
    513320     16158.4
    513360     16156.2
    513400     16158.8
    513440     16160.2
    513480     16160.6
    513520     16159.2
    513560     16163.2
    513600     16161.7
    513640       16165
    513680     16167.1
    513720     16167.1
    513760     16168.1
    513800     16172.2
    513840       16169
    513880     16172.3
    513920     16174.1
    513960     16175.5
    514000     16176.4
    514040     16177.8
    514080     16179.6
    514120     16183.5
    514160     16181.4
    514200     16183.8
    514240     16185.3
    514280     16185.7
    514320     16184.4
    514360     16188.3
    514400     16186.9
    514440       16190
    514480     16192.1
    514520     16192.1
    514560     16193.2
    514600     16197.3
    514640       16194
    514680     16197.4
    514720     16199.2
    514760     16200.5
    514800     16201.4
    514840     16202.8
    514880     16204.6
    514920     16208.6
    514960     16206.5
    515000     16208.8
    515040     16210.4
    515080     16210.9
    515120     16209.5
    515160     16213.4
    515200     16212.1
    515240     16215.1
    515280     16217.3
    515320     16217.2
    515360     16218.2
    515400     16222.5
    515440       16219
    515480     16222.5
    515520     16224.3
    515560     16225.7
    515600     16226.5
    515640       16228
    515680     16229.7
    515720     16233.7
    515760     16231.5
    515800     16233.8
    515840     16235.4
    515880       16236
    515920     16234.7
    515960     16238.6
    516000     16237.2
    516040     16240.1
    516080     16242.4
    516120     16242.3
    516160     16243.2
    516200     16247.6
    516240       16244
    516280     16247.6
    516320     16249.3
    516360     16250.7
    516400     16251.7
    516440     16253.2
    516480     16254.8
    516520     16258.7
    516560     16256.6
    516600     16258.8
    516640     16260.5
    516680     16261.1
    516720     16259.8
    516760     16263.6
    516800     16262.2
    516840     16265.3
    516880     16267.6
    516920     16267.4
    516960     16268.3
    517000     16272.6
    517040     16269.1
    517080     16272.6
    517120     16274.4
    517160     16275.7
    517200     16276.8
    517240     16278.3
    517280     16279.8
    517320     16283.8
    517360     16281.6
    517400     16283.9
    517440     16285.5
    517480     16286.2
    517520     16284.9
    517560     16288.7
    517600     16287.3
    517640     16290.3
    517680     16292.6
    517720     16292.5
    517760     16293.4
    517800     16297.6
    517840     16294.1
    517880     16297.8
    517920     16299.5
    517960     16300.7
    518000     16301.9
    518040     16303.4
    518080     16304.9
    518120     16308.8
    518160     16306.7
    518200     16308.9
    518240     16310.5
    518280     16311.4
    518320       16310
    518360     16313.9
    518400     16312.4
    518440     16315.4
    518480     16317.8
    518520     16317.5
    518560     16318.5
    518600     16322.7
    518640     16319.2
    518680     16322.8
    518720     16324.6
    518760     16325.8
    518800       16327
    518840     16328.5
    518880       16330
    518920     16333.9
    518960     16331.7
    519000       16334
    519040     16335.5
    519080     16336.5
    519120     16335.1
    519160       16339
    519200     16337.5
    519240     16340.5
    519280     16342.9
    519320     16342.6
    519360     16343.8
    519400       16348
    519440     16344.2
    519480     16347.8
    519520     16349.8
    519560     16350.8
    519600       16352
    519640     16353.6
    519680     16355.2
    519720       16359
    519760     16356.7
    519800     16359.3
    519840     16360.5
    519880     16361.6
    519920     16360.3
    519960     16364.1
    520000     16362.6
    520040     16365.5
    520080       16368
    520120     16367.8
    520160     16368.9
    520200       16373
    520240     16369.3
    520280     16372.8
    520320     16374.8
    520360     16375.8
    520400       16377
    520440     16378.7
    520480     16380.3
    520520     16384.1
    520560     16381.7
    520600     16384.4
    520640     16385.7
    520680     16386.6
    520720     16385.5
    520760     16389.2
    520800     16387.8
    520840     16390.8
    520880     16393.2
    520920     16392.9
    520960     16394.1
    521000     16398.3
    521040     16394.5
    521080       16398
    521120     16400.1
    521160     16401.1
    521200     16402.2
    521240     16403.9
    521280     16405.4
    521320     16409.4
    521360       16407
    521400     16409.6
    521440     16410.9
    521480     16411.9
    521520     16410.8
    521560     16414.3
    521600     16412.9
    521640     16415.9
    521680     16418.5
    521720     16418.1
    521760     16419.4
    521800     16423.6
    521840     16419.7
    521880     16423.3
    521920     16425.3
    521960     16426.4
    522000     16427.4
    522040       16429
    522080     16430.6
    522120     16434.5
    522160     16432.3
    522200     16434.7
    522240       16436
    522280       16437
    522320       16436
    522360     16439.5
    522400     16438.1
    522440     16441.1
    522480     16443.6
    522520     16443.3
    522560     16444.5
    522600     16448.8
    522640     16444.9
    522680     16448.5
    522720     16450.6
    522760     16451.6
    522800     16452.6
    522840     16454.2
    522880     16455.8
    522920     16459.9
    522960     16457.6
    523000     16459.9
    523040       16461
    523080     16462.2
    523120     16461.2
    523160     16464.7
    523200     16463.3
    523240     16466.3
    523280     16468.8
    523320     16468.5
    523360     16469.7
    523400       16474
    523440     16470.2
    523480     16473.7
    523520     16475.8
    523560     16476.8
    523600     16477.7
    523640     16479.4
    523680     16480.9
    523720     16484.9
    523760     16482.7
    523800     16485.2
    523840     16486.3
    523880     16487.3
    523920     16486.4
    523960     16489.8
    524000     16488.5
    524040     16491.4
    524080       16494
    524120     16493.5
    524160     16494.9
    524200     16499.2
    524240     16495.4
    524280       16499
    524320     16500.8
    524360       16502
    524400       16503
    524440     16504.5
    524480     16506.1
    524520     16510.2
    524560     16507.8
    524600     16510.5
    524640     16511.4
    524680     16512.6
    524720     16511.7
    524760     16515.1
    524800     16513.7
    524840     16516.6
    524880     16519.2
    524920     16518.8
    524960     16520.3
    525000     16524.5
    525040     16520.5
    525080     16524.3
    525120     16526.1
    525160     16527.2
    525200     16528.3
    525240     16529.7
    525280     16531.3
    525320     16535.4
    525360       16533
    525400     16535.7
    525440     16536.6
    525480     16537.6
    525520       16537
    525560     16540.2
    525600     16538.9
    525640     16541.8
    525680     16544.5
    525720     16544.1
    525760     16545.5
    525800     16549.7
    525840     16545.6
    525880     16549.5
    525920     16551.3
    525960     16552.5
    526000     16553.5
    526040       16555
    526080     16556.6
    526120     16560.5
    526160     16558.3
    526200     16560.8
    526240     16561.9
    526280     16562.7
    526320     16562.1
    526360     16565.3
    526400       16564
    526440     16567.1
    526480     16569.7
    526520     16569.2
    526560     16570.8
    526600       16575
    526640     16570.8
    526680     16574.7
    526720     16576.7
    526760     16577.6
    526800     16578.6
    526840     16580.3
    526880     16581.8
    526920     16585.8
    526960     16583.5
    527000       16586
    527040       16587
    527080     16587.8
    527120     16587.5
    527160     16590.4
    527200     16589.3
    527240     16592.4
    527280     16594.9
    527320     16594.4
    527360       16596
    527400     16600.3
    527440       16596
    527480     16599.9
    527520     16601.9
    527560       16603
    527600       16604
    527640     16605.5
    527680     16607.1
    527720       16611
    527760     16608.8
    527800     16611.2
    527840     16612.2
    527880     16613.1
    527920     16612.8
    527960     16615.7
    528000     16614.5
    528040     16617.5
    528080     16620.2
    528120     16619.6
    528160     16621.3
    528200     16625.6
    528240     16621.4
    528280     16625.2
    528320     16627.2
    528360     16628.2
    528400     16629.2
    528440     16630.8
    528480     16632.3
    528520     16636.3
    528560       16634
    528600     16636.3
    528640     16637.6
    528680     16638.4
    528720       16638
    528760     16640.9
    528800     16639.7
    528840     16642.8
    528880     16645.4
    528920     16644.9
    528960     16646.6
    529000     16650.7
    529040     16646.4
    529080     16650.5
    529120     16652.6
    529160     16653.5
    529200     16654.4
    529240     16655.9
    529280     16657.6
    529320     16661.6
    529360     16659.2
    529400     16661.6
    529440     16662.8
    529480     16663.7
    529520     16663.2
    529560     16666.1
    529600       16665
    529640       16668
    529680     16670.7
    529720       16670
    529760     16671.8
    529800     16675.9
    529840     16671.7
    529880     16675.7
    529920     16677.8
    529960     16678.6
    530000     16679.7
    530040     16681.1
    530080     16682.8
    530120     16686.8
    530160     16684.4
    530200     16686.7
    530240       16688
    530280     16688.9
    530320     16688.4
    530360     16691.4
    530400     16690.2
    530440     16693.2
    530480     16695.9
    530520     16695.1
    530560     16696.8
    530600     16701.2
    530640     16696.9
    530680     16700.9
    530720     16702.9
    530760     16703.8
    530800     16704.9
    530840     16706.3
    530880     16708.1
    530920     16712.1
    530960     16709.6
    531000     16711.8
    531040     16713.2
    531080     16714.2
    531120     16713.6
    531160     16716.5
    531200     16715.6
    531240     16718.5
    531280     16721.1
    531320     16720.2
    531360     16722.2
    531400     16726.3
    531440     16722.3
    531480       16726
    531520     16727.9
    531560       16729
    531600     16730.3
    531640     16731.5
    531680     16733.3
    531720     16737.3
    531760     16734.8
    531800     16736.9
    531840     16738.4
    531880     16739.4
    531920     16738.7
    531960     16741.8
    532000     16740.8
    532040     16743.7
    532080     16746.2
    532120     16745.3
    532160     16747.4
    532200     16751.5
    532240     16747.6
    532280     16751.2
    532320     16753.2
    532360     16754.2
    532400     16755.6
    532440     16756.8
    532480     16758.6
    532520     16762.5
    532560       16760
    532600     16762.2
    532640     16763.7
    532680     16764.6
    532720       16764
    532760       16767
    532800       16766
    532840       16769
    532880     16771.3
    532920     16770.6
    532960     16772.7
    533000     16776.7
    533040     16772.8
    533080     16776.5
    533120     16778.6
    533160     16779.4
    533200       16781
    533240     16781.9
    533280     16783.9
    533320     16787.6
    533360     16785.3
    533400     16787.3
    533440     16788.9
    533480     16789.8
    533520     16789.2
    533560     16792.1
    533600     16791.2
    533640     16794.2
    533680     16796.5
    533720     16795.7
    533760     16797.8
    533800     16801.8
    533840     16797.9
    533880     16801.8
    533920     16803.8
    533960     16804.5
    534000     16806.2
    534040     16807.1
    534080     16809.1
    534120     16812.9
    534160     16810.5
    534200     16812.5
    534240     16814.2
    534280       16815
    534320     16814.3
    534360     16817.3
    534400     16816.3
    534440     16819.4
    534480     16821.8
    534520     16820.9
    534560       16823
    534600     16827.1
    534640     16823.3
    534680     16827.1
    534720       16829
    534760     16829.8
    534800     16831.3
    534840     16832.3
    534880     16834.2
    534920     16838.1
    534960     16835.7
    535000     16837.7
    535040     16839.3
    535080     16840.2
    535120     16839.5
    535160     16842.6
    535200     16841.6
    535240     16844.6
    535280     16846.8
    535320       16846
    535360     16848.2
    535400     16852.3
    535440     16848.5
    535480     16852.2
    535520     16854.2
    535560       16855
    535600     16856.5
    535640     16857.5
    535680     16859.5
    535720     16863.3
    535760       16861
    535800     16862.9
    535840     16864.5
    535880     16865.4
    535920     16864.5
    535960     16867.8
    536000     16866.8
    536040     16869.8
    536080     16872.1
    536120     16871.1
    536160     16873.5
    536200     16877.5
    536240     16873.7
    536280     16877.4
    536320     16879.4
    536360     16880.2
    536400     16881.8
    536440     16882.8
    536480     16884.7
    536520     16888.4
    536560     16886.2
    536600     16888.1
    536640     16889.7
    536680     16890.6
    536720     16889.8
    536760       16893
    536800     16892.1
    536840     16895.1
    536880     16897.4
    536920     16896.4
    536960     16898.7
    537000     16902.7
    537040     16898.9
    537080     16902.6
    537120     16904.6
    537160     16905.4
    537200     16907.1
    537240     16908.1
    537280       16910
    537320     16913.7
    537360     16911.4
    537400     16913.3
    537440     16915.1
    537480     16915.9
    537520     16914.9
    537560     16918.2
    537600     16917.4
    537640     16920.3
    537680     16922.6
    537720     16921.7
    537760     16923.8
    537800     16927.9
    537840     16924.2
    537880     16927.8
    537920     16929.7
    537960     16930.5
    538000     16932.3
    538040     16933.3
    538080     16935.2
    538120     16938.9
    538160     16936.8
    538200     16938.5
    538240     16940.3
    538280     16941.2
    538320     16940.2
    538360     16943.5
    538400     16942.6
    538440     16945.5
    538480     16947.6
    538520       16947
    538560     16948.9
    538600     16953.1
    538640     16949.3
    538680     16952.8
    538720     16954.9
    538760     16955.7
    538800     16957.6
    538840     16958.5
    538880     16960.5
    538920     16964.2
    538960       16962
    539000     16963.7
    539040     16965.4
    539080     16966.5
    539120     16965.3
    539160     16968.8
    539200     16967.8
    539240     16970.8
    539280     16972.9
    539320     16972.2
    539360     16974.1
    539400     16978.4
    539440     16974.7
    539480       16978
    539520     16980.2
    539560       16981
    539600     16982.7
    539640     16983.8
    539680     16985.7
    539720     16989.6
    539760     16987.2
    539800     16988.9
    539840     16990.6
    539880     16991.7
    539920     16990.6
    539960       16994
    540000       16993
    540040     16996.1
    540080     16998.1
    540120     16997.4
    540160     16999.3
    540200     17003.7
    540240     16999.8
    540280     17003.2
    540320     17005.5
    540360     17006.4
    540400     17007.9
    540440       17009
    540480     17010.9
    540520     17014.8
    540560     17012.5
    540600     17014.2
    540640     17015.8
    540680     17016.8
    540720     17015.8
    540760     17019.3
    540800     17018.1
    540840     17021.4
    540880     17023.3
    540920     17022.5
    540960     17024.5
    541000       17029
    541040     17025.1
    541080     17028.4
    541120     17030.6
    541160     17031.6
    541200     17033.1
    541240     17034.2
    541280     17035.9
    541320     17040.3
    541360     17037.7
    541400     17039.5
    541440       17041
    541480       17042
    541520       17041
    541560     17044.5
    541600     17043.4
    541640     17046.6
    541680     17048.4
    541720     17047.7
    541760     17049.8
    541800     17054.1
    541840     17050.3
    541880     17053.7
    541920     17055.8
    541960     17056.9
    542000     17058.5
    542040     17059.4
    542080     17061.1
    542120     17065.4
    542160       17063
    542200     17064.7
    542240     17066.3
    542280     17067.2
    542320     17066.2
    542360     17069.7
    542400     17068.6
    542440     17071.9
    542480     17073.6
    542520     17072.9
    542560     17075.1
    542600     17079.3
    542640     17075.5
    542680     17078.9
    542720       17081
    542760       17082
    542800     17083.7
    542840     17084.6
    542880     17086.3
    542920     17090.6
    542960     17088.2
    543000     17089.9
    543040     17091.6
    543080     17092.5
    543120     17091.5
    543160       17095
    543200     17093.8
    543240     17097.2
    543280     17098.8
    543320     17098.2
    543360     17100.4
    543400     17104.5
    543440     17100.8
    543480     17104.3
    543520     17106.3
    543560     17107.3
    543600     17109.1
    543640     17109.8
    543680     17111.5
    543720     17115.8
    543760     17113.4
    543800     17115.2
    543840     17116.8
    543880     17117.7
    543920     17116.8
    543960     17120.3
    544000     17119.1
    544040     17122.6
    544080       17124
    544120     17123.4
    544160     17125.7
    544200     17129.9
    544240       17126
    544280     17129.5
    544320     17131.5
    544360     17132.5
    544400     17134.4
    544440     17135.1
    544480     17136.7
    544520     17141.1
    544560     17138.7
    544600     17140.3
    544640     17141.9
    544680       17143
    544720     17142.2
    544760     17145.5
    544800     17144.4
    544840     17147.8
    544880     17149.2
    544920     17148.6
    544960       17151
    545000     17155.1
    545040     17151.3
    545080     17154.9
    545120     17156.8
    545160     17157.9
    545200     17159.7
    545240     17160.2
    545280     17161.9
    545320     17166.4
    545360     17163.8
    545400     17165.7
    545440     17167.4
    545480     17168.3
    545520     17167.4
    545560     17170.7
    545600     17169.6
    545640       17173
    545680     17174.5
    545720     17173.9
    545760     17176.3
    545800     17180.4
    545840     17176.7
    545880     17180.1
    545920     17182.1
    545960     17183.1
    546000     17184.9
    546040     17185.5
    546080     17187.2
    546120     17191.6
    546160     17189.1
    546200     17191.1
    546240     17192.7
    546280     17193.6
    546320     17192.8
    546360       17196
    546400     17194.8
    546440     17198.4
    546480     17199.8
    546520     17199.2
    546560     17201.7
    546600     17205.6
    546640     17201.9
    546680     17205.5
    546720     17207.4
    546760     17208.4
    546800     17210.2
    546840     17210.8
    546880     17212.4
    546920       17217
    546960     17214.4
    547000     17216.4
    547040     17218.1
    547080     17219.1
    547120     17218.1
    547160     17221.4
    547200     17220.2
    547240     17223.7
    547280     17225.1
    547320     17224.7
    547360     17227.1
    547400     17230.8
    547440     17227.3
    547480     17230.7
    547520     17232.7
    547560     17233.8
    547600     17235.6
    547640     17236.2
    547680     17237.7
    547720     17242.4
    547760     17239.7
    547800     17241.7
    547840     17243.4
    547880     17244.3
    547920     17243.4
    547960     17246.7
    548000     17245.4
    548040       17249
    548080     17250.3
    548120       17250
    548160     17252.4
    548200     17256.1
    548240     17252.5
    548280       17256
    548320     17258.2
    548360     17259.2
    548400     17260.8
    548440     17261.6
    548480       17263
    548520     17267.7
    548560       17265
    548600       17267
    548640     17268.8
    548680     17269.7
    548720     17268.7
    548760       17272
    548800     17270.8
    548840     17274.4
    548880     17275.7
    548920     17275.4
    548960     17277.8
    549000     17281.5
    549040     17277.8
    549080     17281.5
    549120     17283.8
    549160     17284.5
    549200     17286.1
    549240     17286.9
    549280     17288.4
    549320     17293.1
    549360     17290.3
    549400     17292.3
    549440       17294
    549480       17295
    549520     17294.2
    549560     17297.4
    549600     17296.1
    549640     17299.7
    549680     17301.2
    549720     17300.7
    549760     17303.1
    549800     17306.9
    549840     17303.1
    549880     17306.9
    549920     17309.2
    549960     17309.9
    550000     17311.5
    550040     17312.3
    550080     17313.8
    550120     17318.4
    550160     17315.6
    550200     17317.6
    550240     17319.3
    550280     17320.5
    550320     17319.5
    550360     17322.7
    550400     17321.4
    550440     17325.2
    550480     17326.4
    550520       17326
    550560     17328.4
    550600       17332
    550640     17328.6
    550680     17332.2
    550720     17334.5
    550760     17335.3
    550800     17336.9
    550840     17337.6
    550880     17339.1
    550920     17343.7
    550960     17341.1
    551000     17342.9
    551040     17344.7
    551080     17345.8
    551120     17344.8
    551160       17348
    551200     17346.7
    551240     17350.4
    551280     17351.6
    551320     17351.5
    551360     17353.8
    551400     17357.4
    551440       17354
    551480     17357.6
    551520     17359.8
    551560     17360.5
    551600     17362.3
    551640     17362.9
    551680     17364.5
    551720       17369
    551760     17366.3
    551800     17368.2
    551840     17370.1
    551880       17371
    551920     17370.2
    551960     17373.4
    552000     17372.2
    552040     17375.8
    552080       17377
    552120     17376.9
    552160     17379.3
    552200     17382.7
    552240     17379.3
    552280       17383
    552320     17385.1
    552360       17386
    552400     17387.6
    552440     17388.2
    552480     17389.7
    552520     17394.3
    552560     17391.7
    552600     17393.6
    552640     17395.6
    552680     17396.4
    552720     17395.4
    552760     17398.7
    552800     17397.6
    552840     17401.4
    552880     17402.5
    552920     17402.2
    552960     17404.7
    553000     17408.3
    553040     17404.6
    553080     17408.3
    553120     17410.5
    553160     17411.3
    553200       17413
    553240     17413.6
    553280     17415.1
    553320     17419.7
    553360       17417
    553400       17419
    553440       17421
    553480     17421.8
    553520     17420.8
    553560       17424
    553600     17422.9
    553640     17426.8
    553680     17427.8
    553720     17427.5
    553760       17430
    553800     17433.6
    553840     17429.9
    553880     17433.7
    553920     17435.8
    553960     17436.5
    554000     17438.5
    554040       17439
    554080     17440.2
    554120     17444.9
    554160     17442.5
    554200     17444.3
    554240     17446.2
    554280     17447.1
    554320     17446.2
    554360     17449.5
    554400     17448.3
    554440     17452.2
    554480     17453.3
    554520     17452.9
    554560     17455.3
    554600     17459.1
    554640     17455.2
    554680     17459.2
    554720     17461.3
    554760     17461.9
    554800     17463.8
    554840     17464.5
    554880     17465.6
    554920     17470.3
    554960     17467.9
    555000     17469.8
    555040     17471.4
    555080     17472.5
    555120     17471.5
    555160       17475
    555200     17473.7
    555240     17477.5
    555280     17478.5
    555320     17478.2
    555360     17480.8
    555400     17484.5
    555440     17480.5
    555480     17484.6
    555520     17486.8
    555560     17487.3
    555600     17489.1
    555640     17489.9
    555680     17490.8
    555720     17495.8
    555760     17493.2
    555800     17495.3
    555840     17496.9
    555880     17497.9
    555920     17496.9
    555960     17500.5
    556000     17499.1
    556040       17503
    556080     17503.9
    556120     17503.6
    556160     17506.2
    556200     17509.7
    556240       17506
    556280     17509.8
    556320     17512.1
    556360     17512.6
    556400     17514.5
    556440     17515.2
    556480     17516.2
    556520     17521.2
    556560     17518.7
    556600     17520.4
    556640     17522.2
    556680     17523.2
    556720     17522.2
    556760     17525.8
    556800     17524.5
    556840     17528.2
    556880     17529.4
    556920       17529
    556960     17531.6
    557000       17535
    557040     17531.2
    557080     17535.3
    557120     17537.4
    557160       17538
    557200     17539.8
    557240     17540.7
    557280     17541.5
    557320     17546.5
    557360       17544
    557400     17545.8
    557440     17547.5
    557480     17548.6
    557520     17547.6
    557560     17551.1
    557600     17549.9
    557640     17553.4
    557680     17554.7
    557720     17554.2
    557760     17556.9
    557800     17560.2
    557840     17556.5
    557880     17560.6
    557920     17562.8
    557960     17563.2
    558000       17565
    558040       17566
    558080     17566.7
    558120     17571.8
    558160     17569.3
    558200     17571.1
    558240     17572.8
    558280     17573.9
    558320     17572.8
    558360     17576.3
    558400     17575.1
    558440     17578.7
    558480       17580
    558520     17579.4
    558560       17582
    558600     17585.5
    558640     17581.8
    558680     17585.8
    558720       17588
    558760     17588.4
    558800     17590.3
    558840     17591.2
    558880     17591.9
    558920       17597
    558960     17594.5
    559000     17596.5
    559040       17598
    559080     17599.1
    559120     17598.2
    559160     17601.5
    559200     17600.3
    559240       17604
    559280     17605.3
    559320     17604.7
    559360     17607.3
    559400     17610.7
    559440       17607
    559480     17611.1
    559520     17613.4
    559560     17613.5
    559600     17615.6
    559640     17616.6
    559680     17617.1
    559720     17622.3
    559760     17619.6
    559800     17621.8
    559840     17623.4
    559880     17624.4
    559920     17623.5
    559960     17626.8
    560000     17625.5
    560040     17629.3
    560080     17630.6
    560120     17629.9
    560160     17632.5
    560200       17636
    560240     17632.2
    560280     17636.5
    560320     17638.6
    560360     17638.7
    560400     17640.8
    560440     17641.9
    560480     17642.4
    560520     17647.6
    560560       17645
    560600       17647
    560640     17648.7
    560680     17649.8
    560720     17648.7
    560760     17652.1
    560800     17650.9
    560840     17654.5
    560880     17656.1
    560920     17655.2
    560960     17657.7
    561000     17661.2
    561040     17657.6
    561080     17661.7
    561120     17663.9
    561160     17664.1
    561200     17666.2
    561240     17667.2
    561280     17667.7
    561320     17672.7
    561360     17670.1
    561400     17672.3
    561440       17674
    561480       17675
    561520     17673.8
    561560     17677.4
    561600     17676.1
    561640     17679.7
    561680     17681.3
    561720     17680.5
    561760     17682.9
    561800     17686.4
    561840     17682.9
    561880       17687
    561920     17689.1
    561960     17689.3
    562000     17691.5
    562040     17692.6
    562080     17692.9
    562120       17698
    562160     17695.3
    562200     17697.7
    562240     17699.2
    562280     17700.3
    562320       17699
    562360     17702.6
    562400     17701.3
    562440     17704.9
    562480     17706.5
    562520     17705.7
    562560     17708.2
    562600     17711.6
    562640       17708
    562680       17712
    562720     17714.4
    562760     17714.7
    562800     17716.7
    562840     17717.7
    562880     17717.8
    562920     17723.2
    562960     17720.6
    563000       17723
    563040     17724.4
    563080     17725.6
    563120     17724.2
    563160     17727.7
    563200     17726.4
    563240     17730.2
    563280     17731.7
    563320     17730.9
    563360     17733.3
    563400     17736.9
    563440     17733.3
    563480     17737.2
    563520     17739.6
    563560     17739.9
    563600     17741.9
    563640     17742.9
    563680     17743.2
    563720     17748.4
    563760     17745.8
    563800     17748.2
    563840     17749.7
    563880     17750.8
    563920     17749.3
    563960     17752.9
    564000     17751.6
    564040     17755.4
    564080     17756.8
    564120     17756.1
    564160     17758.6
    564200     17762.1
    564240     17758.5
    564280     17762.2
    564320     17764.7
    564360       17765
    564400     17767.1
    564440       17768
    564480     17768.5
    564520     17773.5
    564560       17771
    564600     17773.5
    564640     17774.8
    564680     17775.9
    564720     17774.6
    564760       17778
    564800     17776.7
    564840     17780.4
    564880     17781.9
    564920     17781.1
    564960     17783.6
    565000     17787.2
    565040     17783.5
    565080     17787.4
    565120       17790
    565160       17790
    565200     17792.2
    565240     17793.2
    565280     17793.6
    565320     17798.7
    565360     17796.1
    565400     17798.7
    565440     17799.9
    565480     17801.1
    565520     17799.7
    565560     17803.1
    565600     17801.9
    565640     17805.6
    565680     17807.1
    565720     17806.3
    565760     17808.8
    565800     17812.3
    565840     17808.6
    565880     17812.7
    565920       17815
    565960     17815.1
    566000     17817.4
    566040     17818.1
    566080     17818.7
    566120     17823.8
    566160     17821.3
    566200     17823.8
    566240     17825.2
    566280     17826.2
    566320     17824.8
    566360     17828.1
    566400     17826.9
    566440     17830.8
    566480     17832.3
    566520     17831.5
    566560     17833.9
    566600     17837.5
    566640     17833.8
    566680     17837.7
    566720     17840.1
    566760     17840.2
    566800     17842.5
    566840     17843.3
    566880     17843.9
    566920       17849
    566960     17846.5
    567000     17848.9
    567040     17850.1
    567080     17851.4
    567120     17849.8
    567160     17853.1
    567200       17852
    567240       17856
    567280     17857.4
    567320     17856.6
    567360     17859.2
    567400     17862.5
    567440       17859
    567480       17863
    567520     17865.1
    567560     17865.4
    567600     17867.6
    567640     17868.4
    567680     17868.9
    567720     17874.2
    567760     17871.5
    567800     17874.1
    567840     17875.3
    567880     17876.5
    567920     17875.2
    567960     17878.3
    568000       17877
    568040     17881.1
    568080     17882.6
    568120     17881.7
    568160     17884.4
    568200     17887.6
    568240     17884.2
    568280     17888.1
    568320     17890.4
    568360     17890.5
    568400     17892.8
    568440     17893.4
    568480     17893.9
    568520     17899.2
    568560     17896.5
    568600     17899.1
    568640     17900.4
    568680     17901.5
    568720     17900.3
    568760     17903.3
    568800       17902
    568840     17906.3
    568880     17907.6
    568920     17906.8
    568960     17909.5
    569000     17912.8
    569040     17909.3
    569080     17913.4
    569120     17915.5
    569160     17915.6
    569200     17917.8
    569240     17918.6
    569280       17919
    569320     17924.5
    569360     17921.7
    569400     17924.2
    569440     17925.5
    569480     17926.6
    569520     17925.4
    569560     17928.4
    569600     17927.1
    569640     17931.4
    569680     17932.7
    569720     17931.7
    569760     17934.5
    569800     17937.9
    569840     17934.4
    569880     17938.6
    569920     17940.7
    569960     17940.6
    570000       17943
    570040     17943.7
    570080     17944.2
    570120     17949.5
    570160     17946.7
    570200     17949.3
    570240     17950.7
    570280     17951.7
    570320     17950.5
    570360     17953.6
    570400     17952.2
    570440     17956.5
    570480       17958
    570520     17956.8
    570560     17959.8
    570600     17963.2
    570640     17959.7
    570680     17963.8
    570720     17965.9
    570760     17965.9
    570800     17968.3
    570840     17968.9
    570880     17969.3
    570920     17974.8
    570960     17971.9
    571000     17974.6
    571040     17975.8
    571080     17976.9
    571120     17975.9
    571160     17978.7
    571200     17977.3
    571240     17981.7
    571280     17983.1
    571320     17982.1
    571360     17984.9
    571400     17988.3
    571440     17984.7
    571480     17988.9
    571520     17991.1
    571560     17991.1
    571600     17993.5
    571640       17994
    571680     17994.6
    571720     17999.9
    571760       17997
    571800     17999.7
    571840       18001
    571880     18002.2
    571920       18001
    571960     18003.9
    572000     18002.6
    572040     18006.9
    572080     18008.3
    572120     18007.3
    572160     18010.2
    572200     18013.4
    572240     18009.9
    572280     18014.1
    572320     18016.2
    572360     18016.5
    572400     18018.8
    572440     18019.3
    572480     18019.6
    572520       18025
    572560     18022.1
    572600     18024.8
    572640     18026.2
    572680     18027.4
    572720     18026.2
    572760     18029.1
    572800     18027.7
    572840       18032
    572880     18033.5
    572920     18032.5
    572960     18035.4
    573000     18038.5
    573040     18035.1
    573080     18039.3
    573120     18041.3
    573160     18041.7
    573200       18044
    573240     18044.4
    573280     18044.9
    573320     18050.2
    573360     18047.4
    573400     18050.1
    573440     18051.4
    573480     18052.6
    573520     18051.5
    573560     18054.3
    573600     18052.9
    573640     18057.2
    573680     18058.7
    573720     18057.7
    573760     18060.5
    573800     18063.5
    573840     18060.3
    573880     18064.4
    573920     18066.4
    573960     18066.9
    574000     18069.2
    574040     18069.5
    574080     18069.8
    574120     18075.5
    574160     18072.4
    574200     18075.3
    574240     18076.4
    574280     18077.8
    574320     18076.7
    574360     18079.4
    574400     18078.1
    574440     18082.5
    574480     18083.8
    574520     18082.7
    574560     18085.7
    574600     18088.7
    574640     18085.5
    574680     18089.5
    574720     18091.6
    574760     18092.2
    574800     18094.2
    574840     18094.5
    574880     18094.9
    574920     18100.8
    574960     18097.5
    575000     18100.3
    575040     18101.6
    575080     18102.9
    575120     18101.8
    575160     18104.6
    575200     18103.1
    575240     18107.5
    575280     18108.7
    575320     18107.7
    575360     18110.5
    575400     18113.7
    575440     18110.8
    575480     18114.7
    575520     18116.9
    575560     18117.3
    575600     18119.4
    575640     18119.8
    575680     18119.9
    575720     18125.9
    575760     18122.7
    575800     18125.3
    575840     18126.8
    575880     18127.9
    575920     18126.9
    575960     18129.7
    576000     18128.3
    576040     18132.9
    576080       18134
    576120       18133
    576160     18135.7
    576200     18138.9
    576240     18135.8
    576280     18139.9
    576320       18142
    576360     18142.6
    576400     18144.3
    576440     18144.9
    576480     18144.9
    576520       18151
    576560     18147.9
    576600     18150.5
    576640       18152
    576680       18153
    576720     18152.1
    576760       18155
    576800     18153.4
    576840       18158
    576880     18159.1
    576920     18158.2
    576960     18160.6
    577000     18163.9
    577040     18160.9
    577080       18165
    577120     18167.2
    577160     18167.7
    577200     18169.3
    577240     18170.1
    577280       18170
    577320     18176.2
    577360     18173.1
    577400     18175.6
    577440     18177.3
    577480     18178.2
    577520     18177.3
    577560     18180.1
    577600     18178.4
    577640     18183.1
    577680     18184.1
    577720     18183.3
    577760     18185.8
    577800       18189
    577840     18186.1
    577880     18190.2
    577920     18192.4
    577960     18192.7
    578000     18194.4
    578040     18195.2
    578080     18195.2
    578120     18201.4
    578160     18198.2
    578200     18200.7
    578240     18202.2
    578280     18203.4
    578320     18202.4
    578360     18205.2
    578400     18203.8
    578440     18208.1
    578480     18209.1
    578520     18208.4
    578560     18210.9
    578600       18214
    578640     18211.3
    578680     18215.4
    578720     18217.7
    578760     18217.9
    578800     18219.6
    578840     18220.4
    578880     18220.4
    578920     18226.6
    578960     18223.1
    579000     18225.9
    579040     18227.3
    579080     18228.5
    579120     18227.6
    579160     18230.4
    579200       18229
    579240     18233.1
    579280     18234.1
    579320     18233.5
    579360       18236
    579400     18239.1
    579440     18236.3
    579480     18240.4
    579520     18242.8
    579560       18243
    579600     18244.8
    579640     18245.5
    579680     18245.7
    579720     18251.8
    579760     18248.3
    579800     18251.1
    579840     18252.3
    579880     18253.5
    579920     18252.7
    579960     18255.6
    580000     18254.2
    580040     18258.2
    580080     18259.2
    580120     18258.6
    580160     18261.2
    580200     18264.2
    580240     18261.5
    580280     18265.6
    580320       18268
    580360     18267.9
    580400     18269.9
    580440     18270.5
    580480     18270.7
    580520     18276.8
    580560     18273.3
    580600     18276.2
    580640     18277.6
    580680     18278.6
    580720     18277.7
    580760     18280.7
    580800     18279.2
    580840     18283.3
    580880     18284.4
    580920     18283.6
    580960     18286.3
    581000     18289.4
    581040     18286.7
    581080     18290.8
    581120     18293.2
    581160       18293
    581200     18294.9
    581240     18295.6
    581280     18295.8
    581320       18302
    581360     18298.6
    581400     18301.4
    581440     18302.6
    581480     18303.7
    581520     18302.7
    581560     18305.9
    581600     18304.4
    581640     18308.5
    581680     18309.5
    581720     18308.5
    581760     18311.3
    581800     18314.5
    581840     18311.8
    581880     18315.9
    581920     18318.5
    581960     18318.2
    582000       18320
    582040     18320.9
    582080     18320.9
    582120     18327.2
    582160     18323.8
    582200     18326.4
    582240     18327.8
    582280     18328.7
    582320       18328
    582360     18331.1
    582400     18329.5
    582440     18333.5
    582480     18334.7
    582520     18333.6
    582560     18336.5
    582600     18339.6
    582640     18336.8
    582680     18341.1
    582720     18343.7
    582760     18343.2
    582800     18345.2
    582840     18346.1
    582880       18346
    582920     18352.3
    582960       18349
    583000     18351.6
    583040       18353
    583080     18353.8
    583120     18353.2
    583160     18356.3
    583200     18354.5
    583240     18358.5
    583280     18359.7
    583320     18358.8
    583360     18361.6
    583400     18364.7
    583440     18361.8
    583480     18366.2
    583520     18368.7
    583560     18368.4
    583600     18370.5
    583640     18371.2
    583680       18371
    583720     18377.4
    583760     18374.2
    583800     18376.6
    583840     18378.2
    583880     18378.8
    583920     18378.2
    583960     18381.5
    584000     18379.6
    584040     18383.6
    584080     18384.7
    584120     18383.9
    584160     18386.7
    584200     18389.9
    584240       18387
    584280     18391.3
    584320     18393.8
    584360     18393.7
    584400     18395.7
    584440     18396.5
    584480       18396
    584520     18402.6
    584560     18399.4
    584600     18401.8
    584640     18403.3
    584680       18404
    584720     18403.3
    584760     18406.7
    584800     18404.8
    584840     18408.9
    584880       18410
    584920     18409.1
    584960     18411.9
    585000     18414.8
    585040     18412.2
    585080     18416.5
    585120     18418.9
    585160     18418.7
    585200     18420.8
    585240     18421.6
    585280       18421
    585320     18427.8
    585360     18424.5
    585400     18426.9
    585440     18428.5
    585480     18429.3
    585520     18428.4
    585560       18432
    585600       18430
    585640     18433.9
    585680     18435.2
    585720     18434.3
    585760     18437.2
    585800       18440
    585840     18437.3
    585880     18441.6
    585920     18444.1
    585960     18443.8
    586000     18445.9
    586040     18446.9
    586080     18446.3
    586120     18452.9
    586160     18449.8
    586200     18452.2
    586240     18453.6
    586280     18454.4
    586320     18453.6
    586360     18457.2
    586400     18455.2
    586440     18459.1
    586480     18460.3
    586520     18459.4
    586560     18462.5
    586600     18465.3
    586640     18462.5
    586680     18466.7
    586720     18469.4
    586760       18469
    586800       18471
    586840       18472
    586880     18471.6
    586920     18478.2
    586960     18474.7
    587000     18477.4
    587040     18478.9
    587080     18479.6
    587120     18478.6
    587160     18482.5
    587200     18480.5
    587240     18484.4
    587280     18485.5
    587320     18484.5
    587360     18487.7
    587400     18490.5
    587440     18487.7
    587480     18491.8
    587520     18494.8
    587560     18494.5
    587600     18496.2
    587640     18497.3
    587680     18496.9
    587720     18503.4
    587760     18500.1
    587800     18502.6
    587840     18504.1
    587880     18504.9
    587920       18504
    587960     18507.6
    588000     18505.6
    588040     18509.7
    588080     18510.7
    588120     18509.8
    588160     18512.9
    588200     18515.6
    588240     18512.9
    588280     18517.2
    588320       18520
    588360     18519.6
    588400     18521.5
    588440     18522.5
    588480     18522.2
    588520     18528.5
    588560     18525.4
    588600     18527.8
    588640     18529.3
    588680     18530.1
    588720     18529.2
    588760       18533
    588800     18530.9
    588840     18534.8
    588880     18535.9
    588920     18535.1
    588960     18538.1
    589000     18540.7
    589040     18538.1
    589080     18542.4
    589120     18545.2
    589160     18544.7
    589200     18546.7
    589240     18547.7
    589280     18547.5
    589320     18553.7
    589360     18550.6
    589400       18553
    589440     18554.6
    589480     18555.3
    589520     18554.3
    589560     18558.3
    589600     18556.2
    589640     18560.1
    589680     18561.2
    589720     18560.3
    589760     18563.3
    589800     18565.9
    589840     18563.4
    589880     18567.5
    589920     18570.4
    589960     18570.1
    590000     18571.8
    590040     18572.9
    590080     18572.8
    590120       18579
    590160     18575.8
    590200     18578.2
    590240     18579.7
    590280     18580.5
    590320     18579.5
    590360     18583.5
    590400     18581.4
    590440     18585.4
    590480     18586.5
    590520     18585.6
    590560     18588.5
    590600     18591.1
    590640     18588.8
    590680     18592.7
    590720     18595.6
    590760     18595.2
    590800       18597
    590840     18598.1
    590880     18597.9
    590920     18604.1
    590960       18601
    591000     18603.4
    591040     18604.8
    591080     18605.8
    591120     18604.7
    591160     18608.5
    591200     18606.5
    591240     18610.6
    591280     18611.5
    591320     18610.7
    591360     18613.6
    591400     18616.2
    591440       18614
    591480     18617.7
    591520     18620.7
    591560     18620.3
    591600       18622
    591640     18623.2
    591680       18623
    591720     18629.3
    591760     18626.1
    591800     18628.6
    591840       18630
    591880     18630.8
    591920     18629.9
    591960     18633.7
    592000     18631.7
    592040     18635.8
    592080     18636.8
    592120     18635.7
    592160     18638.8
    592200     18641.2
    592240     18639.1
    592280     18642.9
    592320     18645.9
    592360     18645.5
    592400     18647.1
    592440       18648
    592480     18648.1
    592520     18654.5
    592560     18651.5
    592600     18653.8
    592640     18655.2
    592680       18656
    592720     18655.1
    592760     18658.9
    592800     18656.8
    592840       18661
    592880     18661.9
    592920     18660.7
    592960     18664.1
    593000     18666.3
    593040     18664.4
    593080       18668
    593120     18671.1
    593160     18670.6
    593200     18672.2
    593240     18673.2
    593280     18673.2
    593320     18679.9
    593360     18676.7
    593400     18679.1
    593440     18680.3
    593480     18681.1
    593520     18680.3
    593560     18683.9
    593600     18682.1
    593640     18686.2
    593680     18687.1
    593720     18685.8
    593760     18689.3
    593800     18691.4
    593840     18689.7
    593880     18693.1
    593920     18696.3
    593960     18695.8
    594000     18697.3
    594040     18698.4
    594080     18698.5
    594120       18705
    594160       18702
    594200     18704.3
    594240     18705.4
    594280     18706.3
    594320     18705.5
    594360     18708.8
    594400     18707.2
    594440     18711.2
    594480     18712.4
    594520     18710.9
    594560     18714.5
    594600     18716.5
    594640     18714.6
    594680     18718.1
    594720     18721.3
    594760     18720.8
    594800     18722.4
    594840     18723.6
    594880     18723.7
    594920     18730.3
    594960     18727.1
    595000     18729.5
    595040     18730.7
    595080     18731.3
    595120     18730.7
    595160       18734
    595200     18732.7
    595240     18736.5
    595280     18737.4
    595320     18736.2
    595360     18739.6
    595400     18741.7
    595440     18739.9
    595480     18743.3
    595520     18746.5
    595560     18745.8
    595600     18747.6
    595640     18748.8
    595680       18749
    595720     18755.4
    595760     18752.3
    595800     18754.7
    595840     18755.8
    595880     18756.4
    595920       18756
    595960     18759.2
    596000     18757.8
    596040     18761.7
    596080     18762.5
    596120     18761.5
    596160     18764.7
    596200     18766.9
    596240     18765.1
    596280     18768.5
    596320     18771.8
    596360     18771.1
    596400     18772.8
    596440     18773.9
    596480     18774.3
    596520     18780.6
    596560     18777.5
    596600       18780
    596640     18780.9
    596680     18781.6
    596720     18781.1
    596760     18784.3
    596800     18782.9
    596840     18786.7
    596880     18787.7
    596920     18786.7
    596960     18789.8
    597000       18792
    597040     18790.3
    597080     18793.8
    597120     18797.1
    597160     18796.3
    597200     18797.8
    597240     18799.2
    597280     18799.5
    597320     18805.8
    597360     18802.7
    597400     18805.2
    597440     18806.2
    597480     18806.7
    597520     18806.3
    597560     18809.5
    597600     18808.1
    597640       18812
    597680     18812.9
    597720     18811.8
    597760     18814.9
    597800     18817.3
    597840     18815.6
    597880     18818.8
    597920     18822.4
    597960     18821.5
    598000     18823.2
    598040     18824.3
    598080     18824.7
    598120     18830.8
    598160       18828
    598200     18830.4
    598240     18831.4
    598280     18831.8
    598320     18831.6
    598360     18834.7
    598400     18833.4
    598440     18837.1
    598480     18837.9
    598520       18837
    598560     18840.1
    598600     18842.3
    598640     18840.8
    598680       18844
    598720     18847.7
    598760     18846.6
    598800     18848.5
    598840     18849.4
    598880     18849.9
    598920     18856.1
    598960     18853.1
    599000     18855.6
    599040     18856.7
    599080     18856.9
    599120     18856.4
    599160     18859.7
    599200     18858.4
    599240     18862.2
    599280       18863
    599320     18862.2
    599360     18865.2
    599400     18867.4
    599440     18865.8
    599480     18869.3
    599520     18872.7
    599560     18871.7
    599600     18873.5
    599640     18874.5
    599680     18875.1
    599720     18881.3
    599760     18878.3
    599800     18880.8
    599840     18881.9
    599880       18882
    599920     18881.8
    599960     18884.8
    600000     18883.8
    600040     18887.5
    600080     18888.2
    600120     18887.3
    600160     18890.4
    600200     18892.5
    600240     18890.8
    600280     18894.5
    600320     18897.7
    600360     18896.7
    600400     18898.7
    600440     18899.7
    600480     18900.4
    600520     18906.5
    600560     18903.4
    600600       18906
    600640     18907.2
    600680     18907.1
    600720     18906.9
    600760     18909.9
    600800     18908.9
    600840     18912.8
    600880     18913.2
    600920     18912.4
    600960     18915.6
    601000     18917.8
    601040     18916.2
    601080     18919.7
    601120     18922.8
    601160     18921.8
    601200     18924.1
    601240     18924.7
    601280     18925.4
    601320     18931.7
    601360     18928.7
    601400     18931.3
    601440     18932.4
    601480     18932.3
    601520     18932.1
    601560       18935
    601600     18934.2
    601640     18937.9
    601680     18938.4
    601720     18937.6
    601760     18940.9
    601800       18943
    601840     18941.3
    601880     18944.8
    601920     18947.9
    601960       18947
    602000     18949.1
    602040     18949.8
    602080     18950.4
    602120       18957
    602160     18953.6
    602200     18956.4
    602240     18957.6
    602280     18957.4
    602320     18957.2
    602360       18960
    602400     18959.3
    602440     18963.1
    602480     18963.5
    602520     18962.7
    602560       18966
    602600     18968.2
    602640     18966.5
    602680     18969.9
    602720       18973
    602760     18972.3
    602800     18974.3
    602840     18974.9
    602880     18975.7
    602920     18982.1
    602960     18978.7
    603000     18981.5
    603040     18982.8
    603080     18982.6
    603120     18982.3
    603160     18985.1
    603200     18984.5
    603240     18988.4
    603280     18988.6
    603320     18987.8
    603360     18991.1
    603400     18993.4
    603440     18991.6
    603480       18995
    603520     18998.2
    603560     18997.4
    603600     18999.3
    603640       19000
    603680     19000.6
    603720     19007.1
    603760     19003.8
    603800     19006.4
    603840     19007.8
    603880     19007.8
    603920     19007.5
    603960     19010.1
    604000     19009.6
    604040     19013.5
    604080     19013.3
    604120     19012.8
    604160       19016
    604200     19018.3
    604240     19016.7
    604280     19019.9
    604320     19023.1
    604360     19022.3
    604400     19024.2
    604440       19025
    604480     19025.6
    604520     19032.1
    604560     19028.7
    604600     19031.4
    604640       19033
    604680     19032.7
    604720     19032.5
    604760     19035.1
    604800     19034.5
    604840     19038.4
    604880     19038.2
    604920     19037.7
    604960     19040.9
    605000     19043.2
    605040     19041.6
    605080       19045
    605120       19048
    605160     19047.4
    605200     19049.2
    605240     19049.9
    605280     19050.7
    605320     19057.1
    605360     19053.7
    605400     19056.4
    605440     19058.1
    605480     19057.7
    605520     19057.5
    605560     19059.8
    605600     19059.4
    605640     19063.5
    605680     19063.3
    605720     19062.6
    605760     19065.9
    605800     19068.1
    605840     19066.4
    605880       19070
    605920       19073
    605960     19072.2
    606000     19074.3
    606040     19074.7
    606080     19075.6
    606120     19082.1
    606160     19078.7
    606200     19081.3
    606240       19083
    606280     19082.6
    606320     19082.6
    606360     19084.7
    606400     19084.2
    606440     19088.4
    606480     19088.3
    606520     19087.5
    606560     19090.6
    606600     19093.1
    606640     19091.4
    606680     19095.2
    606720     19098.1
    606760     19097.4
    606800     19099.3
    606840     19099.8
    606880     19100.5
    606920     19107.2
    606960     19103.6
    607000     19106.3
    607040     19107.8
    607080     19107.5
    607120     19107.6
    607160     19109.5
    607200     19108.9
    607240     19113.6
    607280     19113.3
    607320     19112.5
    607360     19115.5
    607400       19118
    607440     19116.4
    607480     19119.9
    607520       19123
    607560     19122.2
    607600     19124.3
    607640     19124.7
    607680     19125.4
    607720     19132.1
    607760     19128.5
    607800     19131.3
    607840     19132.8
    607880     19132.4
    607920     19132.6
    607960     19134.5
    608000     19133.8
    608040     19138.5
    608080     19138.4
    608120     19137.6
    608160     19140.4
    608200     19142.9
    608240     19141.4
    608280     19144.8
    608320       19148
    608360     19147.2
    608400     19149.1
    608440     19149.8
    608480     19150.3
    608520       19157
    608560     19153.2
    608600       19156
    608640     19157.9
    608680     19157.4
    608720     19157.6
    608760     19159.6
    608800     19158.8
    608840     19163.5
    608880     19163.3
    608920     19162.5
    608960     19165.4
    609000     19167.9
    609040     19166.4
    609080     19169.8
    609120       19173
    609160     19172.2
    609200     19174.1
    609240     19174.7
    609280     19175.2
    609320     19182.1
    609360     19178.2
    609400       19181
    609440     19182.8
    609480     19182.4
    609520     19182.5
    609560     19184.5
    609600     19183.8
    609640     19188.4
    609680     19188.4
    609720     19187.5
    609760     19190.5
    609800     19192.9
    609840     19191.3
    609880     19194.8
    609920       19198
    609960     19197.2
    610000     19199.1
    610040     19199.8
    610080     19200.3
    610120     19207.1
    610160     19203.1
    610200       19206
    610240     19207.6
    610280     19207.5
    610320     19207.6
    610360     19209.6
    610400       19209
    610440     19213.4
    610480     19213.4
    610520     19212.5
    610560     19215.7
    610600     19217.9
    610640     19216.4
    610680       19220
    610720     19223.2
    610760     19222.2
    610800       19224
    610840     19224.9
    610880     19225.3
    610920       19232
    610960     19228.1
    611000       19231
    611040     19232.5
    611080     19232.5
    611120     19232.4
    611160     19234.5
    611200       19234
    611240     19238.4
    611280     19238.3
    611320     19237.3
    611360     19240.7
    611400     19242.7
    611440     19241.2
    611480     19244.8
    611520     19248.1
    611560     19247.2
    611600     19248.9
    611640     19249.7
    611680       19250
    611720       19257
    611760       19253
    611800       19256
    611840     19257.3
    611880     19257.3
    611920     19257.5
    611960     19259.6
    612000       19259
    612040     19263.3
    612080     19263.2
    612120     19262.1
    612160     19265.5
    612200     19267.6
    612240     19266.2
    612280     19269.7
    612320       19273
    612360     19272.2
    612400     19273.8
    612440     19274.7
    612480     19275.1
    612520       19282
    612560       19278
    612600     19280.8
    612640     19282.4
    612680     19282.4
    612720     19282.4
    612760     19284.3
    612800       19284
    612840     19288.4
    612880     19288.2
    612920     19287.2
    612960     19290.6
    613000     19292.7
    613040     19291.3
    613080     19294.6
    613120       19298
    613160     19297.1
    613200     19298.8
    613240     19299.8
    613280     19300.1
    613320     19306.9
    613360       19303
    613400     19305.9
    613440     19307.6
    613480     19307.5
    613520     19307.3
    613560     19309.2
    613600     19308.9
    613640     19313.3
    613680     19313.3
    613720     19312.3
    613760     19315.6
    613800     19317.9
    613840     19316.5
    613880     19319.6
    613920     19323.1
    613960     19322.3
    614000       19324
    614040     19324.9
    614080     19325.4
    614120       19332
    614160     19327.9
    614200     19330.9
    614240     19332.7
    614280     19332.5
    614320     19332.4
    614360     19334.4
    614400       19334
    614440     19338.3
    614480     19338.4
    614520     19337.3
    614560     19340.6
    614600     19342.7
    614640     19341.4
    614680     19344.9
    614720     19348.1
    614760     19347.4
    614800       19349
    614840     19350.1
    614880     19350.5
    614920     19357.2
    614960       19353
    615000     19355.9
    615040     19357.7
    615080     19357.6
    615120     19357.4
    615160     19359.7
    615200     19358.9
    615240     19363.4
    615280     19363.4
    615320     19362.5
    615360     19365.6
    615400     19367.6
    615440     19366.5
    615480     19369.9
    615520     19373.4
    615560     19372.5
    615600     19374.1
    615640     19375.2
    615680     19375.7
    615720     19382.4
    615760     19378.1
    615800     19380.8
    615840     19382.9
    615880     19382.8
    615920     19382.4
    615960     19384.9
    616000     19384.1
    616040     19388.5
    616080     19388.5
    616120     19387.4
    616160     19390.7
    616200     19392.6
    616240     19391.5
    616280     19395.1
    616320     19398.3
    616360     19397.6
    616400     19399.3
    616440     19400.3
    616480     19400.9
    616520     19407.5
    616560     19403.1
    616600       19406
    616640     19408.1
    616680       19408
    616720     19407.5
    616760     19409.9
    616800     19409.4
    616840     19413.6
    616880     19413.6
    616920     19412.5
    616960     19415.8
    617000     19417.7
    617040     19416.7
    617080     19420.4
    617120     19423.4
    617160     19422.9
    617200     19424.5
    617240     19425.5
    617280       19426
    617320     19432.5
    617360     19428.3
    617400     19431.3
    617440     19432.9
    617480     19433.1
    617520     19432.8
    617560     19434.9
    617600     19434.7
    617640     19438.6
    617680     19438.8
    617720     19437.7
    617760     19440.8
    617800     19442.9
    617840     19441.7
    617880     19445.7
    617920     19448.5
    617960       19448
    618000     19449.4
    618040     19450.7
    618080       19451
    618120     19457.7
    618160     19453.4
    618200     19456.4
    618240     19458.2
    618280     19458.2
    618320     19457.9
    618360       19460
    618400     19459.8
    618440     19463.8
    618480     19463.7
    618520     19462.7
    618560     19465.9
    618600     19467.7
    618640     19466.8
    618680     19470.8
    618720     19473.5
    618760       19473
    618800     19474.5
    618840     19475.8
    618880     19476.2
    618920     19482.9
    618960     19478.5
    619000     19481.4
    619040     19483.3
    619080     19483.2
    619120       19483
    619160     19485.1
    619200     19484.8
    619240     19488.7
    619280     19488.8
    619320     19487.8
    619360       19491
    619400     19492.7
    619440     19491.9
    619480     19495.8
    619520     19498.6
    619560     19498.1
    619600     19499.6
    619640     19500.9
    619680     19501.4
    619720     19508.1
    619760     19503.5
    619800     19506.5
    619840     19508.5
    619880     19508.3
    619920       19508
    619960     19510.3
    620000     19509.9
    620040     19513.7
    620080     19513.9
    620120     19512.8
    620160     19516.1
    620200     19517.8
    620240       19517
    620280       19521
    620320     19523.7
    620360     19523.1
    620400     19524.7
    620440       19526
    620480     19526.5
    620520       19533
    620560     19528.5
    620600     19531.7
    620640     19533.4
    620680     19533.6
    620720     19533.1
    620760     19535.4
    620800       19535
    620840     19538.9
    620880       19539
    620920       19538
    620960     19541.2
    621000       19543
    621040       19542
    621080       19546
    621120     19548.6
    621160     19548.1
    621200     19549.8
    621240     19551.1
    621280     19551.6
    621320     19558.1
    621360     19553.7
    621400     19556.9
    621440     19558.4
    621480     19558.8
    621520     19558.3
    621560     19560.5
    621600     19560.1
    621640     19563.9
    621680     19564.1
    621720     19563.1
    621760     19566.4
    621800     19568.1
    621840     19566.9
    621880     19571.2
    621920     19573.6
    621960     19573.2
    622000       19575
    622040     19576.1
    622080     19576.6
    622120     19583.1
    622160     19578.7
    622200       19582
    622240     19583.6
    622280     19583.7
    622320     19583.4
    622360     19585.7
    622400     19585.2
    622440       19589
    622480     19589.1
    622520     19588.2
    622560     19591.5
    622600     19593.2
    622640       19592
    622680     19596.2
    622720     19598.7
    622760     19598.3
    622800     19599.9
    622840     19601.1
    622880     19601.6
    622920     19608.2
    622960     19603.8
    623000       19607
    623040     19608.5
    623080     19608.8
    623120     19608.4
    623160     19610.9
    623200     19610.4
    623240       19614
    623280     19614.2
    623320     19613.2
    623360     19616.6
    623400     19618.3
    623440       19617
    623480     19621.2
    623520     19623.7
    623560     19623.3
    623600     19624.8
    623640     19626.3
    623680     19626.6
    623720     19633.1
    623760     19628.9
    623800     19632.1
    623840     19633.6
    623880     19633.7
    623920     19633.5
    623960     19635.9
    624000     19635.4
    624040     19639.2
    624080     19639.3
    624120     19638.3
    624160     19641.7
    624200     19643.4
    624240       19642
    624280     19646.2
    624320     19648.7
    624360     19648.3
    624400     19649.9
    624440     19651.3
    624480     19651.5
    624520     19658.2
    624560     19653.9
    624600     19657.2
    624640     19658.7
    624680     19658.9
    624720     19658.6
    624760       19661
    624800     19660.4
    624840     19664.2
    624880     19664.3
    624920     19663.3
    624960     19666.6
    625000     19668.4
    625040       19667
    625080     19671.3
    625120     19673.6
    625160     19673.2
    625200     19674.8
    625240     19676.2
    625280     19676.5
    625320     19683.2
    625360       19679
    625400     19682.2
    625440     19683.9
    625480     19683.9
    625520     19683.6
    625560     19686.2
    625600     19685.4
    625640     19689.2
    625680     19689.5
    625720     19688.3
    625760     19691.7
    625800     19693.4
    625840     19691.9
    625880     19696.4
    625920     19698.6
    625960     19698.3
    626000     19699.7
    626040     19701.2
    626080     19701.4
    626120     19708.4
    626160     19704.1
    626200     19707.1
    626240     19708.8
    626280       19709
    626320     19708.7
    626360     19711.3
    626400     19710.5
    626440     19714.2
    626480     19714.6
    626520     19713.5
    626560     19716.8
    626600     19718.3
    626640       19717
    626680     19721.2
    626720     19723.4
    626760     19723.4
    626800     19724.6
    626840     19726.1
    626880     19726.4
    626920     19733.2
    626960     19729.2
    627000     19732.1
    627040     19733.8
    627080     19733.9
    627120     19733.5
    627160     19736.4
    627200     19735.3
    627240     19739.2
    627280     19739.3
    627320     19738.4
    627360     19741.8
    627400     19743.2
    627440     19741.9
    627480     19745.9
    627520     19748.5
    627560     19748.3
    627600     19749.4
    627640       19751
    627680     19751.5
    627720       19758
    627760       19754
    627800       19757
    627840     19758.8
    627880     19758.8
    627920     19758.2
    627960     19761.3
    628000     19760.2
    628040     19764.1
    628080     19764.1
    628120     19763.4
    628160     19766.6
    628200     19768.2
    628240     19766.6
    628280     19770.6
    628320     19773.2
    628360     19773.3
    628400     19774.4
    628440     19775.9
    628480     19776.4
    628520     19782.8
    628560     19779.1
    628600       19782
    628640     19783.8
    628680     19783.5
    628720     19783.1
    628760     19786.3
    628800       19785
    628840     19788.9
    628880     19789.1
    628920     19788.4
    628960     19791.5
    629000       19793
    629040     19791.4
    629080     19795.5
    629120     19798.3
    629160     19798.2
    629200     19799.3
    629240     19800.8
    629280     19801.4
    629320       19808
    629360     19804.1
    629400     19806.9
    629440     19808.7
    629480     19808.5
    629520       19808
    629560     19811.4
    629600     19810.2
    629640     19813.9
    629680       19814
    629720       19813
    629760     19816.5
    629800     19817.9
    629840     19816.4
    629880     19820.5
    629920     19823.3
    629960     19823.1
    630000     19824.2
    630040     19825.9
    630080     19826.2
    630120     19832.9
    630160     19828.9
    630200     19831.8
    630240     19833.6
    630280     19833.3
    630320       19833
    630360     19836.4
    630400     19834.9
    630440     19838.8
    630480     19838.9
    630520       19838
    630560     19841.3
    630600     19842.9
    630640     19841.1
    630680     19845.3
    630720     19848.2
    630760     19847.9
    630800     19849.1
    630840     19850.8
    630880       19851
    630920     19857.7
    630960     19853.8
    631000     19856.7
    631040     19858.6
    631080     19858.4
    631120     19857.9
    631160     19861.3
    631200     19859.7
    631240     19863.8
    631280     19863.8
    631320     19862.8
    631360     19866.3
    631400       19868
    631440     19866.3
    631480     19870.2
    631520       19873
    631560     19872.8
    631600     19874.1
    631640     19875.6
    631680     19875.9
    631720     19882.7
    631760     19878.5
    631800     19881.7
    631840     19883.5
    631880     19883.2
    631920     19882.7
    631960     19886.2
    632000     19884.7
    632040     19888.8
    632080     19888.7
    632120     19887.7
    632160     19891.1
    632200     19892.9
    632240     19891.2
    632280       19895
    632320     19897.7
    632360     19897.6
    632400     19898.8
    632440     19900.3
    632480       19901
    632520     19907.3
    632560     19903.3
    632600     19906.6
    632640     19908.3
    632680     19907.9
    632720     19907.4
    632760       19911
    632800     19909.6
    632840     19913.6
    632880     19913.5
    632920     19912.5
    632960     19915.7
    633000     19917.6
    633040     19916.1
    633080     19919.8
    633120     19922.3
    633160     19922.3
    633200     19923.4
    633240       19925
    633280     19925.5
    633320     19932.1
    633360     19928.2
    633400     19931.5
    633440       19933
    633480     19932.5
    633520     19932.3
    633560     19935.8
    633600     19934.5
    633640     19938.5
    633680     19938.4
    633720     19937.3
    633760     19940.2
    633800     19942.3
    633840     19940.8
    633880     19944.6
    633920     19947.1
    633960     19947.1
    634000     19948.3
    634040     19949.7
    634080     19950.3
    634120     19956.7
    634160     19952.9
    634200     19956.2
    634240     19957.8
    634280     19957.1
    634320       19957
    634360     19960.4
    634400     19959.2
    634440     19963.3
    634480     19963.1
    634520     19962.1
    634560     19964.8
    634600     19967.1
    634640     19965.6
    634680     19969.3
    634720       19972
    634760     19971.9
    634800     19972.8
    634840     19974.5
    634880     19975.1
    634920     19981.5
    634960     19977.8
    635000       19981
    635040     19982.6
    635080     19981.9
    635120     19981.6
    635160     19985.2
    635200     19984.1
    635240       19988
    635280     19987.9
    635320     19986.9
    635360     19989.5
    635400     19992.1
    635440     19990.5
    635480     19994.1
    635520     19996.7
    635560     19996.5
    635600     19997.7
    635640     19999.4
    635680       20000
    635720     20006.3
    635760     20002.6
    635800     20005.9
    635840     20007.3
    635880     20006.4
    635920     20006.4
    635960       20010
    636000       20009
    636040     20012.7
    636080     20012.8
    636120     20011.6
    636160     20014.3
    636200     20016.7
    636240     20015.4
    636280     20018.9
    636320     20021.5
    636360     20021.3
    636400     20022.5
    636440       20024
    636480     20024.5
    636520     20031.1
    636560     20027.5
    636600     20030.5
    636640     20032.1
    636680     20031.2
    636720     20031.1
    636760     20034.8
    636800     20033.7
    636840     20037.4
    636880     20037.6
    636920     20036.6
    636960     20039.4
    637000     20041.5
    637040     20040.1
    637080     20043.8
    637120     20046.2
    637160     20046.2
    637200     20047.3
    637240     20048.8
    637280     20049.4
    637320     20055.9
    637360     20052.2
    637400     20055.2
    637440     20056.9
    637480     20055.9
    637520       20056
    637560     20059.6
    637600     20058.4
    637640       20062
    637680     20062.2
    637720     20061.3
    637760       20064
    637800     20066.1
    637840     20064.9
    637880     20068.5
    637920     20070.8
    637960     20070.8
    638000     20072.1
    638040     20073.5
    638080     20074.3
    638120     20080.5
    638160       20077
    638200       20080
    638240     20081.5
    638280     20080.8
    638320     20080.7
    638360     20084.4
    638400       20083
    638440     20086.7
    638480     20086.8
    638520     20086.2
    638560     20088.8
    638600     20090.9
    638640     20089.7
    638680     20093.3
    638720     20095.6
    638760     20095.8
    638800     20096.9
    638840     20098.3
    638880     20098.9
    638920     20105.1
    638960     20101.7
    639000     20104.8
    639040     20106.2
    639080     20105.5
    639120     20105.5
    639160     20109.2
    639200     20107.7
    639240     20111.3
    639280     20111.4
    639320     20110.8
    639360     20113.6
    639400     20115.6
    639440     20114.5
    639480     20118.1
    639520     20120.2
    639560     20120.5
    639600     20121.6
    639640     20122.9
    639680     20123.7
    639720     20129.7
    639760     20126.5
    639800     20129.2
    639840     20130.7
    639880     20130.1
    639920     20130.2
    639960     20133.9
    640000     20132.4
    640040     20135.8
    640080     20135.9
    640120     20135.7
    640160     20138.2
    640200     20140.5
    640240     20139.2
    640280     20142.8
    640320     20144.7
    640360       20145
    640400     20146.3
    640440     20147.7
    640480     20148.5
    640520     20154.5
    640560     20151.3
    640600     20153.9
    640640     20155.4
    640680     20154.9
    640720       20155
    640760     20158.6
    640800     20157.1
    640840     20160.5
    640880     20160.6
    640920     20160.3
    640960     20162.8
    641000     20165.1
    641040       20164
    641080     20167.6
    641120     20169.2
    641160     20169.6
    641200       20171
    641240     20172.5
    641280     20173.3
    641320     20179.3
    641360     20176.1
    641400     20178.6
    641440     20180.3
    641480     20179.7
    641520     20179.7
    641560     20183.5
    641600     20181.7
    641640     20185.4
    641680     20185.6
    641720     20185.1
    641760     20187.5
    641800     20189.6
    641840     20188.7
    641880     20192.3
    641920       20194
    641960     20194.4
    642000     20195.7
    642040     20197.4
    642080       20198
    642120     20203.9
    642160     20200.9
    642200     20203.3
    642240     20204.8
    642280     20204.5
    642320     20204.5
    642360     20208.2
    642400     20206.6
    642440     20210.2
    642480     20210.1
    642520     20209.9
    642560     20212.4
    642600     20214.4
    642640     20213.5
    642680     20217.1
    642720     20218.8
    642760     20219.2
    642800     20220.5
    642840       20222
    642880     20222.8
    642920     20228.7
    642960     20225.8
    643000       20228
    643040     20229.3
    643080       20229
    643120     20229.1
    643160     20233.1
    643200     20231.2
    643240     20234.9
    643280     20234.9
    643320     20234.6
    643360     20237.2
    643400     20239.2
    643440     20238.3
    643480     20241.8
    643520     20243.6
    643560     20243.9
    643600     20245.1
    643640     20246.7
    643680     20247.4
    643720     20253.2
    643760     20250.5
    643800     20252.8
    643840     20254.1
    643880     20253.6
    643920     20253.9
    643960       20258
    644000       20256
    644040     20259.6
    644080     20259.5
    644120     20259.1
    644160       20262
    644200     20263.8
    644240     20262.9
    644280     20266.6
    644320     20268.4
    644360     20268.8
    644400     20269.7
    644440     20271.4
    644480     20272.2
    644520       20278
    644560     20275.1
    644600     20277.5
    644640     20278.7
    644680     20278.4
    644720     20278.6
    644760     20282.8
    644800     20280.8
    644840     20284.5
    644880     20284.2
    644920     20283.9
    644960     20286.7
    645000     20288.6
    645040     20287.5
    645080     20291.2
    645120     20293.1
    645160     20293.7
    645200     20294.3
    645240     20296.2
    645280       20297
    645320     20302.8
    645360       20300
    645400     20302.2
    645440     20303.3
    645480     20303.1
    645520     20303.1
    645560     20307.7
    645600     20305.4
    645640     20309.2
    645680     20308.9
    645720     20308.7
    645760     20311.6
    645800     20313.2
    645840     20312.2
    645880     20315.9
    645920     20317.8
    645960     20318.4
    646000       20319
    646040     20321.1
    646080     20321.6
    646120     20327.6
    646160     20324.6
    646200     20327.2
    646240       20328
    646280     20327.7
    646320     20327.8
    646360     20332.4
    646400     20330.1
    646440     20333.9
    646480     20333.9
    646520     20333.6
    646560     20336.2
    646600     20338.1
    646640     20337.1
    646680     20340.6
    646720     20342.7
    646760       20343
    646800     20343.6
    646840     20345.9
    646880     20346.4
    646920     20352.3
    646960     20349.4
    647000     20351.9
    647040     20352.9
    647080     20352.5
    647120     20352.6
    647160     20357.4
    647200       20355
    647240     20358.6
    647280     20358.6
    647320     20358.3
    647360       20361
    647400     20362.8
    647440     20361.8
    647480     20365.4
    647520     20367.4
    647560     20367.9
    647600     20368.3
    647640     20370.8
    647680     20371.3
    647720     20377.1
    647760     20374.1
    647800     20376.8
    647840     20377.7
    647880     20377.3
    647920     20377.3
    647960     20382.1
    648000     20379.7
    648040     20383.4
    648080     20383.5
    648120     20383.2
    648160     20385.8
    648200     20387.5
    648240     20386.5
    648280     20390.3
    648320     20392.3
    648360     20392.7
    648400     20393.1
    648440     20395.6
    648480       20396
    648520     20401.8
    648560     20398.9
    648600     20401.6
    648640     20402.4
    648680     20402.1
    648720     20402.3
    648760     20406.8
    648800     20404.5
    648840     20408.1
    648880     20408.4
    648920     20408.1
    648960     20410.7
    649000     20412.3
    649040     20411.3
    649080     20415.1
    649120     20417.1
    649160     20417.7
    649200     20417.7
    649240     20420.5
    649280     20420.9
    649320     20426.6
    649360     20423.6
    649400     20426.8
    649440     20427.4
    649480       20427
    649520     20427.2
    649560     20431.8
    649600     20429.4
    649640     20432.9
    649680     20433.3
    649720     20432.8
    649760     20435.4
    649800     20437.2
    649840     20436.2
    649880     20439.9
    649920     20441.9
    649960     20442.7
    650000     20442.3
    650040     20445.2
    650080     20445.7
    650120     20451.4
    650160     20448.5
    650200     20451.8
    650240     20452.2
    650280     20451.8
    650320       20452
    650360     20456.5
    650400     20454.3
    650440     20457.8
    650480     20458.2
    650520     20457.8
    650560     20460.4
    650600     20462.3
    650640     20461.2
    650680     20464.8
    650720     20466.5
    650760     20467.7
    650800     20467.1
    650840     20469.9
    650880     20470.5
    650920     20476.3
    650960     20473.3
    651000     20476.9
    651040     20477.2
    651080       20477
    651120     20477.1
    651160     20481.4
    651200     20479.3
    651240     20482.6
    651280     20483.4
    651320     20482.7
    651360     20485.3
    651400     20487.2
    651440     20486.1
    651480     20489.6
    651520     20491.6
    651560     20492.5
    651600     20492.1
    651640     20494.6
    651680     20495.1
    651720     20501.3
    651760     20498.1
    651800     20501.9
    651840       20502
    651880     20501.8
    651920     20502.1
    651960     20506.4
    652000     20504.1
    652040     20507.4
    652080     20508.3
    652120     20507.5
    652160     20510.2
    652200       20512
    652240     20510.9
    652280     20514.4
    652320     20516.3
    652360     20517.5
    652400       20517
    652440     20519.5
    652480     20519.8
    652520     20526.4
    652560     20523.1
    652600     20526.6
    652640     20526.8
    652680     20526.7
    652720       20527
    652760     20531.5
    652800       20529
    652840     20532.2
    652880     20533.3
    652920     20532.5
    652960       20535
    653000     20536.9
    653040     20535.9
    653080     20539.2
    653120     20541.2
    653160     20542.3
    653200     20541.9
    653240     20544.6
    653280     20544.8
    653320     20551.2
    653360     20548.2
    653400     20551.3
    653440     20551.5
    653480     20551.9
    653520     20551.9
    653560     20556.3
    653600       20554
    653640     20557.3
    653680     20558.2
    653720     20557.5
    653760     20559.8
    653800     20561.8
    653840     20560.8
    653880     20564.2
    653920     20566.1
    653960     20567.2
    654000     20566.9
    654040     20569.4
    654080     20569.7
    654120     20576.3
    654160     20573.1
    654200     20576.2
    654240     20576.4
    654280     20577.1
    654320     20576.9
    654360     20581.1
    654400       20579
    654440     20582.3
    654480       20583
    654520     20582.4
    654560     20584.8
    654600       20587
    654640     20585.8
    654680     20589.1
    654720       20591
    654760     20592.4
    654800       20592
    654840     20594.4
    654880     20594.8
    654920     20601.2
    654960     20597.9
    655000     20601.3
    655040     20601.6
    655080     20602.2
    655120     20601.9
    655160     20606.1
    655200     20604.2
    655240     20607.2
    655280     20608.1
    655320     20607.4
    655360     20609.6
    655400     20611.9
    655440     20610.6
    655480       20614
    655520     20615.9
    655560     20617.4
    655600     20616.9
    655640     20619.7
    655680     20619.7
    655720     20626.1
    655760     20622.8
    655800     20626.4
    655840     20626.6
    655880     20627.4
    655920       20627
    655960     20630.9
    656000     20629.1
    656040       20632
    656080     20632.9
    656120     20632.3
    656160     20634.4
    656200     20636.7
    656240     20635.6
    656280       20639
    656320     20640.9
    656360     20642.5
    656400     20641.7
    656440     20644.7
    656480     20644.7
    656520     20651.1
    656560     20647.7
    656600     20651.5
    656640     20651.4
    656680     20652.3
    656720     20652.1
    656760     20655.8
    656800     20653.9
    656840     20656.9
    656880       20658
    656920     20657.1
    656960     20659.5
    657000     20661.6
    657040     20660.4
    657080     20663.9
    657120     20665.9
    657160     20667.4
    657200     20666.6
    657240     20669.5
    657280     20669.7
    657320     20675.9
    657360     20672.7
    657400     20676.5
    657440     20676.4
    657480     20677.1
    657520     20676.7
    657560     20680.7
    657600     20678.8
    657640     20681.7
    657680     20682.9
    657720     20681.9
    657760     20684.4
    657800     20686.5
    657840     20685.2
    657880       20689
    657920     20690.9
    657960     20692.5
    658000     20691.7
    658040     20694.3
    658080     20694.4
    658120     20700.7
    658160     20697.5
    658200     20701.2
    658240     20701.2
    658280     20701.9
    658320     20701.8
    658360     20705.7
    658400     20703.7
    658440     20706.7
    658480     20707.6
    658520     20706.8
    658560     20709.2
    658600     20711.3
    658640     20709.9
    658680     20714.1
    658720     20715.7
    658760     20717.3
    658800     20716.6
    658840     20719.4
    658880     20719.6
    658920     20725.4
    658960     20722.3
    659000     20726.3
    659040     20726.2
    659080     20726.9
    659120     20726.7
    659160     20730.7
    659200     20728.6
    659240     20731.6
    659280     20732.6
    659320     20731.6
    659360       20734
    659400     20736.2
    659440       20735
    659480     20738.9
    659520     20740.7
    659560     20742.2
    659600     20741.7
    659640     20744.3
    659680     20744.5
    659720     20750.2
    659760     20747.1
    659800     20751.3
    659840     20751.1
    659880     20751.7
    659920     20751.6
    659960     20755.4
    660000     20753.4
    660040     20756.6
    660080     20757.4
    660120     20756.6
    660160     20758.9
    660200     20761.2
    660240     20759.7
    660280     20763.6
    660320     20765.8
    660360     20767.2
    660400     20766.8
    660440     20769.3
    660480     20769.4
    660520     20775.1
    660560     20771.9
    660600     20776.3
    660640     20775.9
    660680     20776.5
    660720     20776.4
    660760     20780.1
    660800     20778.3
    660840     20781.5
    660880       20782
    660920     20781.3
    660960     20783.8
    661000     20786.1
    661040     20784.6
    661080     20788.6
    661120     20790.8
    661160     20792.2
    661200     20791.9
    661240     20794.3
    661280     20794.5
    661320     20800.2
    661360     20796.7
    661400     20801.1
    661440     20800.5
    661480     20801.2
    661520     20801.4
    661560     20804.9
    661600     20803.2
    661640     20806.1
    661680       20807
    661720     20806.2
    661760     20808.5
    661800     20810.9
    661840     20809.3
    661880     20813.3
    661920     20815.8
    661960     20817.3
    662000     20816.8
    662040     20819.2
    662080     20819.5
    662120     20824.9
    662160     20821.5
    662200       20826
    662240     20825.4
    662280       20826
    662320     20826.2
    662360     20829.8
    662400     20827.9
    662440     20831.1
    662480       20832
    662520     20830.8
    662560     20833.6
    662600     20835.9
    662640       20834
    662680       20838
    662720     20840.7
    662760     20842.2
    662800     20841.4
    662840     20843.9
    662880     20844.2
    662920       20850
    662960     20846.2
    663000     20850.9
    663040     20850.1
    663080       20851
    663120     20851.2
    663160     20854.7
    663200     20852.7
    663240     20855.9
    663280     20856.8
    663320     20855.6
    663360     20858.4
    663400     20860.7
    663440     20858.9
    663480     20862.8
    663520     20865.5
    663560       20867
    663600     20866.4
    663640     20868.8
    663680     20868.9
    663720     20874.8
    663760     20870.9
    663800     20875.7
    663840     20874.8
    663880     20875.8
    663920       20876
    663960     20879.5
    664000     20877.4
    664040     20880.8
    664080     20881.7
    664120     20880.5
    664160     20883.1
    664200     20885.8
    664240     20883.7
    664280     20887.3
    664320     20890.2
    664360     20891.9
    664400     20891.3
    664440     20893.7
    664480     20893.6
    664520     20899.5
    664560     20895.7
    664600     20900.3
    664640     20899.5
    664680     20900.6
    664720     20900.9
    664760     20904.4
    664800     20902.2
    664840     20905.6
    664880     20906.5
    664920     20905.1
    664960     20907.9
    665000     20910.5
    665040     20908.4
    665080     20912.3
    665120       20915
    665160     20916.6
    665200     20916.1
    665240     20918.4
    665280     20918.3
    665320     20924.2
    665360     20920.5
    665400       20925
    665440     20924.1
    665480     20925.3
    665520     20925.5
    665560     20929.2
    665600       20927
    665640     20930.4
    665680     20931.1
    665720     20930.1
    665760     20932.4
    665800     20935.1
    665840     20932.9
    665880     20936.8
    665920     20939.5
    665960     20941.2
    666000     20940.8
    666040     20943.1
    666080       20943
    666120     20948.6
    666160     20945.1
    666200     20949.8
    666240     20948.7
    666280       20950
    666320     20950.1
    666360     20953.7
    666400     20951.8
    666440     20955.2
    666480     20955.9
    666520     20954.8
    666560     20957.1
    666600     20959.9
    666640     20957.9
    666680     20961.5
    666720     20964.2
    666760     20965.8
    666800     20965.5
    666840     20967.6
    666880     20967.6
    666920     20973.1
    666960     20969.9
    667000     20974.6
    667040     20973.6
    667080     20974.8
    667120     20974.8
    667160     20978.5
    667200     20976.4
    667240     20980.1
    667280     20980.6
    667320     20979.7
    667360     20981.9
    667400     20984.6
    667440     20982.6
    667480     20986.2
    667520     20988.9
    667560     20990.7
    667600     20990.2
    667640     20992.5
    667680     20992.2
    667720       20998
    667760     20994.6
    667800     20999.2
    667840     20998.3
    667880     20999.6
    667920     20999.6
    667960     21003.1
    668000       21001
    668040     21004.9
    668080       21005
    668120     21004.3
    668160     21006.7
    668200     21009.3
    668240     21007.4
    668280       21011
    668320     21013.4
    668360     21015.3
    668400     21014.7
    668440       21017
    668480     21016.6
    668520     21022.7
    668560     21019.4
    668600       21024
    668640       21023
    668680     21024.1
    668720     21024.1
    668760     21027.7
    668800     21025.5
    668840     21029.5
    668880     21029.7
    668920     21028.9
    668960     21031.5
    669000     21033.9
    669040       21032
    669080     21035.6
    669120       21038
    669160       21040
    669200     21039.1
    669240     21041.7
    669280     21041.1
    669320     21047.3
    669360     21043.9
    669400     21048.5
    669440     21047.6
    669480     21048.4
    669520     21048.7
    669560     21052.4
    669600     21050.2
    669640     21054.2
    669680     21054.4
    669720     21053.6
    669760     21056.2
    669800     21058.6
    669840     21056.5
    669880     21060.3
    669920     21062.7
    669960     21064.6
    670000     21063.9
    670040     21066.5
    670080     21065.8
    670120     21071.9
    670160     21068.6
    670200     21073.2
    670240     21072.3
    670280       21073
    670320     21073.5
    670360     21077.1
    670400       21075
    670440     21078.8
    670480     21079.1
    670520     21078.1
    670560     21080.7
    670600       21083
    670640     21081.3
    670680     21084.8
    670720     21087.6
    670760     21089.4
    670800     21088.3
    670840     21091.2
    670880     21090.1
    670920     21096.3
    670960     21093.2
    671000     21097.8
    671040       21097
    671080     21097.6
    671120       21098
    671160     21101.8
    671200     21099.5
    671240     21103.5
    671280     21103.7
    671320     21102.6
    671360     21105.3
    671400     21107.5
    671440     21105.8
    671480     21109.4
    671520     21112.2
    671560     21113.9
    671600       21113
    671640     21115.8
    671680     21114.8
    671720     21120.6
    671760     21117.7
    671800     21122.3
    671840     21121.5
    671880     21122.2
    671920     21122.6
    671960     21126.5
    672000       21124
    672040     21128.2
    672080     21128.4
    672120     21127.4
    672160     21129.9
    672200     21132.2
    672240     21130.3
    672280     21133.8
    672320     21136.8
    672360     21138.6
    672400     21137.7
    672440     21140.4
    672480     21139.4
    672520       21145
    672560     21142.3
    672600     21146.7
    672640     21146.4
    672680     21146.7
    672720     21147.4
    672760     21151.1
    672800     21148.7
    672840     21152.5
    672880     21152.8
    672920     21152.1
    672960     21154.3
    673000     21156.7
    673040     21155.1
    673080     21158.5
    673120     21161.2
    673160     21163.1
    673200     21162.2
    673240     21165.1
    673280     21163.8
    673320     21169.6
    673360     21166.9
    673400     21171.1
    673440     21170.9
    673480     21171.3
    673520     21172.1
    673560     21175.6
    673600     21173.4
    673640       21177
    673680     21177.3
    673720     21176.6
    673760     21178.7
    673800     21181.2
    673840     21179.5
    673880     21182.7
    673920     21185.6
    673960     21187.9
    674000     21186.8
    674040     21189.7
    674080     21188.3
    674120     21194.1
    674160     21191.6
    674200     21195.8
    674240     21195.5
    674280       21196
    674320     21196.8
    674360     21200.2
    674400       21198
    674440     21201.6
    674480     21201.8
    674520     21200.9
    674560     21203.1
    674600     21205.5
    674640       21204
    674680     21207.2
    674720     21210.2
    674760     21212.4
    674800     21211.4
    674840     21214.4
    674880     21212.9
    674920     21218.9
    674960       21216
    675000     21220.3
    675040     21219.8
    675080     21220.6
    675120     21221.2
    675160     21224.6
    675200     21222.6
    675240       21226
    675280     21226.5
    675320     21225.3
    675360     21227.4
    675400     21229.9
    675440     21228.5
    675480     21231.8
    675520     21234.9
    675560     21236.8
    675600     21235.7
    675640     21238.8
    675680     21237.4
    675720     21243.3
    675760     21240.5
    675800     21244.7
    675840     21244.2
    675880     21245.2
    675920     21245.7
    675960     21248.9
    676000     21246.7
    676040     21250.6
    676080     21250.8
    676120     21249.8
    676160       21252
    676200     21254.4
    676240       21253
    676280     21256.1
    676320     21259.1
    676360     21261.4
    676400     21260.1
    676440     21263.2
    676480     21261.7
    676520     21267.7
    676560       21265
    676600     21269.1
    676640     21268.7
    676680     21269.9
    676720     21270.2
    676760     21273.2
    676800     21271.4
    676840     21275.1
    676880     21275.6
    676920     21274.4
    676960     21276.5
    677000     21279.1
    677040     21277.4
    677080     21280.8
    677120     21283.8
    677160       21286
    677200     21284.4
    677240     21287.7
    677280     21286.3
    677320     21292.1
    677360     21289.5
    677400     21293.8
    677440     21293.3
    677480     21294.3
    677520     21294.7
    677560     21297.8
    677600     21295.7
    677640     21299.5
    677680     21300.3
    677720     21298.9
    677760     21301.2
    677800     21303.8
    677840     21301.9
    677880     21305.4
    677920     21308.3
    677960     21310.6
    678000       21309
    678040       21312
    678080     21310.8
    678120     21316.8
    678160     21314.3
    678200     21318.3
    678240     21317.7
    678280     21318.8
    678320       21319
    678360     21322.2
    678400     21320.2
    678440     21324.2
    678480     21324.8
    678520     21323.4
    678560     21325.7
    678600     21328.3
    678640     21326.4
    678680     21330.1
    678720     21332.8
    678760     21335.1
    678800     21333.6
    678840     21336.3
    678880     21335.3
    678920     21341.3
    678960       21339
    679000     21342.7
    679040     21342.1
    679080     21343.2
    679120     21343.5
    679160     21346.8
    679200     21344.7
    679240     21348.8
    679280     21349.3
    679320     21347.8
    679360     21350.3
    679400     21352.9
    679440     21350.8
    679480     21354.5
    679520     21357.2
    679560     21359.6
    679600     21357.9
    679640     21360.8
    679680     21360.1
    679720     21365.9
    679760     21363.6
    679800     21367.4
    679840     21366.7
    679880     21367.8
    679920     21368.1
    679960     21371.2
    680000     21369.3
    680040     21373.1
    680080     21373.9
    680120     21372.2
    680160     21374.8
    680200     21377.2
    680240     21375.1
    680280     21379.2
    680320     21381.6
    680360     21384.1
    680400     21382.5
    680440     21384.9
    680480     21384.6
    680520     21390.5
    680560     21388.1
    680600       21392
    680640     21391.2
    680680     21392.4
    680720     21392.6
    680760     21395.6
    680800     21393.8
    680840     21397.6
    680880     21398.4
    680920     21396.7
    680960     21399.4
    681000     21401.8
    681040     21399.8
    681080     21403.8
    681120     21406.5
    681160     21408.6
    681200       21407
    681240     21409.4
    681280     21409.2
    681320     21415.1
    681360     21412.5
    681400     21416.8
    681440     21416.1
    681480     21417.1
    681520       21417
    681560       21420
    681600     21418.6
    681640     21422.2
    681680       21423
    681720     21421.5
    681760     21424.1
    681800     21426.4
    681840     21424.4
    681880     21428.6
    681920     21431.2
    681960     21433.4
    682000     21431.5
    682040     21434.1
    682080     21433.8
    682120     21439.8
    682160     21437.2
    682200     21441.5
    682240     21440.9
    682280     21441.9
    682320     21441.8
    682360     21444.7
    682400     21443.1
    682440     21446.8
    682480     21447.6
    682520     21446.1
    682560     21448.6
    682600     21451.1
    682640     21448.7
    682680     21453.1
    682720     21455.8
    682760     21457.9
    682800     21455.8
    682840     21458.7
    682880     21458.4
    682920     21464.2
    682960     21461.9
    683000     21465.8
    683040     21465.5
    683080     21466.4
    683120     21466.4
    683160     21469.4
    683200       21468
    683240     21471.5
    683280     21472.4
    683320     21470.6
    683360     21473.4
    683400     21475.6
    683440     21473.2
    683480     21477.8
    683520     21480.6
    683560     21482.7
    683600     21480.6
    683640     21483.2
    683680       21483
    683720     21488.9
    683760     21486.4
    683800     21490.6
    683840     21490.1
    683880     21490.9
    683920     21491.1
    683960     21493.8
    684000     21492.5
    684040     21496.2
    684080       21497
    684120     21495.3
    684160     21498.2
    684200     21500.1
    684240     21497.5
    684280     21502.5
    684320     21505.1
    684360     21507.1
    684400     21505.2
    684440     21507.9
    684480     21507.6
    684520     21513.6
    684560     21511.1
    684600     21515.4
    684640     21514.9
    684680     21515.6
    684720     21515.8
    684760     21518.5
    684800     21517.1
    684840     21520.8
    684880       21522
    684920     21520.1
    684960     21522.7
    685000       21525
    685040     21522.2
    685080     21527.4
    685120     21529.5
    685160     21531.4
    685200     21529.8
    685240     21532.5
    685280     21532.4
    685320       21538
    685360     21535.5
    685400     21540.3
    685440     21539.5
    685480     21540.3
    685520     21540.4
    685560     21543.2
    685600     21541.7
    685640     21545.3
    685680     21546.4
    685720     21544.8
    685760     21547.2
    685800     21549.7
    685840     21546.8
    685880     21552.1
    685920       21554
    685960       21556
    686000     21554.4
    686040     21557.4
    686080     21557.2
    686120     21562.8
    686160     21560.1
    686200       21565
    686240     21564.2
    686280     21565.1
    686320     21565.1
    686360     21567.7
    686400     21566.3
    686440     21570.1
    686480       21571
    686520     21569.5
    686560     21571.9
    686600     21574.4
    686640     21571.6
    686680       21577
    686720     21578.6
    686760     21580.6
    686800     21578.9
    686840     21582.1
    686880     21581.8
    686920     21587.7
    686960     21584.7
    687000     21589.5
    687040     21588.9
    687080     21589.7
    687120     21589.6
    687160     21592.5
    687200     21590.9
    687240     21594.6
    687280     21595.4
    687320     21594.1
    687360     21596.7
    687400     21599.2
    687440     21595.9
    687480     21601.5
    687520     21602.9
    687560     21605.2
    687600     21603.5
    687640     21606.8
    687680     21606.3
    687720       21612
    687760     21609.2
    687800     21614.2
    687840     21613.4
    687880     21614.2
    687920     21614.1
    687960       21617
    688000     21615.5
    688040     21619.2
    688080     21619.8
    688120     21618.5
    688160     21621.2
    688200     21623.9
    688240     21620.4
    688280     21626.1
    688320     21627.5
    688360     21629.7
    688400     21628.1
    688440     21631.5
    688480       21631
    688520     21636.6
    688560     21633.7
    688600     21639.1
    688640     21637.8
    688680     21638.8
    688720     21638.9
    688760     21641.4
    688800     21639.9
    688840     21643.9
    688880     21644.4
    688920     21643.1
    688960     21645.9
    689000     21648.5
    689040       21645
    689080       21651
    689120     21652.2
    689160     21654.2
    689200     21652.9
    689240     21655.9
    689280     21655.3
    689320       21661
    689360     21658.4
    689400       21664
    689440     21662.4
    689480     21663.5
    689520     21663.5
    689560     21665.9
    689600     21664.6
    689640     21668.5
    689680     21669.1
    689720     21667.6
    689760     21670.3
    689800       21673
    689840     21669.6
    689880     21675.6
    689920     21676.7
    689960     21678.6
    690000     21677.6
    690040     21680.7
    690080     21679.9
    690120     21685.4
    690160     21683.1
    690200     21688.5
    690240     21687.2
    690280       21688
    690320       21688
    690360     21690.4
    690400     21689.1
    690440     21693.2
    690480     21693.4
    690520       21692
    690560     21694.8
    690600     21697.6
    690640     21694.2
    690680     21700.2
    690720     21701.4
    690760     21703.2
    690800     21702.1
    690840     21705.4
    690880     21704.7
    690920     21709.8
    690960     21707.7
    691000     21713.1
    691040     21711.4
    691080     21712.5
    691120     21712.4
    691160     21714.8
    691200     21713.4
    691240     21717.7
    691280     21717.9
    691320     21716.6
    691360     21719.1
    691400     21722.1
    691440     21718.6
    691480     21724.8
    691520     21725.9
    691560     21727.8
    691600     21726.6
    691640     21729.7
    691680     21729.4
    691720     21734.1
    691760     21732.2
    691800     21737.5
    691840       21736
    691880     21737.1
    691920     21736.7
    691960     21739.2
    692000     21737.8
    692040       21742
    692080     21742.1
    692120     21741.1
    692160     21743.5
    692200     21746.4
    692240     21743.2
    692280     21749.4
    692320     21750.4
    692360     21752.4
    692400     21751.1
    692440     21754.1
    692480     21753.9
    692520     21758.5
    692560     21756.7
    692600     21761.9
    692640     21760.4
    692680     21761.6
    692720     21761.2
    692760     21763.5
    692800     21762.3
    692840     21766.4
    692880     21766.6
    692920     21765.5
    692960     21768.1
    693000     21770.9
    693040     21767.4
    693080     21773.7
    693120     21774.8
    693160     21776.6
    693200     21775.5
    693240     21778.4
    693280     21778.3
    693320     21782.8
    693360     21781.1
    693400     21786.4
    693440     21784.9
    693480     21785.9
    693520     21785.7
    693560     21788.1
    693600     21786.9
    693640     21790.9
    693680     21791.2
    693720     21789.8
    693760     21792.4
    693800     21795.5
    693840       21792
    693880     21798.1
    693920     21799.2
    693960       21801
    694000       21800
[truncated: 175,951 more chars]
