# Supplementary material for: Comment on 'Valid molecular dynamics simulations of human hemoglobin require a surprisingly large box size'
Source: eLife. 2019 Jun 20;8:e44718. doi: 10.7554/eLife.44718 (PMC6586461; doi:10.7554/eLife.44718)
Supplement: Figure 2—figure supplement 1—source data 1. — The zip archive contains a README file describing which source files correspond to the different panels. [file elife-44718-fig2-figsupp1-data1.zip › figure2_SI/panel_C/box1/9/msd.xvg]

# This file was created Thu Mar 28 20:27:39 2019
# Created by:
#             :-) GROMACS - gmx msd, 2018.3-dev-20180823-5d5eb38 (-:
# 
# Executable:   /usr/local/gromacs/2018/2018.3-impi2017-fftw337-gcc640-cuda91/bin/gmx
# Data prefix:  /usr/local/gromacs/2018/2018.3-impi2017-fftw337-gcc640-cuda91
# Working dir:  /home/vgapsys/project/hemoglobin/ubq/cube/box1/eq9/diffusion
# Command line:
#   gmx msd -s ../tpr.tpr -f /netmount/projects1/vgapsys/hemoglobin/ubq/cube/box1/eq9/traj_comp.xtc -trestart 800 -n index.ndx -o msd.xvg
# gmx msd is part of G R O M A C S:
#
# Giant Rising Ordinary Mutants for A Clerical Setup
#
@    title "Mean Square Displacement"
@    xaxis  label "Time (ps)"
@    yaxis  label "MSD (nm\S2\N)"
@TYPE xy
# MSD gathered over 1e+06 ps with 1251 restarts
# Diffusion constants fitted from time 100000 to 900000 ps
# D[  SOL_&_OW] = 5.2359 (+/- 0.0800) (1e-5 cm^2/s)
         0           0
        40     1.32161
        80     2.59773
       120     3.86642
       160     5.12558
       200     6.38421
       240     7.64611
       280     8.90211
       320     10.1558
       360     11.4124
       400     12.6716
       440     13.9237
       480     15.1807
       520     16.4348
       560     17.6857
       600     18.9386
       640     20.1905
       680       21.45
       720     22.6999
       760      23.953
       800     25.2033
       840     26.4549
       880     27.7083
       920      28.962
       960     30.2174
      1000     31.4657
      1040     32.7196
      1080     33.9676
      1120      35.211
      1160     36.4639
      1200     37.7168
      1240     38.9681
      1280     40.2183
      1320     41.4754
      1360     42.7247
      1400     43.9799
      1440     45.2368
      1480     46.4945
      1520     47.7422
      1560     48.9859
      1600     50.2368
      1640     51.4899
      1680     52.7437
      1720     53.9979
      1760     55.2472
      1800     56.4992
      1840     57.7514
      1880     59.0032
      1920     60.2463
      1960     61.4969
      2000     62.7486
      2040     64.0069
      2080     65.2528
      2120     66.5089
      2160     67.7594
      2200     69.0184
      2240     70.2713
      2280     71.5325
      2320     72.7851
      2360     74.0215
      2400     75.2712
      2440      76.526
      2480     77.7901
      2520     79.0377
      2560     80.2898
      2600     81.5443
      2640     82.7942
      2680     84.0427
      2720     85.2855
      2760     86.5379
      2800     87.7892
      2840     89.0569
      2880     90.3037
      2920     91.5602
      2960     92.8125
      3000     94.0709
      3040     95.3279
      3080     96.5888
      3120     97.8425
      3160     99.0793
      3200     100.323
      3240     101.574
      3280      102.84
      3320     104.092
      3360     105.342
      3400     106.603
      3440     107.852
      3480      109.09
      3520     110.333
      3560     111.582
      3600     112.835
      3640     114.104
      3680     115.351
      3720     116.615
      3760     117.866
      3800     119.122
      3840     120.381
      3880     121.643
      3920     122.892
      3960     124.132
      4000     125.378
      4040     126.626
      4080     127.899
      4120      129.14
      4160     130.398
      4200     131.658
      4240     132.909
      4280     134.145
      4320     135.387
      4360     136.635
      4400     137.892
      4440     139.163
      4480     140.414
      4520     141.675
      4560     142.928
      4600     144.182
      4640     145.446
      4680     146.708
      4720     147.957
      4760     149.197
      4800     150.439
      4840     151.693
      4880     152.967
      4920     154.204
      4960     155.463
      5000     156.726
      5040     157.975
      5080     159.212
      5120     160.452
      5160     161.705
      5200     162.964
      5240     164.229
      5280     165.481
      5320     166.746
      5360     167.992
      5400     169.245
      5440     170.508
      5480     171.774
      5520     173.022
      5560     174.258
      5600     175.494
      5640     176.743
      5680     178.025
      5720     179.254
      5760     180.511
      5800     181.779
      5840     183.029
      5880     184.268
      5920     185.501
      5960     186.756
      6000     188.011
      6040      189.28
      6080     190.536
      6120     191.794
      6160     193.039
      6200     194.291
      6240     195.558
      6280     196.823
      6320     198.073
      6360     199.309
      6400     200.544
      6440     201.795
      6480     203.077
      6520     204.304
      6560      205.56
      6600     206.833
      6640      208.08
      6680     209.312
      6720      210.55
      6760     211.795
      6800     213.049
      6840     214.323
      6880     215.576
      6920     216.838
      6960     218.088
      7000     219.328
      7040     220.599
      7080     221.867
      7120     223.115
      7160     224.348
      7200     225.579
      7240     226.825
      7280     228.113
      7320     229.339
      7360     230.595
      7400     231.863
      7440     233.112
      7480     234.344
      7520     235.576
      7560     236.826
      7600     238.079
      7640      239.35
      7680     240.601
      7720     241.868
      7760     243.116
      7800     244.362
      7840     245.629
      7880       246.9
      7920     248.144
      7960     249.374
      8000     250.603
      8040     251.845
      8080     253.134
      8120     254.359
      8160     255.621
      8200     256.891
      8240     258.136
      8280     259.369
      8320     260.604
      8360     261.852
      8400     263.107
      8440     264.386
      8480     265.636
      8520     266.906
      8560     268.152
      8600     269.399
      8640     270.665
      8680     271.934
      8720     273.184
      8760     274.416
      8800     275.639
      8840     276.877
      8880     278.171
      8920     279.393
      8960     280.663
      9000     281.928
      9040     283.178
      9080      284.41
      9120     285.646
      9160     286.894
      9200     288.142
      9240     289.426
      9280     290.683
      9320     291.957
      9360       293.2
      9400     294.447
      9440     295.718
      9480      296.99
      9520     298.239
      9560      299.47
      9600     300.689
      9640     301.926
      9680     303.224
      9720      304.44
      9760     305.708
      9800     306.982
      9840     308.229
      9880     309.457
      9920     310.691
      9960     311.939
     10000      313.19
     10040      314.47
     10080      315.73
     10120     317.005
     10160     318.242
     10200      319.49
     10240     320.759
     10280      322.03
     10320      323.28
     10360     324.506
     10400     325.727
     10440     326.959
     10480     328.265
     10520     329.475
     10560     330.737
     10600     332.013
     10640     333.262
     10680     334.489
     10720     335.719
     10760     336.958
     10800     338.209
     10840     339.496
     10880     340.758
     10920     342.031
     10960     343.268
     11000     344.511
     11040     345.783
     11080     347.055
     11120     348.306
     11160     349.526
     11200     350.746
     11240     351.974
     11280     353.281
     11320     354.488
     11360     355.748
     11400     357.026
     11440     358.276
     11480     359.506
     11520     360.735
     11560     361.979
     11600     363.224
     11640     364.508
     11680     365.778
     11720     367.054
     11760     368.296
     11800     369.535
     11840      370.81
     11880     372.079
     11920     373.324
     11960     374.545
     12000     375.763
     12040     376.982
     12080     378.297
     12120       379.5
     12160     380.765
     12200     382.038
     12240     383.287
     12280     384.512
     12320      385.74
     12360     386.984
     12400     388.225
     12440     389.521
     12480     390.785
     12520     392.066
     12560     393.301
     12600     394.544
     12640     395.817
     12680     397.091
     12720     398.336
     12760     399.561
     12800     400.771
     12840     401.993
     12880     403.312
     12920      404.51
     12960     405.775
     13000     407.055
     13040     408.305
     13080      409.53
     13120     410.757
     13160     412.001
     13200     413.246
     13240     414.543
     13280     415.811
     13320     417.088
     13360     418.322
     13400     419.561
     13440     420.841
     13480     422.116
     13520     423.363
     13560     424.585
     13600     425.797
     13640     427.015
     13680     428.339
     13720     429.543
     13760      430.81
     13800     432.094
     13840     433.341
     13880     434.569
     13920     435.797
     13960     437.035
     14000     438.284
     14040     439.583
     14080     440.847
     14120     442.123
     14160     443.359
     14200     444.593
     14240     445.879
     14280      447.16
     14320     448.401
     14360     449.624
     14400     450.837
     14440      452.05
     14480      453.38
     14520     454.583
     14560      455.85
     14600     457.136
     14640     458.379
     14680     459.605
     14720     460.834
     14760     462.066
     14800     463.309
     14840     464.611
     14880      465.88
     14920     467.154
     14960     468.391
     15000     469.631
     15040     470.907
     15080     472.195
     15120     473.441
     15160     474.659
     15200     475.871
     15240     477.088
     15280     478.419
     15320     479.617
     15360     480.888
     15400     482.174
     15440     483.422
     15480     484.643
     15520      485.87
     15560     487.108
     15600     488.348
     15640     489.653
     15680      490.92
     15720     492.191
     15760     493.428
     15800     494.664
     15840     495.947
     15880     497.236
     15920     498.477
     15960     499.697
     16000     500.905
     16040     502.121
     16080     503.453
     16120     504.654
     16160     505.925
     16200     507.213
     16240     508.455
     16280      509.67
     16320     510.898
     16360      512.13
     16400     513.369
     16440     514.675
     16480     515.948
     16520     517.225
     16560     518.454
     16600     519.689
     16640     520.975
     16680     522.263
     16720     523.509
     16760     524.721
     16800     525.929
     16840     527.144
     16880     528.472
     16920     529.674
     16960     530.943
     17000     532.229
     17040     533.469
     17080     534.679
     17120     535.909
     17160     537.139
     17200     538.378
     17240     539.681
     17280     540.959
     17320     542.235
     17360     543.465
     17400     544.698
     17440     545.987
     17480     547.281
     17520     548.524
     17560     549.735
     17600      550.94
     17640     552.157
     17680     553.486
     17720     554.679
     17760     555.954
     17800     557.243
     17840     558.483
     17880     559.694
     17920     560.921
     17960     562.148
     18000     563.382
     18040     564.688
     18080     565.967
     18120     567.245
     18160     568.473
     18200     569.707
     18240     570.996
     18280     572.294
     18320     573.535
     18360      574.75
     18400     575.952
     18440     577.159
     18480     578.492
     18520     579.686
     18560     580.961
     18600     582.256
     18640     583.491
     18680     584.705
     18720     585.936
     18760     587.164
     18800     588.395
     18840       589.7
     18880     590.976
     18920     592.253
     18960     593.484
     19000      594.72
     19040     596.009
     19080     597.308
     19120      598.56
     19160     599.764
     19200     600.964
     19240     602.174
     19280     603.507
     19320       604.7
     19360     605.981
     19400     607.273
     19440      608.51
     19480     609.721
     19520     610.946
     19560     612.177
     19600     613.405
     19640     614.715
     19680     615.994
     19720     617.269
     19760     618.499
     19800     619.738
     19840     621.028
     19880     622.335
     19920     623.581
     19960     624.792
     20000     625.992
     20040     627.199
     20080     628.539
     20120      629.73
     20160     631.005
     20200     632.305
     20240     633.535
     20280     634.748
     20320     635.968
     20360     637.198
     20400     638.428
     20440      639.74
     20480      641.02
     20520     642.294
     20560     643.526
     20600     644.762
     20640     646.055
     20680      647.36
     20720     648.611
     20760     649.821
     20800     651.025
     20840     652.232
     20880     653.565
     20920     654.753
     20960     656.033
     21000     657.329
     21040      658.56
     21080     659.771
     21120     660.986
     21160     662.214
     21200     663.444
     21240     664.758
     21280      666.04
     21320      667.31
     21360     668.541
     21400     669.775
     21440     671.071
     21480     672.381
     21520     673.628
     21560     674.841
     21600     676.042
     21640     677.241
     21680      678.58
     21720     679.765
     21760     681.044
     21800     682.342
     21840     683.573
     21880     684.777
     21920     685.994
     21960      687.22
     22000     688.451
     22040     689.767
     22080     691.051
     22120     692.324
     22160     693.557
     22200     694.793
     22240     696.088
     22280     697.411
     22320     698.659
     22360     699.867
     22400     701.064
     22440      702.27
     22480     703.605
     22520     704.782
     22560     706.064
     22600     707.367
     22640     708.599
     22680     709.804
     22720     711.016
     22760     712.241
     22800     713.475
     22840     714.793
     22880     716.077
     22920     717.352
     22960     718.585
     23000     719.818
     23040     721.116
     23080     722.433
     23120      723.69
     23160     724.896
     23200     726.093
     23240     727.299
     23280     728.635
     23320     729.814
     23360     731.095
     23400       732.4
     23440     733.628
     23480     734.831
     23520     736.049
     23560     737.271
     23600       738.5
     23640      739.82
     23680     741.107
     23720     742.383
     23760     743.616
     23800     744.849
     23840     746.143
     23880     747.468
     23920     748.721
     23960     749.928
     24000     751.121
     24040     752.325
     24080     753.666
     24120     754.841
     24160     756.126
     24200     757.434
     24240     758.664
     24280     759.866
     24320     761.075
     24360     762.297
     24400     763.523
     24440     764.848
     24480     766.134
     24520     767.407
     24560     768.648
     24600     769.878
     24640     771.172
     24680     772.499
     24720     773.746
     24760     774.954
     24800     776.151
     24840     777.345
     24880     778.692
     24920     779.867
     24960      781.15
     25000     782.454
     25040     783.685
     25080     784.884
     25120     786.086
     25160     787.317
     25200     788.539
     25240     789.867
     25280     791.146
     25320     792.424
     25360     793.655
     25400     794.886
     25440     796.185
     25480     797.516
     25520     798.766
     25560     799.966
     25600     801.161
     25640     802.352
     25680     803.702
     25720      804.87
     25760     806.156
     25800     807.473
     25840     808.701
     25880     809.899
     25920     811.104
     25960     812.325
     26000     813.553
     26040     814.873
     26080      816.16
     26120     817.426
     26160     818.664
     26200     819.897
     26240     821.192
     26280     822.528
     26320     823.779
     26360     824.979
     26400     826.174
     26440     827.372
     26480     828.724
     26520     829.894
     26560     831.182
     26600       832.5
     26640     833.733
     26680     834.924
     26720     836.126
     26760     837.349
     26800     838.572
     26840     839.895
     26880     841.176
     26920      842.45
     26960     843.684
     27000      844.91
     27040     846.214
     27080     847.553
     27120     848.797
     27160     849.998
     27200     851.201
     27240     852.398
     27280     853.743
     27320     854.911
     27360     856.204
     27400     857.526
     27440     858.763
     27480     859.947
     27520     861.151
     27560     862.374
     27600     863.595
     27640     864.924
     27680     866.205
     27720     867.478
     27760     868.715
     27800     869.939
     27840     871.244
     27880     872.585
     27920     873.826
     27960     875.025
     28000      876.23
     28040     877.419
     28080     878.769
     28120     879.941
     28160     881.231
     28200     882.552
     28240     883.786
     28280     884.972
     28320     886.173
     28360     887.396
     28400      888.61
     28440      889.94
     28480     891.232
     28520     892.498
     28560     893.733
     28600     894.955
     28640      896.26
     28680     897.598
     28720     898.839
     28760      900.04
     28800     901.243
     28840     902.436
     28880     903.782
     28920      904.95
     28960     906.238
     29000     907.563
     29040     908.798
     29080     909.982
     29120     911.185
     29160     912.408
     29200     913.625
     29240     914.958
     29280     916.248
     29320     917.514
     29360     918.754
     29400     919.974
     29440     921.283
     29480     922.618
     29520     923.856
     29560     925.061
     29600     926.262
     29640     927.452
     29680     928.807
     29720     929.974
     29760     931.257
     29800     932.583
     29840     933.821
     29880     934.999
     29920     936.205
     29960     937.424
     30000     938.634
     30040     939.978
     30080     941.268
     30120     942.531
     30160     943.779
     30200     944.998
     30240     946.299
     30280     947.644
     30320     948.879
     30360     950.088
     30400     951.288
     30440     952.469
     30480     953.827
     30520     954.987
     30560     956.273
     30600     957.608
     30640     958.836
     30680      960.02
     30720     961.218
     30760     962.434
     30800     963.655
     30840     964.989
     30880     966.278
     30920     967.547
     30960     968.789
     31000      970.01
     31040     971.314
     31080     972.659
     31120     973.895
     31160     975.107
     31200     976.308
     31240     977.479
     31280     978.842
     31320     980.002
     31360     981.288
     31400     982.628
     31440     983.858
     31480     985.038
     31520     986.233
     31560     987.458
     31600     988.669
     31640     990.006
     31680      991.29
     31720     992.565
     31760     993.804
     31800     995.021
     31840     996.322
     31880     997.666
     31920     998.901
     31960     1000.11
     32000     1001.32
     32040     1002.48
     32080     1003.85
     32120        1005
     32160     1006.29
     32200     1007.63
     32240     1008.86
     32280     1010.04
     32320     1011.23
     32360     1012.45
     32400     1013.66
     32440        1015
     32480     1016.29
     32520     1017.56
     32560      1018.8
     32600     1020.01
     32640     1021.31
     32680     1022.66
     32720      1023.9
     32760      1025.1
     32800     1026.32
     32840     1027.47
     32880     1028.85
     32920        1030
     32960     1031.28
     33000     1032.62
     33040     1033.85
     33080     1035.03
     33120     1036.21
     33160     1037.43
     33200     1038.65
     33240     1039.99
     33280     1041.27
     33320     1042.54
     33360     1043.79
     33400     1045.01
     33440     1046.31
     33480     1047.66
     33520      1048.9
     33560      1050.1
     33600     1051.31
     33640     1052.47
     33680     1053.84
     33720        1055
     33760     1056.28
     33800     1057.63
     33840     1058.86
     33880     1060.03
     33920     1061.21
     33960     1062.43
     34000     1063.65
     34040     1064.99
     34080     1066.28
     34120     1067.54
     34160     1068.79
     34200     1070.01
     34240     1071.32
     34280     1072.67
     34320     1073.91
     34360      1075.1
     34400     1076.31
     34440     1077.47
     34480     1078.85
     34520     1079.99
     34560     1081.29
     34600     1082.64
     34640     1083.87
     34680     1085.03
     34720     1086.21
     34760     1087.44
     34800     1088.65
     34840        1090
     34880     1091.29
     34920     1092.55
     34960      1093.8
     35000     1095.02
     35040     1096.32
     35080     1097.67
     35120     1098.92
     35160     1100.11
     35200     1101.32
     35240     1102.47
     35280     1103.86
     35320     1105.01
     35360     1106.29
     35400     1107.65
     35440     1108.88
     35480     1110.04
     35520     1111.22
     35560     1112.45
     35600     1113.66
     35640     1115.01
     35680      1116.3
     35720     1117.56
     35760     1118.82
     35800     1120.03
     35840     1121.33
     35880     1122.69
     35920     1123.92
     35960     1125.12
     36000     1126.33
     36040     1127.47
     36080     1128.86
     36120     1130.01
     36160      1131.3
     36200     1132.66
     36240      1133.9
     36280     1135.06
     36320     1136.23
     36360     1137.46
     36400     1138.67
     36440     1140.02
     36480     1141.32
     36520     1142.58
     36560     1143.83
     36600     1145.05
     36640     1146.35
     36680      1147.7
     36720     1148.94
     36760     1150.13
     36800     1151.34
     36840     1152.49
     36880     1153.88
     36920     1155.03
     36960     1156.31
     37000     1157.67
     37040     1158.92
     37080     1160.07
     37120     1161.24
     37160     1162.46
     37200     1163.67
     37240     1165.03
     37280     1166.32
     37320     1167.58
     37360     1168.84
     37400     1170.05
     37440     1171.35
     37480     1172.72
     37520     1173.94
     37560     1175.13
     37600     1176.34
     37640     1177.48
     37680     1178.88
     37720     1180.02
     37760      1181.3
     37800     1182.66
     37840     1183.91
     37880     1185.06
     37920     1186.24
     37960     1187.46
     38000     1188.67
     38040     1190.03
     38080     1191.32
     38120     1192.58
     38160     1193.84
     38200     1195.05
     38240     1196.35
     38280     1197.71
     38320     1198.93
     38360     1200.12
     38400     1201.32
     38440     1202.47
     38480     1203.87
     38520     1205.01
     38560     1206.29
     38600     1207.66
     38640     1208.89
     38680     1210.04
     38720     1211.22
     38760     1212.44
     38800     1213.64
     38840        1215
     38880     1216.29
     38920     1217.56
     38960     1218.81
     39000     1220.03
     39040     1221.31
     39080     1222.68
     39120     1223.91
     39160      1225.1
     39200      1226.3
     39240     1227.44
     39280     1228.86
     39320     1229.99
     39360     1231.27
     39400     1232.64
     39440     1233.87
     39480     1235.02
     39520      1236.2
     39560     1237.42
     39600     1238.62
     39640     1239.98
     39680     1241.27
     39720     1242.53
     39760     1243.79
     39800        1245
     39840     1246.29
     39880     1247.67
     39920     1248.89
     39960     1250.08
     40000     1251.28
     40040     1252.43
     40080     1253.84
     40120     1254.97
     40160     1256.26
     40200     1257.63
     40240     1258.87
     40280     1260.02
     40320     1261.19
     40360     1262.41
     40400     1263.61
     40440     1264.97
     40480     1266.25
     40520     1267.51
     40560     1268.77
     40600     1269.98
     40640     1271.27
     40680     1272.66
     40720     1273.88
     40760     1275.06
     40800     1276.27
     40840     1277.41
     40880     1278.82
     40920     1279.95
     40960     1281.24
     41000     1282.62
     41040     1283.86
     41080        1285
     41120     1286.18
     41160      1287.4
     41200     1288.59
     41240     1289.96
     41280     1291.23
     41320     1292.49
     41360     1293.75
     41400     1294.96
     41440     1296.26
     41480     1297.65
     41520     1298.87
     41560     1300.06
     41600     1301.24
     41640     1302.39
     41680     1303.81
     41720     1304.94
     41760     1306.23
     41800      1307.6
     41840     1308.84
     41880     1309.99
     41920     1311.16
     41960     1312.38
     42000     1313.57
     42040     1314.94
     42080     1316.21
     42120     1317.47
     42160     1318.73
     42200     1319.94
     42240     1321.23
     42280     1322.63
     42320     1323.86
     42360     1325.03
     42400     1326.22
     42440     1327.36
     42480     1328.79
     42520     1329.91
     42560     1331.21
     42600     1332.58
     42640     1333.81
     42680     1334.96
     42720     1336.14
     42760     1337.36
     42800     1338.55
     42840     1339.91
     42880     1341.19
     42920     1342.44
     42960      1343.7
     43000     1344.91
     43040      1346.2
     43080     1347.59
     43120     1348.83
     43160        1350
     43200     1351.18
     43240     1352.33
     43280     1353.76
     43320     1354.87
     43360     1356.17
     43400     1357.55
     43440     1358.78
     43480     1359.94
     43520     1361.11
     43560     1362.32
     43600     1363.52
     43640     1364.88
     43680     1366.16
     43720     1367.41
     43760     1368.67
     43800     1369.88
     43840     1371.17
     43880     1372.56
     43920      1373.8
     43960     1374.97
     44000     1376.15
     44040     1377.29
     44080     1378.73
     44120     1379.83
     44160     1381.13
     44200     1382.51
     44240     1383.74
     44280      1384.9
     44320     1386.07
     44360     1387.28
     44400     1388.48
     44440     1389.84
     44480     1391.12
     44520     1392.36
     44560     1393.63
     44600     1394.84
     44640     1396.12
     44680     1397.53
     44720     1398.76
     44760     1399.94
     44800     1401.11
     44840     1402.26
     44880     1403.69
     44920     1404.79
     44960      1406.1
     45000     1407.48
     45040     1408.71
     45080     1409.88
     45120     1411.04
     45160     1412.25
     45200     1413.45
     45240     1414.82
     45280     1416.09
     45320     1417.34
     45360      1418.6
     45400     1419.81
     45440      1421.1
     45480      1422.5
     45520     1423.73
     45560     1424.91
     45600     1426.08
     45640     1427.24
     45680     1428.67
     45720     1429.77
     45760     1431.08
     45800     1432.46
     45840     1433.69
     45880     1434.85
     45920     1436.01
     45960     1437.23
     46000     1438.43
     46040      1439.8
     46080     1441.07
     46120     1442.32
     46160     1443.58
     46200      1444.8
     46240     1446.08
     46280     1447.49
     46320     1448.72
     46360      1449.9
     46400     1451.06
     46440     1452.21
     46480     1453.66
     46520     1454.75
     46560     1456.07
     46600     1457.46
     46640     1458.68
     46680     1459.84
     46720        1461
     46760     1462.22
     46800     1463.41
     46840     1464.77
     46880     1466.06
     46920     1467.31
     46960     1468.57
     47000     1469.79
     47040     1471.08
     47080     1472.49
     47120     1473.71
     47160     1474.89
     47200     1476.05
     47240      1477.2
     47280     1478.64
     47320     1479.74
     47360     1481.06
     47400     1482.45
     47440     1483.68
     47480     1484.84
     47520     1485.99
     47560     1487.21
     47600     1488.39
     47640     1489.76
     47680     1491.05
     47720      1492.3
     47760     1493.56
     47800     1494.77
     47840     1496.07
     47880     1497.47
     47920     1498.68
     47960     1499.86
     48000     1501.03
     48040     1502.18
     48080     1503.63
     48120     1504.72
     48160     1506.04
     48200     1507.43
     48240     1508.66
     48280     1509.81
     48320     1510.97
     48360     1512.19
     48400     1513.37
     48440     1514.75
     48480     1516.03
     48520     1517.29
     48560     1518.55
     48600     1519.77
     48640     1521.06
     48680     1522.46
     48720     1523.69
     48760     1524.86
     48800     1526.02
     48840     1527.16
     48880     1528.62
     48920      1529.7
     48960     1531.02
     49000     1532.42
     49040     1533.66
     49080     1534.79
     49120     1535.95
     49160     1537.17
     49200     1538.35
     49240     1539.73
     49280     1541.02
     49320     1542.28
     49360     1543.54
     49400     1544.76
     49440     1546.04
     49480     1547.44
     49520     1548.67
     49560     1549.84
     49600        1551
     49640     1552.15
     49680     1553.61
     49720     1554.69
     49760     1556.02
     49800     1557.42
     49840     1558.66
     49880      1559.8
     49920     1560.95
     49960     1562.17
     50000     1563.35
     50040     1564.72
     50080     1566.01
     50120     1567.26
     50160     1568.52
     50200     1569.75
     50240     1571.03
     50280     1572.43
     50320     1573.66
     50360     1574.83
     50400     1575.98
     50440     1577.12
     50480     1578.59
     50520     1579.66
     50560        1581
     50600     1582.39
     50640     1583.64
     50680     1584.77
     50720     1585.93
     50760     1587.14
     50800     1588.32
     50840     1589.69
     50880     1590.99
     50920     1592.24
     50960     1593.49
     51000     1594.72
     51040        1596
     51080      1597.4
     51120     1598.62
     51160      1599.8
     51200     1600.94
     51240     1602.09
     51280     1603.56
     51320     1604.63
     51360     1605.97
     51400     1607.37
     51440     1608.62
     51480     1609.74
     51520     1610.91
     51560     1612.12
     51600     1613.29
     51640     1614.66
     51680     1615.96
     51720     1617.22
     51760     1618.46
     51800     1619.69
     51840     1620.97
     51880     1622.37
     51920     1623.58
     51960     1624.76
     52000     1625.91
     52040     1627.05
     52080     1628.52
     52120     1629.59
     52160     1630.94
     52200     1632.33
     52240     1633.58
     52280      1634.7
     52320     1635.86
     52360     1637.08
     52400     1638.25
     52440     1639.63
     52480     1640.92
     52520     1642.19
     52560     1643.43
     52600     1644.65
     52640     1645.94
     52680     1647.33
     52720     1648.55
     52760     1649.73
     52800     1650.87
     52840     1652.01
     52880     1653.48
     52920     1654.55
     52960      1655.9
     53000      1657.3
     53040     1658.54
     53080     1659.66
     53120     1660.82
     53160     1662.04
     53200      1663.2
     53240     1664.58
     53280     1665.88
     53320     1667.14
     53360     1668.38
     53400      1669.6
     53440     1670.89
     53480     1672.29
     53520      1673.5
     53560     1674.68
     53600     1675.83
     53640     1676.96
     53680     1678.44
     53720      1679.5
     53760     1680.85
     53800     1682.26
     53840     1683.49
     53880     1684.62
     53920     1685.78
     53960     1686.98
     54000     1688.14
     54040     1689.53
     54080     1690.83
     54120     1692.08
     54160     1693.33
     54200     1694.55
     54240     1695.83
     54280     1697.24
     54320     1698.45
     54360     1699.63
     54400     1700.77
     54440      1701.9
     54480     1703.39
     54520     1704.45
     54560      1705.8
     54600     1707.21
     54640     1708.44
     54680     1709.57
     54720     1710.73
     54760     1711.92
     54800     1713.08
     54840     1714.46
     54880     1715.77
     54920     1717.02
     54960     1718.27
     55000     1719.48
     55040     1720.77
     55080     1722.19
     55120     1723.39
     55160     1724.57
     55200     1725.72
     55240     1726.84
     55280     1728.34
     55320     1729.39
     55360     1730.74
     55400     1732.16
     55440     1733.39
     55480     1734.53
     55520     1735.68
     55560     1736.88
     55600     1738.03
     55640     1739.41
     55680     1740.72
     55720     1741.98
     55760     1743.22
     55800     1744.43
     55840     1745.72
     55880     1747.14
     55920     1748.33
     55960     1749.51
     56000     1750.65
     56040     1751.79
     56080     1753.28
     56120     1754.34
     56160     1755.68
     56200      1757.1
     56240     1758.33
     56280     1759.47
     56320     1760.61
     56360     1761.81
     56400     1762.96
     56440     1764.35
     56480     1765.66
     56520     1766.92
     56560     1768.17
     56600     1769.38
     56640     1770.66
     56680     1772.08
     56720     1773.28
     56760     1774.45
     56800     1775.59
     56840     1776.73
     56880     1778.22
     56920     1779.27
     56960     1780.63
     57000     1782.04
     57040     1783.27
     57080     1784.42
     57120     1785.56
     57160     1786.75
     57200      1787.9
     57240      1789.3
     57280     1790.61
     57320     1791.87
     57360     1793.11
     57400     1794.33
     57440     1795.61
     57480     1797.03
     57520     1798.23
     57560     1799.39
     57600     1800.54
     57640     1801.68
     57680     1803.18
     57720     1804.22
     57760     1805.57
     57800     1807.01
     57840     1808.23
     57880     1809.37
     57920     1810.51
     57960      1811.7
     58000     1812.85
     58040     1814.24
     58080     1815.56
     58120     1816.82
     58160     1818.05
     58200     1819.26
     58240     1820.55
     58280     1821.97
     58320     1823.17
     58360     1824.33
     58400     1825.47
     58440     1826.61
     58480     1828.12
     58520     1829.16
     58560     1830.51
     58600     1831.95
     58640     1833.17
     58680     1834.32
     58720     1835.46
     58760     1836.65
     58800     1837.79
     58840     1839.18
     58880      1840.5
     58920     1841.76
     58960     1842.99
     59000     1844.21
     59040     1845.48
     59080     1846.91
     59120     1848.11
     59160     1849.26
     59200     1850.41
     59240     1851.55
     59280     1853.05
     59320      1854.1
     59360     1855.45
     59400     1856.88
     59440      1858.1
     59480     1859.25
     59520     1860.39
     59560     1861.57
     59600     1862.72
     59640     1864.12
     59680     1865.44
     59720      1866.7
     59760     1867.93
     59800     1869.15
     59840     1870.42
     59880     1871.85
     59920     1873.05
     59960     1874.21
     60000     1875.36
     60040     1876.49
     60080     1878.01
     60120     1879.05
     60160      1880.4
     60200     1881.85
     60240     1883.07
     60280     1884.21
     60320     1885.36
     60360     1886.54
     60400     1887.68
     60440     1889.09
     60480     1890.41
     60520     1891.67
     60560     1892.89
     60600     1894.12
     60640     1895.39
     60680     1896.82
     60720     1898.02
     60760     1899.18
     60800     1900.33
     60840     1901.45
     60880     1902.98
     60920     1904.02
     60960     1905.37
     61000     1906.82
     61040     1908.05
     61080     1909.19
     61120     1910.33
     61160      1911.5
     61200     1912.65
     61240     1914.05
     61280     1915.37
     61320     1916.65
     61360     1917.87
     61400     1919.08
     61440     1920.34
     61480     1921.79
     61520     1922.99
     61560     1924.13
     61600     1925.29
     61640     1926.41
     61680     1927.95
     61720     1928.99
     61760     1930.33
     61800     1931.77
     61840     1933.01
     61880     1934.13
     61920     1935.28
     61960     1936.45
     62000      1937.6
     62040     1939.01
     62080     1940.33
     62120     1941.61
     62160     1942.83
     62200     1944.06
     62240      1945.3
     62280     1946.75
     62320     1947.96
     62360     1949.09
     62400     1950.26
     62440     1951.38
     62480     1952.91
     62520     1953.94
     62560     1955.29
     62600     1956.73
     62640     1957.97
     62680     1959.09
     62720     1960.24
     62760      1961.4
     62800     1962.55
     62840     1963.96
     62880     1965.28
     62920     1966.56
     62960     1967.78
     63000     1969.01
     63040     1970.27
     63080     1971.71
     63120     1972.92
     63160     1974.05
     63200     1975.22
     63240     1976.33
     63280     1977.87
     63320      1978.9
     63360     1980.25
     63400     1981.69
     63440     1982.93
     63480     1984.04
     63520     1985.19
     63560     1986.36
     63600     1987.51
     63640     1988.92
     63680     1990.24
     63720     1991.52
     63760     1992.75
     63800     1993.97
     63840     1995.23
     63880     1996.67
     63920     1997.89
     63960     1999.01
     64000     2000.18
     64040     2001.29
     64080     2002.83
     64120     2003.86
     64160     2005.21
     64200     2006.65
     64240     2007.89
     64280     2009.01
     64320     2010.15
     64360     2011.32
     64400     2012.47
     64440     2013.88
     64480      2015.2
     64520     2016.48
     64560      2017.7
     64600     2018.92
     64640     2020.19
     64680     2021.63
     64720     2022.84
     64760     2023.96
     64800     2025.13
     64840     2026.24
     64880      2027.8
     64920     2028.82
     64960     2030.17
     65000     2031.61
     65040     2032.84
     65080     2033.96
     65120      2035.1
     65160     2036.27
     65200     2037.42
     65240     2038.83
     65280     2040.14
     65320     2041.44
     65360     2042.64
     65400     2043.88
     65440     2045.13
     65480     2046.59
     65520     2047.78
     65560     2048.91
     65600     2050.08
     65640     2051.19
     65680     2052.75
     65720     2053.76
     65760     2055.12
     65800     2056.56
     65840     2057.77
     65880      2058.9
     65920     2060.04
     65960      2061.2
     66000     2062.35
     66040     2063.78
     66080     2065.08
     66120     2066.38
     66160     2067.58
     66200     2068.82
     66240     2070.08
     66280     2071.53
     66320     2072.73
     66360     2073.85
     66400     2075.03
     66440     2076.13
     66480      2077.7
     66520      2078.7
     66560     2080.06
     66600      2081.5
     66640     2082.72
     66680     2083.86
     66720     2084.98
     66760     2086.16
     66800     2087.31
     66840     2088.73
     66880     2090.03
     66920     2091.33
     66960     2092.53
     67000     2093.77
     67040     2095.03
     67080     2096.48
     67120     2097.68
     67160      2098.8
     67200     2099.98
     67240     2101.08
     67280     2102.65
     67320     2103.65
     67360        2105
     67400     2106.46
     67440     2107.67
     67480      2108.8
     67520     2109.94
     67560      2111.1
     67600     2112.25
     67640     2113.68
     67680     2114.98
     67720     2116.28
     67760     2117.48
     67800     2118.73
     67840     2119.98
     67880     2121.43
     67920     2122.63
     67960     2123.74
     68000     2124.92
     68040     2126.02
     68080      2127.6
     68120      2128.6
     68160     2129.96
     68200     2131.41
     68240     2132.63
     68280     2133.76
     68320     2134.88
     68360     2136.05
     68400     2137.21
     68440     2138.63
     68480     2139.93
     68520     2141.24
     68560     2142.44
     68600     2143.69
     68640     2144.94
     68680      2146.4
     68720     2147.59
     68760     2148.71
     68800     2149.88
     68840     2150.99
     68880     2152.58
     68920     2153.56
     68960     2154.92
     69000     2156.39
     69040     2157.59
     69080     2158.72
     69120     2159.85
     69160     2161.02
     69200     2162.16
     69240      2163.6
     69280      2164.9
     69320      2166.2
     69360      2167.4
     69400     2168.66
     69440     2169.91
     69480     2171.37
     69520     2172.56
     69560     2173.67
     69600     2174.84
     69640     2175.95
     69680     2177.55
     69720     2178.52
     69760     2179.88
     69800     2181.35
     69840     2182.56
     69880     2183.69
     69920     2184.81
     69960     2185.97
     70000     2187.11
     70040     2188.55
     70080     2189.85
     70120     2191.16
     70160     2192.35
     70200     2193.61
     70240     2194.86
     70280     2196.31
     70320     2197.52
     70360     2198.63
     70400     2199.81
     70440     2200.91
     70480     2202.51
     70520     2203.48
     70560     2204.84
     70600     2206.31
     70640     2207.52
     70680     2208.65
     70720     2209.77
     70760     2210.93
     70800     2212.06
     70840      2213.5
     70880     2214.79
     70920     2216.11
     70960     2217.31
     71000     2218.55
     71040     2219.81
     71080     2221.27
     71120     2222.47
     71160     2223.59
     71200     2224.76
     71240     2225.85
     71280     2227.46
     71320     2228.43
     71360     2229.78
     71400     2231.26
     71440     2232.47
     71480      2233.6
     71520     2234.73
     71560     2235.88
     71600     2237.01
     71640     2238.46
     71680     2239.76
     71720     2241.08
     71760     2242.27
     71800     2243.52
     71840     2244.77
     71880     2246.23
     71920     2247.43
     71960     2248.55
     72000     2249.71
     72040      2250.8
     72080     2252.41
     72120     2253.37
     72160     2254.73
     72200     2256.21
     72240     2257.41
     72280     2258.55
     72320     2259.67
     72360     2260.82
     72400     2261.95
     72440      2263.4
     72480     2264.71
     72520     2266.03
     72560     2267.22
     72600     2268.46
     72640     2269.72
     72680     2271.18
     72720     2272.38
     72760     2273.48
     72800     2274.65
     72840     2275.76
     72880     2277.38
     72920     2278.33
     72960     2279.68
     73000     2281.17
     73040     2282.38
     73080     2283.52
     73120     2284.62
     73160     2285.78
     73200     2286.91
     73240     2288.37
     73280     2289.68
     73320     2290.99
     73360     2292.19
     73400     2293.43
     73440     2294.68
     73480     2296.15
     73520     2297.35
     73560     2298.45
     73600     2299.61
     73640     2300.72
     73680     2302.35
     73720      2303.3
     73760     2304.64
     73800     2306.14
     73840     2307.34
     73880     2308.49
     73920     2309.58
     73960     2310.74
     74000     2311.87
     74040     2313.33
     74080     2314.64
     74120     2315.94
     74160     2317.15
     74200     2318.37
     74240     2319.65
     74280     2321.11
     74320      2322.3
     74360      2323.4
     74400     2324.56
     74440     2325.66
     74480      2327.3
     74520     2328.24
     74560     2329.59
     74600     2331.09
     74640      2332.3
     74680     2333.43
     74720     2334.53
     74760     2335.68
     74800     2336.81
     74840     2338.27
     74880     2339.57
     74920     2340.89
     74960     2342.09
     75000     2343.32
     75040     2344.59
     75080     2346.05
     75120     2347.24
     75160     2348.33
     75200      2349.5
     75240     2350.59
     75280     2352.23
     75320     2353.17
     75360     2354.53
     75400     2356.02
     75440     2357.23
     75480     2358.36
     75520     2359.45
     75560      2360.6
     75600     2361.73
     75640     2363.18
     75680     2364.49
     75720     2365.81
     75760     2367.01
     75800     2368.23
     75840      2369.5
     75880     2370.97
     75920     2372.15
     75960     2373.25
     76000     2374.42
     76040      2375.5
     76080     2377.15
     76120     2378.08
     76160     2379.44
     76200     2380.94
     76240     2382.14
     76280     2383.28
     76320     2384.36
     76360     2385.52
     76400     2386.65
     76440     2388.09
     76480     2389.39
     76520     2390.72
     76560     2391.92
     76600     2393.13
     76640     2394.41
     76680     2395.89
     76720     2397.06
     76760     2398.17
     76800     2399.33
     76840      2400.4
     76880     2402.06
     76920        2403
     76960     2404.35
     77000     2405.85
     77040     2407.05
     77080     2408.19
     77120     2409.27
     77160     2410.42
     77200     2411.54
     77240     2412.99
     77280     2414.29
     77320     2415.62
     77360     2416.82
     77400     2418.04
     77440     2419.32
     77480     2420.79
     77520     2421.97
     77560     2423.09
     77600     2424.23
     77640      2425.3
     77680     2426.97
     77720     2427.91
     77760     2429.27
     77800     2430.77
     77840     2431.97
     77880     2433.11
     77920     2434.19
     77960     2435.34
     78000     2436.46
     78040      2437.9
     78080      2439.2
     78120     2440.55
     78160     2441.74
     78200     2442.97
     78240     2444.25
     78280     2445.73
     78320      2446.9
     78360        2448
     78400     2449.17
     78440     2450.23
     78480      2451.9
     78520     2452.83
     78560      2454.2
     78600      2455.7
     78640      2456.9
     78680     2458.04
     78720     2459.11
     78760     2460.26
     78800     2461.38
     78840     2462.84
     78880     2464.13
     78920     2465.49
     78960     2466.68
     79000      2467.9
     79040     2469.18
     79080     2470.64
     79120     2471.82
     79160     2472.92
     79200     2474.08
     79240     2475.16
     79280     2476.82
     79320     2477.75
     79360     2479.12
     79400     2480.63
     79440     2481.83
     79480     2482.96
     79520     2484.04
     79560     2485.19
     79600     2486.31
     79640     2487.77
     79680     2489.06
     79720     2490.42
     79760     2491.57
     79800     2492.81
     79840      2494.1
     79880     2495.57
     79920     2496.73
     79960     2497.83
     80000        2499
     80040     2500.07
     80080     2501.73
     80120     2502.67
     80160     2504.04
     80200     2505.56
     80240     2506.75
     80280     2507.89
     80320     2508.95
     80360     2510.11
     80400     2511.22
     80440     2512.69
     80480     2513.98
     80520     2515.34
     80560     2516.49
     80600     2517.72
     80640     2519.01
     80680     2520.49
     80720     2521.65
     80760     2522.75
     80800     2523.91
     80840     2524.99
     80880     2526.65
     80920     2527.58
     80960     2528.94
     81000     2530.48
     81040     2531.66
     81080      2532.8
     81120     2533.87
     81160     2535.02
     81200     2536.12
     81240     2537.59
     81280      2538.9
     81320     2540.26
     81360     2541.41
     81400     2542.64
     81440     2543.93
     81480     2545.41
     81520     2546.56
     81560     2547.66
     81600     2548.83
     81640     2549.91
     81680     2551.58
     81720      2552.5
     81760     2553.86
     81800      2555.4
     81840     2556.58
     81880     2557.72
     81920      2558.8
     81960     2559.95
     82000     2561.06
     82040     2562.52
     82080     2563.84
     82120     2565.21
     82160     2566.34
     82200     2567.58
     82240     2568.87
     82280     2570.34
     82320     2571.49
     82360     2572.59
     82400     2573.76
     82440     2574.83
     82480      2576.5
     82520     2577.42
     82560     2578.78
     82600     2580.33
     82640     2581.51
     82680     2582.65
     82720     2583.72
     82760     2584.87
     82800     2585.98
     82840     2587.44
     82880     2588.75
     82920     2590.12
     82960     2591.26
     83000     2592.49
     83040     2593.79
     83080     2595.26
     83120     2596.42
     83160     2597.53
     83200     2598.69
     83240     2599.76
     83280     2601.43
     83320     2602.35
     83360     2603.71
     83400     2605.25
     83440     2606.43
     83480     2607.57
     83520     2608.64
     83560     2609.78
     83600      2610.9
     83640     2612.34
     83680     2613.66
     83720     2615.03
     83760     2616.17
     83800      2617.4
     83840     2618.71
     83880     2620.18
     83920     2621.33
     83960     2622.44
     84000      2623.6
     84040     2624.67
     84080     2626.35
     84120     2627.27
     84160     2628.64
     84200     2630.17
     84240     2631.35
     84280     2632.48
     84320     2633.56
     84360     2634.69
     84400      2635.8
     84440     2637.26
     84480     2638.58
     84520     2639.95
     84560     2641.08
     84600     2642.31
     84640     2643.61
     84680     2645.08
     84720     2646.23
     84760     2647.34
     84800      2648.5
     84840     2649.57
     84880     2651.24
     84920     2652.17
     84960     2653.54
     85000     2655.07
     85040     2656.25
     85080     2657.39
     85120     2658.46
     85160     2659.59
     85200     2660.71
     85240     2662.14
     85280     2663.46
     85320     2664.84
     85360     2665.98
     85400      2667.2
     85440      2668.5
     85480     2669.97
     85520     2671.12
     85560     2672.22
     85600     2673.39
     85640     2674.46
     85680     2676.14
     85720     2677.06
     85760     2678.44
     85800     2679.97
     85840     2681.16
     85880     2682.28
     85920     2683.35
     85960     2684.48
     86000     2685.58
     86040     2687.03
     86080     2688.35
     86120     2689.73
     86160     2690.86
     86200     2692.08
     86240     2693.37
     86280     2694.85
     86320     2695.99
     86360     2697.09
     86400     2698.26
     86440     2699.33
     86480     2701.02
     86520     2701.92
     86560     2703.29
     86600     2704.83
     86640     2706.02
     86680     2707.14
     86720     2708.21
     86760     2709.33
     86800     2710.42
     86840     2711.89
     86880      2713.2
     86920     2714.59
     86960     2715.73
     87000     2716.94
     87040     2718.23
     87080      2719.7
     87120     2720.86
     87160     2721.96
     87200     2723.12
     87240     2724.19
     87280     2725.88
     87320     2726.77
     87360     2728.16
     87400      2729.7
     87440      2730.9
     87480     2732.01
     87520     2733.08
     87560      2734.2
     87600     2735.31
     87640     2736.76
     87680     2738.08
     87720     2739.47
     87760     2740.59
     87800      2741.8
     87840      2743.1
     87880     2744.58
     87920     2745.73
     87960     2746.83
     88000     2747.98
     88040     2749.05
     88080     2750.75
     88120     2751.63
     88160     2753.02
     88200     2754.57
     88240     2755.78
     88280     2756.88
     88320     2757.95
     88360     2759.07
     88400     2760.17
     88440     2761.61
     88480     2762.95
     88520     2764.35
     88560     2765.48
     88600     2766.69
     88640     2767.99
     88680     2769.48
     88720     2770.63
     88760     2771.71
     88800     2772.86
     88840     2773.94
     88880     2775.66
     88920     2776.52
     88960     2777.91
     89000     2779.47
     89040     2780.67
     89080     2781.79
     89120     2782.84
     89160     2783.98
     89200     2785.06
     89240     2786.52
     89280     2787.85
     89320     2789.26
     89360     2790.38
     89400     2791.59
     89440      2792.9
     89480     2794.39
     89520     2795.53
     89560     2796.61
     89600     2797.77
     89640     2798.84
     89680     2800.55
     89720     2801.43
     89760     2802.82
     89800     2804.37
     89840     2805.57
     89880     2806.69
     89920     2807.75
     89960     2808.88
     90000     2809.96
     90040     2811.41
     90080     2812.75
     90120     2814.15
     90160     2815.28
     90200     2816.49
     90240      2817.8
     90280     2819.29
     90320     2820.43
     90360     2821.51
     90400     2822.65
     90440     2823.73
     90480     2825.45
     90520     2826.32
     90560     2827.71
     90600     2829.26
     90640     2830.45
     90680     2831.58
     90720     2832.62
     90760     2833.75
     90800     2834.84
     90840      2836.3
     90880     2837.62
     90920     2839.03
     90960     2840.16
     91000     2841.37
     91040     2842.67
     91080     2844.15
     91120      2845.3
     91160     2846.38
     91200     2847.53
     91240     2848.59
     91280     2850.31
     91320      2851.2
     91360     2852.57
     91400     2854.14
     91440     2855.33
     91480     2856.45
     91520     2857.49
     91560     2858.61
     91600      2859.7
     91640     2861.16
     91680     2862.48
     91720      2863.9
     91760     2865.01
     91800     2866.24
     91840     2867.53
     91880     2869.01
     91920     2870.17
     91960     2871.24
     92000     2872.39
     92040     2873.45
     92080     2875.18
     92120     2876.06
     92160     2877.43
     92200     2879.01
     92240     2880.19
     92280     2881.31
     92320     2882.34
     92360     2883.47
     92400     2884.55
     92440     2886.02
     92480     2887.36
     92520     2888.77
     92560     2889.89
     92600     2891.11
     92640      2892.4
     92680     2893.89
     92720     2895.05
     92760     2896.12
     92800     2897.26
     92840     2898.32
     92880     2900.06
     92920     2900.93
     92960      2902.3
     93000     2903.88
     93040     2905.06
     93080     2906.19
     93120     2907.22
     93160     2908.36
     93200     2909.43
     93240      2910.9
     93280     2912.22
     93320     2913.64
     93360     2914.78
     93400     2915.97
     93440     2917.27
     93480     2918.75
     93520     2919.92
     93560     2920.99
     93600     2922.14
     93640     2923.19
     93680     2924.93
     93720     2925.81
     93760     2927.16
     93800     2928.76
     93840     2929.94
     93880     2931.05
     93920     2932.11
     93960     2933.23
     94000      2934.3
     94040     2935.78
     94080     2937.09
     94120     2938.52
     94160     2939.66
     94200     2940.84
     94240     2942.15
     94280     2943.62
     94320      2944.8
     94360     2945.86
     94400     2947.02
     94440     2948.06
     94480     2949.81
     94520     2950.68
     94560     2952.04
     94600     2953.65
     94640     2954.82
     94680     2955.94
     94720     2956.99
     94760     2958.11
     94800     2959.18
     94840     2960.68
     94880     2961.98
     94920      2963.4
     94960     2964.54
     95000     2965.72
     95040     2967.02
     95080     2968.51
     95120     2969.67
     95160     2970.73
     95200     2971.89
     95240     2972.93
     95280     2974.68
     95320     2975.55
     95360      2976.9
     95400     2978.52
     95440     2979.69
     95480     2980.81
     95520     2981.87
     95560     2982.97
     95600     2984.05
     95640     2985.54
     95680     2986.87
     95720     2988.28
     95760      2989.4
     95800     2990.59
     95840     2991.89
     95880     2993.38
     95920     2994.54
     95960      2995.6
     96000     2996.76
     96040      2997.8
     96080     2999.56
     96120     3000.41
     96160     3001.77
     96200      3003.4
     96240     3004.57
     96280     3005.68
     96320     3006.74
     96360     3007.84
     96400     3008.92
     96440      3010.4
     96480     3011.74
     96520     3013.16
     96560     3014.27
     96600     3015.46
     96640     3016.76
     96680     3018.26
     96720     3019.42
     96760     3020.48
     96800     3021.63
     96840     3022.67
     96880     3024.45
     96920     3025.29
     96960     3026.66
     97000     3028.27
     97040     3029.45
     97080     3030.56
     97120      3031.6
     97160     3032.71
     97200     3033.79
     97240     3035.27
     97280     3036.59
     97320     3038.01
     97360     3039.13
     97400     3040.32
     97440     3041.62
     97480     3043.12
     97520     3044.27
     97560     3045.33
     97600     3046.48
     97640     3047.51
     97680     3049.29
     97720     3050.13
     97760     3051.52
     97800     3053.12
     97840      3054.3
     97880     3055.41
     97920     3056.45
     97960     3057.55
     98000     3058.63
     98040     3060.12
     98080     3061.42
     98120     3062.86
     98160     3063.97
     98200     3065.15
     98240     3066.46
     98280     3067.96
     98320     3069.13
     98360     3070.17
     98400     3071.32
     98440     3072.34
     98480     3074.13
     98520     3074.97
     98560     3076.35
     98600     3077.97
     98640     3079.14
     98680     3080.23
     98720     3081.28
     98760      3082.4
     98800     3083.46
     98840     3084.94
     98880     3086.25
     98920      3087.7
     98960     3088.79
     99000     3089.98
     99040     3091.28
     99080     3092.78
     99120     3093.95
     99160     3094.99
     99200     3096.13
     99240     3097.17
     99280     3098.95
     99320     3099.79
     99360     3101.17
     99400      3102.8
     99440     3103.96
     99480     3105.06
     99520     3106.13
     99560     3107.24
     99600     3108.31
     99640      3109.8
     99680      3111.1
     99720     3112.56
     99760     3113.63
     99800     3114.82
     99840     3116.13
     99880     3117.63
     99920      3118.8
     99960     3119.84
    100000     3120.97
    100040        3122
    100080     3123.79
    100120     3124.61
    100160        3126
    100200     3127.63
    100240      3128.8
    100280     3129.91
    100320     3130.95
    100360     3132.08
    100400     3133.14
    100440     3134.63
    100480     3135.94
    100520     3137.39
    100560     3138.47
    100600     3139.64
    100640     3140.95
    100680     3142.45
    100720     3143.63
    100760     3144.66
    100800      3145.8
    100840     3146.82
    100880      3148.6
    100920     3149.44
    100960     3150.82
    101000     3152.46
    101040     3153.63
    101080     3154.75
    101120     3155.79
    101160      3156.9
    101200     3157.96
    101240     3159.44
    101280     3160.74
    101320     3162.21
    101360     3163.29
    101400     3164.46
    101440     3165.77
    101480     3167.27
    101520     3168.46
    101560      3169.5
    101600     3170.61
    101640     3171.63
    101680     3173.42
    101720     3174.25
    101760     3175.64
    101800     3177.27
    101840     3178.45
    101880     3179.57
    101920     3180.61
    101960     3181.71
    102000     3182.76
    102040     3184.25
    102080     3185.55
    102120     3187.02
    102160     3188.09
    102200     3189.26
    102240     3190.58
    102280     3192.07
    102320     3193.27
    102360      3194.3
    102400     3195.41
    102440     3196.44
    102480     3198.23
    102520     3199.06
    102560     3200.44
    102600     3202.07
    102640     3203.24
    102680     3204.36
    102720     3205.41
    102760      3206.5
    102800     3207.56
    102840     3209.06
    102880     3210.34
    102920     3211.83
    102960     3212.88
    103000     3214.05
    103040     3215.38
    103080     3216.87
    103120     3218.06
    103160     3219.08
    103200      3220.2
    103240     3221.23
    103280     3223.01
    103320     3223.84
    103360     3225.22
    103400     3226.86
    103440     3228.02
    103480     3229.15
    103520     3230.19
    103560     3231.27
    103600     3232.35
    103640     3233.83
    103680     3235.12
    103720      3236.6
    103760     3237.65
    103800     3238.82
    103840     3240.17
    103880     3241.64
    103920     3242.84
    103960     3243.86
    104000     3244.99
    104040        3246
    104080     3247.78
    104120      3248.6
    104160     3249.98
    104200     3251.62
    104240     3252.79
    104280      3253.9
    104320     3254.93
    104360     3256.02
    104400     3257.08
    104440     3258.58
    104480     3259.86
    104520     3261.33
    104560     3262.38
    104600     3263.57
    104640     3264.92
    104680     3266.39
    104720     3267.59
    104760     3268.58
    104800     3269.71
    104840     3270.74
    104880     3272.53
    104920     3273.35
    104960     3274.73
    105000     3276.38
    105040     3277.53
    105080     3278.65
    105120      3279.7
    105160     3280.77
    105200     3281.85
    105240     3283.33
    105280     3284.63
    105320     3286.09
    105360     3287.13
    105400     3288.33
    105440     3289.67
    105480     3291.14
    105520     3292.32
    105560     3293.33
    105600     3294.47
    105640     3295.48
    105680     3297.26
    105720     3298.09
    105760     3299.49
    105800     3301.15
    105840     3302.27
    105880     3303.42
    105920     3304.46
    105960     3305.53
    106000     3306.62
    106040     3308.09
    106080     3309.37
    106120     3310.85
    106160     3311.88
    106200     3313.06
    106240     3314.41
    106280     3315.89
    106320     3317.07
    106360     3318.08
    106400     3319.19
    106440     3320.21
    106480     3322.01
    106520     3322.83
    106560     3324.23
    106600     3325.89
    106640     3327.02
    106680     3328.16
    106720     3329.18
    106760     3330.26
    106800     3331.35
    106840     3332.83
    106880      3334.1
    106920     3335.58
    106960     3336.61
    107000     3337.79
    107040     3339.14
    107080     3340.61
    107120     3341.78
    107160     3342.79
    107200     3343.91
    107240     3344.93
    107280     3346.71
    107320     3347.53
    107360     3348.94
    107400     3350.62
    107440     3351.73
    107480     3352.86
    107520     3353.89
    107560     3354.97
    107600     3356.06
    107640     3357.53
    107680     3358.83
    107720     3360.28
    107760     3361.31
    107800     3362.49
    107840     3363.84
    107880     3365.32
    107920      3366.5
    107960     3367.51
    108000     3368.61
    108040     3369.64
    108080     3371.42
    108120     3372.23
    108160     3373.65
    108200     3375.32
    108240     3376.43
    108280     3377.56
    108320     3378.59
    108360     3379.67
    108400     3380.78
    108440     3382.24
    108480     3383.55
    108520     3384.98
    108560     3386.03
    108600      3387.2
    108640     3388.56
    108680     3390.03
    108720     3391.21
    108760     3392.23
    108800      3393.3
    108840     3394.35
    108880     3396.14
    108920     3396.96
    108960     3398.38
    109000     3400.04
    109040     3401.15
    109080     3402.28
    109120     3403.32
    109160     3404.39
    109200     3405.49
    109240     3406.94
    109280     3408.26
    109320      3409.7
    109360     3410.74
    109400      3411.9
    109440     3413.27
    109480     3414.74
    109520     3415.93
    109560     3416.92
    109600        3418
    109640     3419.05
    109680     3420.83
    109720     3421.66
    109760     3423.07
    109800     3424.74
    109840     3425.85
    109880     3426.97
    109920     3428.01
    109960     3429.08
    110000     3430.18
    110040     3431.63
    110080     3432.96
    110120      3434.4
    110160     3435.43
    110200     3436.59
    110240     3437.96
    110280     3439.42
    110320     3440.62
    110360     3441.62
    110400     3442.69
    110440     3443.74
    110480     3445.52
    110520     3446.35
    110560     3447.75
    110600     3449.43
    110640     3450.54
    110680     3451.67
    110720     3452.69
    110760     3453.76
    110800     3454.88
    110840     3456.33
    110880     3457.65
    110920     3459.09
    110960     3460.12
    111000      3461.3
    111040     3462.66
    111080     3464.13
    111120     3465.31
    111160     3466.32
    111200      3467.4
    111240     3468.45
    111280     3470.23
    111320     3471.05
    111360     3472.45
    111400     3474.13
    111440     3475.25
    111480     3476.38
    111520     3477.41
    111560     3478.46
    111600     3479.58
    111640     3481.02
    111680     3482.36
    111720     3483.81
    111760     3484.81
    111800     3485.99
    111840     3487.36
    111880     3488.83
    111920     3490.02
    111960     3491.01
    112000     3492.11
    112040     3493.15
    112080     3494.92
    112120     3495.74
    112160     3497.14
    112200     3498.84
    112240     3499.95
    112280     3501.05
    112320     3502.08
    112360     3503.14
    112400     3504.27
    112440      3505.7
    112480     3507.04
    112520      3508.5
    112560     3509.49
    112600     3510.66
    112640     3512.04
    112680      3513.5
    112720     3514.69
    112760     3515.68
    112800     3516.78
    112840     3517.82
    112880     3519.59
    112920     3520.41
    112960      3521.8
    113000     3523.51
    113040     3524.62
    113080     3525.74
    113120     3526.74
    113160      3527.8
    113200     3528.94
    113240     3530.37
    113280     3531.73
    113320     3533.18
    113360     3534.16
    113400     3535.33
    113440     3536.71
    113480     3538.17
    113520     3539.38
    113560     3540.37
    113600     3541.47
    113640     3542.49
    113680     3544.27
    113720     3545.09
    113760     3546.49
    113800     3548.19
    113840     3549.31
    113880     3550.42
    113920     3551.43
    113960     3552.48
    114000     3553.61
    114040     3555.05
    114080      3556.4
    114120     3557.87
    114160     3558.83
    114200     3560.02
    114240     3561.39
    114280     3562.86
    114320     3564.06
    114360     3565.04
    114400     3566.15
    114440     3567.16
    114480     3568.97
    114520     3569.76
    114560     3571.17
    114600     3572.89
    114640        3574
    114680      3575.1
    114720     3576.11
    114760     3577.17
    114800      3578.3
    114840     3579.74
    114880      3581.1
    114920     3582.57
    114960     3583.52
    115000     3584.71
    115040     3586.08
    115080     3587.55
    115120     3588.76
    115160     3589.72
    115200     3590.83
    115240     3591.85
    115280     3593.68
    115320     3594.47
    115360     3595.88
    115400     3597.58
    115440     3598.69
    115480      3599.8
    115520     3600.79
    115560     3601.85
    115600     3603.01
    115640     3604.43
    115680     3605.79
    115720     3607.26
    115760     3608.23
    115800     3609.41
    115840     3610.77
    115880     3612.24
    115920     3613.45
    115960     3614.42
    116000     3615.53
    116040     3616.55
    116080     3618.37
    116120     3619.17
    116160     3620.59
    116200      3622.3
    116240      3623.4
    116280     3624.49
    116320     3625.48
    116360     3626.55
    116400     3627.69
    116440     3629.11
    116480     3630.48
    116520     3631.96
    116560     3632.91
    116600     3634.09
    116640     3635.44
    116680     3636.93
    116720     3638.14
    116760     3639.11
    116800     3640.22
    116840     3641.22
    116880     3643.07
    116920     3643.86
    116960     3645.27
    117000     3646.99
    117040     3648.07
    117080     3649.17
    117120     3650.16
    117160     3651.22
    117200     3652.37
    117240      3653.8
    117280     3655.15
    117320     3656.63
    117360     3657.58
    117400     3658.75
    117440     3660.11
    117480      3661.6
    117520      3662.8
    117560     3663.77
    117600     3664.88
    117640     3665.88
    117680     3667.74
    117720     3668.54
    117760     3669.95
    117800     3671.67
    117840     3672.74
    117880     3673.85
    117920     3674.84
    117960      3675.9
    118000     3677.03
    118040     3678.47
    118080     3679.83
    118120     3681.31
    118160     3682.24
    118200     3683.42
    118240     3684.77
    118280     3686.27
    118320     3687.45
    118360     3688.43
    118400     3689.56
    118440     3690.54
    118480     3692.41
    118520     3693.19
    118560     3694.59
    118600     3696.34
    118640      3697.4
    118680     3698.51
    118720     3699.49
    118760     3700.55
    118800     3701.67
    118840     3703.12
    118880     3704.48
    118920     3705.95
    118960     3706.89
    119000     3708.07
    119040     3709.41
    119080     3710.93
    119120     3712.11
    119160     3713.07
    119200      3714.2
    119240     3715.18
    119280     3717.05
    119320     3717.85
    119360     3719.25
    119400        3721
    119440     3722.06
    119480     3723.15
    119520     3724.15
    119560     3725.19
    119600     3726.33
    119640     3727.75
    119680     3729.13
    119720      3730.6
    119760     3731.53
    119800     3732.72
    119840     3734.05
    119880     3735.57
    119920     3736.78
    119960     3737.71
    120000     3738.86
    120040     3739.84
    120080      3741.7
    120120     3742.49
    120160      3743.9
    120200     3745.68
    120240     3746.71
    120280     3747.81
    120320     3748.81
    120360     3749.84
    120400     3750.98
    120440     3752.41
    120480     3753.78
    120520     3755.25
    120560     3756.19
    120600     3757.34
    120640     3758.69
    120680     3760.22
    120720     3761.43
    120760     3762.36
    120800      3763.5
    120840      3764.5
    120880     3766.35
    120920     3767.14
    120960     3768.54
    121000     3770.32
    121040     3771.36
    121080     3772.46
    121120     3773.47
    121160     3774.48
    121200     3775.63
    121240     3777.05
    121280     3778.42
    121320     3779.89
    121360     3780.83
    121400     3781.99
    121440     3783.34
    121480     3784.88
    121520     3786.09
    121560     3787.02
    121600     3788.16
    121640     3789.16
    121680        3791
    121720     3791.81
    121760     3793.19
    121800     3794.98
    121840     3796.04
    121880     3797.13
    121920     3798.13
    121960     3799.14
    122000     3800.28
    122040     3801.72
    122080     3803.09
    122120     3804.56
    122160     3805.49
    122200     3806.64
    122240     3808.01
    122280     3809.53
    122320     3810.76
    122360     3811.69
    122400     3812.83
    122440     3813.82
    122480     3815.67
    122520     3816.47
    122560     3817.87
    122600     3819.65
    122640     3820.71
    122680      3821.8
    122720      3822.8
    122760     3823.81
    122800     3824.94
    122840     3826.39
    122880     3827.77
    122920     3829.21
    122960     3830.17
    123000     3831.31
    123040     3832.66
    123080      3834.2
    123120     3835.43
    123160     3836.37
    123200     3837.48
    123240     3838.47
    123280     3840.32
    123320     3841.13
    123360     3842.53
    123400     3844.31
    123440     3845.35
    123480     3846.45
    123520     3847.46
    123560     3848.46
    123600     3849.59
    123640     3851.03
    123680     3852.41
    123720     3853.86
    123760     3854.81
    123800     3855.97
    123840     3857.32
    123880     3858.86
    123920     3860.08
    123960     3861.02
    124000     3862.13
    124040     3863.15
    124080     3864.97
    124120     3865.79
    124160     3867.18
    124200     3868.96
    124240     3870.01
    124280     3871.12
    124320     3872.13
    124360     3873.13
    124400     3874.26
    124440     3875.71
    124480     3877.08
    124520     3878.54
    124560     3879.49
    124600     3880.64
    124640        3882
    124680     3883.54
    124720     3884.75
    124760      3885.7
    124800     3886.79
    124840     3887.83
    124880     3889.66
    124920     3890.47
    124960     3891.84
    125000     3893.64
    125040     3894.68
    125080     3895.77
    125120      3896.8
    125160      3897.8
    125200     3898.94
    125240     3900.39
    125280     3901.76
    125320     3903.22
    125360     3904.17
    125400     3905.32
    125440     3906.66
    125480     3908.23
    125520     3909.43
    125560      3910.4
    125600     3911.47
    125640     3912.49
    125680     3914.33
    125720     3915.13
    125760     3916.53
    125800     3918.33
    125840     3919.35
    125880     3920.45
    125920     3921.49
    125960     3922.49
    126000     3923.61
    126040     3925.07
    126080     3926.42
    126120     3927.91
    126160     3928.84
    126200     3929.99
    126240     3931.33
    126280      3932.9
    126320      3934.1
    126360     3935.07
    126400     3936.13
    126440     3937.15
    126480     3938.99
    126520      3939.8
    126560     3941.21
    126600     3943.01
    126640     3944.02
    126680     3945.12
    126720     3946.15
    126760     3947.16
    126800     3948.27
    126840     3949.74
    126880      3951.1
    126920     3952.57
    126960     3953.52
    127000     3954.65
    127040     3955.99
    127080     3957.58
    127120     3958.75
    127160     3959.75
    127200      3960.8
    127240     3961.81
    127280     3963.69
    127320     3964.48
    127360     3965.89
    127400      3967.7
    127440     3968.68
    127480     3969.79
    127520     3970.82
    127560     3971.83
    127600     3972.93
    127640      3974.4
    127680     3975.77
    127720     3977.23
    127760     3978.19
    127800     3979.32
    127840     3980.67
    127880     3982.25
    127920     3983.43
    127960     3984.42
    128000     3985.46
    128040     3986.47
    128080     3988.35
    128120     3989.14
    128160     3990.56
    128200     3992.37
    128240     3993.35
    128280     3994.46
    128320     3995.48
    128360      3996.5
    128400     3997.58
    128440     3999.05
    128480     4000.42
    128520     4001.89
    128560     4002.85
    128600     4003.98
    128640     4005.34
    128680     4006.92
    128720      4008.1
    128760      4009.1
    128800     4010.13
    128840     4011.12
    128880     4013.02
    128920     4013.78
    128960     4015.22
    129000     4017.06
    129040        4018
    129080     4019.13
    129120     4020.13
    129160     4021.16
    129200     4022.24
    129240      4023.7
    129280     4025.07
    129320     4026.53
    129360      4027.5
    129400     4028.64
    129440     4030.01
    129480     4031.57
    129520     4032.77
    129560     4033.75
    129600     4034.78
    129640     4035.78
    129680     4037.67
    129720     4038.43
    129760     4039.88
    129800      4041.7
    129840     4042.66
    129880     4043.79
    129920     4044.78
    129960     4045.81
    130000      4046.9
    130040     4048.37
    130080     4049.73
    130120     4051.21
    130160     4052.16
    130200     4053.32
    130240     4054.67
    130280     4056.24
    130320     4057.44
    130360     4058.42
    130400     4059.44
    130440     4060.44
    130480     4062.34
    130520     4063.09
    130560     4064.55
    130600     4066.36
    130640     4067.35
    130680     4068.48
    130720     4069.45
    130760     4070.47
    130800     4071.56
    130840     4073.04
    130880     4074.41
    130920     4075.88
    130960     4076.84
    131000     4077.98
    131040     4079.35
    131080     4080.93
    131120      4082.1
    131160      4083.1
    131200     4084.12
    131240     4085.12
    131280     4087.01
    131320     4087.77
    131360     4089.22
    131400     4091.05
    131440     4092.03
    131480     4093.15
    131520     4094.14
    131560     4095.15
    131600     4096.26
    131640     4097.71
    131680      4099.1
    131720     4100.54
    131760     4101.52
    131800     4102.66
    131840     4104.04
    131880     4105.61
    131920     4106.81
    131960     4107.79
    132000      4108.8
    132040     4109.81
    132080     4111.71
    132120     4112.45
    132160      4113.9
    132200     4115.73
    132240     4116.73
    132280     4117.85
    132320      4118.8
    132360     4119.83
    132400     4120.93
    132440      4122.4
    132480     4123.77
    132520      4125.2
    132560      4126.2
    132600     4127.32
    132640     4128.74
    132680     4130.29
    132720     4131.49
    132760     4132.47
    132800     4133.47
    132840     4134.49
    132880     4136.39
    132920     4137.12
    132960     4138.58
    133000      4140.4
    133040      4141.4
    133080     4142.52
    133120     4143.47
    133160     4144.49
    133200      4145.6
    133240     4147.07
    133280     4148.45
    133320     4149.87
    133360     4150.89
    133400     4151.98
    133440      4153.4
    133480     4154.97
    133520     4156.16
    133560     4157.13
    133600     4158.13
    133640     4159.16
    133680     4161.06
    133720     4161.79
    133760     4163.24
    133800     4165.07
    133840     4166.07
    133880     4167.18
    133920     4168.14
    133960     4169.16
    134000     4170.27
    134040     4171.73
    134080     4173.12
    134120     4174.54
    134160     4175.55
    134200     4176.63
    134240     4178.07
    134280     4179.64
    134320     4180.84
    134360      4181.8
    134400     4182.79
    134440     4183.83
    134480     4185.73
    134520     4186.44
    134560     4187.91
    134600     4189.75
    134640     4190.74
    134680     4191.85
    134720     4192.81
    134760     4193.81
    134800     4194.94
    134840      4196.4
    134880     4197.79
    134920      4199.2
    134960     4200.19
    135000     4201.29
    135040      4202.7
    135080     4204.28
    135120     4205.49
    135160     4206.42
    135200     4207.42
    135240     4208.45
    135280     4210.35
    135320     4211.07
    135360     4212.54
    135400     4214.38
    135440     4215.37
    135480     4216.46
    135520     4217.42
    135560     4218.43
    135600     4219.54
    135640     4221.01
    135680     4222.39
    135720      4223.8
    135760     4224.81
    135800     4225.88
    135840     4227.31
    135880      4228.9
    135920     4230.09
    135960     4231.05
    136000     4232.02
    136040     4233.07
    136080     4234.95
    136120     4235.69
    136160     4237.16
    136200        4239
    136240     4239.99
    136280     4241.09
    136320     4242.05
    136360     4243.08
    136400     4244.16
    136440     4245.64
    136480     4247.01
    136520     4248.42
    136560     4249.43
    136600     4250.48
    136640     4251.94
    136680     4253.51
    136720     4254.71
    136760     4255.66
    136800     4256.65
    136840     4257.69
    136880     4259.56
    136920     4260.31
    136960     4261.78
    137000     4263.61
    137040     4264.59
    137080     4265.71
    137120     4266.68
    137160     4267.68
    137200     4268.78
    137240     4270.24
    137280     4271.63
    137320     4273.04
    137360     4274.05
    137400      4275.1
    137440     4276.55
    137480     4278.12
    137520     4279.29
    137560     4280.27
    137600     4281.25
    137640     4282.29
    137680     4284.19
    137720     4284.92
    137760     4286.39
    137800     4288.23
    137840     4289.19
    137880     4290.31
    137920     4291.27
    137960     4292.29
    138000     4293.37
    138040     4294.85
    138080     4296.24
    138120     4297.65
    138160     4298.65
    138200     4299.71
    138240     4301.15
    138280     4302.71
    138320     4303.91
    138360     4304.87
    138400     4305.83
    138440      4306.9
    138480      4308.8
    138520     4309.54
    138560     4310.99
    138600     4312.85
    138640      4313.8
    138680     4314.91
    138720     4315.87
    138760     4316.92
    138800     4317.97
    138840     4319.43
    138880     4320.85
    138920     4322.28
    138960     4323.25
    139000     4324.32
    139040     4325.76
    139080     4327.32
    139120     4328.53
    139160     4329.49
    139200     4330.43
    139240     4331.53
    139280     4333.41
    139320     4334.15
    139360     4335.61
    139400     4337.47
    139440     4338.43
    139480     4339.51
    139520     4340.48
    139560     4341.53
    139600     4342.61
    139640     4344.05
    139680     4345.49
    139720     4346.88
    139760     4347.89
    139800     4348.95
    139840     4350.38
    139880     4351.93
    139920     4353.15
    139960      4354.1
    140000     4355.04
    140040     4356.14
    140080     4358.04
    140120     4358.78
    140160     4360.24
    140200      4362.1
    140240     4363.05
    140280     4364.15
    140320      4365.1
    140360     4366.14
    140400     4367.22
    140440     4368.67
    140480      4370.1
    140520      4371.5
    140560     4372.51
    140600     4373.55
    140640     4374.99
    140680     4376.54
    140720     4377.76
    140760      4378.7
    140800     4379.64
    140840     4380.73
    140880     4382.64
    140920     4383.38
    140960     4384.84
    141000     4386.72
    141040     4387.66
    141080     4388.76
    141120     4389.69
    141160     4390.74
    141200     4391.82
    141240     4393.27
    141280     4394.71
    141320      4396.1
    141360     4397.12
    141400     4398.16
    141440     4399.61
    141480     4401.17
    141520     4402.38
    141560     4403.31
    141600     4404.27
    141640     4405.34
    141680     4407.27
    141720     4407.97
    141760     4409.46
    141800     4411.34
    141840     4412.29
    141880     4413.37
    141920     4414.29
    141960     4415.35
    142000     4416.43
    142040     4417.89
    142080     4419.34
    142120     4420.73
    142160     4421.74
    142200     4422.79
    142240     4424.24
    142280      4425.8
    142320        4427
    142360     4427.94
    142400      4428.9
    142440     4429.96
    142480     4431.92
    142520      4432.6
    142560      4434.1
    142600     4435.98
    142640     4436.92
    142680     4438.01
    142720     4438.93
    142760     4439.97
    142800     4441.06
    142840     4442.53
    142880     4443.96
    142920     4445.37
    142960     4446.38
    143000     4447.42
    143040     4448.88
    143080     4450.44
    143120     4451.61
    143160     4452.57
    143200     4453.53
    143240     4454.58
    143280     4456.56
    143320     4457.21
    143360     4458.71
    143400     4460.62
    143440     4461.56
    143480     4462.64
    143520     4463.56
    143560     4464.62
    143600     4465.69
    143640     4467.15
    143680     4468.58
    143720        4470
    143760     4471.01
    143800     4472.04
    143840     4473.53
    143880     4475.08
    143920     4476.25
    143960      4477.2
    144000     4478.18
    144040     4479.23
    144080      4481.2
    144120     4481.86
    144160     4483.38
    144200     4485.29
    144240     4486.22
    144280     4487.32
    144320     4488.23
    144360     4489.28
    144400     4490.35
    144440     4491.81
    144480     4493.25
    144520     4494.66
    144560     4495.67
    144600     4496.72
    144640     4498.19
    144680     4499.75
    144720     4500.94
    144760     4501.87
    144800     4502.86
    144840     4503.91
    144880     4505.88
    144920     4506.53
    144960     4508.05
    145000     4509.98
    145040     4510.89
    145080     4511.99
    145120      4512.9
    145160     4513.94
    145200     4515.02
    145240     4516.49
    145280      4517.9
    145320     4519.33
    145360     4520.34
    145400     4521.38
    145440     4522.86
    145480     4524.42
    145520     4525.62
    145560     4526.56
    145600     4527.54
    145640     4528.58
    145680     4530.56
    145720      4531.2
    145760     4532.73
    145800     4534.68
    145840     4535.59
    145880     4536.68
    145920     4537.58
    145960     4538.62
    146000     4539.71
    146040     4541.19
    146080      4542.6
    146120     4544.04
    146160     4545.01
    146200     4546.07
    146240     4547.57
    146280      4549.1
    146320      4550.3
    146360     4551.24
    146400     4552.23
    146440     4553.27
    146480     4555.26
    146520     4555.87
    146560     4557.41
    146600     4559.38
    146640     4560.27
    146680     4561.36
    146720     4562.26
    146760     4563.29
    146800     4564.38
    146840     4565.88
    146880     4567.27
    146920     4568.72
    146960     4569.68
    147000     4570.74
    147040     4572.26
    147080     4573.79
    147120        4575
    147160     4575.92
    147200     4576.92
    147240     4577.96
    147280     4579.94
    147320     4580.56
    147360      4582.1
    147400     4584.05
    147440     4584.95
    147480     4586.06
    147520     4586.94
    147560     4587.98
    147600     4589.07
    147640     4590.56
    147680     4591.96
    147720      4593.4
    147760     4594.38
    147800     4595.44
    147840     4596.95
    147880     4598.47
    147920     4599.68
    147960     4600.59
    148000     4601.59
    148040     4602.66
    148080      4604.6
    148120     4605.24
    148160     4606.78
    148200     4608.73
    148240     4609.63
    148280     4610.73
    148320     4611.61
    148360     4612.64
    148400     4613.73
    148440     4615.22
    148480     4616.62
    148520     4618.06
    148560     4619.04
    148600     4620.08
    148640      4621.6
    148680     4623.14
    148720     4624.36
    148760     4625.27
    148800     4626.27
    148840     4627.34
    148880     4629.26
    148920     4629.91
    148960     4631.45
    149000      4633.4
    149040     4634.31
    149080     4635.42
    149120     4636.29
    149160     4637.32
    149200      4638.4
    149240     4639.92
    149280      4641.3
    149320     4642.74
    149360     4643.71
    149400     4644.77
    149440      4646.3
    149480     4647.82
    149520     4649.05
    149560     4649.97
    149600     4650.95
    149640     4652.04
    149680     4653.98
    149720     4654.61
    149760     4656.16
    149800     4658.12
    149840     4659.04
    149880     4660.13
    149920     4661.01
    149960     4662.03
    150000     4663.11
    150040     4664.61
    150080     4665.99
    150120     4667.47
    150160     4668.41
    150200     4669.49
    150240     4671.01
    150280     4672.52
    150320     4673.75
    150360     4674.68
    150400     4675.66
    150440     4676.76
    150480     4678.68
    150520     4679.32
    150560     4680.89
    150600     4682.84
    150640     4683.75
    150680     4684.85
    150720     4685.72
    150760     4686.73
    150800     4687.83
    150840     4689.32
    150880      4690.7
    150920     4692.17
    150960     4693.12
    151000     4694.19
    151040     4695.73
    151080     4697.24
    151120     4698.45
    151160      4699.4
    151200     4700.38
    151240     4701.49
    151280     4703.42
    151320     4704.05
    151360      4705.6
    151400     4707.55
    151440     4708.47
    151480     4709.59
    151520     4710.45
    151560     4711.44
    151600     4712.56
    151640     4714.03
    151680     4715.42
    151720      4716.9
    151760     4717.86
    151800     4718.91
    151840     4720.44
    151880     4721.95
    151920     4723.18
    151960     4724.14
    152000     4725.12
    152040     4726.21
    152080     4728.15
    152120     4728.76
    152160     4730.32
    152200     4732.28
    152240     4733.19
    152280     4734.32
    152320     4735.18
    152360     4736.19
    152400     4737.28
    152440     4738.76
    152480     4740.13
    152520     4741.62
    152560     4742.59
    152600     4743.62
    152640     4745.16
    152680     4746.68
    152720      4747.9
    152760     4748.86
    152800     4749.82
    152840     4750.91
    152880     4752.85
    152920     4753.48
    152960     4755.04
    153000        4757
    153040      4757.9
    153080     4759.01
    153120     4759.91
    153160     4760.92
    153200        4762
    153240     4763.47
    153280     4764.83
    153320     4766.34
    153360      4767.3
    153400     4768.33
    153440     4769.87
    153480     4771.39
    153520     4772.59
    153560     4773.57
    153600     4774.53
    153640     4775.63
    153680     4777.59
    153720     4778.19
    153760     4779.75
    153800     4781.74
    153840     4782.63
    153880     4783.75
    153920     4784.64
    153960     4785.62
    154000     4786.72
    154040     4788.18
    154080     4789.54
    154120     4791.06
    154160     4792.02
    154200     4793.04
    154240     4794.61
    154280     4796.11
    154320     4797.31
    154360     4798.29
    154400     4799.27
    154440     4800.35
    154480     4802.32
    154520     4802.91
    154560     4804.47
    154600     4806.48
    154640     4807.36
    154680     4808.51
    154720     4809.37
    154760     4810.35
    154800     4811.45
    154840     4812.92
    154880     4814.24
    154920     4815.78
    154960     4816.74
    155000     4817.76
    155040     4819.35
    155080     4820.81
    155120     4822.03
    155160        4823
    155200     4823.99
    155240     4825.06
    155280     4827.02
    155320      4827.6
    155360     4829.17
    155400      4831.2
    155440     4832.09
    155480     4833.24
    155520     4834.09
    155560     4835.06
    155600     4836.18
    155640     4837.63
    155680     4838.97
    155720     4840.51
    155760     4841.46
    155800     4842.48
    155840     4844.07
    155880     4845.54
    155920     4846.75
    155960     4847.73
    156000     4848.69
    156040     4849.79
    156080     4851.73
    156120     4852.32
    156160      4853.9
    156200     4855.94
    156240      4856.8
    156280     4857.94
    156320     4858.81
    156360     4859.76
    156400     4860.89
    156440     4862.37
    156480     4863.69
    156520     4865.22
    156560     4866.18
    156600      4867.2
    156640     4868.79
    156680     4870.28
    156720     4871.48
    156760     4872.46
    156800     4873.43
    156840     4874.51
    156880     4876.47
    156920     4877.03
    156960     4878.61
    157000     4880.65
    157040     4881.53
    157080     4882.68
    157120     4883.52
    157160     4884.49
    157200     4885.62
    157240     4887.09
    157280     4888.42
    157320     4889.95
    157360     4890.91
    157400     4891.93
    157440     4893.51
    157480     4895.03
    157520      4896.2
    157560      4897.2
    157600     4898.17
    157640     4899.25
    157680     4901.19
    157720     4901.77
    157760     4903.35
    157800      4905.4
    157840     4906.27
    157880     4907.43
    157920     4908.27
    157960     4909.22
    158000     4910.35
    158040     4911.83
    158080     4913.16
    158120      4914.7
    158160     4915.66
    158200     4916.69
    158240     4918.28
    158280     4919.77
    158320     4920.97
    158360     4921.94
    158400     4922.93
    158440     4924.01
    158480     4925.95
    158520     4926.52
    158560     4928.12
    158600     4930.15
    158640     4931.04
    158680     4932.21
    158720     4933.04
    158760     4933.98
    158800     4935.13
    158840      4936.6
    158880     4937.94
    158920     4939.48
    158960     4940.42
    159000     4941.47
    159040     4943.06
    159080     4944.54
    159120     4945.75
    159160     4946.71
    159200     4947.71
    159240     4948.78
    159280     4950.72
    159320     4951.28
    159360     4952.88
    159400     4954.91
    159440     4955.79
    159480     4956.96
    159520     4957.78
    159560     4958.74
    159600     4959.88
    159640     4961.34
    159680     4962.69
    159720     4964.24
    159760     4965.17
    159800     4966.21
    159840     4967.83
    159880     4969.31
    159920     4970.52
    159960     4971.46
    160000     4972.46
    160040     4973.53
    160080     4975.47
    160120     4976.04
    160160     4977.63
    160200     4979.66
    160240     4980.53
    160280      4981.7
    160320     4982.53
    160360     4983.49
    160400     4984.66
    160440     4986.09
    160480     4987.45
    160520        4989
    160560     4989.95
    160600     4990.95
    160640     4992.58
    160680     4994.08
    160720      4995.3
    160760      4996.2
    160800     4997.21
    160840     4998.29
    160880     5000.22
    160920     5000.76
    160960     5002.41
    161000     5004.39
    161040     5005.27
    161080     5006.42
    161120     5007.28
    161160     5008.23
    161200      5009.4
    161240     5010.84
    161280     5012.18
    161320     5013.76
    161360     5014.71
    161400     5015.71
    161440     5017.34
    161480     5018.82
    161520     5020.06
    161560     5020.94
    161600     5021.94
    161640     5023.01
    161680     5024.96
    161720     5025.49
    161760     5027.14
    161800     5029.15
    161840        5030
    161880     5031.16
    161920     5032.03
    161960     5032.95
    162000     5034.12
    162040     5035.59
    162080     5036.92
    162120     5038.51
    162160     5039.45
    162200     5040.45
    162240     5042.06
    162280     5043.56
    162320     5044.79
    162360     5045.67
    162400     5046.67
    162440     5047.75
    162480     5049.71
    162520     5050.23
    162560     5051.88
    162600     5053.89
    162640     5054.72
    162680     5055.87
    162720     5056.73
    162760     5057.66
    162800     5058.86
    162840     5060.29
    162880     5061.64
    162920     5063.23
    162960     5064.16
    163000     5065.19
    163040     5066.78
    163080     5068.29
    163120      5069.5
    163160     5070.41
    163200     5071.41
    163240     5072.47
    163280     5074.44
    163320     5074.98
    163360     5076.62
    163400     5078.63
    163440     5079.44
    163480     5080.59
    163520     5081.45
    163560     5082.41
    163600      5083.6
    163640     5085.02
    163680     5086.35
    163720     5087.98
    163760     5088.89
    163800     5089.92
    163840     5091.51
    163880     5093.05
    163920     5094.24
    163960     5095.15
    164000     5096.14
    164040     5097.19
    164080     5099.16
    164120     5099.73
    164160     5101.34
    164200     5103.37
    164240     5104.19
    164280     5105.33
    164320     5106.18
    164360     5107.15
    164400     5108.34
    164440     5109.77
    164480      5111.1
    164520     5112.72
    164560     5113.62
    164600     5114.66
    164640     5116.28
    164680     5117.81
    164720     5118.96
    164760     5119.88
    164800     5120.89
    164840     5121.92
    164880     5123.89
    164920     5124.43
    164960     5126.08
    165000     5128.08
    165040     5128.92
    165080     5130.05
    165120      5130.9
    165160     5131.88
    165200     5133.04
    165240     5134.48
    165280     5135.81
    165320     5137.42
    165360     5138.33
    165400     5139.38
    165440        5141
    165480     5142.52
    165520     5143.68
    165560      5144.6
    165600     5145.63
    165640     5146.64
    165680      5148.6
    165720     5149.16
    165760     5150.78
    165800     5152.79
    165840     5153.64
    165880     5154.75
    165920      5155.6
    165960     5156.57
    166000     5157.76
    166040     5159.19
    166080     5160.52
    166120     5162.13
    166160     5163.04
    166200     5164.08
    166240     5165.67
    166280     5167.24
    166320      5168.4
    166360     5169.32
    166400     5170.34
    166440     5171.33
    166480     5173.31
    166520     5173.88
    166560      5175.5
    166600     5177.52
    166640     5178.36
    166680     5179.48
    166720     5180.31
    166760     5181.27
    166800     5182.47
    166840     5183.89
    166880     5185.22
    166920     5186.81
    166960     5187.76
    167000      5188.8
    167040     5190.37
    167080     5191.97
    167120     5193.14
    167160     5194.03
    167200     5195.06
    167240     5196.04
    167280     5198.01
    167320      5198.6
    167360     5200.23
    167400     5202.24
    167440     5203.06
    167480     5204.19
    167520     5205.03
    167560     5205.97
    167600     5207.18
    167640     5208.62
    167680     5209.96
    167720     5211.53
    167760     5212.47
    167800     5213.51
    167840     5215.09
    167880     5216.69
    167920     5217.87
    167960     5218.75
    168000     5219.78
    168040     5220.77
    168080     5222.74
    168120      5223.3
    168160     5224.98
    168200     5226.97
    168240     5227.79
    168280     5228.89
    168320     5229.73
    168360     5230.68
    168400     5231.89
    168440      5233.3
    168480     5234.67
    168520     5236.23
    168560     5237.17
    168600     5238.22
    168640      5239.8
    168680      5241.4
    168720     5242.59
    168760     5243.48
    168800     5244.52
    168840     5245.48
    168880     5247.45
    168920     5248.02
    168960     5249.73
    169000     5251.72
    169040     5252.53
    169080     5253.63
    169120     5254.43
    169160      5255.4
    169200     5256.61
    169240     5258.01
    169280     5259.36
    169320     5260.93
    169360     5261.86
    169400     5262.92
    169440     5264.52
    169480     5266.12
    169520      5267.3
    169560      5268.2
    169600     5269.24
    169640     5270.19
    169680     5272.15
    169720     5272.76
    169760     5274.46
    169800     5276.45
    169840     5277.26
    169880     5278.38
    169920     5279.17
    169960     5280.14
    170000     5281.37
    170040     5282.73
    170080     5284.11
    170120     5285.67
    170160      5286.6
    170200     5287.65
    170240     5289.27
    170280     5290.86
    170320     5292.08
    170360     5292.96
    170400     5293.99
    170440     5294.94
    170480      5296.9
    170520     5297.52
    170560     5299.21
    170600     5301.22
    170640     5302.03
    170680     5303.13
    170720      5303.9
    170760     5304.89
    170800     5306.11
    170840     5307.47
    170880     5308.88
    170920      5310.4
    170960     5311.35
    171000     5312.42
    171040     5314.01
    171080      5315.6
    171120     5316.84
    171160     5317.71
    171200     5318.73
    171240      5319.7
    171280     5321.64
    171320     5322.24
    171360     5323.96
    171400     5325.95
    171440     5326.78
    171480      5327.9
    171520     5328.67
    171560     5329.65
    171600     5330.85
    171640     5332.22
    171680     5333.64
    171720     5335.17
    171760     5336.11
    171800     5337.15
    171840     5338.76
    171880     5340.37
    171920     5341.59
    171960     5342.48
    172000     5343.52
    172040     5344.48
    172080     5346.39
    172120        5347
    172160     5348.75
    172200     5350.71
    172240     5351.55
    172280     5352.67
    172320     5353.43
    172360     5354.43
    172400     5355.62
    172440        5357
    172480     5358.42
    172520     5359.94
    172560     5360.86
    172600     5361.94
    172640     5363.57
    172680     5365.18
    172720     5366.36
    172760     5367.25
    172800      5368.3
    172840     5369.26
    172880     5371.18
    172920     5371.77
    172960     5373.51
    173000     5375.52
    173040     5376.36
    173080     5377.47
    173120      5378.2
    173160     5379.22
    173200      5380.4
    173240     5381.79
    173280     5383.19
    173320     5384.73
    173360     5385.63
    173400     5386.75
    173440     5388.35
    173480     5389.95
    173520     5391.16
    173560     5392.02
    173600     5393.07
    173640     5394.05
    173680     5395.96
    173720     5396.55
    173760     5398.32
    173800     5400.31
    173840     5401.14
    173880     5402.26
    173920     5402.98
    173960        5404
    174000     5405.19
    174040     5406.56
    174080     5407.99
    174120     5409.53
    174160     5410.42
    174200     5411.54
    174240     5413.13
    174280     5414.75
    174320     5415.95
    174360     5416.81
    174400     5417.87
    174440     5418.84
    174480     5420.72
    174520     5421.32
    174560     5423.11
    174600      5425.1
    174640     5425.94
    174680     5427.04
    174720     5427.78
    174760     5428.79
    174800     5429.97
    174840     5431.34
    174880     5432.77
    174920     5434.32
    174960     5435.22
    175000     5436.33
    175040     5437.94
    175080     5439.55
    175120     5440.74
    175160     5441.59
    175200     5442.66
    175240      5443.6
    175280     5445.51
    175320     5446.11
    175360     5447.89
    175400     5449.89
    175440     5450.72
    175480     5451.83
    175520     5452.55
    175560     5453.58
    175600     5454.72
    175640     5456.13
    175680     5457.56
    175720     5459.09
    175760     5459.99
    175800     5461.11
    175840     5462.73
    175880     5464.33
    175920     5465.49
    175960     5466.36
    176000     5467.42
    176040     5468.38
    176080     5470.27
    176120     5470.87
    176160     5472.65
    176200     5474.66
    176240      5475.5
    176280     5476.59
    176320     5477.33
    176360     5478.35
    176400     5479.49
    176440     5480.92
    176480     5482.34
    176520     5483.87
    176560     5484.76
    176600     5485.88
    176640     5487.52
    176680      5489.1
    176720     5490.28
    176760     5491.17
    176800     5492.19
    176840     5493.19
    176880     5495.06
    176920     5495.67
    176960     5497.46
    177000     5499.46
    177040     5500.29
    177080     5501.37
    177120     5502.12
    177160     5503.14
    177200     5504.28
    177240     5505.69
    177280     5507.12
    177320     5508.64
    177360     5509.54
    177400     5510.67
    177440     5512.32
    177480     5513.91
    177520     5515.06
    177560     5515.95
    177600     5516.96
    177640     5517.98
    177680     5519.84
    177720     5520.45
    177760     5522.26
    177800     5524.23
    177840     5525.07
    177880     5526.14
    177920      5526.9
    177960     5527.94
    178000     5529.07
    178040      5530.5
    178080     5531.91
    178120     5533.43
    178160     5534.33
    178200     5535.46
    178240      5537.1
    178280     5538.71
    178320     5539.85
    178360     5540.74
    178400     5541.75
    178440     5542.79
    178480     5544.64
    178520     5545.23
    178560     5547.04
    178600     5549.04
    178640      5549.9
    178680     5550.92
    178720     5551.72
    178760     5552.74
    178800     5553.87
    178840     5555.31
    178880      5556.7
    178920     5558.24
    178960     5559.12
    179000     5560.25
    179040     5561.89
    179080     5563.54
    179120     5564.65
    179160     5565.55
    179200     5566.55
    179240      5567.6
    179280     5569.46
    179320     5570.02
    179360     5571.83
    179400     5573.84
    179440      5574.7
    179480     5575.72
    179520     5576.53
    179560     5577.55
    179600     5578.64
    179640     5580.12
    179680     5581.49
    179720     5583.04
    179760     5583.92
    179800     5585.05
    179840     5586.68
    179880     5588.33
    179920     5589.45
    179960     5590.38
    180000     5591.36
    180040     5592.39
    180080     5594.26
    180120     5594.84
    180160     5596.62
    180200     5598.65
    180240     5599.51
    180280     5600.52
    180320     5601.37
    180360     5602.36
    180400     5603.45
    180440     5604.92
    180480      5606.3
    180520     5607.84
    180560     5608.72
    180600     5609.87
    180640     5611.49
    180680     5613.13
    180720     5614.26
    180760     5615.18
    180800     5616.14
    180840     5617.19
    180880     5619.06
    180920     5619.63
    180960     5621.43
    181000     5623.47
    181040     5624.34
    181080     5625.34
    181120     5626.18
    181160     5627.16
    181200     5628.25
    181240     5629.74
    181280     5631.11
    181320     5632.65
    181360      5633.5
    181400      5634.7
    181440     5636.31
    181480     5637.95
    181520     5639.09
    181560     5639.96
    181600     5640.95
    181640     5641.99
    181680     5643.86
    181720     5644.45
    181760     5646.21
    181800     5648.29
    181840     5649.17
    181880     5650.16
    181920     5650.97
    181960     5651.96
    182000     5653.06
    182040     5654.54
    182080     5655.91
    182120     5657.45
    182160     5658.31
    182200     5659.49
    182240     5661.11
    182280     5662.75
    182320     5663.87
    182360     5664.72
    182400     5665.73
    182440     5666.82
    182480     5668.66
    182520     5669.27
    182560        5671
    182600     5673.09
    182640     5673.99
    182680     5674.95
    182720     5675.78
    182760     5676.75
    182800     5677.86
    182840     5679.37
    182880     5680.72
    182920     5682.25
    182960     5683.14
    183000     5684.29
    183040     5685.93
    183080     5687.54
    183120     5688.69
    183160     5689.57
    183200     5690.54
    183240     5691.61
    183280     5693.45
    183320     5694.08
    183360     5695.81
    183400     5697.91
    183440     5698.79
    183480     5699.77
    183520     5700.56
    183560     5701.56
    183600     5702.66
    183640     5704.15
    183680     5705.54
    183720     5707.05
    183760     5707.93
    183800     5709.09
    183840     5710.78
    183880     5712.35
    183920     5713.51
    183960     5714.37
    184000     5715.32
    184040      5716.4
    184080     5718.26
    184120     5718.89
    184160      5720.6
    184200      5722.7
    184240      5723.6
    184280     5724.56
    184320     5725.35
    184360     5726.35
    184400     5727.47
    184440     5728.93
    184480     5730.32
    184520     5731.84
    184560     5732.73
    184600      5733.9
    184640      5735.6
    184680     5737.14
    184720     5738.34
    184760     5739.16
    184800     5740.13
    184840     5741.21
    184880     5743.07
    184920     5743.67
    184960     5745.42
    185000     5747.49
    185040     5748.41
    185080     5749.37
    185120     5750.14
    185160     5751.16
    185200     5752.27
    185240     5753.74
    185280     5755.15
    185320     5756.66
    185360     5757.53
    185400     5758.72
    185440     5760.41
    185480     5761.92
    185520     5763.14
    185560     5763.96
    185600     5764.93
    185640     5766.04
    185680     5767.86
    185720     5768.48
    185760     5770.21
    185800      5772.3
    185840     5773.21
    185880     5774.17
    185920     5774.94
    185960     5775.96
    186000     5777.07
    186040     5778.54
    186080     5779.94
    186120     5781.44
    186160     5782.31
    186200     5783.53
    186240     5785.21
    186280     5786.74
    186320     5787.94
    186360     5788.77
    186400     5789.73
    186440     5790.82
    186480     5792.67
    186520     5793.26
    186560     5795.01
    186600     5797.09
    186640     5798.03
    186680     5798.94
    186720      5799.7
    186760     5800.74
    186800     5801.87
    186840     5803.31
    186880     5804.72
    186920     5806.22
    186960     5807.09
    187000     5808.31
    187040     5809.96
    187080     5811.53
    187120     5812.73
    187160     5813.54
    187200     5814.51
    187240     5815.59
    187280     5817.43
    187320     5818.04
    187360     5819.78
    187400     5821.88
    187440     5822.82
    187480     5823.71
    187520      5824.5
    187560     5825.51
    187600     5826.67
    187640      5828.1
    187680     5829.48
    187720     5831.01
    187760     5831.89
    187800     5833.08
    187840     5834.73
    187880     5836.32
    187920     5837.53
    187960     5838.31
    188000     5839.27
    188040     5840.38
    188080     5842.22
    188120     5842.81
    188160     5844.52
    188200     5846.65
    188240     5847.59
    188280     5848.47
    188320     5849.25
    188360     5850.27
    188400     5851.44
    188440     5852.87
    188480     5854.23
    188520     5855.78
    188560     5856.64
    188600     5857.83
    188640      5859.5
    188680     5861.11
    188720     5862.32
    188760     5863.07
    188800     5864.02
    188840     5865.14
    188880     5866.97
    188920     5867.56
    188960     5869.29
    189000     5871.41
    189040     5872.36
    189080     5873.22
    189120     5874.01
    189160     5875.02
    189200     5876.19
    189240     5877.61
    189280     5878.97
    189320     5880.54
    189360     5881.38
    189400     5882.58
    189440     5884.27
    189480     5885.89
    189520     5887.08
    189560     5887.83
    189600     5888.77
    189640     5889.88
    189680     5891.75
    189720     5892.34
    189760     5894.05
    189800     5896.17
    189840     5897.14
    189880     5897.98
    189920     5898.78
    189960     5899.77
    190000     5900.96
    190040     5902.39
    190080     5903.75
    190120     5905.32
    190160     5906.16
    190200     5907.31
    190240     5909.01
    190280     5910.64
    190320     5911.84
    190360     5912.59
    190400     5913.55
    190440     5914.68
    190480     5916.53
    190520     5917.08
    190560     5918.81
    190600     5920.94
    190640     5921.91
    190680     5922.73
    190720     5923.54
    190760     5924.54
    190800     5925.73
    190840     5927.17
    190880     5928.52
    190920     5930.12
    190960     5930.94
    191000     5932.09
    191040     5933.82
    191080     5935.42
    191120     5936.63
    191160     5937.38
    191200     5938.34
    191240     5939.42
    191280     5941.27
    191320     5941.82
    191360     5943.61
    191400     5945.74
    191440     5946.67
    191480     5947.52
    191520      5948.3
    191560     5949.33
    191600     5950.53
    191640     5951.91
    191680     5953.29
    191720     5954.89
    191760     5955.73
    191800     5956.88
    191840     5958.62
    191880     5960.22
    191920     5961.42
    191960     5962.18
    192000     5963.13
    192040     5964.23
    192080     5966.05
    192120     5966.64
    192160     5968.41
    192200     5970.52
    192240     5971.46
    192280     5972.33
    192320     5973.09
    192360      5974.1
    192400     5975.32
    192440     5976.71
    192480     5978.09
    192520     5979.69
    192560     5980.53
    192600     5981.67
    192640      5983.4
    192680        5985
    192720     5986.19
    192760     5986.95
    192800     5987.93
    192840     5989.01
    192880     5990.82
    192920     5991.43
    192960     5993.18
    193000      5995.3
    193040     5996.22
    193080     5997.09
    193120     5997.86
    193160     5998.85
    193200     6000.07
    193240     6001.49
    193280     6002.87
    193320     6004.45
    193360     6005.27
    193400     6006.45
    193440     6008.18
    193480      6009.8
    193520     6010.98
    193560      6011.7
    193600     6012.71
    193640     6013.77
    193680      6015.6
    193720     6016.21
    193760     6017.95
    193800      6020.1
    193840     6021.02
    193880     6021.83
    193920     6022.64
    193960     6023.62
    194000     6024.86
    194040     6026.26
    194080     6027.64
    194120     6029.21
    194160     6030.01
    194200     6031.19
    194240     6032.93
    194280     6034.53
    194320     6035.75
    194360     6036.48
    194400     6037.47
    194440     6038.52
    194480     6040.37
    194520     6040.97
    194560     6042.69
    194600     6044.88
    194640     6045.76
    194680     6046.59
    194720     6047.39
    194760     6048.38
    194800     6049.62
    194840     6050.98
    194880     6052.41
    194920     6053.99
    194960     6054.77
    195000     6055.96
    195040      6057.7
    195080      6059.3
    195120     6060.51
    195160     6061.22
    195200     6062.26
    195240     6063.33
    195280     6065.16
    195320     6065.74
    195360     6067.49
    195400     6069.68
    195440     6070.56
    195480     6071.37
    195520     6072.17
    195560     6073.14
    195600      6074.4
    195640     6075.77
    195680      6077.2
    195720     6078.76
    195760     6079.54
    195800     6080.72
    195840     6082.49
    195880     6084.09
    195920     6085.31
    195960     6085.99
    196000     6087.06
    196040     6088.12
    196080     6089.95
    196120     6090.51
    196160     6092.27
    196200     6094.43
    196240     6095.34
    196280     6096.17
    196320     6096.93
    196360     6097.91
    196400     6099.18
    196440     6100.55
    196480     6101.99
    196520     6103.51
    196560     6104.31
    196600     6105.49
    196640      6107.3
    196680     6108.89
    196720     6110.11
    196760     6110.79
    196800     6111.86
    196840     6112.91
    196880     6114.74
    196920     6115.28
    196960     6117.08
    197000     6119.23
    197040     6120.12
    197080     6120.97
    197120     6121.71
    197160     6122.72
    197200     6123.97
    197240     6125.34
    197280     6126.77
    197320     6128.32
    197360     6129.11
    197400     6130.32
    197440     6132.08
    197480      6133.7
    197520     6134.93
    197560      6135.6
    197600     6136.67
    197640      6137.7
    197680     6139.52
    197720     6140.08
    197760      6141.9
    197800     6144.04
    197840     6144.93
    197880     6145.79
    197920     6146.51
    197960     6147.52
    198000     6148.79
    198040     6150.18
    198080     6151.58
    198120     6153.13
    198160     6153.94
    198200     6155.12
    198240      6156.9
    198280     6158.55
    198320     6159.77
    198360     6160.42
    198400     6161.47
    198440      6162.5
    198480     6164.37
    198520     6164.87
    198560     6166.72
    198600     6168.84
    198640     6169.75
    198680     6170.62
    198720     6171.32
    198760     6172.34
    198800     6173.62
    198840     6174.98
    198880      6176.4
    198920     6177.94
    198960     6178.75
    199000     6179.96
    199040     6181.74
    199080     6183.39
    199120     6184.59
    199160     6185.25
    199200      6186.3
    199240     6187.34
    199280     6189.23
    199320     6189.69
    199360     6191.52
    199400      6193.7
    199440     6194.61
    199480     6195.45
    199520     6196.17
    199560     6197.17
    199600     6198.46
    199640     6199.82
    199680     6201.24
    199720      6202.8
    199760     6203.56
    199800     6204.79
    199840     6206.58
    199880     6208.22
    199920     6209.42
    199960     6210.07
    200000     6211.12
    200040     6212.15
    200080     6214.05
    200120      6214.5
    200160     6216.36
    200200     6218.52
    200240     6219.43
    200280     6220.29
    200320     6220.99
    200360     6221.97
    200400     6223.25
    200440     6224.62
    200480     6226.05
    200520     6227.61
    200560      6228.4
    200600     6229.63
    200640      6231.4
    200680     6233.06
    200720     6234.26
    200760     6234.92
    200800     6235.94
    200840        6237
    200880     6238.91
    200920     6239.35
    200960     6241.19
    201000     6243.37
    201040     6244.28
    201080     6245.13
    201120     6245.81
    201160     6246.84
    201200      6248.1
    201240     6249.45
    201280     6250.91
    201320     6252.46
    201360     6253.23
    201400     6254.46
    201440     6256.26
    201480     6257.88
    201520     6259.08
    201560     6259.75
    201600     6260.79
    201640     6261.84
    201680     6263.75
    201720     6264.17
    201760     6266.02
    201800     6268.19
    201840     6269.13
    201880     6269.96
    201920     6270.63
    201960     6271.68
    202000     6272.93
    202040     6274.29
    202080     6275.74
    202120     6277.28
    202160     6278.07
    202200     6279.29
    202240     6281.09
    202280     6282.69
    202320     6283.87
    202360     6284.54
    202400      6285.6
    202440     6286.67
    202480     6288.59
    202520     6289.02
    202560     6290.86
    202600     6293.03
    202640     6293.97
    202680      6294.8
    202720     6295.49
    202760     6296.52
    202800      6297.8
    202840     6299.15
    202880     6300.59
    202920     6302.12
    202960     6302.91
    203000     6304.14
    203040      6305.9
    203080     6307.52
    203120     6308.72
    203160     6309.37
    203200     6310.46
    203240     6311.51
    203280     6313.46
    203320     6313.86
    203360     6315.71
    203400      6317.9
    203440     6318.81
    203480     6319.67
    203520     6320.32
    203560     6321.34
    203600     6322.64
    203640        6324
    203680     6325.43
    203720     6327.02
    203760     6327.78
    203800     6328.98
    203840     6330.76
    203880     6332.36
    203920     6333.54
    203960     6334.22
    204000     6335.29
    204040     6336.38
    204080     6338.33
    204120     6338.73
    204160     6340.56
    204200     6342.75
    204240     6343.65
    204280     6344.52
    204320     6345.18
    204360     6346.22
    204400      6347.5
    204440     6348.86
    204480     6350.27
    204520     6351.88
    204560     6352.64
    204600     6353.84
    204640     6355.61
    204680      6357.2
    204720     6358.39
    204760     6359.09
    204800     6360.14
    204840     6361.24
    204880     6363.22
    204920     6363.59
    204960     6365.38
    205000     6367.58
    205040      6368.5
    205080     6369.35
    205120     6370.02
    205160     6371.08
    205200     6372.34
    205240      6373.7
    205280     6375.09
    205320      6376.7
    205360     6377.48
    205400     6378.68
    205440     6380.48
    205480     6382.05
    205520     6383.24
    205560     6383.93
    205600     6384.97
    205640     6386.09
    205680     6388.06
    205720     6388.42
    205760     6390.21
    205800     6392.42
    205840     6393.37
    205880      6394.2
    205920     6394.89
    205960     6395.92
    206000     6397.17
    206040     6398.57
    206080     6399.94
    206120     6401.54
    206160     6402.31
    206200     6403.53
    206240     6405.32
    206280     6406.87
    206320      6408.1
    206360     6408.77
    206400     6409.83
    206440     6410.93
    206480     6412.91
    206520     6413.26
    206560     6415.06
    206600     6417.26
    206640     6418.23
    206680     6419.07
    206720     6419.74
    206760     6420.79
    206800     6422.03
    206840     6423.41
    206880     6424.74
    206920     6426.37
    206960     6427.14
    207000     6428.39
    207040     6430.17
    207080     6431.69
    207120     6432.98
    207160     6433.61
    207200     6434.67
    207240     6435.74
    207280     6437.75
    207320     6438.09
    207360     6439.91
    207400      6442.1
    207440     6443.05
    207480     6443.91
    207520     6444.57
    207560     6445.61
    207600     6446.86
    207640     6448.25
    207680     6449.57
    207720     6451.22
    207760     6451.97
    207800     6453.23
    207840     6455.01
    207880     6456.58
    207920     6457.81
    207960     6458.46
    208000     6459.54
    208040     6460.59
    208080     6462.58
    208120     6462.93
    208160     6464.75
    208200     6466.92
    208240     6467.88
    208280     6468.75
    208320      6469.4
    208360     6470.45
    208400     6471.69
    208440     6473.09
    208480     6474.42
    208520     6476.09
    208560     6476.82
    208600     6478.06
    208640     6479.89
    208680     6481.44
    208720     6482.67
    208760     6483.31
    208800      6484.4
    208840     6485.44
    208880     6487.42
    208920     6487.81
    208960     6489.59
    209000     6491.76
    209040     6492.74
    209080      6493.6
    209120     6494.25
    209160     6495.33
    209200     6496.53
    209240     6497.96
    209280     6499.29
    209320     6500.95
    209360     6501.68
    209400     6502.93
    209440     6504.74
    209480     6506.29
    209520      6507.5
    209560     6508.16
    209600     6509.25
    209640      6510.3
    209680     6512.28
    209720     6512.65
    209760     6514.42
    209800     6516.59
    209840     6517.58
    209880     6518.46
    209920     6519.11
    209960     6520.13
    210000     6521.36
    210040     6522.79
    210080     6524.12
    210120     6525.79
    210160     6526.55
    210200     6527.79
    210240      6529.6
    210280     6531.12
    210320     6532.32
    210360     6533.01
    210400     6534.08
    210440     6535.16
    210480     6537.12
    210520     6537.49
    210560     6539.26
    210600     6541.46
    210640     6542.43
    210680     6543.32
    210720     6543.95
    210760     6544.99
    210800     6546.21
    210840     6547.64
    210880     6548.96
    210920     6550.63
    210960      6551.4
    211000     6552.64
    211040     6554.42
    211080     6555.97
    211120     6557.19
    211160     6557.85
    211200     6558.96
    211240     6559.99
    211280     6561.97
    211320     6562.32
    211360     6564.09
    211400      6566.3
    211440     6567.27
    211480     6568.16
    211520     6568.79
    211560     6569.83
    211600     6571.03
    211640     6572.49
    211680      6573.8
    211720     6575.49
    211760     6576.27
    211800     6577.49
    211840     6579.31
    211880     6580.82
    211920     6582.02
    211960      6582.7
    212000     6583.77
    212040     6584.85
    212080     6586.82
    212120     6587.19
    212160     6588.94
    212200     6591.16
    212240     6592.12
    212280     6593.01
    212320     6593.66
    212360     6594.71
    212400     6595.89
    212440     6597.34
    212480     6598.64
    212520     6600.32
    212560     6601.11
    212600     6602.35
    212640     6604.19
    212680     6605.73
    212720     6606.86
    212760     6607.55
    212800     6608.64
    212840     6609.72
    212880     6611.68
    212920     6612.07
    212960      6613.8
    213000     6616.01
    213040     6616.99
    213080     6617.88
    213120     6618.53
    213160     6619.58
    213200     6620.75
    213240     6622.19
    213280      6623.5
    213320     6625.17
    213360     6625.97
    213400     6627.22
    213440     6629.05
    213480     6630.58
    213520      6631.7
    213560      6632.4
    213600     6633.48
    213640     6634.57
    213680     6636.54
    213720     6636.93
    213760     6638.62
    213800     6640.89
    213840     6641.84
    213880     6642.73
    213920     6643.37
    213960     6644.42
    214000     6645.59
    214040     6647.04
    214080     6648.35
    214120     6650.02
    214160     6650.83
    214200     6652.04
    214240     6653.88
    214280     6655.45
    214320     6656.55
    214360     6657.26
    214400     6658.32
    214440     6659.43
    214480     6661.39
    214520     6661.78
    214560      6663.5
    214600     6665.75
    214640     6666.71
    214680     6667.58
    214720     6668.22
    214760     6669.29
    214800     6670.44
    214840      6671.9
    214880      6673.2
    214920     6674.89
    214960      6675.7
    215000     6676.88
    215040     6678.75
    215080     6680.32
    215120     6681.38
    215160     6682.12
    215200     6683.17
    215240     6684.27
    215280     6686.24
    215320     6686.62
    215360     6688.36
    215400     6690.58
    215440     6691.57
    215480      6692.4
    215520     6693.05
    215560     6694.14
    215600     6695.27
    215640     6696.75
    215680     6698.05
    215720     6699.74
    215760     6700.56
    215800     6701.72
    215840      6703.6
    215880     6705.17
    215920     6706.25
    215960     6706.98
    216000     6708.06
    216040     6709.16
    216080     6711.08
    216120     6711.46
    216160      6713.2
    216200     6715.43
    216240     6716.42
    216280      6717.3
    216320     6717.89
    216360     6718.97
    216400     6720.12
    216440     6721.61
    216480     6722.88
    216520     6724.57
    216560     6725.42
    216600     6726.56
    216640     6728.46
    216680     6730.04
    216720      6731.1
    216760     6731.84
    216800     6732.91
    216840        6734
    216880     6735.92
    216920     6736.28
    216960     6738.02
    217000     6740.28
    217040     6741.26
    217080      6742.1
    217120     6742.71
    217160     6743.83
    217200     6744.96
    217240     6746.45
    217280     6747.73
    217320     6749.46
    217360     6750.26
    217400     6751.38
    217440     6753.29
    217480     6754.83
    217520     6755.94
    217560     6756.67
    217600     6757.73
    217640     6758.81
    217680     6760.76
    217720     6761.11
    217760     6762.87
    217800     6765.11
    217840     6766.11
    217880     6766.95
    217920     6767.52
    217960     6768.64
    218000     6769.79
    218040     6771.23
    218080     6772.54
    218120     6774.29
    218160      6775.1
    218200     6776.23
    218240     6778.12
    218280     6779.64
    218320     6780.73
    218360     6781.48
    218400     6782.56
    218440     6783.62
    218480     6785.56
    218520     6785.92
    218560      6787.7
    218600     6789.88
    218640     6790.93
    218680     6791.72
    218720     6792.34
    218760     6793.45
    218800      6794.6
    218840     6796.03
    218880     6797.34
    218920     6799.06
    218960     6799.89
    219000     6801.03
    219040     6802.94
    219080     6804.42
    219120     6805.52
    219160     6806.29
    219200     6807.36
    219240      6808.4
    219280     6810.37
    219320     6810.72
    219360     6812.48
    219400     6814.65
    219440     6815.71
    219480      6816.5
    219520     6817.11
    219560     6818.21
    219600      6819.4
    219640      6820.8
    219680     6822.13
    219720     6823.83
    219760     6824.71
    219800     6825.84
    219840     6827.74
    219880     6829.22
    219920     6830.34
    219960     6831.08
    220000     6832.17
    220040     6833.21
    220080     6835.18
    220120     6835.53
    220160     6837.28
    220200     6839.45
    220240     6840.52
    220280     6841.31
    220320      6841.9
    220360     6842.98
    220400     6844.19
    220440     6845.55
    220480     6846.93
    220520     6848.63
    220560     6849.53
    220600     6850.62
    220640     6852.53
    220680     6854.01
    220720     6855.16
    220760     6855.89
    220800     6856.99
    220840        6858
    220880     6860.01
    220920     6860.37
    220960     6862.09
    221000      6864.3
    221040     6865.35
    221080     6866.14
    221120     6866.71
    221160     6867.79
    221200     6869.01
    221240     6870.39
    221280     6871.75
    221320     6873.49
    221360     6874.35
    221400     6875.46
    221440     6877.35
    221480     6878.87
    221520     6879.99
    221560     6880.72
    221600      6881.8
    221640     6882.82
    221680     6884.84
    221720      6885.2
    221760     6886.91
    221800     6889.13
    221840     6890.19
    221880     6890.96
    221920     6891.53
    221960     6892.61
    222000     6893.86
    222040     6895.24
    222080     6896.61
    222120     6898.33
    222160     6899.21
    222200      6900.3
    222240      6902.2
    222280      6903.7
    222320     6904.82
    222360     6905.56
    222400     6906.65
    222440     6907.69
    222480     6909.71
    222520     6910.06
    222560     6911.76
    222600     6913.97
    222640     6915.04
    222680     6915.82
    222720     6916.38
    222760     6917.49
    222800     6918.72
    222840     6920.08
    222880     6921.49
    222920     6923.22
    222960     6924.09
    223000     6925.17
    223040     6927.04
    223080     6928.54
    223120      6929.7
    223160     6930.41
    223200     6931.52
    223240     6932.56
    223280     6934.54
    223320     6934.96
    223360     6936.62
    223400     6938.85
    223440     6939.91
    223480     6940.66
    223520     6941.23
    223560     6942.34
    223600     6943.57
    223640     6944.93
    223680     6946.34
    223720      6948.1
    223760     6948.91
    223800     6950.03
    223840     6951.92
    223880     6953.42
    223920      6954.6
    223960     6955.27
    224000     6956.38
    224040     6957.44
    224080     6959.39
    224120     6959.83
    224160     6961.49
    224200     6963.72
    224240     6964.77
    224280     6965.52
    224320     6966.12
    224360     6967.16
    224400     6968.44
    224440     6969.78
    224480     6971.21
    224520     6972.96
    224560     6973.76
    224600     6974.91
    224640      6976.8
    224680     6978.29
    224720     6979.47
    224760     6980.11
    224800     6981.22
    224840     6982.31
    224880     6984.26
    224920     6984.71
    224960     6986.34
    225000     6988.59
    225040     6989.66
    225080      6990.4
    225120        6991
    225160     6992.03
    225200     6993.31
    225240     6994.64
    225280     6996.09
    225320     6997.83
    225360     6998.65
    225400     6999.78
    225440     7001.66
    225480     7003.17
    225520     7004.34
    225560     7004.98
    225600     7006.12
    225640     7007.18
    225680     7009.13
    225720     7009.59
    225760     7011.21
    225800     7013.46
    225840     7014.53
    225880     7015.28
    225920     7015.88
    225960      7016.9
    226000     7018.21
    226040     7019.51
    226080     7020.93
    226120      7022.7
    226160     7023.53
    226200     7024.68
    226240     7026.55
    226280     7028.03
    226320     7029.23
    226360     7029.85
    226400     7030.98
    226440     7032.07
    226480     7034.01
    226520     7034.47
    226560     7036.07
    226600     7038.33
    226640     7039.41
    226680     7040.13
    226720     7040.77
    226760      7041.8
    226800     7043.09
    226840     7044.37
    226880      7045.8
    226920     7047.57
    226960     7048.38
    227000     7049.55
    227040     7051.44
    227080     7052.89
    227120     7054.11
    227160     7054.73
    227200     7055.88
    227240     7056.97
    227280     7058.87
    227320     7059.33
    227360     7060.93
    227400     7063.21
    227440     7064.27
    227480     7065.04
    227520     7065.63
    227560     7066.65
    227600     7067.96
    227640     7069.24
    227680      7070.7
    227720     7072.44
    227760     7073.23
    227800     7074.41
    227840     7076.29
    227880     7077.76
    227920     7078.95
    227960      7079.6
    228000     7080.77
    228040     7081.86
    228080     7083.73
    228120     7084.21
    228160     7085.82
    228200      7088.1
    228240     7089.16
    228280     7089.97
    228320     7090.52
    228360     7091.52
    228400     7092.82
    228440     7094.12
    228480     7095.58
    228520     7097.31
    228560      7098.1
    228600      7099.3
    228640     7101.14
    228680     7102.62
    228720     7103.81
    228760     7104.49
    228800     7105.64
    228840     7106.73
    228880      7108.6
    228920     7109.06
    228960     7110.67
    229000     7112.97
    229040     7113.99
    229080     7114.81
    229120     7115.36
    229160     7116.37
    229200     7117.72
    229240     7118.97
    229280     7120.44
    229320     7122.18
    229360     7122.96
    229400      7124.2
    229440     7125.99
    229480     7127.47
    229520     7128.67
    229560     7129.35
    229600      7130.5
    229640     7131.58
    229680     7133.44
    229720     7133.91
    229760      7135.5
    229800     7137.81
    229840     7138.83
    229880     7139.69
    229920     7140.22
    229960     7141.21
    230000     7142.56
    230040     7143.82
    230080     7145.29
    230120     7147.04
    230160     7147.85
    230200     7149.05
    230240     7150.85
    230280     7152.32
    230320     7153.49
    230360     7154.19
    230400     7155.33
    230440     7156.42
    230480     7158.29
    230520     7158.74
    230560     7160.34
    230600     7162.65
    230640     7163.68
    230680     7164.53
    230720     7165.03
    230760     7166.07
    230800     7167.41
    230840     7168.65
    230880     7170.13
    230920     7171.87
    230960      7172.7
    231000      7173.9
    231040     7175.67
    231080     7177.14
    231120     7178.35
    231160     7179.02
    231200     7180.16
    231240     7181.27
    231280     7183.12
    231320     7183.56
    231360     7185.16
    231400     7187.49
    231440     7188.52
    231480     7189.36
    231520     7189.86
    231560     7190.91
    231600     7192.28
    231640     7193.47
    231680     7194.93
    231720      7196.7
    231760     7197.54
    231800     7198.73
    231840     7200.49
    231880     7201.99
    231920      7203.2
    231960     7203.85
    232000        7205
    232040     7206.11
    232080     7207.97
    232120     7208.38
    232160     7209.98
    232200     7212.33
    232240     7213.35
    232280     7214.22
    232320     7214.67
    232360     7215.72
    232400      7217.1
    232440      7218.3
    232480     7219.76
    232520     7221.54
    232560     7222.38
    232600     7223.54
    232640     7225.34
    232680     7226.83
    232720     7228.05
    232760     7228.69
    232800     7229.83
    232840     7230.94
    232880      7232.8
    232920     7233.23
    232960     7234.84
    233000     7237.15
    233040     7238.21
    233080     7239.09
    233120      7239.5
    233160     7240.56
    233200     7241.92
    233240     7243.12
    233280      7244.6
    233320      7246.4
    233360     7247.22
    233400     7248.39
    233440     7250.21
    233480     7251.69
    233520     7252.88
    233560     7253.54
    233600     7254.66
    233640     7255.76
    233680     7257.62
    233720     7258.07
    233760     7259.65
    233800     7261.96
    233840     7263.01
    233880      7263.9
    233920     7264.32
    233960      7265.4
    234000     7266.75
    234040     7267.96
    234080     7269.42
    234120     7271.22
    234160     7272.03
    234200     7273.24
    234240     7275.02
    234280     7276.51
    234320     7277.71
    234360     7278.37
    234400     7279.49
    234440     7280.62
    234480     7282.44
    234520      7282.9
    234560     7284.49
    234600     7286.79
    234640     7287.84
    234680     7288.78
    234720     7289.18
    234760     7290.25
    234800      7291.6
    234840     7292.79
    234880     7294.25
    234920     7296.07
    234960     7296.87
    235000     7298.05
    235040     7299.85
    235080     7301.33
    235120     7302.55
    235160     7303.23
    235200     7304.31
    235240      7305.5
    235280     7307.25
    235320     7307.71
    235360     7309.32
    235400     7311.58
    235440     7312.66
    235480     7313.59
    235520        7314
    235560     7315.03
    235600      7316.4
    235640     7317.59
    235680     7319.07
    235720     7320.88
    235760     7321.68
    235800     7322.86
    235840     7324.67
    235880     7326.16
    235920     7327.38
    235960     7328.03
    236000     7329.15
    236040     7330.32
    236080     7332.09
    236120     7332.52
    236160     7334.15
    236200     7336.37
    236240     7337.46
    236280     7338.39
    236320     7338.79
    236360     7339.81
    236400     7341.19
    236440      7342.4
    236480     7343.86
    236520      7345.7
    236560     7346.48
    236600     7347.65
    236640     7349.49
    236680        7351
    236720      7352.2
    236760     7352.82
    236800     7353.95
    236840     7355.09
    236880     7356.86
    236920     7357.33
    236960     7358.97
    237000      7361.2
    237040     7362.24
    237080     7363.14
    237120     7363.59
    237160      7364.6
    237200     7366.01
    237240     7367.21
    237280     7368.68
    237320     7370.52
    237360     7371.29
    237400     7372.45
    237440     7374.26
    237480     7375.83
    237520     7376.97
    237560     7377.62
    237600     7378.75
    237640      7379.9
    237680     7381.66
    237720      7382.1
    237760     7383.74
    237800     7385.97
    237840     7387.04
    237880     7387.92
    237920     7388.39
    237960     7389.42
    238000     7390.78
    238040        7392
    238080      7393.5
    238120     7395.32
    238160     7396.05
    238200     7397.27
    238240     7399.04
    238280     7400.66
    238320     7401.73
    238360     7402.44
    238400     7403.59
    238440     7404.68
    238480     7406.47
    238520     7406.93
    238560     7408.56
    238600     7410.78
    238640     7411.86
    238680     7412.74
    238720     7413.18
    238760     7414.22
    238800     7415.57
    238840     7416.83
    238880     7418.34
    238920     7420.12
    238960     7420.89
    239000     7422.09
    239040     7423.86
    239080     7425.46
    239120     7426.56
    239160     7427.24
    239200     7428.36
    239240     7429.52
    239280     7431.26
    239320     7431.74
    239360     7433.36
    239400     7435.56
    239440     7436.65
    239480     7437.58
    239520     7437.95
    239560     7439.02
    239600     7440.36
    239640     7441.62
    239680     7443.12
    239720     7444.91
    239760     7445.64
    239800     7446.88
    239840     7448.66
    239880     7450.24
    239920     7451.35
    239960     7452.06
    240000     7453.16
    240040     7454.32
    240080     7456.06
    240120     7456.51
    240160     7458.14
    240200     7460.35
    240240     7461.43
    240280     7462.32
    240320     7462.71
    240360      7463.8
    240400     7465.15
    240440     7466.39
    240480     7467.87
    240520     7469.69
    240560     7470.42
    240600     7471.66
    240640     7473.44
    240680     7475.01
    240720     7476.15
    240760     7476.83
    240800     7477.92
    240840     7479.14
    240880     7480.81
    240920     7481.32
    240960     7482.93
    241000     7485.19
    241040     7486.21
    241080      7487.1
    241120      7487.5
    241160     7488.63
    241200     7489.92
    241240     7491.17
    241280     7492.68
    241320      7494.5
    241360     7495.22
    241400     7496.45
    241440     7498.26
    241480     7499.83
    241520     7500.97
    241560     7501.62
    241600     7502.73
    241640     7503.93
    241680     7505.59
    241720     7506.11
    241760     7507.74
    241800     7510.01
    241840     7511.03
    241880     7511.91
    241920     7512.34
    241960     7513.42
    242000     7514.74
    242040     7515.99
    242080     7517.51
    242120     7519.31
    242160     7520.03
    242200     7521.23
    242240     7523.11
    242280     7524.63
    242320     7525.78
    242360     7526.39
    242400     7527.56
    242440     7528.75
    242480      7530.4
    242520     7530.96
    242560     7532.56
    242600     7534.84
    242640     7535.86
    242680     7536.74
    242720     7537.15
    242760     7538.23
    242800     7539.57
    242840     7540.78
    242880     7542.32
    242920     7544.13
    242960     7544.86
    243000     7546.04
    243040     7547.92
    243080     7549.42
    243120     7550.59
    243160     7551.23
    243200     7552.38
    243240     7553.57
    243280     7555.17
    243320     7555.74
    243360     7557.35
    243400     7559.67
    243440     7560.65
    243480     7561.57
    243520     7561.98
    243560     7563.03
    243600     7564.36
    243640     7565.59
    243680     7567.12
    243720     7568.96
    243760      7569.7
    243800     7570.85
    243840     7572.75
    243880     7574.24
    243920     7575.39
    243960     7576.05
    244000     7577.21
    244040      7578.4
    244080        7580
    244120     7580.55
    244160     7582.17
    244200     7584.51
    244240     7585.49
    244280     7586.37
    244320      7586.8
    244360     7587.83
    244400     7589.18
    244440     7590.39
    244480     7591.89
    244520     7593.76
    244560     7594.53
    244600     7595.69
    244640     7597.59
    244680     7599.06
    244720     7600.24
    244760     7600.88
    244800     7602.02
    244840     7603.25
    244880     7604.84
    244920     7605.38
    244960     7607.01
    245000     7609.35
    245040     7610.32
    245080      7611.2
    245120      7611.6
    245160     7612.67
    245200     7614.02
    245240      7615.2
    245280     7616.74
    245320     7618.55
    245360     7619.34
    245400     7620.55
    245440     7622.42
    245480     7623.88
    245520     7625.05
    245560     7625.71
    245600     7626.87
    245640     7628.04
    245680     7629.67
    245720      7630.2
    245760      7631.8
    245800     7634.17
    245840     7635.12
    245880     7636.02
    245920      7636.4
    245960     7637.45
    246000     7638.82
    246040     7640.03
    246080     7641.55
    246120     7643.38
    246160     7644.16
    246200     7645.35
    246240     7647.23
    246280     7648.68
    246320      7649.9
    246360     7650.54
    246400     7651.69
    246440     7652.84
    246480     7654.52
    246520     7655.03
    246560     7656.58
    246600     7658.93
    246640     7659.95
    246680     7660.84
    246720     7661.19
    246760     7662.26
    246800     7663.63
    246840     7664.85
    246880     7666.36
    246920     7668.19
    246960     7668.98
    247000     7670.17
    247040     7672.05
    247080     7673.51
    247120     7674.73
    247160     7675.33
    247200     7676.49
    247240     7677.65
    247280     7679.32
    247320      7679.8
    247360     7681.39
    247400     7683.75
    247440     7684.81
    247480     7685.69
    247520     7686.04
    247560     7687.07
    247600     7688.44
    247640     7689.66
    247680     7691.18
    247720        7693
    247760     7693.84
    247800        7695
    247840     7696.88
    247880     7698.36
    247920     7699.57
    247960     7700.19
    248000     7701.35
    248040     7702.48
    248080     7704.19
    248120     7704.63
    248160     7706.23
    248200      7708.6
    248240     7709.64
    248280     7710.54
    248320      7710.9
    248360     7711.96
    248400     7713.28
    248440     7714.54
    248480     7716.05
    248520     7717.85
    248560     7718.66
    248600     7719.88
    248640      7721.7
    248680     7723.21
    248720     7724.41
    248760     7725.02
    248800     7726.21
    248840     7727.38
    248880     7729.04
    248920     7729.44
    248960      7731.1
    249000     7733.44
    249040     7734.48
    249080     7735.44
    249120     7735.75
    249160     7736.81
    249200     7738.17
    249240      7739.4
    249280      7740.9
    249320     7742.72
    249360     7743.53
    249400     7744.77
    249440     7746.57
    249480      7748.1
    249520     7749.26
    249560     7749.88
    249600     7751.07
    249640     7752.16
    249680     7753.91
    249720     7754.27
    249760     7755.97
    249800     7758.29
    249840      7759.3
    249880     7760.26
    249920     7760.59
    249960     7761.67
    250000     7763.01
    250040     7764.26
    250080     7765.77
    250120     7767.58
    250160     7768.39
    250200     7769.65
    250240     7771.47
    250280     7772.98
    250320     7774.12
    250360     7774.73
    250400     7775.94
    250440     7777.06
    250480     7778.76
    250520      7779.1
    250560     7780.83
    250600     7783.15
    250640     7784.16
    250680     7785.15
    250720     7785.49
    250760     7786.57
    250800     7787.87
    250840     7789.16
    250880     7790.61
    250920     7792.49
    250960     7793.26
    251000     7794.53
    251040     7796.32
    251080     7797.82
    251120     7799.01
    251160     7799.57
    251200     7800.84
    251240     7801.91
    251280     7803.65
    251320     7803.92
    251360     7805.67
    251400        7808
    251440     7809.05
    251480     7810.02
    251520     7810.37
    251560     7811.43
    251600     7812.72
    251640     7814.04
    251680     7815.47
    251720     7817.35
    251760     7818.14
    251800      7819.4
    251840     7821.17
    251880     7822.64
    251920     7823.88
    251960      7824.4
    252000     7825.68
    252040     7826.81
    252080      7828.5
    252120     7828.78
    252160      7830.5
    252200     7832.84
    252240     7833.89
    252280     7834.88
    252320     7835.23
    252360     7836.29
    252400     7837.56
    252440      7838.9
    252480     7840.32
    252520     7842.21
    252560     7843.01
    252600     7844.24
    252640     7846.05
    252680     7847.48
    252720     7848.72
    252760     7849.25
    252800     7850.48
    252840     7851.64
    252880     7853.35
    252920     7853.64
    252960     7855.36
    253000     7857.71
    253040     7858.78
    253080     7859.74
    253120     7860.08
    253160     7861.15
    253200     7862.41
    253240     7863.78
    253280     7865.18
    253320     7867.06
    253360     7867.89
    253400     7869.13
    253440     7870.91
    253480     7872.38
    253520     7873.59
    253560     7874.11
    253600     7875.39
    253640      7876.5
    253680     7878.22
    253720     7878.51
    253760     7880.24
    253800     7882.61
    253840     7883.64
    253880     7884.64
    253920     7884.98
    253960     7886.01
    254000     7887.26
    254040     7888.67
    254080     7890.04
    254120     7891.94
    254160     7892.76
    254200     7894.02
    254240     7895.79
    254280     7897.25
    254320     7898.45
    254360     7899.01
    254400     7900.27
    254440     7901.39
    254480     7903.07
    254520     7903.36
    254560     7905.13
    254600      7907.5
    254640     7908.51
    254680     7909.52
    254720     7909.86
    254760      7910.9
    254800     7912.15
    254840     7913.51
    254880     7914.94
    254920     7916.79
    254960     7917.61
    255000     7918.87
    255040     7920.67
    255080     7922.11
    255120     7923.34
    255160     7923.87
    255200     7925.13
    255240     7926.25
    255280     7927.97
    255320     7928.25
    255360     7930.02
    255400     7932.38
    255440     7933.39
    255480     7934.41
    255520     7934.77
    255560     7935.77
    255600     7937.06
    255640     7938.37
    255680      7939.8
    255720     7941.68
    255760     7942.49
    255800     7943.74
    255840     7945.54
    255880     7946.97
    255920     7948.18
    255960     7948.73
    256000     7950.01
    256040      7951.1
    256080     7952.83
    256120      7953.1
    256160     7954.87
    256200     7957.27
    256240     7958.27
    256280     7959.25
    256320     7959.65
    256360     7960.65
    256400     7961.95
    256440     7963.21
    256480     7964.68
    256520     7966.54
    256560     7967.36
    256600     7968.57
    256640     7970.41
    256680     7971.87
    256720     7973.08
    256760      7973.6
    256800     7974.83
    256840     7975.97
    256880     7977.69
    256920     7977.98
    256960     7979.78
    257000     7982.14
    257040     7983.12
    257080     7984.11
    257120     7984.48
    257160     7985.48
    257200     7986.76
    257240     7988.02
    257280     7989.49
    257320     7991.33
    257360     7992.21
    257400     7993.41
    257440     7995.25
    257480     7996.69
    257520      7997.9
    257560      7998.4
    257600     7999.67
    257640     8000.81
    257680     8002.51
    257720     8002.81
    257760      8004.6
    257800     8006.98
    257840     8007.98
    257880     8008.86
    257920     8009.29
    257960      8010.3
    258000     8011.56
    258040     8012.82
    258080     8014.29
    258120     8016.14
    258160     8017.05
    258200     8018.22
    258240     8020.07
    258280     8021.47
    258320     8022.71
    258360     8023.19
    258400     8024.51
    258440     8025.64
    258480     8027.28
    258520      8027.6
    258560     8029.42
    258600      8031.8
    258640     8032.79
    258680      8033.7
    258720     8034.07
    258760     8035.13
    258800     8036.37
    258840     8037.64
    258880     8039.12
    258920     8040.96
    258960     8041.88
    259000     8043.03
    259040     8044.87
    259080     8046.28
    259120     8047.51
    259160     8047.99
    259200     8049.32
    259240     8050.45
    259280      8052.1
    259320     8052.45
    259360     8054.22
    259400     8056.59
    259440     8057.61
    259480     8058.52
    259520     8058.89
    259560     8059.98
    259600     8061.18
    259640     8062.45
    259680     8063.95
    259720      8065.8
    259760     8066.68
    259800     8067.85
    259840     8069.69
    259880     8071.12
    259920     8072.31
    259960      8072.8
    260000     8074.16
    260040     8075.25
    260080      8076.9
    260120     8077.28
    260160     8079.04
    260200     8081.42
    260240     8082.42
    260280     8083.33
    260320      8083.7
    260360     8084.76
    260400        8086
    260440     8087.24
    260480     8088.75
    260520     8090.65
    260560     8091.51
    260600     8092.66
    260640     8094.49
    260680     8095.92
    260720     8097.13
    260760     8097.55
    260800     8098.97
    260840     8100.05
    260880      8101.7
    260920     8102.08
    260960     8103.82
    261000     8106.21
    261040     8107.21
    261080     8108.13
    261120      8108.5
    261160     8109.54
    261200     8110.78
    261240     8112.01
    261280     8113.54
    261320     8115.47
    261360     8116.33
    261400     8117.51
    261440      8119.3
    261480     8120.76
    261520     8121.94
    261560     8122.36
    261600     8123.77
    261640     8124.88
    261680     8126.53
    261720     8126.88
    261760     8128.64
    261800     8131.04
    261840     8132.03
    261880     8132.93
    261920     8133.31
    261960     8134.32
    262000     8135.59
    262040     8136.85
    262080     8138.38
    262120     8140.31
    262160     8141.15
    262200     8142.33
    262240     8144.16
    262280     8145.58
    262320     8146.79
    262360     8147.18
    262400     8148.61
    262440     8149.72
    262480     8151.38
    262520     8151.68
    262560     8153.46
    262600     8155.88
    262640     8156.86
    262680     8157.73
    262720     8158.13
    262760     8159.14
    262800     8160.42
    262840     8161.69
    262880      8163.2
    262920     8165.15
    262960     8165.95
    263000     8167.12
    263040     8168.99
    263080     8170.39
    263120     8171.64
    263160     8172.01
    263200     8173.41
    263240     8174.52
    263280     8176.17
    263320     8176.51
    263360     8178.24
    263400     8180.71
    263440     8181.65
    263480     8182.57
    263520     8182.95
    263560     8183.98
    263600     8185.26
    263640      8186.5
    263680     8188.01
    263720     8189.96
    263760     8190.79
    263800     8191.95
    263840     8193.83
    263880     8195.24
    263920     8196.48
    263960     8196.82
    264000     8198.26
    264040     8199.37
    264080     8201.01
    264120     8201.33
    264160     8203.07
    264200     8205.54
    264240     8206.51
    264280     8207.39
    264320     8207.77
    264360     8208.82
    264400     8210.07
    264440     8211.32
    264480     8212.86
    264520     8214.82
    264560     8215.65
    264600     8216.78
    264640     8218.69
    264680     8220.08
    264720     8221.32
    264760     8221.67
    264800     8223.12
    264840      8224.2
    264880     8225.82
    264920     8226.14
    264960     8227.91
    265000      8230.4
    265040     8231.34
    265080     8232.21
    265120     8232.59
    265160     8233.67
    265200      8234.9
    265240     8236.19
    265280     8237.72
    265320     8239.67
    265360     8240.51
    265400     8241.62
    265440     8243.54
    265480      8244.9
    265520     8246.18
    265560     8246.54
    265600     8247.96
    265640     8249.04
    265680     8250.65
    265720     8251.01
    265760     8252.72
    265800     8255.24
    265840     8256.17
    265880     8257.06
    265920     8257.38
    265960      8258.5
    266000     8259.77
    266040     8261.04
    266080     8262.55
    266120     8264.51
    266160     8265.34
    266200     8266.45
    266240      8268.4
    266280     8269.73
    266320     8271.06
    266360     8271.38
    266400     8272.84
    266440     8273.88
    266480     8275.46
    266520     8275.83
    266560     8277.55
    266600     8280.07
    266640     8280.99
    266680     8281.89
    266720     8282.21
    266760     8283.36
    266800     8284.62
    266840     8285.88
    266880     8287.35
    266920     8289.32
    266960     8290.18
    267000     8291.27
    267040     8293.25
    267080     8294.58
    267120     8295.89
    267160     8296.22
    267200     8297.72
    267240     8298.67
    267280     8300.28
    267320     8300.66
    267360     8302.38
    267400     8304.93
    267440     8305.82
    267480     8306.74
    267520        8307
    267560     8308.19
    267600     8309.44
    267640      8310.7
    267680     8312.23
    267720     8314.16
    267760        8315
    267800     8316.12
    267840     8318.06
    267880     8319.41
    267920     8320.75
    267960     8321.07
    268000     8322.56
    268040     8323.53
    268080     8325.15
    268120     8325.52
    268160     8327.21
    268200     8329.77
    268240     8330.64
    268280     8331.57
    268320     8331.81
    268360     8333.02
    268400     8334.29
    268440     8335.51
    268480     8337.04
    268520     8339.02
    268560     8339.85
    268600     8340.92
    268640     8342.92
    268680     8344.22
    268720     8345.55
    268760     8345.87
    268800     8347.35
    268840     8348.33
    268880     8349.95
    268920     8350.34
    268960        8352
    269000     8354.58
    269040     8355.48
    269080      8356.4
    269120     8356.63
    269160     8357.82
    269200     8359.12
    269240      8360.3
    269280     8361.86
    269320     8363.86
    269360     8364.66
    269400     8365.74
    269440      8367.7
    269480     8369.07
    269520     8370.38
    269560     8370.71
    269600     8372.15
    269640     8373.14
    269680     8374.75
    269720     8375.13
    269760     8376.77
    269800     8379.41
    269840     8380.28
    269880     8381.24
    269920     8381.42
    269960     8382.61
    270000     8383.91
    270040      8385.1
    270080     8386.65
    270120     8388.66
    270160     8389.48
    270200     8390.55
    270240     8392.53
    270280     8393.87
    270320     8395.16
    270360     8395.52
    270400     8396.93
    270440     8397.93
    270480     8399.53
    270520     8399.94
    270560     8401.58
    270600      8404.2
    270640     8405.13
    270680     8406.03
    270720     8406.26
    270760     8407.36
    270800     8408.73
    270840     8409.86
    270880     8411.45
    270920     8413.44
    270960     8414.29
    271000     8415.34
    271040     8417.32
    271080     8418.66
    271120     8419.97
    271160      8420.3
    271200     8421.74
    271240     8422.73
    271280     8424.34
    271320      8424.7
    271360     8426.37
    271400     8428.99
    271440     8429.94
    271480     8430.86
    271520     8431.09
    271560     8432.19
    271600     8433.59
    271640      8434.7
    271680     8436.23
    271720      8438.3
    271760     8439.08
    271800     8440.12
    271840     8442.12
    271880     8443.48
    271920      8444.8
    271960      8445.1
    272000     8446.53
    272040      8447.5
    272080     8449.12
    272120     8449.46
    272160     8451.16
    272200      8453.8
    272240     8454.77
    272280     8455.63
    272320     8455.89
    272360     8456.94
    272400     8458.39
    272440     8459.48
    272480     8461.01
    272520     8463.14
    272560     8463.87
    272600     8464.93
    272640     8466.91
    272680     8468.24
    272720     8469.57
    272760     8469.88
    272800     8471.33
    272840     8472.37
    272880     8473.97
    272920     8474.28
    272960     8476.01
    273000     8478.66
    273040     8479.55
    273080     8480.44
    273120      8480.7
    273160     8481.75
    273200     8483.23
    273240     8484.33
    273280     8485.84
    273320     8487.95
    273360     8488.72
    273400     8489.75
    273440     8491.74
    273480     8493.09
    273520     8494.38
    273560     8494.71
    273600     8496.16
    273640      8497.2
    273680     8498.79
    273720     8499.12
    273760     8500.81
    273800     8503.52
    273840     8504.36
    273880     8505.28
    273920     8505.54
    273960     8506.61
    274000      8508.1
    274040     8509.17
    274080     8510.66
    274120      8512.8
    274160     8513.54
    274200     8514.58
    274240     8516.59
    274280     8517.93
    274320     8519.24
    274360     8519.53
    274400     8520.98
    274440     8522.09
    274480     8523.66
    274520     8523.96
    274560     8525.66
    274600     8528.39
    274640     8529.19
    274680      8530.1
    274720     8530.43
    274760     8531.47
    274800     8532.97
    274840     8533.99
    274880     8535.51
    274920     8537.65
    274960     8538.38
    275000     8539.45
    275040     8541.46
    275080     8542.76
    275120     8544.14
    275160     8544.41
    275200     8545.83
    275240     8546.96
    275280     8548.52
    275320     8548.82
    275360     8550.55
    275400     8553.26
    275440     8554.11
    275480     8554.95
    275520     8555.29
    275560     8556.33
    275600     8557.82
    275640     8558.88
    275680     8560.37
    275720     8562.55
    275760     8563.26
    275800     8564.28
    275840     8566.33
    275880     8567.62
    275920     8569.02
    275960     8569.28
    276000     8570.71
    276040     8571.82
    276080     8573.39
    276120     8573.66
    276160      8575.4
    276200     8578.14
    276240     8578.98
    276280     8579.83
    276320     8580.16
    276360     8581.22
    276400      8582.7
    276440     8583.77
    276480     8585.25
    276520     8587.42
    276560     8588.17
    276600     8589.17
    276640     8591.21
    276680      8592.5
    276720     8593.95
    276760     8594.16
    276800     8595.59
    276840     8596.68
    276880     8598.24
    276920      8598.5
    276960      8600.3
    277000     8602.96
    277040     8603.88
    277080     8604.67
    277120     8605.06
    277160     8606.09
    277200     8607.57
    277240     8608.63
    277280     8610.11
    277320     8612.32
    277360     8613.03
    277400     8614.04
    277440      8616.1
    277480     8617.37
    277520     8618.84
    277560     8619.07
    277600     8620.48
    277640     8621.54
    277680     8623.15
    277720     8623.35
    277760     8625.18
    277800     8627.84
    277840     8628.68
    277880     8629.55
    277920     8629.95
    277960     8630.95
    278000     8632.45
    278040     8633.49
    278080     8634.95
    278120     8637.16
    278160     8637.89
    278200     8638.89
    278240     8640.97
    278280     8642.24
    278320     8643.73
    278360     8643.93
    278400     8645.36
    278440     8646.42
    278480     8648.04
    278520     8648.25
    278560     8650.06
    278600     8652.72
    278640      8653.6
    278680     8654.41
    278720      8654.8
    278760     8655.81
    278800     8657.35
    278840     8658.39
    278880     8659.83
    278920     8662.06
    278960     8662.81
    279000     8663.78
    279040     8665.83
    279080     8667.11
    279120      8668.6
    279160     8668.79
    279200     8670.24
    279240     8671.29
    279280      8672.9
    279320     8673.12
    279360     8674.89
    279400     8677.57
    279440     8678.46
    279480     8679.31
    279520     8679.68
    279560     8680.65
    279600      8682.2
    279640     8683.25
    279680     8684.66
    279720     8686.96
    279760     8687.67
    279800     8688.67
    279840      8690.7
    279880     8691.95
    279920     8693.51
    279960     8693.65
    280000     8695.17
    280040     8696.19
    280080     8697.77
    280120        8698
    280160     8699.77
    280200     8702.47
    280240     8703.32
    280280     8704.19
    280320     8704.54
    280360     8705.54
    280400     8707.08
    280440     8708.17
    280480     8709.52
    280520     8711.86
    280560     8712.56
    280600      8713.6
    280640     8715.58
    280680     8716.84
    280720     8718.41
    280760     8718.55
    280800     8720.05
    280840     8721.06
    280880     8722.68
    280920     8722.88
    280960     8724.67
    281000     8727.41
    281040      8728.2
    281080     8729.12
    281120     8729.43
    281160     8730.41
    281200        8732
    281240     8733.03
    281280      8734.4
    281320     8736.78
    281360     8737.47
    281400     8738.48
    281440     8740.51
    281480     8741.71
    281520     8743.32
    281560     8743.43
    281600     8744.92
    281640     8745.95
    281680     8747.58
    281720     8747.76
    281760     8749.57
    281800     8752.33
    281840     8753.09
    281880     8753.99
    281920     8754.33
    281960     8755.29
    282000     8756.87
    282040     8757.92
    282080     8759.31
    282120     8761.62
    282160      8762.3
    282200     8763.38
    282240     8765.37
    282280     8766.58
    282320     8768.16
    282360     8768.34
    282400     8769.79
    282440     8770.78
    282480     8772.43
    282520      8772.6
    282560     8774.43
    282600     8777.16
    282640     8777.93
    282680     8778.84
    282720     8779.16
    282760     8780.09
    282800     8781.71
    282840     8782.77
    282880     8784.15
    282920     8786.46
    282960     8787.14
    283000     8788.19
    283040     8790.21
    283080     8791.42
    283120     8793.01
    283160      8793.2
    283200     8794.64
    283240     8795.62
    283280     8797.28
    283320     8797.45
    283360     8799.28
    283400     8801.99
    283440     8802.74
    283480     8803.69
    283520     8804.02
    283560     8804.94
    283600     8806.56
    283640     8807.63
    283680     8809.01
    283720     8811.33
    283760     8812.01
    283800     8813.06
    283840     8815.06
    283880     8816.29
    283920     8817.87
    283960      8818.1
    284000     8819.52
    284040     8820.53
    284080     8822.17
    284120     8822.31
    284160     8824.17
    284200     8826.89
    284240     8827.61
    284280     8828.62
    284320     8828.96
    284360     8829.82
    284400     8831.47
    284440     8832.49
    284480     8833.95
    284520     8836.27
    284560     8836.94
    284600     8837.95
    284640     8839.96
    284680     8841.19
    284720     8842.75
    284760     8842.98
    284800     8844.41
    284840     8845.42
    284880     8847.07
    284920     8847.12
    284960     8849.09
    285000     8851.76
    285040     8852.48
    285080     8853.53
    285120     8853.82
    285160     8854.71
    285200     8856.34
    285240     8857.39
    285280     8858.82
    285320     8861.12
    285360     8861.78
    285400     8862.81
    285440     8864.82
    285480     8866.07
    285520     8867.64
    285560     8867.85
    285600     8869.33
    285640      8870.3
    285680     8871.92
    285720        8872
    285760     8873.99
    285800     8876.62
    285840     8877.39
    285880     8878.35
    285920     8878.69
    285960     8879.57
    286000     8881.22
    286040     8882.22
    286080     8883.69
    286120     8886.01
    286160     8886.66
    286200     8887.65
    286240     8889.67
    286280      8890.9
    286320     8892.47
    286360     8892.74
    286400      8894.2
    286440     8895.15
    286480     8896.78
    286520     8896.88
    286560     8898.86
    286600     8901.53
    286640     8902.29
    286680      8903.2
    286720     8903.56
    286760     8904.43
    286800      8906.1
    286840      8907.1
    286880     8908.57
    286920     8910.91
    286960     8911.51
    287000     8912.57
    287040     8914.53
    287080      8915.8
    287120     8917.39
    287160     8917.62
    287200     8919.05
    287240     8920.06
    287280     8921.67
    287320     8921.75
    287360     8923.75
    287400     8926.46
    287440     8927.17
    287480     8928.09
    287520     8928.51
    287560     8929.29
    287600     8930.91
    287640     8932.04
    287680     8933.48
    287720     8935.85
    287760     8936.43
    287800     8937.48
    287840     8939.43
    287880     8940.69
    287920     8942.31
    287960     8942.57
    288000     8943.96
    288040     8944.95
    288080     8946.59
    288120     8946.61
    288160     8948.63
    288200     8951.39
    288240     8952.08
    288280     8953.03
    288320     8953.41
    288360     8954.22
    288400     8955.79
    288440     8956.93
    288480      8958.4
    288520     8960.81
    288560     8961.34
    288600      8962.4
    288640     8964.29
    288680      8965.6
    288720     8967.25
    288760     8967.48
    288800     8968.87
    288840     8969.86
    288880     8971.52
    288920      8971.5
    288960     8973.54
    289000      8976.3
    289040     8977.05
    289080     8977.94
    289120     8978.38
    289160     8979.13
    289200     8980.75
    289240     8981.89
    289280     8983.37
    289320     8985.76
    289360     8986.26
    289400     8987.33
    289440     8989.26
    289480     8990.49
    289520      8992.2
    289560      8992.4
    289600     8993.79
    289640     8994.75
    289680     8996.39
    289720     8996.42
    289760     8998.43
    289800     9001.16
    289840     9001.94
    289880     9002.83
    289920     9003.27
    289960     9004.04
    290000     9005.65
    290040     9006.77
    290080     9008.28
    290120     9010.65
    290160     9011.13
    290200     9012.24
    290240     9014.16
    290280     9015.42
    290320     9017.13
    290360     9017.31
    290400      9018.7
    290440     9019.64
    290480      9021.3
    290520     9021.27
    290560     9023.31
    290600     9026.07
    290640     9026.85
    290680     9027.72
    290720     9028.18
    290760     9028.95
    290800     9030.53
    290840     9031.71
    290880     9033.18
    290920     9035.58
    290960     9036.07
    291000     9037.17
    291040     9039.09
    291080     9040.35
    291120     9042.06
    291160     9042.22
    291200     9043.61
    291240     9044.52
    291280     9046.16
    291320     9046.17
    291360     9048.22
    291400     9050.97
    291440     9051.75
    291480      9052.6
    291520     9053.04
    291560     9053.89
    291600     9055.44
    291640      9056.6
    291680     9058.08
    291720      9060.5
    291760     9061.02
    291800     9062.11
    291840        9064
    291880     9065.21
    291920     9066.98
    291960     9067.15
    292000     9068.52
    292040     9069.44
    292080     9071.08
    292120     9071.11
    292160      9073.1
    292200     9075.89
    292240     9076.65
    292280     9077.52
    292320     9077.93
    292360     9078.78
    292400     9080.33
    292440     9081.54
    292480     9082.95
    292520     9085.41
    292560     9085.95
    292600     9086.99
    292640     9088.95
    292680     9090.08
    292720      9091.9
    292760     9092.12
    292800     9093.48
    292840     9094.39
    292880     9095.99
    292920     9096.01
    292960     9097.99
    293000     9100.81
    293040     9101.61
    293080     9102.45
    293120     9102.88
    293160     9103.75
    293200     9105.25
    293240     9106.46
    293280     9107.95
    293320     9110.39
    293360     9110.88
    293400     9111.98
    293440     9113.91
    293480     9115.05
    293520     9116.87
    293560     9117.08
    293600     9118.41
    293640      9119.3
    293680     9120.94
    293720     9120.96
    293760     9122.94
    293800     9125.74
    293840     9126.56
    293880      9127.4
    293920     9127.81
    293960     9128.72
    294000      9130.2
    294040     9131.38
    294080     9132.89
    294120     9135.38
    294160      9135.8
    294200     9136.92
    294240     9138.88
    294280        9140
    294320     9141.83
    294360     9141.99
    294400     9143.34
    294440      9144.2
    294480     9145.88
    294520     9145.86
    294560     9147.87
    294600     9150.68
    294640     9151.49
    294680     9152.32
    294720     9152.73
    294760     9153.66
    294800     9155.15
    294840     9156.29
    294880      9157.8
    294920     9160.25
    294960     9160.72
    295000     9161.84
    295040     9163.78
    295080     9164.93
    295120     9166.72
    295160     9166.95
    295200     9168.26
    295240     9169.13
    295280      9170.8
    295320      9170.8
    295360     9172.75
    295400     9175.57
    295440     9176.38
    295480      9177.2
    295520     9177.59
    295560     9178.53
    295600     9180.07
    295640     9181.23
    295680     9182.68
    295720     9185.17
    295760     9185.64
    295800     9186.77
    295840     9188.65
    295880     9189.86
    295920     9191.66
    295960     9191.85
    296000     9193.12
    296040     9193.98
    296080     9195.63
    296120     9195.65
    296160     9197.67
    296200     9200.42
    296240     9201.22
    296280     9202.08
    296320     9202.47
    296360     9203.41
    296400     9205.01
    296440     9206.13
    296480      9207.6
    296520     9210.07
    296560     9210.52
    296600     9211.64
    296640     9213.53
    296680     9214.76
    296720     9216.54
    296760     9216.75
    296800        9218
    296840     9218.85
    296880     9220.53
    296920     9220.54
    296960     9222.58
    297000     9225.31
    297040     9226.09
    297080     9226.98
    297120     9227.37
    297160      9228.3
    297200     9229.87
    297240     9231.06
    297280      9232.5
    297320     9234.91
    297360     9235.38
    297400     9236.52
    297440     9238.42
    297480     9239.65
    297520     9241.48
    297560      9241.6
    297600     9242.93
    297640     9243.79
    297680     9245.46
    297720     9245.42
    297760      9247.5
    297800     9250.21
    297840     9250.99
    297880     9251.85
    297920     9252.27
    297960     9253.16
    298000     9254.72
    298040     9255.99
    298080     9257.44
    298120     9259.84
    298160     9260.29
    298200     9261.41
    298240     9263.31
    298280     9264.55
    298320     9266.42
    298360     9266.52
    298400     9267.81
    298440     9268.64
    298480     9270.37
    298520     9270.31
    298560     9272.44
    298600     9275.07
    298640     9275.87
    298680     9276.74
    298720     9277.17
    298760     9278.04
    298800      9279.6
    298840     9280.86
    298880     9282.32
    298920     9284.73
    298960      9285.1
    299000     9286.24
    299040      9288.2
    299080     9289.42
    299120     9291.26
    299160     9291.38
    299200     9292.64
    299240     9293.53
    299280      9295.2
    299320     9295.17
    299360     9297.31
    299400     9299.89
    299440     9300.68
    299480     9301.63
    299520     9302.01
    299560     9302.92
    299600     9304.48
    299640      9305.7
    299680     9307.13
    299720     9309.54
    299760     9309.93
    299800     9311.12
    299840     9313.06
    299880     9314.26
    299920     9316.12
    299960     9316.25
    300000     9317.49
    300040     9318.37
    300080     9320.02
    300120     9320.02
    300160      9322.2
    300200     9324.76
    300240     9325.55
    300280     9326.51
    300320     9326.92
    300360     9327.76
    300400     9329.35
    300440     9330.59
    300480     9332.02
    300520     9334.41
    300560     9334.86
    300600        9336
    300640     9337.96
    300680     9339.14
    300720     9340.94
    300760     9341.11
    300800      9342.4
    300840      9343.3
    300880      9344.9
    300920     9344.91
    300960     9347.06
    301000     9349.64
    301040     9350.42
    301080     9351.43
    301120      9351.8
    301160      9352.6
    301200     9354.19
    301240     9355.43
    301280     9356.86
    301320     9359.28
    301360     9359.75
    301400     9360.89
    301440     9362.85
    301480     9364.04
    301520     9365.81
    301560        9366
    301600     9367.29
    301640     9368.19
    301680     9369.76
    301720     9369.84
    301760     9371.98
    301800     9374.55
    301840     9375.33
    301880     9376.31
    301920     9376.75
    301960     9377.55
    302000      9379.1
    302040     9380.31
    302080     9381.75
    302120      9384.2
    302160     9384.63
    302200      9385.8
    302240     9387.76
    302280     9388.96
    302320     9390.76
    302360     9390.92
    302400     9392.22
    302440     9393.05
    302480     9394.68
    302520     9394.73
    302560      9396.9
    302600     9399.42
    302640     9400.29
    302680     9401.22
    302720     9401.72
    302760     9402.52
    302800     9403.99
    302840     9405.23
    302880     9406.65
    302920      9409.1
    302960     9409.59
    303000     9410.67
    303040     9412.67
    303080     9413.94
    303120     9415.67
    303160     9415.84
    303200     9417.17
    303240     9417.95
    303280     9419.59
    303320     9419.63
    303360     9421.85
    303400     9424.25
    303440      9425.2
    303480     9426.13
    303520     9426.65
    303560      9427.4
    303600     9428.91
    303640     9430.14
    303680     9431.61
    303720     9434.03
    303760     9434.48
    303800     9435.57
    303840     9437.57
    303880     9438.87
    303920     9440.62
    303960     9440.75
    304000     9442.05
    304040     9442.88
    304080     9444.45
    304120     9444.55
    304160     9446.77
    304200     9449.16
    304240     9450.13
    304280     9451.07
    304320     9451.55
    304360     9452.29
    304400     9453.82
    304440     9455.03
    304480     9456.53
    304520     9458.94
    304560     9459.42
    304600     9460.49
    304640     9462.47
    304680      9463.8
    304720     9465.54
    304760     9465.67
    304800     9466.97
    304840     9467.82
    304880     9469.41
    304920     9469.46
    304960     9471.66
    305000     9474.09
    305040     9475.07
    305080     9476.01
    305120     9476.49
    305160      9477.2
    305200     9478.75
    305240     9479.99
    305280     9481.44
    305320     9483.87
    305360     9484.39
    305400     9485.42
    305440     9487.38
    305480     9488.74
    305520     9490.47
    305560     9490.65
    305600     9491.89
    305640     9492.75
    305680     9494.29
    305720     9494.39
    305760     9496.61
    305800     9499.03
    305840        9500
    305880     9500.91
    305920     9501.45
    305960     9502.13
    306000     9503.69
    306040     9504.91
    306080     9506.36
    306120     9508.82
    306160     9509.31
    306200     9510.33
    306240     9512.31
    306280      9513.7
    306320     9515.42
    306360     9515.57
    306400     9516.82
    306440     9517.67
    306480     9519.21
    306520      9519.3
    306560     9521.51
    306600     9523.91
    306640     9524.91
    306680     9525.83
    306720     9526.36
    306760     9527.04
    306800     9528.59
    306840     9529.83
    306880     9531.25
    306920     9533.71
    306960     9534.25
    307000      9535.2
    307040     9537.17
    307080     9538.59
    307120     9540.32
    307160     9540.48
    307200     9541.75
    307240     9542.53
    307280     9544.12
    307320     9544.21
    307360     9546.41
    307400     9548.79
    307440     9549.84
    307480     9550.74
    307520     9551.23
    307560     9551.91
    307600     9553.46
    307640     9554.68
    307680     9556.11
    307720     9558.59
    307760     9559.14
    307800     9560.11
    307840     9562.01
    307880     9563.51
    307920     9565.22
    307960     9565.36
    308000     9566.62
    308040     9567.42
    308080     9569.01
    308120     9569.16
    308160     9571.29
    308200     9573.65
    308240     9574.73
    308280     9575.58
    308320     9576.11
    308360      9576.8
    308400     9578.37
    308440     9579.56
    308480        9581
    308520     9583.51
    308560     9584.06
    308600     9584.98
    308640      9586.9
    308680     9588.41
    308720     9590.08
    308760     9590.27
    308800     9591.52
    308840     9592.33
    308880     9593.91
    308920     9594.07
    308960     9596.19
    309000     9598.53
    309040     9599.63
    309080     9600.53
    309120     9601.02
    309160     9601.66
    309200     9603.26
    309240     9604.43
    309280      9605.9
    309320     9608.44
    309360     9608.94
    309400     9609.88
    309440     9611.81
    309480     9613.28
    309520     9614.96
    309560     9615.16
    309600     9616.39
    309640     9617.17
    309680      9618.8
    309720     9618.96
    309760     9621.06
    309800     9623.39
    309840     9624.49
    309880     9625.41
    309920     9625.94
    309960     9626.53
    310000     9628.13
    310040     9629.29
    310080     9630.76
    310120     9633.28
    310160     9633.84
    310200     9634.74
    310240     9636.67
    310280     9638.16
    310320     9639.87
    310360     9640.03
    310400     9641.28
    310440     9642.03
    310480     9643.67
    310520     9643.83
    310560     9645.95
    310600     9648.29
    310640     9649.38
    310680     9650.33
    310720     9650.82
    310760     9651.36
    310800     9652.96
    310840     9654.18
    310880     9655.63
    310920     9658.19
    310960     9658.66
    311000     9659.58
    311040     9661.49
    311080     9663.01
    311120     9664.76
    311160     9664.93
    311200     9666.17
    311240     9666.86
    311280     9668.56
    311320     9668.69
    311360     9670.83
    311400     9673.13
    311440     9674.23
    311480      9675.1
    311520     9675.65
    311560     9676.22
    311600     9677.84
    311640     9679.03
    311680     9680.49
    311720     9683.05
    311760     9683.49
    311800     9684.42
    311840     9686.28
    311880     9687.87
    311920     9689.64
    311960      9689.8
    312000     9691.02
    312040     9691.74
    312080     9693.37
    312120     9693.55
    312160     9695.71
    312200     9697.99
    312240     9699.12
    312280     9700.03
    312320     9700.51
    312360     9701.06
    312400     9702.71
    312440     9703.86
    312480      9705.4
    312520     9707.92
    312560     9708.37
    312600     9709.29
    312640     9711.11
    312680     9712.66
    312720     9714.56
    312760     9714.66
    312800      9715.9
    312840      9716.6
    312880     9718.23
    312920     9718.42
    312960     9720.58
    313000     9722.88
    313040     9724.01
    313080     9724.88
    313120     9725.39
    313160     9725.92
    313200      9727.6
    313240     9728.74
    313280     9730.28
    313320     9732.81
    313360     9733.26
    313400     9734.16
    313440     9736.01
    313480     9737.59
    313520     9739.45
    313560     9739.49
    313600     9740.76
    313640     9741.47
    313680     9743.06
    313720     9743.29
    313760     9745.44
    313800     9747.75
    313840     9748.85
    313880     9749.77
    313920     9750.25
    313960     9750.78
    314000     9752.49
    314040     9753.59
    314080      9755.1
    314120     9757.66
    314160     9758.15
    314200     9759.06
    314240     9760.84
    314280     9762.46
    314320     9764.32
    314360     9764.37
    314400     9765.61
    314440     9766.37
    314480     9767.97
    314520     9768.16
    314560     9770.31
    314600      9772.6
    314640     9773.72
    314680     9774.62
    314720     9775.14
    314760     9775.65
    314800     9777.38
    314840     9778.44
    314880     9779.93
    314920     9782.53
    314960     9783.11
    315000      9783.9
    315040     9785.73
    315080     9787.34
    315120      9789.2
    315160     9789.22
    315200     9790.46
    315240      9791.2
    315280     9792.81
    315320     9793.02
    315360     9795.19
    315400     9797.45
    315440     9798.57
    315480     9799.45
    315520     9799.99
    315560     9800.53
    315600     9802.28
    315640     9803.28
    315680     9804.77
    315720      9807.4
    315760     9807.94
    315800     9808.76
    315840     9810.59
    315880     9812.23
    315920     9814.13
    315960     9814.08
    316000      9815.3
    316040     9816.09
    316080      9817.7
    316120     9817.89
    316160     9820.04
    316200     9822.34
    316240     9823.43
    316280     9824.31
    316320     9824.85
    316360     9825.43
    316400     9827.12
    316440      9828.2
    316480     9829.68
    316520     9832.22
    316560     9832.78
    316600     9833.62
    316640     9835.45
    316680     9837.11
    316720     9839.01
    316760     9838.96
    316800     9840.16
    316840     9840.93
    316880     9842.55
    316920     9842.77
    316960     9844.91
    317000     9847.26
    317040     9848.34
    317080     9849.21
    317120     9849.76
    317160     9850.32
    317200     9852.03
    317240     9853.12
    317280     9854.59
    317320     9857.12
    317360     9857.65
    317400     9858.51
    317440     9860.33
    317480     9861.99
    317520     9863.91
    317560     9863.88
    317600     9865.04
    317640     9865.84
    317680     9867.41
    317720     9867.63
    317760     9869.77
    317800     9872.14
    317840     9873.23
    317880     9874.05
    317920     9874.64
    317960     9875.17
    318000     9876.86
    318040     9878.01
    318080     9879.47
    318120     9881.99
    318160     9882.54
    318200     9883.36
    318240     9885.17
    318280     9886.83
    318320     9888.75
    318360     9888.77
    318400     9889.97
    318440     9890.68
    318480     9892.28
    318520     9892.54
    318560     9894.63
    318600     9897.04
    318640     9898.11
    318680     9898.84
    318720     9899.51
    318760     9900.05
    318800     9901.73
    318840     9902.89
    318880     9904.32
    318920     9906.87
    318960     9907.45
    319000     9908.25
    319040     9910.03
    319080     9911.71
    319120     9913.61
    319160     9913.65
    319200     9914.84
    319240     9915.54
    319280     9917.18
    319320     9917.42
    319360     9919.49
    319400     9921.91
    319440     9922.94
    319480     9923.75
    319520     9924.39
    319560     9924.94
    319600     9926.56
    319640     9927.77
    319680     9929.16
    319720     9931.73
    319760     9932.34
    319800      9933.2
    319840     9934.91
    319880     9936.58
    319920     9938.47
    319960     9938.48
    320000     9939.71
    320040     9940.42
    320080     9942.12
    320120     9942.34
    320160     9944.37
    320200     9946.83
    320240     9947.83
    320280     9948.66
    320320     9949.22
    320360     9949.83
    320400     9951.49
    320440     9952.67
    320480     9954.05
    320520     9956.63
    320560     9957.21
    320600     9958.09
    320640     9959.81
    320680     9961.48
    320720     9963.38
    320760     9963.39
    320800     9964.59
    320840     9965.26
    320880        9967
    320920      9967.2
    320960     9969.24
    321000     9971.69
    321040     9972.76
    321080     9973.51
    321120     9974.08
    321160     9974.66
    321200     9976.31
    321240     9977.52
    321280     9978.88
    321320     9981.51
    321360     9982.04
    321400     9982.99
    321440     9984.64
    321480     9986.33
    321520     9988.22
    321560     9988.26
    321600     9989.38
    321640      9990.1
    321680     9991.85
    321720        9992
    321760     9994.07
    321800     9996.56
    321840     9997.65
    321880      9998.4
    321920     9998.88
    321960     9999.56
    322000     10001.1
    322040     10002.4
    322080     10003.7
    322120     10006.4
    322160     10006.9
    322200     10007.8
    322240     10009.5
    322280     10011.2
    322320     10013.1
    322360     10013.1
    322400     10014.2
    322440     10014.9
    322480     10016.8
    322520     10016.8
    322560       10019
    322600     10021.4
    322640     10022.5
    322680     10023.2
    322720     10023.7
    322760     10024.3
    322800     10025.9
    322840     10027.2
    322880     10028.6
    322920     10031.2
    322960     10031.7
    323000     10032.7
    323040     10034.4
    323080       10036
    323120     10037.9
    323160       10038
    323200     10039.1
    323240     10039.8
    323280     10041.6
    323320     10041.7
    323360     10043.8
    323400     10046.2
    323440     10047.4
    323480     10048.1
    323520     10048.6
    323560     10049.2
    323600     10050.8
    323640     10052.1
    323680     10053.5
    323720       10056
    323760     10056.6
    323800     10057.5
    323840     10059.2
    323880     10060.9
    323920     10062.8
    323960     10062.9
    324000     10063.9
    324040     10064.7
    324080     10066.5
    324120     10066.6
    324160     10068.7
    324200     10071.1
    324240     10072.3
    324280     10072.9
    324320     10073.5
    324360       10074
    324400     10075.6
    324440       10077
    324480     10078.3
    324520     10080.9
    324560     10081.5
    324600     10082.4
    324640     10084.1
    324680     10085.7
    324720     10087.6
    324760     10087.7
    324800     10088.8
    324840     10089.5
    324880     10091.3
    324920     10091.4
    324960     10093.5
    325000       10096
    325040     10097.1
    325080     10097.8
    325120     10098.4
    325160     10098.9
    325200     10100.5
    325240     10101.9
    325280     10103.2
    325320     10105.8
    325360     10106.3
    325400     10107.3
    325440     10108.9
    325480     10110.5
    325520     10112.5
    325560     10112.6
    325600     10113.7
    325640     10114.4
    325680     10116.1
    325720     10116.3
    325760     10118.4
    325800     10120.9
    325840     10122.1
    325880     10122.7
    325920     10123.3
    325960     10123.8
    326000     10125.4
    326040     10126.7
    326080     10128.1
    326120     10130.7
    326160     10131.2
    326200     10132.1
    326240     10133.8
    326280     10135.4
    326320     10137.4
    326360     10137.5
    326400     10138.6
    326440     10139.2
    326480       10141
    326520     10141.1
    326560     10143.3
    326600     10145.8
    326640       10147
    326680     10147.6
    326720     10148.2
    326760     10148.7
    326800     10150.3
    326840     10151.6
    326880       10153
    326920     10155.7
    326960     10156.1
    327000       10157
    327040     10158.7
    327080     10160.3
    327120     10162.2
    327160     10162.3
    327200     10163.4
    327240     10164.1
    327280     10165.9
    327320       10166
    327360     10168.2
    327400     10170.7
    327440     10171.9
    327480     10172.4
    327520       10173
    327560     10173.5
    327600     10175.1
    327640     10176.5
    327680     10177.9
    327720     10180.5
    327760     10180.9
    327800     10181.9
    327840     10183.5
    327880     10185.1
    327920     10187.1
    327960     10187.2
    328000     10188.3
    328040       10189
    328080     10190.8
    328120     10190.8
    328160       10193
    328200     10195.5
    328240     10196.7
    328280     10197.3
    328320     10197.8
    328360     10198.4
    328400       10200
    328440     10201.3
    328480     10202.7
    328520     10205.4
    328560     10205.8
    328600     10206.8
    328640     10208.4
    328680       10210
    328720       10212
    328760       10212
    328800     10213.1
    328840     10213.9
    328880     10215.6
    328920     10215.7
    328960     10217.9
    329000     10220.4
    329040     10221.6
    329080     10222.1
    329120     10222.7
    329160     10223.3
    329200     10224.9
    329240     10226.2
    329280     10227.6
    329320     10230.2
    329360     10230.7
    329400     10231.7
    329440     10233.2
    329480     10234.9
    329520     10236.9
    329560     10236.9
    329600       10238
    329640     10238.7
    329680     10240.5
    329720     10240.6
    329760     10242.7
    329800     10245.2
    329840     10246.5
    329880       10247
    329920     10247.5
    329960     10248.1
    330000     10249.8
    330040     10251.1
    330080     10252.4
    330120     10255.1
    330160     10255.5
    330200     10256.6
    330240     10258.1
    330280     10259.7
    330320     10261.8
    330360     10261.7
    330400     10262.8
    330440     10263.5
    330480     10265.5
    330520     10265.4
    330560     10267.6
    330600     10270.1
    330640     10271.3
    330680     10271.9
    330720     10272.4
    330760     10272.9
    330800     10274.7
    330840       10276
    330880     10277.3
    330920       10280
    330960     10280.3
    331000     10281.4
    331040       10283
    331080     10284.6
    331120     10286.6
    331160     10286.6
    331200     10287.7
    331240     10288.4
    331280     10290.3
    331320     10290.3
    331360     10292.5
    331400       10295
    331440     10296.1
    331480     10296.7
    331520     10297.2
    331560     10297.8
    331600     10299.5
    331640     10300.9
    331680     10302.2
    331720     10304.8
    331760     10305.2
    331800     10306.2
    331840     10307.8
    331880     10309.4
    331920     10311.4
    331960     10311.4
    332000     10312.5
    332040     10313.2
    332080     10315.2
    332120     10315.1
    332160     10317.3
    332200     10319.8
    332240       10321
    332280     10321.6
    332320     10322.1
    332360     10322.6
    332400     10324.3
    332440     10325.7
    332480     10326.9
    332520     10329.7
    332560       10330
    332600     10331.1
    332640     10332.6
    332680     10334.2
    332720     10336.3
    332760     10336.3
    332800     10337.3
    332840     10338.1
    332880       10340
    332920     10339.9
    332960     10342.1
    333000     10344.6
    333040     10345.8
    333080     10346.4
    333120     10346.9
    333160     10347.4
    333200     10349.1
    333240     10350.5
    333280     10351.8
    333320     10354.5
    333360     10354.8
    333400     10355.9
    333440     10357.5
    333480     10359.1
    333520     10361.1
    333560     10361.1
    333600     10362.2
    333640     10362.9
    333680     10364.9
    333720     10364.8
    333760       10367
    333800     10369.5
    333840     10370.7
    333880     10371.2
    333920     10371.7
    333960     10372.3
    334000       10374
    334040     10375.4
    334080     10376.6
    334120     10379.3
    334160     10379.6
    334200     10380.8
    334240     10382.3
    334280     10383.9
    334320       10386
    334360     10385.9
    334400       10387
    334440     10387.7
    334480     10389.7
    334520     10389.6
    334560     10391.8
    334600     10394.4
    334640     10395.5
    334680       10396
    334720     10396.6
    334760     10397.1
    334800     10398.8
    334840     10400.2
    334880     10401.4
    334920     10404.2
    334960     10404.5
    335000     10405.6
    335040     10407.1
    335080     10408.8
    335120     10410.8
    335160     10410.7
    335200     10411.8
    335240     10412.5
    335280     10414.6
    335320     10414.5
    335360     10416.7
    335400     10419.2
    335440     10420.4
    335480     10420.9
    335520     10421.4
    335560     10421.9
    335600     10423.6
    335640       10425
    335680     10426.3
    335720       10429
    335760     10429.3
    335800     10430.5
    335840       10432
    335880     10433.6
    335920     10435.7
    335960     10435.6
    336000     10436.6
    336040     10437.4
    336080     10439.4
    336120     10439.3
    336160     10441.5
    336200     10444.1
    336240     10445.2
    336280     10445.7
    336320     10446.2
    336360     10446.7
    336400     10448.4
    336440     10449.9
    336480     10451.1
    336520     10453.8
    336560     10454.2
    336600     10455.3
    336640     10456.8
    336680     10458.4
    336720     10460.5
    336760     10460.4
    336800     10461.4
    336840     10462.2
    336880     10464.2
    336920     10464.1
    336960     10466.3
    337000     10468.9
    337040     10470.1
    337080     10470.5
    337120     10471.1
    337160     10471.5
    337200     10473.2
    337240     10474.7
    337280     10475.9
    337320     10478.6
    337360       10479
    337400     10480.1
    337440     10481.6
    337480     10483.3
    337520     10485.3
    337560     10485.2
    337600     10486.1
    337640       10487
    337680     10489.1
    337720     10488.9
    337760     10491.2
    337800     10493.7
    337840     10494.8
    337880     10495.3
    337920     10495.9
    337960     10496.4
    338000     10498.1
    338040     10499.6
    338080     10500.7
    338120     10503.4
    338160     10503.9
    338200     10504.9
    338240     10506.5
    338280     10508.1
    338320     10510.1
    338360     10510.1
    338400     10510.9
    338440     10511.8
    338480     10513.9
    338520     10513.8
    338560     10516.1
    338600     10518.6
    338640     10519.7
    338680     10520.1
    338720     10520.7
    338760     10521.2
    338800     10522.9
    338840     10524.3
    338880     10525.6
    338920     10528.3
    338960     10528.7
    339000     10529.7
    339040     10531.3
    339080       10533
    339120       10535
    339160     10534.9
    339200     10535.7
    339240     10536.6
    339280     10538.7
    339320     10538.6
    339360     10540.9
    339400     10543.4
    339440     10544.5
    339480     10544.9
    339520     10545.6
    339560       10546
    339600     10547.8
    339640     10549.2
    339680     10550.4
    339720     10553.2
    339760     10553.5
    339800     10554.5
    339840     10556.2
    339880     10557.8
    339920     10559.8
    339960     10559.7
    340000     10560.5
    340040     10561.5
    340080     10563.6
    340120     10563.5
    340160     10565.8
    340200     10568.3
    340240     10569.4
    340280     10569.7
    340320     10570.4
    340360     10570.8
    340400     10572.6
    340440       10574
    340480     10575.2
    340520       10578
    340560     10578.3
    340600     10579.3
    340640       10581
    340680     10582.6
    340720     10584.6
    340760     10584.5
    340800     10585.3
    340840     10586.3
    340880     10588.4
    340920     10588.3
    340960     10590.5
    341000     10593.1
    341040     10594.3
    341080     10594.5
    341120     10595.3
    341160     10595.6
    341200     10597.4
    341240     10598.9
    341280     10600.1
    341320     10602.9
    341360     10603.2
    341400     10604.1
    341440     10605.8
    341480     10607.5
    341520     10609.4
    341560     10609.3
    341600     10610.2
    341640     10611.1
    341680     10613.3
    341720     10613.2
    341760     10615.4
    341800       10618
    341840     10619.1
    341880     10619.3
    341920     10620.1
    341960     10620.5
    342000     10622.3
    342040     10623.7
    342080     10624.9
    342120     10627.7
    342160       10628
    342200     10628.9
    342240     10630.7
    342280     10632.3
    342320     10634.3
    342360     10634.2
    342400       10635
    342440       10636
    342480     10638.2
    342520     10638.1
    342560     10640.3
    342600     10642.8
    342640       10644
    342680     10644.1
    342720       10645
    342760     10645.3
    342800     10647.2
    342840     10648.5
    342880     10649.8
    342920     10652.6
    342960     10652.9
    343000     10653.8
    343040     10655.6
    343080     10657.2
    343120     10659.2
    343160     10659.1
    343200     10659.8
    343240     10660.8
    343280       10663
    343320     10662.9
    343360     10665.1
    343400     10667.7
    343440     10668.9
    343480       10669
    343520     10669.9
    343560     10670.2
    343600       10672
    343640     10673.5
    343680     10674.7
    343720     10677.5
    343760     10677.7
    343800     10678.6
    343840     10680.5
    343880     10682.1
    343920     10684.1
    343960       10684
    344000     10684.7
    344040     10685.7
    344080     10687.9
    344120     10687.8
    344160     10690.1
    344200     10692.6
    344240     10693.8
    344280     10693.9
    344320     10694.8
    344360     10695.2
    344400       10697
    344440     10698.4
    344480     10699.6
    344520     10702.4
    344560     10702.7
    344600     10703.5
    344640     10705.4
    344680       10707
    344720       10709
    344760     10708.9
    344800     10709.7
    344840     10710.6
    344880     10712.8
    344920     10712.7
    344960       10715
    345000     10717.5
    345040     10718.6
    345080     10718.7
    345120     10719.7
    345160       10720
    345200     10721.8
    345240     10723.3
    345280     10724.5
    345320     10727.3
    345360     10727.6
    345400     10728.4
    345440     10730.3
    345480     10731.9
    345520       10734
    345560     10733.8
    345600     10734.5
    345640     10735.5
    345680     10737.7
    345720     10737.6
    345760     10739.9
    345800     10742.4
    345840     10743.5
    345880     10743.6
    345920     10744.6
    345960       10745
    346000     10746.8
    346040     10748.2
    346080     10749.4
    346120     10752.2
    346160     10752.5
    346200     10753.3
    346240     10755.2
    346280     10756.8
    346320     10758.8
    346360     10758.8
    346400     10759.4
    346440     10760.4
    346480     10762.6
    346520     10762.5
    346560     10764.8
    346600     10767.3
    346640     10768.4
    346680     10768.5
    346720     10769.5
    346760     10769.9
    346800     10771.7
    346840     10773.1
    346880     10774.3
    346920     10777.1
    346960     10777.4
    347000     10778.2
    347040     10780.1
    347080     10781.7
    347120     10783.7
    347160     10783.7
    347200     10784.4
    347240     10785.3
    347280     10787.5
    347320     10787.4
    347360     10789.7
    347400     10792.3
    347440     10793.3
    347480     10793.4
    347520     10794.4
    347560     10794.9
    347600     10796.6
    347640       10798
    347680     10799.2
    347720       10802
    347760     10802.2
    347800     10803.2
    347840       10805
    347880     10806.5
    347920     10808.6
    347960     10808.6
    348000     10809.2
    348040     10810.2
    348080     10812.4
    348120     10812.3
    348160     10814.6
    348200     10817.2
    348240     10818.2
    348280     10818.3
    348320     10819.3
    348360     10819.8
    348400     10821.6
    348440     10822.9
    348480     10824.1
    348520       10827
    348560     10827.2
    348600     10828.1
    348640     10829.9
    348680     10831.5
    348720     10833.5
    348760     10833.5
    348800     10834.2
    348840     10835.1
    348880     10837.3
    348920     10837.2
    348960     10839.5
    349000     10842.1
    349040     10843.1
    349080     10843.2
    349120     10844.2
    349160     10844.7
    349200     10846.5
    349240     10847.8
    349280       10849
    349320     10851.9
    349360     10852.1
    349400       10853
    349440     10854.9
    349480     10856.4
    349520     10858.4
    349560     10858.5
    349600     10859.1
    349640     10859.9
    349680     10862.3
    349720     10862.1
    349760     10864.5
    349800     10867.1
    349840       10868
    349880     10868.2
    349920     10869.1
    349960     10869.7
    350000     10871.5
    350040     10872.8
    350080       10874
    350120     10876.8
    350160     10877.1
    350200       10878
    350240     10879.8
    350280     10881.3
    350320     10883.4
    350360     10883.4
    350400     10884.1
    350440     10884.9
    350480     10887.2
    350520     10887.1
    350560     10889.4
    350600       10892
    350640     10892.9
    350680     10893.1
    350720       10894
    350760     10894.7
    350800     10896.4
    350840     10897.7
    350880     10898.9
    350920     10901.7
    350960       10902
    351000     10902.9
    351040     10904.8
    351080     10906.3
    351120     10908.3
    351160     10908.3
    351200       10909
    351240     10909.8
    351280       10912
    351320       10912
    351360     10914.3
    351400       10917
    351440     10917.8
    351480       10918
    351520     10918.9
    351560     10919.7
    351600     10921.4
    351640     10922.7
    351680     10923.8
    351720     10926.7
    351760     10926.9
    351800     10927.8
    351840     10929.7
    351880     10931.2
    351920     10933.3
    351960     10933.2
    352000     10933.9
    352040     10934.7
    352080     10936.9
    352120     10936.9
    352160     10939.2
    352200     10941.9
    352240     10942.8
    352280     10942.9
    352320     10943.8
    352360     10944.6
    352400     10946.3
    352440     10947.6
    352480     10948.7
    352520     10951.6
    352560     10951.8
    352600     10952.7
    352640     10954.6
    352680     10956.1
    352720     10958.2
    352760     10958.1
    352800     10958.8
    352840     10959.6
    352880     10961.8
    352920     10961.8
    352960     10964.1
    353000     10966.8
    353040     10967.7
    353080     10967.9
    353120     10968.8
    353160     10969.6
    353200     10971.2
    353240     10972.5
    353280     10973.6
    353320     10976.5
    353360     10976.8
    353400     10977.6
    353440     10979.5
    353480     10981.1
    353520     10983.1
    353560     10983.1
    353600     10983.7
    353640     10984.5
    353680     10986.8
    353720     10986.8
    353760       10989
    353800     10991.8
    353840     10992.6
    353880     10992.8
    353920     10993.7
    353960     10994.5
    354000     10996.1
    354040     10997.4
    354080     10998.6
    354120     11001.4
    354160     11001.7
    354200     11002.6
    354240     11004.4
    354280       11006
    354320       11008
    354360       11008
    354400     11008.7
    354440     11009.4
    354480     11011.7
    354520     11011.7
    354560     11013.9
    354600     11016.7
    354640     11017.6
    354680     11017.7
    354720     11018.6
    354760     11019.4
    354800     11021.1
    354840     11022.4
    354880     11023.5
    354920     11026.4
    354960     11026.7
    355000     11027.5
    355040     11029.3
    355080     11030.9
    355120     11032.9
    355160     11032.9
    355200     11033.6
    355240     11034.3
    355280     11036.6
    355320     11036.7
    355360     11038.9
    355400     11041.7
    355440     11042.5
    355480     11042.7
    355520     11043.6
    355560     11044.4
    355600     11046.1
    355640     11047.3
    355680     11048.5
    355720     11051.3
    355760     11051.6
    355800     11052.5
    355840     11054.3
    355880     11055.9
    355920     11057.8
    355960     11057.9
    356000     11058.5
    356040     11059.3
    356080     11061.7
    356120     11061.7
    356160     11063.9
    356200     11066.7
    356240     11067.5
    356280     11067.6
    356320     11068.6
    356360     11069.4
    356400     11071.1
    356440     11072.3
    356480     11073.4
    356520     11076.3
    356560     11076.6
    356600     11077.4
    356640     11079.2
    356680     11080.8
    356720     11082.9
    356760     11082.9
    356800     11083.5
    356840     11084.2
    356880     11086.6
    356920     11086.6
    356960     11088.9
    357000     11091.7
    357040     11092.5
    357080     11092.6
    357120     11093.6
    357160     11094.3
    357200       11096
    357240     11097.4
    357280     11098.4
    357320     11101.3
    357360     11101.7
    357400     11102.5
    357440     11104.2
    357480     11105.8
    357520     11107.9
    357560     11107.9
    357600     11108.5
    357640     11109.3
    357680     11111.7
    357720     11111.7
    357760       11114
    357800     11116.8
    357840     11117.5
    357880     11117.7
    357920     11118.6
    357960     11119.3
    358000       11121
    358040     11122.3
    358080     11123.4
    358120     11126.4
    358160     11126.7
    358200     11127.5
    358240     11129.2
    358280     11130.7
    358320       11133
    358360     11132.9
    358400     11133.5
    358440     11134.3
    358480     11136.7
    358520     11136.7
    358560       11139
    358600     11141.8
    358640     11142.5
    358680     11142.7
    358720     11143.6
    358760     11144.4
    358800       11146
    358840     11147.4
    358880     11148.5
    358920     11151.4
    358960     11151.6
    359000     11152.5
    359040     11154.2
    359080     11155.8
    359120       11158
    359160     11157.9
    359200     11158.6
    359240     11159.3
    359280     11161.8
    359320     11161.8
    359360     11164.1
    359400     11166.8
    359440     11167.5
    359480     11167.7
    359520     11168.7
    359560     11169.4
    359600     11171.1
    359640     11172.5
    359680     11173.6
    359720     11176.4
    359760     11176.7
    359800     11177.6
    359840     11179.2
    359880     11180.8
    359920     11183.1
    359960     11182.9
    360000     11183.7
    360040     11184.3
    360080     11186.8
    360120     11186.7
    360160     11189.2
    360200     11191.9
    360240     11192.6
    360280     11192.7
    360320     11193.7
    360360     11194.4
    360400     11196.2
    360440     11197.5
    360480     11198.5
    360520     11201.5
    360560     11201.7
    360600     11202.6
    360640     11204.3
    360680     11205.8
    360720       11208
    360760     11207.9
    360800     11208.6
    360840     11209.4
    360880     11211.8
    360920     11211.8
    360960     11214.2
    361000     11216.9
    361040     11217.6
    361080     11217.7
    361120     11218.8
    361160     11219.4
    361200     11221.2
    361240     11222.5
    361280     11223.6
    361320     11226.5
    361360     11226.7
    361400     11227.7
    361440     11229.3
    361480     11230.8
    361520     11233.1
    361560     11232.9
    361600     11233.6
    361640     11234.4
    361680     11236.9
    361720     11236.8
    361760     11239.3
    361800       11242
    361840     11242.6
    361880     11242.8
    361920     11243.8
    361960     11244.5
    362000     11246.3
    362040     11247.5
    362080     11248.7
    362120     11251.5
    362160     11251.8
    362200     11252.7
    362240     11254.3
    362280     11255.9
    362320     11258.1
    362360     11257.9
    362400     11258.7
    362440     11259.5
    362480     11261.9
    362520     11261.8
    362560     11264.4
    362600       11267
    362640     11267.7
    362680     11267.8
    362720     11268.9
    362760     11269.6
    362800     11271.3
    362840     11272.6
    362880     11273.8
    362920     11276.6
    362960     11276.9
    363000     11277.7
    363040     11279.4
    363080       11281
    363120     11283.1
    363160       11283
    363200     11283.7
    363240     11284.5
    363280     11286.9
    363320     11286.9
    363360     11289.5
    363400     11292.2
    363440     11292.8
    363480     11292.9
    363520       11294
    363560     11294.6
    363600     11296.4
    363640     11297.7
    363680     11298.8
    363720     11301.7
    363760       11302
    363800     11302.8
    363840     11304.6
    363880       11306
    363920     11308.2
    363960     11308.1
    364000     11308.8
    364040     11309.6
    364080       11312
    364120     11311.9
    364160     11314.5
    364200     11317.2
    364240     11317.9
    364280       11318
    364320     11319.1
    364360     11319.7
    364400     11321.5
    364440     11322.7
    364480     11323.9
    364520     11326.8
    364560       11327
    364600     11327.9
    364640     11329.7
    364680       11331
    364720     11333.3
    364760     11333.1
    364800     11333.8
    364840     11334.6
    364880     11337.1
    364920       11337
    364960     11339.5
    365000     11342.3
    365040       11343
    365080     11343.1
    365120     11344.1
    365160     11344.7
    365200     11346.5
    365240     11347.8
    365280       11349
    365320     11351.8
    365360       11352
    365400       11353
    365440     11354.7
    365480     11356.1
    365520     11358.3
    365560     11358.2
    365600     11358.8
    365640     11359.7
    365680     11362.1
    365720       11362
    365760     11364.5
    365800     11367.3
    365840     11368.1
    365880     11368.2
    365920     11369.2
    365960     11369.7
    366000     11371.5
    366040     11372.8
    366080       11374
    366120     11376.9
    366160     11377.1
    366200     11378.1
    366240     11379.8
    366280     11381.1
    366320     11383.3
    366360     11383.2
    366400     11383.9
    366440     11384.7
    366480     11387.2
    366520     11387.1
    366560     11389.6
    366600     11392.3
    366640     11393.2
    366680     11393.3
    366720     11394.2
    366760     11394.8
    366800     11396.6
    366840     11397.8
    366880     11399.1
    366920     11401.9
    366960     11402.2
    367000     11403.1
    367040     11404.8
    367080     11406.1
    367120     11408.4
    367160     11408.3
    367200       11409
    367240     11409.7
    367280     11412.2
    367320     11412.1
    367360     11414.7
    367400     11417.3
    367440     11418.3
    367480     11418.3
    367520     11419.2
    367560     11419.9
    367600     11421.7
    367640     11422.9
    367680       11424
    367720     11426.9
    367760     11427.3
    367800     11428.2
    367840     11429.8
    367880     11431.2
    367920     11433.4
    367960     11433.5
    368000       11434
    368040     11434.8
    368080     11437.3
    368120     11437.1
    368160     11439.7
    368200     11442.4
    368240     11443.3
    368280     11443.3
    368320     11444.2
    368360     11444.9
    368400     11446.8
    368440     11447.9
    368480     11449.1
    368520       11452
    368560     11452.4
    368600     11453.2
    368640     11454.9
    368680     11456.3
    368720     11458.5
    368760     11458.5
    368800       11459
    368840     11459.8
    368880     11462.3
    368920     11462.2
    368960     11464.8
    369000     11467.5
    369040     11468.3
    369080     11468.4
    369120     11469.2
    369160       11470
    369200     11471.9
    369240     11472.9
    369280     11474.2
    369320       11477
    369360     11477.4
    369400     11478.3
    369440       11480
    369480     11481.3
    369520     11483.5
    369560     11483.5
    369600     11484.1
    369640     11484.9
    369680     11487.3
    369720     11487.2
    369760     11489.9
    369800     11492.6
    369840     11493.4
    369880     11493.5
    369920     11494.2
    369960       11495
    370000     11496.9
    370040       11498
    370080     11499.3
    370120     11502.1
    370160     11502.4
    370200     11503.4
    370240       11505
    370280     11506.3
    370320     11508.6
    370360     11508.6
    370400     11509.1
    370440     11509.9
    370480     11512.4
    370520     11512.3
    370560     11514.9
    370600     11517.6
    370640     11518.5
    370680     11518.5
    370720     11519.3
    370760     11520.1
    370800       11522
    370840       11523
    370880     11524.3
    370920     11527.2
    370960     11527.4
    371000     11528.4
    371040     11530.1
    371080     11531.3
    371120     11533.6
    371160     11533.7
    371200     11534.2
    371240       11535
    371280     11537.4
    371320     11537.3
    371360       11540
    371400     11542.8
    371440     11543.5
    371480     11543.5
    371520     11544.3
    371560     11545.2
    371600     11547.1
    371640       11548
    371680     11549.3
    371720     11552.2
    371760     11552.4
    371800     11553.4
    371840     11555.2
    371880     11556.4
    371920     11558.7
    371960     11558.7
    372000     11559.3
    372040       11560
    372080     11562.5
    372120     11562.4
    372160     11565.1
    372200     11567.9
    372240     11568.6
    372280     11568.6
    372320     11569.3
    372360     11570.3
    372400     11572.2
    372440       11573
    372480     11574.4
    372520     11577.2
    372560     11577.5
    372600     11578.5
    372640     11580.3
    372680     11581.5
    372720     11583.7
    372760     11583.8
    372800     11584.4
    372840     11585.2
    372880     11587.6
    372920     11587.6
    372960     11590.1
    373000       11593
    373040     11593.7
    373080     11593.7
    373120     11594.5
    373160     11595.4
    373200     11597.2
    373240     11598.1
    373280     11599.5
    373320     11602.4
    373360     11602.6
    373400     11603.6
    373440     11605.3
    373480     11606.5
    373520     11608.9
    373560     11608.9
    373600     11609.5
    373640     11610.2
    373680     11612.7
    373720     11612.6
    373760     11615.2
    373800       11618
    373840     11618.8
    373880     11618.8
    373920     11619.5
    373960     11620.4
    374000     11622.3
    374040     11623.2
    374080     11624.5
    374120     11627.4
    374160     11627.6
    374200     11628.6
    374240     11630.4
    374280     11631.6
    374320       11634
    374360     11633.9
    374400     11634.6
    374440     11635.3
    374480     11637.8
    374520     11637.7
    374560     11640.2
    374600     11643.1
    374640     11643.8
    374680     11643.9
    374720     11644.6
    374760     11645.5
    374800     11647.4
    374840     11648.2
    374880     11649.6
    374920     11652.5
    374960     11652.7
    375000     11653.6
    375040     11655.4
    375080     11656.7
    375120       11659
    375160       11659
    375200     11659.7
    375240     11660.4
    375280     11662.9
    375320     11662.8
    375360     11665.3
    375400     11668.2
    375440     11668.9
    375480       11669
    375520     11669.6
    375560     11670.5
    375600     11672.5
    375640     11673.3
    375680     11674.7
    375720     11677.6
    375760     11677.8
    375800     11678.7
    375840     11680.6
    375880     11681.7
    375920     11684.1
    375960       11684
    376000     11684.8
    376040     11685.4
    376080       11688
    376120     11687.9
    376160     11690.3
    376200     11693.3
    376240       11694
    376280     11694.1
    376320     11694.7
    376360     11695.6
    376400     11697.6
    376440     11698.4
    376480     11699.7
    376520     11702.7
    376560     11702.9
    376600     11703.7
    376640     11705.7
    376680     11706.9
    376720     11709.1
    376760     11709.2
    376800     11709.8
    376840     11710.5
    376880     11713.1
    376920     11712.9
    376960     11715.4
    377000     11718.4
    377040     11719.2
    377080     11719.2
    377120     11719.9
    377160     11720.8
    377200     11722.7
    377240     11723.5
    377280     11724.8
    377320     11727.8
    377360       11728
    377400     11728.9
    377440     11730.8
    377480       11732
    377520     11734.2
    377560     11734.3
    377600     11734.9
    377640     11735.6
    377680     11738.2
    377720       11738
    377760     11740.5
    377800     11743.6
    377840     11744.3
    377880     11744.3
    377920       11745
    377960     11745.9
    378000     11747.8
    378040     11748.6
    378080     11749.9
    378120     11752.9
    378160       11753
    378200       11754
    378240     11755.9
    378280     11757.1
    378320     11759.3
    378360     11759.4
    378400       11760
    378440     11760.7
    378480     11763.3
    378520     11763.1
    378560     11765.6
    378600     11768.7
    378640     11769.5
    378680     11769.4
    378720     11770.1
    378760       11771
    378800     11772.8
    378840     11773.7
    378880       11775
    378920       11778
    378960     11778.1
    379000     11779.1
    379040     11781.1
    379080     11782.2
    379120     11784.4
    379160     11784.5
    379200     11785.2
    379240     11785.9
    379280     11788.4
    379320     11788.3
    379360     11790.8
    379400     11793.8
    379440     11794.6
    379480     11794.6
    379520     11795.3
    379560     11796.2
    379600     11797.9
    379640     11798.8
    379680     11800.2
    379720     11803.1
    379760     11803.4
    379800     11804.2
    379840     11806.2
    379880     11807.4
    379920     11809.5
    379960     11809.6
    380000     11810.3
    380040       11811
    380080     11813.5
    380120     11813.4
    380160     11815.9
    380200     11818.9
    380240     11819.7
    380280     11819.8
    380320     11820.4
    380360     11821.3
    380400     11823.1
    380440     11823.9
    380480     11825.4
    380520     11828.2
    380560     11828.5
    380600     11829.3
    380640     11831.4
    380680     11832.5
    380720     11834.6
    380760     11834.8
    380800     11835.4
    380840     11836.1
    380880     11838.6
    380920     11838.5
    380960       11841
    381000       11844
    381040     11844.7
    381080     11844.8
    381120     11845.6
    381160     11846.4
    381200     11848.2
    381240     11849.1
    381280     11850.5
    381320     11853.4
    381360     11853.7
    381400     11854.5
    381440     11856.5
    381480     11857.6
    381520     11859.8
    381560     11859.9
    381600     11860.5
    381640     11861.3
    381680     11863.7
    381720     11863.6
    381760       11866
    381800     11869.1
    381840     11869.8
    381880       11870
    381920     11870.7
    381960     11871.6
    382000     11873.4
    382040     11874.2
    382080     11875.6
    382120     11878.5
    382160     11878.8
    382200     11879.6
    382240     11881.7
    382280     11882.8
    382320     11884.9
    382360       11885
    382400     11885.6
    382440     11886.4
    382480     11888.9
    382520     11888.8
    382560     11891.1
    382600     11894.3
    382640       11895
    382680     11895.2
    382720     11895.9
    382760     11896.8
    382800     11898.5
    382840     11899.4
    382880     11900.8
    382920     11903.7
    382960     11903.9
    383000     11904.8
    383040     11906.9
    383080     11907.9
    383120       11910
    383160     11910.2
    383200     11910.8
    383240     11911.5
    383280       11914
    383320     11913.9
    383360     11916.4
    383400     11919.4
    383440     11920.1
    383480     11920.3
    383520       11921
    383560     11921.9
    383600     11923.7
    383640     11924.6
    383680       11926
    383720     11928.8
    383760     11929.1
    383800     11929.9
    383840       11932
    383880       11933
    383920     11935.2
    383960     11935.3
    384000     11935.9
    384040     11936.7
    384080     11939.1
    384120       11939
    384160     11941.5
    384200     11944.6
    384240     11945.2
    384280     11945.4
    384320     11946.1
    384360       11947
    384400     11948.8
    384440     11949.7
    384480     11951.1
    384520     11953.9
    384560     11954.3
    384600       11955
    384640     11957.1
    384680     11958.2
    384720     11960.3
    384760     11960.4
    384800       11961
    384840     11961.8
    384880     11964.2
    384920     11964.1
    384960     11966.6
    385000     11969.6
    385040     11970.3
    385080     11970.5
    385120     11971.1
    385160     11972.1
    385200     11973.9
    385240     11974.7
    385280     11976.2
    385320       11979
    385360     11979.3
    385400       11980
    385440     11982.1
    385480     11983.3
    385520     11985.4
    385560     11985.4
    385600       11986
    385640     11986.9
    385680     11989.3
    385720     11989.1
    385760     11991.6
    385800     11994.6
    385840     11995.4
    385880     11995.6
    385920     11996.2
    385960     11997.3
    386000       11999
    386040     11999.7
    386080     12001.2
    386120     12004.1
    386160     12004.4
    386200     12005.1
    386240     12007.2
    386280     12008.4
    386320     12010.4
    386360     12010.5
    386400     12011.1
    386440       12012
    386480     12014.3
    386520     12014.2
    386560     12016.6
    386600     12019.7
    386640     12020.4
    386680     12020.6
    386720     12021.2
    386760     12022.4
    386800       12024
    386840     12024.8
    386880     12026.4
    386920     12029.2
    386960     12029.4
    387000     12030.2
    387040     12032.3
    387080     12033.4
    387120     12035.6
    387160     12035.6
    387200     12036.2
    387240     12037.1
    387280     12039.4
    387320     12039.3
    387360     12041.7
    387400     12044.8
    387440     12045.5
    387480     12045.7
    387520     12046.3
    387560     12047.5
    387600       12049
    387640     12049.9
    387680     12051.4
    387720     12054.2
    387760     12054.5
    387800     12055.3
    387840     12057.3
    387880     12058.5
    387920     12060.7
    387960     12060.7
    388000     12061.3
    388040     12062.2
    388080     12064.4
    388120     12064.4
    388160     12066.7
    388200     12069.8
    388240     12070.6
    388280     12070.8
    388320     12071.4
    388360     12072.5
    388400     12074.2
    388440     12075.1
    388480     12076.5
    388520     12079.3
    388560     12079.5
    388600     12080.4
    388640     12082.5
    388680     12083.6
    388720     12085.8
    388760     12085.8
    388800     12086.4
    388840     12087.3
    388880     12089.5
    388920     12089.5
    388960     12091.8
    389000       12095
    389040     12095.7
    389080     12095.9
    389120     12096.4
    389160     12097.6
    389200     12099.3
    389240     12100.1
    389280     12101.6
    389320     12104.5
    389360     12104.6
    389400     12105.5
    389440     12107.6
    389480     12108.7
    389520     12110.9
    389560     12110.9
    389600     12111.4
    389640     12112.4
    389680     12114.6
    389720     12114.5
    389760     12116.9
    389800     12120.1
    389840     12120.8
    389880       12121
    389920     12121.6
    389960     12122.8
    390000     12124.4
    390040     12125.3
    390080     12126.6
    390120     12129.6
    390160     12129.7
    390200     12130.6
    390240     12132.7
    390280     12133.8
    390320       12136
    390360     12135.9
    390400     12136.5
    390440     12137.5
    390480     12139.8
    390520     12139.6
    390560       12142
    390600     12145.2
    390640     12145.9
    390680     12146.1
    390720     12146.7
    390760     12147.8
    390800     12149.5
    390840     12150.3
    390880     12151.7
    390920     12154.7
    390960     12154.8
    391000     12155.7
    391040     12157.7
    391080       12159
    391120     12161.1
    391160       12161
    391200     12161.7
    391240     12162.7
    391280     12164.9
    391320     12164.8
    391360     12167.1
    391400     12170.3
    391440       12171
    391480     12171.3
    391520     12171.9
    391560       12173
    391600     12174.6
    391640     12175.4
    391680     12176.8
    391720     12179.8
    391760     12179.9
    391800     12180.8
    391840     12182.9
    391880     12184.1
    391920     12186.2
    391960     12186.1
    392000     12186.8
    392040     12187.7
    392080       12190
    392120     12189.9
    392160     12192.3
    392200     12195.4
    392240     12196.1
    392280     12196.4
    392320       12197
    392360     12198.1
    392400     12199.7
    392440     12200.5
    392480     12201.9
    392520     12204.8
    392560     12205.1
    392600     12205.9
    392640       12208
    392680     12209.2
    392720     12211.3
    392760     12211.2
    392800     12211.9
    392840     12212.8
    392880     12215.1
    392920     12215.1
    392960     12217.4
    393000     12220.6
    393040     12221.3
    393080     12221.6
    393120     12222.1
    393160     12223.2
    393200       12225
    393240     12225.6
    393280     12227.1
    393320     12229.9
    393360     12230.2
    393400     12231.1
    393440     12233.2
    393480     12234.2
    393520     12236.4
    393560     12236.3
    393600     12237.1
    393640       12238
    393680     12240.3
    393720     12240.3
    393760     12242.5
    393800     12245.7
    393840     12246.4
    393880     12246.7
    393920     12247.2
    393960     12248.3
    394000     12250.1
    394040     12250.8
    394080     12252.2
    394120     12255.1
    394160     12255.3
    394200     12256.2
    394240     12258.3
    394280     12259.4
    394320     12261.6
    394360     12261.4
    394400     12262.2
    394440     12263.1
    394480     12265.4
    394520     12265.4
    394560     12267.7
    394600     12270.8
    394640     12271.6
    394680     12271.9
    394720     12272.3
    394760     12273.4
    394800     12275.2
    394840     12275.9
    394880     12277.3
    394920     12280.1
    394960     12280.4
    395000     12281.4
    395040     12283.4
    395080     12284.5
    395120     12286.6
    395160     12286.6
    395200     12287.4
    395240     12288.2
    395280     12290.5
    395320     12290.6
    395360     12292.8
    395400       12296
    395440     12296.7
    395480       12297
    395520     12297.4
    395560     12298.5
    395600     12300.4
    395640       12301
    395680     12302.5
    395720     12305.4
    395760     12305.5
    395800     12306.5
    395840     12308.5
    395880     12309.6
    395920     12311.8
    395960     12311.8
    396000     12312.6
    396040     12313.4
    396080     12315.6
    396120     12315.6
    396160     12317.9
    396200     12321.2
    396240     12321.8
    396280     12322.1
    396320     12322.5
    396360     12323.8
    396400     12325.5
    396440     12326.1
    396480     12327.7
    396520     12330.5
    396560     12330.6
    396600     12331.6
    396640     12333.7
    396680     12334.8
    396720     12336.8
    396760     12336.9
    396800     12337.8
    396840     12338.6
    396880     12340.8
    396920     12340.7
    396960       12343
    397000     12346.3
    397040     12346.9
    397080     12347.3
    397120     12347.7
    397160     12348.9
    397200     12350.6
    397240     12351.2
    397280     12352.8
    397320     12355.6
    397360     12355.7
    397400     12356.7
    397440     12358.8
    397480     12359.9
    397520       12362
    397560       12362
    397600     12362.9
    397640     12363.7
    397680     12365.8
    397720     12365.8
    397760     12368.2
    397800     12371.5
    397840       12372
    397880     12372.4
    397920     12372.9
    397960       12374
    398000     12375.7
    398040     12376.4
    398080     12377.9
    398120     12380.7
    398160     12380.8
    398200     12381.7
    398240     12383.8
    398280       12385
    398320     12387.1
    398360     12387.1
    398400       12388
    398440     12388.8
    398480     12390.9
    398520     12390.8
    398560     12393.2
    398600     12396.5
    398640     12397.1
    398680     12397.5
    398720       12398
    398760       12399
    398800     12400.7
    398840     12401.5
    398880       12403
    398920     12405.7
    398960     12405.9
    399000     12406.9
    399040     12408.9
    399080     12410.2
    399120     12412.2
    399160     12412.2
    399200     12413.1
    399240     12413.9
    399280       12416
    399320     12415.9
    399360     12418.3
    399400     12421.6
    399440     12422.2
    399480     12422.6
    399520     12423.2
    399560     12424.2
    399600     12425.8
    399640     12426.7
    399680     12428.2
    399720     12430.9
    399760       12431
    399800       12432
    399840     12434.1
    399880     12435.3
    399920     12437.3
    399960     12437.4
    400000     12438.2
    400040       12439
    400080     12441.1
    400120     12441.1
    400160     12443.5
    400200     12446.7
    400240     12447.3
    400280     12447.9
    400320     12448.3
    400360     12449.3
    400400     12450.9
    400440     12451.7
    400480     12453.4
    400520     12455.9
    400560     12456.2
    400600     12457.1
    400640     12459.2
    400680     12460.4
    400720     12462.4
    400760     12462.6
    400800     12463.4
    400840     12464.1
    400880     12466.3
    400920     12466.2
    400960     12468.6
    401000     12471.9
    401040     12472.4
    401080       12473
    401120     12473.4
    401160     12474.4
    401200       12476
    401240     12476.9
    401280     12478.5
    401320       12481
    401360     12481.3
    401400     12482.2
    401440     12484.4
    401480     12485.5
    401520     12487.6
    401560     12487.7
    401600     12488.6
    401640     12489.2
    401680     12491.4
    401720     12491.3
    401760     12493.7
    401800       12497
    401840     12497.6
    401880     12498.1
    401920     12498.4
    401960     12499.5
    402000     12501.1
    402040       12502
    402080     12503.6
    402120     12506.2
    402160     12506.5
    402200     12507.4
    402240     12509.5
    402280     12510.6
    402320     12512.7
    402360     12512.8
    402400     12513.7
    402440     12514.3
    402480     12516.6
    402520     12516.5
    402560     12518.9
    402600     12522.1
    402640     12522.7
    402680     12523.2
    402720     12523.6
    402760     12524.7
    402800     12526.2
    402840     12527.1
    402880     12528.8
    402920     12531.3
    402960     12531.6
    403000     12532.5
    403040     12534.6
    403080     12535.8
    403120     12537.8
    403160       12538
    403200     12538.8
    403240     12539.5
    403280     12541.6
    403320     12541.7
    403360       12544
    403400     12547.2
    403440     12547.8
    403480     12548.4
    403520     12548.6
    403560     12549.9
    403600     12551.4
    403640     12552.2
    403680     12553.9
    403720     12556.6
    403760     12556.8
    403800     12557.8
    403840     12559.8
    403880     12560.9
    403920       12563
    403960     12563.2
    404000     12563.9
    404040     12564.6
    404080     12566.8
    404120     12566.8
    404160     12569.1
    404200     12572.4
    404240       12573
    404280     12573.5
    404320     12573.8
    404360       12575
    404400     12576.6
    404440     12577.4
    404480       12579
    404520     12581.6
    404560     12581.9
    404600     12582.9
    404640     12584.9
    404680       12586
    404720     12588.1
    404760     12588.3
    404800     12589.1
    404840     12589.7
    404880     12591.9
    404920     12591.9
    404960     12594.2
    405000     12597.5
    405040     12598.1
    405080     12598.7
    405120     12598.9
    405160     12600.2
    405200     12601.7
    405240     12602.5
    405280     12604.2
    405320     12606.8
    405360       12607
    405400     12608.1
    405440       12610
    405480     12611.2
    405520     12613.3
    405560     12613.5
    405600     12614.2
    405640     12614.8
    405680     12617.1
    405720     12617.1
    405760     12619.3
    405800     12622.6
    405840     12623.2
    405880     12623.9
    405920       12624
    405960     12625.3
    406000     12626.8
    406040     12627.6
    406080     12629.2
    406120     12631.9
    406160     12632.1
    406200     12633.2
    406240     12635.3
    406280     12636.3
    406320     12638.5
    406360     12638.6
    406400     12639.4
    406440       12640
    406480     12642.3
    406520     12642.2
    406560     12644.5
    406600     12647.8
    406640     12648.5
    406680     12649.1
    406720     12649.2
    406760     12650.5
    406800       12652
    406840     12652.8
    406880     12654.4
    406920     12657.1
    406960     12657.2
    407000     12658.3
    407040     12660.4
    407080     12661.5
    407120     12663.7
    407160     12663.7
    407200     12664.5
    407240     12665.2
    407280     12667.4
    407320     12667.4
    407360     12669.7
    407400     12672.9
    407440     12673.6
    407480     12674.3
    407520     12674.4
    407560     12675.7
    407600     12677.1
    407640       12678
    407680     12679.6
    407720     12682.2
    407760     12682.4
    407800     12683.5
    407840     12685.6
    407880     12686.6
    407920     12688.9
    407960     12688.9
    408000     12689.6
    408040     12690.3
    408080     12692.6
    408120     12692.6
    408160     12694.9
    408200     12698.1
    408240     12698.8
    408280     12699.4
    408320     12699.5
    408360     12700.9
    408400     12702.3
    408440     12703.1
    408480     12704.8
    408520     12707.4
    408560     12707.6
    408600     12708.6
    408640     12710.7
    408680     12711.8
    408720     12714.1
    408760       12714
    408800     12714.8
    408840     12715.3
    408880     12717.7
    408920     12717.7
    408960     12719.9
    409000     12723.2
    409040       12724
    409080     12724.6
    409120     12724.7
    409160       12726
    409200     12727.4
    409240     12728.3
    409280     12729.9
    409320     12732.5
    409360     12732.8
    409400     12733.8
    409440     12735.9
    409480     12736.9
    409520     12739.2
    409560     12739.2
    409600     12739.9
    409640     12740.4
    409680     12742.9
    409720     12742.9
    409760     12745.1
    409800     12748.3
    409840     12749.1
    409880     12749.8
    409920     12749.8
    409960     12751.1
    410000     12752.6
    410040     12753.5
    410080     12755.1
    410120     12757.6
    410160       12758
    410200       12759
    410240       12761
    410280       12762
    410320     12764.3
    410360     12764.3
    410400       12765
    410440     12765.5
    410480       12768
    410520       12768
    410560     12770.3
    410600     12773.4
    410640     12774.3
    410680       12775
    410720       12775
    410760     12776.3
    410800     12777.7
    410840     12778.6
    410880     12780.3
    410920     12782.7
    410960     12783.1
    411000     12784.1
    411040     12786.2
    411080     12787.2
    411120     12789.4
    411160     12789.5
    411200     12790.2
    411240     12790.7
    411280     12793.1
    411320     12793.2
    411360     12795.4
    411400     12798.5
    411440     12799.5
    411480     12800.1
    411520     12800.1
    411560     12801.4
    411600     12802.8
    411640     12803.8
    411680     12805.4
    411720     12807.8
    411760     12808.2
    411800     12809.3
    411840     12811.3
    411880     12812.2
    411920     12814.5
    411960     12814.6
    412000     12815.3
    412040     12815.8
    412080     12818.3
    412120     12818.2
    412160     12820.5
    412200     12823.6
    412240     12824.6
    412280     12825.2
    412320     12825.2
    412360     12826.6
    412400     12827.9
    412440       12829
    412480     12830.5
    412520       12833
    412560     12833.3
    412600     12834.4
    412640     12836.4
    412680     12837.4
    412720     12839.7
    412760     12839.7
    412800     12840.5
    412840     12840.9
    412880     12843.3
    412920     12843.3
    412960     12845.7
    413000     12848.7
    413040     12849.8
    413080     12850.3
    413120     12850.4
    413160     12851.7
    413200     12853.1
    413240     12854.1
    413280     12855.6
    413320     12858.2
    413360     12858.5
    413400     12859.6
    413440     12861.5
    413480     12862.5
    413520     12864.8
    413560     12864.8
    413600     12865.6
    413640     12866.1
    413680     12868.4
    413720     12868.5
    413760     12870.8
    413800     12873.9
    413840     12874.9
    413880     12875.5
    413920     12875.4
    413960     12876.8
    414000     12878.3
    414040     12879.3
    414080     12880.7
    414120     12883.3
    414160     12883.6
    414200     12884.7
    414240     12886.6
    414280     12887.7
    414320     12889.9
    414360       12890
    414400     12890.8
    414440     12891.2
    414480     12893.6
    414520     12893.6
    414560       12896
    414600       12899
    414640     12900.1
    414680     12900.6
    414720     12900.6
    414760       12902
    414800     12903.5
    414840     12904.5
    414880     12905.9
    414920     12908.5
    414960     12908.7
    415000     12909.9
    415040     12911.8
    415080     12912.8
    415120     12915.1
    415160     12915.1
    415200       12916
    415240     12916.3
    415280     12918.7
    415320     12918.7
    415360     12921.1
    415400     12924.2
    415440     12925.3
    415480     12925.7
    415520     12925.8
    415560     12927.1
    415600     12928.6
    415640     12929.7
    415680     12931.1
    415720     12933.7
    415760     12933.9
    415800     12935.1
    415840       12937
    415880     12937.9
    415920     12940.3
    415960     12940.2
    416000     12941.2
    416040     12941.5
    416080     12943.8
    416120     12943.8
    416160     12946.2
    416200     12949.3
    416240     12950.4
    416280     12950.8
    416320     12950.8
    416360     12952.3
    416400     12953.7
    416440     12954.8
    416480     12956.2
    416520     12958.8
    416560       12959
    416600     12960.2
    416640     12962.1
    416680       12963
    416720     12965.4
    416760     12965.3
    416800     12966.3
    416840     12966.6
    416880     12968.9
    416920       12969
    416960     12971.3
    417000     12974.3
    417040     12975.6
    417080       12976
    417120       12976
    417160     12977.4
    417200     12978.8
    417240       12980
    417280     12981.2
    417320     12983.9
    417360     12984.2
    417400     12985.3
    417440     12987.2
    417480     12988.1
    417520     12990.5
    417560     12990.4
    417600     12991.4
    417640     12991.8
    417680     12994.1
    417720     12994.1
    417760     12996.4
    417800     12999.4
    417840     13000.7
    417880     13001.1
    417920     13001.1
    417960     13002.5
    418000       13004
    418040       13005
    418080     13006.3
    418120       13009
    418160     13009.3
    418200     13010.4
    418240     13012.2
    418280     13013.3
    418320     13015.6
    418360     13015.4
    418400     13016.5
    418440     13016.9
    418480     13019.2
    418520     13019.2
    418560     13021.6
    418600     13024.6
    418640     13025.8
    418680     13026.2
    418720     13026.3
    418760     13027.6
    418800     13029.1
    418840     13030.1
    418880     13031.4
    418920     13034.2
    418960     13034.5
    419000     13035.6
    419040     13037.4
    419080     13038.4
    419120     13040.8
    419160     13040.6
    419200     13041.6
    419240     13042.1
    419280     13044.4
    419320     13044.4
    419360     13046.7
    419400     13049.8
    419440     13051.1
    419480     13051.4
    419520     13051.5
    419560     13052.8
    419600     13054.2
    419640     13055.3
    419680     13056.6
    419720     13059.3
    419760     13059.7
    419800     13060.8
    419840     13062.5
    419880     13063.5
    419920     13065.9
    419960     13065.8
    420000     13066.8
    420040     13067.3
    420080     13069.6
    420120     13069.5
    420160       13072
    420200     13074.9
    420240     13076.3
    420280     13076.6
    420320     13076.6
    420360     13077.9
    420400     13079.4
    420440     13080.6
    420480     13081.8
    420520     13084.5
    420560     13084.8
    420600       13086
    420640     13087.6
    420680     13088.7
    420720     13091.1
    420760     13090.8
    420800     13091.9
    420840     13092.5
    420880     13094.8
    420920     13094.7
    420960     13097.1
    421000       13100
    421040     13101.4
    421080     13101.8
    421120     13101.8
    421160     13103.1
    421200     13104.6
    421240     13105.7
    421280     13106.9
    421320     13109.6
    421360       13110
    421400       13111
    421440     13112.8
    421480     13113.9
    421520     13116.3
    421560       13116
    421600     13117.1
    421640     13117.6
    421680       13120
    421720     13119.9
    421760     13122.3
    421800     13125.2
    421840     13126.6
    421880       13127
    421920       13127
    421960     13128.1
    422000     13129.8
    422040     13130.9
    422080     13132.1
    422120     13134.8
    422160     13135.2
    422200     13136.2
    422240       13138
    422280     13139.2
    422320     13141.6
    422360     13141.3
    422400     13142.3
    422440     13142.7
    422480     13145.2
    422520     13145.1
    422560     13147.5
    422600     13150.4
    422640     13151.9
    422680     13152.3
    422720     13152.2
    422760     13153.3
    422800     13154.9
    422840     13156.1
    422880     13157.3
    422920       13160
    422960     13160.5
    423000     13161.5
    423040     13163.2
    423080     13164.5
    423120     13166.9
    423160     13166.5
    423200     13167.6
    423240     13167.9
    423280     13170.4
    423320     13170.2
    423360     13172.6
    423400     13175.6
    423440       13177
    423480     13177.5
    423520     13177.3
    423560     13178.5
    423600     13180.1
    423640     13181.2
    423680     13182.5
    423720     13185.2
    423760     13185.7
    423800     13186.6
    423840     13188.3
    423880     13189.6
    423920     13192.1
    423960     13191.7
    424000     13192.7
    424040     13193.3
    424080     13195.5
    424120     13195.4
    424160     13197.8
    424200     13200.8
    424240     13202.2
    424280     13202.6
    424320     13202.4
    424360     13203.7
    424400     13205.3
    424440     13206.5
    424480     13207.7
    424520     13210.4
    424560     13210.9
    424600     13211.8
    424640     13213.5
    424680     13214.8
    424720     13217.3
    424760     13216.8
    424800     13217.9
    424840     13218.4
    424880     13220.7
    424920     13220.6
    424960     13222.9
    425000     13225.9
    425040     13227.4
    425080     13227.8
    425120     13227.7
    425160     13228.9
    425200     13230.5
    425240     13231.6
    425280     13232.8
    425320     13235.6
    425360     13236.1
    425400     13236.8
    425440     13238.7
    425480     13239.9
    425520     13242.5
    425560       13242
    425600     13243.1
    425640     13243.6
    425680     13245.9
    425720     13245.8
    425760     13248.1
    425800     13251.1
    425840     13252.6
    425880     13252.9
    425920     13252.7
    425960     13254.1
    426000     13255.7
    426040     13256.8
    426080     13257.9
    426120     13260.7
    426160     13261.3
    426200       13262
    426240     13263.8
    426280       13265
    426320     13267.7
    426360     13267.1
    426400     13268.2
    426440     13268.7
    426480     13271.1
    426520     13270.9
    426560     13273.3
    426600     13276.3
    426640     13277.8
    426680       13278
    426720     13277.9
    426760     13279.2
    426800     13280.8
    426840     13281.9
    426880     13283.1
    426920     13285.9
    426960     13286.4
    427000     13287.1
    427040     13288.9
    427080     13290.2
    427120     13292.8
    427160     13292.3
    427200     13293.5
    427240     13293.9
    427280     13296.3
    427320     13296.1
    427360     13298.4
    427400     13301.4
    427440       13303
    427480     13303.3
    427520       13303
    427560     13304.4
    427600       13306
    427640     13307.1
    427680     13308.4
    427720     13311.1
    427760     13311.6
    427800     13312.4
    427840     13314.1
    427880     13315.4
    427920       13318
    427960     13317.5
    428000     13318.7
    428040     13319.2
    428080     13321.5
    428120     13321.4
    428160     13323.6
    428200     13326.7
    428240     13328.2
    428280     13328.5
    428320     13328.3
    428360     13329.6
    428400     13331.2
    428440     13332.3
    428480     13333.6
    428520     13336.4
    428560     13336.9
    428600     13337.6
    428640     13339.4
    428680     13340.7
    428720     13343.2
    428760     13342.7
    428800       13344
    428840     13344.5
    428880     13346.7
    428920     13346.6
    428960     13348.9
    429000     13351.9
    429040     13353.4
    429080     13353.6
    429120     13353.5
    429160     13354.8
    429200     13356.4
    429240     13357.5
    429280     13358.8
    429320     13361.6
    429360     13362.2
    429400     13362.8
    429440     13364.5
    429480     13365.9
    429520     13368.4
    429560     13367.9
    429600     13369.1
    429640     13369.6
    429680     13371.9
    429720     13371.8
    429760       13374
    429800     13377.1
    429840     13378.6
    429880     13378.8
    429920     13378.6
    429960       13380
    430000     13381.5
    430040     13382.6
    430080       13384
    430120     13386.7
    430160     13387.3
    430200     13387.9
    430240     13389.7
    430280     13391.1
    430320     13393.4
    430360     13393.1
    430400     13394.3
    430440     13394.7
    430480       13397
    430520       13397
    430560     13399.2
    430600     13402.2
    430640     13403.7
    430680       13404
    430720     13403.8
    430760     13405.2
    430800     13406.7
    430840     13407.8
    430880     13409.2
    430920     13411.8
    430960     13412.4
    431000       13413
    431040     13414.8
    431080     13416.3
    431120     13418.6
    431160     13418.3
    431200     13419.5
    431240     13419.8
    431280     13422.2
    431320     13422.1
    431360     13424.3
    431400     13427.3
    431440     13428.9
    431480     13429.1
    431520     13428.9
    431560     13430.3
    431600     13431.9
    431640       13433
    431680     13434.4
    431720       13437
    431760     13437.6
    431800     13438.1
    431840       13440
    431880     13441.4
    431920     13443.8
    431960     13443.4
    432000     13444.6
    432040     13444.9
    432080     13447.4
    432120     13447.3
    432160     13449.4
    432200     13452.5
    432240       13454
    432280     13454.2
    432320     13454.1
    432360     13455.5
    432400       13457
    432440     13458.1
    432480     13459.6
    432520     13462.1
    432560     13462.6
    432600     13463.2
    432640     13465.1
    432680     13466.6
    432720       13469
    432760     13468.5
    432800     13469.8
    432840       13470
    432880     13472.5
    432920     13472.5
    432960     13474.5
    433000     13477.5
    433040     13479.1
    433080     13479.4
    433120     13479.3
    433160     13480.6
    433200     13482.1
    433240     13483.1
    433280     13484.7
    433320     13487.2
    433360     13487.7
    433400     13488.3
    433440     13490.3
    433480     13491.7
    433520     13494.1
    433560     13493.6
    433600     13494.9
    433640     13495.1
    433680     13497.5
    433720     13497.5
    433760     13499.6
    433800     13502.6
    433840     13504.2
    433880     13504.5
    433920     13504.4
    433960     13505.7
    434000     13507.3
    434040     13508.2
    434080     13509.8
    434120     13512.3
    434160     13512.8
    434200     13513.5
    434240     13515.3
    434280     13516.7
    434320     13519.1
    434360     13518.7
    434400     13519.9
    434440     13520.1
    434480     13522.6
    434520     13522.6
    434560     13524.6
    434600     13527.8
    434640     13529.3
    434680     13529.6
    434720     13529.4
    434760     13530.8
    434800     13532.3
    434840     13533.3
    434880     13534.9
    434920     13537.3
    434960     13537.8
    435000     13538.5
    435040     13540.4
    435080     13541.8
    435120     13544.2
    435160     13543.7
    435200     13545.1
    435240     13545.3
    435280     13547.6
    435320     13547.7
    435360     13549.6
    435400     13552.8
    435440     13554.4
    435480     13554.7
    435520     13554.5
    435560     13555.9
    435600     13557.3
    435640     13558.4
    435680     13560.1
    435720     13562.4
    435760     13562.8
    435800     13563.6
    435840     13565.5
    435880     13566.9
    435920     13569.3
    435960     13568.8
    436000     13570.1
    436040     13570.4
    436080     13572.7
    436120     13572.8
    436160     13574.8
    436200     13577.9
    436240     13579.5
    436280     13579.8
    436320     13579.5
    436360     13580.9
    436400     13582.5
    436440     13583.4
    436480     13585.1
    436520     13587.5
    436560     13587.9
    436600     13588.7
    436640     13590.6
    436680     13591.9
    436720     13594.5
    436760       13594
    436800     13595.3
    436840     13595.5
    436880     13597.8
    436920     13597.9
    436960     13599.8
    437000       13603
    437040     13604.5
    437080     13604.8
    437120     13604.7
    437160       13606
    437200     13607.5
    437240     13608.6
    437280     13610.2
    437320     13612.7
    437360       13613
    437400     13613.9
    437440     13615.7
    437480     13617.1
    437520     13619.6
    437560     13619.1
    437600     13620.3
    437640     13620.6
    437680     13622.9
    437720       13623
    437760       13625
    437800     13628.1
    437840     13629.7
    437880     13629.9
    437920     13629.8
    437960     13631.1
    438000     13632.7
    438040     13633.7
    438080     13635.3
    438120     13637.8
    438160     13638.2
    438200       13639
    438240     13640.8
    438280     13642.1
    438320     13644.7
    438360     13644.2
    438400     13645.5
    438440     13645.7
    438480     13647.9
    438520     13648.1
    438560     13650.1
    438600     13653.2
    438640     13654.7
    438680     13654.9
    438720     13654.8
    438760     13656.2
    438800     13657.8
    438840     13658.9
    438880     13660.4
    438920     13662.9
    438960     13663.2
    439000       13664
    439040     13665.9
    439080     13667.2
    439120     13669.7
    439160     13669.2
    439200     13670.5
    439240     13670.8
    439280       13673
    439320     13673.2
    439360     13675.2
    439400     13678.3
    439440     13679.8
    439480     13679.9
    439520     13679.9
    439560     13681.3
    439600       13683
    439640       13684
    439680     13685.5
    439720     13687.9
    439760     13688.3
    439800     13689.2
    439840       13691
    439880     13692.3
    439920     13694.8
    439960     13694.3
    440000     13695.6
    440040       13696
    440080     13698.1
    440120     13698.3
    440160     13700.2
    440200     13703.4
    440240     13704.9
    440280       13705
    440320       13705
    440360     13706.3
    440400       13708
    440440     13709.1
    440480     13710.6
    440520       13713
    440560     13713.4
    440600     13714.3
    440640       13716
    440680     13717.4
    440720     13719.8
    440760     13719.3
    440800     13720.7
    440840     13720.9
    440880     13723.2
    440920     13723.3
    440960     13725.3
    441000     13728.4
    441040       13730
    441080     13730.1
    441120     13730.2
    441160     13731.4
    441200       13733
    441240     13734.1
    441280     13735.6
    441320       13738
    441360     13738.4
    441400     13739.3
    441440     13741.1
    441480     13742.4
    441520     13744.9
    441560     13744.3
    441600     13745.7
    441640       13746
    441680     13748.3
    441720     13748.3
    441760     13750.3
    441800     13753.5
    441840       13755
    441880     13755.1
    441920     13755.3
    441960     13756.4
    442000     13758.1
    442040     13759.2
    442080     13760.6
    442120       13763
    442160     13763.5
    442200     13764.3
    442240     13766.2
    442280     13767.4
    442320     13769.9
    442360     13769.3
    442400     13770.7
    442440       13771
    442480     13773.4
    442520     13773.3
    442560     13775.4
    442600     13778.5
    442640       13780
    442680     13780.2
    442720     13780.3
    442760     13781.5
    442800     13783.1
    442840     13784.3
    442880     13785.6
    442920     13788.1
    442960     13788.6
    443000     13789.3
    443040     13791.2
    443080     13792.4
    443120     13794.9
    443160     13794.3
    443200     13795.8
    443240     13796.1
    443280     13798.5
    443320     13798.4
    443360     13800.4
    443400     13803.6
    443440     13805.1
    443480     13805.1
    443520     13805.4
    443560     13806.6
    443600     13808.2
    443640     13809.4
    443680     13810.7
    443720     13813.1
    443760     13813.7
    443800     13814.4
    443840     13816.3
    443880     13817.5
    443920     13820.1
    443960     13819.4
    444000     13820.9
    444040     13821.3
    444080     13823.6
    444120     13823.4
    444160     13825.5
    444200     13828.7
    444240     13830.2
    444280     13830.1
    444320     13830.4
    444360     13831.7
    444400     13833.2
    444440     13834.5
    444480     13835.9
    444520     13838.4
    444560     13838.7
    444600     13839.5
    444640     13841.4
    444680     13842.6
    444720     13845.1
    444760     13844.5
    444800       13846
    444840     13846.3
    444880     13848.7
    444920     13848.5
    444960     13850.5
    445000     13853.8
    445040     13855.3
    445080     13855.3
    445120     13855.5
    445160     13856.7
    445200     13858.4
    445240     13859.5
    445280       13861
    445320     13863.5
    445360     13863.8
    445400     13864.6
    445440     13866.5
    445480     13867.7
    445520     13870.2
    445560     13869.7
    445600     13871.1
    445640     13871.5
    445680     13873.8
    445720     13873.6
    445760     13875.7
    445800     13878.8
    445840     13880.6
    445880     13880.4
    445920     13880.6
    445960     13881.8
    446000     13883.4
    446040     13884.6
    446080     13886.1
    446120     13888.6
    446160       13889
    446200     13889.7
    446240     13891.6
    446280     13892.9
    446320     13895.3
    446360     13894.9
    446400     13896.3
    446440     13896.5
    446480       13899
    446520     13898.8
    446560     13900.8
    446600     13903.9
    446640     13905.7
    446680     13905.5
    446720     13905.6
    446760     13906.8
    446800     13908.5
    446840     13909.7
    446880     13911.1
    446920     13913.7
    446960       13914
    447000     13914.8
    447040     13916.7
    447080       13918
    447120     13920.4
    447160       13920
    447200     13921.4
    447240     13921.7
    447280     13924.1
    447320     13923.9
    447360     13925.9
    447400       13929
    447440     13930.8
    447480     13930.7
    447520     13930.7
    447560     13931.9
    447600     13933.7
    447640     13934.8
    447680     13936.2
    447720     13938.9
    447760     13939.1
    447800     13939.9
    447840     13941.8
    447880     13943.2
    447920     13945.5
    447960     13945.1
    448000     13946.5
    448040     13946.8
    448080     13949.1
    448120     13948.9
    448160     13951.1
    448200     13954.1
    448240     13955.8
    448280     13955.8
    448320     13955.8
    448360       13957
    448400     13958.8
    448440     13959.9
    448480     13961.2
    448520       13964
    448560     13964.2
    448600       13965
    448640     13966.9
    448680     13968.2
    448720     13970.6
    448760     13970.3
    448800     13971.5
    448840     13971.9
    448880     13974.2
    448920       13974
    448960     13976.2
    449000     13979.2
    449040     13980.9
    449080     13980.8
    449120     13980.9
    449160     13982.1
    449200       13984
    449240       13985
    449280     13986.3
    449320       13989
    449360     13989.3
    449400     13990.1
    449440     13991.9
    449480     13993.3
    449520     13995.6
    449560     13995.4
    449600     13996.6
    449640     13996.9
    449680     13999.2
    449720     13999.1
    449760     14001.3
    449800     14004.3
    449840       14006
    449880     14005.9
    449920     14005.9
    449960     14007.1
    450000     14009.1
    450040     14010.1
    450080     14011.3
    450120       14014
    450160     14014.4
    450200     14015.2
    450240       14017
    450280     14018.4
    450320     14020.7
    450360     14020.4
    450400     14021.6
    450440       14022
    450480     14024.3
    450520     14024.2
    450560     14026.4
    450600     14029.3
    450640       14031
    450680     14030.9
    450720       14031
    450760     14032.2
    450800     14034.2
    450840     14035.1
    450880     14036.3
    450920     14039.1
    450960     14039.4
    451000     14040.2
    451040       14042
    451080     14043.6
    451120     14045.8
    451160     14045.5
    451200     14046.7
    451240     14047.1
    451280     14049.3
    451320     14049.2
    451360     14051.4
    451400     14054.3
    451440     14056.1
    451480       14056
    451520     14056.1
    451560     14057.3
    451600     14059.2
    451640     14060.1
    451680     14061.4
    451720     14064.1
    451760     14064.4
    451800     14065.3
    451840     14067.1
    451880     14068.8
    451920     14070.9
    451960     14070.6
    452000     14071.8
    452040     14072.2
    452080     14074.4
    452120     14074.2
    452160     14076.5
    452200     14079.3
    452240     14081.2
    452280     14081.1
    452320     14081.1
    452360     14082.3
    452400     14084.3
    452440     14085.3
    452480     14086.4
    452520     14089.2
    452560     14089.6
    452600     14090.5
    452640     14092.2
    452680     14093.8
    452720     14096.1
    452760     14095.6
    452800       14097
    452840     14097.4
    452880     14099.5
    452920     14099.2
    452960     14101.6
    453000     14104.5
    453040     14106.4
    453080     14106.3
    453120     14106.3
    453160     14107.5
    453200     14109.4
    453240     14110.4
    453280     14111.6
    453320     14114.3
    453360     14114.7
    453400     14115.6
    453440     14117.3
    453480     14118.9
    453520     14121.2
    453560     14120.7
    453600     14122.1
    453640     14122.5
    453680     14124.5
    453720     14124.4
    453760     14126.7
    453800     14129.6
    453840     14131.5
    453880     14131.4
    453920     14131.3
    453960     14132.6
    454000     14134.5
    454040     14135.5
    454080     14136.6
    454120     14139.4
    454160     14139.7
    454200     14140.6
    454240     14142.4
    454280       14144
    454320     14146.3
    454360     14145.8
    454400     14147.2
    454440     14147.6
    454480     14149.6
    454520     14149.4
    454560       14152
    454600     14154.7
    454640     14156.6
    454680     14156.5
    454720     14156.4
    454760     14157.7
    454800     14159.7
    454840     14160.6
    454880     14161.7
    454920     14164.5
    454960     14164.8
    455000     14165.8
    455040     14167.5
    455080     14169.2
    455120     14171.4
    455160     14170.9
    455200     14172.3
    455240     14172.6
    455280     14174.7
    455320     14174.5
    455360       14177
    455400     14179.9
    455440     14181.7
    455480     14181.6
    455520     14181.4
    455560     14182.9
    455600     14184.8
    455640     14185.7
    455680     14186.8
    455720     14189.5
    455760       14190
    455800     14190.9
    455840     14192.6
    455880     14194.2
    455920     14196.5
    455960       14196
    456000     14197.3
    456040     14197.7
    456080     14199.8
    456120     14199.6
    456160     14202.1
    456200       14205
    456240     14206.8
    456280     14206.8
    456320     14206.6
    456360       14208
    456400     14209.8
    456440     14210.8
    456480     14211.9
    456520     14214.7
    456560     14215.1
    456600       14216
    456640     14217.7
    456680     14219.4
    456720     14221.6
    456760       14221
    456800     14222.4
    456840     14222.8
    456880     14224.8
    456920     14224.7
    456960     14227.2
    457000     14230.1
    457040     14231.8
    457080     14231.9
    457120     14231.7
    457160       14233
    457200     14234.9
    457240     14235.8
    457280       14237
    457320     14239.8
    457360     14240.1
    457400     14241.1
    457440     14242.8
    457480     14244.5
    457520     14246.8
    457560     14246.1
    457600     14247.5
    457640     14247.9
    457680     14249.9
    457720     14249.8
    457760     14252.3
    457800     14255.2
    457840       14257
    457880     14256.9
    457920     14256.8
    457960     14258.1
    458000       14260
    458040     14260.9
    458080     14262.1
    458120     14264.9
    458160     14265.3
    458200     14266.3
    458240     14267.8
    458280     14269.6
    458320     14271.8
    458360     14271.2
    458400     14272.5
    458440       14273
    458480     14275.1
    458520       14275
    458560     14277.4
    458600     14280.4
    458640     14282.1
    458680       14282
    458720     14281.8
    458760     14283.2
    458800     14285.2
    458840       14286
    458880     14287.2
    458920       14290
    458960     14290.4
    459000     14291.3
    459040     14292.9
    459080     14294.7
    459120     14296.9
    459160     14296.2
    459200     14297.7
    459240     14298.2
    459280     14300.2
    459320     14300.1
    459360     14302.4
    459400     14305.4
    459440     14307.2
    459480     14307.2
    459520       14307
    459560     14308.2
    459600     14310.3
    459640     14311.1
    459680     14312.4
    459720     14315.1
    459760     14315.6
    459800     14316.5
    459840       14318
    459880     14319.8
    459920       14322
    459960     14321.3
    460000     14322.8
    460040     14323.2
    460080     14325.3
    460120     14325.2
    460160     14327.6
    460200     14330.5
    460240     14332.2
    460280     14332.3
    460320       14332
    460360     14333.3
    460400     14335.4
    460440     14336.2
    460480     14337.5
    460520     14340.2
    460560     14340.7
    460600     14341.6
    460640       14343
    460680     14344.9
    460720     14347.1
    460760     14346.4
    460800     14347.9
    460840     14348.2
    460880     14350.4
    460920     14350.3
    460960     14352.7
    461000     14355.6
    461040     14357.2
    461080     14357.4
    461120     14357.1
    461160     14358.3
    461200     14360.4
    461240     14361.3
    461280     14362.6
    461320     14365.3
    461360     14365.7
    461400     14366.6
    461440     14368.1
    461480       14370
    461520     14372.1
    461560     14371.5
    461600     14372.9
    461640     14373.3
    461680     14375.4
    461720     14375.3
    461760     14377.7
    461800     14380.7
    461840     14382.3
    461880     14382.5
    461920     14382.2
    461960     14383.3
    462000     14385.6
    462040     14386.4
    462080     14387.7
    462120     14390.3
    462160     14390.7
    462200     14391.6
    462240     14393.1
    462280       14395
    462320     14397.2
    462360     14396.5
    462400       14398
    462440     14398.3
    462480     14400.4
    462520     14400.4
    462560     14402.8
    462600     14405.8
    462640     14407.4
    462680     14407.6
    462720     14407.3
    462760     14408.4
    462800     14410.7
    462840     14411.5
    462880     14412.7
    462920     14415.4
    462960     14415.9
    463000     14416.7
    463040     14418.2
    463080     14420.1
    463120     14422.3
    463160     14421.7
    463200       14423
    463240     14423.4
    463280     14425.6
    463320     14425.5
    463360     14427.8
    463400     14430.8
    463440     14432.5
    463480     14432.6
    463520     14432.4
    463560     14433.5
    463600     14435.8
    463640     14436.5
    463680     14437.8
    463720     14440.5
    463760       14441
    463800     14441.8
    463840     14443.4
    463880     14445.3
    463920     14447.5
    463960     14446.8
    464000     14448.2
    464040     14448.5
    464080     14450.7
    464120     14450.6
    464160       14453
    464200     14455.9
    464240     14457.6
    464280     14457.7
    464320     14457.4
    464360     14458.7
    464400     14460.9
    464440     14461.6
    464480       14463
    464520     14465.6
    464560       14466
    464600     14466.9
    464640     14468.5
    464680     14470.3
    464720     14472.6
    464760       14472
    464800     14473.3
    464840     14473.6
    464880     14475.8
    464920     14475.7
    464960     14478.1
    465000     14481.1
    465040     14482.7
    465080     14482.8
    465120     14482.6
    465160     14483.7
    465200     14485.9
    465240     14486.6
    465280     14488.1
    465320     14490.7
    465360     14491.1
    465400       14492
    465440     14493.6
    465480     14495.5
    465520     14497.6
    465560     14497.1
    465600     14498.3
    465640     14498.7
    465680     14500.9
    465720     14500.8
    465760     14503.2
    465800     14506.2
    465840     14507.9
    465880     14507.9
    465920     14507.7
    465960     14508.8
    466000       14511
    466040     14511.7
    466080     14513.2
    466120     14515.7
    466160     14516.1
    466200       14517
    466240     14518.7
    466280     14520.5
    466320     14522.8
    466360     14522.1
    466400     14523.5
    466440     14523.7
    466480     14525.9
    466520     14525.8
    466560     14528.3
    466600     14531.1
    466640       14533
    466680       14533
    466720     14532.8
    466760     14533.8
    466800       14536
    466840     14536.8
    466880     14538.2
    466920     14540.9
    466960     14541.2
    467000     14542.1
    467040     14543.7
    467080     14545.7
    467120     14547.9
    467160     14547.2
    467200     14548.6
    467240     14548.7
    467280       14551
    467320       14551
    467360     14553.3
    467400     14556.2
    467440     14558.2
    467480       14558
    467520     14557.9
    467560     14558.9
    467600     14561.1
    467640     14561.8
    467680     14563.3
    467720       14566
    467760     14566.3
    467800     14567.3
    467840     14568.9
    467880     14570.8
    467920       14573
    467960     14572.3
    468000     14573.7
    468040     14573.8
    468080     14576.1
    468120       14576
    468160     14578.3
    468200     14581.3
    468240     14583.3
    468280       14583
    468320       14583
    468360     14583.9
    468400     14586.2
    468440     14586.9
    468480     14588.3
    468520       14591
    468560     14591.5
    468600     14592.3
    468640     14593.9
    468680     14595.8
    468720     14598.1
    468760     14597.4
    468800     14598.8
    468840     14598.9
    468880     14601.3
    468920     14601.1
    468960     14603.4
    469000     14606.4
    469040     14608.4
    469080     14608.2
    469120     14608.2
    469160       14609
    469200     14611.3
    469240       14612
    469280     14613.5
    469320     14616.1
    469360     14616.6
    469400     14617.3
    469440     14619.1
    469480     14620.9
    469520     14623.2
    469560     14622.6
    469600     14623.9
    469640     14624.1
    469680     14626.4
    469720     14626.1
    469760     14628.6
    469800     14631.5
    469840     14633.6
    469880     14633.3
    469920     14633.3
    469960     14634.1
    470000     14636.5
    470040     14637.1
    470080     14638.6
    470120     14641.2
    470160     14641.8
    470200     14642.4
    470240     14644.3
    470280     14645.9
    470320     14648.3
    470360     14647.7
    470400     14649.1
    470440     14649.1
    470480     14651.6
    470520     14651.2
    470560     14653.7
    470600     14656.6
    470640     14658.7
    470680     14658.5
    470720     14658.3
    470760     14659.2
    470800     14661.7
    470840     14662.3
    470880     14663.7
    470920     14666.4
    470960     14666.9
    471000     14667.6
    471040     14669.4
    471080     14671.1
    471120     14673.4
    471160     14672.8
    471200     14674.1
    471240     14674.2
    471280     14676.7
    471320     14676.3
    471360     14678.9
    471400     14681.7
    471440     14683.9
    471480     14683.6
    471520     14683.4
    471560     14684.4
    471600     14686.8
    471640     14687.4
    471680     14688.8
    471720     14691.5
    471760       14692
    471800     14692.7
    471840     14694.5
    471880     14696.3
    471920     14698.6
    471960       14698
    472000     14699.2
    472040     14699.3
    472080     14701.9
    472120     14701.5
    472160       14704
    472200     14706.9
    472240       14709
    472280     14708.9
    472320     14708.6
    472360     14709.5
    472400       14712
    472440     14712.5
    472480       14714
    472520     14716.7
    472560     14717.2
    472600       14718
    472640     14719.7
    472680     14721.4
    472720     14723.8
    472760     14723.2
    472800     14724.4
    472840     14724.5
    472880       14727
    472920     14726.6
    472960     14729.2
    473000     14732.1
    473040     14734.2
    473080     14734.1
    473120     14733.8
    473160     14734.8
    473200     14737.1
    473240     14737.8
    473280     14739.1
    473320     14741.9
    473360     14742.4
    473400     14743.1
    473440       14745
    473480     14746.5
    473520     14748.9
    473560     14748.3
    473600     14749.4
    473640     14749.8
    473680     14752.2
    473720     14751.9
    473760     14754.4
    473800     14757.3
    473840     14759.4
    473880     14759.3
    473920       14759
    473960       14760
    474000     14762.3
    474040       14763
    474080     14764.3
    474120     14767.1
    474160     14767.6
    474200     14768.3
    474240     14770.1
    474280     14771.7
    474320       14774
    474360     14773.4
    474400     14774.6
    474440     14774.9
    474480     14777.3
    474520       14777
    474560     14779.6
    474600     14782.4
    474640     14784.6
    474680     14784.4
    474720     14784.1
    474760     14785.2
    474800     14787.5
    474840     14788.1
    474880     14789.5
    474920     14792.2
    474960     14792.7
    475000     14793.4
    475040     14795.3
    475080     14796.8
    475120     14799.2
    475160     14798.6
    475200     14799.8
    475240     14800.1
    475280     14802.5
    475320     14802.1
    475360     14804.7
    475400     14807.6
    475440     14809.8
    475480     14809.6
    475520     14809.3
    475560     14810.4
    475600     14812.6
    475640     14813.2
    475680     14814.6
    475720     14817.3
    475760     14817.9
    475800     14818.6
    475840     14820.4
    475880     14821.9
    475920     14824.3
    475960     14823.8
    476000       14825
    476040     14825.2
    476080     14827.7
    476120     14827.3
    476160     14829.9
    476200     14832.8
    476240     14834.9
    476280     14834.7
    476320     14834.5
    476360     14835.6
    476400     14837.7
    476440     14838.4
    476480     14839.7
    476520     14842.5
    476560     14842.9
    476600     14843.6
    476640     14845.6
    476680     14847.1
    476720     14849.5
    476760     14848.8
    476800     14850.1
    476840     14850.3
    476880     14852.9
    476920     14852.4
    476960     14855.1
    477000     14858.1
    477040       14860
    477080     14859.8
    477120     14859.8
    477160     14860.7
    477200     14862.9
    477240     14863.5
    477280     14864.8
    477320     14867.6
    477360     14868.1
    477400     14868.8
    477440     14870.9
    477480     14872.3
    477520     14874.7
    477560       14874
    477600     14875.3
    477640     14875.5
    477680     14878.1
    477720     14877.6
    477760     14880.2
    477800     14883.3
    477840     14885.2
    477880     14884.9
    477920       14885
    477960     14885.9
    478000       14888
    478040     14888.8
    478080       14890
    478120     14892.8
    478160     14893.2
    478200       14894
    478240     14896.1
    478280     14897.5
    478320       14900
    478360     14899.2
    478400     14900.4
    478440     14900.7
    478480     14903.3
    478520     14902.9
    478560     14905.4
    478600     14908.5
    478640     14910.4
    478680     14910.1
    478720     14910.2
    478760       14911
    478800     14913.2
    478840     14913.9
    478880     14915.3
    478920     14917.9
    478960     14918.4
    479000     14919.2
    479040     14921.3
    479080     14922.7
    479120     14925.2
    479160     14924.5
    479200     14925.7
    479240     14925.9
    479280     14928.5
    479320     14928.1
    479360     14930.7
    479400     14933.6
    479440     14935.6
    479480     14935.4
    479520     14935.5
    479560     14936.2
    479600     14938.5
    479640     14939.3
    479680     14940.5
    479720     14943.2
    479760     14943.7
    479800     14944.4
    479840     14946.6
    479880       14948
    479920     14950.5
    479960     14949.8
    480000     14950.9
    480040       14951
    480080     14953.8
    480120     14953.3
    480160     14955.9
    480200     14958.8
    480240     14960.8
    480280     14960.7
    480320     14960.7
    480360     14961.4
    480400     14963.7
    480440     14964.5
    480480     14965.8
    480520     14968.5
    480560       14969
    480600     14969.7
    480640     14971.8
    480680     14973.3
    480720     14975.7
    480760     14975.1
    480800     14976.3
    480840     14976.3
    480880     14979.1
    480920     14978.7
    480960     14981.1
    481000     14984.1
    481040       14986
    481080     14985.9
    481120     14985.8
    481160     14986.7
    481200     14988.9
    481240     14989.7
    481280     14991.1
    481320     14993.8
    481360     14994.2
    481400     14994.9
    481440     14997.1
    481480     14998.5
    481520       15001
    481560     15000.3
    481600     15001.5
    481640     15001.7
    481680     15004.4
    481720     15003.9
    481760     15006.4
    481800     15009.4
    481840     15011.3
    481880     15011.1
    481920     15011.1
    481960     15011.9
    482000     15014.2
    482040       15015
    482080     15016.3
    482120     15019.1
    482160     15019.4
    482200     15020.1
    482240     15022.4
    482280     15023.8
    482320     15026.4
    482360     15025.6
    482400     15026.7
    482440     15026.9
    482480     15029.7
    482520     15029.2
    482560     15031.6
    482600     15034.8
    482640     15036.6
    482680     15036.4
    482720     15036.4
    482760     15037.2
    482800     15039.5
    482840     15040.3
    482880     15041.6
    482920     15044.5
    482960     15044.7
    483000     15045.5
    483040     15047.7
    483080       15049
    483120     15051.7
    483160     15050.9
    483200     15052.1
    483240     15052.1
    483280     15054.9
    483320     15054.5
    483360     15056.9
    483400     15060.1
    483440     15061.8
    483480     15061.7
    483520     15061.6
    483560     15062.5
    483600     15064.8
    483640     15065.6
    483680     15066.9
    483720     15069.7
    483760       15070
    483800     15070.8
    483840     15073.1
    483880     15074.4
    483920       15077
    483960     15076.1
    484000     15077.4
    484040     15077.4
    484080     15080.2
    484120     15079.8
    484160     15082.2
    484200     15085.4
    484240     15087.2
    484280     15087.1
    484320       15087
    484360     15087.8
    484400     15090.1
    484440     15090.8
    484480     15092.3
    484520     15095.1
    484560     15095.3
    484600     15096.1
    484640     15098.3
    484680     15099.7
    484720     15102.4
    484760     15101.5
    484800     15102.7
    484840     15102.7
    484880     15105.5
    484920     15105.1
    484960     15107.5
    485000     15110.7
    485040     15112.5
    485080     15112.4
    485120     15112.3
    485160     15113.1
    485200     15115.5
    485240     15116.2
    485280     15117.6
    485320     15120.4
    485360     15120.6
    485400     15121.3
    485440     15123.7
    485480       15125
    485520     15127.8
    485560     15126.8
    485600     15127.9
    485640       15128
    485680     15130.8
    485720     15130.4
    485760     15132.8
    485800     15136.1
    485840     15137.8
    485880     15137.7
    485920     15137.6
    485960     15138.5
    486000     15140.9
    486040     15141.5
    486080     15142.9
    486120     15145.6
    486160       15146
    486200     15146.6
    486240       15149
    486280     15150.4
    486320       15153
    486360     15152.2
    486400     15153.2
    486440     15153.3
    486480     15156.1
    486520     15155.8
    486560     15158.2
    486600     15161.4
    486640     15163.2
    486680     15163.1
    486720       15163
    486760     15163.9
    486800     15166.2
    486840       15167
    486880     15168.3
    486920     15171.1
    486960     15171.3
    487000       15172
    487040     15174.4
    487080     15175.7
    487120     15178.4
    487160     15177.6
    487200     15178.6
    487240     15178.7
    487280     15181.5
    487320     15181.2
    487360     15183.5
    487400     15186.7
    487440     15188.5
    487480     15188.5
    487520     15188.3
    487560     15189.2
    487600     15191.6
    487640     15192.3
    487680     15193.7
    487720     15196.3
    487760     15196.6
    487800     15197.3
    487840     15199.8
    487880       15201
    487920     15203.8
    487960     15202.8
    488000     15203.9
    488040       15204
    488080     15206.8
    488120     15206.6
    488160     15208.8
    488200       15212
    488240     15213.9
    488280     15213.8
    488320     15213.6
    488360     15214.5
    488400     15216.9
    488440     15217.7
    488480       15219
    488520     15221.7
    488560     15221.9
    488600     15222.7
    488640     15225.2
    488680     15226.3
    488720     15229.1
    488760     15228.2
    488800     15229.2
    488840     15229.3
    488880     15232.2
    488920     15231.8
    488960     15234.2
    489000     15237.4
    489040     15239.2
    489080     15239.1
    489120       15239
    489160     15239.8
    489200     15242.2
    489240     15243.1
    489280     15244.5
    489320     15247.1
    489360     15247.2
    489400       15248
    489440     15250.6
    489480     15251.7
    489520     15254.5
    489560     15253.6
    489600     15254.5
    489640     15254.6
    489680     15257.4
    489720     15257.1
    489760     15259.5
    489800     15262.7
    489840     15264.6
    489880     15264.4
    489920     15264.3
    489960     15265.2
    490000     15267.5
    490040     15268.2
    490080     15269.6
    490120     15272.3
    490160     15272.5
    490200     15273.3
    490240       15276
    490280     15277.1
    490320     15279.8
    490360     15278.8
    490400     15279.8
    490440     15279.9
    490480     15282.7
    490520     15282.4
    490560     15284.7
    490600       15288
    490640     15289.9
    490680     15289.6
    490720     15289.6
    490760     15290.5
    490800     15292.8
    490840     15293.5
    490880       15295
    490920     15297.7
    490960     15297.8
    491000     15298.7
    491040     15301.3
    491080     15302.4
    491120     15305.2
    491160     15304.2
    491200     15305.1
    491240     15305.2
    491280     15308.1
    491320     15307.7
    491360       15310
    491400     15313.2
    491440     15315.3
    491480       15315
    491520     15314.9
    491560     15315.8
    491600     15318.2
    491640     15318.8
    491680     15320.2
    491720       15323
    491760     15323.1
    491800     15323.9
    491840     15326.6
    491880     15327.7
    491920     15330.4
    491960     15329.5
    492000     15330.5
    492040     15330.6
    492080     15333.4
    492120       15333
    492160     15335.4
    492200     15338.6
    492240     15340.6
    492280     15340.3
    492320     15340.2
    492360     15341.1
    492400     15343.5
    492440     15344.2
    492480     15345.5
    492520     15348.3
    492560     15348.4
    492600     15349.3
    492640     15351.9
    492680     15352.9
    492720     15355.8
    492760     15354.8
    492800     15355.8
    492840     15355.8
    492880     15358.8
    492920     15358.3
    492960     15360.8
    493000     15363.9
    493040     15365.9
    493080     15365.7
    493120     15365.5
    493160     15366.3
    493200     15368.9
    493240     15369.6
    493280     15370.9
    493320     15373.8
    493360     15373.6
    493400     15374.6
    493440     15377.2
    493480     15378.2
    493520     15381.1
    493560     15380.1
    493600       15381
    493640     15381.2
    493680     15384.1
    493720     15383.6
    493760     15386.1
    493800     15389.2
    493840     15391.3
    493880       15391
    493920     15390.8
    493960     15391.6
    494000     15394.3
    494040     15394.9
    494080     15396.3
    494120     15399.2
    494160     15398.9
    494200     15399.9
    494240     15402.6
    494280     15403.6
    494320     15406.5
    494360     15405.4
    494400     15406.4
    494440     15406.6
    494480     15409.4
    494520       15409
    494560     15411.4
    494600     15414.5
    494640     15416.7
    494680     15416.4
    494720     15416.1
    494760     15416.9
    494800     15419.7
    494840     15420.2
    494880     15421.7
    494920     15424.5
    494960     15424.2
    495000     15425.2
    495040     15427.8
    495080       15429
    495120     15431.8
    495160     15430.7
    495200     15431.6
    495240     15431.9
    495280     15434.7
    495320     15434.2
    495360     15436.8
    495400     15439.8
    495440       15442
    495480     15441.7
    495520     15441.5
    495560     15442.3
    495600       15445
    495640     15445.7
    495680     15447.1
    495720     15449.9
    495760     15449.5
    495800     15450.5
    495840     15453.2
    495880     15454.3
    495920     15457.1
    495960       15456
    496000       15457
    496040     15457.3
    496080     15460.1
    496120     15459.5
    496160     15462.1
    496200       15465
    496240     15467.4
    496280     15467.1
    496320     15466.9
    496360     15467.6
    496400     15470.5
    496440     15471.2
    496480     15472.5
    496520     15475.2
    496560     15474.9
    496600     15475.8
    496640     15478.5
    496680     15479.7
    496720     15482.4
    496760     15481.4
    496800     15482.4
    496840     15482.7
    496880     15485.4
    496920     15484.9
    496960     15487.5
    497000     15490.4
    497040     15492.6
    497080     15492.4
    497120     15492.3
    497160     15492.9
    497200     15495.7
    497240     15496.5
    497280     15497.8
    497320     15500.4
    497360     15500.2
    497400     15501.2
    497440     15503.7
    497480       15505
    497520     15507.8
    497560     15506.6
    497600     15507.7
    497640     15507.8
    497680     15510.6
    497720       15510
    497760     15512.7
    497800     15515.6
    497840       15518
    497880     15517.6
    497920     15517.5
    497960     15518.1
    498000       15521
    498040     15521.7
    498080       15523
    498120     15525.6
    498160     15525.5
    498200     15526.4
    498240     15528.9
    498280     15530.2
    498320     15533.1
    498360     15531.8
    498400     15532.9
    498440       15533
    498480       15536
    498520     15535.3
    498560       15538
    498600     15540.9
    498640     15543.2
    498680     15542.9
    498720     15542.7
    498760     15543.5
    498800     15546.2
    498840     15546.9
    498880     15548.2
    498920     15550.8
    498960     15550.6
    499000     15551.6
    499040     15554.2
    499080     15555.3
    499120     15558.3
    499160       15557
    499200     15558.1
    499240     15558.3
    499280     15561.2
    499320     15560.5
    499360     15563.2
    499400       15566
    499440     15568.5
    499480     15568.2
    499520     15568.1
    499560     15568.4
    499600     15571.5
    499640     15572.1
    499680     15573.6
    499720     15576.1
    499760     15575.8
    499800     15576.8
    499840     15579.5
    499880     15580.6
    499920     15583.5
    499960     15582.3
    500000     15583.3
    500040     15583.5
    500080     15586.5
    500120     15585.8
    500160     15588.4
    500200     15591.2
    500240     15593.7
    500280     15593.5
    500320     15593.3
    500360     15593.7
    500400     15596.8
    500440     15597.4
    500480     15598.8
    500520     15601.4
    500560       15601
    500600     15602.1
    500640     15604.7
    500680       15606
    500720     15608.7
    500760     15607.5
    500800     15608.6
    500840     15608.7
    500880     15611.8
    500920       15611
    500960     15613.5
    501000     15616.4
    501040     15618.9
    501080     15618.7
    501120     15618.6
    501160     15618.8
    501200       15622
    501240     15622.6
    501280       15624
    501320     15626.7
    501360     15626.2
    501400     15627.4
    501440     15629.9
    501480     15631.3
    501520       15634
    501560     15632.7
    501600     15633.7
    501640     15633.9
    501680     15637.2
    501720     15636.3
    501760     15638.7
    501800     15641.6
    501840     15644.1
    501880     15643.9
    501920     15643.9
    501960     15644.1
    502000     15647.3
    502040     15647.8
    502080     15649.2
    502120     15651.9
    502160     15651.5
    502200     15652.6
    502240     15655.1
    502280     15656.5
    502320     15659.2
    502360       15658
    502400       15659
    502440     15659.1
    502480     15662.4
    502520     15661.6
    502560       15664
    502600     15666.9
    502640     15669.4
    502680       15669
    502720     15669.3
    502760     15669.4
    502800     15672.7
    502840     15673.1
    502880     15674.4
    502920     15677.1
    502960     15676.8
    503000     15677.9
    503040     15680.4
    503080     15681.8
    503120     15684.5
    503160     15683.2
    503200     15684.3
    503240     15684.5
    503280     15687.5
    503320     15686.8
    503360     15689.3
    503400     15692.2
    503440     15694.7
    503480     15694.2
    503520     15694.5
    503560     15694.7
    503600     15697.9
    503640     15698.5
    503680     15699.7
    503720     15702.5
    503760     15702.1
    503800     15703.2
    503840     15705.6
    503880     15707.1
    503920     15709.9
    503960     15708.5
    504000     15709.6
    504040     15709.9
    504080     15712.8
    504120     15712.1
    504160     15714.6
    504200     15717.5
    504240       15720
    504280     15719.6
    504320     15719.8
    504360       15720
    504400     15723.2
    504440     15723.7
    504480       15725
    504520     15727.7
    504560     15727.3
    504600     15728.4
    504640       15731
    504680     15732.4
    504720     15735.3
    504760     15733.8
    504800     15734.9
    504840       15735
    504880     15738.1
    504920     15737.4
    504960     15739.9
    505000     15742.7
    505040     15745.4
    505080     15744.9
    505120     15745.1
    505160     15745.3
    505200     15748.4
    505240     15748.9
    505280     15750.4
    505320       15753
    505360     15752.6
    505400     15753.6
    505440     15756.3
    505480     15757.7
    505520     15760.5
    505560     15759.1
    505600     15760.1
    505640     15760.3
    505680     15763.2
    505720     15762.6
    505760     15765.1
    505800       15768
    505840     15770.6
    505880     15770.2
    505920     15770.3
    505960     15770.5
    506000     15773.8
    506040     15774.2
    506080     15775.6
    506120     15778.2
    506160     15777.8
    506200     15778.9
    506240     15781.4
    506280     15782.9
    506320     15785.7
    506360     15784.3
    506400     15785.3
    506440     15785.4
    506480     15788.5
    506520     15787.8
    506560     15790.2
    506600     15793.2
    506640     15795.9
    506680     15795.4
    506720     15795.5
    506760     15795.8
    506800       15799
    506840     15799.3
    506880     15800.8
    506920     15803.5
    506960       15803
    507000     15804.2
    507040     15806.6
    507080     15808.1
    507120     15810.9
    507160     15809.5
    507200     15810.5
    507240     15810.7
    507280     15813.7
    507320     15813.1
    507360     15815.5
    507400     15818.5
    507440       15821
    507480     15820.5
    507520     15820.7
    507560     15821.1
    507600     15824.3
    507640     15824.7
    507680     15826.1
    507720     15828.7
    507760     15828.3
    507800     15829.4
    507840     15831.8
    507880     15833.3
    507920     15836.2
    507960     15834.7
    508000     15835.8
    508040     15835.8
    508080     15838.9
    508120     15838.3
    508160     15840.8
    508200     15843.8
    508240     15846.3
    508280     15845.8
    508320       15846
    508360     15846.2
    508400     15849.6
    508440       15850
    508480     15851.4
    508520       15854
    508560     15853.5
    508600     15854.7
    508640     15857.1
    508680     15858.6
    508720     15861.3
    508760       15860
    508800       15861
    508840       15861
    508880     15864.1
    508920     15863.6
    508960       15866
    509000     15869.1
    509040     15871.7
    509080     15871.2
    509120     15871.3
    509160     15871.5
    509200     15874.8
    509240     15875.4
    509280     15876.7
    509320     15879.3
    509360     15878.8
    509400       15880
    509440     15882.3
    509480     15883.9
    509520     15886.7
    509560     15885.3
    509600     15886.3
    509640     15886.2
    509680     15889.4
    509720     15888.9
    509760     15891.3
    509800     15894.3
    509840     15896.9
    509880     15896.5
    509920     15896.6
    509960     15896.8
    510000     15900.1
    510040     15900.7
    510080     15901.9
    510120     15904.6
    510160     15903.9
    510200     15905.1
    510240     15907.6
    510280     15909.1
    510320     15911.9
    510360     15910.4
    510400     15911.6
    510440     15911.5
    510480     15914.7
    510520       15914
    510560     15916.5
    510600     15919.6
    510640     15922.2
    510680     15921.7
    510720     15921.8
    510760       15922
    510800     15925.3
    510840     15925.8
    510880     15927.2
    510920     15929.8
    510960     15929.1
    511000     15930.3
    511040     15932.9
    511080     15934.4
    511120     15937.1
    511160     15935.7
    511200     15936.7
    511240     15936.9
    511280     15939.9
    511320     15939.2
    511360     15941.8
    511400     15944.8
    511440     15947.5
    511480     15946.9
    511520     15947.1
    511560     15947.3
    511600     15950.5
    511640       15951
    511680     15952.4
    511720       15955
    511760     15954.3
    511800     15955.4
    511840     15958.1
    511880     15959.6
    511920     15962.3
    511960     15960.9
    512000     15961.8
    512040     15961.9
    512080       15965
    512120     15964.4
    512160     15966.9
    512200       15970
    512240     15972.6
    512280     15972.1
    512320     15972.2
    512360     15972.5
    512400     15975.6
    512440     15976.2
    512480     15977.6
    512520     15980.2
    512560     15979.6
    512600     15980.7
    512640     15983.2
    512680     15984.9
    512720     15987.6
    512760     15986.1
    512800       15987
    512840     15987.2
    512880     15990.2
    512920     15989.7
    512960     15992.1
    513000     15995.2
    513040     15997.7
    513080     15997.2
    513120     15997.3
    513160     15997.6
    513200     16000.7
    513240     16001.3
    513280     16002.7
    513320     16005.3
    513360     16004.9
    513400     16005.8
    513440     16008.4
    513480       16010
    513520     16012.7
    513560     16011.3
    513600     16012.1
    513640     16012.4
    513680     16015.4
    513720     16014.9
    513760     16017.3
    513800     16020.4
    513840     16022.8
    513880     16022.3
    513920     16022.3
    513960     16022.8
    514000     16025.8
    514040     16026.5
    514080     16027.9
    514120     16030.4
    514160       16030
    514200       16031
    514240     16033.6
    514280     16035.2
    514320     16037.9
    514360     16036.4
    514400     16037.3
    514440     16037.5
    514480     16040.6
    514520       16040
    514560     16042.5
    514600     16045.4
    514640     16047.9
    514680     16047.4
    514720     16047.3
    514760     16047.9
    514800       16051
    514840     16051.6
    514880       16053
    514920     16055.5
    514960     16055.1
    515000     16056.1
    515040     16058.8
    515080     16060.3
    515120       16063
    515160     16061.5
    515200     16062.4
    515240     16062.6
    515280     16065.7
    515320     16065.2
    515360     16067.6
    515400     16070.7
    515440       16073
    515480     16072.7
    515520     16072.5
    515560     16073.1
    515600     16076.1
    515640     16076.8
    515680     16078.1
    515720     16080.6
    515760     16080.2
    515800     16081.3
    515840     16083.9
    515880     16085.6
    515920     16088.3
    515960     16086.7
    516000     16087.6
    516040     16087.8
    516080     16090.7
    516120     16090.3
    516160     16092.9
    516200     16095.9
    516240     16098.3
    516280     16097.9
    516320     16097.5
    516360     16098.3
    516400     16101.4
    516440     16101.9
    516480     16103.3
    516520     16105.7
    516560     16105.4
    516600     16106.4
    516640     16109.1
    516680     16110.8
    516720     16113.4
    516760     16111.9
    516800     16112.7
    516840       16113
    516880       16116
    516920     16115.5
    516960     16118.1
    517000     16121.1
    517040     16123.6
    517080     16123.1
    517120     16122.7
    517160     16123.5
    517200     16126.6
    517240     16127.1
    517280     16128.5
    517320     16130.9
    517360     16130.6
    517400     16131.6
    517440     16134.2
    517480       16136
    517520     16138.5
    517560     16137.1
    517600     16137.9
    517640     16138.1
    517680     16141.1
    517720     16140.7
    517760     16143.3
    517800     16146.3
    517840     16148.7
    517880     16148.2
    517920     16147.8
    517960     16148.8
    518000     16151.8
    518040     16152.1
    518080     16153.7
    518120     16156.1
    518160     16155.8
    518200     16156.7
    518240     16159.4
    518280     16161.2
    518320     16163.6
    518360     16162.3
    518400     16163.1
    518440     16163.3
    518480     16166.3
    518520     16165.8
    518560     16168.5
    518600     16171.5
    518640     16173.9
    518680     16173.5
    518720       16173
    518760       16174
    518800       16177
    518840     16177.5
    518880     16178.9
    518920     16181.3
    518960       16181
    519000     16181.8
    519040     16184.7
    519080     16186.5
    519120     16188.7
    519160     16187.4
    519200     16188.4
    519240     16188.5
    519280     16191.5
    519320     16190.9
    519360     16193.6
    519400     16196.6
    519440     16199.2
    519480     16198.6
    519520     16198.1
    519560     16199.1
    519600     16202.1
    519640     16202.5
    519680       16204
    519720     16206.4
    519760     16206.2
    519800     16206.8
    519840     16209.9
    519880     16211.7
    519920     16213.9
    519960     16212.6
    520000     16213.5
    520040     16213.6
    520080     16216.6
    520120     16215.9
    520160     16218.9
    520200     16221.7
    520240     16224.5
    520280     16223.8
    520320     16223.2
    520360     16224.2
    520400     16227.3
    520440     16227.7
    520480     16229.1
    520520     16231.5
    520560     16231.4
    520600     16232.1
    520640       16235
    520680     16236.9
    520720     16239.1
    520760     16237.7
    520800     16238.7
    520840     16238.8
    520880     16241.8
    520920       16241
    520960     16244.1
    521000     16246.7
    521040     16249.7
    521080     16248.9
    521120     16248.4
    521160     16249.3
    521200     16252.4
    521240     16252.8
    521280     16254.2
    521320     16256.6
    521360     16256.6
    521400     16257.2
    521440     16260.2
    521480       16262
    521520     16264.2
    521560     16262.9
    521600     16263.8
    521640     16263.8
    521680       16267
    521720     16266.2
    521760     16269.3
    521800     16271.9
    521840     16274.9
    521880     16274.1
    521920     16273.6
    521960     16274.5
    522000     16277.6
    522040       16278
    522080     16279.3
    522120     16281.8
    522160     16281.7
    522200     16282.4
    522240     16285.5
    522280     16287.2
    522320     16289.4
    522360       16288
    522400     16289.1
    522440     16289.1
    522480     16292.2
    522520     16291.4
    522560     16294.5
    522600       16297
    522640     16300.1
    522680     16299.3
    522720     16298.8
    522760     16299.6
    522800     16302.8
    522840     16303.1
    522880     16304.4
    522920       16307
    522960       16307
    523000     16307.6
    523040     16310.6
    523080     16312.3
    523120     16314.4
    523160     16313.2
    523200     16314.2
    523240     16314.1
    523280     16317.3
    523320     16316.6
    523360     16319.7
    523400     16322.1
    523440     16325.3
    523480     16324.4
    523520     16323.9
    523560     16324.6
    523600     16327.9
    523640     16328.1
    523680     16329.5
    523720     16332.1
    523760     16332.1
    523800     16332.6
    523840     16335.7
    523880     16337.4
    523920     16339.6
    523960     16338.3
    524000     16339.4
    524040     16339.3
    524080     16342.5
    524120     16341.7
    524160     16344.8
    524200     16347.2
    524240     16350.4
    524280     16349.5
    524320     16349.1
    524360     16349.7
    524400     16353.1
    524440     16353.3
    524480     16354.6
    524520     16357.2
    524560     16357.1
    524600     16357.6
    524640       16361
    524680     16362.6
    524720     16364.7
    524760     16363.4
    524800     16364.4
    524840     16364.4
    524880     16367.6
    524920     16366.9
    524960     16369.9
    525000     16372.4
    525040     16375.5
    525080     16374.6
    525120     16374.2
    525160     16374.8
    525200     16378.2
    525240     16378.5
    525280     16379.6
    525320     16382.4
    525360     16382.2
    525400     16382.8
    525440     16385.9
    525480     16387.7
    525520     16389.8
    525560     16388.4
    525600     16389.4
    525640     16389.4
    525680     16392.7
    525720       16392
    525760       16395
    525800     16397.6
    525840     16400.6
    525880     16399.8
    525920     16399.3
    525960     16399.8
    526000     16403.2
    526040     16403.6
    526080     16404.9
    526120     16407.5
    526160     16407.2
    526200     16407.8
    526240       16411
    526280     16412.8
    526320     16414.9
    526360     16413.5
    526400     16414.6
    526440     16414.6
    526480     16417.7
    526520     16417.1
    526560     16420.1
    526600     16422.8
    526640     16425.8
    526680     16424.8
    526720     16424.3
    526760     16425.1
    526800     16428.4
    526840     16428.7
    526880       16430
    526920     16432.6
    526960     16432.3
    527000     16432.9
    527040       16436
    527080       16438
    527120       16440
    527160     16438.5
    527200     16439.6
    527240     16439.5
    527280     16442.7
    527320     16442.2
    527360     16445.1
    527400     16447.7
    527440     16450.8
    527480     16449.9
    527520     16449.3
    527560     16450.2
    527600     16453.3
    527640     16453.7
    527680       16455
    527720     16457.7
    527760     16457.4
    527800     16457.9
    527840     16461.2
    527880       16463
    527920       16465
    527960     16463.4
    528000     16464.6
    528040     16464.5
    528080     16467.6
    528120     16467.2
    528160       16470
    528200     16472.7
    528240     16475.7
    528280     16474.9
    528320     16474.3
    528360     16475.1
    528400     16478.2
    528440     16478.7
    528480     16479.9
    528520     16482.8
    528560     16482.4
    528600     16482.8
    528640     16486.2
    528680       16488
    528720       16490
    528760     16488.5
    528800     16489.6
    528840     16489.6
    528880     16492.6
    528920     16492.2
    528960       16495
    529000     16497.9
    529040     16500.8
    529080     16499.9
    529120     16499.3
    529160     16500.1
    529200     16503.4
    529240     16503.7
    529280     16504.9
    529320     16507.7
    529360     16507.3
    529400     16507.8
    529440     16511.2
    529480       16513
    529520     16515.1
    529560     16513.4
    529600     16514.7
    529640     16514.6
    529680     16517.6
    529720     16517.3
    529760       16520
    529800     16522.8
    529840     16525.9
    529880     16524.9
    529920     16524.4
    529960     16525.2
    530000     16528.4
    530040     16528.7
    530080     16530.1
    530120     16532.8
    530160     16532.4
    530200       16533
    530240     16536.2
    530280     16538.1
    530320     16540.3
    530360     16538.5
    530400     16539.8
    530440     16539.8
    530480     16542.7
    530520     16542.3
    530560     16545.2
    530600     16547.9
    530640     16551.1
    530680       16550
    530720     16549.5
    530760     16550.3
    530800     16553.5
    530840     16553.8
    530880     16555.2
    530920     16557.9
    530960     16557.5
    531000     16558.1
    531040     16561.3
    531080     16563.2
    531120     16565.4
    531160     16563.6
    531200     16564.8
    531240     16564.8
    531280     16567.8
    531320     16567.4
    531360     16570.2
    531400     16572.9
    531440     16576.1
    531480     16575.1
    531520     16574.7
    531560     16575.5
    531600     16578.5
    531640       16579
    531680     16580.3
    531720       16583
    531760     16582.6
    531800     16583.3
    531840     16586.3
    531880     16588.4
    531920     16590.5
    531960     16588.7
    532000     16589.9
    532040       16590
    532080     16593.1
    532120     16592.6
    532160     16595.4
    532200     16598.1
    532240     16601.1
    532280     16600.2
    532320     16599.8
    532360     16600.7
    532400     16603.6
    532440       16604
    532480     16605.5
    532520     16608.2
    532560     16607.8
    532600     16608.4
    532640     16611.6
    532680     16613.6
    532720     16615.6
    532760     16613.8
    532800     16615.1
    532840     16615.2
    532880     16618.2
    532920     16617.7
    532960     16620.6
    533000     16623.3
    533040     16626.4
    533080     16625.3
    533120     16624.9
    533160     16625.8
    533200     16628.7
    533240     16629.3
    533280     16630.7
    533320     16633.3
    533360     16632.9
    533400     16633.6
    533440     16636.8
    533480     16638.7
    533520     16640.7
    533560     16638.9
    533600     16640.3
    533640     16640.2
    533680     16643.3
    533720     16642.9
    533760     16645.7
    533800     16648.3
    533840     16651.7
    533880     16650.3
    533920       16650
    533960     16650.9
    534000     16653.8
    534040     16654.5
    534080     16655.7
    534120     16658.4
    534160       16658
    534200     16658.7
    534240     16661.9
    534280     16663.7
    534320     16665.8
    534360     16664.1
    534400     16665.4
    534440     16665.4
    534480     16668.5
    534520     16667.9
    534560     16670.7
    534600     16673.4
    534640     16676.9
    534680     16675.4
    534720     16675.1
    534760       16676
    534800     16678.9
    534840     16679.6
    534880     16680.8
    534920     16683.7
    534960     16683.3
    535000     16683.9
    535040     16687.1
    535080     16688.7
    535120     16690.9
    535160     16689.1
    535200     16690.6
    535240     16690.5
    535280     16693.5
    535320     16693.1
    535360     16695.8
    535400     16698.5
    535440       16702
    535480     16700.5
    535520     16700.3
    535560       16701
    535600       16704
    535640     16704.6
    535680     16705.9
    535720     16708.7
    535760     16708.3
    535800     16708.9
    535840     16712.3
    535880     16713.9
    535920     16716.1
    535960     16714.3
    536000     16715.7
    536040     16715.6
    536080     16718.7
    536120     16718.2
    536160     16720.9
    536200     16723.6
    536240     16727.1
    536280     16725.7
    536320     16725.5
    536360       16726
    536400     16729.1
    536440     16729.7
    536480     16731.1
    536520     16733.9
    536560     16733.5
    536600     16734.2
    536640     16737.4
    536680       16739
    536720     16741.3
    536760     16739.5
    536800     16740.8
    536840     16740.7
    536880     16743.8
    536920     16743.4
    536960     16745.8
    537000     16748.7
    537040     16752.3
    537080     16750.9
    537120     16750.7
    537160     16751.2
    537200     16754.2
    537240     16754.9
    537280     16756.2
    537320     16758.9
    537360     16758.6
    537400     16759.4
    537440     16762.6
    537480     16764.2
    537520     16766.5
    537560     16764.7
    537600       16766
    537640     16765.9
    537680     16769.1
    537720     16768.5
    537760       16771
    537800     16773.7
    537840     16777.6
    537880     16775.9
    537920     16775.9
    537960     16776.2
    538000     16779.3
    538040     16779.9
    538080     16781.4
    538120     16784.2
    538160     16783.8
    538200     16784.5
    538240     16787.8
    538280     16789.4
    538320     16791.6
    538360     16789.9
    538400     16791.2
    538440       16791
    538480     16794.2
    538520     16793.7
    538560     16796.1
    538600     16798.8
    538640     16802.7
    538680       16801
    538720     16800.9
    538760     16801.4
    538800     16804.4
    538840     16805.1
    538880     16806.4
    538920     16809.3
    538960     16808.9
    539000     16809.6
    539040       16813
    539080     16814.6
    539120     16816.7
    539160     16814.9
    539200     16816.4
    539240     16816.1
    539280     16819.4
    539320     16818.8
    539360     16821.2
    539400     16823.9
    539440     16827.9
    539480       16826
    539520       16826
    539560     16826.4
    539600     16829.4
    539640     16830.2
    539680     16831.6
    539720     16834.5
    539760     16834.1
    539800     16834.7
    539840       16838
    539880     16839.7
    539920     16841.7
    539960     16840.1
    540000     16841.4
    540040     16841.1
    540080     16844.4
    540120     16843.9
    540160     16846.3
    540200       16849
    540240     16852.9
    540280     16851.2
    540320       16851
    540360     16851.6
    540400     16854.5
    540440     16855.3
    540480     16856.6
    540520     16859.6
    540560     16859.2
    540600     16859.9
    540640     16863.1
    540680     16864.7
    540720     16866.9
    540760     16865.2
    540800     16866.5
    540840     16866.1
    540880     16869.5
    540920     16869.2
    540960     16871.5
    541000       16874
    541040     16878.1
    541080     16876.2
    541120       16876
    541160     16876.7
    541200     16879.6
    541240     16880.4
    541280     16881.7
    541320     16884.7
    541360     16884.3
    541400     16884.9
    541440     16888.3
    541480     16889.8
    541520       16892
    541560     16890.4
    541600     16891.7
    541640     16891.2
    541680     16894.6
    541720     16894.3
    541760     16896.6
    541800     16899.1
    541840     16903.2
    541880     16901.3
    541920     16901.2
    541960     16901.8
    542000     16904.7
    542040     16905.5
    542080     16906.8
    542120     16909.7
    542160     16909.4
    542200     16910.1
    542240     16913.3
    542280     16914.9
    542320     16917.2
    542360     16915.6
    542400     16916.8
    542440     16916.1
    542480     16919.6
    542520     16919.3
    542560     16921.7
    542600     16924.3
    542640     16928.4
    542680     16926.4
    542720     16926.3
    542760     16926.9
    542800     16929.8
    542840     16930.6
    542880     16931.8
    542920     16934.9
    542960     16934.7
    543000     16935.2
    543040     16938.5
    543080       16940
    543120     16942.4
    543160     16940.8
    543200       16942
    543240       16941
    543280     16944.7
    543320     16944.4
    543360     16946.8
    543400     16949.4
    543440     16953.4
    543480     16951.5
    543520     16951.3
    543560     16951.9
    543600     16954.9
    543640     16955.7
    543680     16956.8
    543720     16960.1
    543760     16959.8
    543800     16960.4
    543840     16963.5
    543880     16965.2
    543920     16967.6
    543960     16965.9
    544000       16967
    544040       16966
    544080     16969.7
    544120     16969.5
    544160       16972
    544200     16974.6
    544240     16978.7
    544280     16976.7
    544320     16976.4
    544360       16977
    544400       16980
    544440     16980.9
    544480     16981.9
    544520     16985.3
    544560       16985
    544600     16985.4
    544640     16988.7
    544680     16990.3
    544720     16992.6
    544760     16991.1
    544800     16992.2
    544840     16991.2
    544880     16994.7
    544920     16994.5
    544960     16997.2
    545000     16999.6
    545040     17003.9
    545080     17001.8
    545120     17001.6
    545160     17002.1
    545200       17005
    545240     17005.9
    545280     17007.1
    545320     17010.4
    545360     17010.2
    545400     17010.7
    545440     17013.9
    545480     17015.4
    545520     17017.7
    545560     17016.2
    545600     17017.3
    545640     17016.4
    545680       17020
    545720     17019.6
    545760     17022.3
    545800     17024.7
    545840       17029
    545880       17027
    545920     17026.8
    545960     17027.4
    546000     17030.3
    546040       17031
    546080     17032.3
    546120     17035.6
    546160     17035.3
    546200     17035.9
    546240     17038.9
    546280     17040.6
    546320     17042.8
    546360     17041.3
    546400     17042.5
    546440     17041.5
    546480     17045.2
    546520     17044.7
    546560     17047.6
    546600       17050
    546640     17054.1
    546680     17052.2
    546720     17051.9
    546760     17052.6
    546800     17055.5
    546840     17056.3
    546880     17057.5
    546920     17060.8
    546960     17060.4
    547000     17061.1
    547040     17063.9
    547080     17065.8
    547120       17068
    547160     17066.6
    547200     17067.7
    547240     17066.7
    547280     17070.4
    547320       17070
    547360     17072.7
    547400     17075.2
    547440     17079.1
    547480     17077.4
    547520       17077
    547560     17077.8
    547600     17080.6
    547640     17081.6
    547680     17082.6
    547720     17085.8
    547760     17085.6
    547800     17086.4
    547840     17089.1
    547880       17091
    547920     17093.1
    547960     17091.8
    548000     17092.8
    548040     17091.8
    548080     17095.6
    548120     17095.1
    548160     17097.9
    548200     17100.3
    548240     17104.4
    548280     17102.5
    548320     17102.2
    548360     17102.9
    548400     17105.7
    548440     17106.9
    548480     17107.7
    548520     17111.1
    548560     17110.8
    548600     17111.5
    548640     17114.3
    548680     17116.1
    548720     17118.2
    548760       17117
    548800       17118
    548840       17117
    548880     17120.6
    548920     17120.2
    548960     17123.1
    549000     17125.3
    549040     17129.5
    549080     17127.8
    549120     17127.4
    549160       17128
    549200     17130.9
    549240     17131.9
    549280     17132.8
    549320     17136.2
    549360     17135.8
    549400     17136.6
    549440     17139.4
    549480     17141.3
    549520     17143.3
    549560       17142
    549600     17143.1
    549640     17142.1
    549680     17145.8
    549720     17145.2
    549760     17148.3
    549800     17150.5
    549840     17154.8
    549880       17153
    549920     17152.5
    549960     17153.2
    550000     17156.1
    550040     17157.2
    550080     17157.9
    550120     17161.3
    550160     17161.2
    550200     17161.9
    550240     17164.8
    550280     17166.4
    550320     17168.6
    550360     17167.3
    550400     17168.3
    550440     17167.3
    550480       17171
    550520     17170.5
    550560     17173.5
    550600     17175.8
    550640       17180
    550680     17178.2
    550720     17177.7
    550760     17178.4
    550800     17181.4
    550840     17182.4
    550880       17183
    550920     17186.6
    550960     17186.4
    551000     17187.2
    551040     17189.9
    551080     17191.5
    551120     17193.9
    551160     17192.5
    551200     17193.4
    551240     17192.4
    551280     17196.1
    551320     17195.6
    551360     17198.6
    551400     17200.8
    551440     17205.2
    551480     17203.3
    551520     17202.8
    551560     17203.6
    551600     17206.7
    551640     17207.5
    551680     17208.2
    551720     17211.8
    551760     17211.5
    551800     17212.3
    551840     17215.1
    551880     17216.7
    551920     17218.9
    551960     17217.7
    552000     17218.6
    552040     17217.6
    552080     17221.2
    552120     17220.9
    552160     17223.8
    552200     17225.9
    552240     17230.4
    552280     17228.5
    552320     17227.9
    552360     17228.7
    552400     17231.7
    552440     17232.7
    552480     17233.2
    552520     17236.9
    552560     17236.6
    552600     17237.5
    552640     17240.4
    552680       17242
    552720     17244.1
    552760     17242.8
    552800     17243.6
    552840     17242.7
    552880     17246.4
    552920       17246
    552960     17249.1
    553000     17251.2
    553040     17255.6
    553080     17253.7
    553120     17253.1
    553160       17254
    553200     17256.9
    553240     17257.9
    553280     17258.4
    553320       17262
    553360     17261.8
    553400     17262.6
    553440     17265.4
    553480     17267.3
    553520     17269.2
    553560       17268
    553600     17268.9
    553640     17267.9
    553680     17271.6
    553720     17271.2
    553760     17274.2
    553800     17276.4
    553840     17280.8
    553880     17278.9
    553920     17278.2
    553960     17279.1
    554000     17282.1
    554040       17283
    554080     17283.5
    554120     17287.1
    554160     17286.9
    554200     17287.7
    554240     17290.7
    554280     17292.5
    554320     17294.3
    554360     17293.2
    554400       17294
    554440       17293
    554480     17296.7
    554520     17296.3
    554560     17299.4
    554600     17301.6
    554640     17305.9
    554680     17304.1
    554720     17303.3
    554760     17304.4
    554800     17307.2
    554840     17308.3
    554880     17308.8
    554920     17312.3
    554960     17312.1
    555000     17312.8
    555040     17315.8
    555080     17317.7
    555120     17319.4
    555160     17318.2
    555200     17319.1
    555240     17318.1
    555280     17321.9
    555320     17321.6
    555360     17324.5
    555400     17326.6
    555440     17331.1
    555480     17329.1
    555520     17328.5
    555560     17329.6
    555600     17332.3
    555640     17333.4
    555680       17334
    555720     17337.5
    555760     17337.2
    555800     17337.9
    555840     17340.9
    555880     17342.8
    555920     17344.5
    555960     17343.4
    556000     17344.3
    556040     17343.3
    556080     17347.1
    556120     17346.7
    556160     17349.7
    556200     17351.8
    556240     17356.3
    556280     17354.3
    556320     17353.7
    556360     17354.7
    556400     17357.4
    556440     17358.7
    556480     17359.2
    556520     17362.8
    556560     17362.3
    556600     17363.2
    556640       17366
    556680       17368
    556720     17369.7
    556760     17368.7
    556800     17369.5
    556840     17368.5
    556880     17372.4
    556920       17372
    556960     17375.1
    557000     17377.1
    557040     17381.6
    557080     17379.4
    557120       17379
    557160     17379.9
    557200     17382.7
    557240     17383.9
    557280     17384.4
    557320     17388.1
    557360     17387.5
    557400     17388.5
    557440     17391.3
    557480     17393.3
    557520     17395.1
    557560       17394
    557600     17394.8
    557640     17393.9
    557680     17397.7
    557720     17397.4
    557760     17400.3
    557800     17402.5
    557840     17406.9
    557880     17404.8
    557920     17404.2
    557960     17405.3
    558000       17408
    558040     17409.1
    558080     17409.8
    558120     17413.4
    558160     17412.7
    558200       17414
    558240     17416.6
    558280     17418.7
    558320     17420.4
    558360     17419.3
    558400     17420.2
    558440     17419.2
    558480     17423.1
    558520     17422.8
    558560     17425.7
    558600     17427.9
    558640     17432.3
    558680     17430.2
    558720     17429.6
    558760     17430.6
    558800     17433.5
    558840     17434.5
    558880     17435.1
    558920     17438.7
    558960     17438.1
    559000     17439.3
    559040     17441.9
    559080     17444.1
    559120     17445.7
    559160     17444.7
    559200     17445.6
    559240     17444.6
    559280     17448.4
    559320     17448.2
    559360       17451
    559400     17453.1
    559440     17457.6
    559480     17455.5
    559520     17454.9
    559560     17455.9
    559600     17458.8
    559640     17459.9
    559680     17460.5
    559720     17464.1
    559760     17463.4
    559800     17464.7
    559840     17467.3
    559880     17469.4
    559920       17471
    559960     17470.1
    560000     17470.9
    560040       17470
    560080     17473.8
    560120     17473.5
    560160     17476.4
    560200     17478.2
    560240       17483
    560280     17480.8
    560320     17480.2
    560360     17481.2
    560400     17484.1
    560440     17485.3
    560480     17485.8
    560520     17489.5
    560560     17488.8
    560600     17490.1
    560640     17492.5
    560680     17494.6
    560720     17496.4
    560760     17495.5
    560800     17496.2
    560840     17495.1
    560880       17499
    560920     17498.9
    560960     17501.7
    561000     17503.5
    561040     17508.2
    561080     17506.1
    561120     17505.4
    561160     17506.5
    561200     17509.4
    561240     17510.6
    561280     17511.1
    561320     17514.7
    561360     17514.1
    561400     17515.4
    561440     17517.9
    561480       17520
    561520     17521.7
    561560     17520.9
    561600     17521.7
    561640     17520.4
    561680     17524.3
    561720     17524.2
    561760       17527
    561800     17528.8
    561840     17533.6
    561880     17531.4
    561920     17530.7
    561960     17531.9
    562000     17534.6
    562040     17536.1
    562080     17536.5
    562120       17540
    562160     17539.3
    562200     17540.9
    562240     17543.3
    562280     17545.4
    562320     17547.3
    562360     17546.3
    562400       17547
    562440     17545.8
    562480     17549.7
    562520     17549.6
    562560     17552.4
    562600       17554
    562640     17558.9
    562680     17556.7
    562720       17556
    562760     17557.2
    562800     17559.9
    562840     17561.4
    562880     17561.8
    562920     17565.3
    562960     17564.4
    563000     17566.1
    563040     17568.6
    563080     17570.7
    563120     17572.6
    563160     17571.6
    563200     17572.3
    563240       17571
    563280     17574.9
    563320     17574.9
    563360     17577.6
    563400     17579.5
    563440     17584.2
    563480     17582.1
    563520     17581.4
    563560     17582.4
    563600     17585.2
    563640     17586.7
    563680     17587.1
    563720     17590.5
    563760     17589.8
    563800     17591.2
    563840     17593.8
    563880     17595.8
    563920     17597.8
    563960     17596.8
    564000     17597.6
    564040     17596.3
    564080     17600.1
    564120     17600.1
    564160     17602.9
    564200     17604.8
    564240     17609.4
    564280     17607.4
    564320     17606.6
    564360     17607.8
    564400     17610.4
    564440     17611.9
    564480     17612.4
    564520     17615.8
    564560     17615.1
    564600     17616.4
    564640     17618.9
    564680       17621
    564720     17623.1
    564760     17622.1
    564800     17622.9
    564840     17621.4
    564880     17625.3
    564920     17625.3
    564960     17628.1
    565000       17630
    565040     17634.6
    565080     17632.7
    565120     17631.9
    565160     17633.1
    565200     17635.6
    565240     17637.1
    565280     17637.5
    565320       17641
    565360     17640.3
    565400     17641.6
    565440     17644.2
    565480     17646.4
    565520     17648.3
    565560     17647.5
    565600     17648.3
    565640     17646.5
    565680     17650.5
    565720     17650.6
    565760     17653.3
    565800     17655.2
    565840     17659.8
    565880     17657.9
    565920     17657.1
    565960     17658.2
    566000     17660.6
    566040     17662.3
    566080     17662.8
    566120     17666.2
    566160     17665.6
    566200     17666.9
    566240     17669.4
    566280     17671.6
    566320     17673.6
    566360     17672.7
    566400     17673.5
    566440     17671.8
    566480     17675.8
    566520     17675.7
    566560     17678.6
    566600     17680.5
    566640     17685.1
    566680     17683.1
    566720     17682.3
    566760     17683.3
    566800     17685.8
    566840     17687.5
    566880       17688
    566920     17691.4
    566960     17690.7
    567000     17692.1
    567040     17694.6
    567080     17696.9
    567120     17698.8
    567160       17698
    567200     17698.7
    567240       17697
    567280     17701.1
    567320       17701
    567360     17703.8
    567400     17705.7
    567440     17710.3
    567480     17708.3
    567520     17707.5
    567560     17708.4
    567600     17710.9
    567640     17712.7
    567680     17713.2
    567720     17716.6
    567760     17715.9
    567800     17717.2
    567840     17719.7
    567880     17722.1
    567920     17723.9
    567960     17723.1
    568000     17723.8
    568040       17722
    568080     17726.3
    568120       17726
    568160     17728.9
    568200     17730.9
    568240     17735.4
    568280     17733.6
    568320     17732.7
    568360     17733.5
    568400       17736
    568440     17737.9
    568480     17738.4
    568520     17741.8
    568560     17741.1
    568600     17742.5
    568640       17745
    568680     17747.1
    568720       17749
    568760     17748.3
    568800       17749
    568840     17747.2
    568880     17751.4
    568920     17751.4
    568960     17754.2
    569000     17755.9
    569040     17760.7
    569080     17758.7
    569120     17757.9
    569160     17758.8
    569200     17761.2
    569240     17763.2
    569280     17763.6
    569320     17767.1
    569360     17766.4
    569400     17767.7
    569440     17770.2
    569480     17772.5
    569520     17774.2
    569560     17773.6
    569600     17774.4
    569640     17772.4
    569680     17776.6
    569720     17776.5
    569760     17779.5
    569800     17781.1
    569840     17785.8
    569880     17783.9
    569920     17783.2
    569960     17784.2
    570000     17786.3
    570040     17788.5
    570080     17788.8
    570120     17792.3
    570160     17791.6
    570200     17792.9
    570240     17795.5
    570280     17797.7
    570320     17799.4
    570360     17798.7
    570400     17799.7
    570440     17797.7
    570480     17801.9
    570520     17801.7
    570560     17804.6
    570600     17806.4
    570640     17811.1
    570680     17809.1
    570720     17808.3
    570760     17809.4
    570800     17811.5
    570840     17813.8
    570880     17814.1
    570920     17817.4
    570960     17816.7
    571000     17818.3
    571040     17820.7
    571080     17822.8
    571120     17824.5
    571160     17823.9
    571200     17824.8
    571240       17823
    571280     17826.9
    571320     17826.8
    571360     17829.8
    571400     17831.5
    571440     17836.3
    571480     17834.3
    571520     17833.6
    571560     17834.4
    571600     17836.7
    571640       17839
    571680     17839.1
    571720     17842.4
    571760     17841.9
    571800     17843.4
    571840     17845.9
    571880     17847.9
    571920     17849.6
    571960     17849.1
    572000     17849.9
    572040     17848.1
    572080     17851.8
    572120     17851.9
    572160     17854.9
    572200     17856.7
    572240     17861.3
    572280     17859.3
    572320     17858.8
    572360     17859.6
    572400     17861.9
    572440       17864
    572480     17864.2
    572520     17867.7
    572560     17867.1
    572600     17868.5
    572640     17871.1
    572680     17872.9
    572720     17874.8
    572760     17874.4
    572800     17875.1
    572840     17873.3
    572880     17877.1
    572920       17877
    572960     17880.1
    573000       17882
    573040     17886.6
    573080     17884.5
    573120     17884.1
    573160     17884.9
    573200       17887
    573240     17889.3
    573280     17889.4
    573320       17893
    573360     17892.1
    573400     17893.8
    573440     17896.4
    573480     17898.1
    573520       17900
    573560     17899.8
    573600     17900.3
    573640     17898.4
    573680     17902.4
    573720     17902.2
    573760     17905.4
    573800     17907.1
    573840     17911.7
    573880     17909.7
    573920     17909.3
    573960     17910.1
    574000     17912.2
    574040     17914.6
    574080     17914.7
    574120     17918.2
    574160     17917.4
    574200     17918.8
    574240     17921.6
    574280     17923.3
    574320     17925.3
    574360       17925
    574400     17925.6
    574440     17923.7
    574480     17927.5
    574520     17927.5
    574560     17930.6
    574600     17932.5
    574640     17936.9
    574680     17934.8
    574720     17934.4
    574760     17935.1
    574800     17937.3
    574840     17939.9
    574880       17940
    574920     17943.5
    574960     17942.6
    575000     17944.1
    575040     17946.8
    575080     17948.4
    575120     17950.7
    575160     17950.2
    575200     17950.7
    575240       17949
    575280     17952.8
    575320     17952.7
    575360     17955.8
    575400     17957.7
    575440     17962.1
    575480     17960.2
    575520     17959.6
    575560     17960.3
    575600     17962.4
    575640     17965.1
    575680     17965.1
    575720     17968.8
    575760     17967.9
    575800     17969.3
    575840       17972
    575880     17973.7
    575920     17975.9
    575960     17975.4
    576000       17976
    576040     17974.3
    576080     17977.9
    576120     17977.9
    576160     17981.2
    576200       17983
    576240     17987.2
    576280     17985.3
    576320       17985
    576360     17985.6
    576400     17987.7
    576440     17990.4
    576480     17990.2
    576520     17993.9
    576560       17993
    576600     17994.4
    576640     17997.3
    576680       17999
    576720     18001.1
    576760     18000.7
    576800     18001.2
    576840     17999.6
    576880     18003.3
    576920       18003
    576960     18006.4
    577000     18008.2
    577040     18012.5
    577080     18010.5
    577120     18010.2
    577160     18010.8
    577200       18013
    577240     18015.5
    577280     18015.4
    577320     18019.1
    577360     18018.2
    577400     18019.6
    577440     18022.4
    577480     18024.2
    577520     18026.4
    577560     18025.9
    577600     18026.4
    577640     18024.7
    577680     18028.5
    577720     18028.2
    577760     18031.7
    577800     18033.3
    577840     18037.8
    577880     18035.7
    577920     18035.3
    577960     18035.9
    578000     18038.1
    578040     18040.6
    578080     18040.6
    578120     18044.4
    578160     18043.3
    578200     18044.8
    578240     18047.5
    578280     18049.6
    578320     18051.5
    578360     18050.9
    578400     18051.4
    578440     18049.9
    578480     18053.8
    578520     18053.3
    578560     18056.9
    578600     18058.4
    578640     18062.9
    578680     18060.9
    578720     18060.5
    578760     18061.2
    578800     18063.3
    578840     18065.8
    578880     18065.6
    578920     18069.6
    578960     18068.6
    579000     18070.2
    579040     18072.9
    579080     18074.8
    579120     18076.7
    579160     18076.2
    579200     18076.7
    579240     18075.2
    579280     18079.1
    579320     18078.6
    579360     18082.3
    579400     18083.8
    579440     18088.2
    579480     18086.2
    579520     18085.8
    579560     18086.5
    579600     18088.6
    579640       18091
    579680     18090.7
    579720     18094.7
    579760     18093.9
    579800     18095.4
    579840     18098.2
    579880     18100.1
    579920       18102
    579960     18101.6
    580000     18101.9
    580040     18100.4
    580080     18104.3
    580120     18103.9
    580160     18107.5
    580200     18108.9
    580240     18113.6
    580280     18111.5
    580320     18111.2
    580360     18111.8
    580400     18113.9
    580440     18116.4
    580480     18115.9
    580520     18120.1
    580560     18119.3
    580600     18120.8
    580640     18123.5
    580680     18125.5
    580720     18127.3
    580760     18126.9
    580800     18127.1
    580840     18125.8
    580880     18129.5
    580920     18129.3
    580960     18132.9
    581000     18134.1
    581040     18138.9
    581080     18136.9
    581120     18136.4
    581160     18137.1
    581200       18139
    581240     18141.8
    581280     18141.3
    581320     18145.5
    581360     18144.6
    581400       18146
    581440     18148.8
    581480     18150.8
    581520     18152.7
    581560     18152.1
    581600     18152.5
    581640     18151.1
    581680     18154.8
    581720     18154.6
    581760     18158.2
    581800     18159.4
    581840     18164.3
    581880     18162.4
    581920     18161.8
    581960     18162.5
    582000     18164.3
    582040     18167.2
    582080     18166.6
    582120     18170.7
    582160       18170
    582200     18171.4
    582240     18174.2
    582280     18176.2
    582320       18178
    582360     18177.5
    582400     18177.8
    582440     18176.3
    582480     18180.2
    582520       18180
    582560     18183.6
    582600     18184.8
    582640     18189.5
    582680     18187.8
    582720     18187.1
    582760     18187.8
    582800     18189.7
    582840     18192.6
    582880       18192
    582920       18196
    582960     18195.5
    583000     18196.8
    583040     18199.5
    583080     18201.5
    583120     18203.5
    583160     18202.9
    583200     18203.1
    583240     18201.7
    583280     18205.4
    583320     18205.3
    583360     18208.9
    583400     18210.2
    583440     18214.9
    583480     18213.2
    583520     18212.5
    583560     18213.2
    583600     18215.1
    583640     18218.1
    583680     18217.2
    583720     18221.4
    583760     18220.8
    583800     18222.2
    583840     18224.8
    583880     18226.8
    583920     18228.8
    583960     18228.2
    584000     18228.4
    584040     18227.1
    584080     18230.7
    584120     18230.5
    584160     18234.2
    584200     18235.4
    584240     18240.3
    584280     18238.4
    584320     18237.6
    584360     18238.5
    584400     18240.5
    584440     18243.4
    584480     18242.6
    584520     18246.7
    584560       18246
    584600     18247.5
    584640     18250.2
    584680       18252
    584720     18253.9
    584760     18253.5
    584800     18253.7
    584840     18252.4
    584880       18256
    584920     18255.8
    584960     18259.7
    585000     18260.7
    585040     18265.6
    585080     18263.7
    585120     18262.9
    585160     18263.8
    585200     18265.9
    585240     18268.7
    585280       18268
    585320     18272.1
    585360     18271.4
    585400     18272.8
    585440     18275.4
    585480     18277.4
    585520     18279.2
    585560       18279
    585600       18279
    585640     18277.8
    585680     18281.2
    585720     18281.1
    585760       18285
    585800       18286
    585840     18290.9
    585880     18289.1
    585920     18288.3
    585960       18289
    586000     18291.2
    586040       18294
    586080     18293.3
    586120     18297.3
    586160     18296.8
    586200     18298.3
    586240     18300.7
    586280     18302.7
    586320     18304.5
    586360     18304.5
    586400     18304.3
    586440       18303
    586480     18306.3
    586520     18306.5
    586560     18310.4
    586600     18311.3
    586640     18316.2
    586680     18314.1
    586720     18313.5
    586760     18314.3
    586800     18316.5
    586840     18319.2
    586880     18318.6
    586920     18322.5
    586960     18321.9
    587000     18323.4
    587040     18326.1
    587080     18327.7
    587120     18329.8
    587160     18329.7
    587200     18329.8
    587240       18328
    587280     18331.6
    587320     18331.8
    587360     18335.7
    587400     18336.8
    587440     18341.5
    587480     18339.3
    587520     18338.9
    587560     18339.6
    587600     18341.7
    587640     18344.5
    587680     18343.9
    587720     18347.7
    587760     18347.2
    587800     18348.9
    587840     18351.3
    587880       18353
    587920     18355.2
    587960     18354.7
    588000     18355.1
    588040     18353.2
    588080     18356.8
    588120       18357
    588160     18360.9
    588200     18362.1
    588240     18366.9
    588280     18364.5
    588320     18364.1
    588360     18364.8
    588400     18366.9
    588440     18369.7
    588480     18369.3
    588520     18373.1
    588560     18372.5
    588600     18374.1
    588640     18376.6
    588680     18378.3
    588720     18380.5
    588760     18379.9
    588800     18380.2
    588840     18378.5
    588880       18382
    588920     18382.2
    588960     18386.1
    589000     18387.4
    589040       18392
    589080     18389.8
    589120     18389.3
    589160     18390.1
    589200     18392.2
    589240     18394.9
    589280     18394.6
    589320     18398.4
    589360     18397.6
    589400     18399.3
    589440     18401.7
    589480     18403.5
    589520     18405.8
    589560     18405.1
    589600     18405.5
    589640     18403.8
    589680     18407.1
    589720     18407.6
    589760     18411.4
    589800     18412.6
    589840     18417.3
    589880       18415
    589920     18414.6
    589960     18415.4
    590000     18417.4
    590040       18420
    590080     18419.9
    590120     18423.6
    590160       18423
    590200     18424.6
    590240     18426.9
    590280     18428.7
    590320       18431
    590360     18430.3
    590400     18430.8
    590440       18429
    590480     18432.4
    590520     18432.7
    590560     18436.6
    590600     18437.8
    590640     18442.5
    590680     18440.3
    590720     18439.8
    590760     18440.6
    590800     18442.6
    590840     18445.2
    590880     18445.2
    590920     18448.7
    590960     18448.1
    591000     18449.8
    591040     18452.2
    591080     18453.9
    591120     18456.2
    591160     18455.4
    591200     18455.9
    591240     18454.2
    591280     18457.6
    591320     18457.8
    591360     18461.8
    591400       18463
    591440     18467.7
    591480     18465.6
    591520       18465
    591560     18465.9
    591600     18467.8
    591640     18470.4
    591680     18470.4
    591720       18474
    591760     18473.5
    591800     18475.2
    591840     18477.5
    591880     18479.2
    591920     18481.5
    591960     18480.6
    592000     18481.1
    592040     18479.5
    592080     18482.8
    592120     18482.9
    592160     18487.3
    592200     18488.3
    592240     18493.1
    592280     18490.9
    592320     18490.2
    592360     18491.1
    592400     18493.2
    592440     18495.7
    592480     18495.5
    592520     18499.3
    592560     18498.7
    592600     18500.6
    592640     18502.7
    592680     18504.3
    592720     18506.7
    592760     18505.8
    592800     18506.3
    592840     18504.7
    592880     18508.1
    592920     18508.3
    592960     18512.5
    593000     18513.5
    593040     18518.4
    593080     18516.2
    593120     18515.5
    593160     18516.4
    593200     18518.5
    593240       18521
    593280     18520.8
    593320     18524.5
    593360     18523.9
    593400     18525.9
    593440     18527.8
    593480     18529.6
    593520       18532
    593560       18531
    593600     18531.6
    593640       18530
    593680     18533.4
    593720     18533.7
    593760     18537.7
    593800     18538.7
    593840     18543.4
    593880     18541.4
    593920     18540.8
    593960     18541.6
    594000       18544
    594040     18546.3
    594080     18546.1
    594120     18549.8
    594160     18549.1
    594200     18551.1
    594240     18553.1
    594280     18554.9
    594320     18557.4
    594360     18556.3
    594400     18556.8
    594440     18555.4
    594480     18558.9
    594520       18559
    594560     18562.9
    594600     18564.1
    594640     18568.7
    594680     18566.7
    594720     18566.2
    594760     18566.9
    594800     18569.3
    594840     18571.5
    594880     18571.4
    594920     18575.2
    594960     18574.2
    595000     18576.4
    595040     18578.3
    595080     18580.1
    595120     18582.7
    595160     18581.6
    595200     18582.1
    595240     18580.5
    595280     18584.1
    595320     18584.2
    595360     18588.1
    595400     18589.4
    595440     18594.1
    595480     18591.8
    595520     18591.5
    595560     18592.1
    595600     18594.6
    595640     18596.7
    595680     18596.7
    595720     18600.5
    595760     18599.5
    595800     18601.5
    595840     18603.7
    595880     18605.3
    595920     18607.9
    595960     18606.8
    596000     18607.4
    596040     18605.8
    596080     18609.3
    596120     18609.4
    596160     18613.4
    596200     18614.6
    596240     18619.2
    596280     18616.9
    596320     18616.8
    596360     18617.3
    596400     18619.6
    596440     18621.9
    596480       18622
    596520     18625.6
    596560     18624.7
    596600     18626.9
    596640     18628.9
    596680     18630.5
    596720     18633.1
    596760     18632.1
    596800     18632.7
    596840     18630.9
    596880     18634.6
    596920     18634.4
    596960     18638.5
    597000     18639.7
    597040     18644.2
    597080     18642.1
    597120     18641.9
    597160     18642.4
    597200     18644.8
    597240     18647.1
    597280     18647.2
    597320     18650.6
    597360     18649.9
    597400     18652.1
    597440     18654.2
    597480     18655.5
    597520     18658.3
    597560     18657.3
    597600     18657.8
    597640     18656.1
    597680     18659.9
    597720     18659.7
    597760     18663.6
    597800     18664.8
    597840     18669.2
    597880     18667.3
    597920     18667.1
    597960     18667.6
    598000       18670
    598040     18672.3
    598080     18672.3
    598120     18675.7
    598160     18674.9
    598200     18677.2
    598240     18679.4
    598280     18680.8
    598320     18683.4
    598360     18682.5
    598400       18683
    598440     18681.2
    598480     18685.1
    598520     18684.8
    598560     18688.9
    598600       18690
    598640     18694.4
    598680     18692.4
    598720     18692.3
    598760     18692.9
    598800     18695.2
    598840     18697.5
    598880     18697.5
    598920     18701.1
    598960       18700
    599000     18702.5
    599040     18704.5
    599080     18705.9
    599120     18708.6
    599160     18707.8
    599200     18708.2
    599240     18706.5
    599280     18710.3
    599320       18710
    599360       18714
    599400     18715.1
    599440     18719.5
    599480     18717.5
    599520     18717.6
    599560     18718.2
    599600     18720.3
    599640     18722.5
    599680     18722.7
    599720     18726.3
    599760     18725.2
    599800     18727.8
    599840     18729.6
    599880     18731.1
    599920     18733.8
    599960       18733
    600000     18733.6
    600040     18731.7
    600080     18735.5
    600120     18735.2
    600160     18739.2
    600200     18740.3
    600240     18744.7
    600280     18742.9
    600320     18742.7
    600360     18743.4
    600400     18745.5
    600440     18747.8
    600480     18747.9
    600520     18751.5
    600560     18750.5
    600600     18752.9
    600640     18754.8
    600680     18756.3
    600720       18759
    600760     18758.3
    600800     18758.9
    600840     18756.9
    600880     18760.7
    600920     18760.4
    600960     18764.5
    601000     18765.4
    601040     18769.9
    601080     18768.1
    601120       18768
    601160     18768.6
    601200     18770.7
    601240     18773.1
    601280     18773.2
    601320     18776.8
    601360     18775.7
    601400     18778.2
    601440       18780
    601480     18781.5
    601520     18784.2
    601560     18783.4
    601600       18784
    601640     18781.9
    601680     18785.8
    601720     18785.5
    601760     18789.7
    601800     18790.7
    601840     18795.1
    601880     18793.3
    601920     18793.3
    601960     18793.8
    602000       18796
    602040     18798.4
    602080     18798.3
    602120       18802
    602160     18800.9
    602200     18803.3
    602240       18805
    602280     18806.6
    602320     18809.3
    602360     18808.5
    602400     18809.2
    602440     18807.1
    602480     18811.1
    602520     18810.7
    602560       18815
    602600     18815.9
    602640     18820.3
    602680     18818.6
    602720     18818.5
    602760     18818.9
    602800     18821.1
    602840     18823.7
    602880     18823.5
    602920     18827.3
    602960     18826.2
    603000     18828.5
    603040     18830.3
    603080     18831.8
    603120     18834.4
    603160     18833.7
    603200     18834.5
    603240     18832.2
    603280     18836.2
    603320     18835.8
    603360     18840.1
    603400     18841.2
    603440     18845.6
    603480     18843.8
    603520     18843.6
    603560     18844.1
    603600     18846.3
    603640     18848.9
    603680     18848.5
    603720     18852.5
    603760     18851.2
    603800     18853.5
    603840     18855.5
    603880       18857
    603920     18859.6
    603960     18858.8
    604000     18859.5
    604040     18857.4
    604080     18861.4
    604120       18861
    604160     18865.3
    604200     18866.2
    604240     18870.7
    604280     18868.9
    604320     18868.8
    604360     18869.3
    604400     18871.4
    604440     18874.1
    604480     18873.6
    604520     18877.6
    604560     18876.2
    604600     18878.6
    604640     18880.7
    604680     18882.3
    604720     18884.8
    604760       18884
    604800     18884.6
    604840     18882.6
    604880     18886.6
    604920       18886
    604960     18890.4
    605000     18891.4
    605040     18895.8
    605080       18894
    605120     18893.9
    605160     18894.5
    605200     18896.8
    605240     18899.3
    605280     18898.8
    605320     18902.7
    605360     18901.4
    605400     18903.7
    605440     18905.9
    605480     18907.5
    605520     18909.9
    605560     18909.2
    605600     18909.9
    605640     18907.8
    605680     18911.8
    605720     18911.3
    605760     18915.6
    605800     18916.6
    605840       18921
    605880     18919.2
    605920     18919.2
    605960     18919.6
    606000       18922
    606040     18924.4
    606080     18923.9
    606120     18927.8
    606160     18926.5
    606200     18928.8
    606240     18931.1
    606280     18932.6
    606320     18935.1
    606360     18934.2
    606400       18935
    606440     18932.9
    606480     18936.9
    606520     18936.4
    606560     18940.8
    606600     18941.6
    606640     18946.1
    606680     18944.3
    606720     18944.3
    606760     18944.8
    606800     18947.2
    606840     18949.7
    606880     18949.1
    606920     18952.9
    606960     18951.5
    607000       18954
    607040       18956
    607080     18957.7
    607120     18960.3
    607160     18959.2
    607200     18960.1
    607240       18958
    607280     18961.9
    607320     18961.7
    607360     18966.1
    607400     18966.8
    607440     18971.3
    607480     18969.6
    607520     18969.5
    607560     18970.1
    607600     18972.4
    607640     18974.9
    607680     18974.4
    607720       18978
    607760     18976.7
    607800       18979
    607840     18981.2
    607880     18982.8
    607920     18985.6
    607960     18984.3
    608000     18985.3
    608040     18983.3
    608080     18987.2
    608120     18986.8
    608160     18991.4
    608200     18991.8
    608240     18996.5
    608280     18994.7
    608320     18994.8
    608360     18995.3
    608400     18997.7
    608440     19000.1
    608480     18999.6
    608520     19003.2
    608560     19001.9
    608600     19004.1
    608640     19006.4
    608680       19008
    608720     19010.9
    608760     19009.5
    608800     19010.4
    608840     19008.4
    608880     19012.3
    608920     19012.1
    608960     19016.5
    609000     19016.9
    609040     19021.7
    609080     19019.9
    609120       19020
    609160     19020.4
    609200     19022.8
    609240     19025.3
    609280     19024.8
    609320     19028.4
    609360       19027
    609400     19029.1
    609440     19031.6
    609480       19033
    609520     19036.2
    609560     19034.7
    609600     19035.6
    609640     19033.6
    609680     19037.4
    609720       19037
    609760     19041.6
    609800       19042
    609840       19047
    609880     19045.1
    609920     19045.1
    609960     19045.5
    610000       19048
    610040     19050.3
    610080       19050
    610120     19053.6
    610160     19052.1
    610200     19054.3
    610240     19056.8
    610280     19058.2
    610320     19061.3
    610360     19059.8
    610400     19060.7
    610440     19058.6
    610480     19062.7
    610520     19062.2
    610560     19066.6
    610600       19067
    610640     19072.1
    610680     19070.3
    610720     19070.3
    610760     19070.7
    610800       19073
    610840     19075.4
    610880     19075.1
    610920     19078.8
    610960     19077.2
    611000     19079.4
    611040     19081.9
    611080     19083.4
    611120     19086.4
    611160       19085
    611200     19085.9
    611240     19083.8
    611280     19087.9
    611320     19087.3
    611360     19091.8
    611400     19092.1
    611440     19097.2
    611480     19095.5
    611520     19095.3
    611560     19095.7
    611600     19098.2
    611640     19100.6
    611680     19100.3
    611720     19103.9
    611760     19102.3
    611800     19104.7
    611840     19107.2
    611880     19108.6
    611920     19111.5
    611960     19110.2
    612000     19111.2
    612040       19109
    612080     19113.1
    612120     19112.4
    612160     19116.9
    612200     19117.4
    612240     19122.3
    612280     19120.7
    612320     19120.4
    612360     19120.7
    612400     19123.4
    612440     19125.8
    612480     19125.5
    612520     19129.3
    612560     19127.3
    612600     19129.8
    612640     19132.4
    612680     19133.8
    612720     19136.6
    612760     19135.4
    612800     19136.3
    612840     19134.1
    612880     19138.2
    612920     19137.5
    612960     19142.1
    613000     19142.4
    613040     19147.5
    613080     19145.9
    613120     19145.5
    613160     19145.8
    613200     19148.5
    613240       19151
    613280     19150.7
    613320     19154.5
    613360     19152.5
    613400     19154.9
    613440     19157.7
    613480     19158.9
    613520     19161.8
    613560     19160.4
    613600     19161.6
    613640     19159.2
    613680     19163.4
    613720     19162.7
    613760     19167.2
    613800     19167.5
    613840     19172.6
    613880       19171
    613920     19170.7
    613960       19171
    614000     19173.6
    614040     19176.1
    614080     19175.8
    614120     19179.9
    614160     19177.6
    614200     19180.2
    614240     19182.8
    614280     19184.1
    614320       19187
    614360     19185.7
    614400     19186.7
    614440     19184.3
    614480     19188.5
    614520     19187.8
    614560     19192.4
    614600     19192.8
    614640     19197.8
    614680     19196.1
    614720     19195.9
    614760     19196.1
    614800     19198.8
    614840     19201.2
    614880     19200.9
    614920     19205.1
    614960     19202.9
    615000     19205.2
    615040       19208
    615080     19209.2
    615120     19212.2
    615160     19210.9
    615200     19211.8
    615240     19209.3
    615280     19213.6
    615320     19213.2
    615360     19217.6
    615400       19218
    615440     19223.1
    615480     19221.3
    615520     19221.1
    615560     19221.4
    615600     19223.9
    615640     19226.5
    615680     19226.2
    615720     19230.5
    615760     19228.1
    615800     19230.3
    615840     19233.2
    615880     19234.6
    615920     19237.4
    615960     19236.1
    616000     19237.1
    616040     19234.5
    616080     19238.5
    616120     19238.2
    616160     19242.7
    616200     19243.1
    616240     19248.2
    616280     19246.4
    616320     19246.3
    616360     19246.6
    616400     19249.2
    616440     19251.6
    616480     19251.3
    616520     19255.7
    616560     19253.4
    616600     19255.5
    616640     19258.3
    616680     19259.8
    616720     19262.6
    616760     19261.1
    616800     19262.1
    616840     19259.8
    616880     19263.9
    616920     19263.4
    616960     19267.8
    617000     19268.4
    617040     19273.4
    617080     19271.5
    617120     19271.4
    617160     19271.8
    617200     19274.2
    617240     19276.9
    617280     19276.4
    617320     19280.9
    617360     19278.7
    617400     19280.6
    617440     19283.4
    617480     19284.8
    617520     19287.7
    617560     19286.3
    617600     19287.4
    617640     19285.1
    617680     19289.1
    617720     19288.6
    617760       19293
    617800     19293.7
    617840     19298.6
    617880     19296.7
    617920     19296.6
    617960     19297.1
    618000     19299.5
    618040     19301.9
    618080     19301.7
    618120     19306.1
    618160     19303.8
    618200     19305.8
    618240     19308.7
    618280     19309.9
    618320     19312.8
    618360     19311.6
    618400     19312.4
    618440     19310.3
    618480     19314.3
    618520     19313.7
    618560     19318.1
    618600     19318.9
    618640     19323.9
    618680     19321.9
    618720     19321.7
    618760     19322.3
    618800     19324.6
    618840     19327.3
    618880     19326.9
    618920     19331.2
    618960       19329
    619000     19330.8
    619040     19333.9
    619080     19335.2
    619120       19338
    619160     19336.8
    619200     19337.5
    619240     19335.4
    619280     19339.4
    619320     19338.9
    619360     19343.4
    619400       19344
    619440     19349.1
    619480     19347.1
    619520     19346.8
    619560     19347.6
    619600     19349.8
    619640     19352.5
    619680       19352
    619720     19356.5
    619760     19354.2
    619800       19356
    619840       19359
    619880     19360.1
    619920       19363
    619960     19362.1
    620000     19362.6
    620040     19360.5
    620080     19364.6
    620120     19364.2
    620160     19368.6
    620200     19369.2
    620240     19374.2
    620280     19372.4
    620320     19371.9
    620360     19372.8
    620400     19374.9
    620440     19377.7
    620480     19377.1
    620520     19381.7
    620560     19379.3
    620600     19381.1
    620640     19384.3
    620680     19385.2
    620720     19388.2
    620760     19387.1
    620800       19388
    620840     19385.6
    620880     19389.9
    620920     19389.3
    620960     19393.7
    621000     19394.3
    621040     19399.3
    621080     19397.6
    621120     19396.9
    621160     19397.9
    621200       19400
    621240     19403.1
    621280     19402.3
    621320     19406.8
    621360     19404.5
    621400     19406.2
    621440     19409.4
    621480     19410.4
    621520     19413.3
    621560     19412.1
    621600     19413.2
    621640     19410.8
    621680     19415.2
    621720     19414.4
    621760     19418.8
    621800     19419.4
    621840     19424.5
    621880     19422.8
    621920     19422.2
    621960     19423.1
    622000     19425.2
    622040     19428.2
    622080     19427.5
    622120       19432
    622160     19429.7
    622200     19431.4
    622240     19434.4
    622280     19435.6
    622320     19438.5
    622360     19437.4
    622400     19438.3
    622440       19436
    622480     19440.6
    622520     19439.7
    622560       19444
    622600     19444.8
    622640     19449.6
    622680     19447.9
    622720     19447.3
    622760     19448.3
    622800     19450.3
    622840     19453.5
    622880     19452.7
    622920     19457.3
    622960     19454.9
    623000     19456.5
    623040     19459.5
    623080     19460.8
    623120     19463.7
    623160     19462.7
    623200     19463.4
    623240     19461.2
    623280     19465.7
    623320     19464.9
    623360     19469.1
    623400     19469.9
    623440     19474.7
    623480       19473
    623520     19472.6
    623560     19473.4
    623600     19475.5
    623640     19478.8
    623680     19477.8
    623720     19482.4
    623760     19480.1
    623800     19481.5
    623840     19484.7
    623880     19485.8
    623920     19488.9
    623960     19487.9
    624000     19488.4
    624040     19486.2
    624080     19490.8
    624120     19490.2
    624160     19494.3
    624200     19495.1
    624240     19499.9
    624280     19498.3
    624320     19497.8
    624360     19498.7
    624400     19500.7
    624440       19504
    624480     19502.9
    624520     19507.7
    624560     19505.2
    624600     19506.7
    624640     19509.8
    624680     19510.9
    624720       19514
    624760       19513
    624800     19513.5
    624840     19511.3
    624880       19516
    624920     19515.2
    624960     19519.5
    625000     19520.3
    625040     19525.1
    625080     19523.3
    625120     19522.9
    625160     19523.7
    625200     19525.9
    625240     19529.1
    625280     19527.9
    625320     19532.8
    625360     19530.3
    625400     19531.9
    625440       19535
    625480     19536.1
    625520     19539.3
    625560     19538.2
    625600     19538.5
    625640     19536.5
    625680     19541.2
    625720     19540.4
    625760     19544.7
    625800     19545.4
    625840     19550.3
    625880     19548.6
    625920     19548.1
    625960     19549.1
    626000     19551.1
    626040     19554.3
    626080     19553.2
    626120     19557.9
    626160     19555.4
    626200       19557
    626240     19560.3
    626280     19561.1
    626320     19564.4
    626360     19563.2
    626400     19563.6
    626440     19561.7
    626480     19566.1
    626520     19565.5
    626560     19569.7
    626600     19570.7
    626640     19575.6
    626680     19573.7
    626720     19573.2
    626760     19574.1
    626800     19576.2
    626840     19579.3
    626880     19578.3
    626920     19583.1
    626960     19580.4
    627000     19582.3
    627040     19585.3
    627080     19586.4
    627120     19589.6
    627160     19588.4
    627200     19588.7
    627240     19586.8
    627280     19591.2
    627320     19590.5
    627360     19594.7
    627400     19595.7
    627440     19600.6
    627480     19598.9
    627520     19598.3
    627560     19599.3
    627600     19601.2
    627640     19604.4
    627680     19603.6
    627720     19608.1
    627760     19605.5
    627800     19607.5
    627840     19610.4
    627880     19611.4
    627920     19614.8
    627960     19613.4
    628000     19613.7
    628040       19612
    628080     19616.1
    628120     19615.5
    628160       19620
    628200     19620.7
    628240     19625.6
    628280     19623.9
    628320     19623.4
    628360     19624.2
    628400     19626.2
    628440     19629.6
    628480     19628.7
    628520     19633.2
    628560     19630.5
    628600     19632.2
    628640     19635.5
    628680     19636.4
    628720     19640.1
    628760     19638.7
    628800     19638.8
    628840     19637.1
    628880     19641.3
    628920     19640.7
    628960     19645.1
    629000     19645.8
    629040     19650.5
    629080     19648.9
    629120     19648.5
    629160     19649.2
    629200     19651.1
    629240     19654.9
    629280     19653.8
    629320     19658.3
    629360     19655.6
    629400     19657.4
    629440     19660.6
    629480     19661.3
    629520     19665.1
    629560     19663.7
    629600       19664
    629640     19662.3
    629680     19666.4
    629720     19665.9
    629760     19670.2
    629800       19671
    629840     19675.6
    629880     19674.2
    629920     19673.8
    629960     19674.4
    630000     19676.4
    630040     19680.1
    630080     19679.2
    630120     19683.7
    630160     19680.6
    630200     19682.8
    630240     19685.8
    630280     19686.7
    630320     19690.3
    630360     19688.7
    630400     19689.2
    630440     19687.5
    630480     19691.4
    630520     19690.8
    630560     19695.4
    630600     19696.2
    630640     19700.7
    630680     19699.3
    630720     19698.9
    630760     19699.4
    630800     19701.3
    630840     19705.4
    630880     19704.2
    630920     19708.6
    630960     19705.8
    631000     19707.8
    631040     19710.8
    631080     19711.8
    631120     19715.4
    631160     19713.9
    631200     19714.3
    631240     19712.9
    631280     19716.7
    631320     19715.9
    631360     19720.6
    631400     19721.3
    631440     19725.7
    631480     19724.4
    631520       19724
    631560     19724.7
    631600     19726.3
    631640     19730.5
    631680     19729.3
    631720     19733.8
    631760     19731.1
    631800       19733
    631840       19736
    631880       19737
    631920     19740.6
    631960     19739.3
    632000     19739.6
    632040       19738
    632080     19741.9
    632120       19741
    632160     19745.8
    632200     19746.5
    632240       19751
    632280     19749.7
    632320     19749.2
    632360     19749.8
    632400     19751.5
    632440     19755.7
    632480     19754.6
    632520     19758.8
    632560     19756.4
    632600     19758.3
    632640     19761.2
    632680     19762.3
    632720     19765.6
    632760     19764.5
    632800     19764.7
    632840     19763.1
    632880       19767
    632920     19766.1
    632960     19771.1
    633000     19771.6
    633040     19776.2
    633080     19774.9
    633120     19774.4
    633160     19774.9
    633200     19776.8
    633240     19780.7
    633280     19779.8
    633320       19784
    633360     19781.7
    633400     19783.4
    633440     19786.5
    633480     19787.5
    633520     19791.1
    633560     19789.6
    633600     19789.9
    633640     19788.4
    633680     19792.2
    633720     19791.3
    633760     19796.4
    633800       19797
    633840     19801.4
    633880     19800.2
    633920     19799.7
    633960     19800.1
    634000     19802.1
    634040     19806.1
    634080       19805
    634120     19809.1
    634160     19806.7
    634200     19808.5
    634240     19811.9
    634280     19812.7
    634320     19816.2
    634360     19814.7
    634400     19815.2
    634440     19813.6
    634480     19817.5
    634520     19816.6
    634560     19821.6
    634600     19822.2
    634640     19826.7
    634680     19825.3
    634720     19824.8
    634760     19825.2
    634800     19827.2
    634840     19831.3
    634880     19830.2
    634920     19834.1
    634960     19831.9
    635000     19833.8
    635040     19836.9
    635080     19837.8
    635120     19841.6
    635160     19839.7
    635200     19840.2
    635240     19838.7
    635280     19842.7
    635320     19841.7
    635360     19846.7
    635400     19847.3
    635440     19851.8
    635480     19850.5
    635520       19850
    635560     19850.6
    635600     19852.2
    635640     19856.4
    635680     19855.4
    635720     19859.2
    635760     19857.1
    635800     19858.7
    635840     19862.1
    635880     19863.1
    635920     19866.8
    635960     19864.8
    636000     19865.4
    636040     19863.9
    636080     19867.7
    636120     19866.9
    636160     19871.8
    636200     19872.5
    636240     19877.1
    636280     19875.7
    636320     19875.2
    636360     19875.7
    636400     19877.3
    636440     19881.7
    636480     19880.5
    636520     19884.5
    636560     19882.4
    636600     19883.6
    636640     19887.4
    636680     19888.4
    636720     19891.8
    636760       19890
    636800     19890.8
    636840     19889.2
    636880     19892.9
    636920       19892
    636960     19896.9
    637000     19897.6
    637040     19902.2
    637080     19900.9
    637120     19900.6
    637160     19900.8
    637200     19902.5
    637240     19906.8
    637280     19905.7
    637320     19909.7
    637360     19907.7
    637400     19908.8
    637440     19912.5
    637480     19913.8
    637520     19917.1
    637560     19915.1
    637600     19915.8
    637640     19914.5
    637680     19918.1
    637720     19917.2
    637760     19922.1
    637800     19922.8
    637840     19927.5
    637880     19926.1
    637920     19925.9
    637960       19926
    638000     19927.8
    638040     19931.9
    638080       19931
    638120     19934.8
    638160     19932.9
    638200       19934
    638240     19937.8
    638280     19938.9
    638320     19942.2
    638360     19940.3
    638400     19940.9
    638440     19939.5
    638480     19943.2
    638520     19942.4
    638560     19947.4
    638600     19947.9
    638640     19952.7
    638680     19951.1
    638720     19951.1
    638760     19951.2
    638800     19952.9
    638840     19956.9
    638880       19956
    638920       19960
    638960     19957.9
    639000     19959.2
    639040     19963.1
    639080     19964.3
    639120     19967.3
    639160     19965.5
    639200     19966.1
    639240       19965
    639280     19968.3
    639320     19967.7
    639360     19972.6
    639400     19973.2
    639440     19977.8
    639480     19976.5
    639520     19976.3
    639560     19976.4
    639600     19978.1
    639640     19982.3
    639680     19981.2
    639720     19985.2
    639760     19983.1
    639800     19984.6
    639840     19988.4
    639880     19989.4
    639920     19992.6
    639960     19990.8
    640000     19991.3
    640040     19990.4
    640080     19993.6
    640120       19993
    640160       19998
    640200     19998.6
    640240     20003.1
    640280     20001.8
    640320     20001.6
    640360     20001.5
    640400     20003.5
    640440     20007.4
    640480     20006.5
    640520     20010.4
    640560     20008.4
    640600     20009.9
    640640     20013.6
    640680     20014.7
    640720       20018
    640760     20016.1
    640800     20016.6
    640840     20015.6
    640880       20019
    640920     20018.3
    640960     20023.2
    641000     20023.9
    641040     20028.4
    641080     20027.1
    641120     20026.9
    641160     20026.9
    641200     20028.9
    641240     20032.6
    641280     20031.7
    641320     20035.8
    641360     20033.8
    641400     20035.1
    641440     20038.8
    641480     20039.8
    641520     20043.3
    641560     20041.3
    641600     20041.9
    641640     20040.9
    641680     20044.2
    641720     20043.8
    641760     20048.4
    641800       20049
    641840     20053.9
    641880     20052.5
    641920     20052.3
    641960     20052.2
    642000     20054.2
    642040     20058.1
    642080     20057.1
    642120     20061.3
    642160     20059.1
    642200     20060.3
    642240     20064.2
    642280     20065.1
    642320     20068.7
    642360     20066.7
    642400     20067.1
    642440     20066.3
    642480     20069.5
    642520     20069.1
    642560     20073.9
    642600     20074.4
    642640     20079.3
    642680     20077.7
    642720     20077.7
    642760     20077.6
    642800     20079.7
    642840     20083.5
    642880     20082.5
    642920     20086.6
    642960     20084.6
    643000     20085.8
    643040     20089.6
    643080     20090.5
    643120     20094.1
    643160       20092
    643200     20092.4
    643240     20091.7
    643280     20094.8
    643320     20094.6
    643360     20099.2
    643400     20099.8
    643440     20104.6
    643480     20102.9
    643520       20103
    643560       20103
    643600     20104.9
    643640     20108.8
    643680     20107.9
    643720       20112
    643760       20110
    643800     20110.9
    643840       20115
    643880     20115.7
    643920     20119.5
    643960     20117.5
    644000     20117.9
    644040     20117.1
    644080     20120.2
    644120     20119.8
    644160     20124.5
    644200     20125.2
    644240     20129.9
    644280     20128.1
    644320     20128.5
    644360     20128.5
    644400     20130.2
    644440     20134.2
    644480     20133.3
    644520     20137.4
    644560     20135.5
    644600     20136.3
    644640     20140.6
    644680     20141.1
    644720     20144.8
    644760     20142.6
    644800     20143.3
    644840     20142.6
    644880     20145.5
    644920     20145.2
    644960     20149.8
    645000     20150.8
    645040     20155.3
    645080     20153.6
    645120     20153.9
    645160       20154
    645200     20155.8
    645240     20159.4
    645280     20158.7
    645320     20162.8
    645360       20161
    645400     20161.7
    645440     20166.1
    645480     20166.6
    645520     20170.3
    645560     20167.9
    645600     20168.9
    645640       20168
    645680     20170.9
    645720     20170.5
    645760     20175.1
    645800     20176.1
    645840     20180.8
    645880       20179
    645920       20179
    645960     20179.4
    646000     20181.2
    646040     20184.7
    646080     20184.2
    646120     20188.1
    646160     20186.5
    646200     20187.1
    646240     20191.6
    646280     20192.1
    646320     20196.1
    646360     20193.3
    646400     20194.6
    646440     20193.4
    646480     20196.5
    646520       20196
    646560     20200.4
    646600     20201.8
    646640     20206.3
    646680     20204.6
    646720     20204.6
    646760     20205.1
    646800     20206.4
    646840     20210.2
    646880     20209.6
    646920     20213.7
    646960       20212
    647000     20212.6
    647040     20217.1
    647080     20217.7
    647120     20221.6
    647160     20218.9
    647200     20220.1
    647240       20219
    647280     20221.8
    647320     20221.6
    647360     20225.7
    647400     20227.1
    647440     20231.8
    647480       20230
    647520       20230
    647560     20230.6
    647600     20231.8
    647640     20235.6
    647680     20235.1
    647720     20239.2
    647760     20237.4
    647800     20238.1
    647840     20242.6
    647880     20243.2
    647920     20247.1
    647960     20244.3
    648000     20245.8
    648040     20244.6
    648080     20247.2
    648120       20247
    648160     20251.1
    648200     20252.5
    648240     20257.4
    648280     20255.6
    648320     20255.6
    648360     20256.2
    648400     20257.1
    648440     20261.1
    648480     20260.8
    648520     20264.6
    648560     20262.8
    648600     20263.5
    648640     20268.1
    648680     20268.7
    648720     20272.6
    648760       20270
    648800     20271.3
    648840     20270.2
    648880     20272.6
    648920     20272.7
    648960     20276.7
    649000     20278.1
    649040     20282.9
    649080       20281
    649120     20281.1
    649160     20281.5
    649200     20282.7
    649240     20286.8
    649280     20286.3
    649320     20290.4
    649360     20288.3
    649400       20289
    649440     20293.7
    649480     20294.1
    649520     20298.2
    649560     20295.4
    649600       20297
    649640     20295.7
    649680     20298.1
    649720     20298.3
    649760     20302.1
    649800     20303.7
    649840     20308.4
    649880     20306.6
    649920     20306.8
    649960     20307.2
    650000     20308.3
    650040     20312.3
    650080     20311.8
    650120     20315.9
    650160     20313.9
    650200     20314.5
    650240     20319.4
    650280     20319.5
    650320     20323.8
    650360     20320.9
    650400     20322.5
    650440     20321.3
    650480     20323.6
    650520     20323.7
    650560     20327.6
    650600     20329.3
    650640       20334
    650680     20332.1
    650720     20332.4
    650760     20332.8
    650800     20333.7
    650840     20337.8
    650880     20337.4
    650920     20341.6
    650960     20339.4
    651000     20340.2
    651040       20345
    651080     20345.2
    651120     20349.5
    651160     20346.4
    651200     20348.2
    651240     20346.9
    651280     20349.3
    651320     20349.2
    651360     20353.1
    651400     20354.7
    651440     20359.5
    651480     20357.7
    651520       20358
    651560     20358.3
    651600     20359.1
    651640     20363.5
    651680     20362.9
    651720     20367.1
    651760       20365
    651800     20365.9
    651840     20370.5
    651880     20370.6
    651920       20375
    651960     20371.8
    652000     20373.9
    652040     20372.4
    652080     20374.6
    652120     20374.7
    652160     20378.6
    652200     20380.3
    652240     20385.1
    652280       20383
    652320     20383.4
    652360     20383.9
    652400     20384.7
    652440       20389
    652480     20388.4
    652520     20392.7
    652560     20390.5
    652600     20391.3
    652640     20396.1
    652680     20396.1
    652720     20400.5
    652760     20397.3
    652800     20399.6
    652840     20397.9
    652880     20400.1
    652920     20400.3
    652960       20404
    653000       20406
    653040     20410.9
    653080     20408.6
    653120       20409
    653160     20409.4
    653200     20410.3
    653240     20414.7
    653280       20414
    653320     20418.4
    653360     20416.1
    653400     20416.7
    653440     20421.6
    653480     20421.7
    653520     20425.8
    653560     20422.8
    653600       20425
    653640     20423.6
    653680     20425.7
    653720       20426
    653760     20429.6
    653800     20431.6
    653840     20436.4
    653880     20434.3
    653920     20434.5
    653960     20434.9
    654000     20435.9
    654040     20440.3
    654080     20439.4
    654120     20444.1
    654160     20441.8
    654200     20442.2
    654240     20447.3
    654280     20447.2
    654320     20451.4
    654360     20448.4
    654400     20450.5
    654440       20449
    654480     20451.5
    654520     20451.6
    654560     20455.3
    654600     20457.1
    654640       20462
    654680       20460
    654720       20460
    654760     20460.5
    654800     20461.3
    654840       20466
    654880       20465
    654920     20469.6
    654960     20467.5
    655000     20467.8
    655040     20472.8
    655080     20472.7
    655120     20477.1
    655160     20474.2
    655200     20476.2
    655240     20474.6
    655280     20477.2
    655320     20477.2
    655360       20481
    655400     20482.8
    655440     20487.8
    655480     20485.7
    655520     20485.5
    655560     20486.1
    655600     20487.2
    655640     20491.4
    655680     20490.6
    655720     20495.2
    655760       20493
    655800     20493.4
    655840     20498.7
    655880     20498.5
    655920     20502.7
    655960     20499.8
    656000       20502
    656040     20500.3
    656080     20502.8
    656120     20502.8
    656160     20506.8
    656200     20508.5
    656240     20513.6
    656280     20511.7
    656320     20511.3
    656360     20511.8
    656400     20512.9
    656440       20517
    656480     20516.4
    656520     20521.1
    656560     20518.6
    656600       20519
    656640     20524.5
    656680     20524.1
    656720     20528.4
    656760     20525.4
    656800     20527.7
    656840     20525.9
    656880     20528.5
    656920     20528.6
    656960     20532.5
    657000     20534.2
    657040     20539.3
    657080     20537.4
    657120       20537
    657160     20537.6
    657200     20538.5
    657240     20542.8
    657280     20542.2
    657320     20546.6
    657360     20544.4
    657400     20544.7
    657440       20550
    657480     20549.8
    657520     20554.1
    657560     20551.2
    657600     20553.2
    657640     20551.6
    657680     20554.4
    657720     20554.5
    657760     20558.3
    657800       20560
    657840     20565.1
    657880     20563.1
    657920     20562.6
    657960     20563.6
    658000     20564.2
    658040     20568.4
    658080       20568
    658120     20572.3
    658160     20570.2
    658200     20570.4
    658240     20575.7
    658280     20575.4
    658320     20579.7
    658360     20576.8
    658400     20578.9
    658440     20577.4
    658480     20580.2
    658520     20580.1
    658560       20584
    658600       20586
    658640       20591
    658680     20588.9
    658720     20588.5
    658760     20589.2
    658800       20590
    658840     20594.4
    658880     20593.8
    658920       20598
    658960     20596.1
    659000     20596.2
    659040     20601.2
    659080     20601.1
    659120     20605.3
    659160     20602.8
    659200     20604.6
    659240     20603.1
    659280     20606.1
    659320     20605.8
    659360     20609.8
    659400     20611.7
    659440     20616.6
    659480     20614.7
    659520     20614.3
    659560     20615.2
    659600     20615.6
    659640       20620
    659680     20619.6
    659720     20623.9
    659760     20621.9
    659800     20621.9
    659840     20627.1
    659880       20627
    659920       20631
    659960     20628.7
    660000     20630.5
    660040     20628.9
    660080     20631.9
    660120     20631.6
    660160     20635.9
    660200     20637.5
    660240     20642.5
    660280     20640.5
    660320       20640
    660360     20641.2
    660400     20641.4
    660440     20645.8
    660480     20645.4
    660520     20649.7
    660560     20647.8
    660600     20647.5
    660640     20652.8
    660680     20652.7
    660720     20656.7
    660760     20654.1
    660800     20656.3
    660840     20654.9
    660880     20657.4
    660920     20657.1
    660960     20661.5
    661000     20663.2
    661040     20668.1
    661080     20666.3
    661120     20665.8
    661160     20666.8
    661200     20667.1
    661240     20671.5
    661280     20671.1
    661320     20675.4
    661360     20673.7
    661400     20673.3
    661440     20678.5
    661480     20678.3
    661520     20682.6
    661560       20680
    661600     20682.3
    661640     20680.4
    661680       20683
    661720     20682.8
    661760     20687.3
    661800       20689
    661840     20693.9
    661880       20692
    661920     20691.7
    661960     20692.4
    662000       20693
    662040     20697.4
    662080       20697
    662120     20701.1
    662160     20699.5
    662200     20699.2
    662240     20704.3
    662280     20704.2
    662320     20708.5
    662360     20705.8
    662400     20708.1
    662440     20706.3
    662480     20708.7
    662520     20708.4
    662560     20712.8
    662600     20714.8
    662640     20719.7
    662680     20717.9
    662720     20717.4
    662760     20718.2
    662800     20718.9
    662840     20723.2
    662880     20722.7
    662920       20727
    662960     20725.4
    663000     20724.9
    663040     20730.1
    663080     20729.9
    663120     20734.2
    663160     20731.8
    663200     20733.7
    663240     20731.7
    663280     20734.4
    663320     20734.1
    663360     20738.3
    663400     20740.5
    663440     20745.3
    663480     20743.8
    663520     20743.1
    663560     20743.9
    663600     20744.5
    663640     20748.8
    663680     20748.4
    663720     20752.8
    663760       20751
    663800     20750.4
    663840     20755.7
    663880     20755.4
    663920     20759.9
    663960     20757.3
    664000     20759.3
    664040     20757.5
    664080       20760
    664120     20759.6
    664160     20764.1
    664200     20766.2
    664240     20771.2
    664280     20769.4
    664320     20768.9
    664360     20769.6
    664400     20770.1
    664440     20774.4
    664480     20774.1
    664520     20778.5
    664560     20776.8
    664600     20776.1
    664640     20781.4
    664680       20781
    664720     20785.8
    664760     20783.1
    664800     20784.9
    664840     20783.4
    664880     20785.6
    664920     20785.3
    664960     20789.9
    665000     20791.9
    665040       20797
    665080     20795.1
    665120     20794.3
    665160     20795.2
    665200     20795.7
    665240     20800.1
    665280     20799.6
    665320     20804.1
    665360     20802.4
    665400     20801.7
    665440     20806.9
    665480     20806.7
    665520     20811.5
    665560     20808.7
    665600     20810.5
    665640     20809.3
    665680     20811.3
    665720       20811
    665760     20815.6
    665800     20817.7
    665840     20822.8
    665880     20820.7
    665920     20820.2
    665960       20821
    666000     20821.6
    666040     20825.7
    666080     20825.2
    666120     20829.9
    666160     20828.3
    666200     20827.2
    666240     20832.8
    666280     20832.3
    666320     20837.3
    666360     20834.6
    666400     20836.3
    666440     20834.9
    666480     20836.9
    666520     20836.7
    666560     20841.2
    666600     20843.5
    666640     20848.5
    666680     20846.4
    666720     20845.8
    666760     20846.6
    666800     20847.2
    666840     20851.4
    666880       20851
    666920     20855.6
    666960     20853.5
    667000       20853
    667040     20858.5
    667080     20858.3
    667120     20863.1
    667160     20860.2
    667200     20861.8
    667240     20860.3
    667280     20862.6
    667320     20862.3
    667360     20866.5
    667400     20869.1
    667440       20874
    667480     20872.1
    667520     20871.4
    667560     20872.4
    667600     20872.6
    667640       20877
    667680     20876.6
    667720     20881.3
    667760     20879.3
    667800     20878.6
    667840     20884.2
    667880     20883.7
    667920     20888.9
    667960     20885.9
    668000     20887.4
    668040     20886.1
    668080     20888.3
    668120     20888.1
    668160     20892.4
    668200     20894.9
    668240     20899.6
    668280     20897.9
    668320       20897
    668360     20898.1
    668400     20898.3
    668440     20902.7
    668480     20902.5
    668520     20906.7
    668560     20905.2
    668600     20904.1
    668640     20909.8
    668680     20909.4
    668720     20914.7
    668760     20911.5
    668800       20913
    668840     20911.5
    668880     20913.9
    668920     20913.9
    668960       20918
    669000     20920.7
    669040     20925.2
    669080     20923.5
    669120     20922.7
    669160     20923.8
    669200       20924
    669240     20928.1
    669280     20928.2
    669320     20932.3
    669360       20931
    669400     20929.7
    669440     20935.4
    669480     20934.9
    669520     20940.3
    669560     20937.1
    669600     20938.6
    669640     20937.1
    669680     20939.3
    669720     20939.5
    669760     20943.8
    669800     20946.2
    669840     20950.9
    669880     20949.1
    669920     20948.4
    669960     20949.5
    670000     20949.5
    670040     20953.7
    670080     20954.1
    670120     20958.2
    670160     20956.6
    670200     20955.3
    670240     20961.2
    670280     20960.7
    670320       20966
    670360     20962.6
    670400     20964.4
    670440     20962.8
    670480       20965
    670520     20965.4
    670560     20969.2
    670600     20971.8
    670640     20976.5
    670680     20974.7
    670720     20974.2
    670760     20975.2
    670800     20975.1
    670840     20979.5
    670880     20979.8
    670920     20983.6
    670960     20982.1
    671000     20980.9
    671040     20986.9
    671080     20986.4
    671120     20991.7
    671160     20988.2
    671200     20990.1
    671240     20988.5
    671280     20990.5
    671320     20991.1
    671360     20994.8
    671400     20997.7
    671440     21002.2
    671480     21000.4
    671520     20999.8
    671560     21000.8
    671600     21000.8
    671640     21005.1
    671680     21005.4
    671720     21009.2
    671760     21007.8
    671800     21006.7
    671840     21012.6
    671880     21011.9
    671920     21017.2
    671960       21014
    672000     21015.7
    672040     21014.1
    672080     21016.3
    672120     21016.8
    672160     21020.2
    672200     21023.4
    672240     21027.8
    672280     21025.9
    672320     21025.2
    672360     21026.4
    672400     21026.5
    672440     21030.5
    672480     21030.8
    672520     21034.8
    672560     21033.4
    672600     21032.1
    672640     21038.2
    672680     21037.7
    672720     21042.9
    672760     21039.6
    672800     21041.2
    672840     21039.7
    672880     21041.8
    672920     21042.3
    672960     21045.7
    673000     21048.9
    673040     21053.4
    673080     21051.5
    673120     21050.6
    673160     21052.1
    673200     21051.9
    673240     21056.1
    673280     21056.4
    673320     21060.5
    673360     21058.9
    673400     21057.6
    673440     21063.8
    673480     21063.2
    673520     21068.4
    673560       21065
    673600       21067
    673640     21065.4
    673680     21067.4
    673720     21067.9
    673760     21071.3
    673800     21074.5
    673840     21078.9
    673880     21077.3
    673920     21076.2
    673960     21077.7
    674000     21077.7
    674040     21081.5
    674080       21082
    674120     21086.1
    674160     21084.4
    674200     21083.1
    674240     21089.4
    674280     21088.8
    674320     21093.7
    674360     21090.6
    674400     21092.7
    674440     21090.9
    674480       21093
    674520     21093.4
    674560     21096.7
    674600     21099.8
    674640     21104.4
    674680     21102.6
    674720     21101.8
    674760     21103.1
    674800     21103.1
    674840     21106.8
    674880     21107.1
    674920     21111.6
    674960     21109.9
    675000     21108.7
    675040     21114.9
    675080     21113.9
    675120     21118.9
    675160     21115.9
    675200     21118.1
    675240     21116.3
    675280     21118.5
    675320     21118.9
    675360       21122
    675400     21125.3
    675440     21129.8
    675480     21128.2
    675520     21127.3
    675560     21128.6
    675600     21128.5
    675640     21132.1
    675680     21132.6
    675720       21137
    675760     21135.2
    675800       21134
    675840     21140.1
    675880     21139.4
    675920     21144.3
    675960     21141.4
    676000     21143.6
    676040     21141.7
    676080     21143.7
    676120     21144.3
    676160     21147.4
    676200     21150.7
    676240     21155.4
    676280     21153.7
    676320     21152.8
    676360       21154
    676400       21154
    676440     21157.7
    676480     21158.3
    676520     21162.7
    676560     21160.5
    676600     21159.5
    676640     21165.7
    676680     21164.9
    676720     21169.6
    676760     21166.8
    676800     21168.9
    676840     21167.3
    676880     21169.1
    676920     21169.7
    676960     21172.8
    677000     21176.1
    677040     21180.8
    677080     21179.1
    677120     21178.2
    677160     21179.5
    677200     21179.4
    677240     21183.1
    677280     21183.6
    677320       21188
    677360       21186
    677400       21185
    677440     21191.4
    677480     21190.3
    677520       21195
    677560     21192.3
    677600     21194.2
    677640     21192.7
    677680     21194.5
    677720     21194.9
    677760     21198.2
    677800     21201.7
    677840     21206.1
    677880     21204.5
    677920     21203.5
    677960     21205.1
    678000     21204.8
    678040     21208.5
    678080       21209
    678120     21213.2
    678160     21211.4
    678200     21210.5
    678240       21217
    678280     21215.8
    678320     21220.5
    678360     21217.8
    678400     21219.5
    678440     21218.3
    678480     21219.9
    678520     21220.3
    678560     21223.6
    678600     21227.1
    678640     21231.5
    678680     21229.8
    678720       21229
    678760     21230.5
    678800     21230.3
    678840       21234
    678880     21234.5
    678920     21238.6
    678960     21236.7
    679000     21235.8
    679040     21242.3
    679080       21241
    679120     21245.9
    679160     21243.3
    679200     21244.9
    679240     21243.4
    679280     21245.3
    679320     21245.7
    679360     21248.7
    679400     21252.3
    679440       21257
    679480     21255.4
    679520     21254.5
    679560     21255.8
    679600     21255.6
    679640     21259.3
    679680     21259.9
    679720       21264
    679760     21262.2
    679800     21261.2
    679840     21267.7
    679880     21266.5
    679920     21271.2
    679960     21268.7
    680000     21270.4
    680040     21268.7
    680080     21270.6
    680120     21271.2
    680160     21274.1
    680200     21277.6
    680240     21282.3
    680280     21280.9
    680320     21279.8
    680360     21281.3
    680400     21280.9
    680440     21284.8
    680480     21285.3
    680520     21289.3
    680560     21287.6
    680600     21286.7
    680640     21292.9
    680680     21291.9
    680720     21296.6
    680760       21294
    680800     21295.8
    680840     21294.1
    680880       21296
    680920     21296.5
    680960     21299.3
    681000     21302.7
    681040     21307.5
    681080     21306.3
    681120     21305.3
    681160     21306.6
    681200     21306.1
    681240     21310.1
    681280     21310.6
    681320     21314.6
    681360     21312.7
    681400     21311.9
    681440     21318.1
    681480     21317.3
    681520       21322
    681560     21319.6
    681600       21321
    681640     21319.4
    681680     21321.3
    681720       21322
    681760     21324.5
    681800     21328.3
    681840     21332.9
    681880     21331.5
    681920     21330.3
    681960     21331.7
    682000     21331.3
    682040     21335.3
    682080     21335.7
    682120       21340
    682160       21338
    682200     21337.3
    682240     21343.6
    682280     21342.7
    682320     21347.3
    682360     21344.9
    682400     21346.3
    682440     21344.4
    682480     21346.6
    682520     21347.2
    682560     21349.8
    682600     21353.3
    682640     21358.1
    682680       21357
    682720     21355.4
    682760     21356.9
    682800     21356.6
    682840     21360.5
    682880     21360.9
    682920     21365.2
    682960     21363.3
    683000     21362.4
    683040     21368.9
    683080     21368.1
    683120     21372.8
    683160     21370.3
    683200     21371.5
    683240     21369.9
    683280     21371.8
    683320     21372.3
    683360     21375.2
    683400     21378.5
    683440     21383.2
    683480     21382.4
    683520     21380.6
    683560     21382.1
    683600     21381.6
    683640       21386
    683680     21386.3
    683720     21390.4
    683760     21388.6
    683800     21387.6
    683840     21394.2
    683880     21393.3
    683920       21398
    683960     21395.4
    684000     21396.5
    684040     21394.9
    684080     21397.2
    684120     21397.6
    684160     21400.3
    684200     21403.6
    684240     21408.5
    684280     21407.7
    684320       21406
    684360     21407.4
    684400     21406.7
    684440     21411.3
    684480     21411.6
    684520     21415.6
    684560     21413.9
    684600     21412.9
    684640     21419.4
    684680     21418.6
    684720     21423.3
    684760     21420.7
    684800     21421.6
    684840     21420.1
    684880     21422.6
    684920     21422.7
    684960     21425.5
    685000     21428.7
    685040     21433.8
    685080     21432.9
    685120     21431.1
    685160     21432.8
    685200     21431.9
    685240     21436.5
    685280     21436.7
    685320     21440.9
    685360       21439
    685400     21438.2
    685440     21444.7
    685480     21443.8
    685520     21448.7
    685560       21446
    685600     21446.7
    685640     21445.1
    685680     21447.8
    685720     21448.1
    685760     21450.6
    685800     21453.9
    685840     21458.9
    685880     21458.1
    685920     21456.4
    685960     21458.1
    686000     21457.1
    686040     21461.6
    686080       21462
    686120       21466
    686160     21464.2
    686200     21463.6
    686240     21469.9
    686280     21468.8
    686320       21474
    686360     21471.2
    686400       21472
    686440     21470.5
    686480     21472.9
    686520     21473.2
    686560     21475.7
    686600     21479.1
    686640     21484.1
    686680     21483.2
    686720     21481.8
    686760     21483.4
    686800     21482.1
    686840     21486.7
    686880     21487.3
    686920     21491.1
    686960     21489.5
    687000       21489
    687040     21495.1
    687080       21494
    687120     21499.4
    687160     21496.5
    687200     21497.3
    687240     21495.8
    687280     21497.9
    687320     21498.3
    687360       21501
    687400     21504.3
    687440     21509.4
    687480     21508.2
    687520     21506.9
    687560     21508.4
    687600     21507.4
    687640       21512
    687680     21512.5
    687720     21516.2
    687760     21514.7
    687800     21514.4
    687840     21520.4
    687880       21519
    687920     21524.6
    687960     21521.8
    688000     21522.5
    688040     21520.8
    688080     21523.4
    688120     21523.6
    688160     21526.3
    688200     21529.6
    688240     21534.4
    688280     21533.3
    688320       21532
    688360     21533.5
    688400     21532.6
    688440     21536.9
    688480     21537.8
    688520     21541.3
    688560     21539.8
    688600     21539.6
    688640     21545.6
    688680     21544.2
    688720     21549.6
    688760     21547.1
    688800     21547.6
    688840     21546.2
    688880     21548.7
    688920     21548.8
    688960     21551.7
    689000     21554.9
    689040     21559.4
    689080     21558.5
    689120     21557.5
    689160     21558.9
    689200       21558
    689240     21562.3
    689280     21562.9
    689320     21566.4
    689360     21565.1
    689400     21564.6
    689440     21570.8
    689480     21569.4
    689520     21574.8
    689560     21572.3
    689600     21572.7
    689640     21571.3
    689680       21574
    689720     21573.9
    689760       21577
    689800     21580.1
    689840     21584.6
    689880     21583.7
    689920     21582.4
    689960     21584.2
    690000     21583.3
    690040     21587.4
    690080     21588.2
    690120     21591.7
    690160     21590.3
    690200     21589.8
    690240     21595.9
    690280     21594.6
    690320     21600.3
    690360     21597.4
    690400     21597.8
    690440     21596.5
    690480     21598.9
    690520     21599.1
    690560     21602.2
    690600     21605.3
    690640       21610
    690680     21608.9
    690720     21607.7
    690760     21609.4
    690800     21608.3
    690840     21612.7
    690880     21613.3
    690920     21616.9
    690960     21615.5
    691000     21614.8
    691040       21621
    691080     21619.9
    691120     21625.7
    691160     21622.5
    691200     21622.9
    691240     21621.7
    691280     21624.2
    691320     21624.3
    691360     21627.4
    691400     21630.6
    691440     21635.1
    691480     21634.3
    691520       21633
    691560     21634.4
    691600     21633.5
    691640     21637.9
    691680     21638.7
    691720     21642.1
    691760     21640.6
    691800     21639.8
    691840     21646.3
    691880       21645
    691920     21650.8
    691960     21647.7
    692000     21648.2
    692040     21646.8
    692080     21649.2
    692120     21649.5
    692160     21652.8
    692200     21655.8
    692240     21660.5
    692280     21659.5
    692320     21658.3
    692360     21659.6
    692400     21658.6
    692440     21662.9
    692480     21663.7
    692520     21667.1
    692560     21665.9
    692600       21665
    692640     21671.4
    692680     21670.1
    692720     21676.2
    692760     21672.7
    692800     21673.3
    692840       21672
    692880     21674.5
    692920     21674.9
    692960     21678.1
    693000       21681
    693040     21685.7
    693080     21684.7
    693120     21683.5
    693160     21684.8
    693200     21683.7
    693240     21688.3
    693280     21689.1
    693320     21692.3
    693360     21691.3
    693400     21690.6
    693440     21696.5
    693480     21695.4
    693520     21701.4
    693560       21698
    693600     21698.6
    693640     21697.3
    693680     21699.8
    693720     21700.1
    693760     21702.9
    693800     21706.2
    693840     21710.8
    693880     21709.8
    693920     21708.6
    693960     21710.1
    694000     21708.8
    694040     21713.4
[truncated: 175,928 more chars]
