# Supplementary material for: Comment on 'Valid molecular dynamics simulations of human hemoglobin require a surprisingly large box size'
Source: eLife. 2019 Jun 20;8:e44718. doi: 10.7554/eLife.44718 (PMC6586461; doi:10.7554/eLife.44718)
Supplement: Figure 2—figure supplement 1—source data 1. — The zip archive contains a README file describing which source files correspond to the different panels. [file elife-44718-fig2-figsupp1-data1.zip › figure2_SI/panel_C/box1/16/msd.xvg]

# This file was created Thu Mar 28 19:54:13 2019
# Created by:
#             :-) GROMACS - gmx msd, 2018.3-dev-20180823-5d5eb38 (-:
# 
# Executable:   /usr/local/gromacs/2018/2018.3-impi2017-fftw337-gcc640-cuda91/bin/gmx
# Data prefix:  /usr/local/gromacs/2018/2018.3-impi2017-fftw337-gcc640-cuda91
# Working dir:  /home/vgapsys/project/hemoglobin/ubq/closed_cube/box1/eq6/diffusion
# Command line:
#   gmx msd -s ../tpr.tpr -f /netmount/energy/vgapsys/hemoglobin/ubq/closed_cube/box1/eq6/traj_comp.xtc -trestart 800 -n index.ndx -o msd.xvg
# gmx msd is part of G R O M A C S:
#
# GROwing Monsters And Cloning Shrimps
#
@    title "Mean Square Displacement"
@    xaxis  label "Time (ps)"
@    yaxis  label "MSD (nm\S2\N)"
@TYPE xy
# MSD gathered over 1e+06 ps with 1251 restarts
# Diffusion constants fitted from time 100000 to 900000 ps
# D[  SOL_&_OW] = 5.1489 (+/- 0.0649) (1e-5 cm^2/s)
         0           0
        40     1.33253
        80     2.60949
       120     3.87404
       160     5.14381
       200      6.3955
       240     7.66107
       280     8.91816
       320     10.1802
       360     11.4373
       400     12.6906
       440     13.9536
       480     15.2092
       520      16.459
       560     17.7156
       600     18.9668
       640      20.219
       680     21.4653
       720     22.7222
       760     23.9749
       800     25.2361
       840      26.488
       880     27.7439
       920     28.9918
       960     30.2451
      1000     31.4932
      1040     32.7544
      1080     34.0049
      1120     35.2622
      1160       36.51
      1200     37.7624
      1240      39.018
      1280     40.2738
      1320     41.5255
      1360     42.7777
      1400      44.031
      1440     45.2845
      1480     46.5304
      1520     47.7796
      1560     49.0325
      1600     50.2945
      1640     51.5453
      1680     52.8077
      1720     54.0595
      1760     55.3076
      1800     56.5543
      1840     57.8192
      1880       59.07
      1920     60.3221
      1960     61.5761
      2000     62.8232
      2040      64.076
      2080      65.331
      2120     66.5792
      2160     67.8352
      2200     69.0852
      2240     70.3364
      2280     71.5842
      2320      72.828
      2360     74.0821
      2400     75.3559
      2440     76.6022
      2480     77.8644
      2520     79.1157
      2560     80.3588
      2600     81.6038
      2640     82.8785
      2680     84.1346
      2720     85.3866
      2760     86.6396
      2800     87.8847
      2840     89.1407
      2880      90.392
      2920     91.6417
      2960      92.894
      3000     94.1442
      3040     95.3945
      3080     96.6416
      3120     97.8869
      3160     99.1416
      3200     100.417
      3240      101.67
      3280     102.927
      3320     104.176
      3360     105.419
      3400     106.661
      3440     107.947
      3480     109.195
      3520      110.45
      3560      111.71
      3600     112.953
      3640      114.21
      3680     115.467
      3720      116.71
      3760     117.962
      3800     119.206
      3840     120.458
      3880     121.705
      3920     122.946
      3960     124.209
      4000     125.486
      4040     126.734
      4080     127.995
      4120     129.246
      4160     130.488
      4200     131.724
      4240     133.015
      4280     134.261
      4320     135.516
      4360     136.771
      4400     138.021
      4440     139.273
      4480     140.531
      4520     141.774
      4560      143.02
      4600      144.27
      4640     145.527
      4680     146.772
      4720     148.007
      4760     149.271
      4800     150.548
      4840     151.797
      4880     153.056
      4920     154.307
      4960     155.543
      5000     156.781
      5040     158.073
      5080     159.316
      5120     160.571
      5160     161.835
      5200     163.086
      5240     164.343
      5280     165.607
      5320     166.844
      5360     168.091
      5400     169.345
      5440     170.599
      5480     171.843
      5520     173.073
      5560      174.33
      5600     175.614
      5640     176.859
      5680      178.12
      5720     179.373
      5760     180.609
      5800     181.845
      5840     183.149
      5880     184.388
      5920     185.649
      5960     186.914
      6000     188.158
      6040     189.423
      6080     190.679
      6120     191.917
      6160     193.165
      6200      194.42
      6240     195.678
      6280     196.922
      6320     198.146
      6360     199.405
      6400     200.687
      6440     201.935
      6480     203.204
      6520     204.454
      6560     205.686
      6600     206.915
      6640     208.226
      6680     209.457
      6720     210.716
      6760     211.984
      6800     213.227
      6840      214.49
      6880     215.741
      6920     216.977
      6960     218.227
      7000     219.486
      7040     220.739
      7080     221.983
      7120     223.203
      7160     224.457
      7200     225.751
      7240     227.001
      7280     228.263
      7320     229.521
      7360     230.749
      7400     231.979
      7440     233.294
      7480     234.528
      7520     235.786
      7560     237.054
      7600     238.301
      7640     239.559
      7680     240.816
      7720     242.051
      7760     243.295
      7800     244.552
      7840      245.81
      7880     247.056
      7920     248.274
      7960     249.531
      8000     250.823
      8040     252.075
      8080     253.346
      8120       254.6
      8160     255.834
      8200     257.057
      8240     258.383
      8280      259.61
      8320     260.869
      8360     262.141
      8400     263.386
      8440     264.642
      8480     265.899
      8520     267.135
      8560     268.382
      8600     269.639
      8640     270.897
      8680     272.144
      8720     273.356
      8760     274.612
      8800     275.912
      8840     277.161
      8880     278.426
      8920     279.684
      8960     280.917
      9000      282.14
      9040     283.468
      9080     284.695
      9120     285.955
      9160     287.238
      9200     288.485
      9240     289.735
      9280     290.994
      9320     292.226
      9360     293.471
      9400      294.73
      9440      295.99
      9480     297.232
      9520     298.443
      9560     299.693
      9600     300.996
      9640     302.249
      9680     303.516
      9720     304.775
      9760     306.007
      9800     307.227
      9840      308.56
      9880     309.789
      9920     311.048
      9960     312.327
     10000     313.573
     10040     314.822
     10080     316.085
     10120     317.314
     10160     318.564
     10200     319.823
     10240     321.084
     10280      322.32
     10320     323.528
     10360      324.78
     10400     326.085
     10440     327.337
     10480     328.607
     10520     329.864
     10560     331.098
     10600     332.313
     10640     333.651
     10680      334.87
     10720      336.13
     10760     337.416
     10800     338.664
     10840     339.911
     10880     341.173
     10920     342.398
     10960     343.649
     11000     344.912
     11040     346.174
     11080     347.409
     11120     348.612
     11160     349.873
     11200     351.179
     11240     352.423
     11280     353.699
     11320     354.955
     11360     356.191
     11400     357.406
     11440     358.751
     11480     359.964
     11520     361.218
     11560     362.513
     11600     363.762
     11640     365.008
     11680     366.269
     11720     367.498
     11760     368.752
     11800      370.02
     11840     371.274
     11880     372.514
     11920     373.709
     11960     374.967
     12000     376.277
     12040     377.526
     12080     378.804
     12120     380.066
     12160     381.298
     12200     382.515
     12240      383.86
     12280     385.075
     12320     386.327
     12360     387.628
     12400     388.881
     12440     390.121
     12480     391.379
     12520     392.618
     12560     393.871
     12600     395.143
     12640       396.4
     12680     397.636
     12720     398.834
     12760     400.088
     12800     401.402
     12840     402.656
     12880     403.935
     12920     405.196
     12960     406.427
     13000     407.635
     13040     408.993
     13080       410.2
     13120     411.458
     13160     412.758
     13200      414.01
     13240     415.248
     13280      416.51
     13320     417.748
     13360         419
     13400     420.267
     13440     421.531
     13480     422.758
     13520     423.954
     13560     425.215
     13600     426.527
     13640     427.779
     13680     429.062
     13720     430.325
     13760     431.553
     13800      432.76
     13840     434.118
     13880     435.327
     13920     436.576
     13960     437.881
     14000     439.133
     14040     440.371
     14080     441.638
     14120     442.876
     14160     444.125
     14200     445.389
     14240     446.657
     14280     447.888
     14320     449.085
     14360     450.339
     14400     451.655
     14440     452.902
     14480     454.185
     14520     455.446
     14560      456.67
     14600      457.88
     14640     459.243
     14680     460.453
     14720     461.707
     14760     463.008
     14800      464.26
     14840     465.491
     14880     466.759
     14920         468
     14960      469.25
     15000      470.51
     15040     471.776
     15080      473.01
     15120     474.204
     15160     475.456
     15200     476.775
     15240      478.03
     15280     479.313
     15320     480.579
     15360     481.802
     15400     483.007
     15440     484.376
     15480     485.579
     15520     486.834
     15560     488.151
     15600     489.397
     15640      490.63
     15680     491.894
     15720     493.131
     15760      494.38
     15800     495.654
     15840      496.92
     15880     498.151
     15920     499.336
     15960     500.591
     16000     501.911
     16040     503.161
     16080     504.448
     16120     505.713
     16160     506.936
     16200     508.137
     16240     509.512
     16280     510.719
     16320     511.971
     16360     513.292
     16400     514.542
     16440     515.768
     16480     517.034
     16520     518.273
     16560     519.521
     16600      520.79
     16640     522.057
     16680     523.288
     16720     524.472
     16760     525.731
     16800     527.054
     16840     528.308
     16880     529.591
     16920     530.854
     16960     532.071
     17000     533.271
     17040     534.655
     17080     535.851
     17120     537.104
     17160     538.427
     17200      539.67
     17240     540.905
     17280     542.168
     17320     543.411
     17360     544.659
     17400     545.929
     17440     547.199
     17480      548.43
     17520     549.609
     17560     550.875
     17600     552.201
     17640     553.454
     17680     554.737
     17720     556.004
     17760     557.219
     17800     558.414
     17840     559.799
     17880     560.993
     17920     562.248
     17960     563.575
     18000     564.822
     18040     566.054
     18080      567.32
     18120     568.561
     18160     569.806
     18200     571.082
     18240     572.353
     18280     573.582
     18320     574.758
     18360     576.029
     18400     577.363
     18440     578.617
     18480     579.896
     18520     581.165
     18560     582.379
     18600     583.574
     18640     584.958
     18680     586.154
     18720     587.402
     18760     588.727
     18800     589.975
     18840     591.198
     18880     592.464
     18920     593.707
     18960     594.953
     19000     596.231
     19040     597.502
     19080     598.731
     19120     599.908
     19160     601.178
     19200     602.517
     19240     603.768
     19280     605.054
     19320      606.32
     19360     607.525
     19400     608.721
     19440     610.112
     19480     611.303
     19520     612.553
     19560     613.886
     19600     615.131
     19640     616.352
     19680     617.618
     19720     618.857
     19760     620.106
     19800     621.382
     19840     622.647
     19880      623.88
     19920     625.055
     19960     626.327
     20000     627.666
     20040     628.926
     20080     630.207
     20120     631.472
     20160     632.681
     20200     633.873
     20240     635.277
     20280     636.459
     20320     637.708
     20360     639.047
     20400     640.292
     20440      641.51
     20480     642.776
     20520     644.008
     20560     645.252
     20600     646.532
     20640       647.8
     20680     649.027
     20720     650.197
     20760      651.48
     20800      652.82
     20840     654.073
     20880     655.363
     20920     656.619
     20960      657.83
     21000     659.014
     21040     660.419
     21080     661.598
     21120     662.847
     21160     664.187
     21200     665.431
     21240     666.649
     21280     667.915
     21320     669.153
     21360     670.392
     21400     671.667
     21440     672.941
     21480     674.174
     21520     675.338
     21560     676.612
     21600     677.958
     21640     679.209
     21680     680.497
     21720     681.754
     21760     682.966
     21800     684.142
     21840     685.561
     21880     686.737
     21920     687.988
     21960     689.328
     22000     690.567
     22040     691.783
     22080     693.057
     22120     694.299
     22160     695.532
     22200     696.806
     22240     698.083
     22280     699.315
     22320     700.478
     22360     701.754
     22400     703.111
     22440     704.356
     22480      705.65
     22520     706.904
     22560     708.112
     22600     709.291
     22640     710.708
     22680     711.885
     22720     713.129
     22760     714.477
     22800     715.715
     22840     716.934
     22880     718.208
     22920     719.442
     22960     720.677
     23000     721.954
     23040     723.226
     23080     724.463
     23120     725.617
     23160     726.897
     23200      728.25
     23240     729.498
     23280      730.79
     23320     732.048
     23360     733.247
     23400     734.422
     23440     735.847
     23480     737.022
     23520     738.267
     23560     739.617
     23600     740.855
     23640     742.074
     23680     743.344
     23720     744.576
     23760     745.812
     23800     747.083
     23840     748.359
     23880     749.597
     23920     750.742
     23960     752.021
     24000     753.373
     24040     754.622
     24080     755.921
     24120     757.174
     24160     758.378
     24200     759.552
     24240     760.978
     24280     762.145
     24320     763.395
     24360     764.745
     24400     765.985
     24440     767.199
     24480     768.475
     24520     769.702
     24560     770.937
     24600     772.211
     24640     773.484
     24680     774.716
     24720     775.856
     24760     777.132
     24800     778.494
     24840     779.735
     24880      781.03
     24920     782.285
     24960     783.486
     25000     784.661
     25040     786.094
     25080     787.264
     25120     788.504
     25160     789.857
     25200       791.1
     25240     792.311
     25280     793.581
     25320      794.81
     25360     796.042
     25400     797.318
     25440     798.588
     25480     799.825
     25520     800.957
     25560     802.241
     25600     803.603
     25640     804.839
     25680     806.144
     25720     807.393
     25760     808.589
     25800     809.762
     25840     811.205
     25880     812.368
     25920     813.607
     25960     814.964
     26000       816.2
     26040     817.411
     26080     818.682
     26120     819.901
     26160     821.141
     26200     822.414
     26240     823.685
     26280     824.917
     26320     826.039
     26360     827.328
     26400     828.695
     26440     829.934
     26480     831.236
     26520     832.484
     26560     833.684
     26600     834.852
     26640     836.303
     26680     837.456
     26720       838.7
     26760     840.058
     26800     841.293
     26840     842.503
     26880     843.766
     26920     844.988
     26960     846.227
     27000     847.504
     27040     848.776
     27080     850.011
     27120     851.131
     27160     852.423
     27200     853.793
     27240     855.037
     27280     856.336
     27320     857.586
     27360     858.778
     27400     859.944
     27440     861.399
     27480     862.546
     27520     863.795
     27560      865.16
     27600      866.39
     27640       867.6
     27680     868.867
     27720     870.089
     27760     871.332
     27800     872.603
     27840     873.874
     27880     875.102
     27920     876.224
     27960     877.516
     28000     878.884
     28040     880.127
     28080     881.424
     28120     882.687
     28160     883.875
     28200     885.037
     28240       886.5
     28280     887.646
     28320     888.898
     28360     890.259
     28400     891.491
     28440     892.698
     28480     893.967
     28520     895.196
     28560     896.437
     28600     897.708
     28640     898.974
     28680     900.205
     28720      901.32
     28760     902.623
     28800      903.99
     28840     905.235
     28880      906.53
     28920     907.794
     28960     908.979
     29000     910.135
     29040     911.605
     29080     912.752
     29120         914
     29160     915.365
     29200     916.594
     29240     917.795
     29280     919.073
     29320     920.302
     29360     921.543
     29400     922.811
     29440     924.082
     29480      925.31
     29520     926.428
     29560     927.725
     29600     929.096
     29640     930.343
     29680     931.642
     29720     932.903
     29760     934.088
     29800     935.244
     29840     936.719
     29880     937.865
     29920     939.114
     29960     940.479
     30000     941.712
     30040     942.913
     30080     944.184
     30120     945.414
     30160     946.647
     30200     947.918
     30240     949.187
     30280     950.414
     30320     951.532
     30360     952.822
     30400     954.198
     30440     955.437
     30480     956.747
     30520     958.006
     30560     959.194
     30600     960.339
     30640     961.822
     30680     962.967
     30720     964.217
     30760     965.584
     30800     966.812
     30840     968.017
     30880     969.292
     30920     970.521
     30960     971.755
     31000     973.025
     31040     974.292
     31080     975.512
     31120     976.624
     31160     977.912
     31200     979.296
     31240     980.535
     31280     981.852
     31320      983.11
     31360     984.294
     31400     985.439
     31440     986.928
     31480      988.07
     31520     989.316
     31560     990.687
     31600     991.915
     31640     993.121
     31680     994.396
     31720     995.615
     31760     996.842
     31800     998.118
     31840     999.382
     31880      1000.6
     31920     1001.71
     31960        1003
     32000     1004.39
     32040     1005.64
     32080     1006.95
     32120      1008.2
     32160     1009.39
     32200     1010.53
     32240     1012.03
     32280     1013.16
     32320      1014.4
     32360     1015.77
     32400        1017
     32440     1018.21
     32480     1019.48
     32520     1020.71
     32560     1021.93
     32600      1023.2
     32640     1024.47
     32680     1025.69
     32720     1026.79
     32760     1028.08
     32800     1029.47
     32840     1030.71
     32880     1032.04
     32920     1033.29
     32960     1034.47
     33000     1035.61
     33040     1037.11
     33080     1038.25
     33120     1039.49
     33160     1040.87
     33200     1042.09
     33240     1043.31
     33280     1044.58
     33320      1045.8
     33360     1047.02
     33400     1048.29
     33440     1049.56
     33480     1050.79
     33520     1051.88
     33560     1053.17
     33600     1054.57
     33640     1055.82
     33680     1057.14
     33720     1058.38
     33760     1059.57
     33800     1060.69
     33840      1062.2
     33880     1063.33
     33920     1064.58
     33960     1065.95
     34000     1067.18
     34040     1068.38
     34080     1069.66
     34120     1070.88
     34160     1072.09
     34200     1073.36
     34240     1074.64
     34280     1075.86
     34320     1076.95
     34360     1078.24
     34400     1079.64
     34440     1080.89
     34480     1082.21
     34520     1083.47
     34560     1084.64
     34600     1085.75
     34640     1087.27
     34680      1088.4
     34720     1089.65
     34760     1091.02
     34800     1092.25
     34840     1093.46
     34880     1094.73
     34920     1095.95
     34960     1097.17
     35000     1098.44
     35040      1099.7
     35080     1100.93
     35120     1102.01
     35160      1103.3
     35200      1104.7
     35240     1105.95
     35280     1107.26
     35320     1108.51
     35360     1109.69
     35400     1110.79
     35440     1112.32
     35480     1113.44
     35520     1114.69
     35560     1116.07
     35600      1117.3
     35640     1118.51
     35680     1119.78
     35720        1121
     35760     1122.21
     35800     1123.48
     35840     1124.75
     35880     1125.97
     35920     1127.04
     35960     1128.33
     36000     1129.74
     36040     1130.98
     36080      1132.3
     36120     1133.56
     36160     1134.72
     36200     1135.82
     36240     1137.36
     36280     1138.48
     36320     1139.72
     36360      1141.1
     36400     1142.34
     36440     1143.53
     36480     1144.81
     36520     1146.02
     36560     1147.24
     36600     1148.51
     36640     1149.78
     36680        1151
     36720     1152.07
     36760     1153.35
     36800     1154.76
     36840     1156.01
     36880     1157.32
     36920     1158.59
     36960     1159.75
     37000     1160.85
     37040     1162.39
     37080     1163.51
     37120     1164.74
     37160     1166.12
     37200     1167.36
     37240     1168.55
     37280     1169.84
     37320     1171.04
     37360     1172.26
     37400     1173.53
     37440     1174.81
     37480     1176.02
     37520     1177.08
     37560     1178.36
     37600     1179.78
     37640     1181.03
     37680     1182.34
     37720      1183.6
     37760     1184.77
     37800     1185.86
     37840     1187.41
     37880     1188.53
     37920     1189.76
     37960     1191.14
     38000     1192.37
     38040     1193.57
     38080     1194.85
     38120     1196.05
     38160     1197.28
     38200     1198.54
     38240     1199.82
     38280     1201.04
     38320      1202.1
     38360     1203.38
     38400      1204.8
     38440     1206.05
     38480     1207.37
     38520     1208.63
     38560      1209.8
     38600     1210.88
     38640     1212.43
     38680     1213.55
     38720     1214.79
     38760     1216.17
     38800      1217.4
     38840      1218.6
     38880     1219.88
     38920     1221.07
     38960      1222.3
     39000     1223.57
     39040     1224.86
     39080     1226.07
     39120     1227.13
     39160     1228.41
     39200     1229.84
     39240      1231.1
     39280     1232.41
     39320     1233.67
     39360     1234.83
     39400     1235.91
     39440     1237.47
     39480     1238.59
     39520     1239.81
     39560      1241.2
     39600     1242.44
     39640     1243.63
     39680     1244.92
     39720     1246.11
     39760     1247.35
     39800     1248.61
     39840      1249.9
     39880     1251.11
     39920     1252.17
     39960     1253.45
     40000     1254.89
     40040     1256.14
     40080     1257.46
     40120     1258.71
     40160     1259.87
     40200     1260.95
     40240     1262.52
     40280     1263.63
     40320     1264.86
     40360     1266.25
     40400     1267.49
     40440     1268.67
     40480     1269.97
     40520     1271.16
     40560     1272.39
     40600     1273.65
     40640     1274.95
     40680     1276.15
     40720     1277.21
     40760      1278.5
     40800     1279.92
     40840     1281.18
     40880      1282.5
     40920     1283.75
     40960     1284.91
     41000        1286
     41040     1287.57
     41080     1288.67
     41120     1289.91
     41160      1291.3
     41200     1292.53
     41240     1293.72
     41280     1295.01
     41320      1296.2
     41360     1297.44
     41400      1298.7
     41440     1299.98
     41480     1301.19
     41520     1302.24
     41560     1303.53
     41600     1304.97
     41640     1306.21
     41680     1307.54
     41720     1308.79
     41760     1309.94
     41800     1311.04
     41840     1312.62
     41880     1313.72
     41920     1314.95
     41960     1316.35
     42000     1317.58
     42040     1318.76
     42080     1320.06
     42120     1321.24
     42160     1322.49
     42200     1323.74
     42240     1325.04
     42280     1326.25
     42320     1327.29
     42360     1328.58
     42400     1330.03
     42440     1331.27
     42480     1332.59
     42520     1333.84
     42560        1335
     42600     1336.09
     42640     1337.67
     42680     1338.78
     42720     1340.01
     42760      1341.4
     42800     1342.63
     42840     1343.81
     42880     1345.12
     42920     1346.29
     42960     1347.55
     43000      1348.8
     43040      1350.1
     43080      1351.3
     43120     1352.34
     43160     1353.63
     43200     1355.08
     43240     1356.32
     43280     1357.66
     43320      1358.9
     43360     1360.05
     43400     1361.14
     43440     1362.74
     43480     1363.84
     43520     1365.06
     43560     1366.45
     43600     1367.69
     43640     1368.87
     43680     1370.17
     43720     1371.34
     43760      1372.6
     43800     1373.85
     43840     1375.16
     43880     1376.35
     43920     1377.39
     43960     1378.68
     44000     1380.13
     44040     1381.37
     44080      1382.7
     44120     1383.94
     44160      1385.1
     44200     1386.19
     44240     1387.79
     44280     1388.89
     44320     1390.11
     44360      1391.5
     44400     1392.73
     44440     1393.91
     44480     1395.21
     44520     1396.38
     44560     1397.65
     44600      1398.9
     44640      1400.2
     44680      1401.4
     44720     1402.44
     44760     1403.72
     44800     1405.17
     44840     1406.41
     44880     1407.75
     44920        1409
     44960     1410.15
     45000     1411.23
     45040     1412.84
     45080     1413.92
     45120     1415.15
     45160     1416.54
     45200     1417.77
     45240     1418.95
     45280     1420.26
     45320     1421.42
     45360     1422.69
     45400     1423.94
     45440     1425.23
     45480     1426.44
     45520     1427.47
     45560     1428.75
     45600     1430.21
     45640     1431.46
     45680     1432.79
     45720     1434.04
     45760     1435.19
     45800     1436.27
     45840     1437.89
     45880     1438.97
     45920     1440.19
     45960     1441.59
     46000     1442.82
     46040        1444
     46080      1445.3
     46120     1446.47
     46160     1447.74
     46200     1448.98
     46240     1450.28
     46280     1451.48
     46320      1452.5
     46360     1453.78
     46400     1455.26
     46440     1456.49
     46480     1457.83
     46520     1459.08
     46560     1460.22
     46600      1461.3
     46640     1462.92
     46680     1464.01
     46720     1465.22
     46760     1466.63
     46800     1467.87
     46840     1469.04
     46880     1470.35
     46920     1471.51
     46960     1472.77
     47000     1474.01
     47040     1475.33
     47080     1476.53
     47120     1477.54
     47160     1478.82
     47200      1480.3
     47240     1481.53
     47280     1482.86
     47320     1484.12
     47360     1485.26
     47400     1486.34
     47440     1487.97
     47480     1489.06
     47520     1490.27
     47560     1491.68
     47600     1492.91
     47640     1494.09
     47680     1495.39
     47720     1496.55
     47760     1497.81
     47800     1499.05
     47840     1500.37
     47880     1501.56
     47920     1502.58
     47960     1503.86
     48000     1505.33
     48040     1506.57
     48080      1507.9
     48120     1509.17
     48160      1510.3
     48200     1511.38
     48240     1513.01
     48280     1514.11
     48320     1515.31
     48360     1516.73
     48400     1517.96
     48440     1519.13
     48480     1520.43
     48520      1521.6
     48560     1522.85
     48600     1524.09
     48640      1525.4
     48680      1526.6
     48720     1527.61
     48760     1528.89
     48800     1530.37
     48840     1531.62
     48880     1532.94
     48920      1534.2
     48960     1535.34
     49000     1536.42
     49040     1538.05
     49080     1539.14
     49120     1540.35
     49160     1541.77
     49200     1543.02
     49240     1544.18
     49280     1545.47
     49320     1546.64
     49360     1547.89
     49400     1549.12
     49440     1550.44
     49480     1551.64
     49520     1552.64
     49560     1553.92
     49600     1555.41
     49640     1556.65
     49680     1557.98
     49720     1559.24
     49760     1560.37
     49800     1561.44
     49840     1563.09
     49880     1564.17
     49920     1565.38
     49960      1566.8
     50000     1568.06
     50040     1569.21
     50080     1570.51
     50120     1571.67
     50160     1572.92
     50200     1574.16
     50240     1575.48
     50280     1576.68
     50320     1577.66
     50360     1578.94
     50400     1580.44
     50440     1581.66
     50480        1583
     50520     1584.27
     50560      1585.4
     50600     1586.47
     50640     1588.13
     50680      1589.2
     50720     1590.41
     50760     1591.83
     50800     1593.08
     50840     1594.24
     50880     1595.54
     50920      1596.7
     50960     1597.94
     51000     1599.18
     51040     1600.51
     51080      1601.7
     51120     1602.68
     51160     1603.97
     51200     1605.46
     51240      1606.7
     51280     1608.02
     51320      1609.3
     51360     1610.42
     51400     1611.48
     51440     1613.15
     51480     1614.22
     51520     1615.43
     51560     1616.85
     51600     1618.11
     51640     1619.27
     51680     1620.57
     51720     1621.73
     51760     1622.97
     51800     1624.21
     51840     1625.54
     51880     1626.73
     51920     1627.71
     51960     1628.99
     52000     1630.49
     52040     1631.72
     52080     1633.06
     52120     1634.33
     52160     1635.44
     52200     1636.51
     52240     1638.18
     52280     1639.24
     52320     1640.45
     52360     1641.88
     52400     1643.12
     52440     1644.28
     52480     1645.59
     52520     1646.75
     52560     1647.98
     52600     1649.23
     52640     1650.55
     52680     1651.75
     52720     1652.72
     52760     1654.01
     52800     1655.51
     52840     1656.74
     52880     1658.08
     52920     1659.35
     52960     1660.47
     53000     1661.53
     53040     1663.21
     53080     1664.28
     53120     1665.47
     53160     1666.91
     53200     1668.16
     53240      1669.3
     53280     1670.62
     53320     1671.77
     53360        1673
     53400     1674.25
     53440     1675.58
     53480     1676.77
     53520     1677.73
     53560     1679.03
     53600     1680.54
     53640     1681.77
     53680     1683.11
     53720     1684.39
     53760     1685.51
     53800     1686.55
     53840     1688.24
     53880     1689.31
     53920      1690.5
     53960     1691.94
     54000     1693.18
     54040     1694.32
     54080     1695.65
     54120     1696.79
     54160     1698.02
     54200     1699.28
     54240     1700.61
     54280      1701.8
     54320     1702.77
     54360     1704.07
     54400     1705.57
     54440      1706.8
     54480     1708.14
     54520     1709.42
     54560     1710.54
     54600     1711.58
     54640     1713.27
     54680     1714.34
     54720     1715.53
     54760     1716.97
     54800     1718.22
     54840     1719.35
     54880     1720.67
     54920     1721.82
     54960     1723.05
     55000     1724.31
     55040     1725.64
     55080     1726.83
     55120      1727.8
     55160     1729.09
     55200      1730.6
     55240     1731.84
     55280     1733.17
     55320     1734.45
     55360     1735.57
     55400     1736.61
     55440      1738.3
     55480     1739.37
     55520     1740.56
     55560        1742
     55600     1743.25
     55640     1744.38
     55680      1745.7
     55720     1746.84
     55760     1748.08
     55800     1749.34
     55840     1750.67
     55880     1751.87
     55920     1752.83
     55960     1754.13
     56000     1755.63
     56040     1756.87
     56080      1758.2
     56120     1759.48
     56160     1760.61
     56200     1761.62
     56240     1763.33
     56280     1764.39
     56320     1765.58
     56360     1767.03
     56400     1768.28
     56440     1769.41
     56480     1770.73
     56520     1771.88
     56560     1773.11
     56600     1774.37
     56640     1775.69
     56680      1776.9
     56720     1777.86
     56760     1779.16
     56800     1780.67
     56840     1781.91
     56880     1783.23
     56920     1784.51
     56960     1785.65
     57000     1786.65
     57040     1788.37
     57080     1789.43
     57120     1790.62
     57160     1792.07
     57200     1793.33
     57240     1794.45
     57280     1795.76
     57320     1796.91
     57360     1798.14
     57400      1799.4
     57440     1800.73
     57480     1801.92
     57520     1802.88
     57560     1804.18
     57600      1805.7
     57640     1806.94
     57680     1808.27
     57720     1809.55
     57760     1810.68
     57800     1811.69
     57840     1813.41
     57880     1814.47
     57920     1815.65
     57960     1817.13
     58000     1818.37
     58040     1819.49
     58080     1820.81
     58120     1821.95
     58160     1823.18
     58200     1824.44
     58240     1825.77
     58280     1826.97
     58320     1827.93
     58360     1829.22
     58400     1830.75
     58440     1831.98
     58480     1833.31
     58520     1834.59
     58560     1835.72
     58600     1836.73
     58640     1838.45
     58680     1839.51
     58720      1840.7
     58760     1842.17
     58800     1843.41
     58840     1844.53
     58880     1845.86
     58920     1846.99
     58960     1848.23
     59000     1849.49
     59040     1850.82
     59080     1852.01
     59120     1852.98
     59160     1854.27
     59200     1855.81
     59240     1857.04
     59280     1858.37
     59320     1859.64
     59360     1860.78
     59400     1861.79
     59440      1863.5
     59480     1864.57
     59520     1865.76
     59560     1867.23
     59600     1868.48
     59640      1869.6
     59680     1870.92
     59720     1872.05
     59760     1873.29
     59800     1874.55
     59840     1875.89
     59880     1877.09
     59920     1878.04
     59960     1879.33
     60000     1880.87
     60040     1882.11
     60080     1883.44
     60120     1884.71
     60160     1885.85
     60200     1886.86
     60240     1888.56
     60280     1889.63
     60320     1890.82
     60360      1892.3
     60400     1893.55
     60440     1894.66
     60480     1895.99
     60520     1897.11
     60560     1898.36
     60600     1899.62
     60640     1900.95
     60680     1902.16
     60720      1903.1
     60760      1904.4
     60800     1905.94
     60840     1907.16
     60880     1908.51
     60920     1909.77
     60960      1910.9
     61000     1911.91
     61040     1913.63
     61080      1914.7
     61120     1915.89
     61160     1917.38
     61200     1918.62
     61240     1919.74
     61280     1921.06
     61320     1922.19
     61360     1923.44
     61400     1924.69
     61440     1926.03
     61480     1927.23
     61520     1928.16
     61560     1929.46
     61600        1931
     61640     1932.22
     61680     1933.58
     61720     1934.83
     61760     1935.97
     61800     1936.98
     61840      1938.7
     61880     1939.76
     61920     1940.95
     61960     1942.44
     62000     1943.69
     62040      1944.8
     62080     1946.12
     62120     1947.25
     62160     1948.51
     62200     1949.76
     62240     1951.09
     62280      1952.3
     62320     1953.23
     62360     1954.53
     62400     1956.07
     62440     1957.29
     62480     1958.64
     62520     1959.89
     62560     1961.03
     62600     1962.03
     62640     1963.76
     62680     1964.82
     62720     1966.02
     62760     1967.49
     62800     1968.75
     62840     1969.85
     62880     1971.18
     62920     1972.31
     62960     1973.57
     63000     1974.82
     63040     1976.14
     63080     1977.35
     63120     1978.28
     63160     1979.58
     63200     1981.12
     63240     1982.33
     63280     1983.68
     63320     1984.94
     63360     1986.07
     63400     1987.07
     63440      1988.8
     63480     1989.86
     63520     1991.04
     63560     1992.53
     63600     1993.77
     63640     1994.87
     63680      1996.2
     63720     1997.34
     63760     1998.59
     63800     1999.83
     63840     2001.16
     63880     2002.37
     63920     2003.29
     63960     2004.59
     64000     2006.14
     64040     2007.36
     64080     2008.71
     64120     2009.97
     64160      2011.1
     64200     2012.09
     64240     2013.84
     64280     2014.89
     64320     2016.07
     64360     2017.55
     64400     2018.81
     64440     2019.91
     64480     2021.24
     64520     2022.38
     64560     2023.63
     64600     2024.87
     64640     2026.21
     64680     2027.41
     64720     2028.33
     64760     2029.62
     64800     2031.19
     64840      2032.4
     64880     2033.75
     64920     2035.01
     64960     2036.14
     65000     2037.12
     65040     2038.88
     65080     2039.93
     65120      2041.1
     65160     2042.59
     65200     2043.85
     65240     2044.96
     65280     2046.29
     65320     2047.41
     65360     2048.67
     65400      2049.9
     65440     2051.25
     65480     2052.45
     65520     2053.36
     65560     2054.65
     65600     2056.23
     65640     2057.43
     65680     2058.79
     65720     2060.03
     65760     2061.18
     65800     2062.16
     65840     2063.91
     65880     2064.97
     65920     2066.14
     65960     2067.64
     66000     2068.89
     66040     2069.99
     66080     2071.33
     66120     2072.45
     66160     2073.71
     66200     2074.94
     66240     2076.27
     66280     2077.49
     66320      2078.4
     66360      2079.7
     66400     2081.27
     66440     2082.48
     66480     2083.84
     66520     2085.08
     66560     2086.21
     66600     2087.19
     66640     2088.96
     66680     2090.02
     66720     2091.19
     66760      2092.7
     66800     2093.95
     66840     2095.04
     66880     2096.39
     66920      2097.5
     66960     2098.77
     67000     2099.99
     67040     2101.33
     67080     2102.54
     67120     2103.45
     67160     2104.77
     67200     2106.34
     67240     2107.54
     67280      2108.9
     67320     2110.14
     67360     2111.27
     67400     2112.24
     67440     2114.02
     67480     2115.09
     67520     2116.25
     67560     2117.76
     67600     2119.02
     67640     2120.11
     67680     2121.45
     67720     2122.57
     67760     2123.84
     67800     2125.06
     67840      2126.4
     67880      2127.6
     67920     2128.51
     67960     2129.83
     68000     2131.41
     68040      2132.6
     68080     2133.96
     68120     2135.19
     68160     2136.33
     68200      2137.3
     68240     2139.08
     68280     2140.15
     68320     2141.31
     68360     2142.82
     68400     2144.08
     68440     2145.17
     68480     2146.51
     68520     2147.62
     68560      2148.9
     68600     2150.11
     68640     2151.45
     68680     2152.65
     68720     2153.55
     68760     2154.88
     68800     2156.46
     68840     2157.65
     68880     2159.01
     68920     2160.24
     68960     2161.37
     69000     2162.34
     69040     2164.13
     69080      2165.2
     69120     2166.36
     69160     2167.86
     69200     2169.13
     69240     2170.19
     69280     2171.55
     69320     2172.67
     69360     2173.93
     69400     2175.14
     69440     2176.48
     69480     2177.69
     69520     2178.58
     69560     2179.93
     69600     2181.49
     69640     2182.69
     69680     2184.05
     69720     2185.28
     69760      2186.4
     69800     2187.37
     69840     2189.17
     69880     2190.24
     69920      2191.4
     69960     2192.91
     70000     2194.17
     70040     2195.24
     70080     2196.59
     70120      2197.7
     70160     2198.96
     70200     2200.18
     70240      2201.5
     70280     2202.73
     70320     2203.61
     70360     2204.94
     70400     2206.52
     70440     2207.72
     70480     2209.07
     70520      2210.3
     70560     2211.42
     70600     2212.39
     70640     2214.19
     70680     2215.26
     70720     2216.41
     70760     2217.92
     70800      2219.2
     70840     2220.26
     70880     2221.61
     70920     2222.73
     70960     2223.99
     71000      2225.2
     71040     2226.54
     71080     2227.76
     71120     2228.64
     71160     2229.97
     71200     2231.55
     71240     2232.75
     71280     2234.09
     71320     2235.33
     71360     2236.45
     71400     2237.42
     71440     2239.21
     71480     2240.29
     71520     2241.43
     71560     2242.95
     71600     2244.22
     71640     2245.29
     71680     2246.64
     71720     2247.76
     71760     2249.02
     71800     2250.22
     71840     2251.56
     71880     2252.78
     71920     2253.66
     71960        2255
     72000     2256.57
     72040     2257.77
     72080     2259.12
     72120     2260.35
     72160     2261.47
     72200     2262.43
     72240     2264.23
     72280     2265.32
     72320     2266.46
     72360     2267.97
     72400     2269.24
     72440     2270.32
     72480     2271.66
     72520     2272.78
     72560     2274.04
     72600     2275.24
     72640     2276.59
     72680     2277.82
     72720     2278.68
     72760     2280.01
     72800     2281.59
     72840      2282.8
     72880     2284.14
     72920     2285.36
     72960     2286.49
     73000     2287.44
     73040     2289.24
     73080     2290.33
     73120     2291.48
     73160     2292.98
     73200     2294.25
     73240     2295.32
     73280     2296.66
     73320     2297.78
     73360     2299.05
     73400     2300.25
     73440     2301.61
     73480     2302.84
     73520     2303.69
     73560     2305.02
     73600     2306.62
     73640      2307.8
     73680     2309.15
     73720     2310.37
     73760     2311.49
     73800     2312.45
     73840     2314.25
     73880     2315.34
     73920     2316.48
     73960     2317.99
     74000     2319.26
     74040     2320.33
     74080     2321.66
     74120     2322.78
     74160     2324.03
     74200     2325.24
     74240      2326.6
     74280     2327.84
     74320     2328.68
     74360     2330.01
     74400     2331.61
     74440     2332.79
     74480     2334.13
     74520     2335.35
     74560     2336.47
     74600     2337.42
     74640     2339.25
     74680     2340.32
     74720     2341.44
     74760     2342.98
     74800     2344.24
     74840     2345.32
     74880     2346.63
     74920     2347.76
     74960     2349.02
     75000     2350.22
     75040     2351.58
     75080     2352.82
     75120     2353.66
     75160     2354.99
     75200     2356.59
     75240     2357.77
     75280      2359.1
     75320     2360.33
     75360     2361.45
     75400      2362.4
     75440     2364.23
     75480      2365.3
     75520     2366.42
     75560     2367.95
     75600     2369.23
     75640     2370.29
     75680     2371.61
     75720     2372.72
     75760     2373.98
     75800     2375.19
     75840     2376.56
     75880     2377.79
     75920     2378.62
     75960     2379.95
     76000     2381.56
     76040     2382.75
     76080     2384.08
     76120     2385.31
     76160     2386.43
     76200     2387.38
     76240     2389.21
     76280     2390.28
     76320      2391.4
     76360     2392.93
     76400     2394.22
     76440     2395.28
     76480     2396.59
     76520     2397.71
     76560     2398.96
     76600     2400.19
     76640     2401.55
     76680     2402.77
     76720      2403.6
     76760     2404.93
     76800     2406.54
     76840     2407.73
     76880     2409.06
     76920     2410.28
     76960     2411.41
     77000     2412.35
     77040     2414.19
     77080     2415.25
     77120     2416.39
     77160     2417.91
     77200      2419.2
     77240     2420.25
     77280     2421.57
     77320     2422.68
     77360     2423.93
     77400     2425.16
     77440     2426.52
     77480     2427.76
     77520     2428.57
     77560     2429.91
     77600     2431.52
     77640     2432.69
     77680     2434.03
     77720     2435.26
     77760     2436.39
     77800     2437.32
     77840     2439.17
     77880     2440.24
     77920     2441.38
     77960      2442.9
     78000     2444.19
     78040     2445.23
     78080     2446.56
     78120     2447.67
     78160     2448.92
     78200     2450.16
     78240     2451.52
     78280     2452.74
     78320     2453.57
     78360     2454.89
     78400     2456.52
     78440     2457.68
     78480     2459.02
     78520     2460.26
     78560     2461.39
     78600     2462.29
     78640     2464.15
     78680     2465.22
     78720     2466.37
     78760     2467.89
     78800     2469.17
     78840     2470.22
     78880     2471.56
     78920     2472.67
     78960     2473.92
     79000     2475.16
     79040     2476.54
     79080     2477.75
     79120     2478.57
     79160      2479.9
     79200     2481.53
     79240     2482.69
     79280     2484.02
     79320     2485.26
     79360     2486.38
     79400     2487.31
     79440     2489.16
     79480     2490.23
     79520     2491.37
     79560      2492.9
     79600     2494.18
     79640     2495.22
     79680     2496.57
     79720     2497.67
     79760     2498.93
     79800     2500.17
     79840     2501.55
     79880     2502.76
     79920     2503.56
     79960      2504.9
     80000     2506.52
     80040     2507.69
     80080     2509.02
     80120     2510.26
     80160     2511.38
     80200     2512.29
     80240     2514.17
     80280     2515.23
     80320     2516.37
     80360      2517.9
     80400     2519.18
     80440     2520.22
     80480     2521.57
     80520     2522.67
     80560     2523.94
     80600     2525.17
     80640     2526.53
     80680     2527.76
     80720     2528.56
     80760      2529.9
     80800     2531.52
     80840     2532.67
     80880        2534
     80920     2535.25
     80960     2536.37
     81000      2537.3
     81040     2539.16
     81080     2540.22
     81120     2541.36
     81160      2542.9
     81200     2544.17
     81240      2545.2
     81280     2546.57
     81320     2547.64
     81360     2548.91
     81400     2550.16
     81440     2551.52
     81480     2552.75
     81520     2553.55
     81560     2554.89
     81600      2556.5
     81640     2557.64
     81680     2558.99
     81720     2560.24
     81760     2561.35
     81800     2562.27
     81840     2564.14
     81880      2565.2
     81920     2566.33
     81960     2567.88
     82000     2569.15
     82040     2570.17
     82080     2571.54
     82120     2572.61
     82160      2573.9
     82200     2575.12
     82240      2576.5
     82280     2577.73
     82320     2578.52
     82360     2579.88
     82400     2581.49
     82440     2582.63
     82480     2583.96
     82520     2585.21
     82560     2586.33
     82600     2587.25
     82640     2589.12
     82680     2590.18
     82720      2591.3
     82760     2592.86
     82800     2594.11
     82840     2595.15
     82880     2596.51
     82920     2597.59
     82960     2598.86
     83000     2600.08
     83040     2601.48
     83080      2602.7
     83120     2603.49
     83160     2604.84
     83200     2606.46
     83240      2607.6
     83280     2608.94
     83320     2610.19
     83360     2611.33
     83400     2612.23
     83440     2614.11
     83480     2615.15
     83520     2616.28
     83560     2617.85
     83600     2619.09
     83640     2620.14
     83680      2621.5
     83720     2622.58
     83760     2623.86
     83800     2625.07
     83840     2626.47
     83880     2627.69
     83920     2628.48
     83960     2629.85
     84000     2631.45
     84040     2632.58
     84080     2633.93
     84120     2635.18
     84160     2636.31
     84200     2637.21
     84240     2639.09
     84280     2640.13
     84320     2641.26
     84360     2642.84
     84400     2644.07
     84440     2645.11
     84480     2646.48
     84520     2647.55
     84560     2648.83
     84600     2650.04
     84640     2651.44
     84680     2652.66
     84720     2653.45
     84760     2654.81
     84800     2656.42
     84840     2657.56
     84880      2658.9
     84920     2660.15
     84960     2661.28
     85000     2662.17
     85040     2664.07
     85080      2665.1
     85120     2666.23
     85160     2667.81
     85200     2669.04
     85240     2670.08
     85280     2671.46
     85320     2672.53
     85360     2673.79
     85400     2675.03
     85440     2676.42
     85480     2677.63
     85520     2678.42
     85560     2679.77
     85600     2681.39
     85640     2682.51
     85680     2683.86
     85720     2685.11
     85760     2686.26
     85800     2687.12
     85840     2689.04
     85880     2690.08
     85920     2691.21
     85960     2692.77
     86000        2694
     86040     2695.05
     86080     2696.44
     86120      2697.5
     86160     2698.77
     86200     2700.01
     86240      2701.4
     86280     2702.61
     86320     2703.39
     86360     2704.76
     86400     2706.37
     86440      2707.5
     86480     2708.85
     86520     2710.09
     86560     2711.22
     86600      2712.1
     86640     2714.02
     86680     2715.06
     86720     2716.18
     86760     2717.75
     86800     2718.98
     86840     2720.03
     86880     2721.43
     86920     2722.49
     86960     2723.76
     87000     2724.98
     87040     2726.38
     87080      2727.6
     87120     2728.37
     87160     2729.72
     87200     2731.35
     87240     2732.47
     87280     2733.83
     87320     2735.07
     87360     2736.19
     87400     2737.07
     87440        2739
     87480     2740.03
     87520     2741.15
     87560     2742.73
     87600     2743.96
     87640        2745
     87680     2746.42
     87720     2747.47
     87760     2748.74
     87800     2749.96
     87840     2751.36
     87880     2752.58
     87920     2753.34
     87960      2754.7
     88000     2756.31
     88040     2757.43
     88080     2758.79
     88120     2760.04
     88160     2761.16
     88200     2762.04
     88240     2763.96
     88280        2765
     88320     2766.11
     88360     2767.71
     88400     2768.94
     88440        2770
     88480     2771.38
     88520     2772.44
     88560     2773.73
     88600     2774.93
     88640     2776.32
     88680     2777.56
     88720     2778.31
     88760     2779.66
     88800     2781.28
     88840     2782.42
     88880     2783.76
     88920     2785.02
     88960     2786.14
     89000     2787.01
     89040     2788.95
     89080     2789.97
     89120     2791.08
     89160     2792.69
     89200     2793.92
     89240     2794.97
     89280     2796.38
     89320     2797.43
     89360     2798.71
     89400      2799.9
     89440      2801.3
     89480     2802.53
     89520     2803.28
     89560     2804.64
     89600     2806.24
     89640     2807.38
     89680     2808.75
     89720     2809.99
     89760      2811.1
     89800     2811.98
     89840     2813.92
     89880     2814.93
     89920     2816.05
     89960     2817.65
     90000     2818.88
     90040     2819.93
     90080     2821.35
     90120     2822.39
     90160     2823.68
     90200     2824.85
     90240     2826.26
     90280     2827.49
     90320     2828.25
     90360     2829.59
     90400     2831.21
     90440     2832.33
     90480      2833.7
     90520     2834.94
     90560     2836.06
     90600     2836.94
     90640     2838.87
     90680     2839.91
     90720     2841.01
     90760     2842.62
     90800     2843.83
     90840     2844.88
     90880     2846.31
     90920     2847.34
     90960     2848.64
     91000     2849.81
     91040     2851.19
     91080     2852.44
     91120      2853.2
     91160     2854.54
     91200     2856.16
     91240     2857.28
     91280     2858.63
     91320     2859.89
     91360        2861
     91400     2861.89
     91440     2863.81
     91480     2864.86
     91520     2865.96
     91560     2867.58
     91600      2868.8
     91640     2869.83
     91680     2871.25
     91720      2872.3
     91760     2873.59
     91800     2874.76
     91840     2876.17
     91880     2877.41
     91920     2878.16
     91960     2879.49
     92000     2881.11
     92040     2882.22
     92080     2883.58
     92120     2884.85
     92160     2885.94
     92200     2886.84
     92240     2888.76
     92280     2889.82
     92320     2890.92
     92360     2892.54
     92400     2893.75
     92440     2894.78
     92480     2896.21
     92520     2897.26
     92560     2898.55
     92600     2899.72
     92640     2901.12
     92680     2902.38
     92720     2903.12
     92760     2904.45
     92800     2906.07
     92840     2907.18
     92880     2908.55
     92920     2909.81
     92960     2910.89
     93000     2911.81
     93040     2913.75
     93080     2914.79
     93120     2915.89
     93160      2917.5
     93200     2918.73
     93240     2919.75
     93280     2921.18
     93320     2922.23
     93360     2923.52
     93400     2924.69
     93440     2926.09
     93480     2927.34
     93520     2928.07
     93560     2929.41
     93600     2931.02
     93640     2932.16
     93680     2933.52
     93720     2934.78
     93760     2935.86
     93800     2936.77
     93840     2938.71
     93880     2939.75
     93920     2940.85
     93960     2942.47
     94000      2943.7
     94040     2944.71
     94080     2946.15
     94120     2947.19
     94160     2948.48
     94200     2949.65
     94240     2951.05
     94280     2952.31
     94320     2953.02
     94360     2954.37
     94400     2955.98
     94440     2957.12
     94480     2958.48
     94520     2959.75
     94560     2960.83
     94600     2961.73
     94640     2963.68
     94680     2964.72
     94720     2965.82
     94760     2967.44
     94800     2968.67
     94840     2969.66
     94880     2971.12
     94920     2972.14
     94960     2973.44
     95000      2974.6
     95040     2976.01
     95080     2977.26
     95120     2977.97
     95160     2979.33
     95200     2980.94
     95240     2982.07
     95280     2983.43
     95320      2984.7
     95360     2985.78
     95400     2986.68
     95440     2988.65
     95480      2989.7
     95520     2990.78
     95560     2992.42
     95600     2993.64
     95640     2994.63
     95680     2996.07
     95720      2997.1
     95760     2998.39
     95800     2999.55
     95840     3000.98
     95880     3002.22
     95920     3002.94
     95960     3004.28
     96000     3005.91
     96040     3007.02
     96080     3008.39
     96120     3009.66
     96160     3010.74
     96200     3011.64
     96240     3013.61
     96280     3014.67
     96320     3015.74
     96360     3017.38
     96400     3018.58
     96440     3019.59
     96480     3021.03
     96520     3022.04
     96560     3023.34
     96600     3024.51
     96640     3025.95
     96680     3027.17
     96720      3027.9
     96760     3029.23
     96800     3030.86
     96840     3031.98
     96880     3033.34
     96920     3034.61
     96960      3035.7
     97000     3036.59
     97040     3038.56
     97080     3039.63
     97120     3040.69
     97160     3042.33
     97200     3043.53
     97240     3044.53
     97280     3045.98
     97320        3047
     97360      3048.3
     97400     3049.45
     97440     3050.89
     97480     3052.13
     97520     3052.85
     97560     3054.17
     97600      3055.8
     97640     3056.93
     97680     3058.28
     97720     3059.56
     97760     3060.66
     97800     3061.53
     97840     3063.52
     97880     3064.57
     97920     3065.64
     97960     3067.27
     98000     3068.47
     98040     3069.47
     98080     3070.91
     98120     3071.93
     98160     3073.22
     98200     3074.39
     98240     3075.82
     98280     3077.06
     98320     3077.78
     98360      3079.1
     98400     3080.74
     98440     3081.86
     98480     3083.22
     98520     3084.49
     98560     3085.58
     98600     3086.46
     98640     3088.45
     98680     3089.51
     98720     3090.58
     98760     3092.19
     98800     3093.39
     98840     3094.38
     98880     3095.83
     98920     3096.85
     98960     3098.15
     99000     3099.31
     99040     3100.73
     99080     3101.98
     99120      3102.7
     99160     3104.01
     99200     3105.66
     99240     3106.78
     99280     3108.12
     99320     3109.41
     99360      3110.5
     99400     3111.37
     99440     3113.36
     99480     3114.42
     99520     3115.49
     99560      3117.1
     99600     3118.31
     99640     3119.29
     99680     3120.74
     99720     3121.77
     99760     3123.05
     99800     3124.21
     99840     3125.64
     99880     3126.88
     99920     3127.61
     99960     3128.93
    100000     3130.57
    100040     3131.69
    100080     3133.03
    100120     3134.31
    100160     3135.41
    100200     3136.26
    100240     3138.26
    100280     3139.33
    100320     3140.39
    100360        3142
    100400     3143.22
    100440     3144.19
    100480     3145.64
    100520     3146.67
    100560     3147.96
    100600      3149.1
    100640     3150.54
    100680     3151.77
    100720      3152.5
    100760     3153.82
    100800     3155.47
    100840     3156.59
    100880     3157.91
    100920      3159.2
    100960     3160.29
    101000     3161.16
    101040     3163.15
    101080     3164.22
    101120     3165.29
    101160     3166.91
    101200     3168.11
    101240     3169.08
    101280     3170.52
    101320     3171.55
    101360     3172.86
    101400     3173.99
    101440     3175.43
    101480     3176.64
    101520      3177.4
    101560     3178.72
    101600     3180.35
    101640     3181.48
    101680      3182.8
    101720     3184.09
    101760     3185.19
    101800     3186.04
    101840     3188.05
    101880      3189.1
    101920     3190.17
    101960     3191.79
    102000     3192.98
    102040     3193.98
    102080     3195.41
    102120     3196.43
    102160     3197.74
    102200     3198.88
    102240     3200.32
    102280     3201.54
    102320     3202.29
    102360      3203.6
    102400     3205.24
    102440     3206.37
    102480      3207.7
    102520        3209
    102560      3210.1
    102600     3210.94
    102640     3212.95
    102680        3214
    102720     3215.07
    102760     3216.69
    102800     3217.89
    102840     3218.87
    102880     3220.32
    102920     3221.34
    102960     3222.65
    103000     3223.79
    103040     3225.22
    103080     3226.44
    103120     3227.18
    103160      3228.5
    103200     3230.14
    103240     3231.26
    103280     3232.61
    103320     3233.91
    103360        3235
    103400     3235.85
    103440     3237.85
    103480     3238.91
    103520     3239.97
    103560      3241.6
    103600      3242.8
    103640     3243.78
    103680     3245.22
    103720     3246.25
    103760     3247.54
    103800     3248.71
    103840     3250.13
    103880     3251.33
    103920     3252.07
    103960     3253.37
    104000     3255.03
    104040     3256.16
    104080     3257.51
    104120     3258.81
    104160      3259.9
    104200     3260.73
    104240     3262.75
    104280     3263.82
    104320     3264.88
    104360     3266.49
    104400     3267.71
    104440     3268.67
    104480     3270.11
    104520     3271.14
    104560     3272.44
    104600      3273.6
    104640     3275.04
    104680     3276.23
    104720     3276.96
    104760     3278.26
    104800     3279.92
    104840     3281.05
    104880      3282.4
    104920      3283.7
    104960     3284.78
    105000     3285.63
    105040     3287.64
    105080      3288.7
    105120     3289.77
    105160     3291.38
    105200      3292.6
    105240     3293.56
    105280     3295.02
    105320     3296.03
    105360     3297.34
    105400      3298.5
    105440     3299.94
    105480     3301.13
    105520     3301.85
    105560     3303.17
    105600     3304.81
    105640     3305.95
    105680      3307.3
    105720     3308.61
    105760     3309.69
    105800     3310.52
    105840     3312.55
    105880     3313.61
    105920     3314.67
    105960     3316.28
    106000     3317.52
    106040     3318.47
    106080     3319.93
    106120     3320.95
    106160     3322.25
    106200      3323.4
    106240     3324.87
    106280     3326.06
    106320     3326.76
    106360     3328.08
    106400     3329.73
    106440     3330.86
    106480     3332.23
    106520     3333.53
    106560     3334.61
    106600     3335.43
    106640     3337.47
    106680     3338.52
    106720     3339.59
    106760     3341.18
    106800     3342.43
    106840     3343.38
    106880     3344.84
    106920     3345.86
    106960     3347.16
    107000      3348.3
    107040     3349.76
    107080     3350.97
    107120     3351.66
    107160     3352.99
    107200     3354.63
    107240     3355.78
    107280     3357.12
    107320     3358.43
    107360     3359.49
    107400     3360.33
    107440     3362.37
    107480     3363.43
    107520     3364.51
    107560     3366.11
    107600     3367.34
    107640      3368.3
    107680     3369.78
    107720     3370.77
    107760     3372.08
    107800     3373.21
    107840     3374.67
    107880     3375.87
    107920     3376.57
    107960      3377.9
    108000     3379.54
    108040     3380.69
    108080     3382.03
    108120     3383.33
    108160     3384.39
    108200     3385.24
    108240     3387.27
    108280     3388.33
    108320     3389.42
    108360        3391
    108400     3392.23
    108440      3393.2
    108480     3394.68
    108520     3395.66
    108560     3396.98
    108600      3398.1
    108640     3399.56
    108680     3400.77
    108720     3401.48
    108760     3402.78
    108800     3404.44
    108840      3405.6
    108880     3406.93
    108920     3408.24
    108960     3409.31
    109000     3410.14
    109040     3412.18
    109080     3413.25
    109120     3414.32
    109160     3415.91
    109200     3417.14
    109240     3418.12
    109280      3419.6
    109320     3420.58
    109360      3421.9
    109400     3423.02
    109440     3424.48
    109480     3425.69
    109520     3426.38
    109560     3427.69
    109600     3429.37
    109640     3430.52
    109680     3431.86
    109720     3433.15
    109760     3434.23
    109800     3435.05
    109840     3437.11
    109880     3438.17
    109920     3439.24
    109960     3440.82
    110000     3442.07
    110040     3443.02
    110080     3444.51
    110120     3445.49
    110160     3446.81
    110200     3447.94
    110240      3449.4
    110280     3450.61
    110320     3451.29
    110360      3452.6
    110400     3454.28
    110440     3455.44
    110480     3456.76
    110520     3458.07
    110560     3459.15
    110600     3459.96
    110640     3462.03
    110680     3463.08
    110720     3464.15
    110760     3465.74
    110800     3466.97
    110840     3467.92
    110880     3469.42
    110920     3470.39
    110960     3471.72
    111000     3472.83
    111040     3474.31
    111080     3475.52
    111120     3476.18
    111160      3477.5
    111200      3479.2
    111240     3480.33
    111280     3481.66
    111320     3482.99
    111360     3484.04
    111400     3484.85
    111440     3486.93
    111480     3487.98
    111520     3489.03
    111560     3490.63
    111600     3491.87
    111640     3492.81
    111680     3494.33
    111720     3495.28
    111760     3496.61
    111800     3497.74
    111840     3499.22
    111880     3500.41
    111920     3501.08
    111960     3502.41
    112000     3504.13
    112040     3505.23
    112080     3506.57
    112120     3507.89
    112160     3508.92
    112200     3509.74
    112240      3511.8
    112280     3512.88
    112320     3513.93
    112360     3515.53
    112400     3516.79
    112440      3517.7
    112480     3519.22
    112520     3520.17
    112560     3521.53
    112600     3522.63
    112640     3524.12
    112680     3525.31
    112720     3525.96
    112760     3527.31
    112800     3529.01
    112840     3530.12
    112880     3531.47
    112920     3532.78
    112960     3533.83
    113000     3534.65
    113040     3536.71
    113080     3537.78
    113120     3538.85
    113160     3540.44
    113200     3541.72
    113240     3542.62
    113280     3544.14
    113320     3545.09
    113360     3546.46
    113400     3547.54
    113440     3549.04
    113480     3550.23
    113520     3550.86
    113560     3552.22
    113600     3553.93
    113640     3555.03
    113680      3556.4
    113720     3557.71
    113760     3558.75
    113800     3559.57
    113840     3561.62
    113880      3562.7
    113920     3563.78
    113960     3565.35
    114000     3566.64
    114040     3567.52
    114080     3569.05
    114120     3570.01
    114160     3571.37
    114200     3572.45
    114240     3573.96
    114280     3575.14
    114320     3575.79
    114360     3577.14
    114400     3578.86
    114440     3579.96
    114480     3581.33
    114520     3582.64
    114560     3583.67
    114600      3584.5
    114640     3586.55
    114680     3587.63
    114720      3588.7
    114760     3590.29
    114800     3591.56
    114840     3592.44
    114880     3593.99
    114920     3594.92
    114960      3596.3
    115000     3597.37
    115040     3598.88
    115080     3600.08
    115120      3600.7
    115160     3602.04
    115200     3603.76
    115240     3604.86
    115280     3606.24
    115320     3607.56
    115360      3608.6
    115400     3609.43
    115440     3611.48
    115480     3612.53
    115520     3613.61
    115560     3615.21
    115600     3616.48
    115640     3617.37
    115680     3618.91
    115720     3619.84
    115760     3621.23
    115800     3622.29
    115840     3623.81
    115880        3625
    115920     3625.62
    115960     3626.95
    116000     3628.67
    116040     3629.79
    116080     3631.17
    116120     3632.49
    116160     3633.52
    116200     3634.34
    116240      3636.4
    116280     3637.45
    116320     3638.53
    116360     3640.14
    116400      3641.4
    116440     3642.26
    116480     3643.81
    116520     3644.75
    116560     3646.15
    116600     3647.19
    116640     3648.73
    116680     3649.91
    116720     3650.53
    116760     3651.86
    116800     3653.58
    116840     3654.69
    116880     3656.06
    116920     3657.39
    116960     3658.43
    117000     3659.23
    117040      3661.3
    117080     3662.36
    117120     3663.43
    117160     3665.04
    117200      3666.3
    117240     3667.17
    117280     3668.71
    117320     3669.66
    117360     3671.05
    117400     3672.09
    117440     3673.63
    117480     3674.83
    117520     3675.44
    117560     3676.77
    117600     3678.48
    117640     3679.59
    117680     3680.96
    117720      3682.3
    117760     3683.36
    117800     3684.15
    117840     3686.21
    117880     3687.28
    117920     3688.35
    117960     3689.97
    118000     3691.21
    118040     3692.07
    118080     3693.64
    118120     3694.57
    118160     3695.98
    118200     3697.01
    118240     3698.54
    118280     3699.72
    118320     3700.34
    118360     3701.66
    118400     3703.39
    118440     3704.49
    118480     3705.87
    118520      3707.2
    118560     3708.28
    118600     3709.06
    118640     3711.13
    118680     3712.19
    118720     3713.26
    118760      3714.9
    118800     3716.13
    118840     3716.99
    118880     3718.55
    118920     3719.49
    118960     3720.89
    119000     3721.92
    119040     3723.46
    119080     3724.64
    119120     3725.26
    119160     3726.57
    119200     3728.31
    119240     3729.42
    119280      3730.8
    119320     3732.11
    119360     3733.18
    119400     3733.97
    119440     3736.05
    119480     3737.11
    119520     3738.19
    119560     3739.81
    119600     3741.03
    119640     3741.91
    119680     3743.46
    119720      3744.4
    119760     3745.81
    119800     3746.85
    119840      3748.4
    119880     3749.56
    119920     3750.17
    119960     3751.49
    120000     3753.22
    120040     3754.33
    120080     3755.72
    120120     3757.03
    120160     3758.11
    120200     3758.88
    120240     3760.97
    120280     3762.03
    120320     3763.11
    120360     3764.72
    120400     3765.96
    120440     3766.82
    120480     3768.39
    120520     3769.33
    120560     3770.73
    120600     3771.77
    120640     3773.32
    120680     3774.47
    120720      3775.1
    120760      3776.4
    120800     3778.17
    120840     3779.26
    120880     3780.64
    120920     3781.95
    120960     3783.05
    121000     3783.82
    121040     3785.91
    121080     3786.97
    121120     3788.05
    121160     3789.66
    121200     3790.91
    121240     3791.79
    121280     3793.33
    121320     3794.27
    121360     3795.66
    121400     3796.68
    121440     3798.25
    121480      3799.4
    121520     3800.04
    121560     3801.33
    121600      3803.1
    121640      3804.2
    121680     3805.58
    121720      3806.9
    121760        3808
    121800     3808.76
    121840     3810.85
    121880     3811.91
    121920     3813.01
    121960     3814.62
    122000     3815.85
    122040     3816.75
    122080     3818.28
    122120     3819.22
    122160     3820.62
    122200     3821.65
    122240     3823.23
    122280     3824.35
    122320     3824.98
    122360      3826.3
    122400     3828.07
    122440     3829.16
    122480     3830.54
    122520     3831.87
    122560     3832.96
    122600     3833.73
    122640     3835.81
    122680     3836.87
    122720     3837.99
    122760     3839.59
    122800     3840.83
    122840     3841.72
    122880     3843.25
    122920     3844.19
    122960     3845.61
    123000     3846.62
    123040     3848.21
    123080     3849.32
    123120     3849.95
    123160     3851.26
    123200     3853.06
    123240     3854.14
    123280     3855.53
    123320     3856.84
    123360     3857.94
    123400      3858.7
    123440     3860.79
    123480     3861.84
    123520     3862.98
    123560     3864.59
    123600     3865.81
    123640     3866.71
    123680     3868.23
    123720     3869.17
    123760     3870.59
    123800      3871.6
    123840     3873.19
    123880      3874.3
    123920     3874.92
    123960     3876.23
    124000     3878.02
    124040     3879.12
    124080      3880.5
    124120     3881.83
    124160     3882.92
    124200     3883.69
    124240     3885.78
    124280     3886.83
    124320     3887.97
    124360      3889.6
    124400      3890.8
    124440     3891.71
    124480     3893.22
    124520     3894.16
    124560     3895.58
    124600     3896.57
    124640      3898.2
    124680      3899.3
    124720     3899.92
    124760     3901.24
    124800     3903.04
    124840     3904.13
    124880     3905.52
    124920     3906.84
    124960     3907.92
    125000     3908.68
    125040     3910.79
    125080     3911.85
    125120     3912.96
    125160     3914.59
    125200     3915.81
    125240     3916.72
    125280     3918.22
    125320     3919.16
    125360     3920.57
    125400     3921.56
    125440     3923.23
    125480      3924.3
    125520     3924.91
    125560     3926.22
    125600     3928.05
    125640     3929.11
    125680     3930.54
    125720     3931.84
    125760     3932.91
    125800     3933.68
    125840     3935.77
    125880     3936.83
    125920     3937.95
    125960     3939.59
    126000     3940.82
    126040     3941.73
    126080     3943.23
    126120     3944.15
    126160     3945.56
    126200     3946.57
    126240     3948.21
    126280      3949.3
    126320     3949.89
    126360     3951.21
    126400     3953.04
    126440      3954.1
    126480     3955.52
    126520     3956.83
    126560     3957.89
    126600     3958.65
    126640     3960.75
    126680     3961.81
    126720     3962.92
    126760     3964.57
    126800     3965.79
    126840     3966.71
    126880      3968.2
    126920     3969.13
    126960     3970.54
    127000     3971.55
    127040      3973.2
    127080     3974.29
    127120     3974.86
    127160     3976.19
    127200     3978.02
    127240     3979.09
    127280      3980.5
    127320     3981.81
    127360     3982.88
    127400     3983.63
    127440     3985.71
    127480     3986.78
    127520      3987.9
    127560     3989.55
    127600     3990.78
    127640     3991.71
    127680     3993.17
    127720     3994.12
    127760     3995.52
    127800     3996.53
    127840     3998.18
    127880     3999.29
    127920     3999.84
    127960     4001.17
    128000     4003.01
    128040     4004.09
    128080     4005.49
    128120     4006.83
    128160     4007.87
    128200     4008.64
    128240     4010.72
    128280     4011.78
    128320     4012.91
    128360     4014.56
    128400      4015.8
    128440     4016.73
    128480     4018.17
    128520     4019.13
    128560     4020.54
    128600     4021.54
    128640     4023.18
    128680     4024.29
    128720     4024.84
    128760     4026.17
    128800     4028.02
    128840     4029.09
    128880     4030.51
    128920     4031.83
    128960     4032.88
    129000     4033.65
    129040     4035.73
    129080     4036.79
    129120     4037.92
    129160     4039.59
    129200     4040.81
    129240     4041.75
    129280     4043.19
    129320     4044.13
    129360     4045.56
    129400     4046.53
    129440     4048.19
    129480     4049.27
    129520     4049.82
    129560     4051.18
    129600     4053.01
    129640      4054.1
    129680     4055.53
    129720     4056.84
    129760     4057.89
    129800     4058.63
    129840     4060.71
    129880      4061.8
    129920      4062.9
    129960     4064.58
    130000     4065.81
    130040     4066.74
    130080     4068.19
    130120     4069.14
    130160     4070.55
    130200     4071.53
    130240     4073.18
    130280     4074.27
    130320     4074.81
    130360     4076.17
    130400        4078
    130440     4079.09
    130480     4080.52
    130520     4081.84
    130560     4082.87
    130600     4083.63
    130640     4085.71
    130680      4086.8
    130720     4087.89
    130760     4089.56
    130800     4090.81
    130840     4091.74
    130880     4093.19
    130920     4094.14
    130960     4095.56
    131000     4096.53
    131040     4098.17
    131080     4099.25
    131120     4099.79
    131160     4101.17
    131200     4103.01
    131240     4104.11
    131280     4105.51
    131320     4106.84
    131360     4107.85
    131400     4108.63
    131440     4110.71
    131480     4111.81
    131520     4112.88
    131560     4114.58
    131600     4115.82
    131640     4116.72
    131680      4118.2
    131720     4119.14
    131760     4120.55
    131800     4121.53
    131840      4123.2
    131880     4124.26
    131920      4124.8
    131960     4126.18
    132000     4128.03
    132040     4129.12
    132080     4130.52
    132120     4131.84
    132160     4132.86
    132200     4133.62
    132240     4135.75
    132280     4136.84
    132320      4137.9
    132360     4139.58
    132400     4140.82
    132440     4141.72
    132480     4143.21
    132520     4144.17
    132560     4145.56
    132600     4146.55
    132640      4148.2
    132680     4149.27
    132720      4149.8
    132760     4151.19
    132800     4153.06
    132840     4154.13
    132880     4155.54
    132920     4156.87
    132960     4157.89
    133000     4158.64
    133040     4160.79
    133080     4161.86
    133120     4162.94
    133160     4164.62
    133200     4165.84
    133240     4166.77
    133280     4168.25
    133320     4169.21
    133360     4170.59
    133400     4171.59
    133440     4173.22
    133480     4174.31
    133520     4174.83
    133560     4176.22
    133600      4178.1
    133640     4179.17
    133680     4180.56
    133720     4181.91
    133760     4182.94
    133800     4183.66
    133840     4185.82
    133880     4186.88
    133920     4187.96
    133960     4189.66
    134000     4190.87
    134040     4191.79
    134080     4193.28
    134120     4194.24
    134160     4195.61
    134200     4196.62
    134240     4198.24
    134280     4199.32
    134320     4199.85
    134360     4201.24
    134400     4203.12
    134440     4204.18
    134480     4205.58
    134520     4206.92
    134560     4207.93
    134600     4208.68
    134640     4210.84
    134680     4211.88
    134720     4212.98
    134760     4214.65
    134800     4215.88
    134840     4216.79
    134880     4218.31
    134920     4219.23
    134960     4220.62
    135000     4221.61
    135040     4223.26
    135080     4224.32
    135120     4224.86
    135160     4226.24
    135200     4228.14
    135240      4229.2
    135280      4230.6
    135320     4231.95
    135360     4232.97
    135400      4233.7
    135440     4235.87
    135480     4236.91
    135520        4238
    135560     4239.69
    135600      4240.9
    135640      4241.8
    135680     4243.31
    135720     4244.26
    135760     4245.63
    135800     4246.64
    135840     4248.27
    135880     4249.31
    135920     4249.89
    135960     4251.26
    136000     4253.15
    136040     4254.19
    136080      4255.6
    136120     4256.95
    136160     4257.98
    136200     4258.69
    136240     4260.87
    136280     4261.91
    136320     4262.99
    136360     4264.68
    136400     4265.92
    136440     4266.79
    136480     4268.32
    136520     4269.24
    136560     4270.63
    136600     4271.62
    136640     4273.23
    136680      4274.3
    136720     4274.85
    136760     4276.25
    136800     4278.14
    136840     4279.17
    136880     4280.58
    136920     4281.94
    136960     4282.94
    137000     4283.68
    137040     4285.89
    137080     4286.87
    137120     4287.97
    137160     4289.67
    137200      4290.9
    137240     4291.78
    137280      4293.3
    137320     4294.24
    137360     4295.63
    137400      4296.6
    137440     4298.23
    137480     4299.29
    137520     4299.85
    137560     4301.23
    137600     4303.13
    137640     4304.16
    137680     4305.56
    137720     4306.92
    137760     4307.92
    137800     4308.65
    137840     4310.86
    137880     4311.83
    137920     4312.94
    137960     4314.65
    138000     4315.88
    138040     4316.77
    138080     4318.29
    138120     4319.22
    138160     4320.61
    138200     4321.56
    138240      4323.2
    138280     4324.26
    138320     4324.79
    138360     4326.21
    138400      4328.1
    138440     4329.13
    138480     4330.52
    138520      4331.9
    138560      4332.9
    138600     4333.64
    138640     4335.82
    138680     4336.82
    138720      4337.9
    138760     4339.62
    138800     4340.87
    138840     4341.75
    138880     4343.27
    138920     4344.21
    138960     4345.58
    139000     4346.53
    139040     4348.16
    139080     4349.22
    139120     4349.77
    139160     4351.16
    139200     4353.07
    139240     4354.11
    139280     4355.47
    139320     4356.86
    139360     4357.87
    139400     4358.57
    139440     4360.77
    139480     4361.78
    139520     4362.86
    139560     4364.58
    139600     4365.82
    139640     4366.69
    139680     4368.23
    139720     4369.16
    139760     4370.55
    139800     4371.51
    139840     4373.12
    139880     4374.18
    139920     4374.73
    139960     4376.11
    140000     4378.03
    140040     4379.08
    140080     4380.44
    140120     4381.83
    140160     4382.84
    140200     4383.53
    140240     4385.75
    140280     4386.75
    140320     4387.83
    140360     4389.54
    140400     4390.78
    140440     4391.65
    140480      4393.2
    140520     4394.13
    140560     4395.53
    140600     4396.48
    140640     4398.08
    140680     4399.15
    140720     4399.69
    140760     4401.08
    140800     4402.98
    140840     4404.07
    140880     4405.43
    140920      4406.8
    140960      4407.8
    141000      4408.5
    141040     4410.74
    141080     4411.73
    141120     4412.78
    141160     4414.52
    141200     4415.76
    141240     4416.62
    141280     4418.17
    141320     4419.12
    141360     4420.54
    141400     4421.45
    141440     4423.06
    141480     4424.12
    141520     4424.66
    141560     4426.06
    141600     4427.95
    141640     4429.03
    141680      4430.4
    141720     4431.75
    141760     4432.75
    141800     4433.46
    141840     4435.69
    141880      4436.7
    141920     4437.74
    141960     4439.48
    142000     4440.74
    142040     4441.57
    142080     4443.13
    142120     4444.07
    142160     4445.47
    142200     4446.39
    142240     4447.99
    142280     4449.06
    142320     4449.59
    142360        4451
    142400      4452.9
    142440     4453.98
    142480     4455.33
    142520     4456.69
    142560     4457.68
    142600     4458.41
    142640     4460.63
    142680     4461.65
    142720     4462.68
    142760     4464.42
    142800     4465.66
    142840     4466.52
    142880     4468.06
    142920        4469
    142960     4470.42
    143000     4471.31
    143040     4472.94
    143080     4474.02
    143120     4474.54
    143160     4475.95
    143200     4477.83
    143240     4478.92
    143280     4480.27
    143320     4481.61
    143360     4482.64
    143400     4483.36
    143440     4485.56
    143480     4486.59
    143520     4487.64
    143560     4489.37
    143600     4490.61
    143640     4491.46
    143680        4493
    143720     4493.94
    143760     4495.36
    143800     4496.25
    143840     4497.89
    143880     4498.96
    143920     4499.46
    143960     4500.88
    144000     4502.78
    144040     4503.86
    144080     4505.21
    144120     4506.56
    144160     4507.59
    144200     4508.32
    144240     4510.51
    144280     4511.56
    144320     4512.59
    144360     4514.33
    144400     4515.56
    144440     4516.41
    144480     4517.96
    144520     4518.89
    144560     4520.29
    144600     4521.19
    144640     4522.83
    144680     4523.91
    144720     4524.39
    144760     4525.83
    144800     4527.75
    144840     4528.82
    144880     4530.17
    144920     4531.52
    144960     4532.54
    145000     4533.24
    145040     4535.43
    145080      4536.5
    145120     4537.54
    145160     4539.28
    145200     4540.53
    145240     4541.37
    145280     4542.91
    145320     4543.83
    145360     4545.25
    145400     4546.14
    145440     4547.78
    145480     4548.85
    145520     4549.34
    145560     4550.78
    145600     4552.68
    145640     4553.76
    145680     4555.11
    145720     4556.46
    145760     4557.47
    145800     4558.17
    145840      4560.4
    145880     4561.45
    145920     4562.47
    145960     4564.22
    146000      4565.5
    146040     4566.31
    146080     4567.85
    146120     4568.78
    146160     4570.18
    146200     4571.07
    146240     4572.74
    146280     4573.79
    146320      4574.3
    146360     4575.73
    146400     4577.65
    146440     4578.72
    146480     4580.06
    146520      4581.4
    146560     4582.41
    146600     4583.16
    146640     4585.35
    146680     4586.41
    146720     4587.41
    146760     4589.16
    146800     4590.44
    146840     4591.28
    146880      4592.8
    146920     4593.74
    146960     4595.13
    147000     4596.02
    147040      4597.7
    147080     4598.74
    147120     4599.24
    147160     4600.69
    147200     4602.62
    147240     4603.67
    147280     4605.03
    147320     4606.35
    147360     4607.37
    147400     4608.13
    147440     4610.32
    147480     4611.36
    147520     4612.37
    147560     4614.12
    147600     4615.41
    147640     4616.23
    147680     4617.76
    147720     4618.68
    147760      4620.1
    147800     4620.97
    147840     4622.63
    147880     4623.69
    147920      4624.2
    147960     4625.63
    148000     4627.59
    148040     4628.65
    148080     4629.98
    148120     4631.32
    148160     4632.33
    148200     4633.08
    148240     4635.27
    148280      4636.3
    148320     4637.31
    148360     4639.09
    148400     4640.38
    148440     4641.19
    148480     4642.72
    148520     4643.64
    148560     4645.04
    148600     4645.91
    148640     4647.59
    148680     4648.63
    148720     4649.14
    148760     4650.58
    148800     4652.52
    148840     4653.62
    148880     4654.91
    148920     4656.28
    148960      4657.3
    149000     4658.03
    149040     4660.21
    149080     4661.26
    149120     4662.25
    149160     4664.03
    149200     4665.33
    149240     4666.13
    149280     4667.68
    149320     4668.61
    149360     4670.01
    149400     4670.85
    149440     4672.52
    149480     4673.56
    149520      4674.1
    149560     4675.52
    149600     4677.48
    149640     4678.57
    149680     4679.85
    149720     4681.22
    149760     4682.25
    149800     4682.98
    149840     4685.17
    149880     4686.21
    149920     4687.23
    149960     4688.99
    150000     4690.29
    150040     4691.09
    150080     4692.63
    150120     4693.56
    150160     4694.96
    150200     4695.79
    150240     4697.48
    150280     4698.52
    150320     4699.03
    150360     4700.46
    150400     4702.44
    150440     4703.51
    150480     4704.78
    150520     4706.14
    150560      4707.2
    150600     4707.93
    150640     4710.08
    150680     4711.15
    150720     4712.14
    150760     4713.94
    150800     4715.23
    150840     4716.03
    150880     4717.56
    150920      4718.5
    150960      4719.9
    151000      4720.7
    151040     4722.45
    151080     4723.44
    151120     4723.96
    151160      4725.4
    151200     4727.38
    151240     4728.45
    151280      4729.7
    151320     4731.08
    151360     4732.11
    151400     4732.84
    151440        4735
    151480     4736.07
    151520     4737.07
    151560     4738.85
    151600     4740.14
    151640     4740.95
    151680      4742.5
    151720     4743.43
    151760     4744.81
    151800     4745.62
    151840     4747.39
    151880     4748.37
    151920     4748.87
    151960     4750.34
    152000     4752.33
    152040     4753.38
    152080     4754.61
    152120     4755.96
    152160     4757.03
    152200     4757.77
    152240     4759.92
    152280     4761.02
    152320     4761.99
    152360     4763.76
    152400     4765.05
    152440     4765.86
    152480     4767.41
    152520     4768.38
    152560     4769.76
    152600     4770.54
    152640     4772.32
    152680     4773.33
    152720      4773.8
    152760     4775.29
    152800     4777.24
    152840      4778.3
    152880     4779.51
    152920     4780.88
    152960     4781.97
    153000     4782.68
    153040     4784.86
    153080     4785.92
    153120     4786.93
    153160     4788.69
    153200     4789.99
    153240     4790.79
    153280     4792.33
    153320     4793.29
    153360      4794.7
    153400     4795.47
    153440     4797.27
    153480     4798.25
    153520     4798.73
    153560     4800.22
    153600     4802.16
    153640     4803.24
    153680     4804.44
    153720     4805.81
    153760     4806.92
    153800      4807.6
    153840     4809.81
    153880     4810.85
    153920     4811.84
    153960      4813.6
    154000     4814.94
    154040     4815.72
    154080     4817.24
    154120     4818.23
    154160     4819.59
    154200     4820.38
    154240     4822.18
    154280     4823.16
    154320     4823.63
    154360     4825.13
    154400     4827.07
    154440     4828.18
    154480     4829.37
    154520     4830.73
    154560     4831.86
    154600     4832.51
    154640     4834.76
    154680     4835.78
    154720     4836.77
    154760     4838.51
    154800     4839.86
    154840     4840.64
    154880     4842.17
    154920     4843.15
    154960     4844.52
    155000     4845.31
    155040     4847.12
    155080      4848.1
    155120     4848.55
    155160     4850.05
    155200        4852
    155240     4853.12
    155280      4854.3
    155320     4855.64
    155360     4856.78
    155400     4857.44
    155440     4859.68
    155480     4860.69
    155520     4861.67
    155560     4863.46
    155600     4864.78
    155640     4865.58
    155680     4867.07
    155720     4868.08
    155760     4869.44
    155800      4870.2
    155840     4872.04
    155880     4873.02
    155920     4873.44
    155960     4874.95
    156000     4876.92
    156040     4878.04
    156080     4879.21
    156120     4880.55
    156160     4881.69
    156200     4882.34
    156240     4884.59
    156280     4885.61
    156320     4886.56
    156360     4888.35
    156400     4889.68
    156440     4890.45
    156480     4891.97
    156520     4892.99
    156560     4894.34
    156600      4895.1
    156640     4896.94
    156680     4897.93
    156720     4898.35
    156760     4899.84
    156800     4901.82
    156840     4902.92
    156880     4904.12
    156920     4905.48
    156960     4906.59
    157000     4907.24
    157040     4909.49
    157080     4910.49
    157120     4911.44
    157160     4913.25
    157200     4914.55
    157240     4915.34
    157280     4916.87
    157320     4917.87
    157360     4919.21
    157400     4919.99
    157440     4921.84
    157480     4922.81
    157520     4923.24
    157560     4924.75
    157600     4926.71
    157640     4927.81
    157680     4929.02
    157720     4930.38
    157760     4931.48
    157800     4932.13
    157840     4934.38
    157880      4935.4
    157920     4936.34
    157960     4938.14
    158000     4939.44
    158040     4940.24
    158080     4941.77
    158120     4942.78
    158160     4944.11
    158200     4944.91
    158240     4946.76
    158280     4947.72
    158320     4948.14
    158360     4949.63
    158400     4951.61
    158440     4952.72
    158480     4953.93
    158520     4955.29
    158560     4956.36
    158600     4957.03
    158640     4959.27
    158680     4960.29
    158720     4961.24
    158760        4963
    158800     4964.35
    158840      4965.1
    158880     4966.62
    158920     4967.65
    158960        4969
    159000     4969.79
    159040     4971.62
    159080     4972.59
    159120     4973.01
    159160     4974.49
    159200     4976.49
    159240      4977.6
    159280     4978.78
    159320     4980.18
    159360     4981.22
    159400     4981.88
    159440     4984.16
    159480     4985.16
    159520     4986.14
    159560     4987.89
    159600     4989.22
    159640     4989.97
    159680     4991.49
    159720     4992.51
    159760     4993.87
    159800     4994.65
    159840      4996.5
    159880     4997.47
    159920     4997.89
    159960     4999.38
    160000     5001.38
    160040     5002.47
    160080     5003.66
    160120     5005.06
    160160     5006.11
    160200     5006.77
    160240     5009.05
    160280     5010.07
    160320     5011.03
    160360     5012.79
    160400     5014.11
    160440     5014.87
    160480     5016.37
    160520     5017.42
    160560     5018.77
    160600     5019.54
    160640     5021.38
    160680     5022.36
    160720     5022.77
    160760     5024.28
    160800     5026.29
    160840     5027.36
    160880     5028.57
    160920     5029.94
    160960     5031.01
    161000     5031.66
    161040     5033.97
    161080     5034.99
    161120     5035.94
    161160     5037.71
    161200     5039.04
    161240     5039.78
    161280     5041.31
    161320     5042.36
    161360     5043.68
    161400     5044.46
    161440     5046.27
    161480     5047.28
    161520     5047.68
    161560      5049.2
    161600      5051.2
    161640     5052.31
    161680      5053.5
    161720     5054.86
    161760     5055.93
    161800     5056.58
    161840     5058.88
    161880     5059.91
    161920     5060.85
    161960     5062.63
    162000     5063.95
    162040      5064.7
    162080     5066.24
    162120     5067.31
    162160     5068.61
    162200     5069.37
    162240      5071.2
    162280     5072.22
    162320     5072.61
    162360     5074.15
    162400     5076.15
    162440     5077.27
    162480     5078.46
    162520     5079.82
    162560     5080.89
    162600     5081.55
    162640     5083.85
    162680     5084.88
    162720      5085.8
    162760     5087.59
    162800      5088.9
    162840     5089.69
    162880     5091.19
    162920     5092.24
    162960     5093.57
    163000     5094.33
    163040     5096.16
    163080     5097.18
    163120     5097.57
    163160     5099.11
    163200      5101.1
    163240     5102.22
    163280     5103.42
    163320     5104.77
    163360     5105.86
    163400     5106.48
    163440     5108.79
    163480     5109.83
    163520     5110.77
    163560     5112.55
    163600     5113.82
    163640     5114.63
    163680     5116.15
    163720     5117.17
    163760     5118.53
    163800     5119.29
    163840     5121.13
    163880     5122.13
    163920     5122.51
    163960     5124.05
    164000     5126.07
    164040     5127.18
    164080     5128.38
    164120     5129.71
    164160     5130.82
    164200     5131.45
    164240     5133.77
    164280      5134.8
    164320     5135.71
    164360      5137.5
    164400     5138.79
    164440     5139.58
    164480     5141.14
    164520     5142.12
    164560     5143.47
    164600     5144.24
    164640     5146.08
    164680      5147.1
    164720     5147.46
    164760     5148.99
    164800     5151.02
    164840     5152.14
    164880     5153.31
    164920     5154.67
    164960     5155.77
    165000     5156.38
    165040      5158.7
    165080     5159.74
    165120     5160.63
    165160     5162.46
    165200     5163.73
    165240     5164.51
    165280     5166.05
    165320     5167.04
    165360      5168.4
    165400     5169.17
    165440     5171.02
    165480     5172.04
    165520     5172.37
    165560     5173.93
    165600     5175.96
    165640      5177.1
    165680     5178.26
    165720     5179.61
    165760      5180.7
    165800     5181.34
    165840     5183.64
    165880     5184.68
    165920     5185.58
    165960     5187.38
    166000     5188.65
    166040     5189.44
    166080     5190.96
    166120     5191.98
    166160     5193.33
    166200      5194.1
    166240     5195.95
    166280     5196.96
    166320      5197.3
    166360     5198.84
    166400     5200.89
    166440     5202.03
    166480      5203.2
    166520     5204.54
    166560     5205.61
    166600     5206.28
    166640     5208.58
    166680     5209.63
    166720     5210.54
    166760     5212.33
    166800     5213.61
    166840      5214.4
    166880     5215.92
    166920     5216.94
    166960     5218.27
    167000     5219.04
    167040     5220.89
    167080     5221.88
    167120     5222.25
    167160     5223.78
    167200     5225.85
    167240     5226.97
    167280     5228.11
    167320     5229.49
    167360     5230.57
    167400     5231.23
    167440     5233.54
    167480     5234.59
    167520     5235.49
    167560     5237.26
    167600     5238.55
    167640     5239.34
    167680     5240.87
    167720     5241.87
    167760      5243.2
    167800     5243.99
    167840     5245.87
    167880     5246.85
    167920     5247.19
    167960     5248.72
    168000     5250.79
    168040     5251.91
    168080     5253.05
    168120     5254.44
    168160     5255.53
    168200     5256.16
    168240     5258.49
    168280     5259.52
    168320     5260.43
    168360     5262.22
    168400      5263.5
    168440      5264.3
    168480     5265.81
    168520     5266.85
    168560     5268.13
    168600     5268.94
    168640     5270.81
    168680     5271.81
    168720     5272.14
    168760     5273.64
    168800     5275.73
    168840     5276.86
    168880        5278
    168920     5279.39
    168960     5280.51
    169000      5281.1
    169040     5283.45
    169080     5284.49
    169120     5285.38
    169160     5287.16
    169200     5288.47
    169240     5289.25
    169280     5290.76
    169320     5291.82
    169360     5293.09
    169400      5293.9
    169440     5295.78
    169480     5296.75
    169520     5297.09
    169560     5298.58
    169600     5300.67
    169640     5301.81
    169680     5302.94
    169720     5304.32
    169760     5305.47
    169800     5306.04
    169840     5308.38
    169880     5309.43
    169920     5310.32
    169960     5312.12
    170000     5313.43
    170040      5314.2
    170080     5315.71
    170120     5316.76
    170160     5318.02
    170200     5318.82
    170240     5320.71
    170280     5321.67
    170320     5321.99
    170360     5323.53
    170400     5325.64
    170440     5326.76
    170480     5327.87
    170520     5329.28
    170560     5330.41
    170600     5330.99
    170640     5333.34
    170680     5334.38
    170720     5335.26
    170760     5337.07
    170800      5338.4
    170840     5339.15
    170880     5340.67
    170920     5341.74
    170960     5342.96
    171000     5343.78
    171040     5345.67
    171080     5346.62
    171120     5346.94
    171160     5348.48
    171200     5350.59
    171240     5351.72
    171280     5352.81
    171320     5354.24
    171360     5355.36
    171400     5355.93
    171440     5358.31
    171480     5359.34
    171520     5360.21
    171560     5362.01
    171600     5363.35
    171640     5364.11
    171680     5365.63
    171720      5366.7
    171760     5367.91
    171800     5368.73
    171840     5370.63
    171880     5371.59
    171920     5371.91
    171960     5373.43
    172000     5375.57
    172040     5376.67
    172080      5377.8
    172120     5379.22
    172160     5380.35
    172200     5380.89
    172240     5383.31
    172280     5384.32
    172320     5385.18
    172360     5386.97
    172400     5388.32
    172440     5389.09
    172480     5390.59
    172520     5391.66
    172560     5392.89
    172600     5393.67
    172640     5395.59
    172680     5396.54
    172720     5396.86
    172760     5398.39
    172800     5400.51
    172840     5401.66
    172880     5402.74
    172920     5404.19
    172960     5405.31
    173000     5405.84
    173040     5408.29
    173080     5409.29
    173120     5410.15
    173160     5411.93
    173200      5413.3
    173240     5414.06
    173280     5415.55
    173320     5416.62
    173360     5417.84
    173400     5418.63
    173440     5420.56
    173480     5421.48
    173520     5421.79
    173560     5423.33
    173600     5425.46
    173640     5426.59
    173680     5427.68
    173720     5429.13
    173760     5430.26
    173800     5430.78
    173840     5433.23
    173880     5434.23
    173920      5435.1
    173960     5436.86
    174000     5438.25
    174040     5439.02
    174080     5440.49
    174120     5441.58
    174160     5442.77
    174200     5443.59
    174240     5445.52
    174280     5446.44
    174320     5446.74
    174360     5448.26
    174400      5450.4
    174440     5451.55
    174480     5452.63
    174520     5454.08
    174560     5455.21
    174600     5455.73
    174640     5458.17
    174680     5459.18
    174720     5460.05
    174760      5461.8
    174800     5463.21
    174840     5463.97
    174880     5465.42
    174920     5466.51
    174960      5467.7
    175000     5468.54
    175040     5470.44
    175080      5471.4
    175120     5471.67
    175160     5473.22
    175200     5475.36
    175240     5476.49
    175280     5477.57
    175320     5479.04
    175360     5480.17
    175400     5480.69
    175440     5483.11
    175480     5484.14
    175520     5484.98
    175560     5486.74
    175600     5488.13
    175640     5488.92
    175680     5490.39
    175720     5491.48
    175760     5492.65
    175800      5493.5
    175840     5495.42
    175880     5496.37
    175920      5496.6
    175960     5498.17
    176000     5500.29
    176040     5501.43
    176080     5502.49
    176120     5503.99
    176160     5505.12
    176200     5505.64
    176240     5508.07
    176280     5509.09
    176320     5509.94
    176360     5511.72
    176400     5513.08
    176440     5513.88
    176480     5515.34
    176520     5516.43
    176560     5517.61
    176600     5518.45
    176640     5520.37
    176680     5521.31
    176720     5521.55
    176760     5523.12
    176800     5525.27
    176840     5526.38
    176880     5527.46
    176920     5528.94
    176960     5530.05
    177000      5530.6
    177040     5533.03
    177080     5534.04
    177120      5534.9
    177160     5536.68
    177200     5538.04
    177240     5538.83
    177280      5540.3
    177320     5541.37
    177360     5542.57
    177400     5543.41
    177440     5545.33
    177480     5546.27
    177520      5546.5
    177560     5548.05
    177600     5550.22
    177640     5551.38
    177680     5552.42
    177720     5553.89
    177760     5555.01
    177800     5555.54
    177840     5557.97
    177880     5558.99
    177920     5559.83
    177960     5561.59
    178000     5562.97
    178040     5563.78
    178080     5565.23
    178120     5566.29
    178160     5567.52
    178200     5568.35
    178240     5570.28
    178280     5571.19
    178320     5571.42
    178360     5572.98
    178400     5575.16
    178440     5576.31
    178480     5577.38
    178520     5578.81
    178560     5579.92
    178600     5580.46
    178640     5582.89
    178680     5583.95
    178720     5584.73
    178760      5586.5
    178800      5587.9
    178840     5588.72
    178880     5590.17
    178920     5591.24
    178960     5592.46
    179000     5593.26
    179040     5595.21
    179080     5596.12
    179120     5596.33
    179160      5597.9
    179200     5600.06
    179240     5601.23
    179280     5602.32
    179320     5603.73
    179360     5604.86
    179400     5605.39
    179440     5607.82
    179480     5608.87
    179520     5609.67
    179560     5611.41
    179600     5612.82
    179640     5613.66
    179680     5615.09
    179720     5616.14
    179760     5617.38
    179800     5618.18
    179840     5620.15
    179880     5621.07
    179920     5621.24
    179960     5622.86
    180000     5624.99
    180040     5626.17
    180080     5627.25
    180120     5628.69
    180160     5629.76
    180200     5630.33
    180240     5632.76
    180280     5633.79
    180320     5634.57
    180360     5636.34
    180400     5637.76
    180440      5638.6
    180480     5640.05
    180520     5641.07
    180560     5642.33
    180600     5643.11
    180640     5645.07
    180680        5646
    180720     5646.16
    180760     5647.79
    180800      5649.9
    180840      5651.1
    180880     5652.18
    180920     5653.63
    180960     5654.71
    181000     5655.28
    181040     5657.68
    181080     5658.73
    181120      5659.5
    181160     5661.25
    181200     5662.68
    181240     5663.54
    181280     5664.97
    181320     5665.98
    181360     5667.24
    181400        5668
    181440     5669.99
    181480      5670.9
    181520     5671.07
    181560     5672.71
    181600     5674.82
    181640     5676.02
    181680     5677.12
    181720     5678.55
    181760     5679.62
    181800     5680.17
    181840     5682.65
    181880     5683.65
    181920     5684.41
    181960     5686.16
    182000      5687.6
    182040     5688.44
    182080     5689.89
    182120     5690.89
    182160     5692.16
    182200     5692.91
    182240     5694.93
    182280     5695.84
    182320     5695.98
    182360     5697.63
    182400     5699.77
    182440     5700.95
    182480     5702.04
    182520     5703.51
    182560     5704.54
    182600     5705.07
    182640     5707.59
    182680     5708.59
    182720     5709.33
    182760     5711.12
    182800     5712.53
    182840     5713.35
    182880     5714.81
    182920     5715.83
    182960      5717.1
    183000     5717.87
    183040     5719.89
    183080     5720.77
    183120     5720.92
    183160     5722.57
    183200      5724.7
    183240     5725.87
    183280     5727.01
    183320     5728.46
    183360     5729.46
    183400     5730.02
    183440     5732.53
    183480     5733.52
    183520     5734.28
    183560     5736.03
    183600     5737.48
    183640     5738.27
    183680     5739.75
    183720     5740.76
    183760     5742.02
    183800     5742.83
    183840     5744.82
    183880     5745.71
    183920     5745.88
    183960     5747.51
    184000     5749.65
    184040     5750.81
    184080     5751.93
    184120     5753.44
    184160      5754.4
    184200     5754.97
    184240     5757.46
    184280     5758.44
    184320     5759.21
    184360     5760.97
    184400     5762.41
    184440     5763.17
    184480     5764.67
    184520      5765.7
    184560     5766.96
    184600     5767.75
    184640     5769.76
    184680     5770.66
    184720     5770.81
    184760     5772.47
    184800     5774.58
    184840     5775.74
    184880     5776.89
    184920     5778.36
    184960     5779.35
    185000     5779.92
    185040      5782.4
    185080      5783.4
    185120     5784.14
    185160     5785.91
    185200     5787.35
    185240     5788.11
    185280     5789.62
    185320     5790.64
    185360     5791.87
    185400     5792.65
    185440      5794.7
    185480     5795.57
    185520     5795.74
    185560     5797.41
    185600     5799.51
    185640     5800.67
    185680     5801.83
    185720     5803.31
    185760     5804.25
    185800     5804.83
    185840     5807.32
    185880     5808.35
    185920      5809.1
    185960     5810.83
    186000     5812.28
    186040     5813.06
    186080     5814.54
    186120     5815.56
    186160     5816.78
    186200     5817.59
    186240     5819.66
    186280     5820.51
    186320     5820.67
    186360     5822.34
    186400     5824.44
    186440     5825.62
    186480     5826.76
    186520     5828.24
    186560     5829.18
    186600     5829.75
    186640     5832.26
    186680     5833.28
    186720     5834.04
    186760     5835.79
    186800     5837.25
    186840     5838.01
    186880     5839.49
    186920     5840.48
    186960     5841.72
    187000     5842.51
    187040      5844.6
    187080     5845.45
    187120     5845.61
    187160     5847.28
    187200      5849.4
    187240     5850.55
    187280     5851.69
    187320     5853.17
    187360      5854.1
    187400     5854.67
    187440     5857.21
    187480     5858.21
    187520     5858.96
    187560     5860.71
    187600     5862.19
    187640     5862.92
    187680     5864.41
    187720     5865.42
    187760     5866.63
    187800     5867.43
    187840     5869.53
    187880     5870.37
    187920     5870.53
    187960     5872.21
    188000     5874.34
    188040     5875.47
    188080     5876.63
    188120     5878.09
    188160     5879.04
    188200     5879.61
    188240     5882.12
    188280     5883.12
    188320     5883.88
    188360     5885.64
    188400     5887.13
    188440     5887.86
    188480     5889.33
    188520     5890.34
    188560     5891.57
    188600     5892.35
    188640     5894.48
    188680     5895.27
    188720     5895.45
    188760     5897.12
    188800     5899.26
    188840     5900.39
    188880     5901.53
    188920     5903.02
    188960     5903.99
    189000     5904.51
    189040     5907.04
    189080     5908.03
    189120     5908.79
    189160     5910.56
    189200     5912.03
    189240     5912.78
    189280     5914.27
    189320      5915.3
    189360      5916.5
    189400     5917.26
    189440      5919.4
    189480      5920.2
    189520     5920.38
    189560     5922.08
    189600      5924.2
    189640     5925.33
    189680      5926.5
    189720     5927.97
    189760     5928.91
    189800     5929.43
    189840     5931.98
    189880     5932.97
    189920     5933.72
    189960      5935.5
    190000     5936.96
    190040     5937.69
    190080     5939.22
    190120     5940.24
    190160     5941.42
    190200     5942.19
    190240     5944.34
    190280     5945.13
    190320     5945.31
    190360        5947
    190400     5949.13
    190440     5950.24
    190480     5951.41
    190520     5952.87
    190560     5953.81
    190600     5954.37
    190640     5956.92
    190680     5957.87
    190720     5958.65
    190760      5960.4
    190800     5961.86
    190840     5962.61
    190880     5964.13
    190920     5965.16
    190960     5966.36
    191000     5967.13
    191040     5969.27
    191080     5970.05
    191120     5970.22
    191160     5971.93
    191200     5974.02
    191240     5975.15
    191280     5976.31
    191320     5977.81
    191360     5978.72
    191400     5979.28
    191440     5981.86
    191480     5982.79
    191520     5983.57
    191560     5985.31
    191600     5986.78
    191640     5987.51
    191680     5989.01
    191720     5990.06
    191760     5991.26
    191800     5992.01
    191840     5994.17
    191880     5994.94
    191920      5995.1
    191960     5996.83
    192000     5998.93
    192040     6000.05
    192080     6001.21
    192120     6002.71
    192160     6003.61
    192200     6004.17
    192240     6006.75
    192280     6007.67
    192320     6008.48
    192360     6010.21
    192400     6011.67
    192440     6012.39
    192480     6013.88
    192520     6014.93
    192560     6016.13
    192600     6016.86
    192640     6019.04
    192680     6019.82
    192720     6019.99
    192760     6021.71
    192800     6023.79
    192840     6024.93
    192880     6026.08
    192920     6027.57
    192960     6028.48
    193000     6029.02
    193040     6031.62
    193080     6032.56
    193120     6033.35
    193160     6035.08
    193200     6036.52
    193240     6037.26
    193280     6038.77
    193320     6039.81
    193360        6041
    193400     6041.73
    193440     6043.93
    193480     6044.71
    193520     6044.88
    193560     6046.59
    193600     6048.69
    193640      6049.8
    193680     6050.97
    193720     6052.44
    193760     6053.36
    193800     6053.92
    193840      6056.5
    193880     6057.43
    193920     6058.19
    193960     6059.96
    194000     6061.39
    194040     6062.14
    194080     6063.64
    194120      6064.7
    194160     6065.88
    194200     6066.59
    194240      6068.8
    194280     6069.58
    194320     6069.74
    194360     6071.46
    194400     6073.58
    194440      6074.7
    194480     6075.83
    194520     6077.31
    194560     6078.23
    194600     6078.78
    194640     6081.38
    194680      6082.3
    194720     6083.06
    194760     6084.83
    194800     6086.29
    194840     6087.01
    194880     6088.52
    194920     6089.59
    194960     6090.74
    195000     6091.45
    195040     6093.68
    195080     6094.45
    195120     6094.59
    195160     6096.32
    195200     6098.43
    195240     6099.55
    195280      6100.7
    195320     6102.18
    195360     6103.09
    195400     6103.64
    195440     6106.27
    195480     6107.18
    195520     6107.95
    195560     6109.69
    195600     6111.18
    195640     6111.89
    195680     6113.36
    195720     6114.46
    195760      6115.6
    195800     6116.31
    195840     6118.55
    195880     6119.29
    195920     6119.45
    195960      6121.2
    196000     6123.34
    196040     6124.44
    196080     6125.56
    196120     6127.02
    196160     6127.99
    196200     6128.52
    196240     6131.13
    196280     6132.05
    196320     6132.85
    196360     6134.56
    196400     6136.06
    196440     6136.78
    196480     6138.23
    196520     6139.34
    196560     6140.48
    196600     6141.18
    196640     6143.42
    196680     6144.16
    196720     6144.32
    196760     6146.08
    196800     6148.21
    196840      6149.3
    196880     6150.43
    196920     6151.91
    196960     6152.87
    197000     6153.39
    197040     6155.96
    197080     6156.91
    197120     6157.68
    197160     6159.44
    197200     6160.94
    197240     6161.64
    197280     6163.08
    197320     6164.18
    197360     6165.33
    197400     6166.06
    197440     6168.29
    197480     6169.03
    197520     6169.15
    197560     6170.93
    197600     6173.07
    197640     6174.15
    197680     6175.26
    197720     6176.74
    197760     6177.72
    197800     6178.27
    197840     6180.81
    197880     6181.76
    197920     6182.54
    197960     6184.29
    198000     6185.79
    198040     6186.48
    198080     6187.98
    198120     6189.06
    198160     6190.17
    198200     6190.92
    198240     6193.18
    198280     6193.91
    198320     6194.03
    198360     6195.79
    198400     6197.94
    198440     6199.03
    198480     6200.11
    198520     6201.61
    198560     6202.59
    198600     6203.14
    198640     6205.68
    198680     6206.64
    198720     6207.42
    198760     6209.15
    198800     6210.67
    198840     6211.33
    198880     6212.88
    198920     6213.97
    198960     6215.04
    199000     6215.79
    199040     6218.05
    199080     6218.78
    199120     6218.88
    199160     6220.68
    199200     6222.83
    199240     6223.91
    199280        6225
    199320      6226.5
    199360     6227.48
    199400     6228.03
    199440     6230.57
    199480     6231.52
    199520     6232.31
    199560     6234.03
    199600     6235.56
    199640     6236.19
    199680     6237.78
    199720     6238.84
    199760     6239.91
    199800     6240.67
    199840     6242.92
    199880     6243.69
    199920     6243.74
    199960     6245.55
    200000     6247.71
    200040     6248.77
    200080     6249.89
    200120     6251.37
    200160     6252.34
    200200      6252.9
    200240     6255.43
    200280     6256.38
    200320      6257.2
    200360      6258.9
    200400     6260.41
    200440     6261.06
    200480     6262.66
    200520     6263.69
    200560     6264.77
    200600     6265.52
    200640      6267.8
    200680     6268.54
    200720     6268.61
    200760     6270.41
    200800     6272.54
    200840     6273.62
    200880     6274.73
    200920      6276.2
    200960     6277.18
    201000     6277.73
    201040     6280.28
    201080     6281.22
    201120     6282.03
    201160     6283.78
    201200     6285.28
    201240     6285.94
    201280     6287.52
    201320     6288.57
    201360     6289.63
    201400     6290.38
    201440     6292.65
    201480     6293.37
    201520     6293.47
    201560     6295.26
    201600     6297.36
    201640     6298.45
    201680     6299.59
    201720     6301.05
    201760     6302.02
    201800     6302.58
    201840     6305.13
    201880     6306.08
    201920     6306.87
    201960     6308.64
    202000     6310.13
    202040     6310.75
    202080     6312.36
    202120     6313.38
    202160     6314.46
    202200     6315.21
    202240     6317.49
    202280     6318.17
    202320      6318.3
    202360     6320.08
    202400     6322.17
    202440     6323.28
    202480     6324.44
    202520     6325.88
    202560     6326.86
    202600      6327.4
    202640     6329.94
    202680     6330.89
    202720     6331.69
    202760     6333.49
    202800     6334.96
    202840     6335.58
    202880     6337.16
    202920      6338.2
    202960     6339.28
    203000        6340
    203040     6342.33
    203080     6342.98
    203120     6343.11
    203160     6344.88
    203200     6346.98
    203240     6348.08
    203280     6349.26
    203320      6350.7
    203360     6351.69
    203400     6352.22
    203440     6354.76
    203480     6355.71
    203520     6356.49
    203560     6358.32
    203600     6359.77
    203640     6360.35
    203680     6361.97
    203720     6363.01
    203760     6364.08
    203800     6364.79
    203840     6367.14
    203880     6367.76
    203920     6367.93
    203960     6369.67
    204000     6371.78
    204040     6372.83
    204080     6374.05
    204120      6375.5
    204160     6376.48
    204200        6377
    204240     6379.57
    204280     6380.51
    204320     6381.28
    204360     6383.12
    204400     6384.56
    204440     6385.18
    204480     6386.81
    204520     6387.84
    204560     6388.87
    204600     6389.58
    204640     6391.94
    204680     6392.61
    204720     6392.74
    204760     6394.49
    204800     6396.61
    204840     6397.64
    204880     6398.87
    204920     6400.31
    204960     6401.33
    205000     6401.83
    205040     6404.39
    205080     6405.32
    205120     6406.08
    205160     6407.93
    205200     6409.33
    205240     6409.97
    205280     6411.63
    205320     6412.61
    205360     6413.66
    205400     6414.38
    205440     6416.73
    205480     6417.43
    205520     6417.54
    205560      6419.3
    205600     6421.41
    205640     6422.45
    205680     6423.69
    205720     6425.11
    205760     6426.07
    205800     6426.62
    205840     6429.21
    205880      6430.1
    205920     6430.87
    205960     6432.71
    206000     6434.12
    206040     6434.77
    206080     6436.44
    206120     6437.38
    206160     6438.46
    206200     6439.17
    206240     6441.51
    206280     6442.23
    206320     6442.32
    206360     6444.08
    206400     6446.18
    206440     6447.22
    206480     6448.48
    206520     6449.91
    206560     6450.83
    206600     6451.41
    206640     6453.97
    206680     6454.89
    206720     6455.63
    206760     6457.52
    206800     6458.89
    206840     6459.55
    206880     6461.23
    206920     6462.16
    206960     6463.24
    207000     6463.95
    207040     6466.29
    207080     6466.99
    207120     6467.09
    207160     6468.87
    207200     6470.98
    207240     6471.99
    207280     6473.28
    207320     6474.71
    207360     6475.63
    207400     6476.19
    207440     6478.75
    207480     6479.71
    207520     6480.42
    207560     6482.31
    207600     6483.66
    207640     6484.34
    207680     6486.04
    207720     6486.94
    207760     6488.05
    207800     6488.74
    207840     6491.09
    207880     6491.79
    207920     6491.88
    207960     6493.64
    208000     6495.79
    208040      6496.8
    208080     6498.07
    208120     6499.49
    208160     6500.43
    208200        6501
    208240     6503.56
    208280      6504.5
    208320      6505.2
    208360     6507.09
    208400     6508.44
    208440     6509.14
    208480     6510.81
    208520     6511.75
    208560     6512.82
    208600     6513.55
    208640     6515.83
    208680     6516.55
    208720     6516.66
    208760     6518.44
    208800     6520.56
    208840     6521.56
    208880     6522.82
    208920     6524.27
    208960     6525.23
    209000     6525.73
    209040     6528.33
    209080     6529.26
    209120     6529.93
    209160     6531.88
    209200     6533.22
    209240     6533.94
    209280     6535.61
    209320     6536.54
    209360     6537.62
    209400      6538.3
    209440     6540.62
    209480     6541.34
    209520     6541.43
    209560     6543.22
    209600     6545.32
    209640     6546.35
    209680     6547.61
    209720     6549.06
    209760     6550.02
    209800     6550.51
    209840     6553.13
    209880     6554.04
    209920     6554.71
    209960     6556.66
    210000     6558.02
    210040     6558.75
    210080     6560.43
    210120     6561.33
    210160     6562.41
    210200     6563.09
    210240     6565.41
    210280     6566.13
    210320     6566.23
    210360     6567.99
    210400     6570.12
    210440     6571.11
    210480     6572.41
    210520     6573.84
    210560      6574.8
    210600     6575.27
    210640     6577.93
    210680     6578.84
    210720     6579.47
    210760     6581.44
    210800      6582.8
    210840     6583.51
    210880     6585.19
    210920     6586.13
    210960      6587.2
    211000     6587.83
    211040     6590.19
    211080     6590.91
    211120     6591.02
    211160     6592.75
    211200      6594.9
    211240      6595.9
    211280     6597.21
    211320     6598.65
    211360     6599.59
    211400     6600.07
    211440     6602.69
    211480     6603.64
    211520     6604.24
    211560     6606.23
    211600     6607.62
    211640     6608.33
    211680        6610
    211720     6610.91
    211760     6611.99
    211800     6612.64
    211840     6614.98
    211880     6615.71
    211920     6615.85
    211960     6617.55
    212000      6619.7
    212040     6620.68
    212080     6621.96
    212120     6623.45
    212160     6624.37
    212200     6624.88
    212240     6627.49
    212280     6628.41
    212320     6629.03
    212360     6631.02
    212400      6632.4
    212440     6633.11
    212480     6634.78
    212520     6635.68
    212560     6636.81
    212600     6637.43
    212640      6639.8
    212680      6640.5
    212720     6640.65
    212760     6642.32
    212800     6644.49
    212840     6645.48
    212880     6646.76
    212920     6648.27
    212960     6649.18
    213000     6649.65
    213040     6652.29
    213080     6653.19
    213120     6653.81
    213160     6655.83
    213200      6657.2
    213240     6657.94
    213280     6659.55
    213320     6660.45
    213360     6661.63
    213400     6662.21
    213440     6664.61
    213480     6665.31
    213520     6665.45
    213560     6667.13
    213600      6669.3
    213640     6670.31
    213680     6671.55
    213720      6673.1
    213760        6674
    213800     6674.49
    213840     6677.13
    213880        6678
    213920     6678.62
    213960     6680.66
    214000     6682.02
    214040     6682.74
    214080     6684.39
    214120     6685.29
    214160     6686.46
    214200     6687.07
    214240     6689.46
    214280     6690.16
    214320     6690.32
    214360     6691.99
    214400     6694.13
    214440     6695.15
    214480     6696.42
    214520     6697.94
    214560     6698.83
    214600     6699.35
    214640     6701.95
    214680     6702.83
    214720     6703.49
    214760     6705.49
    214800     6706.86
    214840     6707.57
    214880     6709.21
    214920     6710.14
    214960     6711.29
    215000     6711.89
    215040     6714.29
    215080     6714.98
    215120     6715.13
    215160     6716.83
    215200     6718.97
    215240        6720
    215280     6721.26
    215320     6722.82
    215360     6723.68
    215400     6724.19
    215440     6726.79
    215480     6727.66
    215520     6728.33
    215560     6730.37
    215600      6731.7
    215640     6732.41
    215680     6734.06
    215720     6735.02
    215760     6736.17
    215800     6736.74
    215840     6739.14
    215880     6739.86
    215920        6740
    215960      6741.7
    216000     6743.86
    216040     6744.88
    216080      6746.1
    216120     6747.72
    216160     6748.53
    216200     6749.05
    216240     6751.65
    216280     6752.53
    216320     6753.19
    216360     6755.23
    216400     6756.54
    216440     6757.27
    216480     6758.91
    216520     6759.88
    216560     6761.05
    216600      6761.6
    216640     6764.02
    216680     6764.71
    216720     6764.84
    216760     6766.53
    216800     6768.69
    216840     6769.73
    216880     6770.96
    216920     6772.57
    216960     6773.36
    217000     6773.92
    217040     6776.54
    217080     6777.41
    217120     6778.08
    217160     6780.08
    217200     6781.39
    217240     6782.12
    217280     6783.76
    217320     6784.75
    217360     6785.91
    217400     6786.45
    217440     6788.86
    217480     6789.58
    217520     6789.73
    217560     6791.38
    217600     6793.55
    217640     6794.59
    217680     6795.86
    217720     6797.44
    217760     6798.25
    217800     6798.81
    217840     6801.37
    217880     6802.25
    217920     6802.96
    217960     6804.95
    218000     6806.26
    218040     6806.98
    218080     6808.62
    218120     6809.64
    218160     6810.78
    218200     6811.31
    218240     6813.74
    218280     6814.46
    218320      6814.6
    218360     6816.24
    218400     6818.41
    218440     6819.45
    218480     6820.71
    218520      6822.3
    218560     6823.09
    218600     6823.67
    218640     6826.24
    218680     6827.13
    218720     6827.83
    218760     6829.85
    218800     6831.15
    218840     6831.89
    218880     6833.48
    218920      6834.5
    218960     6835.63
    219000     6836.15
    219040     6838.63
    219080     6839.32
    219120     6839.44
    219160     6841.08
    219200     6843.23
    219240     6844.32
    219280     6845.54
    219320     6847.14
    219360     6847.97
    219400     6848.52
    219440     6851.09
    219480     6851.98
    219520      6852.7
    219560      6854.7
    219600     6856.01
    219640     6856.74
    219680     6858.32
    219720     6859.32
    219760     6860.47
    219800        6861
    219840     6863.48
    219880     6864.19
    219920      6864.3
    219960     6865.94
    220000     6868.07
    220040     6869.18
    220080      6870.4
    220120     6872.01
    220160     6872.83
    220200     6873.37
    220240     6875.94
    220280     6876.84
    220320     6877.57
    220360     6879.53
    220400     6880.87
    220440     6881.56
    220480     6883.17
    220520     6884.16
    220560     6885.32
    220600     6885.84
    220640     6888.35
    220680     6888.99
    220720     6889.17
    220760     6890.79
    220800     6892.93
    220840     6894.03
    220880     6895.23
    220920     6896.84
    220960     6897.67
    221000     6898.21
    221040     6900.83
    221080     6901.68
    221120     6902.45
    221160     6904.41
    221200     6905.74
    221240     6906.45
    221280     6908.01
    221320     6909.03
    221360     6910.19
    221400     6910.68
    221440     6913.21
    221480     6913.85
    221520     6913.99
    221560     6915.62
    221600     6917.81
    221640      6918.9
    221680      6920.1
    221720     6921.72
    221760     6922.52
    221800     6923.09
    221840     6925.66
    221880     6926.56
    221920     6927.32
    221960     6929.33
    222000     6930.63
    222040     6931.32
    222080     6932.84
    222120     6933.93
    222160     6935.06
    222200     6935.55
    222240     6938.08
    222280     6938.71
    222320     6938.85
    222360     6940.45
    222400     6942.64
    222440     6943.76
    222480     6944.98
    222520     6946.57
    222560     6947.38
    222600     6947.94
    222640     6950.49
    222680     6951.42
    222720      6952.2
    222760     6954.17
    222800     6955.48
    222840      6956.2
    222880     6957.68
    222920     6958.74
    222960     6959.88
    223000     6960.41
    223040     6962.92
    223080     6963.53
    223120     6963.67
    223160     6965.26
    223200     6967.45
    223240     6968.61
    223280     6969.79
    223320     6971.38
    223360     6972.23
    223400      6972.8
    223440     6975.36
    223480     6976.25
    223520     6977.04
    223560        6979
    223600     6980.34
    223640     6981.05
    223680     6982.54
    223720     6983.59
    223760     6984.72
    223800     6985.27
    223840     6987.78
    223880     6988.39
    223920     6988.52
    223960     6990.12
    224000     6992.29
    224040      6993.5
    224080     6994.65
    224120     6996.25
    224160     6997.06
    224200     6997.65
    224240     7000.24
    224280      7001.1
    224320     7001.92
    224360     7003.89
    224400      7005.2
    224440     7005.93
    224480     7007.41
    224520     7008.46
    224560      7009.6
    224600     7010.15
    224640     7012.65
    224680     7013.28
    224720      7013.4
    224760        7015
    224800     7017.17
    224840     7018.38
    224880     7019.52
    224920     7021.13
    224960     7021.91
    225000     7022.52
    225040     7025.14
    225080     7025.96
    225120     7026.78
    225160     7028.75
    225200     7030.05
    225240     7030.78
    225280     7032.25
    225320     7033.29
    225360     7034.48
    225400     7034.99
    225440     7037.53
    225480     7038.18
    225520     7038.23
    225560     7039.86
    225600     7042.03
    225640     7043.27
    225680     7044.39
    225720     7045.95
    225760     7046.77
    225800     7047.34
    225840        7050
    225880      7050.8
    225920     7051.62
    225960     7053.62
    226000      7054.9
    226040     7055.62
    226080     7057.13
    226120     7058.12
    226160     7059.31
    226200     7059.84
    226240     7062.37
    226280     7062.99
    226320     7063.09
    226360     7064.69
    226400     7066.89
    226440     7068.06
    226480     7069.23
    226520     7070.79
    226560     7071.58
    226600      7072.2
    226640     7074.87
    226680     7075.62
    226720     7076.45
    226760     7078.42
    226800     7079.75
    226840     7080.46
    226880     7081.95
    226920     7082.93
    226960     7084.13
    227000     7084.66
    227040     7087.19
    227080     7087.82
    227120      7087.9
    227160     7089.52
    227200     7091.72
    227240      7092.9
    227280     7094.08
    227320      7095.6
    227360     7096.42
    227400     7097.03
    227440     7099.71
    227480     7100.44
    227520     7101.27
    227560     7103.23
    227600     7104.58
    227640     7105.26
    227680     7106.73
    227720     7107.76
    227760     7108.96
    227800     7109.48
    227840        7112
    227880     7112.64
    227920     7112.69
    227960     7114.33
    228000     7116.54
    228040      7117.7
    228080     7118.91
    228120     7120.44
    228160     7121.22
    228200     7121.85
    228240      7124.5
    228280     7125.25
    228320     7126.05
    228360     7128.07
    228400     7129.36
    228440     7130.07
    228480     7131.55
    228520     7132.58
    228560     7133.74
    228600     7134.27
    228640      7136.8
    228680     7137.46
    228720      7137.5
    228760     7139.12
    228800     7141.34
    228840     7142.48
    228880     7143.71
    228920     7145.25
    228960     7146.06
    229000     7146.68
    229040     7149.31
    229080     7150.06
    229120     7150.88
    229160     7152.91
    229200      7154.2
    229240     7154.87
    229280     7156.41
    229320      7157.4
    229360     7158.54
    229400     7159.12
    229440      7161.6
    229480     7162.27
    229520     7162.32
    229560     7163.93
    229600     7166.14
    229640     7167.31
    229680      7168.5
    229720     7170.09
    229760     7170.89
    229800     7171.49
    229840     7174.13
    229880     7174.88
    229920     7175.72
    229960     7177.71
    230000     7179.02
    230040     7179.67
    230080     7181.27
    230120     7182.19
    230160     7183.35
    230200     7183.94
    230240     7186.41
    230280     7187.12
    230320     7187.15
    230360     7188.73
    230400     7190.95
    230440     7192.13
    230480     7193.32
    230520     7194.92
    230560     7195.72
    230600      7196.3
    230640     7198.94
    230680     7199.68
    230720     7200.53
    230760     7202.55
    230800     7203.86
    230840     7204.48
    230880     7206.09
    230920     7207.04
    230960     7208.23
    231000     7208.76
    231040     7211.24
    231080     7211.93
    231120     7211.98
    231160      7213.6
    231200     7215.79
    231240        7217
    231280     7218.16
    231320     7219.77
    231360     7220.56
    231400     7221.16
    231440     7223.82
    231480     7224.53
    231520     7225.38
    231560      7227.4
    231600     7228.73
    231640     7229.36
    231680     7230.94
    231720     7231.89
    231760     7233.06
    231800     7233.61
    231840     7236.09
    231880     7236.79
    231920      7236.8
    231960     7238.44
    232000     7240.62
    232040     7241.86
    232080     7243.02
    232120     7244.63
    232160     7245.42
    232200     7245.99
    232240     7248.69
    232280     7249.41
    232320     7250.25
    232360     7252.25
    232400     7253.56
    232440     7254.22
    232480     7255.81
    232520     7256.73
    232560     7257.91
    232600     7258.48
    232640     7260.97
    232680     7261.66
    232720     7261.65
    232760     7263.29
    232800     7265.47
    232840     7266.74
    232880     7267.89
    232920     7269.51
    232960     7270.25
    233000     7270.86
    233040     7273.57
    233080     7274.27
    233120      7275.1
    233160     7277.14
    233200     7278.42
    233240     7279.09
    233280     7280.72
    233320      7281.6
    233360     7282.79
    233400     7283.33
    233440     7285.84
    233480     7286.53
    233520     7286.47
    233560     7288.17
    233600     7290.31
    233640     7291.61
    233680     7292.71
    233720     7294.33
    233760     7295.12
    233800     7295.71
    233840     7298.43
    233880     7299.13
    233920     7299.96
    233960     7301.99
    234000     7303.27
    234040     7303.94
    234080     7305.58
    234120     7306.45
    234160     7307.64
    234200     7308.19
    234240     7310.71
    234280     7311.38
    234320     7311.34
    234360        7313
    234400     7315.19
    234440     7316.46
    234480     7317.57
    234520     7319.26
    234560        7320
    234600     7320.57
    234640     7323.31
    234680     7324.03
    234720     7324.84
    234760     7326.85
    234800     7328.14
    234840     7328.81
    234880     7330.45
    234920     7331.32
    234960     7332.53
    235000     7333.05
    235040     7335.56
    235080     7336.26
    235120     7336.25
    235160     7337.84
    235200     7340.06
    235240     7341.39
    235280     7342.46
    235320      7344.1
    235360     7344.87
    235400     7345.44
    235440     7348.19
    235480     7348.92
    235520      7349.7
    235560     7351.76
    235600     7353.05
    235640      7353.7
    235680     7355.31
    235720     7356.19
    235760     7357.44
    235800     7357.95
    235840     7360.42
    235880     7361.13
    235920     7361.14
    235960     7362.73
    236000     7364.94
    236040     7366.29
    236080     7367.33
    236120     7368.98
    236160     7369.76
    236200     7370.37
    236240     7373.11
    236280     7373.82
    236320     7374.58
    236360     7376.63
    236400     7377.93
    236440     7378.57
    236480     7380.15
    236520     7381.07
    236560     7382.31
    236600     7382.85
    236640     7385.29
    236680     7386.01
    236720     7386.01
    236760      7387.6
    236800     7389.85
    236840     7391.16
    236880     7392.21
    236920     7393.86
    236960     7394.61
    237000     7395.24
    237040     7397.97
    237080      7398.7
    237120     7399.45
    237160     7401.52
    237200     7402.79
    237240     7403.45
    237280     7405.02
    237320     7405.91
    237360     7407.17
    237400     7407.71
    237440     7410.14
    237480     7410.88
    237520     7410.88
    237560     7412.45
    237600     7414.73
    237640     7416.04
    237680     7417.07
    237720     7418.76
    237760     7419.49
    237800     7420.14
    237840     7422.87
    237880     7423.57
    237920     7424.31
    237960     7426.39
    238000     7427.62
    238040     7428.37
    238080     7429.92
    238120      7430.8
    238160     7432.02
    238200     7432.56
    238240     7435.02
    238280     7435.77
    238320     7435.75
    238360     7437.31
    238400     7439.57
    238440     7440.89
    238480     7441.94
    238520     7443.65
    238560     7444.35
    238600        7445
    238640     7447.71
    238680     7448.43
    238720     7449.17
    238760     7451.27
    238800     7452.46
    238840     7453.24
    238880     7454.77
    238920     7455.65
    238960     7456.83
    239000     7457.43
    239040      7459.9
    239080     7460.66
    239120     7460.59
    239160     7462.17
    239200      7464.4
    239240     7465.75
    239280      7466.8
    239320     7468.47
    239360     7469.22
    239400     7469.86
    239440     7472.58
    239480      7473.3
    239520        7474
    239560     7476.15
    239600     7477.32
    239640     7478.11
    239680     7479.63
    239720      7480.5
    239760     7481.69
    239800     7482.29
    239840     7484.76
    239880     7485.52
    239920     7485.43
    239960     7487.02
    240000     7489.27
    240040     7490.61
    240080     7491.66
    240120     7493.31
    240160     7494.07
    240200      7494.7
    240240     7497.43
    240280     7498.16
    240320     7498.82
    240360     7500.95
    240400     7502.13
    240440     7502.94
    240480     7504.48
    240520     7505.33
    240560     7506.51
    240600     7507.14
    240640     7509.61
    240680      7510.4
    240720     7510.27
    240760     7511.84
    240800     7514.09
    240840     7515.45
    240880      7516.5
    240920     7518.11
    240960     7518.93
    241000     7519.57
    241040     7522.26
    241080        7523
    241120     7523.63
    241160     7525.79
    241200     7526.95
    241240     7527.74
    241280      7529.3
    241320     7530.14
    241360     7531.35
    241400     7531.96
    241440     7534.44
    241480     7535.25
    241520     7535.13
    241560     7536.67
    241600     7538.92
    241640     7540.26
    241680     7541.35
    241720     7542.94
    241760     7543.79
    241800      7544.4
    241840     7547.08
    241880     7547.86
    241920     7548.47
    241960     7550.61
    242000     7551.75
    242040      7552.6
    242080     7554.12
    242120     7554.95
    242160     7556.21
    242200     7556.82
    242240     7559.27
    242280     7560.06
    242320     7559.98
    242360     7561.48
    242400     7563.74
    242440     7565.09
    242480     7566.17
    242520     7567.76
    242560     7568.57
    242600     7569.23
    242640      7571.9
    242680     7572.68
    242720     7573.28
    242760     7575.45
    242800     7576.55
    242840     7577.43
    242880     7578.94
    242920     7579.77
    242960     7581.04
    243000     7581.61
    243040     7584.08
    243080     7584.85
    243120     7584.79
    243160     7586.28
    243200     7588.56
    243240     7589.89
    243280     7591.01
    243320     7592.57
    243360     7593.41
    243400     7594.09
    243440     7596.72
    243480      7597.5
    243520     7598.11
    243560     7600.26
    243600     7601.38
    243640     7602.27
    243680     7603.76
    243720     7604.61
    243760     7605.87
    243800     7606.41
    243840     7608.95
    243880     7609.66
    243920     7609.64
    243960     7611.11
    244000     7613.36
    244040     7614.72
    244080     7615.86
    244120     7617.44
    244160     7618.22
    244200     7618.93
    244240      7621.6
    244280     7622.29
    244320     7622.92
    244360     7625.12
    244400     7626.25
    244440     7627.11
    244480     7628.64
    244520     7629.47
    244560     7630.77
    244600     7631.26
    244640     7633.79
    244680     7634.51
    244720     7634.45
    244760     7635.94
    244800     7638.23
    244840     7639.56
    244880      7640.7
    244920     7642.29
    244960     7643.05
    245000     7643.77
    245040     7646.49
    245080     7647.11
    245120     7647.75
    245160     7649.97
    245200     7651.06
    245240     7651.95
    245280      7653.5
    245320     7654.33
    245360     7655.61
    245400     7656.11
    245440     7658.66
    245480     7659.32
    245520      7659.3
    245560     7660.76
    245600     7663.08
    245640     7664.42
    245680     7665.55
    245720     7667.11
    245760     7667.89
    245800     7668.63
    245840     7671.32
    245880     7671.93
    245920     7672.57
    245960     7674.82
    246000     7675.92
    246040     7676.79
    246080     7678.36
    246120     7679.17
    246160     7680.45
    246200     7680.94
    246240     7683.44
    246280     7684.15
    246320     7684.13
    246360     7685.58
    246400     7687.92
    246440     7689.19
    246480     7690.35
    246520     7691.94
    246560     7692.71
    246600     7693.42
    246640     7696.11
    246680     7696.69
    246720     7697.33
    246760     7699.62
    246800     7700.66
    246840     7701.59
    246880     7703.12
    246920     7703.96
    246960     7705.26
    247000     7705.77
    247040     7708.24
    247080     7708.93
    247120     7708.94
    247160     7710.35
    247200     7712.72
    247240     7713.97
    247280     7715.18
    247320     7716.74
    247360     7717.49
    247400     7718.19
    247440     7720.91
    247480     7721.46
    247520     7722.09
    247560     7724.44
    247600     7725.44
    247640     7726.38
    247680     7727.91
    247720     7728.73
    247760     7730.04
    247800     7730.55
    247840     7733.02
    247880     7733.69
    247920     7733.74
    247960     7735.13
    248000     7737.51
    248040     7738.73
    248080     7739.92
    248120     7741.46
    248160     7742.24
    248200     7742.93
    248240     7745.65
    248280      7746.2
    248320     7746.88
    248360     7749.21
    248400     7750.16
    248440     7751.14
    248480     7752.71
    248520     7753.49
    248560     7754.84
    248600     7755.32
    248640     7757.79
    248680     7758.44
    248720      7758.5
    248760      7759.9
    248800      7762.3
    248840     7763.45
    248880     7764.71
    248920     7766.24
    248960        7767
    249000     7767.69
    249040     7770.48
    249080     7770.96
    249120     7771.64
    249160     7773.98
    249200     7774.93
    249240     7775.96
    249280     7777.49
    249320     7778.28
    249360     7779.65
    249400     7780.12
    249440     7782.62
    249480     7783.24
    249520     7783.29
    249560     7784.69
    249600     7787.08
    249640     7788.26
    249680     7789.51
    249720     7791.05
    249760     7791.83
    249800     7792.55
    249840     7795.32
    249880     7795.76
    249920     7796.44
    249960     7798.81
    250000     7799.74
    250040     7800.79
    250080     7802.29
    250120     7803.07
    250160     7804.47
    250200      7804.9
    250240     7807.44
    250280     7808.04
    250320     7808.07
    250360     7809.48
    250400     7811.85
    250440     7813.05
    250480     7814.26
    250520     7815.88
    250560     7816.62
    250600     7817.36
    250640     7820.14
    250680     7820.55
    250720     7821.22
    250760     7823.62
    250800     7824.52
    250840      7825.6
    250880     7827.08
    250920     7827.86
    250960     7829.23
    251000     7829.71
    251040     7832.23
    251080     7832.82
    251120     7832.88
    251160     7834.31
    251200     7836.63
    251240      7837.8
    251280     7839.05
    251320     7840.67
    251360     7841.44
    251400     7842.11
    251440     7844.94
    251480     7845.34
    251520        7846
    251560     7848.41
    251600     7849.32
    251640     7850.39
    251680     7851.85
    251720     7852.68
    251760     7854.03
    251800      7854.5
    251840     7857.05
    251880     7857.65
    251920     7857.67
    251960     7859.12
    252000     7861.42
    252040     7862.59
    252080     7863.85
    252120     7865.48
    252160     7866.25
    252200     7866.89
    252240     7869.74
    252280     7870.16
    252320     7870.82
    252360     7873.18
    252400      7874.1
    252440     7875.18
    252480     7876.66
    252520     7877.48
    252560     7878.82
    252600     7879.27
    252640     7881.84
    252680     7882.44
    252720     7882.48
    252760     7883.94
    252800     7886.23
    252840     7887.41
    252880     7888.65
    252920     7890.29
    252960     7891.07
    253000     7891.65
    253040     7894.57
    253080     7894.95
    253120     7895.61
    253160     7898.01
    253200     7898.94
    253240        7900
    253280     7901.49
    253320     7902.31
    253360     7903.65
    253400     7904.07
    253440     7906.65
    253480     7907.28
    253520     7907.26
    253560     7908.69
    253600     7911.02
    253640     7912.22
    253680     7913.46
    253720     7915.12
    253760     7915.89
    253800     7916.49
    253840     7919.38
    253880      7919.8
    253920     7920.41
    253960     7922.85
    254000     7923.75
    254040      7924.8
    254080     7926.33
    254120     7927.17
    254160     7928.48
    254200     7928.87
    254240      7931.5
    254280     7932.08
    254320     7932.11
    254360     7933.52
    254400     7935.81
    254440     7937.01
    254480     7938.29
    254520        7940
    254560     7940.76
    254600     7941.34
    254640      7944.2
    254680     7944.58
    254720     7945.25
    254760     7947.71
    254800     7948.62
    254840     7949.64
    254880     7951.23
    254920     7951.97
    254960      7953.3
    255000     7953.74
    255040     7956.33
    255080      7956.9
    255120      7956.9
    255160     7958.35
    255200     7960.62
    255240     7961.81
    255280     7963.11
    255320     7964.81
    255360     7965.57
    255400     7966.12
    255440     7969.04
    255480     7969.46
    255520     7970.09
    255560     7972.55
    255600     7973.45
    255640     7974.41
    255680     7976.02
    255720     7976.76
    255760     7978.11
    255800     7978.52
    255840     7981.11
    255880     7981.71
    255920     7981.71
    255960     7983.16
    256000      7985.4
    256040     7986.61
    256080     7987.91
    256120      7989.6
    256160     7990.38
    256200     7990.94
    256240     7993.88
    256280     7994.27
    256320      7994.9
    256360      7997.4
    256400      7998.3
    256440     7999.25
    256480     8000.82
    256520     8001.59
    256560     8002.96
    256600     8003.39
    256640     8005.95
    256680     8006.52
    256720     8006.55
    256760     8007.98
    256800     8010.22
    256840     8011.43
    256880     8012.73
    256920     8014.42
    256960     8015.19
    257000     8015.74
    257040     8018.65
    257080     8019.11
    257120     8019.69
    257160     8022.21
    257200     8023.13
    257240     8024.02
    257280     8025.62
    257320     8026.42
    257360     8027.76
    257400     8028.18
    257440     8030.77
    257480     8031.33
    257520     8031.31
    257560     8032.83
    257600        8035
    257640     8036.21
    257680     8037.58
    257720     8039.21
    257760     8040.01
    257800     8040.54
    257840     8043.47
    257880     8043.91
    257920     8044.47
    257960     8046.99
    258000     8047.94
    258040     8048.83
    258080     8050.43
    258120     8051.23
    258160     8052.56
    258200        8053
    258240     8055.52
    258280     8056.13
    258320     8056.13
    258360     8057.66
    258400     8059.81
    258440     8061.03
    258480     8062.37
    258520     8064.03
    258560     8064.83
    258600     8065.34
    258640     8068.29
    258680     8068.71
    258720     8069.28
    258760     8071.77
    258800     8072.78
    258840     8073.62
    258880     8075.23
    258920     8076.03
    258960     8077.39
    259000     8077.83
    259040     8080.32
    259080     8080.95
    259120      8080.9
    259160     8082.46
    259200     8084.61
    259240     8085.88
    259280     8087.17
    259320     8088.85
    259360     8089.66
    259400     8090.16
    259440     8093.14
    259480     8093.53
    259520      8094.1
    259560     8096.62
    259600     8097.58
    259640     8098.46
    259680     8100.07
    259720     8100.86
    259760      8102.2
    259800     8102.68
    259840     8105.17
    259880     8105.76
    259920     8105.75
    259960     8107.27
    260000     8109.45
    260040     8110.71
    260080     8111.98
    260120      8113.7
    260160     8114.49
    260200     8114.96
    260240     8117.96
    260280     8118.35
    260320     8118.91
    260360     8121.46
    260400     8122.42
    260440     8123.27
    260480     8124.86
    260520     8125.67
    260560     8127.02
    260600     8127.49
    260640     8129.97
    260680     8130.58
    260720     8130.54
    260760     8132.08
    260800     8134.26
    260840     8135.56
    260880     8136.81
    260920     8138.52
    260960     8139.29
    261000     8139.77
    261040     8142.79
    261080     8143.18
    261120     8143.76
    261160     8146.32
    261200     8147.27
    261240     8148.08
    261280      8149.7
    261320     8150.52
    261360     8151.86
    261400     8152.38
    261440     8154.84
    261480     8155.43
    261520     8155.38
    261560     8156.84
    261600     8159.09
    261640     8160.43
    261680     8161.65
    261720     8163.36
    261760     8164.17
    261800     8164.61
    261840     8167.64
    261880     8168.03
    261920     8168.61
    261960     8171.21
    262000     8172.13
    262040     8172.95
    262080     8174.56
    262120      8175.4
    262160     8176.75
    262200     8177.25
    262240     8179.68
    262280     8180.26
    262320     8180.24
    262360     8181.71
    262400      8183.9
    262440     8185.27
    262480     8186.47
    262520     8188.18
    262560     8189.01
    262600     8189.43
    262640      8192.5
    262680     8192.86
    262720     8193.45
    262760     8196.04
    262800     8196.96
    262840     8197.79
    262880      8199.4
    262920     8200.21
    262960     8201.58
    263000     8202.08
    263040     8204.49
    263080     8205.07
    263120     8205.04
    263160     8206.56
    263200     8208.71
    263240     8210.08
    263280      8211.3
    263320     8213.01
    263360     8213.83
    263400     8214.22
    263440     8217.32
    263480     8217.67
    263520     8218.28
    263560     8220.85
    263600     8221.77
    263640      8222.6
    263680      8224.2
    263720     8225.01
    263760     8226.43
    263800     8226.87
    263840      8229.3
    263880     8229.93
    263920      8229.9
    263960     8231.37
    264000     8233.53
    264040     8234.92
    264080      8236.1
    264120     8237.81
    264160     8238.67
    264200        8239
    264240     8242.12
    264280     8242.48
    264320     8243.08
    264360     8245.71
    264400     8246.54
    264440     8247.38
    264480     8248.98
    264520     8249.78
    264560     8251.26
    264600     8251.68
    264640     8254.09
    264680     8254.75
    264720     8254.71
    264760     8256.15
    264800     8258.35
    264840     8259.76
    264880     8260.89
    264920     8262.61
    264960     8263.47
    265000     8263.87
    265040     8266.94
    265080     8267.32
    265120      8267.9
    265160     8270.53
    265200     8271.38
    265240     8272.23
    265280     8273.77
    265320     8274.58
    265360      8276.1
    265400     8276.56
    265440     8278.87
    265480      8279.6
    265520     8279.55
    265560     8280.98
    265600     8283.17
    265640     8284.57
    265680     8285.74
    265720     8287.43
    265760      8288.3
    265800     8288.71
    265840     8291.78
    265880      8292.1
    265920     8292.73
    265960     8295.39
    266000     8296.19
    266040     8297.06
    266080     8298.62
    266120     8299.38
    266160     8300.96
    266200      8301.4
    266240     8303.72
    266280     8304.45
    266320     8304.39
    266360     8305.77
    266400        8308
    266440      8309.4
    266480     8310.54
    266520     8312.27
    266560     8313.17
    266600     8313.57
    266640     8316.64
    266680     8316.92
    266720     8317.55
    266760     8320.25
    266800     8321.03
    266840     8321.85
    266880      8323.5
    266920     8324.21
    266960     8325.82
    267000     8326.23
    267040     8328.55
    267080     8329.28
    267120     8329.23
    267160     8330.61
    267200     8332.82
    267240     8334.24
    267280     8335.37
    267320      8337.1
    267360     8338.02
    267400     8338.39
    267440      8341.5
    267480     8341.76
    267520     8342.37
    267560     8345.09
    267600     8345.86
    267640      8346.7
    267680     8348.35
    267720     8349.06
    267760     8350.64
    267800      8351.1
    267840     8353.42
    267880     8354.12
    267920     8354.05
    267960     8355.45
    268000     8357.67
    268040     8359.04
    268080      8360.2
    268120     8361.93
    268160     8362.89
    268200     8363.22
    268240     8366.36
    268280     8366.58
    268320     8367.19
    268360     8369.92
    268400     8370.73
    268440     8371.57
    268480     8373.21
    268520     8373.87
    268560     8375.52
    268600     8375.97
    268640     8378.31
    268680     8378.97
    268720     8378.92
    268760     8380.32
    268800     8382.53
    268840     8383.85
    268880     8385.06
    268920     8386.78
    268960     8387.73
    269000     8388.05
    269040     8391.24
    269080     8391.42
    269120     8392.03
    269160     8394.78
    269200     8395.59
    269240     8396.41
    269280     8398.05
    269320     8398.72
    269360     8400.43
    269400     8400.81
    269440     8403.21
    269480     8403.81
    269520     8403.79
    269560     8405.22
    269600     8407.42
    269640     8408.69
    269680     8409.92
    269720     8411.61
    269760     8412.58
    269800     8412.89
    269840      8416.1
    269880     8416.24
    269920     8416.87
    269960     8419.62
    270000     8420.45
    270040     8421.27
    270080     8422.94
    270120      8423.6
    270160     8425.33
    270200      8425.7
    270240     8428.08
    270280     8428.69
    270320      8428.7
    270360     8430.08
    270400      8432.3
    270440     8433.54
    270480     8434.82
    270520     8436.49
    270560     8437.44
    270600     8437.72
    270640     8441.03
    270680     8441.06
    270720     8441.76
    270760     8444.51
    270800     8445.32
    270840     8446.21
    270880     8447.79
    270920     8448.49
    270960     8450.18
    271000     8450.57
    271040     8452.97
    271080     8453.57
    271120     8453.56
    271160     8454.95
    271200      8457.2
    271240     8458.41
    271280     8459.67
    271320     8461.37
    271360     8462.32
    271400     8462.59
    271440     8465.94
    271480     8465.92
    271520     8466.62
    271560     8469.44
    271600     8470.24
    271640     8471.07
    271680     8472.65
    271720     8473.37
    271760     8475.03
    271800     8475.48
    271840     8477.83
    271880     8478.47
    271920     8478.48
    271960     8479.83
    272000     8482.11
    272040     8483.31
    272080     8484.61
    272120     8486.25
    272160     8487.22
    272200      8487.5
    272240     8490.83
    272280     8490.83
    272320      8491.5
    272360     8494.31
    272400     8495.13
    272440     8495.96
    272480     8497.53
    272520     8498.29
    272560     8499.94
    272600     8500.36
    272640     8502.71
    272680     8503.36
    272720     8503.36
    272760      8504.7
    272800     8506.96
    272840     8508.17
    272880     8509.53
    272920     8511.14
    272960     8512.08
    273000     8512.32
    273040     8515.69
    273080     8515.71
    273120     8516.41
    273160     8519.18
    273200     8520.03
    273240     8520.82
    273280     8522.42
    273320     8523.16
    273360     8524.83
    273400      8525.2
    273440     8527.55
    273480      8528.2
    273520     8528.24
    273560     8529.57
    273600     8531.82
    273640     8533.06
    273680     8534.37
    273720        8536
    273760     8536.92
    273800     8537.13
    273840     8540.56
    273880     8540.53
    273920     8541.25
    273960     8544.06
    274000     8544.91
    274040     8545.68
    274080     8547.26
    274120     8548.02
    274160     8549.68
    274200     8550.06
    274240     8552.39
    274280     8553.04
    274320      8553.1
    274360     8554.43
    274400     8556.71
    274440     8557.95
    274480     8559.24
    274520     8560.84
    274560     8561.77
    274600     8561.96
    274640     8565.45
    274680     8565.37
    274720     8566.14
    274760     8568.91
    274800     8569.77
    274840      8570.6
    274880      8572.1
    274920      8572.9
    274960     8574.56
    275000     8574.95
    275040     8577.23
    275080     8577.98
    275120     8577.95
    275160      8579.3
    275200     8581.54
    275240      8582.8
    275280      8584.1
    275320     8585.71
    275360     8586.62
    275400     8586.81
    275440     8590.28
    275480     8590.25
    275520     8590.98
    275560     8593.77
    275600     8594.63
    275640     8595.46
    275680     8596.97
    275720     8597.75
    275760     8599.38
    275800     8599.84
    275840     8602.11
    275880     8602.82
    275920     8602.81
    275960     8604.14
    276000     8606.43
    276040     8607.63
    276080     8608.99
    276120     8610.55
    276160     8611.47
    276200     8611.73
    276240     8615.17
    276280      8615.1
    276320      8615.8
    276360     8618.65
    276400     8619.51
    276440     8620.35
    276480     8621.83
    276520     8622.61
    276560     8624.25
    276600     8624.74
    276640     8626.97
    276680     8627.69
    276720     8627.67
    276760     8629.04
    276800     8631.29
    276840     8632.49
    276880     8633.86
    276920     8635.41
    276960      8636.3
    277000      8636.6
    277040     8640.03
    277080     8639.96
    277120     8640.65
    277160     8643.52
    277200     8644.39
    277240     8645.24
    277280     8646.67
    277320      8647.4
    277360     8649.07
    277400     8649.59
    277440     8651.81
    277480      8652.5
    277520     8652.51
    277560     8653.87
    277600     8656.14
    277640     8657.32
    277680      8658.7
    277720     8660.26
    277760     8661.16
    277800     8661.37
    277840     8664.88
    277880      8664.8
    277920     8665.48
    277960     8668.34
    278000     8669.22
    278040      8670.1
    278080      8671.5
    278120     8672.27
    278160     8673.89
    278200     8674.45
    278240     8676.66
    278280     8677.36
    278320     8677.36
    278360     8678.73
    278400     8680.99
    278440     8682.19
    278480     8683.55
    278520     8685.09
    278560        8686
    278600     8686.21
    278640     8689.74
    278680     8689.66
    278720     8690.32
    278760     8693.17
    278800     8694.08
    278840     8694.96
    278880     8696.34
    278920     8697.14
    278960     8698.72
    279000     8699.33
    279040     8701.57
    279080     8702.19
    279120     8702.21
    279160     8703.63
    279200     8705.81
    279240     8707.06
    279280     8708.39
    279320     8709.91
    279360     8710.83
    279400        8711
    279440      8714.6
    279480     8714.55
    279520     8715.13
    279560     8718.02
    279600     8718.92
    279640     8719.79
    279680     8721.16
    279720     8721.94
    279760     8723.56
    279800     8724.14
    279840      8726.4
    279880     8727.04
    279920     8727.02
    279960     8728.45
    280000     8730.67
    280040     8731.91
    280080     8733.22
    280120     8734.71
    280160     8735.61
    280200     8735.82
    280240      8739.4
    280280     8739.35
    280320     8739.96
    280360     8742.82
    280400     8743.73
    280440     8744.62
    280480        8746
    280520     8746.76
    280560     8748.37
    280600     8748.96
    280640     8751.22
    280680     8751.87
    280720     8751.85
    280760     8753.25
    280800     8755.48
    280840     8756.69
    280880     8758.04
    280920      8759.5
    280960     8760.41
    281000     8760.62
    281040     8764.22
    281080     8764.17
    281120     8764.71
    281160     8767.66
    281200     8768.49
    281240     8769.41
    281280     8770.79
    281320     8771.59
    281360     8773.13
    281400     8773.77
    281440     8776.05
    281480     8776.65
    281520     8776.66
    281560     8778.05
    281600     8780.26
    281640     8781.51
    281680     8782.82
    281720      8784.3
    281760     8785.18
    281800     8785.44
    281840     8789.02
    281880     8788.94
    281920     8789.51
    281960     8792.44
    282000     8793.29
    282040     8794.18
    282080     8795.56
    282120     8796.37
    282160     8797.92
    282200     8798.51
    282240      8800.8
    282280     8801.42
    282320     8801.45
    282360     8802.83
    282400     8805.07
    282440     8806.32
    282480      8807.6
    282520      8809.1
    282560     8809.99
    282600     8810.21
    282640      8813.8
    282680     8813.72
    282720     8814.31
    282760      8817.2
    282800     8818.08
    282840     8818.97
    282880     8820.39
    282920     8821.12
    282960     8822.71
    283000     8823.26
    283040     8825.58
    283080     8826.21
    283120     8826.21
    283160     8827.59
    283200     8829.85
    283240     8831.11
    283280     8832.39
    283320     8833.87
    283360     8834.78
    283400     8834.97
    283440     8838.57
    283480     8838.49
    283520     8839.05
    283560     8841.98
    283600     8842.85
    283640     8843.73
    283680     8845.17
    283720     8845.87
    283760     8847.51
    283800     8848.02
    283840     8850.34
    283880     8851.02
    283920        8851
    283960     8852.41
    284000     8854.61
    284040      8855.9
    284080     8857.18
    284120     8858.64
    284160     8859.56
    284200     8859.75
    284240     8863.33
    284280     8863.27
    284320     8863.79
    284360     8866.76
    284400     8867.57
    284440     8868.54
    284480     8869.96
    284520     8870.65
    284560     8872.28
    284600     8872.82
    284640     8875.09
    284680     8875.76
    284720     8875.76
    284760     8877.17
    284800     8879.39
    284840     8880.66
    284880     8881.92
    284920     8883.46
    284960     8884.37
    285000     8884.52
    285040     8888.07
    285080     8888.09
    285120     8888.51
    285160     8891.55
    285200     8892.34
    285240     8893.32
    285280     8894.68
    285320     8895.42
    285360     8897.06
    285400     8897.59
    285440     8899.88
    285480     8900.51
    285520     8900.53
    285560     8901.92
    285600      8904.2
    285640     8905.48
    285680     8906.72
    285720     8908.19
    285760     8909.11
    285800     8909.32
    285840     8912.87
    285880     8912.86
    285920     8913.28
    285960     8916.36
    286000     8917.13
    286040     8918.12
    286080     8919.47
    286120     8920.21
    286160     8921.83
    286200     8922.37
    286240     8924.64
    286280     8925.34
    286320     8925.35
    286360     8926.74
    286400        8929
    286440     8930.28
    286480     8931.53
    286520     8932.96
    286560      8933.9
    286600     8934.08
    286640     8937.68
    286680     8937.69
    286720     8938.07
    286760     8941.15
    286800     8941.95
    286840     8942.94
    286880     8944.24
    286920     8945.04
    286960     8946.62
    287000     8947.14
    287040     8949.41
    287080     8950.16
    287120     8950.12
    287160     8951.58
    287200     8953.79
    287240     8955.07
    287280     8956.32
    287320     8957.78
    287360      8958.7
    287400     8958.89
    287440     8962.47
    287480     8962.53
    287520     8962.89
    287560     8965.96
    287600     8966.77
    287640     8967.75
    287680     8969.07
    287720     8969.86
    287760      8971.4
    287800     8971.97
    287840     8974.25
    287880     8974.95
    287920     8974.95
    287960     8976.37
    288000     8978.61
    288040     8979.95
    288080     8981.17
    288120      8982.6
    288160     8983.51
    288200     8983.71
    288240      8987.3
    288280     8987.31
    288320     8987.74
    288360      8990.8
    288400     8991.62
    288440     8992.61
    288480     8993.92
    288520      8994.7
    288560     8996.27
    288600     8996.74
    288640     8999.08
    288680     8999.74
    288720      8999.8
    288760     9001.21
    288800     9003.39
    288840     9004.75
    288880        9006
    288920     9007.43
    288960     9008.32
    289000     9008.55
    289040     9012.09
    289080     9012.15
    289120     9012.55
    289160     9015.63
    289200     9016.43
    289240     9017.45
    289280     9018.72
    289320     9019.57
    289360     9021.11
    289400     9021.54
    289440     9023.91
    289480     9024.62
    289520     9024.64
    289560     9026.04
    289600     9028.21
    289640     9029.61
    289680     9030.87
    289720     9032.29
    289760     9033.15
    289800     9033.33
    289840     9036.95
    289880     9036.97
    289920     9037.36
    289960     9040.49
    290000     9041.33
    290040     9042.32
    290080     9043.55
    290120      9044.4
    290160     9045.94
    290200     9046.38
    290240     9048.72
    290280      9049.5
    290320     9049.42
    290360     9050.89
    290400     9053.04
    290440     9054.45
    290480     9055.74
    290520     9057.11
    290560     9058.05
    290600     9058.17
    290640     9061.83
    290680     9061.81
    290720      9062.2
    290760     9065.36
    290800     9066.18
    290840      9067.2
    290880     9068.42
    290920     9069.25
    290960     9070.79
    291000     9071.28
    291040     9073.62
    291080     9074.37
    291120     9074.27
    291160     9075.74
    291200     9077.89
    291240     9079.25
    291280     9080.64
    291320     9081.99
    291360      9082.9
    291400     9083.02
    291440     9086.67
    291480     9086.63
    291520     9087.04
    291560     9090.22
    291600     9091.01
    291640     9092.04
    291680     9093.27
    291720     9094.05
    291760     9095.61
    291800      9096.1
    291840     9098.48
    291880     9099.22
    291920     9099.11
    291960     9100.56
    292000     9102.72
    292040     9104.09
    292080     9105.42
    292120     9106.82
    292160     9107.74
    292200     9107.83
    292240     9111.45
    292280     9111.43
    292320     9111.86
    292360     9115.05
    292400      9115.9
    292440      9116.9
    292480     9118.12
    292520     9118.86
    292560     9120.43
    292600     9120.91
    292640     9123.28
    292680     9124.04
    292720     9123.95
    292760     9125.39
    292800     9127.58
    292840     9128.94
    292880     9130.26
    292920     9131.65
    292960     9132.58
    293000     9132.65
    293040      9136.3
    293080     9136.25
    293120     9136.71
    293160     9139.95
    293200     9140.77
    293240     9141.72
    293280     9142.99
    293320     9143.69
    293360     9145.25
    293400     9145.74
    293440     9148.08
    293480     9148.89
    293520     9148.77
    293560     9150.25
    293600     9152.44
    293640     9153.73
    293680     9155.14
    293720     9156.51
    293760     9157.44
    293800     9157.55
    293840     9161.17
    293880     9161.16
    293920     9161.52
    293960     9164.79
    294000     9165.64
    294040     9166.56
    294080      9167.9
    294120     9168.51
    294160     9170.11
    294200     9170.58
    294240     9172.89
    294280     9173.78
    294320     9173.62
    294360     9175.11
    294400     9177.36
    294440     9178.54
    294480     9180.01
    294520     9181.38
    294560     9182.29
    294600     9182.38
    294640     9186.04
    294680     9186.02
    294720     9186.33
    294760     9189.62
    294800     9190.51
    294840     9191.45
    294880     9192.79
    294920     9193.39
    294960     9194.96
    295000      9195.4
    295040     9197.75
    295080     9198.62
    295120     9198.46
    295160        9200
    295200     9202.25
    295240     9203.38
    295280     9204.85
    295320     9206.24
    295360     9207.16
    295400     9207.23
    295440     9210.87
    295480      9210.9
    295520     9211.18
    295560     9214.47
    295600     9215.38
    295640     9216.28
    295680     9217.65
    295720     9218.18
    295760     9219.79
    295800     9220.26
    295840      9222.6
    295880      9223.5
    295920     9223.35
    295960     9224.84
    296000     9227.07
    296040     9228.22
    296080     9229.69
    296120     9231.09
    296160        9232
    296200     9232.08
    296240     9235.71
    296280     9235.73
    296320        9236
    296360     9239.31
    296400     9240.23
    296440     9241.16
    296480      9242.5
    296520     9243.05
    296560      9244.6
    296600     9245.12
    296640      9247.4
    296680     9248.34
    296720     9248.18
    296760     9249.67
    296800     9251.86
    296840     9253.08
    296880     9254.51
    296920      9255.9
    296960     9256.82
    297000     9256.93
    297040     9260.55
    297080     9260.55
    297120     9260.81
    297160     9264.17
    297200     9265.07
    297240     9265.95
    297280     9267.27
    297320     9267.84
    297360     9269.43
    297400     9269.92
    297440     9272.24
    297480     9273.16
    297520     9273.03
    297560     9274.52
    297600      9276.7
    297640     9277.89
    297680     9279.34
    297720      9280.7
    297760     9281.58
    297800     9281.72
    297840     9285.34
    297880     9285.34
    297920     9285.63
    297960     9288.97
    298000     9289.87
    298040     9290.78
    298080     9292.05
    298120     9292.69
    298160     9294.23
    298200     9294.71
    298240     9297.06
    298280     9297.96
    298320     9297.86
    298360     9299.32
    298400     9301.48
    298440     9302.74
    298480     9304.17
    298520      9305.5
    298560     9306.41
    298600     9306.55
    298640     9310.11
    298680     9310.13
    298720     9310.41
    298760     9313.79
    298800     9314.69
    298840     9315.61
    298880     9316.85
    298920     9317.46
    298960     9319.03
    299000     9319.47
    299040     9321.81
    299080     9322.73
    299120     9322.65
    299160      9324.1
    299200      9326.3
    299240     9327.52
    299280     9328.97
    299320     9330.29
    299360     9331.17
    299400      9331.3
    299440     9334.93
    299480     9334.94
    299520     9335.18
    299560     9338.62
    299600     9339.46
    299640     9340.36
    299680     9341.66
    299720     9342.25
    299760     9343.85
    299800     9344.26
    299840     9346.61
    299880     9347.51
    299920     9347.44
    299960     9348.89
    300000     9351.09
    300040     9352.29
    300080     9353.74
    300120     9355.09
    300160        9356
    300200     9356.08
    300240     9359.69
    300280      9359.7
    300320        9360
    300360     9363.39
    300400     9364.28
    300440     9365.14
    300480     9366.49
    300520     9367.04
    300560     9368.63
    300600     9369.05
    300640      9371.4
    300680     9372.29
    300720      9372.2
    300760     9373.65
    300800     9375.89
    300840     9377.07
    300880     9378.53
    300920     9379.85
    300960     9380.79
    301000     9380.88
    301040     9384.44
    301080     9384.44
    301120     9384.77
    301160     9388.17
    301200     9389.01
    301240     9389.89
    301280     9391.24
    301320     9391.79
    301360     9393.42
    301400      9393.8
    301440     9396.14
    301480     9397.03
    301520      9396.9
    301560     9398.38
    301600     9400.66
    301640     9401.86
    301680      9403.3
    301720     9404.57
    301760     9405.56
    301800     9405.64
    301840     9409.18
    301880     9409.16
    301920     9409.49
    301960     9412.96
    302000     9413.74
    302040     9414.63
    302080        9416
    302120     9416.51
    302160     9418.18
    302200     9418.55
    302240     9420.91
    302280     9421.73
    302320     9421.63
    302360     9423.11
    302400     9425.42
    302440      9426.6
    302480     9428.04
    302520     9429.32
    302560      9430.3
    302600     9430.38
    302640     9433.89
    302680     9433.92
    302720     9434.21
    302760     9437.74
    302800     9438.47
    302840     9439.41
    302880     9440.79
    302920     9441.29
    302960     9442.97
    303000      9443.3
    303040     9445.71
    303080      9446.5
    303120     9446.42
    303160     9447.89
    303200     9450.16
    303240     9451.33
    303280      9452.8
    303320     9454.06
    303360     9455.09
    303400     9455.14
    303440     9458.64
    303480     9458.67
    303520     9458.96
    303560     9462.47
    303600      9463.2
    303640     9464.18
    303680     9465.55
    303720     9466.04
    303760     9467.74
    303800     9468.08
    303840     9470.45
    303880     9471.25
    303920     9471.19
    303960     9472.64
    304000     9474.87
    304040     9476.08
    304080     9477.59
    304120      9478.8
    304160     9479.86
    304200     9479.91
    304240     9483.37
    304280     9483.46
    304320     9483.74
    304360     9487.27
    304400     9487.94
    304440     9488.94
    304480     9490.37
    304520     9490.84
    304560     9492.51
    304600     9492.89
    304640     9495.21
    304680     9496.07
    304720     9495.95
    304760     9497.45
    304800     9499.64
    304840     9500.89
    304880     9502.33
    304920     9503.59
    304960     9504.61
    305000     9504.68
    305040     9508.17
    305080     9508.23
    305120     9508.47
    305160     9512.06
    305200     9512.74
    305240     9513.75
    305280     9515.13
    305320     9515.62
    305360     9517.33
    305400     9517.68
    305440     9519.96
    305480     9520.84
    305520     9520.73
    305560     9522.28
    305600     9524.47
    305640     9525.72
    305680     9527.15
    305720     9528.44
    305760     9529.41
    305800     9529.48
    305840     9533.01
    305880     9533.09
    305920     9533.32
    305960     9536.89
    306000     9537.53
    306040     9538.56
    306080     9539.88
    306120     9540.47
    306160     9542.13
    306200     9542.49
    306240     9544.78
    306280     9545.66
    306320     9545.51
    306360     9547.08
    306400     9549.29
    306440     9550.49
    306480     9551.89
    306520     9553.21
    306560     9554.13
    306600     9554.21
    306640     9557.79
    306680     9557.89
    306720     9558.13
    306760     9561.62
    306800     9562.31
    306840     9563.32
    306880     9564.67
    306920     9565.29
    306960     9566.95
    307000     9567.25
    307040     9569.59
    307080     9570.43
    307120     9570.29
    307160      9571.9
    307200      9574.1
    307240     9575.25
    307280     9576.67
    307320     9578.08
    307360     9578.88
    307400     9578.99
    307440     9582.58
    307480     9582.68
    307520     9582.95
    307560      9586.4
    307600     9587.09
    307640     9588.14
    307680     9589.49
    307720      9590.1
    307760     9591.75
    307800     9592.08
    307840     9594.38
    307880     9595.17
    307920     9595.07
    307960     9596.67
    308000      9598.9
    308040     9600.09
    308080     9601.46
    308120     9602.84
    308160     9603.67
    308200     9603.79
    308240     9607.35
    308280     9607.42
    308320     9607.77
    308360     9611.18
    308400     9611.89
    308440     9612.93
    308480     9614.29
    308520     9614.93
    308560     9616.53
    308600     9616.85
    308640     9619.24
    308680     9619.98
    308720     9619.92
    308760     9621.44
    308800     9623.73
    308840     9624.91
    308880     9626.24
    308920     9627.64
    308960     9628.47
    309000      9628.6
    309040     9632.17
    309080     9632.25
    309120     9632.59
    309160     9635.99
    309200     9636.67
    309240     9637.76
    309280     9639.12
    309320     9639.69
    309360     9641.36
    309400     9641.63
    309440     9644.07
    309480     9644.78
    309520     9644.69
    309560      9646.3
    309600     9648.57
    309640     9649.76
    309680      9651.1
    309720     9652.44
    309760     9653.34
    309800     9653.42
    309840     9656.97
    309880     9657.07
    309920     9657.34
    309960      9660.8
    310000     9661.53
    310040      9662.6
    310080        9664
    310120     9664.58
    310160      9666.2
    310200     9666.45
    310240     9668.89
    310280     9669.62
    310320     9669.52
    310360     9671.14
    310400      9673.4
    310440     9674.61
    310480     9675.93
    310520     9677.26
    310560     9678.13
    310600     9678.26
    310640     9681.78
    310680     9681.87
    310720      9682.2
    310760     9685.62
    310800     9686.37
    310840     9687.41
    310880     9688.82
    310920      9689.4
    310960     9691.05
    311000     9691.28
    311040     9693.75
    311080     9694.46
    311120     9694.38
    311160     9695.97
    311200     9698.26
    311240     9699.48
    311280     9700.75
    311320     9702.06
    311360     9702.92
    311400     9703.05
    311440     9706.63
    311480     9706.67
    311520     9706.99
    311560     9710.45
    311600     9711.22
    311640      9712.2
    311680     9713.66
    311720     9714.21
    311760     9715.85
    311800     9716.08
    311840     9718.53
    311880     9719.27
    311920      9719.2
    311960     9720.78
    312000     9723.09
    312040     9724.35
    312080     9725.55
    312120     9726.88
    312160      9727.7
    312200     9727.83
    312240     9731.45
    312280     9731.48
    312320      9731.8
    312360     9735.29
    312400     9736.01
    312440     9736.95
    312480     9738.49
    312520     9739.06
    312560     9740.66
    312600     9740.89
    312640     9743.32
    312680     9744.14
    312720        9744
    312760     9745.61
    312800     9747.93
    312840     9749.13
    312880     9750.37
    312920     9751.65
    312960     9752.54
    313000     9752.69
    313040      9756.3
    313080     9756.31
    313120     9756.64
    313160      9760.1
    313200     9760.83
    313240     9761.76
    313280     9763.33
    313320     9763.87
    313360      9765.5
    313400     9765.67
    313440     9768.18
    313480     9769.02
    313520     9768.83
    313560     9770.41
    313600     9772.76
    313640     9773.99
    313680     9775.25
    313720      9776.5
    313760     9777.37
    313800     9777.53
    313840     9781.11
    313880     9781.11
    313920      9781.5
    313960     9784.94
    314000     9785.65
    314040     9786.62
    314080     9788.18
    314120      9788.7
    314160     9790.32
    314200     9790.52
    314240     9793.02
    314280     9793.83
    314320     9793.62
    314360     9795.21
    314400     9797.56
    314440     9798.78
    314480     9800.09
    314520      9801.3
    314560     9802.17
    314600     9802.35
    314640     9805.95
    314680     9805.96
    314720     9806.36
    314760      9809.8
    314800     9810.41
    314840     9811.47
    314880     9812.98
    314920     9813.46
    314960     9815.11
    315000     9815.29
    315040     9817.86
    315080     9818.62
    315120     9818.44
    315160        9820
    315200     9822.38
    315240     9823.58
    315280     9824.86
    315320      9826.1
    315360     9826.97
    315400     9827.15
    315440     9830.74
    315480     9830.79
    315520     9831.18
    315560     9834.64
    315600     9835.22
    315640     9836.28
    315680     9837.81
    315720     9838.27
    315760     9839.92
    315800     9840.09
    315840     9842.67
    315880     9843.43
    315920     9843.23
    315960     9844.86
    316000     9847.23
    316040     9848.41
    316080     9849.62
    316120      9850.9
    316160     9851.76
    316200     9851.94
    316240     9855.51
    316280     9855.58
    316320     9855.95
    316360     9859.41
    316400     9860.04
    316440     9861.06
    316480      9862.6
    316520     9863.05
    316560     9864.68
    316600      9864.9
    316640     9867.44
    316680     9868.24
    316720     9868.06
    316760     9869.68
    316800     9872.04
    316840     9873.27
    316880     9874.47
    316920     9875.73
    316960     9876.59
    317000     9876.78
    317040     9880.35
    317080     9880.44
    317120     9880.78
    317160     9884.25
    317200     9884.88
    317240     9885.93
    317280     9887.44
    317320      9887.9
    317360      9889.5
    317400     9889.75
    317440     9892.24
    317480     9893.11
    317520     9892.89
    317560     9894.44
    317600     9896.87
    317640     9898.13
    317680     9899.29
    317720     9900.59
    317760     9901.36
    317800     9901.62
    317840     9905.19
    317880     9905.28
    317920     9905.57
    317960     9909.11
    318000     9909.74
    318040     9910.77
    318080     9912.29
    318120     9912.69
    318160     9914.34
    318200     9914.53
    318240     9917.03
    318280     9917.87
    318320     9917.66
    318360     9919.26
    318400     9921.61
    318440     9922.92
    318480     9924.12
    318520     9925.43
    318560     9926.15
    318600     9926.45
    318640        9930
    318680     9930.04
    318720     9930.34
    318760     9933.91
    318800     9934.56
    318840     9935.63
    318880     9937.12
    318920      9937.5
    318960     9939.12
    319000     9939.31
    319040     9941.83
    319080     9942.66
    319120     9942.47
    319160     9944.06
    319200     9946.42
    319240     9947.75
    319280     9948.94
    319320     9950.24
    319360     9950.91
    319400     9951.24
    319440     9954.85
    319480     9954.92
    319520     9955.16
    319560     9958.73
    319600      9959.4
    319640      9960.4
    319680     9961.94
    319720     9962.31
    319760     9963.92
    319800     9964.16
    319840     9966.69
    319880     9967.52
    319920     9967.26
    319960     9968.87
    320000     9971.26
    320040     9972.54
    320080     9973.76
    320120     9975.06
    320160     9975.76
    320200     9976.07
    320240     9979.69
    320280     9979.78
    320320     9980.03
    320360     9983.55
    320400     9984.24
    320440      9985.2
    320480     9986.73
    320520     9987.12
    320560     9988.75
    320600     9989.01
    320640     9991.52
    320680     9992.32
    320720     9992.08
    320760     9993.69
    320800      9996.1
    320840     9997.35
    320880     9998.57
    320920     9999.83
    320960     10000.6
    321000     10000.9
    321040     10004.5
    321080     10004.6
    321120     10004.9
    321160     10008.4
    321200     10009.1
    321240       10010
    321280     10011.5
    321320       10012
    321360     10013.5
    321400     10013.8
    321440     10016.4
    321480     10017.2
    321520     10016.8
    321560     10018.6
    321600     10020.9
    321640     10022.1
    321680     10023.4
    321720     10024.6
    321760     10025.4
    321800     10025.7
    321840     10029.3
    321880     10029.4
    321920     10029.7
    321960     10033.2
    322000     10033.9
    322040     10034.8
    322080     10036.3
    322120     10036.8
    322160     10038.3
    322200     10038.6
    322240     10041.2
    322280     10041.9
    322320     10041.6
    322360     10043.4
    322400     10045.7
    322440     10046.9
    322480     10048.2
    322520     10049.4
    322560     10050.1
    322600     10050.5
    322640     10054.1
    322680     10054.2
    322720     10054.5
    322760     10058.1
    322800     10058.7
    322840     10059.7
    322880     10061.1
    322920     10061.6
    322960     10063.1
    323000     10063.4
    323040       10066
    323080     10066.7
    323120     10066.4
    323160     10068.1
    323200     10070.5
    323240     10071.8
    323280       10073
    323320     10074.2
    323360     10074.9
    323400     10075.3
    323440     10078.9
    323480       10079
    323520     10079.4
    323560     10082.9
    323600     10083.6
    323640     10084.4
    323680     10085.9
    323720     10086.4
    323760       10088
    323800     10088.2
    323840     10090.9
    323880     10091.5
    323920     10091.2
    323960       10093
    324000     10095.2
    324040     10096.6
    324080     10097.8
    324120     10099.1
    324160     10099.8
    324200     10100.2
    324240     10103.7
    324280     10103.8
    324320     10104.2
    324360     10107.7
    324400     10108.4
    324440     10109.3
    324480     10110.7
    324520     10111.2
    324560     10112.8
    324600       10113
    324640     10115.7
    324680     10116.4
    324720       10116
    324760     10117.8
    324800       10120
    324840     10121.4
    324880     10122.6
    324920     10123.9
    324960     10124.6
    325000       10125
    325040     10128.5
    325080     10128.6
    325120       10129
    325160     10132.5
    325200     10133.2
    325240       10134
    325280     10135.5
    325320     10135.9
    325360     10137.6
    325400     10137.8
    325440     10140.5
    325480     10141.2
    325520     10140.8
    325560     10142.5
    325600     10144.8
    325640     10146.2
    325680     10147.4
    325720     10148.7
    325760     10149.4
    325800     10149.8
    325840     10153.3
    325880     10153.4
    325920     10153.8
    325960     10157.3
    326000       10158
    326040     10158.9
    326080     10160.2
    326120     10160.7
    326160     10162.4
    326200     10162.6
    326240     10165.3
    326280     10165.9
    326320     10165.6
    326360     10167.3
    326400     10169.6
    326440     10170.9
    326480     10172.2
    326520     10173.5
    326560     10174.2
    326600     10174.6
    326640     10178.1
    326680     10178.2
    326720     10178.6
    326760     10182.1
    326800     10182.8
    326840     10183.7
    326880       10185
    326920     10185.5
    326960     10187.2
    327000     10187.4
    327040       10190
    327080     10190.7
    327120     10190.3
    327160     10192.1
    327200     10194.3
    327240     10195.8
    327280       10197
    327320     10198.2
    327360       10199
    327400     10199.4
    327440     10202.8
    327480       10203
    327520     10203.3
    327560     10206.9
    327600     10207.6
    327640     10208.5
    327680     10209.8
    327720     10210.2
    327760       10212
    327800     10212.2
    327840     10214.8
    327880     10215.6
    327920       10215
    327960     10216.8
    328000     10219.1
    328040     10220.5
    328080     10221.8
    328120       10223
    328160     10223.8
    328200     10224.1
    328240     10227.6
    328280     10227.8
    328320     10228.2
    328360     10231.6
    328400     10232.4
    328440     10233.3
    328480     10234.6
    328520     10234.9
    328560     10236.8
    328600       10237
    328640     10239.6
    328680     10240.4
    328720     10239.8
    328760     10241.6
    328800     10243.8
    328840     10245.3
    328880     10246.5
    328920     10247.8
    328960     10248.5
    329000     10248.9
    329040     10252.4
    329080     10252.5
    329120     10252.9
    329160     10256.4
    329200     10257.2
    329240     10258.1
    329280     10259.4
    329320     10259.7
    329360     10261.5
    329400     10261.8
    329440     10264.3
    329480     10265.1
    329520     10264.6
    329560     10266.3
    329600     10268.5
    329640     10269.9
    329680     10271.3
    329720     10272.5
    329760     10273.2
    329800     10273.5
    329840     10277.1
    329880     10277.2
    329920     10277.6
    329960     10281.1
    330000     10281.9
    330040     10282.8
    330080     10284.1
    330120     10284.4
    330160     10286.2
    330200     10286.5
    330240     10289.1
    330280     10289.8
    330320     10289.3
    330360     10291.1
    330400     10293.2
    330440     10294.7
    330480       10296
    330520     10297.2
    330560     10297.9
    330600     10298.3
    330640     10301.8
    330680     10301.9
    330720     10302.4
    330760     10305.8
    330800     10306.7
    330840     10307.6
    330880     10308.9
    330920     10309.1
    330960     10310.9
    331000     10311.2
    331040     10313.8
    331080     10314.6
    331120       10314
    331160     10315.9
    331200       10318
    331240     10319.4
    331280     10320.7
    331320     10321.9
    331360     10322.6
    331400     10323.1
    331440     10326.5
    331480     10326.6
    331520     10327.2
    331560     10330.6
    331600     10331.4
    331640     10332.3
    331680     10333.6
    331720     10333.8
    331760     10335.6
    331800       10336
    331840     10338.5
    331880     10339.2
    331920     10338.7
    331960     10340.6
    332000     10342.7
    332040     10344.2
    332080     10345.4
    332120     10346.6
    332160     10347.3
    332200     10347.8
    332240     10351.2
    332280     10351.3
    332320     10351.8
    332360     10355.3
    332400     10356.1
    332440       10357
    332480     10358.4
    332520     10358.5
    332560     10360.4
    332600     10360.7
    332640     10363.2
    332680       10364
    332720     10363.5
    332760     10365.2
    332800     10367.3
    332840     10368.9
    332880     10370.1
    332920     10371.4
    332960     10372.1
    333000     10372.6
    333040     10375.9
    333080       10376
    333120     10376.6
    333160       10380
    333200     10380.8
    333240     10381.8
    333280     10383.1
    333320     10383.2
    333360     10385.1
    333400     10385.4
    333440       10388
    333480     10388.7
    333520     10388.3
    333560     10389.9
    333600     10392.1
    333640     10393.6
    333680     10394.9
    333720     10396.1
    333760     10396.8
    333800     10397.3
    333840     10400.7
    333880     10400.8
    333920     10401.3
    333960     10404.8
    334000     10405.6
    334040     10406.5
    334080     10407.9
    334120     10407.9
    334160     10409.8
    334200     10410.2
    334240     10412.7
    334280     10413.4
    334320       10413
    334360     10414.6
    334400     10416.9
    334440     10418.3
    334480     10419.6
    334520     10420.9
    334560     10421.6
    334600     10422.1
    334640     10425.4
    334680     10425.5
    334720     10426.1
    334760     10429.6
    334800     10430.3
    334840     10431.2
    334880     10432.6
    334920     10432.7
    334960     10434.6
    335000     10434.9
    335040     10437.5
    335080     10438.2
    335120     10437.7
    335160     10439.4
    335200     10441.6
    335240     10443.1
    335280     10444.3
    335320     10445.6
    335360     10446.4
    335400     10446.8
    335440     10450.1
    335480     10450.2
    335520     10450.9
    335560     10454.3
    335600     10455.1
    335640       10456
    335680     10457.4
    335720     10457.4
    335760     10459.3
    335800     10459.6
    335840     10462.2
    335880     10462.9
    335920     10462.5
    335960       10464
    336000     10466.3
    336040     10467.9
    336080     10469.1
    336120     10470.4
    336160     10471.1
    336200     10471.6
    336240     10474.9
    336280       10475
    336320     10475.6
    336360       10479
    336400     10479.8
    336440     10480.7
    336480     10482.1
    336520     10482.1
    336560     10484.1
    336600     10484.4
    336640       10487
    336680     10487.6
    336720     10487.3
    336760     10488.8
    336800     10491.1
    336840     10492.7
    336880     10493.8
    336920     10495.1
    336960     10495.9
    337000     10496.4
    337040     10499.6
    337080     10499.8
    337120     10500.4
    337160     10503.8
    337200     10504.6
    337240     10505.4
    337280     10506.9
    337320     10506.9
    337360     10508.9
    337400     10509.2
    337440     10511.7
    337480     10512.4
    337520     10512.1
    337560     10513.6
    337600     10515.9
    337640     10517.4
    337680     10518.6
    337720     10519.9
    337760     10520.7
    337800     10521.2
    337840     10524.4
    337880     10524.6
    337920     10525.1
    337960     10528.6
    338000     10529.4
    338040     10530.2
    338080     10531.7
    338120     10531.7
    338160     10533.7
    338200     10533.9
    338240     10536.4
    338280     10537.2
    338320     10536.9
    338360     10538.3
    338400     10540.6
    338440     10542.2
    338480     10543.4
    338520     10544.7
    338560     10545.4
    338600     10545.9
    338640     10549.2
    338680     10549.4
    338720       10550
    338760     10553.4
    338800     10554.2
    338840       10555
    338880     10556.5
    338920     10556.5
    338960     10558.6
    339000     10558.7
    339040     10561.2
    339080       10562
    339120     10561.7
    339160       10563
    339200     10565.4
    339240       10567
    339280     10568.2
    339320     10569.5
    339360     10570.2
    339400     10570.7
    339440       10574
    339480     10574.2
    339520     10574.7
    339560     10578.2
    339600       10579
    339640     10579.8
    339680     10581.3
    339720     10581.2
    339760     10583.4
    339800     10583.4
    339840       10586
    339880     10586.8
    339920     10586.5
    339960     10587.8
    340000     10590.2
    340040     10591.7
    340080     10592.9
    340120     10594.2
    340160       10595
    340200     10595.4
    340240     10598.8
    340280       10599
    340320     10599.5
    340360       10603
    340400     10603.8
    340440     10604.5
    340480     10606.1
    340520       10606
    340560     10608.2
    340600     10608.2
    340640     10610.7
    340680     10611.6
    340720     10611.2
    340760     10612.5
    340800       10615
    340840     10616.5
    340880     10617.7
    340920       10619
    340960     10619.7
    341000     10620.2
    341040     10623.6
    341080     10623.8
    341120     10624.2
    341160     10627.7
    341200     10628.5
    341240     10629.3
    341280     10630.8
    341320     10630.7
    341360     10632.9
    341400       10633
    341440     10635.5
    341480     10636.3
    341520       10636
    341560     10637.2
    341600     10639.8
    341640     10641.3
    341680     10642.4
    341720     10643.8
    341760     10644.5
    341800     10644.9
    341840     10648.4
    341880     10648.5
    341920       10649
    341960     10652.5
    342000     10653.3
    342040     10654.1
    342080     10655.5
    342120     10655.5
    342160     10657.7
    342200     10657.7
    342240     10660.3
    342280     10661.2
    342320     10660.8
    342360       10662
    342400     10664.5
    342440       10666
    342480     10667.1
    342520     10668.5
    342560     10669.2
    342600     10669.7
    342640     10673.2
    342680     10673.3
    342720     10673.8
    342760     10677.3
    342800       10678
    342840     10678.8
    342880     10680.3
    342920     10680.3
    342960     10682.5
    343000     10682.5
    343040     10685.1
    343080       10686
    343120     10685.5
    343160     10686.8
    343200     10689.3
    343240     10690.9
    343280       10692
    343320     10693.2
    343360       10694
    343400     10694.5
    343440       10698
    343480     10698.1
    343520     10698.6
    343560       10702
    343600     10702.8
    343640     10703.6
    343680     10705.1
    343720     10705.1
    343760     10707.3
    343800     10707.3
    343840     10709.9
    343880     10710.8
    343920     10710.3
    343960     10711.6
    344000     10714.1
    344040     10715.6
    344080     10716.8
    344120       10718
    344160     10718.8
    344200     10719.3
    344240     10722.8
    344280     10722.9
    344320     10723.4
    344360     10726.8
    344400     10727.6
    344440     10728.4
    344480     10729.9
    344520     10729.9
    344560     10732.2
    344600     10732.1
    344640     10734.7
    344680     10735.7
    344720     10735.1
    344760     10736.4
    344800     10738.9
    344840     10740.4
    344880     10741.6
    344920     10742.8
    344960     10743.5
    345000     10744.1
    345040     10747.6
    345080     10747.6
    345120     10748.3
    345160     10751.7
    345200     10752.4
    345240     10753.3
    345280     10754.7
    345320     10754.7
    345360     10756.9
    345400     10756.9
    345440     10759.5
    345480     10760.5
    345520     10759.9
    345560     10761.2
    345600     10763.7
    345640     10765.3
    345680     10766.4
    345720     10767.6
    345760     10768.3
    345800     10768.9
    345840     10772.4
    345880     10772.5
    345920     10773.1
    345960     10776.5
    346000     10777.2
    346040     10778.1
    346080     10779.5
    346120     10779.5
    346160     10781.7
    346200     10781.7
    346240     10784.3
    346280     10785.3
    346320     10784.8
    346360       10786
    346400     10788.5
    346440     10790.1
    346480     10791.3
    346520     10792.4
    346560     10793.1
    346600     10793.7
    346640     10797.2
    346680     10797.2
    346720     10797.9
    346760     10801.3
    346800       10802
    346840     10802.9
    346880     10804.3
    346920     10804.3
    346960     10806.5
    347000     10806.5
    347040     10809.2
    347080     10810.2
    347120     10809.6
    347160     10810.9
    347200     10813.3
    347240     10814.9
    347280     10816.1
    347320     10817.2
    347360     10817.9
    347400     10818.6
    347440     10822.1
    347480     10822.1
    347520     10822.7
    347560     10826.1
    347600     10826.8
    347640     10827.8
    347680     10829.1
    347720     10829.1
    347760     10831.5
    347800     10831.3
    347840       10834
    347880       10835
    347920     10834.4
    347960     10835.7
    348000     10838.2
    348040     10839.8
    348080     10840.9
    348120       10842
    348160     10842.8
    348200     10843.4
    348240     10846.9
    348280     10846.9
    348320     10847.5
    348360     10850.9
    348400     10851.7
    348440     10852.6
    348480     10853.9
    348520     10853.9
    348560     10856.3
    348600     10856.2
    348640     10858.8
    348680     10859.9
    348720     10859.2
    348760     10860.6
    348800     10863.1
    348840     10864.6
    348880     10865.7
    348920     10866.8
    348960     10867.7
    349000     10868.2
    349040     10871.8
    349080     10871.8
    349120     10872.3
    349160     10875.8
    349200     10876.5
    349240     10877.4
    349280     10878.8
    349320     10878.7
    349360     10881.2
    349400       10881
    349440     10883.7
    349480     10884.7
    349520     10884.1
    349560     10885.4
    349600       10888
    349640     10889.5
    349680     10890.6
    349720     10891.7
    349760     10892.6
    349800       10893
    349840     10896.6
    349880     10896.7
    349920     10897.1
    349960     10900.6
    350000     10901.4
    350040     10902.3
    350080     10903.7
    350120     10903.6
    350160       10906
    350200     10905.9
    350240     10908.5
    350280     10909.6
    350320     10908.9
    350360     10910.3
    350400     10912.8
    350440     10914.4
    350480     10915.4
    350520     10916.5
    350560     10917.5
    350600     10917.9
    350640     10921.5
    350680     10921.6
    350720       10922
    350760     10925.5
    350800     10926.3
    350840     10927.2
    350880     10928.6
    350920     10928.4
    350960     10930.9
    351000     10930.8
    351040     10933.4
    351080     10934.4
    351120     10933.7
    351160     10935.1
    351200     10937.7
    351240     10939.2
    351280     10940.3
    351320     10941.4
    351360     10942.3
    351400     10942.7
    351440     10946.3
    351480     10946.4
    351520     10946.8
    351560     10950.3
    351600     10951.2
    351640     10952.1
    351680     10953.4
    351720     10953.3
    351760     10955.7
    351800     10955.7
    351840     10958.3
    351880     10959.3
    351920     10958.6
    351960     10960.1
    352000     10962.5
    352040     10964.1
    352080     10965.1
    352120     10966.3
    352160     10967.3
    352200     10967.6
    352240     10971.2
    352280     10971.3
    352320     10971.7
    352360     10975.3
    352400     10976.1
    352440       10977
    352480     10978.2
    352520     10978.1
    352560     10980.6
    352600     10980.5
    352640     10983.1
    352680     10984.1
    352720     10983.4
    352760     10984.9
    352800     10987.4
    352840       10989
    352880     10990.1
    352920     10991.1
    352960     10992.1
    353000     10992.4
    353040       10996
    353080     10996.1
    353120     10996.5
    353160     11000.1
    353200     11000.9
    353240     11001.9
    353280       11003
    353320     11002.9
    353360     11005.4
    353400     11005.4
    353440       11008
    353480       11009
    353520     11008.3
    353560     11009.7
    353600     11012.2
    353640     11013.8
    353680       11015
    353720     11015.9
    353760       11017
    353800     11017.3
    353840     11020.8
    353880       11021
    353920     11021.4
    353960       11025
    354000     11025.7
    354040     11026.7
    354080     11027.9
    354120     11027.8
    354160     11030.3
    354200     11030.2
    354240     11032.9
    354280     11033.8
    354320     11033.1
    354360     11034.6
    354400     11037.1
    354440     11038.7
    354480     11039.8
    354520     11040.7
    354560     11041.8
    354600     11042.2
    354640     11045.7
    354680     11045.9
    354720     11046.2
    354760     11049.8
    354800     11050.6
    354840     11051.5
    354880     11052.8
    354920     11052.7
    354960     11055.2
    355000     11055.1
    355040     11057.7
    355080     11058.6
    355120     11057.9
    355160     11059.4
    355200     11061.9
    355240     11063.5
    355280     11064.7
    355320     11065.5
    355360     11066.6
    355400       11067
    355440     11070.6
    355480     11070.7
    355520       11071
    355560     11074.6
    355600     11075.4
    355640     11076.4
    355680     11077.6
    355720     11077.6
    355760     11080.1
    355800       11080
    355840     11082.6
    355880     11083.5
    355920     11082.8
    355960     11084.2
    356000     11086.8
    356040     11088.4
    356080     11089.5
    356120     11090.4
    356160     11091.4
    356200     11091.8
    356240     11095.4
    356280     11095.5
    356320     11095.8
    356360     11099.4
    356400     11100.2
    356440     11101.2
    356480     11102.4
    356520     11102.4
    356560     11104.8
    356600     11104.8
    356640     11107.4
    356680     11108.2
    356720     11107.6
    356760     11109.1
    356800     11111.6
    356840     11113.1
    356880     11114.3
    356920     11115.1
    356960     11116.2
    357000     11116.6
    357040     11120.2
    357080     11120.3
    357120     11120.6
    357160     11124.2
    357200       11125
    357240     11125.9
    357280     11127.2
    357320     11127.2
    357360     11129.6
    357400     11129.5
    357440     11132.2
    357480       11133
    357520     11132.4
    357560     11133.9
    357600     11136.4
    357640     11137.9
    357680     11139.1
    357720       11140
    357760     11140.9
    357800     11141.3
    357840       11145
    357880     11145.1
    357920     11145.3
    357960     11148.9
    358000     11149.8
    358040     11150.7
    358080       11152
    358120       11152
    358160     11154.4
    358200     11154.3
    358240       11157
    358280     11157.8
    358320     11157.2
    358360     11158.6
    358400     11161.2
    358440     11162.6
    358480     11163.9
    358520     11164.8
    358560     11165.6
    358600     11166.1
    358640     11169.8
    358680     11169.8
    358720     11170.1
    358760     11173.7
    358800     11174.6
    358840     11175.5
    358880     11176.8
    358920     11176.8
    358960     11179.2
    359000     11179.1
    359040     11181.8
    359080     11182.6
    359120       11182
    359160     11183.4
    359200     11185.9
    359240     11187.5
    359280     11188.7
    359320     11189.6
    359360     11190.5
    359400     11190.9
    359440     11194.7
    359480     11194.7
    359520     11194.9
    359560     11198.5
    359600     11199.4
    359640     11200.4
    359680     11201.6
    359720     11201.6
    359760       11204
    359800     11203.9
    359840     11206.7
    359880     11207.5
    359920     11206.8
    359960     11208.2
    360000     11210.7
    360040     11212.3
    360080     11213.5
    360120     11214.3
    360160     11215.3
    360200     11215.7
    360240     11219.5
    360280     11219.5
    360320     11219.7
    360360     11223.3
    360400     11224.3
    360440     11225.2
    360480     11226.3
    360520     11226.4
    360560     11228.8
    360600     11228.7
    360640     11231.5
    360680     11232.2
    360720     11231.6
    360760       11233
    360800     11235.5
    360840       11237
    360880     11238.2
    360920     11239.1
    360960     11240.2
    361000     11240.5
    361040     11244.2
    361080     11244.3
    361120     11244.5
    361160       11248
    361200       11249
    361240       11250
    361280     11251.2
    361320     11251.2
    361360     11253.5
    361400     11253.5
    361440     11256.2
    361480       11257
    361520     11256.4
    361560     11257.7
    361600     11260.2
    361640     11261.8
    361680     11263.1
    361720     11263.9
    361760       11265
    361800     11265.2
    361840       11269
    361880       11269
    361920     11269.3
    361960     11272.9
    362000     11273.8
    362040     11274.8
    362080       11276
    362120       11276
    362160     11278.3
    362200     11278.2
    362240       11281
    362280     11281.8
    362320     11281.2
    362360     11282.5
    362400       11285
    362440     11286.6
    362480     11287.9
    362520     11288.7
    362560     11289.9
    362600       11290
    362640     11293.8
    362680     11293.7
    362720       11294
    362760     11297.7
    362800     11298.6
    362840     11299.6
    362880     11300.8
    362920     11300.8
    362960       11303
    363000     11302.9
    363040     11305.8
    363080     11306.5
    363120       11306
    363160     11307.3
    363200     11309.9
    363240     11311.3
    363280     11312.6
    363320     11313.5
    363360     11314.7
    363400     11314.8
    363440     11318.5
    363480     11318.5
    363520     11318.7
    363560     11322.4
    363600     11323.4
    363640     11324.4
    363680     11325.5
    363720     11325.6
    363760     11327.8
    363800     11327.7
    363840     11330.6
    363880     11331.3
    363920     11330.7
    363960     11332.1
    364000     11334.6
    364040     11336.1
    364080     11337.4
    364120     11338.3
    364160     11339.5
    364200     11339.6
    364240     11343.4
    364280     11343.2
    364320     11343.5
    364360     11347.3
    364400     11348.1
    364440     11349.1
    364480     11350.3
    364520     11350.3
    364560     11352.6
    364600     11352.4
    364640     11355.4
    364680     11356.1
    364720     11355.5
    364760     11356.8
    364800     11359.4
    364840     11360.9
    364880     11362.2
    364920     11363.1
    364960     11364.3
    365000     11364.5
    365040     11368.2
    365080       11368
    365120     11368.3
    365160       11372
    365200       11373
    365240     11373.9
    365280     11375.1
    365320     11375.2
    365360     11377.5
    365400     11377.2
    365440     11380.2
    365480     11380.9
    365520     11380.4
    365560     11381.6
    365600     11384.2
    365640     11385.7
    365680       11387
    365720     11387.9
    365760     11389.1
    365800     11389.2
    365840       11393
    365880     11392.8
    365920     11393.1
    365960     11396.8
    366000     11397.7
    366040     11398.7
    366080     11399.9
    366120       11400
    366160     11402.2
    366200       11402
    366240       11405
    366280     11405.7
    366320     11405.2
    366360     11406.4
    366400     11408.9
    366440     11410.4
    366480     11411.9
    366520     11412.8
    366560     11413.9
    366600     11414.1
    366640     11417.8
    366680     11417.6
    366720       11418
    366760     11421.6
    366800     11422.6
    366840     11423.5
    366880     11424.7
    366920     11424.9
    366960     11427.1
    367000     11426.8
    367040     11429.8
    367080     11430.6
    367120       11430
    367160     11431.3
    367200     11433.7
    367240     11435.3
    367280     11436.7
    367320     11437.7
    367360     11438.8
    367400     11438.9
    367440     11442.6
    367480     11442.5
    367520     11442.9
    367560     11446.5
    367600     11447.5
    367640     11448.4
    367680     11449.5
    367720     11449.7
    367760       11452
    367800     11451.7
    367840     11454.6
    367880     11455.5
    367920     11454.9
    367960     11456.1
    368000     11458.6
    368040     11460.1
    368080     11461.5
    368120     11462.5
    368160     11463.6
    368200     11463.8
    368240     11467.5
    368280     11467.3
    368320     11467.7
    368360     11471.3
    368400     11472.3
    368440     11473.2
    368480     11474.3
    368520     11474.5
    368560     11476.8
    368600     11476.5
    368640     11479.4
    368680     11480.3
    368720     11479.7
    368760     11480.9
    368800     11483.5
    368840     11484.9
    368880     11486.4
    368920     11487.3
    368960     11488.4
    369000     11488.6
    369040     11492.4
    369080     11492.2
    369120     11492.6
    369160     11496.1
    369200     11497.1
    369240       11498
    369280     11499.2
    369320     11499.3
    369360     11501.6
    369400     11501.3
    369440     11504.2
    369480     11505.1
    369520     11504.5
    369560     11505.7
    369600     11508.3
    369640     11509.7
    369680     11511.2
    369720     11512.2
    369760     11513.3
    369800     11513.4
    369840     11517.2
    369880       11517
    369920     11517.5
    369960       11521
    370000     11521.9
    370040     11522.8
    370080     11524.1
    370120     11524.1
    370160     11526.5
    370200     11526.1
    370240       11529
    370280       11530
    370320     11529.4
    370360     11530.5
    370400     11533.2
    370440     11534.5
    370480     11536.1
    370520       11537
    370560     11538.1
    370600     11538.3
    370640       11542
    370680     11541.9
    370720     11542.3
    370760     11545.8
    370800     11546.8
    370840     11547.6
    370880     11548.8
    370920     11548.9
    370960     11551.3
    371000     11550.9
    371040     11553.8
    371080     11554.8
    371120     11554.1
    371160     11555.3
    371200       11558
    371240     11559.2
    371280     11560.9
    371320     11561.7
    371360     11562.9
    371400       11563
    371440     11566.8
    371480     11566.7
    371520     11567.1
    371560     11570.6
    371600     11571.5
    371640     11572.5
    371680     11573.6
    371720     11573.7
    371760     11576.1
    371800     11575.7
    371840     11578.5
    371880     11579.6
    371920     11578.9
    371960       11580
    372000     11582.8
    372040       11584
    372080     11585.6
    372120     11586.4
    372160     11587.7
    372200     11587.8
    372240     11591.6
    372280     11591.4
    372320     11591.8
    372360     11595.2
    372400     11596.3
    372440     11597.2
    372480     11598.4
    372520     11598.4
    372560     11600.8
    372600     11600.4
    372640     11603.3
    372680     11604.3
    372720     11603.7
    372760     11604.8
    372800     11607.5
    372840     11608.8
    372880     11610.5
    372920     11611.2
    372960     11612.6
    373000     11612.6
    373040     11616.4
    373080     11616.2
    373120     11616.6
    373160       11620
    373200       11621
    373240     11621.9
    373280     11623.1
    373320     11623.2
    373360     11625.6
    373400     11625.2
    373440     11628.1
    373480     11629.1
    373520     11628.4
    373560     11629.6
    373600     11632.3
    373640     11633.6
    373680     11635.2
    373720       11636
    373760     11637.4
    373800     11637.5
    373840     11641.2
    373880       11641
    373920     11641.5
    373960     11644.8
    374000     11645.8
    374040     11646.6
    374080       11648
    374120       11648
    374160     11650.5
    374200       11650
    374240       11653
    374280     11653.8
    374320     11653.2
    374360     11654.4
    374400     11657.2
    374440     11658.4
    374480       11660
    374520     11660.8
    374560     11662.2
    374600     11662.3
    374640       11666
    374680     11665.7
    374720     11666.3
    374760     11669.5
    374800     11670.6
    374840     11671.5
    374880     11672.8
    374920     11672.8
    374960     11675.3
    375000     11674.7
    375040     11677.8
    375080     11678.6
    375120     11678.1
    375160     11679.2
    375200       11682
    375240     11683.2
    375280     11684.7
    375320     11685.6
    375360       11687
    375400     11687.1
    375440     11690.8
    375480     11690.6
    375520     11691.2
    375560     11694.4
    375600     11695.4
    375640     11696.3
    375680     11697.6
    375720     11697.6
    375760     11700.1
    375800     11699.6
    375840     11702.6
    375880     11703.5
    375920     11702.9
    375960     11704.1
    376000     11706.8
    376040       11708
    376080     11709.5
    376120     11710.4
    376160     11711.9
    376200       11712
    376240     11715.7
    376280     11715.4
    376320       11716
    376360     11719.2
    376400     11720.3
    376440     11721.2
    376480     11722.4
    376520     11722.5
    376560       11725
    376600     11724.4
    376640     11727.5
    376680     11728.3
    376720     11727.7
    376760     11728.9
    376800     11731.7
    376840     11732.8
    376880     11734.3
    376920     11735.2
    376960     11736.8
    377000     11736.9
    377040     11740.5
    377080     11740.3
    377120     11740.8
    377160     11744.1
    377200     11745.1
    377240       11746
    377280     11747.3
    377320     11747.3
    377360     11749.8
    377400     11749.2
    377440     11752.3
    377480     11753.2
    377520     11752.5
    377560     11753.8
    377600     11756.5
    377640     11757.6
    377680     11759.3
    377720       11760
    377760     11761.6
    377800     11761.8
    377840     11765.2
    377880     11765.1
    377920     11765.7
    377960     11768.9
    378000     11769.8
    378040     11770.8
    378080       11772
    378120     11772.1
    378160     11774.7
    378200       11774
    378240     11777.1
    378280     11778.1
    378320     11777.4
    378360     11778.6
    378400     11781.3
    378440     11782.6
    378480     11784.1
    378520     11784.9
    378560     11786.4
    378600     11786.7
    378640     11790.1
    378680       11790
    378720     11790.5
    378760     11793.8
    378800     11794.8
    378840     11795.7
    378880     11796.9
    378920     11796.9
    378960     11799.6
    379000     11798.9
    379040       11802
    379080       11803
    379120     11802.2
    379160     11803.4
    379200     11806.3
    379240     11807.5
    379280       11809
    379320     11809.8
    379360     11811.3
    379400     11811.6
    379440     11815.1
    379480     11814.9
    379520     11815.4
    379560     11818.7
    379600     11819.6
    379640     11820.6
    379680     11821.7
    379720     11821.7
    379760     11824.5
    379800     11823.8
    379840     11826.9
    379880     11827.9
    379920     11827.2
    379960     11828.3
    380000     11831.2
    380040     11832.4
    380080       11834
    380120     11834.8
    380160     11836.1
    380200     11836.5
    380240       11840
    380280     11839.8
    380320     11840.3
    380360     11843.6
    380400     11844.6
    380440     11845.5
    380480     11846.6
    380520     11846.6
    380560     11849.5
    380600     11848.7
    380640     11851.9
    380680     11852.8
    380720     11852.2
    380760     11853.2
    380800     11856.1
    380840     11857.3
    380880     11858.9
    380920     11859.7
    380960       11861
    381000     11861.4
    381040     11864.9
    381080     11864.7
    381120     11865.1
    381160     11868.5
    381200     11869.5
    381240     11870.4
    381280     11871.5
    381320     11871.5
    381360     11874.4
    381400     11873.6
    381440     11876.8
    381480     11877.6
    381520     11877.1
    381560     11878.1
    381600     11880.9
    381640     11882.3
    381680     11883.8
    381720     11884.6
    381760     11885.9
    381800     11886.4
    381840     11889.8
    381880     11889.6
    381920       11890
    381960     11893.3
    382000     11894.4
    382040     11895.3
    382080     11896.5
    382120     11896.5
    382160     11899.3
    382200     11898.5
    382240     11901.7
    382280     11902.5
    382320       11902
    382360       11903
    382400     11905.8
    382440     11907.2
    382480     11908.7
    382520     11909.5
    382560     11910.8
    382600     11911.4
    382640     11914.7
    382680     11914.5
    382720     11914.9
    382760     11918.3
    382800     11919.2
    382840     11920.3
    382880     11921.4
    382920     11921.4
    382960     11924.2
    383000     11923.4
    383040     11926.6
    383080     11927.4
    383120     11926.9
    383160     11927.9
    383200     11930.8
    383240     11932.1
    383280     11933.6
    383320     11934.4
    383360     11935.7
    383400     11936.3
    383440     11939.6
    383480     11939.4
    383520     11939.9
    383560     11943.2
    383600     11944.1
    383640     11945.1
    383680     11946.3
    383720     11946.2
    383760     11949.1
    383800     11948.3
    383840     11951.6
    383880     11952.2
    383920     11951.8
    383960     11952.8
    384000     11955.7
    384040     11957.1
    384080     11958.5
    384120     11959.3
    384160     11960.6
    384200     11961.2
    384240     11964.5
    384280     11964.3
    384320     11964.8
    384360     11968.1
    384400       11969
    384440     11969.9
    384480     11971.1
    384520     11971.2
    384560       11974
    384600     11973.2
    384640     11976.5
    384680     11977.1
    384720     11976.7
    384760     11977.6
    384800     11980.5
    384840     11981.9
    384880     11983.4
    384920     11984.2
    384960     11985.5
    385000     11986.2
    385040     11989.5
    385080     11989.3
    385120     11989.7
    385160     11993.1
    385200     11993.9
    385240     11994.8
    385280     11996.1
    385320       11996
    385360     11998.9
    385400       11998
    385440     12001.4
    385480     12002.1
    385520     12001.6
    385560     12002.5
    385600     12005.5
    385640     12006.8
    385680     12008.3
    385720     12009.1
    385760     12010.4
    385800       12011
    385840     12014.4
    385880     12014.2
    385920     12014.6
    385960     12017.9
    386000     12018.8
    386040     12019.7
    386080       12021
    386120     12020.9
    386160     12023.8
    386200     12022.9
    386240     12026.3
    386280       12027
    386320     12026.5
    386360     12027.4
    386400     12030.4
    386440     12031.7
    386480     12033.2
    386520     12033.9
    386560     12035.3
    386600     12035.9
    386640     12039.2
    386680     12039.1
    386720     12039.5
    386760     12042.8
    386800     12043.7
    386840     12044.6
    386880     12045.9
    386920     12045.9
    386960     12048.7
    387000     12047.8
    387040     12051.2
    387080     12051.9
    387120     12051.4
    387160     12052.3
    387200     12055.3
    387240     12056.6
    387280     12058.2
    387320     12058.9
    387360     12060.1
    387400     12060.8
    387440     12064.2
    387480     12064.1
    387520     12064.5
    387560     12067.7
    387600     12068.6
    387640     12069.4
    387680     12070.8
    387720     12070.8
    387760     12073.7
    387800     12072.6
    387840     12076.2
    387880     12076.8
    387920     12076.4
    387960     12077.2
    388000     12080.2
    388040     12081.4
    388080     12083.1
    388120     12083.8
    388160       12085
    388200     12085.8
    388240     12089.1
    388280       12089
    388320     12089.5
    388360     12092.5
    388400     12093.4
    388440     12094.4
    388480     12095.7
    388520     12095.8
    388560     12098.6
    388600     12097.6
    388640     12101.1
    388680     12101.7
    388720     12101.3
    388760     12102.1
    388800     12105.1
    388840     12106.4
    388880       12108
    388920     12108.7
    388960       12110
    389000     12110.7
    389040     12114.1
    389080     12113.9
    389120     12114.4
    389160     12117.4
    389200     12118.4
    389240     12119.2
    389280     12120.6
    389320     12120.7
    389360     12123.6
    389400     12122.5
    389440       12126
    389480     12126.7
    389520     12126.2
    389560       12127
    389600     12129.9
    389640     12131.4
    389680     12132.9
    389720     12133.6
    389760     12134.9
    389800     12135.7
    389840       12139
    389880     12138.8
    389920     12139.4
    389960     12142.5
    390000     12143.4
    390040     12144.2
    390080     12145.6
    390120     12145.7
    390160     12148.6
    390200     12147.4
    390240       12151
    390280     12151.6
    390320     12151.1
    390360     12151.9
    390400     12154.9
    390440     12156.4
    390480     12157.9
    390520     12158.6
    390560     12159.8
    390600     12160.6
    390640     12163.9
    390680     12163.8
    390720     12164.3
    390760     12167.3
    390800     12168.3
    390840     12169.2
    390880     12170.6
    390920     12170.6
    390960     12173.6
    391000     12172.4
    391040     12175.8
    391080     12176.5
    391120     12176.1
    391160     12176.9
    391200     12179.8
    391240     12181.4
    391280     12182.9
    391320     12183.5
    391360     12184.8
    391400     12185.6
    391440     12188.9
    391480     12188.7
    391520     12189.3
    391560     12192.3
    391600     12193.3
    391640     12194.1
    391680     12195.5
    391720     12195.5
    391760     12198.5
    391800     12197.4
    391840     12200.8
    391880     12201.5
    391920       12201
    391960     12201.9
    392000     12204.8
    392040     12206.4
    392080     12207.9
    392120     12208.4
    392160     12209.8
    392200     12210.6
    392240     12213.8
    392280     12213.6
    392320     12214.2
    392360     12217.3
    392400     12218.3
    392440     12219.1
    392480     12220.5
    392520     12220.5
    392560     12223.5
    392600     12222.4
    392640     12225.8
    392680     12226.5
    392720       12226
    392760     12226.8
    392800     12229.9
    392840     12231.3
    392880     12232.9
    392920     12233.5
    392960     12234.8
    393000     12235.6
    393040     12238.8
    393080     12238.6
    393120     12239.3
    393160     12242.3
    393200     12243.3
    393240     12244.1
    393280     12245.5
    393320     12245.6
    393360     12248.5
    393400     12247.4
    393440     12250.8
    393480     12251.5
    393520       12251
    393560     12251.8
    393600     12254.9
    393640     12256.4
    393680     12257.9
    393720     12258.4
    393760     12259.8
    393800     12260.6
    393840     12263.9
    393880     12263.6
    393920     12264.3
    393960     12267.4
    394000     12268.3
    394040     12269.2
    394080     12270.5
    394120     12270.6
    394160     12273.5
    394200     12272.5
    394240     12275.8
    394280     12276.6
    394320     12276.1
    394360     12276.8
    394400     12279.9
    394440     12281.4
    394480     12282.9
    394520     12283.5
    394560     12284.8
    394600     12285.6
    394640     12288.9
    394680     12288.7
    394720     12289.3
    394760     12292.4
    394800     12293.3
    394840     12294.3
    394880     12295.5
    394920     12295.7
    394960     12298.5
    395000     12297.5
    395040     12300.9
    395080     12301.7
    395120     12301.1
    395160     12301.8
    395200       12305
    395240     12306.4
    395280     12307.9
    395320     12308.6
    395360     12309.9
    395400     12310.7
    395440     12313.9
    395480     12313.8
    395520     12314.2
    395560     12317.4
    395600     12318.4
    395640     12319.3
    395680     12320.5
    395720     12320.6
    395760     12323.5
    395800     12322.5
    395840     12325.9
    395880     12326.7
    395920     12326.1
    395960     12326.8
    396000       12330
    396040     12331.5
    396080     12332.8
    396120     12333.6
    396160     12334.9
    396200     12335.7
    396240       12339
    396280     12338.8
    396320     12339.2
    396360     12342.4
    396400     12343.3
    396440     12344.2
    396480     12345.6
    396520     12345.6
    396560     12348.5
    396600     12347.4
    396640     12350.8
    396680     12351.6
    396720     12351.1
    396760     12351.8
    396800     12354.9
    396840     12356.4
    396880     12357.8
    396920     12358.6
    396960     12359.9
    397000     12360.6
    397040     12363.9
    397080     12363.8
    397120     12364.2
    397160     12367.3
    397200     12368.3
    397240     12369.2
    397280     12370.5
    397320     12370.5
    397360     12373.5
    397400     12372.3
    397440     12375.7
    397480     12376.6
    397520       12376
    397560     12376.7
    397600     12379.8
    397640     12381.5
    397680     12382.7
    397720     12383.5
    397760     12384.7
    397800     12385.6
    397840     12388.9
    397880     12388.8
    397920     12389.1
    397960     12392.3
    398000     12393.2
    398040     12394.2
    398080     12395.5
    398120     12395.4
    398160     12398.5
    398200     12397.3
    398240     12400.7
    398280     12401.6
    398320       12401
    398360     12401.5
    398400     12404.8
    398440     12406.5
    398480     12407.6
    398520     12408.4
    398560     12409.7
    398600     12410.5
    398640     12413.9
    398680     12413.8
    398720       12414
    398760     12417.3
    398800     12418.2
    398840     12419.1
    398880     12420.5
    398920     12420.4
    398960     12423.3
    399000     12422.2
    399040     12425.6
    399080     12426.5
    399120     12425.9
    399160     12426.5
    399200     12429.7
    399240     12431.4
    399280     12432.6
    399320     12433.4
    399360     12434.6
    399400     12435.5
    399440     12438.8
    399480     12438.8
    399520       12439
    399560     12442.3
    399600     12443.1
    399640     12444.1
    399680     12445.4
    399720     12445.5
    399760     12448.3
    399800     12447.2
    399840     12450.6
    399880     12451.5
    399920     12450.9
    399960     12451.5
    400000     12454.6
    400040     12456.4
    400080     12457.5
    400120     12458.3
    400160     12459.6
    400200     12460.4
    400240     12463.8
    400280     12463.7
    400320       12464
    400360     12467.2
    400400     12468.1
    400440       12469
    400480     12470.4
    400520     12470.6
    400560     12473.3
    400600     12472.2
    400640     12475.6
    400680     12476.5
    400720     12475.9
    400760     12476.4
    400800     12479.6
    400840     12481.4
    400880     12482.4
    400920     12483.2
    400960     12484.5
    401000     12485.4
    401040     12488.8
    401080     12488.8
    401120     12488.9
    401160     12492.2
    401200     12493.1
    401240     12493.9
    401280     12495.3
    401320     12495.5
    401360     12498.2
    401400     12497.1
    401440     12500.5
    401480     12501.5
    401520     12500.9
    401560     12501.4
    401600     12504.6
    401640     12506.3
    401680     12507.4
    401720     12508.1
    401760     12509.5
    401800     12510.4
    401840     12513.7
    401880     12513.6
    401920     12513.9
    401960     12517.1
    402000       12518
    402040     12518.9
    402080     12520.2
    402120     12520.5
    402160     12523.2
    402200     12522.1
    402240     12525.4
    402280     12526.3
    402320     12525.8
    402360     12526.4
    402400     12529.6
    402440     12531.3
    402480     12532.4
    402520     12533.1
    402560     12534.6
    402600     12535.4
    402640     12538.8
    402680     12538.6
    402720     12538.8
    402760     12542.1
    402800     12542.9
    402840     12543.8
    402880     12545.2
    402920     12545.4
    402960     12548.2
    403000       12547
    403040     12550.4
    403080     12551.3
    403120     12550.7
    403160     12551.4
    403200     12554.6
    403240     12556.3
    403280     12557.3
    403320       12558
    403360     12559.6
    403400     12560.4
    403440     12563.7
    403480     12563.6
    403520     12563.8
    403560     12567.1
    403600     12567.9
    403640     12568.8
    403680     12570.2
    403720     12570.5
    403760     12573.2
    403800     12572.1
    403840     12575.4
    403880     12576.3
    403920     12575.7
    403960     12576.4
    404000     12579.6
    404040     12581.4
    404080     12582.3
    404120       12583
    404160     12584.6
    404200     12585.4
    404240     12588.7
    404280     12588.6
    404320     12588.8
    404360       12592
    404400     12592.9
    404440     12593.7
    404480     12595.2
    404520     12595.5
    404560     12598.2
    404600     12597.1
    404640     12600.3
    404680     12601.2
    404720     12600.7
    404760     12601.3
    404800     12604.6
    404840     12606.3
    404880     12607.2
    404920       12608
    404960     12609.6
    405000     12610.5
    405040     12613.6
    405080     12613.7
    405120     12613.8
    405160       12617
    405200     12617.9
    405240     12618.8
    405280     12620.2
    405320     12620.4
    405360     12623.1
    405400     12622.1
    405440     12625.2
    405480     12626.2
    405520     12625.6
    405560     12626.2
    405600     12629.6
    405640     12631.3
    405680     12632.2
    405720       12633
    405760     12634.5
    405800     12635.4
    405840     12638.7
    405880     12638.6
    405920     12638.8
    405960     12642.1
    406000       12643
    406040     12643.8
    406080     12645.1
    406120     12645.4
    406160     12648.1
    406200       12647
    406240     12650.3
    406280     12651.1
    406320     12650.5
    406360     12651.2
    406400     12654.6
    406440     12656.2
    406480     12657.2
    406520       12658
    406560     12659.5
    406600     12660.4
    406640     12663.7
    406680     12663.6
    406720     12663.8
    406760     12667.1
    406800       12668
    406840     12668.9
    406880     12670.2
    406920     12670.4
    406960     12673.1
    407000       12672
    407040     12675.2
    407080     12676.1
    407120     12675.6
    407160     12676.3
    407200     12679.6
    407240     12681.3
    407280     12682.2
    407320     12682.9
    407360     12684.6
    407400     12685.3
    407440     12688.7
    407480     12688.6
    407520     12688.8
    407560     12692.2
    407600       12693
    407640     12693.9
    407680     12695.2
    407720     12695.4
    407760     12698.2
    407800     12697.1
    407840     12700.3
    407880     12701.2
    407920     12700.6
    407960     12701.3
    408000     12704.6
    408040     12706.4
    408080     12707.2
    408120     12707.9
    408160     12709.5
    408200     12710.3
    408240     12713.8
    408280     12713.6
    408320     12713.8
    408360     12717.3
    408400       12718
    408440       12719
    408480     12720.2
    408520     12720.5
    408560     12723.2
    408600     12722.1
    408640     12725.3
    408680     12726.3
    408720     12725.7
    408760     12726.3
    408800     12729.7
    408840     12731.4
    408880     12732.3
    408920       12733
    408960     12734.6
    409000     12735.4
    409040     12738.8
    409080     12738.7
    409120     12738.8
    409160     12742.3
    409200     12743.1
    409240     12744.1
    409280     12745.3
    409320     12745.5
    409360     12748.3
    409400     12747.2
    409440     12750.4
    409480     12751.3
    409520     12750.7
    409560     12751.3
    409600     12754.8
    409640     12756.4
    409680     12757.3
    409720       12758
    409760     12759.6
    409800     12760.4
    409840     12763.8
    409880     12763.8
    409920     12763.8
    409960     12767.3
    410000     12768.2
    410040     12769.1
    410080     12770.4
    410120     12770.5
    410160     12773.3
    410200     12772.3
    410240     12775.4
    410280     12776.3
    410320     12775.8
    410360     12776.3
    410400     12779.9
    410440     12781.5
    410480     12782.3
    410520       12783
    410560     12784.7
    410600     12785.5
    410640     12788.8
    410680     12788.9
    410720     12788.8
    410760     12792.3
    410800     12793.2
    410840     12794.1
    410880     12795.4
    410920     12795.5
    410960     12798.3
    411000     12797.3
    411040     12800.5
    411080     12801.3
    411120     12800.9
    411160     12801.4
    411200     12804.9
    411240     12806.5
    411280     12807.4
    411320       12808
    411360     12809.6
    411400     12810.5
    411440     12813.8
    411480     12813.9
    411520     12813.8
    411560     12817.3
    411600     12818.3
    411640     12819.2
    411680     12820.4
    411720     12820.6
    411760     12823.3
    411800     12822.4
    411840     12825.6
    411880     12826.3
    411920     12825.9
    411960     12826.4
    412000       12830
    412040     12831.6
    412080     12832.3
    412120       12833
    412160     12834.7
    412200     12835.5
    412240     12838.8
    412280     12838.9
    412320     12838.8
    412360     12842.4
    412400     12843.3
    412440     12844.3
    412480     12845.4
    412520     12845.6
    412560     12848.4
    412600     12847.4
    412640     12850.6
    412680     12851.4
    412720     12850.8
    412760     12851.4
    412800     12854.9
    412840     12856.5
    412880     12857.4
    412920     12858.1
    412960     12859.7
    413000     12860.5
    413040     12863.7
    413080     12863.9
    413120     12863.8
    413160     12867.4
    413200     12868.4
    413240     12869.4
    413280     12870.3
    413320     12870.7
    413360     12873.3
    413400     12872.4
    413440     12875.6
    413480     12876.4
    413520     12875.8
    413560     12876.4
    413600     12879.9
    413640     12881.6
    413680     12882.4
    413720     12883.1
    413760     12884.8
    413800     12885.5
    413840     12888.8
    413880       12889
    413920     12888.8
    413960     12892.4
    414000     12893.4
    414040     12894.4
    414080     12895.4
    414120     12895.7
    414160     12898.3
    414200     12897.5
    414240     12900.7
    414280     12901.6
    414320     12900.9
    414360     12901.5
    414400       12905
    414440     12906.7
    414480     12907.4
    414520     12908.1
    414560     12909.9
    414600     12910.6
    414640     12913.9
    414680       12914
    414720     12913.9
    414760     12917.5
    414800     12918.5
    414840     12919.5
    414880     12920.5
    414920     12920.7
    414960     12923.4
    415000     12922.6
    415040     12925.8
    415080     12926.6
    415120       12926
    415160     12926.6
    415200       12930
    415240     12931.7
    415280     12932.5
    415320     12933.1
    415360     12934.9
    415400     12935.6
    415440     12938.9
    415480     12939.1
    415520     12938.9
    415560     12942.7
    415600     12943.6
    415640     12944.6
    415680     12945.6
    415720     12945.8
    415760     12948.5
    415800     12947.7
    415840     12950.8
    415880     12951.6
    415920     12950.9
    415960     12951.7
    416000     12955.1
    416040     12956.8
    416080     12957.6
    416120     12958.2
    416160       12960
    416200     12960.7
    416240     12963.9
    416280     12964.1
    416320     12963.9
    416360     12967.6
    416400     12968.6
    416440     12969.7
    416480     12970.6
    416520     12970.9
    416560     12973.5
    416600     12972.7
    416640     12975.9
    416680     12976.6
    416720     12975.9
    416760     12976.7
    416800     12980.2
    416840     12981.9
    416880     12982.6
    416920     12983.2
    416960     12985.1
    417000     12985.7
    417040       12989
    417080     12989.2
    417120     12988.9
    417160     12992.7
    417200     12993.6
    417240     12994.7
    417280     12995.7
    417320     12995.9
    417360     12998.6
    417400     12997.8
    417440     13000.8
    417480     13001.7
    417520       13001
    417560     13001.7
    417600     13005.2
    417640     13006.9
    417680     13007.6
    417720     13008.3
    417760     13010.2
    417800     13010.7
    417840       13014
    417880     13014.2
    417920     13014.1
    417960     13017.7
    418000     13018.6
    418040     13019.7
    418080     13020.7
    418120     13020.9
    418160     13023.7
    418200     13022.9
    418240     13025.9
    418280     13026.8
    418320     13026.1
    418360     13026.7
    418400     13030.2
    418440     13031.9
    418480     13032.6
    418520     13033.3
    418560     13035.2
    418600     13035.8
    418640       13039
    418680     13039.2
    418720     13039.1
    418760     13042.7
    418800     13043.6
    418840     13044.7
    418880     13045.8
    418920     13045.9
    418960     13048.6
    419000     13047.9
    419040     13050.9
    419080     13051.7
    419120     13051.1
    419160     13051.7
    419200     13055.2
    419240       13057
    419280     13057.7
    419320     13058.3
    419360     13060.1
    419400     13060.8
    419440       13064
    419480     13064.2
    419520     13064.1
    419560     13067.7
    419600     13068.6
    419640     13069.7
    419680     13070.8
    419720     13070.8
    419760     13073.6
    419800     13072.9
    419840     13075.8
    419880     13076.7
    419920     13076.1
    419960     13076.6
    420000     13080.3
    420040     13081.9
    420080     13082.7
    420120     13083.3
    420160     13085.1
    420200     13085.8
    420240     13089.1
    420280     13089.1
    420320     13089.1
    420360     13092.6
    420400     13093.5
    420440     13094.7
    420480     13095.8
    420520     13095.8
    420560     13098.6
    420600     13097.9
    420640     13100.8
    420680     13101.6
    420720       13101
    420760     13101.7
    420800     13105.3
    420840     13106.8
    420880     13107.7
    420920     13108.3
    420960     13110.1
    421000     13110.8
    421040     13114.1
    421080     13114.1
    421120       13114
    421160     13117.6
    421200     13118.5
    421240     13119.7
    421280     13120.8
    421320     13120.8
    421360     13123.5
    421400     13122.8
    421440     13125.8
    421480     13126.6
    421520       13126
    421560     13126.6
    421600     13130.3
    421640     13131.8
    421680     13132.7
    421720     13133.2
    421760     13135.1
    421800     13135.7
    421840       13139
    421880     13139.1
    421920     13138.9
    421960     13142.5
    422000     13143.5
    422040     13144.7
    422080     13145.7
    422120     13145.8
    422160     13148.5
    422200     13147.7
    422240     13150.7
    422280     13151.5
    422320     13150.9
    422360     13151.5
    422400     13155.2
    422440     13156.7
    422480     13157.6
    422520     13158.2
    422560     13160.1
    422600     13160.7
    422640       13164
    422680       13164
    422720     13163.9
    422760     13167.5
    422800     13168.4
    422840     13169.6
    422880     13170.7
    422920     13170.7
    422960     13173.5
    423000     13172.7
    423040     13175.7
    423080     13176.5
    423120     13175.9
    423160     13176.4
    423200     13180.1
    423240     13181.6
    423280     13182.5
    423320     13183.2
    423360       13185
    423400     13185.6
    423440     13188.9
    423480     13188.9
    423520     13188.8
    423560     13192.4
    423600     13193.3
    423640     13194.6
    423680     13195.6
    423720     13195.6
    423760     13198.4
    423800     13197.6
    423840     13200.5
    423880     13201.5
    423920     13200.8
    423960     13201.3
    424000       13205
    424040     13206.5
    424080     13207.4
    424120     13208.1
    424160     13209.9
    424200     13210.4
    424240     13213.7
    424280     13213.8
    424320     13213.6
    424360     13217.4
    424400     13218.2
    424440     13219.5
    424480     13220.4
    424520     13220.5
    424560     13223.3
    424600     13222.4
    424640     13225.4
    424680     13226.4
    424720     13225.6
    424760     13226.1
    424800     13229.9
    424840     13231.5
    424880     13232.3
    424920     13233.1
    424960     13234.8
    425000     13235.4
    425040     13238.6
    425080     13238.7
    425120     13238.5
    425160     13242.3
    425200     13243.2
    425240     13244.5
    425280     13245.2
    425320     13245.6
    425360     13248.2
    425400     13247.3
    425440     13250.3
    425480     13251.3
    425520     13250.5
    425560       13251
    425600     13254.9
    425640     13256.5
    425680     13257.3
    425720       13258
    425760     13259.8
    425800     13260.3
    425840     13263.5
    425880     13263.8
    425920     13263.5
    425960     13267.3
    426000     13268.2
    426040     13269.3
    426080     13270.2
    426120     13270.5
    426160     13273.2
    426200     13272.2
    426240     13275.2
    426280     13276.3
    426320     13275.4
    426360       13276
    426400     13279.8
    426440     13281.4
    426480     13282.2
    426520     13282.9
    426560     13284.6
    426600     13285.2
    426640     13288.5
    426680     13288.7
    426720     13288.4
    426760     13292.3
    426800     13293.2
    426840     13294.3
    426880       13295
    426920     13295.5
    426960     13298.1
    427000     13297.1
    427040     13300.1
    427080     13301.2
    427120     13300.3
    427160     13300.9
    427200     13304.7
    427240     13306.4
    427280     13307.1
    427320     13307.8
    427360     13309.6
    427400     13310.2
    427440     13313.4
    427480     13313.6
    427520     13313.3
    427560     13317.2
    427600     13318.2
    427640     13319.2
    427680     13319.9
    427720     13320.4
    427760       13323
    427800       13322
    427840     13325.1
    427880     13326.1
    427920     13325.1
    427960     13325.9
    428000     13329.6
    428040     13331.4
    428080     13332.1
    428120     13332.8
    428160     13334.5
    428200     13335.2
    428240     13338.5
    428280     13338.6
    428320     13338.3
    428360     13342.2
    428400     13343.2
    428440     13344.1
    428480     13344.8
    428520     13345.4
    428560       13348
    428600       13347
    428640     13350.1
    428680       13351
    428720       13350
    428760     13350.8
    428800     13354.6
    428840     13356.3
    428880       13357
    428920     13357.7
    428960     13359.5
    429000     13360.2
    429040     13363.5
    429080     13363.5
    429120     13363.2
    429160     13367.1
    429200     13368.1
    429240       13369
    429280     13369.7
    429320     13370.3
    429360     13372.9
    429400     13371.9
    429440       13375
    429480       13376
    429520     13374.9
    429560     13375.7
    429600     13379.5
    429640     13381.3
    429680       13382
    429720     13382.7
    429760     13384.4
    429800     13385.2
    429840     13388.5
    429880     13388.5
    429920     13388.2
    429960     13392.1
    430000       13393
    430040       13394
    430080     13394.7
    430120     13395.2
    430160       13398
    430200     13396.9
    430240     13399.9
    430280     13400.9
    430320     13399.9
    430360     13400.7
    430400     13404.5
    430440     13406.3
    430480       13407
    430520     13407.7
    430560     13409.4
    430600     13410.1
    430640     13413.5
    430680     13413.4
    430720     13413.1
    430760     13417.2
    430800     13417.9
    430840       13419
    430880     13419.7
    430920     13420.2
    430960       13423
    431000     13421.8
    431040     13424.9
    431080     13425.9
    431120     13424.8
    431160     13425.7
    431200     13429.5
    431240     13431.3
    431280       13432
    431320     13432.7
    431360     13434.3
    431400     13435.1
    431440     13438.4
    431480     13438.4
    431520       13438
    431560     13442.1
    431600     13442.9
    431640       13444
    431680     13444.6
    431720     13445.2
    431760       13448
    431800     13446.8
    431840     13449.8
    431880     13450.9
    431920     13449.8
    431960     13450.5
    432000     13454.4
    432040     13456.2
    432080       13457
    432120     13457.6
    432160     13459.2
    432200       13460
    432240     13463.3
    432280     13463.3
    432320       13463
    432360       13467
    432400     13467.8
    432440     13468.9
    432480     13469.6
    432520     13470.2
    432560     13472.9
    432600     13471.7
    432640     13474.8
    432680     13475.8
    432720     13474.7
    432760     13475.4
    432800     13479.3
    432840     13481.1
    432880     13481.9
    432920     13482.5
    432960     13484.2
    433000       13485
    433040     13488.3
    433080     13488.3
    433120     13487.9
    433160       13492
    433200     13492.8
    433240     13493.8
    433280     13494.6
    433320     13495.1
    433360     13497.8
    433400     13496.6
    433440     13499.7
    433480     13500.8
    433520     13499.6
    433560     13500.4
    433600     13504.2
    433640     13506.1
    433680     13506.7
    433720     13507.5
    433760     13509.1
    433800       13510
    433840     13513.2
    433880     13513.2
    433920     13512.8
    433960     13516.9
    434000     13517.7
    434040     13518.8
    434080     13519.5
    434120     13519.9
    434160     13522.7
    434200     13521.6
    434240     13524.6
    434280     13525.7
    434320     13524.6
    434360     13525.3
    434400     13529.2
    434440     13531.1
    434480     13531.7
    434520     13532.4
    434560     13534.1
    434600       13535
    434640     13538.1
    434680     13538.2
    434720     13537.8
    434760     13541.9
    434800     13542.6
    434840     13543.7
    434880     13544.5
    434920     13544.8
    434960     13547.7
    435000     13546.6
    435040     13549.6
    435080     13550.6
    435120     13549.6
    435160     13550.3
    435200     13554.2
    435240     13555.9
    435280     13556.7
    435320     13557.2
    435360       13559
    435400     13559.9
    435440     13563.1
    435480     13563.2
    435520     13562.7
    435560     13566.8
    435600     13567.7
    435640     13568.6
    435680     13569.4
    435720     13569.7
    435760     13572.6
    435800     13571.5
    435840     13574.5
    435880     13575.5
    435920     13574.6
    435960     13575.2
    436000       13579
    436040     13580.9
    436080     13581.6
    436120     13582.2
    436160       13584
    436200     13584.8
    436240       13588
    436280     13588.1
    436320     13587.6
    436360     13591.8
    436400     13592.6
    436440     13593.5
    436480     13594.3
    436520     13594.6
    436560     13597.5
    436600     13596.4
    436640     13599.4
    436680     13600.4
    436720     13599.5
    436760     13600.2
    436800       13604
    436840     13605.9
    436880     13606.6
    436920     13607.1
    436960     13608.8
    437000     13609.8
    437040     13612.9
    437080       13613
    437120     13612.5
    437160     13616.7
    437200     13617.6
    437240     13618.4
    437280     13619.3
    437320     13619.6
    437360     13622.4
    437400     13621.4
    437440     13624.4
    437480     13625.3
    437520     13624.4
    437560     13625.1
    437600       13629
    437640     13630.8
    437680     13631.5
    437720       13632
    437760     13633.8
    437800     13634.6
    437840     13637.8
    437880     13637.9
    437920     13637.4
    437960     13641.6
    438000     13642.5
    438040     13643.3
    438080     13644.2
    438120     13644.6
    438160     13647.4
    438200     13646.3
    438240     13649.3
    438280     13650.2
    438320     13649.3
    438360       13650
    438400     13653.9
    438440     13655.7
    438480     13656.4
    438520     13656.9
    438560     13658.7
    438600     13659.5
    438640     13662.6
    438680     13662.8
    438720     13662.4
    438760     13666.5
    438800     13667.5
    438840     13668.3
    438880     13669.1
    438920     13669.5
    438960     13672.3
    439000     13671.1
    439040     13674.2
    439080     13675.1
    439120     13674.2
    439160     13674.8
    439200     13678.7
    439240     13680.6
    439280     13681.3
    439320     13681.8
    439360     13683.6
    439400     13684.3
    439440     13687.6
    439480     13687.7
    439520     13687.2
    439560     13691.4
    439600     13692.4
    439640     13693.1
    439680       13694
    439720     13694.4
    439760     13697.1
    439800       13696
    439840     13699.1
    439880       13700
    439920     13699.1
    439960     13699.7
    440000     13703.6
    440040     13705.5
    440080     13706.2
    440120     13706.6
    440160     13708.5
    440200     13709.3
    440240     13712.5
    440280     13712.6
    440320     13712.2
    440360     13716.3
    440400     13717.3
    440440       13718
    440480     13718.9
    440520     13719.4
    440560     13722.1
    440600     13720.9
    440640       13724
    440680     13724.9
    440720       13724
    440760     13724.5
    440800     13728.4
    440840     13730.4
    440880     13731.1
    440920     13731.5
    440960     13733.4
    441000     13734.2
    441040     13737.5
    441080     13737.4
    441120     13737.1
    441160     13741.3
    441200     13742.3
    441240     13742.9
    441280     13743.8
    441320     13744.3
    441360     13747.1
    441400     13745.7
    441440       13749
    441480     13749.9
    441520     13748.8
    441560     13749.4
    441600     13753.4
    441640     13755.3
    441680       13756
    441720     13756.4
    441760     13758.3
    441800     13759.1
    441840     13762.4
    441880     13762.3
    441920     13762.1
    441960     13766.1
    442000     13767.2
    442040     13767.7
    442080     13768.6
    442120     13769.2
    442160       13772
    442200     13770.6
    442240     13773.9
    442280     13774.8
    442320     13773.6
    442360     13774.3
    442400     13778.2
    442440     13780.2
    442480     13780.9
    442520     13781.2
    442560     13783.1
    442600       13784
    442640     13787.2
    442680     13787.2
    442720       13787
    442760     13791.1
    442800     13792.1
    442840     13792.7
    442880     13793.6
    442920     13794.1
    442960     13796.9
    443000     13795.4
    443040     13798.7
    443080     13799.6
    443120     13798.5
    443160     13799.1
    443200     13803.2
    443240     13805.1
    443280     13805.7
    443320     13806.1
    443360     13807.9
    443400     13808.9
    443440     13812.1
    443480     13811.9
    443520     13811.7
    443560       13816
    443600     13816.9
    443640     13817.6
    443680     13818.4
    443720       13819
    443760     13821.8
    443800     13820.3
    443840     13823.5
    443880     13824.4
    443920     13823.3
    443960     13823.9
    444000       13828
    444040     13829.9
    444080     13830.5
    444120     13830.9
    444160     13832.8
    444200     13833.8
    444240       13837
    444280     13836.7
    444320     13836.6
    444360     13840.8
    444400     13841.7
    444440     13842.5
    444480     13843.2
    444520     13843.9
    444560     13846.6
    444600     13845.2
    444640     13848.4
    444680     13849.2
    444720     13848.1
    444760     13848.7
    444800     13852.8
    444840     13854.8
    444880     13855.4
    444920     13855.8
    444960     13857.7
    445000     13858.6
    445040     13861.9
    445080     13861.6
    445120     13861.4
    445160     13865.6
    445200     13866.5
    445240     13867.3
    445280     13868.1
    445320     13868.7
    445360     13871.5
    445400     13870.1
    445440     13873.2
    445480     13874.1
    445520     13872.9
    445560     13873.6
    445600     13877.7
    445640     13879.6
    445680     13880.2
    445720     13880.6
    445760     13882.5
    445800     13883.4
    445840     13886.6
    445880     13886.4
    445920     13886.1
    445960     13890.4
    446000     13891.3
    446040     13892.1
    446080     13892.9
    446120     13893.6
    446160     13896.3
    446200     13894.9
    446240       13898
    446280       13899
    446320     13897.8
    446360     13898.5
    446400     13902.6
    446440     13904.5
    446480       13905
    446520     13905.5
    446560     13907.3
    446600     13908.2
    446640     13911.5
    446680     13911.3
    446720     13910.9
    446760     13915.1
    446800     13916.1
    446840     13916.9
    446880     13917.7
    446920     13918.3
    446960     13921.3
    447000     13919.8
    447040     13922.8
    447080     13923.9
    447120     13922.7
    447160     13923.3
    447200     13927.4
    447240     13929.3
    447280     13929.9
    447320     13930.3
    447360     13932.1
    447400     13933.1
    447440     13936.3
    447480     13936.1
    447520     13935.8
    447560       13940
    447600     13940.9
    447640     13941.8
    447680     13942.6
    447720     13943.2
    447760       13946
    447800     13944.6
    447840     13947.6
    447880     13948.6
    447920     13947.5
    447960     13948.1
    448000     13952.3
    448040     13954.2
    448080     13954.8
    448120     13955.1
    448160       13957
    448200       13958
    448240     13961.1
    448280       13961
    448320     13960.6
    448360     13964.7
    448400     13965.8
    448440     13966.6
    448480     13967.4
    448520     13968.1
    448560     13970.7
    448600     13969.4
    448640     13972.4
    448680     13973.5
    448720     13972.3
    448760       13973
    448800       13977
    448840     13978.9
    448880     13979.7
    448920     13979.9
    448960     13981.8
    449000     13982.8
    449040     13985.8
    449080     13985.8
    449120     13985.3
    449160     13989.5
    449200     13990.6
    449240     13991.4
    449280     13992.2
    449320     13992.9
    449360     13995.5
    449400     13994.2
    449440     13997.2
    449480     13998.2
    449520     13997.2
    449560     13997.7
    449600     14001.7
    449640     14003.9
    449680     14004.4
    449720     14004.6
    449760     14006.6
    449800     14007.6
    449840     14010.7
    449880     14010.6
    449920     14010.1
    449960     14014.3
    450000     14015.5
    450040     14016.2
    450080       14017
    450120     14017.7
    450160     14020.4
    450200     14018.9
    450240     14022.1
    450280       14023
    450320       14022
    450360     14022.5
    450400     14026.4
    450440     14028.7
    450480     14029.2
    450520     14029.4
    450560     14031.3
    450600     14032.3
    450640     14035.4
    450680     14035.2
    450720     14034.9
    450760     14039.1
    450800     14040.2
    450840       14041
    450880     14041.8
    450920     14042.4
    450960     14045.1
    451000     14043.8
    451040     14046.9
    451080     14047.7
    451120     14046.8
    451160     14047.2
    451200     14051.1
    451240     14053.4
    451280       14054
    451320     14054.3
    451360     14056.1
    451400     14057.2
    451440     14060.1
    451480     14060.1
    451520     14059.7
    451560     14063.9
    451600     14065.1
    451640     14065.9
    451680     14066.6
    451720     14067.2
    451760       14070
    451800     14068.6
    451840     14071.7
    451880     14072.5
    451920     14071.7
    451960       14072
    452000       14076
    452040     14078.3
    452080     14078.8
    452120     14079.1
    452160     14080.9
    452200     14082.1
    452240     14084.9
    452280       14085
    452320     14084.6
    452360     14088.8
    452400       14090
    452440     14090.7
    452480     14091.5
    452520       14092
    452560     14094.8
    452600     14093.5
    452640     14096.5
    452680     14097.3
    452720     14096.6
    452760     14096.9
    452800     14100.8
    452840     14103.1
    452880     14103.7
    452920       14104
    452960     14105.8
    453000     14106.9
    453040     14109.8
    453080     14109.8
    453120     14109.4
    453160     14113.6
    453200     14114.9
    453240     14115.5
    453280     14116.4
    453320       14117
    453360     14119.7
    453400     14118.3
    453440     14121.4
    453480     14122.3
    453520     14121.4
    453560     14121.8
    453600     14125.6
    453640       14128
    453680     14128.5
    453720     14128.9
    453760     14130.7
    453800     14131.7
    453840     14134.7
    453880     14134.7
    453920     14134.2
    453960     14138.5
    454000     14139.7
    454040     14140.4
    454080     14141.3
    454120       14142
    454160     14144.6
    454200     14143.2
    454240     14146.3
    454280     14147.1
    454320     14146.3
    454360     14146.7
    454400     14150.5
    454440     14152.9
    454480     14153.4
    454520     14153.7
    454560     14155.6
    454600     14156.7
    454640     14159.6
    454680     14159.5
    454720     14159.1
    454760     14163.4
    454800     14164.7
    454840     14165.3
    454880     14166.2
    454920     14166.9
    454960     14169.5
    455000     14168.1
    455040     14171.1
    455080     14171.9
    455120     14171.2
    455160     14171.5
    455200     14175.2
    455240     14177.8
    455280     14178.2
    455320     14178.6
    455360     14180.4
    455400     14181.6
    455440     14184.5
    455480     14184.4
    455520       14184
    455560     14188.2
    455600     14189.5
    455640     14190.3
    455680       14191
    455720     14191.6
    455760     14194.3
    455800       14193
    455840       14196
    455880     14196.8
    455920       14196
    455960     14196.3
    456000     14200.2
    456040     14202.5
    456080     14203.2
    456120     14203.4
    456160     14205.3
    456200     14206.5
    456240     14209.3
    456280     14209.3
    456320     14208.9
    456360     14213.1
    456400     14214.4
    456440     14215.1
    456480       14216
    456520     14216.5
    456560     14219.2
    456600     14217.8
    456640     14220.9
    456680     14221.6
    456720     14220.8
    456760     14221.3
    456800       14225
    456840     14227.3
    456880       14228
    456920     14228.3
    456960     14230.2
    457000     14231.4
    457040     14234.1
    457080     14234.2
    457120     14233.8
    457160     14237.9
    457200     14239.3
    457240     14239.9
    457280     14240.8
    457320     14241.3
    457360     14244.2
    457400     14242.7
    457440     14245.8
    457480     14246.6
    457520     14245.7
    457560     14246.2
    457600       14250
    457640     14252.3
    457680     14252.9
    457720     14253.1
    457760       14255
    457800     14256.3
    457840     14259.1
    457880     14259.1
    457920     14258.6
    457960     14262.9
    458000     14264.2
    458040     14264.9
    458080     14265.7
    458120     14266.2
    458160     14269.1
    458200     14267.5
    458240     14270.8
    458280     14271.5
    458320     14270.7
    458360     14271.1
    458400     14274.9
    458440     14277.2
    458480     14277.9
    458520     14277.9
    458560       14280
    458600     14281.2
    458640       14284
    458680       14284
    458720     14283.5
    458760     14287.8
    458800     14289.1
    458840     14289.8
    458880     14290.5
    458920     14291.2
    458960       14294
    459000     14292.4
    459040     14295.7
    459080     14296.5
    459120     14295.5
    459160       14296
    459200     14299.8
    459240     14302.1
    459280     14302.7
    459320     14302.9
    459360     14304.9
    459400       14306
    459440     14308.8
    459480     14308.9
    459520     14308.3
    459560     14312.6
    459600     14314.1
    459640     14314.7
    459680     14315.3
    459720     14316.1
    459760     14318.9
    459800     14317.3
    459840     14320.5
    459880     14321.3
    459920     14320.4
    459960     14320.9
    460000     14324.6
    460040     14326.9
    460080     14327.6
    460120     14327.8
    460160     14329.8
    460200     14330.8
    460240     14333.7
    460280     14333.8
    460320     14333.2
    460360     14337.5
    460400     14338.9
    460440     14339.6
    460480     14340.2
    460520     14340.9
    460560     14343.7
    460600     14342.2
    460640     14345.4
    460680     14346.2
    460720     14345.3
    460760     14345.7
    460800     14349.6
    460840     14351.9
    460880     14352.5
    460920     14352.7
    460960     14354.7
    461000     14355.8
    461040     14358.5
    461080     14358.8
    461120     14358.1
    461160     14362.4
    461200     14363.9
    461240     14364.5
    461280     14365.1
    461320     14365.8
    461360     14368.7
    461400     14367.2
    461440     14370.2
    461480     14371.1
    461520     14370.2
    461560     14370.6
    461600     14374.4
    461640     14376.7
    461680     14377.4
    461720     14377.6
    461760     14379.6
    461800     14380.7
    461840     14383.4
    461880     14383.7
    461920     14382.9
    461960     14387.3
    462000     14388.8
    462040     14389.3
    462080       14390
    462120     14390.7
    462160     14393.6
    462200     14392.1
    462240       14395
    462280       14396
    462320     14395.1
    462360     14395.5
    462400     14399.2
    462440     14401.5
    462480     14402.3
    462520     14402.4
    462560     14404.4
    462600     14405.5
    462640     14408.3
    462680     14408.6
    462720     14407.8
    462760     14412.1
    462800     14413.6
    462840     14414.2
    462880     14414.9
    462920     14415.7
    462960     14418.4
    463000       14417
    463040       14420
    463080     14420.9
    463120       14420
    463160     14420.3
    463200     14424.1
    463240     14426.4
    463280     14427.2
    463320     14427.3
    463360     14429.3
    463400     14430.3
    463440     14433.2
    463480     14433.5
    463520     14432.7
    463560       14437
    463600     14438.5
    463640       14439
    463680     14439.9
    463720     14440.7
    463760     14443.3
    463800       14442
    463840       14445
    463880     14445.8
    463920     14444.9
    463960     14445.3
    464000       14449
    464040     14451.2
    464080     14452.1
    464120     14452.1
    464160     14454.1
    464200     14455.1
    464240     14457.9
    464280     14458.3
    464320     14457.6
    464360     14461.7
    464400     14463.3
    464440     14463.8
    464480     14464.8
    464520     14465.6
    464560     14468.2
    464600     14466.9
    464640     14469.8
    464680     14470.6
    464720     14469.7
    464760       14470
    464800     14473.8
    464840     14476.1
    464880     14476.9
    464920       14477
    464960       14479
    465000     14479.9
    465040     14482.8
    465080     14483.3
    465120     14482.4
    465160     14486.6
    465200     14488.1
    465240     14488.7
    465280     14489.7
    465320     14490.5
    465360     14493.1
    465400     14491.7
    465440     14494.6
    465480     14495.4
    465520     14494.4
    465560     14494.8
    465600     14498.6
    465640     14500.8
    465680     14501.8
    465720     14501.9
    465760     14503.8
    465800     14504.7
    465840     14507.6
    465880     14508.3
    465920     14507.2
    465960     14511.5
    466000     14512.9
    466040     14513.4
    466080     14514.5
    466120     14515.3
    466160     14517.9
    466200     14516.5
    466240     14519.4
    466280     14520.2
    466320     14519.2
    466360     14519.7
    466400     14523.4
    466440     14525.6
    466480     14526.6
    466520     14526.7
    466560     14528.6
    466600     14529.5
    466640     14532.4
    466680     14533.1
    466720     14531.9
    466760     14536.2
    466800     14537.7
    466840     14538.1
    466880     14539.4
    466920     14540.1
    466960     14542.7
    467000     14541.3
    467040     14544.1
    467080     14544.9
    467120       14544
    467160     14544.6
    467200     14548.2
    467240     14550.3
    467280     14551.3
    467320     14551.5
    467360     14553.4
    467400     14554.4
    467440     14557.1
    467480     14557.9
    467520     14556.7
    467560     14561.1
    467600     14562.4
    467640     14562.9
    467680     14564.2
    467720     14564.9
    467760     14567.5
    467800     14566.1
    467840     14568.9
    467880     14569.7
    467920     14568.7
    467960     14569.5
    468000       14573
    468040     14575.1
    468080     14576.2
    468120     14576.4
    468160     14578.2
    468200     14579.1
    468240     14581.9
    468280     14582.7
    468320     14581.5
    468360     14585.8
    468400     14587.3
    468440     14587.7
    468480     14589.1
    468520     14589.7
    468560     14592.4
    468600     14590.9
    468640     14593.7
    468680     14594.6
    468720     14593.5
    468760     14594.3
    468800     14597.8
    468840     14599.9
    468880       14601
    468920     14601.2
    468960     14603.1
    469000     14603.9
    469040     14606.8
    469080     14607.6
    469120     14606.3
    469160     14610.7
    469200     14612.1
    469240     14612.6
    469280       14614
    469320     14614.5
    469360     14617.3
    469400     14615.7
    469440     14618.7
    469480     14619.4
    469520     14618.3
    469560     14619.2
    469600     14622.7
    469640     14624.8
    469680       14626
    469720     14625.9
    469760     14627.8
    469800     14628.7
    469840     14631.5
    469880     14632.5
    469920     14631.2
    469960     14635.6
    470000       14637
    470040     14637.3
    470080     14638.9
    470120     14639.3
    470160     14642.1
    470200     14640.5
    470240     14643.5
    470280     14644.2
    470320     14643.1
    470360     14644.1
    470400     14647.5
    470440     14649.7
    470480     14650.9
    470520     14650.8
    470560     14652.6
    470600     14653.6
    470640     14656.3
    470680     14657.3
    470720     14656.1
    470760     14660.4
    470800     14661.8
    470840     14662.2
    470880     14663.7
    470920     14664.1
    470960     14666.9
    471000     14665.4
    471040     14668.3
    471080       14669
    471120     14667.9
    471160     14668.8
    471200     14672.3
    471240     14674.5
    471280     14675.7
    471320     14675.6
    471360     14677.4
    471400     14678.4
    471440     14681.1
    471480     14682.1
    471520     14680.9
    471560     14685.2
    471600     14686.6
    471640     14687.1
    471680     14688.6
    471720     14688.9
    471760     14691.8
    471800     14690.2
    471840     14693.2
    471880     14693.8
    471920     14692.7
    471960     14693.6
    472000     14697.1
    472040     14699.3
    472080     14700.5
    472120     14700.4
    472160     14702.3
    472200     14703.2
    472240       14706
    472280     14706.9
    472320     14705.8
    472360       14710
    472400     14711.5
    472440       14712
    472480     14713.5
    472520     14713.7
    472560     14716.6
    472600       14715
    472640     14718.1
    472680     14718.7
    472720     14717.6
    472760     14718.4
    472800       14722
    472840     14724.2
    472880     14725.4
    472920     14725.3
    472960     14727.2
    473000       14728
    473040     14730.8
    473080     14731.8
    473120     14730.7
    473160     14734.8
    473200     14736.3
    473240     14736.9
    473280     14738.4
    473320     14738.5
    473360     14741.5
    473400     14739.9
    473440       14743
    473480     14743.5
    473520     14742.4
    473560     14743.2
    473600     14746.9
    473640     14749.1
    473680     14750.3
    473720     14750.1
    473760     14752.1
    473800     14752.8
    473840     14755.7
    473880     14756.7
    473920     14755.5
    473960     14759.7
    474000     14761.1
    474040     14761.8
    474080     14763.2
    474120     14763.4
    474160     14766.3
    474200     14764.8
    474240     14767.9
    474280     14768.5
    474320     14767.2
    474360     14768.1
    474400     14771.9
    474440       14774
    474480     14775.1
    474520     14774.9
    474560     14776.9
    474600     14777.7
    474640     14780.6
    474680     14781.6
    474720     14780.3
    474760     14784.6
    474800     14785.9
    474840     14786.7
    474880       14788
    474920     14788.2
    474960       14791
    475000     14789.6
    475040     14792.7
    475080     14793.3
    475120       14792
    475160     14792.9
    475200     14796.6
    475240     14798.8
    475280     14799.9
    475320     14799.6
    475360     14801.7
    475400     14802.5
    475440     14805.4
    475480     14806.2
    475520     14805.2
    475560     14809.4
    475600     14810.8
    475640     14811.5
    475680     14812.9
    475720       14813
    475760     14815.8
    475800     14814.5
    475840     14817.6
    475880       14818
    475920     14816.7
    475960     14817.7
    476000     14821.4
    476040     14823.7
    476080     14824.7
    476120     14824.3
    476160     14826.5
    476200     14827.2
    476240     14830.2
    476280       14831
    476320     14829.9
    476360     14834.2
    476400     14835.6
    476440     14836.3
    476480     14837.6
    476520     14837.7
    476560     14840.7
    476600     14839.2
    476640     14842.4
    476680     14842.9
    476720     14841.5
    476760     14842.5
    476800     14846.2
    476840     14848.4
    476880     14849.5
    476920     14849.1
    476960     14851.2
    477000     14852.1
    477040       14855
    477080     14855.8
    477120     14854.7
    477160     14859.1
    477200     14860.3
    477240     14861.1
    477280     14862.5
    477320     14862.5
    477360     14865.5
    477400       14864
    477440     14867.2
    477480     14867.7
    477520     14866.2
    477560     14867.3
    477600     14870.8
    477640     14873.3
    477680     14874.3
    477720     14873.9
    477760     14876.1
    477800     14876.9
    477840     14879.8
    477880     14880.7
    477920     14879.6
    477960     14883.8
    478000       14885
    478040     14885.9
    478080     14887.3
    478120     14887.3
    478160     14890.4
    478200     14888.8
    478240       14892
    478280     14892.5
    478320       14891
    478360     14892.1
    478400     14895.6
    478440     14898.2
    478480     14899.1
    478520     14898.8
    478560     14900.9
    478600     14901.7
    478640     14904.6
    478680     14905.4
    478720     14904.4
    478760     14908.6
    478800     14909.7
    478840     14910.6
    478880     14912.1
    478920     14912.1
    478960     14915.2
    479000     14913.6
    479040     14916.8
    479080     14917.3
    479120     14915.8
    479160       14917
    479200     14920.3
    479240     14923.1
    479280       14924
    479320     14923.6
    479360     14925.7
    479400     14926.5
    479440     14929.3
    479480     14930.1
    479520     14929.2
    479560     14933.5
    479600     14934.5
    479640     14935.4
    479680       14937
    479720     14936.9
    479760       14940
    479800     14938.3
    479840     14941.6
    479880     14942.1
    479920     14940.6
    479960     14941.9
    480000     14945.1
    480040     14947.9
    480080     14948.7
    480120     14948.4
    480160     14950.6
    480200     14951.3
    480240     14954.1
    480280     14954.9
    480320       14954
    480360     14958.2
    480400     14959.3
    480440     14960.1
    480480     14961.8
    480520     14961.7
    480560     14964.7
    480600     14963.1
    480640     14966.4
    480680     14966.8
    480720     14965.4
    480760     14966.5
    480800     14969.8
    480840     14972.7
    480880     14973.5
    480920     14973.1
    480960     14975.5
    481000     14976.1
    481040     14978.9
    481080     14979.7
    481120     14978.8
    481160       14983
    481200     14984.1
    481240     14984.8
    481280     14986.6
    481320     14986.5
    481360     14989.4
    481400     14987.8
    481440     14991.1
    481480     14991.6
    481520     14990.3
    481560     14991.3
    481600     14994.6
    481640     14997.4
    481680     14998.3
    481720     14997.9
    481760     15000.2
    481800     15000.9
    481840     15003.8
    481880     15004.5
    481920     15003.6
    481960     15007.7
    482000     15008.9
    482040     15009.6
    482080     15011.4
    482120     15011.2
    482160     15014.1
    482200     15012.6
    482240     15015.9
    482280     15016.3
    482320       15015
    482360     15016.1
    482400     15019.4
    482440     15022.3
    482480       15023
    482520     15022.7
    482560       15025
    482600     15025.7
    482640     15028.6
    482680     15029.2
    482720     15028.4
    482760     15032.6
    482800     15033.6
    482840     15034.4
    482880     15036.1
    482920     15036.1
    482960     15038.9
    483000     15037.3
    483040     15040.6
    483080     15041.1
    483120     15039.8
    483160     15040.9
    483200     15044.1
    483240     15047.1
    483280     15047.8
    483320     15047.5
    483360     15049.8
    483400     15050.4
    483440     15053.4
    483480     15053.9
    483520     15053.1
    483560     15057.3
    483600     15058.4
    483640     15059.2
    483680     15060.8
    483720     15060.8
    483760     15063.7
    483800     15062.1
    483840     15065.5
    483880     15065.8
    483920     15064.6
    483960     15065.6
    484000     15068.9
    484040     15071.8
    484080     15072.5
    484120     15072.3
    484160     15074.5
    484200     15075.1
    484240     15078.2
    484280     15078.7
    484320     15077.8
    484360     15082.1
    484400     15083.1
    484440     15083.9
    484480     15085.5
    484520     15085.5
    484560     15088.4
    484600     15086.7
    484640     15090.2
    484680     15090.6
    484720     15089.3
    484760     15090.3
    484800     15093.6
    484840     15096.5
    484880     15097.3
    484920       15097
    484960     15099.1
    485000     15099.9
    485040     15102.8
    485080     15103.4
    485120     15102.5
    485160     15106.9
    485200     15107.8
    485240     15108.6
    485280     15110.1
    485320     15110.3
    485360     15113.2
    485400     15111.4
    485440     15115.1
    485480     15115.3
    485520       15114
    485560     15114.9
    485600     15118.4
    485640     15121.1
    485680       15122
    485720     15121.7
    485760     15123.8
    485800     15124.6
    485840     15127.5
    485880     15128.1
    485920     15127.1
    485960     15131.7
    486000     15132.4
    486040     15133.2
    486080     15134.9
    486120       15135
    486160     15137.9
    486200     15136.1
    486240     15139.9
    486280       15140
    486320     15138.8
    486360     15139.6
    486400     15143.1
    486440     15145.9
    486480     15146.7
    486520     15146.4
    486560     15148.6
    486600     15149.2
    486640     15152.2
    486680     15152.7
    486720     15151.8
    486760     15156.3
    486800     15157.2
    486840     15157.9
    486880     15159.5
    486920     15159.6
    486960     15162.7
    487000     15160.9
    487040     15164.4
    487080     15164.7
    487120     15163.4
    487160     15164.3
    487200     15167.9
    487240     15170.5
    487280     15171.4
    487320     15171.2
    487360     15173.2
    487400     15173.9
    487440       15177
    487480     15177.4
    487520     15176.4
    487560     15180.9
    487600       15182
    487640     15182.6
    487680     15184.1
    487720     15184.3
    487760     15187.4
    487800     15185.6
    487840     15189.1
    487880     15189.4
    487920     15188.1
    487960     15189.1
    488000     15192.5
    488040     15195.2
    488080     15195.9
    488120     15195.8
    488160     15197.9
    488200     15198.6
    488240     15201.8
    488280     15202.1
    488320     15201.1
    488360     15205.6
    488400     15206.6
    488440     15207.2
    488480     15208.8
    488520       15209
    488560       15212
    488600     15210.3
    488640     15213.7
    488680       15214
    488720     15212.8
    488760     15213.7
    488800     15217.2
    488840     15219.9
    488880     15220.6
    488920     15220.6
    488960     15222.6
    489000     15223.3
    489040     15226.4
    489080     15226.7
    489120     15225.8
    489160     15230.4
    489200     15231.3
    489240     15231.9
    489280     15233.5
    489320     15233.6
    489360     15236.7
    489400       15235
    489440     15238.4
    489480     15238.6
    489520     15237.5
    489560     15238.3
    489600     15241.8
    489640     15244.7
    489680     15245.2
    489720     15245.2
    489760     15247.2
    489800     15247.9
    489840     15251.1
    489880     15251.3
    489920     15250.4
    489960       15255
    490000       15256
    490040     15256.7
    490080     15258.2
    490120     15258.3
    490160     15261.3
    490200     15259.7
    490240       15263
    490280     15263.2
    490320     15262.2
    490360       15263
    490400     15266.6
    490440     15269.2
    490480     15269.9
    490520       15270
    490560     15271.9
    490600     15272.7
    490640     15275.7
    490680     15275.9
    490720     15275.1
    490760     15279.6
    490800     15280.7
    490840     15281.3
    490880       15283
    490920       15283
    490960     15286.1
    491000     15284.3
    491040     15287.6
    491080     15287.9
    491120     15286.9
    491160     15287.6
    491200     15291.2
    491240       15294
    491280     15294.5
    491320     15294.7
    491360     15296.6
    491400     15297.4
    491440     15300.5
    491480     15300.7
    491520     15299.8
    491560     15304.3
    491600     15305.4
    491640     15305.9
    491680     15307.6
    491720     15307.7
    491760     15310.7
    491800       15309
    491840     15312.4
    491880     15312.5
    491920     15311.6
    491960     15312.3
    492000     15315.9
    492040     15318.7
    492080     15319.2
    492120     15319.3
    492160     15321.3
    492200     15322.1
    492240     15325.1
    492280     15325.3
    492320     15324.5
    492360     15328.9
    492400     15330.1
    492440     15330.5
    492480     15332.3
    492520     15332.5
    492560     15335.4
    492600     15333.6
    492640     15337.1
    492680     15337.2
    492720     15336.3
    492760     15336.9
    492800     15340.6
    492840     15343.3
    492880     15343.8
    492920       15344
    492960       15346
    493000     15346.7
    493040     15349.7
    493080       15350
    493120     15349.1
    493160     15353.5
    493200     15354.8
    493240     15355.2
    493280       15357
    493320     15357.2
    493360     15360.1
    493400     15358.3
    493440     15361.9
    493480     15361.8
    493520     15361.1
    493560     15361.6
    493600     15365.3
    493640       15368
    493680     15368.5
    493720     15368.7
    493760     15370.6
    493800     15371.3
    493840     15374.3
    493880     15374.5
    493920     15373.8
    493960     15378.2
    494000     15379.3
    494040     15379.8
    494080     15381.7
    494120     15381.9
    494160     15384.6
    494200     15382.9
    494240     15386.5
    494280     15386.5
    494320     15385.7
    494360     15386.3
    494400     15389.8
    494440     15392.5
    494480     15393.3
    494520     15393.4
    494560     15395.3
    494600       15396
    494640     15399.1
    494680     15399.1
    494720     15398.5
    494760     15402.9
    494800     15404.1
    494840     15404.6
    494880     15406.4
    494920     15406.5
    494960     15409.4
    495000     15407.7
    495040     15411.3
    495080     15411.3
    495120     15410.4
    495160     15410.9
    495200     15414.5
    495240     15417.2
    495280     15418.1
    495320       15418
    495360       15420
    495400     15420.8
    495440     15423.7
    495480     15423.8
    495520     15423.2
    495560     15427.7
    495600     15428.8
    495640     15429.3
    495680     15431.1
    495720     15431.3
    495760     15434.1
    495800     15432.4
    495840       15436
    495880     15436.1
    495920     15435.2
    495960     15435.6
    496000     15439.1
    496040       15442
    496080     15442.8
    496120     15442.7
    496160     15444.7
    496200     15445.5
    496240     15448.4
    496280     15448.4
    496320     15447.9
    496360     15452.4
    496400     15453.5
    496440     15453.9
    496480     15455.9
    496520     15455.9
    496560     15458.7
    496600     15457.1
    496640     15460.7
    496680     15460.8
    496720     15459.7
    496760     15460.4
    496800     15463.8
    496840     15466.5
    496880     15467.3
    496920     15467.3
    496960     15469.3
    497000     15470.2
    497040       15473
    497080     15473.1
    497120     15472.6
    497160     15477.2
    497200     15478.1
    497240     15478.5
    497280     15480.5
    497320     15480.6
    497360     15483.5
    497400     15481.7
    497440     15485.3
    497480     15485.5
    497520     15484.5
    497560     15485.1
    497600     15488.5
    497640     15491.2
    497680       15492
    497720       15492
    497760     15493.9
    497800     15494.9
    497840     15497.7
    497880     15497.8
    497920     15497.2
    497960     15501.8
    498000     15502.7
    498040     15503.2
    498080     15505.2
    498120     15505.2
    498160       15508
    498200     15506.3
    498240     15509.9
    498280       15510
    498320     15509.1
    498360     15509.8
    498400     15513.1
    498440     15515.8
    498480     15516.6
    498520     15516.6
    498560     15518.4
    498600     15519.6
    498640     15522.4
    498680     15522.4
    498720     15521.9
    498760     15526.6
    498800     15527.4
    498840     15527.8
    498880       15530
    498920     15529.8
    498960     15532.8
    499000       15531
    499040     15534.7
    499080     15534.7
    499120     15533.9
    499160     15534.5
    499200     15537.8
    499240     15540.4
    499280     15541.1
    499320     15541.4
    499360     15543.2
    499400     15544.2
    499440     15547.1
    499480       15547
    499520     15546.6
    499560     15551.1
    499600     15552.1
    499640     15552.4
    499680     15554.6
    499720     15554.6
    499760     15557.6
    499800     15555.6
    499840     15559.2
    499880     15559.3
    499920     15558.5
    499960     15559.1
    500000     15562.6
    500040     15565.1
    500080     15565.6
    500120       15566
    500160     15567.8
    500200     15568.7
    500240     15571.8
    500280     15571.8
    500320     15571.2
    500360     15575.7
    500400     15576.7
    500440       15577
    500480     15579.3
    500520     15579.3
    500560     15582.3
    500600     15580.3
    500640     15583.8
    500680     15583.9
    500720     15583.1
    500760     15583.8
    500800     15587.2
    500840     15589.8
    500880     15590.2
    500920     15590.8
    500960     15592.4
    501000     15593.4
    501040     15596.3
    501080     15596.3
    501120     15595.8
    501160     15600.3
    501200     15601.3
    501240     15601.6
    501280     15603.9
    501320     15603.9
    501360       15607
    501400     15604.9
    501440     15608.5
    501480     15608.6
    501520     15607.8
    501560     15608.4
    501600     15611.9
    501640     15614.4
    501680     15614.8
    501720     15615.3
    501760       15617
    501800       15618
    501840     15620.9
    501880     15620.9
    501920     15620.4
    501960     15624.9
    502000       15626
    502040     15626.3
    502080     15628.4
    502120     15628.5
    502160     15631.6
    502200     15629.5
    502240     15633.3
    502280     15633.3
    502320     15632.5
    502360       15633
    502400     15636.6
    502440     15638.9
    502480     15639.4
    502520       15640
    502560     15641.6
    502600     15642.7
    502640     15645.5
    502680     15645.6
    502720     15645.1
    502760     15649.6
    502800     15650.6
    502840     15650.9
    502880     15653.1
    502920       15653
    502960     15656.2
    503000     15654.2
    503040     15657.9
    503080     15657.9
    503120     15657.1
    503160     15657.6
    503200     15661.2
    503240     15663.6
    503280       15664
    503320     15664.5
    503360     15666.2
    503400     15667.3
    503440     15670.2
    503480     15670.2
    503520     15669.6
    503560     15674.3
    503600     15675.3
    503640     15675.7
    503680     15677.6
    503720     15677.7
    503760     15680.8
    503800     15678.9
    503840     15682.5
    503880     15682.6
    503920     15681.7
    503960     15682.4
    504000     15685.9
    504040     15688.3
    504080     15688.6
    504120     15689.1
    504160     15690.9
    504200     15692.1
    504240     15694.8
    504280     15694.9
    504320     15694.3
    504360       15699
    504400       15700
    504440     15700.3
    504480     15702.3
    504520     15702.3
    504560     15705.3
    504600     15703.5
    504640     15707.2
    504680     15707.3
    504720     15706.3
    504760     15707.1
    504800     15710.4
    504840     15712.9
    504880     15713.3
    504920     15713.7
    504960     15715.6
    505000     15716.8
    505040     15719.4
    505080     15719.7
    505120       15719
    505160     15723.7
    505200     15724.5
    505240     15724.9
    505280     15726.9
    505320     15726.8
    505360       15730
    505400       15728
    505440     15731.9
    505480     15731.8
    505520     15730.8
    505560     15731.7
    505600     15735.1
    505640     15737.6
    505680       15738
    505720     15738.2
    505760     15740.2
    505800     15741.3
    505840       15744
    505880     15744.3
    505920     15743.6
    505960     15748.4
    506000       15749
    506040     15749.5
    506080     15751.4
    506120     15751.5
    506160     15754.6
    506200     15752.6
    506240     15756.5
    506280     15756.6
    506320     15755.4
    506360     15756.4
    506400     15759.7
    506440     15762.2
    506480     15762.7
    506520     15762.8
    506560     15764.9
    506600       15766
    506640     15768.8
    506680     15768.8
    506720     15768.3
    506760       15773
    506800     15773.7
    506840     15774.2
    506880       15776
    506920     15776.2
    506960     15779.2
    507000     15777.2
    507040     15781.1
    507080     15781.1
    507120       15780
    507160     15781.1
    507200     15784.4
    507240     15786.9
    507280     15787.4
    507320     15787.6
    507360     15789.5
    507400     15790.8
    507440     15793.5
    507480     15793.6
    507520       15793
    507560     15797.7
    507600     15798.4
    507640     15798.9
    507680     15800.8
    507720     15800.9
    507760     15803.9
    507800     15801.9
    507840     15805.7
    507880     15805.8
    507920     15804.8
    507960     15805.8
    508000     15809.1
    508040     15811.7
    508080       15812
    508120     15812.3
    508160     15814.1
    508200     15815.6
    508240     15818.1
    508280     15818.4
    508320     15817.6
    508360     15822.5
    508400       15823
    508440     15823.6
    508480     15825.5
    508520     15825.5
    508560     15828.7
    508600     15826.6
    508640     15830.4
    508680     15830.5
    508720     15829.5
    508760     15830.4
    508800     15833.8
    508840     15836.3
    508880     15836.9
    508920       15837
    508960     15838.7
    509000     15840.3
    509040     15842.9
    509080     15843.1
    509120     15842.3
    509160     15847.3
    509200     15847.7
    509240     15848.5
    509280     15850.4
    509320     15850.3
    509360     15853.5
    509400     15851.4
    509440     15855.2
    509480     15855.1
    509520     15854.3
    509560     15855.3
    509600     15858.6
    509640       15861
    509680     15861.7
    509720     15861.8
    509760     15863.5
    509800     15864.9
    509840     15867.5
    509880     15867.7
    509920     15866.9
    509960     15871.9
    510000     15872.4
    510040     15873.2
    510080     15875.1
    510120     15875.2
    510160     15878.1
    510200     15876.2
    510240     15879.9
    510280     15879.7
    510320     15879.1
    510360     15880.1
    510400     15883.2
    510440     15885.7
    510480     15886.4
    510520     15886.5
    510560     15888.3
    510600     15889.7
    510640     15892.4
    510680     15892.5
    510720     15891.7
    510760     15896.7
    510800     15897.2
    510840     15897.9
    510880     15899.8
    510920       15900
    510960     15902.8
    511000     15900.9
    511040     15904.7
    511080     15904.5
    511120     15903.8
    511160     15904.8
    511200     15907.9
    511240     15910.4
    511280     15911.2
    511320     15911.4
    511360     15913.1
    511400     15914.5
    511440     15917.1
    511480     15917.1
    511520     15916.4
    511560     15921.4
    511600     15921.8
    511640     15922.6
    511680     15924.7
    511720     15924.7
    511760     15927.5
    511800     15925.6
    511840     15929.4
    511880     15929.3
    511920     15928.5
    511960     15929.6
    512000     15932.7
    512040     15935.1
    512080     15935.8
    512120     15936.1
    512160     15937.7
    512200     15939.3
    512240     15941.8
    512280       15942
    512320     15941.1
    512360     15946.1
    512400     15946.5
    512440     15947.5
    512480     15949.4
    512520     15949.5
    512560     15952.1
    512600     15950.4
    512640       15954
    512680     15953.9
    512720     15953.1
    512760     15954.3
    512800     15957.3
    512840     15959.7
    512880     15960.6
    512920     15960.7
    512960     15962.5
    513000     15963.9
    513040     15966.5
    513080     15966.7
    513120     15965.9
    513160     15970.8
    513200     15971.3
    513240     15972.2
    513280       15974
    513320     15974.3
    513360     15976.8
    513400     15975.2
    513440     15978.8
    513480     15978.7
    513520     15977.8
    513560       15979
    513600     15982.1
    513640     15984.4
    513680     15985.3
    513720     15985.5
    513760     15987.2
    513800     15988.8
    513840     15991.1
    513880     15991.3
    513920     15990.6
    513960     15995.5
    514000       15996
    514040     15996.9
    514080     15998.7
    514120     15999.1
    514160     16001.5
    514200     15999.9
    514240     16003.7
    514280     16003.5
    514320     16002.4
    514360     16003.8
    514400     16006.8
    514440     16009.2
    514480     16010.1
    514520     16010.2
    514560       16012
    514600     16013.5
    514640     16015.8
    514680       16016
    514720     16015.2
    514760     16020.2
    514800     16020.8
    514840     16021.6
    514880     16023.5
    514920     16023.8
    514960     16026.1
    515000     16024.6
    515040     16028.4
    515080     16028.2
    515120       16027
    515160     16028.4
    515200     16031.4
    515240     16033.9
    515280     16034.9
    515320     16034.9
    515360     16036.8
    515400     16038.2
    515440     16040.5
    515480     16040.8
    515520     16039.9
    515560       16045
    515600     16045.5
    515640     16046.4
    515680     16048.3
    515720     16048.4
    515760     16050.9
    515800     16049.3
    515840     16053.1
    515880     16052.9
    515920     16051.6
    515960     16053.1
    516000     16056.1
    516040     16058.5
    516080     16059.6
    516120     16059.6
    516160     16061.6
    516200     16062.9
    516240     16065.3
    516280     16065.5
    516320     16064.7
    516360     16069.6
    516400     16070.2
    516440     16071.1
    516480     16072.9
    516520     16073.1
    516560     16075.5
    516600     16073.9
    516640     16077.8
    516680     16077.4
    516720     16076.3
    516760     16077.7
    516800     16080.8
    516840     16083.2
    516880     16084.2
    516920     16084.3
    516960     16086.2
    517000     16087.5
    517040     16089.9
    517080     16090.2
    517120     16089.4
    517160     16094.2
    517200     16094.9
    517240     16095.7
    517280     16097.5
    517320     16097.9
    517360     16100.3
    517400     16098.6
    517440     16102.5
    517480     16102.1
    517520     16101.1
    517560     16102.4
    517600     16105.4
    517640     16107.8
    517680     16108.9
    517720     16109.1
    517760     16110.9
    517800     16112.1
    517840     16114.6
    517880     16114.9
    517920     16114.1
    517960     16118.9
    518000     16119.6
    518040     16120.4
    518080     16122.2
    518120     16122.7
    518160       16125
    518200     16123.3
    518240       16127
    518280     16126.8
    518320     16125.8
    518360       16127
    518400     16130.2
    518440     16132.6
    518480     16133.6
    518520     16133.8
    518560     16135.6
    518600     16136.8
    518640     16139.3
    518680     16139.6
    518720     16138.7
    518760     16143.7
    518800     16144.2
    518840     16145.3
    518880     16146.9
    518920     16147.4
    518960     16149.8
    519000     16148.1
    519040     16151.7
    519080     16151.5
    519120     16150.6
    519160     16151.7
    519200     16154.9
    519240     16157.4
    519280     16158.3
    519320     16158.5
    519360     16160.3
    519400     16161.5
    519440       16164
    519480     16164.3
    519520     16163.5
    519560     16168.4
    519600     16169.1
    519640       16170
    519680     16171.7
    519720     16172.2
    519760     16174.6
    519800     16172.8
    519840     16176.5
    519880     16176.3
    519920     16175.2
    519960     16176.4
    520000     16179.7
    520040     16182.2
    520080       16183
    520120     16183.3
    520160       16185
    520200     16186.2
    520240     16188.7
    520280       16189
    520320     16188.2
    520360     16193.3
    520400     16193.8
    520440     16194.7
    520480     16196.5
    520520     16196.7
    520560     16199.4
    520600     16197.7
    520640     16201.3
    520680     16200.9
    520720     16199.9
    520760     16201.1
    520800     16204.4
    520840     16206.9
    520880     16207.6
    520920     16208.1
    520960     16209.7
    521000     16210.9
    521040     16213.3
    521080     16213.7
    521120       16213
    521160     16218.1
    521200     16218.5
    521240     16219.5
    521280     16221.2
    521320     16221.4
    521360     16224.2
    521400     16222.5
    521440     16226.1
    521480     16225.6
    521520     16224.7
    521560     16225.9
    521600     16229.1
    521640     16231.7
    521680     16232.3
    521720     16232.8
    521760     16234.6
    521800     16235.5
    521840       16238
    521880     16238.4
    521920     16237.8
    521960     16242.9
    522000     16243.4
    522040     16244.3
    522080     16246.1
    522120       16246
    522160     16248.9
    522200     16247.4
    522240     16250.9
    522280     16250.2
    522320     16249.5
    522360     16250.5
    522400       16254
    522440     16256.5
    522480     16257.1
    522520     16257.6
    522560     16259.4
    522600     16260.3
    522640     16262.7
    522680     16263.1
    522720     16262.6
    522760     16267.5
    522800     16268.1
    522840     16268.9
    522880     16270.8
    522920     16270.8
    522960     16273.7
    523000     16272.1
    523040     16275.6
    523080     16275.1
    523120     16274.2
    523160     16275.3
    523200     16278.8
    523240     16281.2
    523280     16281.9
    523320     16282.4
    523360     16284.1
    523400     16285.2
    523440     16287.5
    523480       16288
    523520     16287.3
    523560     16292.3
    523600     16292.8
    523640     16293.6
    523680     16295.6
    523720     16295.6
    523760     16298.5
    523800     16296.9
    523840     16300.3
    523880     16299.7
    523920     16298.9
    523960     16300.1
    524000     16303.4
    524040     16305.9
    524080     16306.7
    524120       16307
    524160     16308.9
    524200     16309.9
    524240     16312.3
    524280     16312.8
    524320       16312
    524360     16317.2
    524400     16317.5
    524440     16318.4
    524480     16320.3
    524520     16320.3
    524560     16323.2
    524600     16321.6
    524640     16325.1
    524680     16324.5
    524720     16323.6
    524760     16324.9
    524800     16328.1
    524840     16330.7
    524880     16331.3
    524920     16331.8
    524960     16333.7
    525000     16334.6
    525040     16337.1
    525080     16337.5
    525120     16336.8
    525160     16341.9
    525200     16342.3
    525240     16342.9
    525280     16345.1
    525320     16345.1
    525360       16348
    525400     16346.3
    525440     16349.9
    525480     16349.2
    525520     16348.4
    525560     16349.8
    525600     16352.9
    525640     16355.4
    525680       16356
    525720     16356.5
    525760     16358.4
    525800     16359.4
    525840       16362
    525880     16362.1
    525920     16361.6
    525960     16366.5
    526000     16367.1
    526040     16367.8
    526080     16369.9
    526120     16369.9
    526160     16372.6
    526200       16371
    526240     16374.6
    526280     16373.9
    526320     16373.1
    526360     16374.5
    526400     16377.8
    526440     16380.1
    526480     16380.7
    526520     16381.3
    526560     16383.2
    526600     16384.2
    526640     16386.6
    526680     16386.8
    526720     16386.3
    526760     16391.4
    526800     16391.9
    526840     16392.6
    526880     16394.7
    526920     16394.9
    526960     16397.4
    527000     16395.8
    527040     16399.4
    527080     16398.6
    527120     16397.9
    527160     16399.2
    527200     16402.5
    527240     16404.9
    527280     16405.5
    527320     16406.1
    527360       16408
    527400       16409
    527440     16411.4
    527480     16411.6
    527520     16411.1
    527560     16416.2
    527600     16416.7
    527640     16417.4
    527680     16419.4
    527720     16419.8
    527760     16422.3
    527800     16420.6
    527840     16424.2
    527880     16423.4
    527920     16422.7
    527960       16424
    528000     16427.4
    528040     16429.6
    528080     16430.3
    528120     16430.8
    528160     16432.7
    528200     16433.8
    528240     16436.3
    528280     16436.5
    528320     16435.8
    528360       16441
    528400     16441.5
    528440     16442.2
    528480     16444.4
    528520     16444.6
    528560       16447
    528600     16445.4
    528640     16449.2
    528680     16448.4
    528720     16447.6
    528760       16449
    528800     16452.2
    528840     16454.5
    528880     16455.1
    528920     16455.5
    528960     16457.6
    529000     16458.5
    529040     16461.1
    529080     16461.3
    529120     16460.7
    529160     16465.7
    529200     16466.3
    529240       16467
    529280     16469.1
    529320     16469.5
    529360     16471.9
    529400     16470.2
    529440     16473.9
    529480     16473.2
    529520     16472.4
    529560     16473.7
    529600       16477
    529640     16479.3
    529680     16479.8
    529720     16480.3
    529760     16482.5
    529800     16483.3
    529840     16485.8
    529880       16486
    529920     16485.5
    529960     16490.6
    530000     16491.2
    530040     16491.8
    530080     16493.9
    530120     16494.3
    530160     16496.9
    530200       16495
    530240     16498.7
    530280     16498.1
    530320     16497.1
    530360     16498.6
    530400     16501.8
    530440     16504.1
    530480     16504.6
    530520     16505.2
    530560     16507.4
    530600     16508.2
    530640     16510.7
    530680     16510.9
    530720     16510.2
    530760     16515.4
    530800       16516
    530840     16516.5
    530880     16518.7
    530920     16519.2
    530960     16521.7
    531000     16519.7
    531040     16523.5
    531080     16522.9
    531120     16521.9
    531160     16523.4
    531200     16526.6
    531240       16529
    531280     16529.4
    531320     16530.2
    531360     16532.2
    531400     16533.1
    531440     16535.5
    531480     16535.7
    531520       16535
    531560     16540.2
    531600     16540.7
    531640     16541.3
    531680     16543.6
    531720       16544
    531760     16546.4
    531800     16544.4
    531840     16548.2
    531880     16547.7
    531920     16546.7
    531960     16548.2
    532000     16551.5
    532040     16553.8
    532080     16554.4
    532120     16555.1
    532160     16556.9
    532200     16557.9
    532240     16560.2
    532280     16560.5
    532320     16559.7
    532360       16565
    532400     16565.5
    532440     16566.3
    532480     16568.5
    532520     16568.7
    532560     16571.3
    532600     16569.2
    532640       16573
    532680     16572.5
    532720     16571.5
    532760       16573
    532800     16576.3
    532840     16578.7
    532880     16579.3
    532920     16579.9
    532960     16581.8
    533000     16582.8
    533040     16585.1
    533080     16585.4
    533120     16584.7
    533160     16589.9
    533200     16590.4
    533240     16591.2
    533280     16593.5
    533320     16593.7
    533360       16596
    533400     16594.2
    533440       16598
    533480     16597.4
    533520     16596.3
    533560     16597.9
    533600     16601.1
    533640     16603.7
    533680     16604.2
    533720     16604.9
    533760     16606.8
    533800     16607.8
    533840       16610
    533880     16610.3
    533920     16609.6
    533960     16614.7
    534000     16615.2
    534040       16616
    534080     16618.4
    534120     16618.5
    534160     16620.8
    534200     16619.1
    534240     16622.9
    534280     16622.4
    534320     16621.3
    534360     16622.6
    534400     16625.8
    534440     16628.7
    534480     16629.2
    534520     16629.8
    534560     16631.7
    534600     16632.6
    534640     16634.8
    534680     16635.1
    534720     16634.5
    534760     16639.6
    534800     16640.2
    534840       16641
    534880     16643.3
    534920     16643.6
    534960     16645.8
    535000     16644.1
    535040     16647.9
    535080     16647.3
    535120     16646.2
    535160     16647.5
    535200     16650.8
    535240     16653.6
    535280     16654.1
    535320     16654.7
    535360     16656.6
    535400     16657.5
    535440     16659.7
    535480     16660.1
    535520     16659.4
    535560     16664.5
    535600       16665
    535640     16665.8
    535680     16668.3
    535720     16668.5
    535760     16670.7
    535800     16669.1
    535840     16672.8
    535880     16672.2
    535920     16671.2
    535960     16672.4
    536000     16675.8
    536040     16678.4
    536080       16679
    536120     16679.6
    536160     16681.4
    536200     16682.5
    536240     16684.5
    536280       16685
    536320     16684.3
    536360     16689.6
    536400     16689.8
    536440     16690.8
    536480     16693.1
    536520     16693.5
    536560     16695.6
    536600     16694.1
    536640     16697.7
    536680     16697.1
    536720     16696.1
    536760     16697.3
    536800     16700.7
    536840     16703.2
    536880     16703.8
    536920     16704.6
    536960     16706.3
    537000     16707.3
    537040     16709.4
    537080     16710.1
    537120     16709.3
    537160     16714.6
    537200     16714.7
    537240     16715.8
    537280       16718
    537320     16718.3
    537360     16720.4
    537400       16719
    537440     16722.5
    537480       16722
    537520     16721.1
    537560     16722.2
    537600     16725.6
    537640       16728
    537680     16728.7
    537720     16729.5
    537760     16731.2
    537800     16732.1
    537840     16734.4
    537880     16735.1
    537920     16734.1
    537960     16739.5
    538000     16739.6
    538040     16740.6
    538080     16742.9
    538120     16743.2
    538160     16745.2
    538200       16744
    538240     16747.4
    538280     16746.9
    538320     16746.2
    538360     16747.2
    538400     16750.5
    538440     16752.9
    538480     16753.6
    538520     16754.5
    538560       16756
    538600     16756.9
    538640     16759.3
    538680     16759.9
    538720       16759
    538760     16764.5
    538800     16764.5
    538840     16765.5
    538880     16767.8
    538920     16768.1
    538960       16770
    539000     16768.9
    539040     16772.4
    539080     16771.8
    539120     16771.1
    539160     16772.1
    539200     16775.3
    539240     16777.8
    539280     16778.5
    539320     16779.3
    539360     16780.7
    539400     16781.8
    539440     16784.2
    539480     16784.9
    539520     16783.9
    539560     16789.3
    539600     16789.4
    539640     16790.4
    539680     16792.7
    539720     16793.1
    539760     16794.9
    539800     16793.9
    539840     16797.2
    539880     16796.8
    539920       16796
    539960       16797
    540000     16800.3
    540040     16802.9
    540080     16803.4
    540120     16804.3
    540160     16805.7
    540200     16806.7
    540240     16809.1
    540280     16809.9
    540320     16808.8
    540360     16814.3
    540400     16814.2
    540440     16815.3
    540480     16817.5
    540520       16818
    540560     16819.7
    540600     16818.8
    540640     16821.8
    540680     16821.7
    540720     16820.9
    540760     16821.7
    540800     16825.2
    540840     16827.6
    540880     16828.4
    540920     16829.2
    540960     16830.6
    541000     16831.6
    541040     16834.1
    541080     16834.9
    541120     16833.8
    541160     16839.1
    541200       16839
    541240     16840.3
    541280     16842.3
    541320     16842.9
    541360     16844.6
    541400     16843.6
    541440     16846.7
    541480     16846.5
    541520     16845.7
    541560     16846.6
    541600       16850
    541640     16852.4
    541680     16853.2
    541720     16853.9
    541760     16855.4
    541800     16856.6
    541840     16858.9
    541880     16859.8
    541920     16858.4
    541960     16863.9
    542000     16863.9
    542040     16865.1
    542080     16867.2
    542120     16867.7
    542160     16869.4
    542200     16868.4
    542240     16871.5
    542280     16871.4
    542320     16870.6
    542360     16871.5
    542400     16874.8
    542440     16877.2
    542480     16878.1
    542520     16878.9
    542560     16880.2
    542600     16881.5
    542640     16883.7
    542680     16884.6
    542720     16883.3
    542760     16888.8
    542800     16888.6
    542840     16890.1
    542880       16892
    542920     16892.6
    542960     16894.3
    543000     16893.2
    543040     16896.4
    543080     16896.3
    543120     16895.4
    543160     16896.4
    543200     16899.6
    543240       16902
    543280     16902.8
    543320     16903.7
    543360     16905.1
    543400     16906.3
    543440     16908.4
    543480     16909.5
    543520     16908.2
    543560     16913.7
    543600     16913.6
    543640     16914.9
    543680     16916.8
    543720     16917.5
    543760     16919.2
    543800     16918.2
    543840     16921.4
    543880     16921.2
    543920     16920.2
    543960     16921.2
    544000     16924.6
    544040       16927
    544080     16927.7
    544120     16928.6
    544160     16929.9
    544200     16931.1
    544240     16933.5
    544280     16934.5
    544320     16933.1
    544360     16938.7
    544400     16938.5
    544440     16939.8
    544480     16941.8
    544520     16942.4
    544560       16944
    544600     16943.1
    544640     16946.3
    544680       16946
    544720       16945
    544760     16946.1
    544800     16949.5
    544840     16951.8
    544880     16952.6
    544920     16953.5
    544960     16954.6
    545000     16956.1
    545040     16958.4
    545080     16959.4
    545120       16958
    545160     16963.5
    545200     16963.4
    545240     16964.8
    545280     16966.7
    545320     16967.4
    545360     16968.9
    545400       16968
    545440     16971.4
    545480     16970.9
    545520       16970
    545560       16971
    545600     16974.4
    545640     16976.8
    545680     16977.6
    545720     16978.3
    545760     16979.6
    545800       16981
    545840     16983.2
    545880     16984.3
    545920     16982.7
    545960     16988.4
    546000     16988.4
    546040     16989.7
    546080     16991.5
    546120     16992.3
    546160     16993.8
    546200     16992.9
    546240     16996.2
    546280     16995.7
    546320     16994.9
    546360     16995.8
    546400     16999.3
    546440     17001.6
    546480     17002.4
    546520     17003.3
    546560     17004.5
    546600     17005.9
    546640     17008.1
    546680     17009.1
    546720     17007.6
    546760     17013.3
    546800     17013.2
    546840     17014.7
    546880     17016.4
    546920     17017.1
    546960     17018.8
    547000     17017.8
    547040     17021.1
    547080     17020.6
    547120     17019.7
    547160     17020.6
    547200     17024.2
    547240     17026.4
    547280     17027.3
    547320     17028.2
    547360     17029.4
    547400     17030.8
    547440     17032.8
    547480       17034
    547520     17032.4
    547560     17038.1
    547600       17038
    547640     17039.4
    547680     17041.3
    547720     17041.9
    547760     17043.7
    547800     17042.7
    547840     17045.9
    547880     17045.3
    547920     17044.7
    547960     17045.5
    548000       17049
    548040     17051.2
    548080     17052.2
    548120       17053
    548160     17054.2
    548200     17055.5
    548240     17057.6
    548280     17058.8
    548320     17057.3
    548360     17062.9
    548400     17062.8
    548440     17064.3
    548480     17066.1
    548520     17066.6
    548560     17068.5
    548600     17067.3
    548640     17070.6
    548680     17070.1
    548720     17069.6
    548760     17070.2
    548800     17073.8
    548840     17075.8
    548880       17077
    548920     17077.9
    548960     17078.9
    549000     17080.4
    549040     17082.4
    549080     17083.5
    549120       17082
    549160     17087.8
    549200     17087.6
    549240     17089.1
    549280     17090.9
    549320     17091.4
    549360     17093.4
    549400     17092.2
    549440     17095.5
    549480       17095
    549520     17094.2
    549560       17095
    549600     17098.6
    549640     17100.7
    549680       17102
    549720     17102.8
    549760     17103.7
    549800     17105.2
    549840     17107.3
    549880     17108.4
    549920     17106.7
    549960     17112.6
    550000     17112.3
    550040       17114
    550080     17115.8
    550120     17116.1
    550160     17118.2
    550200     17117.1
    550240     17120.3
    550280     17119.8
    550320       17119
    550360     17119.8
    550400     17123.6
    550440     17125.4
    550480     17126.7
    550520     17127.6
    550560     17128.5
    550600       17130
    550640     17132.1
    550680     17133.3
    550720     17131.5
    550760     17137.5
    550800     17137.1
    550840     17138.9
    550880     17140.6
    550920       17141
    550960       17143
    551000     17141.9
    551040     17145.1
    551080     17144.6
    551120     17143.8
    551160     17144.6
    551200     17148.5
    551240     17150.4
    551280     17151.6
    551320     17152.5
    551360     17153.1
    551400     17154.7
    551440     17156.9
    551480     17158.1
    551520     17156.5
    551560     17162.3
    551600     17161.9
    551640     17163.6
    551680     17165.4
    551720     17165.9
    551760     17167.9
    551800     17166.6
    551840     17169.9
    551880     17169.3
    551920     17168.5
    551960     17169.5
    552000     17173.3
    552040     17174.9
    552080     17176.2
    552120     17177.3
    552160     17177.7
    552200     17179.2
    552240     17181.7
    552280     17182.8
    552320     17181.1
    552360       17187
    552400     17186.5
    552440     17188.4
    552480     17190.1
    552520     17190.5
    552560     17192.4
    552600     17191.3
    552640     17194.5
    552680     17194.1
    552720     17193.2
    552760     17194.2
    552800     17198.1
    552840     17199.5
    552880     17200.9
    552920     17202.1
    552960     17202.4
    553000       17204
    553040     17206.4
    553080     17207.4
    553120     17205.6
    553160     17211.7
    553200     17211.2
    553240     17213.1
    553280     17214.8
    553320     17215.2
    553360       17217
    553400       17216
    553440     17219.2
    553480     17218.9
    553520     17217.8
    553560     17218.8
    553600     17222.7
    553640     17224.2
    553680     17225.6
    553720     17226.8
    553760     17227.1
    553800     17228.6
    553840     17231.1
    553880     17232.1
    553920     17230.4
    553960     17236.3
    554000     17235.9
    554040     17237.8
    554080     17239.3
    554120       17240
    554160     17241.8
    554200     17240.6
    554240     17243.7
    554280     17243.6
    554320     17242.5
    554360     17243.3
    554400     17247.3
    554440     17248.9
    554480     17250.4
    554520     17251.4
    554560     17251.7
    554600     17253.2
    554640     17255.7
    554680     17256.7
    554720       17255
    554760       17261
    554800     17260.5
    554840     17262.3
    554880     17264.1
    554920     17264.7
    554960     17266.5
    555000     17265.2
    555040     17268.2
    555080       17268
    555120     17267.2
    555160     17267.9
    555200     17271.9
    555240     17273.6
    555280     17275.2
    555320     17276.1
    555360     17276.3
    555400     17277.9
    555440     17280.4
    555480     17281.4
    555520     17279.7
    555560     17285.6
    555600     17285.3
    555640       17287
    555680     17288.7
    555720     17289.4
    555760     17291.1
    555800     17289.8
    555840     17292.8
    555880     17292.6
    555920     17291.8
    555960     17292.6
    556000     17296.6
    556040     17298.3
    556080     17299.9
    556120     17300.8
    556160     17300.9
    556200     17302.5
    556240       17305
    556280       17306
    556320     17304.4
    556360     17310.2
    556400     17309.9
    556440     17311.6
    556480     17313.3
    556520     17313.9
    556560     17315.7
    556600     17314.5
    556640     17317.6
    556680     17317.3
    556720     17316.5
    556760     17317.3
    556800     17321.2
    556840     17322.9
    556880     17324.6
    556920     17325.5
    556960     17325.5
    557000     17327.2
    557040     17329.6
    557080     17330.6
    557120       17329
    557160     17334.8
    557200     17334.6
    557240     17336.4
    557280     17338.1
    557320     17338.7
    557360     17340.5
    557400     17339.2
    557440     17342.2
    557480     17341.9
    557520     17341.2
    557560     17342.1
    557600       17346
    557640     17347.4
    557680     17349.3
    557720     17350.2
    557760     17350.2
    557800     17351.8
    557840     17354.4
    557880     17355.2
    557920     17353.7
    557960     17359.6
    558000     17359.3
    558040     17360.9
    558080     17362.9
    558120     17363.4
    558160     17365.1
    558200     17363.9
    558240     17366.8
    558280     17366.6
    558320       17366
    558360     17366.8
    558400     17370.5
    558440     17372.1
    558480     17373.9
    558520       17375
    558560     17374.8
    558600     17376.6
    558640     17379.1
    558680     17379.8
    558720     17378.5
    558760     17384.3
    558800     17383.9
    558840     17385.6
    558880     17387.6
    558920     17387.8
    558960     17389.8
    559000     17388.8
    559040     17391.4
    559080     17391.2
    559120     17390.7
    559160     17391.5
    559200     17395.3
    559240     17396.7
    559280     17398.4
    559320     17399.6
    559360     17399.2
    559400     17401.2
    559440     17403.8
    559480     17404.3
    559520     17403.2
    559560     17409.1
    559600     17408.7
    559640     17410.1
    559680     17412.2
    559720     17412.5
    559760     17414.6
    559800     17413.3
    559840     17416.1
    559880     17415.8
    559920     17415.3
    559960     17416.2
    560000       17420
    560040     17421.4
    560080       17423
    560120     17424.2
    560160       17424
    560200     17425.8
    560240     17428.5
    560280       17429
    560320     17427.9
    560360       17434
    560400     17433.6
    560440     17434.9
    560480     17436.8
    560520       17437
    560560     17439.3
    560600       17438
    560640     17440.8
    560680     17440.5
    560720     17439.9
    560760     17440.8
    560800     17444.7
    560840     17446.2
    560880     17447.8
    560920     17448.9
    560960     17448.7
    561000     17450.5
    561040     17453.3
    561080     17453.7
    561120     17452.6
    561160     17458.6
    561200     17458.2
    561240     17459.4
    561280     17461.3
    561320     17461.4
    561360     17463.9
    561400     17462.6
    561440     17465.4
    561480     17464.9
    561520     17464.7
    561560     17465.5
    561600     17469.5
    561640     17470.9
    561680     17472.6
    561720     17473.6
    561760     17473.4
    561800     17475.3
    561840     17477.9
    561880     17478.5
    561920     17477.4
    561960     17483.1
    562000     17482.9
    562040     17484.2
    562080       17486
    562120     17486.3
    562160     17488.7
    562200     17487.3
    562240     17490.1
    562280     17489.5
    562320     17489.4
    562360     17490.2
    562400       17494
    562440     17495.6
    562480     17497.5
    562520     17498.4
    562560     17498.1
    562600     17499.9
    562640     17502.6
    562680     17503.2
    562720       17502
    562760     17507.8
    562800     17507.5
    562840     17508.9
    562880     17510.8
    562920       17511
    562960     17513.3
    563000     17511.9
    563040     17514.9
    563080     17514.3
    563120     17514.1
    563160       17515
    563200       17519
    563240     17520.3
    563280     17522.1
    563320     17523.1
    563360     17522.8
    563400     17524.6
    563440     17527.2
    563480     17527.9
    563520     17526.7
    563560     17532.4
    563600     17532.3
    563640     17533.6
    563680     17535.5
    563720     17535.7
    563760     17538.1
    563800     17536.7
    563840     17539.5
    563880     17538.9
    563920     17538.7
    563960     17539.6
    564000     17543.7
    564040       17545
    564080       17547
    564120     17547.8
    564160     17547.7
    564200     17549.3
    564240     17551.8
    564280     17552.7
    564320     17551.5
    564360     17557.2
    564400     17556.9
    564440     17558.3
    564480     17560.2
    564520     17560.4
    564560     17562.9
    564600     17561.5
    564640     17564.2
    564680     17563.6
    564720     17563.5
    564760     17564.3
    564800     17568.6
    564840     17569.8
    564880     17571.8
    564920     17572.5
    564960     17572.5
    565000       17574
    565040     17576.6
    565080     17577.5
    565120     17576.3
    565160     17581.9
    565200     17581.6
    565240       17583
    565280     17584.9
    565320     17585.2
    565360     17587.7
    565400     17586.3
    565440       17589
    565480     17588.4
    565520     17588.3
    565560       17589
    565600     17593.3
    565640     17594.6
    565680     17596.7
    565720     17597.3
    565760     17597.4
    565800     17598.8
    565840     17601.4
    565880     17602.2
    565920       17601
    565960     17606.8
    566000     17606.4
    566040     17607.8
    566080     17609.7
    566120     17610.1
    566160     17612.6
    566200     17611.1
    566240       17614
    566280     17613.3
    566320     17613.1
    566360     17613.7
    566400     17618.2
    566440     17619.6
    566480     17621.3
    566520     17622.1
    566560     17622.1
    566600     17623.5
    566640     17626.2
    566680       17627
    566720     17625.8
    566760     17631.7
    566800     17631.1
    566840     17632.8
    566880     17634.4
    566920     17634.8
    566960     17637.5
    567000     17635.8
    567040     17638.6
    567080     17638.1
    567120     17637.7
    567160     17638.6
    567200     17642.9
    567240     17644.5
    567280       17646
    567320     17646.9
    567360     17646.9
    567400     17648.3
    567440     17650.9
    567480     17651.9
    567520     17650.4
    567560     17656.5
    567600     17655.9
    567640     17657.7
    567680     17659.3
    567720     17659.7
    567760     17662.3
    567800     17660.6
    567840     17663.4
    567880     17662.8
    567920     17662.4
    567960     17663.4
    568000     17667.8
    568040     17669.2
    568080     17670.7
    568120     17671.7
    568160     17671.6
    568200     17673.1
    568240     17675.8
    568280     17676.7
    568320     17675.3
    568360     17681.3
    568400     17680.6
    568440     17682.5
    568480       17684
    568520     17684.5
    568560     17687.1
    568600     17685.4
    568640     17688.2
    568680     17687.6
    568720     17687.2
    568760     17688.2
    568800     17692.6
    568840     17693.9
    568880     17695.6
    568920     17696.5
    568960     17696.6
    569000     17697.8
    569040     17700.6
    569080     17701.6
    569120     17699.9
    569160     17706.2
    569200     17705.1
    569240     17707.2
    569280     17708.8
    569320     17709.2
    569360       17712
    569400     17710.4
    569440       17713
    569480     17712.4
    569520     17712.1
    569560     17713.1
    569600     17717.4
    569640     17718.8
    569680     17720.5
    569720     17721.4
    569760     17721.6
    569800     17722.7
    569840     17725.6
    569880     17726.4
    569920     17724.9
    569960     17730.9
    570000       17730
    570040     17732.2
    570080     17733.7
    570120     17734.1
    570160     17736.8
    570200       17735
    570240     17737.8
    570280     17737.2
    570320     17736.9
    570360       17738
    570400     17742.4
    570440     17743.7
    570480     17745.5
    570520     17746.2
    570560     17746.3
    570600     17747.6
    570640     17750.5
    570680     17751.3
    570720     17749.6
    570760     17755.9
    570800       17755
    570840       17757
    570880     17758.6
    570920     17758.9
    570960     17761.7
    571000       17760
    571040     17762.6
    571080       17762
    571120     17761.8
    571160     17762.9
    571200     17767.1
    571240     17768.4
    571280     17770.2
    571320     17771.1
    571360     17771.2
    571400     17772.2
    571440     17775.4
    571480     17776.2
    571520     17774.5
    571560     17780.7
    571600     17779.9
    571640     17781.9
    571680     17783.4
    571720     17783.7
    571760     17786.6
    571800     17784.7
    571840     17787.4
    571880     17786.8
    571920     17786.6
    571960     17787.7
    572000       17792
    572040     17793.1
    572080     17795.1
    572120     17796.1
    572160       17796
    572200       17797
    572240     17800.4
    572280       17801
    572320     17799.1
    572360     17805.4
    572400     17804.7
    572440     17806.7
    572480     17808.2
    572520     17808.6
    572560     17811.4
    572600     17809.6
    572640     17812.2
    572680     17811.6
    572720     17811.3
    572760     17812.5
    572800     17816.9
    572840     17817.8
    572880       17820
    572920     17820.9
    572960     17820.7
    573000     17821.8
    573040     17825.4
    573080     17825.9
    573120       17824
    573160     17830.2
    573200     17829.6
    573240     17831.6
    573280     17832.9
    573320     17833.4
    573360     17836.2
    573400     17834.4
    573440       17837
    573480     17836.4
    573520       17836
    573560     17837.3
    573600     17841.8
    573640     17842.7
    573680     17844.8
    573720     17845.6
    573760     17845.5
    573800     17846.6
    573840     17850.2
    573880     17850.6
    573920     17848.8
    573960       17855
    574000     17854.4
    574040     17856.4
    574080     17857.9
    574120     17858.2
    574160     17860.9
    574200     17859.3
    574240     17862.1
    574280     17861.1
    574320     17860.7
    574360     17862.2
    574400     17866.6
    574440     17867.6
    574480     17869.7
    574520     17870.3
    574560     17870.3
    574600     17871.5
    574640       17875
    574680     17875.4
    574720     17873.6
    574760     17879.8
    574800     17879.2
    574840     17880.9
    574880     17882.7
    574920     17883.1
    574960     17885.5
    575000     17883.9
    575040       17887
    575080     17885.9
    575120     17885.4
    575160     17886.9
    575200     17891.4
    575240     17892.4
    575280     17894.4
    575320     17895.1
    575360     17895.1
    575400     17896.1
    575440     17899.7
    575480     17900.1
    575520     17898.4
    575560     17904.6
    575600     17903.8
    575640     17905.7
    575680     17907.5
    575720     17907.7
    575760     17910.1
    575800     17908.8
    575840     17911.8
    575880     17910.7
    575920     17910.2
    575960     17911.6
    576000     17916.1
    576040       17917
    576080     17919.1
    576120     17919.8
    576160     17919.8
    576200     17920.7
    576240     17924.4
    576280     17924.9
    576320     17923.1
    576360     17929.3
    576400     17928.5
    576440     17930.5
    576480     17932.2
    576520     17932.4
    576560     17934.7
    576600     17933.5
    576640     17936.4
    576680     17935.5
    576720     17934.9
    576760     17936.2
    576800     17940.8
    576840     17941.7
    576880     17943.8
    576920     17944.5
    576960     17944.4
    577000     17945.3
    577040     17949.2
    577080     17949.6
    577120     17947.9
    577160     17954.1
    577200     17953.1
    577240     17955.2
    577280       17957
    577320     17957.1
    577360     17959.3
    577400     17958.1
    577440     17961.1
    577480     17960.1
    577520     17959.7
    577560       17961
    577600     17965.3
    577640     17966.4
    577680     17968.6
    577720     17969.3
    577760     17969.2
    577800     17970.1
    577840     17973.8
    577880     17974.3
    577920     17972.6
    577960     17978.8
    578000     17977.7
    578040     17979.9
    578080     17981.7
    578120     17981.7
    578160       17984
    578200     17982.7
    578240     17985.8
    578280     17984.8
    578320     17984.3
    578360     17985.7
    578400       17990
    578440     17991.1
    578480     17993.2
    578520     17993.8
    578560     17993.8
    578600     17994.8
    578640     17998.5
    578680       17999
    578720     17997.3
    578760     18003.5
    578800     18002.4
    578840     18004.5
    578880     18006.4
    578920     18006.4
    578960     18008.6
    579000     18007.4
    579040     18010.4
    579080     18009.4
    579120     18008.9
    579160     18010.4
    579200     18014.7
    579240     18015.9
    579280     18018.1
    579320     18018.6
    579360     18018.6
    579400     18019.6
    579440     18023.1
    579480     18023.7
    579520     18022.1
    579560     18028.4
    579600       18027
    579640     18029.3
    579680     18031.1
    579720     18031.1
    579760     18033.3
    579800     18032.1
    579840     18035.1
    579880     18034.1
    579920     18033.6
    579960     18034.9
    580000     18039.3
    580040     18040.6
    580080     18042.7
    580120     18043.3
    580160     18043.3
    580200     18044.1
    580240     18047.8
    580280     18048.4
    580320     18046.7
    580360       18053
    580400     18051.7
    580440       18054
    580480     18055.8
    580520     18055.6
    580560       18058
    580600     18056.6
    580640     18059.9
    580680     18058.7
    580720     18058.4
    580760     18059.5
    580800     18063.9
    580840     18065.1
    580880     18067.4
    580920     18067.8
    580960     18067.9
    581000     18068.8
    581040     18072.5
    581080       18073
    581120     18071.2
    581160     18077.6
    581200     18076.4
    581240     18078.7
    581280     18080.4
    581320     18080.2
    581360     18082.6
    581400     18081.3
    581440     18084.5
    581480     18083.3
    581520     18083.1
    581560       18084
    581600     18088.5
    581640     18089.8
    581680     18092.1
    581720     18092.4
    581760     18092.5
    581800     18093.4
    581840     18097.1
    581880     18097.8
    581920     18095.7
    581960     18102.2
    582000     18101.1
    582040     18103.4
    582080       18105
    582120     18104.9
    582160     18107.3
    582200     18105.8
    582240     18109.1
    582280     18107.9
    582320     18107.7
    582360     18108.6
    582400       18113
    582440     18114.5
    582480     18116.9
    582520     18117.2
    582560     18117.2
    582600     18118.1
    582640     18121.7
    582680     18122.2
    582720     18120.2
    582760     18126.8
    582800     18125.7
    582840       18128
    582880     18129.6
    582920     18129.6
    582960     18131.7
    583000     18130.5
    583040     18133.8
    583080     18132.5
    583120     18132.4
    583160     18133.2
    583200     18137.6
    583240       18139
    583280     18141.5
    583320     18141.7
    583360     18141.8
    583400     18142.8
    583440     18146.3
    583480     18146.9
    583520     18144.7
    583560     18151.2
    583600     18150.4
    583640     18152.5
    583680     18154.2
    583720     18154.1
    583760     18156.2
    583800       18155
    583840     18158.3
    583880     18157.2
    583920       18157
    583960     18157.8
    584000     18162.1
    584040     18163.6
    584080     18166.2
    584120     18166.4
    584160     18166.5
    584200     18167.4
    584240     18170.9
    584280     18171.6
    584320     18169.4
    584360       18176
    584400     18174.9
    584440     18177.3
    584480     18178.8
    584520     18178.7
    584560     18180.8
    584600     18179.6
    584640     18182.9
    584680     18181.8
    584720     18181.6
    584760     18182.3
    584800     18186.8
    584840     18188.3
    584880     18190.8
    584920     18190.9
    584960     18191.1
    585000     18191.9
    585040     18195.5
    585080     18196.2
    585120       18194
    585160     18200.6
    585200     18199.6
    585240       18202
    585280     18203.4
    585320     18203.4
    585360     18205.5
    585400     18204.3
    585440     18207.5
    585480     18206.4
    585520     18206.2
    585560     18206.9
    585600     18211.3
    585640     18212.8
    585680     18215.4
    585720     18215.5
    585760     18215.6
    585800     18216.5
    585840     18220.1
    585880     18220.9
    585920     18218.6
    585960     18225.3
    586000     18224.2
    586040     18226.4
    586080       18228
    586120     18227.9
    586160     18229.8
    586200     18228.8
    586240     18232.1
    586280     18230.9
    586320     18230.7
    586360     18231.5
    586400     18236.1
    586440     18237.4
    586480     18240.1
    586520       18240
    586560     18240.4
    586600     18240.9
    586640     18244.5
    586680     18245.4
    586720     18243.1
    586760       18250
    586800     18248.8
    586840     18250.9
    586880     18252.7
    586920     18252.5
    586960     18254.4
    587000     18253.4
    587040     18256.6
    587080     18255.5
    587120     18255.3
    587160     18255.8
    587200     18260.7
    587240     18261.9
    587280     18264.5
    587320     18264.6
    587360     18264.9
    587400     18265.5
    587440       18269
    587480     18270.1
    587520     18267.8
    587560     18274.5
    587600     18273.1
    587640     18275.5
    587680     18277.2
    587720       18277
    587760     18278.8
    587800     18278.2
    587840     18281.2
    587880     18279.9
    587920     18279.9
    587960     18280.3
    588000     18285.1
    588040     18286.2
    588080     18289.2
    588120     18289.1
    588160     18289.5
    588200       18290
    588240     18293.7
    588280     18294.6
    588320     18292.1
    588360       18299
    588400     18297.6
    588440       18300
    588480     18301.9
    588520     18301.3
    588560     18303.2
    588600     18302.6
    588640     18305.9
    588680     18304.2
    588720     18304.4
    588760     18304.6
    588800     18309.6
    588840     18310.7
    588880     18313.7
    588920     18313.6
    588960     18314.1
    589000     18314.5
    589040     18318.4
    589080       18319
    589120     18316.6
    589160     18323.6
    589200     18322.2
    589240     18324.4
    589280     18326.3
    589320       18326
    589360     18327.9
    589400     18327.1
    589440     18330.3
    589480     18328.6
    589520       18329
    589560       18329
    589600     18334.2
    589640     18335.4
    589680     18338.3
    589720     18338.1
    589760     18338.6
    589800     18339.1
    589840       18343
    589880     18343.6
    589920     18341.3
    589960     18348.3
    590000     18346.7
    590040     18349.1
    590080     18350.8
    590120     18350.6
    590160     18352.4
    590200     18351.7
    590240     18354.7
    590280     18353.2
    590320     18353.5
    590360     18353.5
    590400     18358.6
    590440       18360
    590480     18362.7
    590520     18362.7
    590560     18363.2
    590600     18363.8
    590640     18367.6
    590680     18368.2
    590720     18365.9
    590760       18373
    590800     18371.3
    590840     18373.8
    590880     18375.5
    590920     18375.3
    590960     18376.8
    591000     18376.3
    591040     18379.4
    591080     18377.8
    591120     18378.1
    591160     18377.9
    591200     18383.1
    591240     18384.5
    591280     18387.4
    591320     18387.4
    591360     18387.9
    591400     18388.4
    591440     18392.2
    591480     18392.7
    591520     18390.5
    591560     18397.8
    591600     18395.6
    591640     18398.4
    591680     18400.1
    591720     18399.9
    591760     18401.5
    591800     18400.9
    591840       18404
    591880     18402.3
    591920     18402.7
    591960     18402.4
    592000     18407.6
    592040     18409.1
    592080     18412.1
    592120     18411.8
    592160     18412.4
    592200     18412.8
    592240     18416.7
    592280     18417.3
    592320     18415.1
    592360     18422.1
    592400     18420.2
    592440     18422.9
    592480     18424.6
    592520     18424.6
    592560     18425.9
    592600     18425.6
    592640     18428.5
    592680     18426.7
    592720     18427.3
    592760       18427
    592800     18432.2
    592840     18433.5
    592880     18436.6
    592920     18436.4
    592960       18437
    593000     18437.2
    593040     18441.3
    593080       18442
    593120     18439.6
    593160     18446.6
    593200     18444.8
    593240     18447.4
    593280     18449.3
    593320     18449.2
    593360     18450.6
    593400       18450
    593440       18453
    593480     18451.1
    593520     18451.8
    593560     18451.5
    593600     18456.7
    593640     18458.1
    593680     18461.2
    593720       18461
    593760     18461.6
    593800     18461.9
    593840       18466
    593880     18466.6
    593920     18464.2
    593960     18471.1
    594000     18469.3
    594040       18472
    594080     18473.9
    594120     18473.6
    594160     18475.2
    594200     18474.6
    594240     18477.6
    594280     18475.6
    594320     18476.4
    594360     18476.1
    594400     18481.4
    594440     18482.7
    594480     18485.8
    594520     18485.5
    594560       18486
    594600     18486.6
    594640     18490.5
    594680     18491.1
    594720     18488.8
    594760     18495.6
    594800       18494
    594840     18496.6
    594880     18498.4
    594920     18498.1
    594960     18499.9
    595000     18499.2
    595040     18502.1
    595080     18500.1
    595120       18501
    595160     18500.7
    595200     18505.8
    595240     18507.3
    595280     18510.2
    595320     18509.9
    595360     18510.5
    595400     18511.2
    595440       18515
    595480     18515.6
    595520     18513.3
    595560     18520.2
    595600     18518.5
    595640     18521.2
    595680     18523.1
    595720     18522.5
    595760     18524.4
    595800     18523.7
    595840     18526.6
    595880     18524.7
    595920     18525.5
    595960     18525.3
    596000     18530.4
    596040     18531.7
    596080     18534.9
    596120     18534.2
    596160       18535
    596200     18535.4
    596240     18539.6
    596280       18540
    596320     18537.8
    596360     18544.7
    596400       18543
    596440     18545.7
    596480     18547.7
    596520     18547.1
    596560     18548.7
    596600     18548.1
    596640     18551.1
    596680     18549.3
    596720     18549.9
    596760     18549.8
    596800     18554.8
    596840     18556.1
    596880     18559.2
    596920     18558.6
    596960     18559.5
    597000       18560
    597040     18563.9
    597080     18564.5
    597120     18562.2
    597160     18569.3
    597200     18567.5
    597240     18570.1
    597280     18572.2
    597320     18571.6
    597360     18573.1
    597400     18572.5
    597440     18575.5
    597480     18573.6
    597520     18574.3
    597560     18574.1
    597600     18579.2
    597640     18580.4
    597680     18583.7
    597720       18583
    597760     18583.8
    597800     18584.4
    597840     18588.2
    597880       18589
    597920     18586.7
    597960     18593.6
    598000       18592
    598040     18594.5
    598080     18596.6
    598120     18596.1
    598160     18597.4
    598200     18596.9
    598240       18600
    598280     18597.9
    598320     18598.6
    598360     18598.6
    598400     18603.6
    598440     18604.9
    598480     18608.3
    598520     18607.5
    598560     18608.1
    598600     18608.9
    598640     18612.7
    598680     18613.3
    598720     18611.2
    598760     18618.2
    598800     18616.5
    598840     18619.1
    598880     18621.1
    598920     18620.5
    598960     18621.9
    599000     18621.3
    599040     18624.4
    599080     18622.3
    599120       18623
    599160       18623
    599200     18628.1
    599240     18629.3
    599280     18632.7
    599320       18632
    599360     18632.4
    599400     18633.3
    599440     18637.3
    599480     18637.6
    599520     18635.5
    599560     18642.8
    599600     18640.8
    599640     18643.6
    599680     18645.4
    599720       18645
    599760     18646.2
    599800     18645.7
    599840     18648.9
    599880     18646.6
    599920     18647.6
    599960     18647.5
    600000     18652.5
    600040     18653.7
    600080     18657.2
    600120     18656.3
    600160     18656.7
    600200     18657.7
    600240     18661.6
    600280     18662.1
    600320     18659.8
    600360     18667.2
    600400     18665.1
    600440     18668.1
    600480     18669.9
    600520     18669.4
    600560     18670.7
    600600     18670.1
    600640     18673.1
    600680       18671
    600720     18672.1
    600760     18671.6
    600800     18676.8
    600840     18678.1
    600880     18681.6
    600920     18680.7
    600960     18681.1
    601000     18682.2
    601040     18686.1
    601080     18686.5
    601120     18684.2
    601160     18691.6
    601200     18689.5
    601240     18692.3
    601280     18694.3
    601320     18693.8
    601360       18695
    601400     18694.5
    601440     18697.5
    601480     18695.4
    601520     18696.5
    601560     18696.1
    601600     18701.3
    601640     18702.5
    601680       18706
    601720     18705.1
    601760     18705.6
    601800     18706.6
    601840     18710.5
    601880     18710.9
    601920     18708.6
    601960       18716
    602000       18714
    602040     18716.8
    602080     18718.7
    602120     18718.3
    602160     18719.6
    602200     18718.9
    602240       18722
    602280     18719.8
    602320     18720.8
    602360     18720.5
    602400     18725.8
    602440     18726.8
    602480     18730.5
    602520     18729.6
    602560     18730.1
    602600     18731.1
    602640       18735
    602680     18735.4
    602720     18733.1
    602760     18740.4
    602800     18738.4
    602840     18741.1
    602880     18743.2
    602920     18742.7
    602960       18744
    603000     18743.4
    603040     18746.4
    603080     18744.2
    603120     18745.2
    603160       18745
    603200     18750.3
    603240     18751.3
    603280       18755
    603320     18754.1
    603360     18754.5
    603400     18755.6
    603440     18759.2
    603480     18759.7
    603520     18757.4
    603560     18764.8
    603600     18762.7
    603640     18765.5
    603680     18767.7
    603720     18767.2
    603760     18768.4
    603800       18768
    603840     18770.9
    603880     18768.8
    603920     18769.6
    603960     18769.3
    604000     18774.7
    604040     18775.8
    604080     18779.5
    604120     18778.6
    604160     18778.9
    604200     18780.2
    604240     18783.7
    604280     18784.2
    604320     18781.9
    604360     18789.2
    604400     18787.3
    604440     18789.9
    604480     18792.3
    604520     18791.7
    604560     18792.7
    604600     18792.5
    604640     18795.2
    604680     18793.2
    604720     18794.2
    604760     18793.9
    604800     18799.3
    604840     18800.3
    604880     18804.1
    604920     18803.1
    604960     18803.4
    605000     18804.9
    605040     18808.3
    605080     18808.8
    605120     18806.6
    605160     18813.7
    605200     18811.8
    605240     18814.4
    605280     18816.7
    605320     18816.4
    605360     18817.2
    605400       18817
    605440     18819.6
    605480     18817.8
    605520     18818.6
    605560     18818.4
    605600     18823.7
    605640     18824.7
    605680     18828.5
    605720     18827.6
    605760     18827.9
    605800     18829.4
    605840     18832.7
    605880     18833.2
    605920     18831.1
    605960     18838.2
    606000     18836.5
    606040     18838.8
    606080     18841.1
    606120     18840.9
    606160     18841.7
    606200     18841.5
    606240     18844.3
    606280     18842.1
    606320       18843
    606360     18842.9
    606400     18848.1
    606440     18849.3
    606480     18852.9
    606520       18852
    606560     18852.3
    606600     18853.9
    606640     18857.1
    606680     18857.7
    606720     18855.5
    606760     18862.8
    606800     18860.9
    606840     18863.3
    606880     18865.5
    606920     18865.4
    606960     18866.2
    607000       18866
    607040     18868.7
    607080     18866.7
    607120     18867.6
    607160     18867.4
    607200     18872.7
    607240     18873.8
    607280     18877.5
    607320     18876.6
    607360     18876.8
    607400     18878.4
    607440     18881.5
    607480     18882.1
    607520       18880
    607560     18887.4
    607600     18885.5
    607640     18887.7
    607680     18890.1
    607720     18889.9
    607760     18890.7
    607800     18890.3
    607840     18893.2
    607880     18891.1
    607920       18892
    607960       18892
    608000     18897.2
    608040     18898.4
    608080     18902.1
    608120     18901.3
    608160     18901.5
    608200     18902.9
    608240     18906.1
    608280     18906.7
    608320     18904.6
    608360     18912.1
    608400     18910.1
    608440     18912.2
    608480     18914.9
    608520     18914.6
    608560     18915.2
    608600     18914.8
    608640     18917.8
    608680     18915.6
    608720     18916.5
    608760     18916.5
    608800     18921.6
    608840     18922.9
    608880     18926.6
    608920     18925.8
    608960       18926
    609000     18927.5
    609040     18930.6
    609080     18931.3
    609120     18929.1
    609160     18936.6
    609200     18934.6
    609240     18936.8
    609280     18939.6
    609320     18939.1
    609360     18939.9
    609400     18939.5
    609440     18942.3
    609480     18940.1
    609520       18941
    609560     18941.2
    609600     18946.3
    609640     18947.4
    609680     18951.3
    609720     18950.5
    609760     18950.5
    609800     18952.1
    609840     18955.2
    609880     18955.9
    609920     18953.8
    609960     18961.2
    610000     18959.1
    610040     18961.3
    610080     18964.1
    610120     18963.6
    610160     18964.7
    610200     18964.1
    610240     18966.8
    610280     18964.6
    610320     18965.6
    610360     18965.6
    610400     18970.9
    610440     18972.1
    610480     18975.8
    610520     18975.1
    610560       18975
    610600     18976.6
    610640     18979.7
    610680     18980.5
    610720     18978.3
    610760     18985.8
    610800     18983.7
    610840     18985.7
    610880     18988.4
    610920     18988.2
    610960       18989
    611000     18988.6
    611040     18991.4
    611080     18989.1
    611120     18990.2
    611160     18990.2
    611200     18995.5
    611240     18996.7
    611280     19000.5
    611320     18999.9
    611360     18999.4
    611400     19001.2
    611440     19004.4
    611480       19005
    611520       19003
    611560     19010.4
    611600     19008.2
    611640     19010.2
    611680       19013
    611720     19012.7
    611760     19013.5
    611800     19013.1
    611840       19016
    611880     19013.6
    611920     19014.9
    611960     19014.9
    612000       19020
    612040     19021.2
    612080     19025.1
    612120     19024.3
    612160       19024
    612200     19025.8
    612240     19028.9
    612280     19029.4
    612320     19027.5
    612360     19034.8
    612400     19032.7
    612440     19034.7
    612480     19037.4
    612520     19037.5
    612560     19038.1
    612600     19037.7
    612640     19040.6
    612680     19038.4
    612720     19039.3
    612760     19039.5
    612800     19044.6
    612840     19045.7
    612880     19049.7
    612920     19048.8
    612960     19048.4
    613000     19050.4
    613040     19053.5
    613080       19054
    613120     19052.1
    613160     19059.6
    613200     19057.1
    613240     19059.3
    613280       19062
    613320     19061.9
    613360     19062.7
    613400     19062.1
    613440     19065.2
    613480     19062.8
    613520     19063.8
    613560       19064
    613600     19069.2
    613640     19070.4
    613680     19074.3
    613720     19073.4
    613760       19073
    613800       19075
    613840       19078
    613880     19078.5
    613920     19076.5
    613960     19084.2
    614000     19081.8
    614040     19083.9
    614080     19086.6
    614120     19086.4
    614160     19087.1
    614200     19086.7
    614240     19089.8
    614280     19087.4
    614320     19088.3
    614360     19088.4
    614400     19093.7
    614440     19094.8
    614480     19099.1
    614520     19097.9
    614560     19097.6
    614600     19099.6
    614640     19102.6
    614680     19102.9
    614720     19101.1
    614760     19108.8
    614800     19106.4
    614840     19108.3
    614880     19111.1
    614920       19111
    614960     19111.6
    615000     19111.3
    615040     19114.2
    615080     19111.9
    615120     19112.8
    615160     19113.1
    615200     19118.2
    615240     19119.6
    615280     19123.8
    615320     19122.4
    615360     19122.1
    615400     19124.3
    615440     19127.2
    615480     19127.4
    615520     19125.5
    615560     19133.4
    615600       19131
    615640     19132.9
    615680     19135.6
    615720     19135.5
    615760     19136.2
    615800     19135.9
    615840     19138.5
    615880     19136.8
    615920     19137.3
    615960     19137.7
    616000       19143
    616040     19144.1
    616080     19148.6
    616120       19147
    616160     19146.6
    616200       19149
    616240     19151.7
    616280     19151.8
    616320       19150
    616360     19157.9
    616400     19155.5
    616440     19157.5
    616480     19160.2
    616520       19160
    616560     19160.7
    616600     19160.4
    616640     19163.1
    616680     19161.3
    616720     19161.9
    616760     19162.2
    616800     19167.6
    616840     19168.7
    616880     19173.3
    616920     19171.5
    616960     19171.3
    617000     19173.3
    617040       19176
    617080     19176.2
    617120     19174.7
    617160     19182.5
    617200     19180.1
    617240     19182.4
    617280     19184.7
    617320     19184.5
    617360     19185.2
    617400       19185
    617440     19187.7
    617480     19185.8
    617520     19186.4
    617560     19186.8
    617600     19192.3
    617640     19193.2
    617680     19197.9
    617720     19196.1
    617760     19195.8
    617800       19198
    617840     19200.7
    617880     19200.6
    617920     19199.3
    617960     19207.1
    618000     19204.6
    618040     19206.9
    618080     19209.4
    618120       19209
    618160     19209.7
    618200     19209.4
    618240     19212.1
    618280     19210.6
    618320     19210.8
    618360     19211.5
    618400     19216.9
    618440     19217.8
    618480     19222.4
    618520     19220.7
    618560     19220.1
    618600     19222.5
    618640     19225.4
    618680     19225.3
    618720     19223.9
    618760     19231.7
    618800     19229.3
    618840     19231.5
    618880       19234
    618920     19233.5
    618960     19234.3
    619000     19233.9
    619040     19236.6
    619080     19235.1
    619120     19235.5
    619160       19236
    619200     19241.5
    619240     19242.5
    619280       19247
    619320     19245.3
    619360     19244.8
    619400     19247.1
    619440     19250.1
    619480     19249.9
    619520     19248.5
    619560     19256.3
    619600       19254
    619640     19256.2
    619680     19258.7
    619720     19258.1
    619760     19258.8
    619800     19258.5
    619840     19261.2
    619880     19259.7
    619920     19260.1
    619960     19260.4
    620000     19266.1
    620040     19267.1
    620080     19271.6
    620120     19269.9
    620160     19269.3
    620200     19271.6
    620240     19274.6
    620280     19274.4
    620320     19272.9
    620360     19280.8
    620400     19278.5
    620440     19280.8
    620480     19283.3
    620520     19282.6
    620560     19283.2
    620600       19283
    620640     19285.6
    620680     19284.1
    620720     19284.8
    620760     19285.1
    620800     19290.5
    620840     19291.8
    620880     19296.1
    620920     19294.3
    620960     19293.7
    621000     19296.3
    621040     19299.1
    621080     19298.8
    621120     19297.4
    621160     19305.4
    621200     19302.9
    621240     19305.1
    621280     19307.7
    621320     19307.2
    621360     19307.6
    621400     19307.5
    621440     19310.2
    621480     19308.7
    621520     19309.4
    621560     19309.6
    621600     19314.9
    621640     19316.4
    621680     19320.7
    621720     19318.7
    621760     19318.4
    621800     19320.6
    621840     19323.7
    621880     19323.2
    621920     19321.7
    621960     19329.9
    622000     19327.4
    622040     19329.7
    622080     19332.4
    622120     19331.5
    622160     19331.9
    622200     19332.2
    622240     19334.6
    622280     19333.2
    622320     19333.8
    622360       19334
    622400     19339.4
    622440     19340.8
    622480     19345.2
    622520     19343.2
    622560     19342.9
    622600     19345.1
    622640     19348.3
    622680     19347.8
    622720     19346.1
    622760     19354.4
    622800     19351.9
    622840     19354.2
    622880       19357
    622920       19356
    622960     19356.5
    623000     19356.6
    623040     19359.2
    623080     19357.6
    623120     19358.5
    623160     19358.5
    623200       19364
    623240     19365.4
    623280     19369.8
    623320     19367.6
    623360     19367.5
    623400     19369.6
    623440     19373.1
    623480     19372.2
    623520     19370.8
    623560     19378.9
    623600     19376.4
    623640     19378.6
    623680     19381.4
    623720     19380.4
    623760     19380.9
    623800     19381.2
    623840     19383.8
    623880     19382.3
    623920     19383.2
    623960     19383.2
    624000     19388.5
    624040     19389.9
    624080     19394.3
    624120     19392.1
    624160     19392.1
    624200     19394.2
    624240     19397.7
    624280     19396.6
    624320     19395.3
    624360     19403.7
    624400       19401
    624440     19403.3
    624480       19406
    624520     19404.9
    624560     19405.4
    624600     19405.8
    624640     19408.3
    624680     19406.5
    624720     19407.7
    624760     19407.6
    624800     19413.1
    624840     19414.6
    624880     19418.7
    624920     19416.7
    624960     19416.7
    625000     19418.7
    625040     19422.2
    625080     19421.1
    625120     19419.7
    625160     19428.2
    625200     19425.6
    625240     19427.9
    625280     19430.5
    625320     19429.4
    625360     19429.9
    625400     19430.4
    625440     19432.8
    625480       19431
    625520     19432.4
    625560     19431.9
    625600     19437.7
    625640     19439.2
    625680     19443.3
    625720     19441.1
    625760     19441.2
    625800     19443.1
    625840     19446.6
    625880     19445.8
    625920     19444.4
    625960     19452.9
    626000     19450.1
    626040     19452.4
    626080     19455.2
    626120       19454
    626160     19454.6
    626200     19455.1
    626240     19457.3
    626280     19455.7
    626320     19456.8
    626360     19456.5
    626400     19462.3
    626440     19463.6
    626480     19467.8
    626520     19465.9
    626560     19465.9
    626600     19467.8
    626640     19471.3
    626680     19470.4
    626720     19468.8
    626760     19477.4
    626800     19474.7
    626840       19477
    626880     19479.8
    626920     19478.7
    626960     19479.2
    627000     19479.8
    627040     19481.9
    627080     19480.2
    627120     19481.3
    627160     19481.1
    627200     19486.9
    627240     19488.1
    627280     19492.3
    627320     19490.3
    627360     19490.4
    627400     19492.4
    627440     19495.9
    627480     19495.1
    627520     19493.3
    627560     19501.8
    627600     19499.2
    627640     19501.6
    627680     19504.5
    627720     19503.3
    627760     19503.8
    627800     19504.3
    627840     19506.4
    627880     19504.8
    627920     19505.9
    627960     19505.5
    628000     19511.4
    628040     19512.7
    628080     19516.9
    628120     19514.9
    628160     19514.7
    628200     19516.9
    628240     19520.5
    628280     19519.4
    628320     19517.8
    628360     19526.4
    628400     19523.8
    628440     19526.1
    628480     19529.2
    628520       19528
    628560     19528.3
    628600     19528.8
    628640       19531
    628680     19529.3
    628720     19530.7
    628760       19530
    628800     19535.9
    628840     19537.4
    628880     19541.5
    628920     19539.3
    628960     19539.2
    629000     19541.4
    629040     19545.1
    629080       19544
    629120     19542.3
    629160       19551
    629200     19548.5
    629240     19550.8
    629280     19553.7
    629320     19552.5
    629360     19552.9
    629400     19553.2
    629440     19555.6
    629480     19553.9
    629520     19555.2
    629560     19554.5
    629600     19560.4
    629640     19561.8
    629680     19565.8
    629720     19563.7
    629760     19563.6
    629800     19565.8
    629840     19569.6
    629880     19568.5
    629920     19566.9
    629960     19575.4
    630000     19572.8
    630040     19575.3
    630080     19578.4
    630120       19577
    630160     19577.4
    630200     19577.6
    630240       19580
    630280     19578.4
    630320     19579.6
    630360       19579
    630400       19585
    630440     19586.3
    630480     19590.3
    630520     19588.2
    630560     19588.1
    630600     19590.2
    630640     19594.1
    630680     19592.8
    630720     19591.3
    630760       19600
    630800     19597.3
    630840     19599.8
    630880       19603
    630920     19601.5
    630960     19601.8
    631000     19602.1
    631040     19604.5
    631080       19603
    631120       19604
    631160     19603.5
    631200     19609.4
    631240     19610.7
    631280     19614.9
    631320     19612.8
    631360     19612.7
    631400     19614.7
    631440     19618.6
    631480     19617.4
    631520     19615.6
    631560     19624.5
    631600     19621.9
    631640     19624.2
    631680     19627.5
    631720     19626.1
    631760     19626.3
    631800     19626.7
    631840       19629
    631880     19627.6
    631920     19628.6
    631960     19627.9
    632000       19634
    632040     19635.3
    632080     19639.4
    632120     19637.1
    632160     19637.3
    632200     19639.3
    632240     19643.2
    632280     19641.9
    632320     19640.2
    632360       19649
    632400     19646.5
    632440     19648.8
    632480     19652.1
    632520     19650.6
    632560     19650.8
    632600     19651.2
    632640     19653.5
    632680     19652.5
    632720     19653.2
    632760     19652.7
    632800     19658.5
    632840     19659.8
    632880     19664.1
    632920     19661.7
    632960     19661.7
    633000     19663.7
    633040     19667.9
    633080     19666.4
    633120     19664.7
    633160     19673.5
    633200       19671
    633240     19673.3
    633280     19676.7
    633320     19675.2
    633360     19675.4
    633400     19675.8
    633440     19678.2
    633480     19677.3
    633520     19677.5
    633560     19677.5
    633600     19683.1
    633640     19684.4
    633680     19688.8
    633720     19686.2
    633760     19686.3
    633800     19688.3
    633840     19692.4
    633880       19691
    633920     19689.3
    633960       19698
    634000     19695.5
    634040       19698
    634080     19701.3
    634120     19699.7
    634160     19700.1
    634200     19700.3
    634240     19702.8
    634280     19701.8
    634320     19702.1
    634360     19702.1
    634400     19707.7
    634440     19708.8
    634480     19713.1
    634520     19710.9
    634560     19710.9
    634600     19712.8
    634640       19717
    634680     19715.5
    634720     19713.7
    634760     19722.3
    634800       19720
    634840     19722.6
    634880     19725.8
    634920     19724.4
    634960     19724.6
    635000     19724.8
    635040     19727.4
    635080     19726.1
    635120     19726.6
    635160     19726.8
    635200     19732.2
    635240     19733.2
    635280     19737.7
    635320     19735.5
    635360     19735.5
    635400     19737.3
    635440     19741.5
    635480     19740.2
    635520     19738.3
    635560       19747
    635600     19744.4
    635640     19747.3
    635680     19750.2
    635720     19748.9
    635760       19749
    635800     19749.3
    635840     19751.9
    635880     19750.6
    635920     19751.2
    635960     19751.5
    636000     19756.7
    636040     19757.8
    636080     19762.3
    636120     19760.1
    636160     19760.1
    636200     19761.6
    636240     19765.9
    636280     19764.6
    636320     19762.8
    636360     19771.5
    636400     19768.9
    636440       19772
    636480     19774.6
    636520     19773.4
    636560     19773.7
    636600     19773.7
    636640     19776.5
    636680       19775
    636720     19775.7
    636760     19775.9
    636800     19781.1
    636840     19782.3
    636880     19786.9
    636920     19784.7
    636960     19784.6
    637000     19786.1
    637040     19790.4
    637080     19789.2
    637120     19787.5
    637160     19796.3
    637200     19793.4
    637240     19796.4
    637280     19799.1
    637320       19798
    637360     19798.3
    637400     19798.4
    637440       19801
    637480     19799.4
    637520     19800.1
    637560     19800.1
    637600     19805.7
    637640     19806.7
    637680     19811.3
    637720     19809.1
    637760       19809
    637800     19810.6
    637840     19814.9
    637880     19813.5
    637920     19811.8
    637960     19820.9
    638000     19817.8
    638040     19820.9
    638080     19823.4
    638120     19822.4
    638160     19822.8
    638200     19822.7
    638240     19825.5
    638280     19823.9
    638320     19824.7
    638360     19824.7
    638400     19829.9
    638440       19831
    638480     19835.7
    638520     19833.6
    638560     19833.5
    638600     19834.9
    638640     19839.3
    638680     19837.9
    638720     19836.3
    638760     19845.4
    638800     19842.2
    638840     19845.4
    638880       19848
    638920     19846.9
    638960     19847.2
    639000     19847.1
    639040     19850.2
    639080     19848.4
    639120       19849
    639160     19849.3
    639200     19854.5
    639240     19855.4
    639280     19860.2
    639320       19858
    639360     19857.9
    639400     19859.3
    639440     19863.7
    639480     19862.4
    639520     19860.8
    639560     19869.8
    639600     19866.6
    639640     19869.8
    639680     19872.4
    639720     19871.4
    639760     19871.7
    639800     19871.7
    639840     19874.6
    639880     19872.6
    639920     19873.1
    639960     19873.8
    640000       19879
    640040     19879.7
    640080     19884.7
    640120     19882.5
    640160     19882.4
    640200     19883.7
    640240     19888.1
    640280     19886.7
    640320     19885.1
    640360     19894.1
    640400     19891.1
    640440     19894.2
    640480     19896.9
    640520     19895.7
    640560     19896.1
    640600     19896.1
    640640     19899.3
    640680     19897.1
    640720     19897.5
    640760     19898.2
    640800     19903.5
    640840     19903.9
    640880     19909.2
    640920     19907.2
    640960     19906.8
    641000       19908
    641040     19912.6
    641080       19911
    641120     19909.6
    641160     19918.3
    641200     19915.5
    641240     19918.6
    641280     19921.3
    641320       19920
    641360     19920.8
    641400     19920.5
    641440     19923.8
    641480     19921.6
    641520     19921.9
    641560     19922.6
    641600     19928.1
    641640     19928.5
    641680     19933.7
    641720     19931.4
    641760     19931.3
    641800     19932.2
    641840     19937.2
    641880     19935.4
    641920       19934
    641960     19942.8
    642000     19939.8
    642040       19943
    642080       19946
    642120     19944.3
    642160     19945.4
    642200       19945
    642240     19948.1
    642280       19946
    642320     19946.4
    642360     19946.9
    642400     19952.6
    642440     19952.9
    642480     19958.1
    642520     19955.9
    642560     19955.8
    642600     19956.7
    642640     19961.8
    642680     19959.8
    642720     19958.5
    642760     19967.2
    642800     19964.3
    642840     19967.4
    642880     19970.3
    642920     19968.6
    642960     19969.6
    643000     19969.3
    643040     19972.7
    643080     19970.4
    643120     19970.7
    643160     19971.3
    643200       19977
    643240     19977.3
    643280     19982.4
    643320     19980.1
    643360     19980.4
    643400     19981.1
    643440     19986.2
    643480     19984.1
    643520     19982.9
    643560     19991.6
    643600     19988.8
    643640     19991.8
    643680     19994.6
    643720     19993.1
    643760     19994.2
    643800     19993.7
    643840     19997.1
    643880     19994.9
    643920       19995
    643960     19995.6
    644000     20001.5
    644040     20001.8
    644080       20007
    644120     20004.7
    644160     20004.8
    644200     20005.3
    644240     20010.7
    644280     20008.5
    644320     20007.4
    644360     20016.1
    644400     20013.3
    644440     20016.3
    644480     20019.2
    644520     20017.5
    644560     20018.8
    644600     20018.1
    644640     20021.5
    644680     20019.2
    644720     20019.5
    644760     20020.2
    644800     20025.8
    644840     20026.1
    644880     20031.4
    644920       20029
    644960     20029.4
    645000     20029.8
    645040     20035.1
    645080     20032.9
    645120     20031.8
    645160     20040.6
    645200     20037.7
    645240     20040.8
    645280     20043.4
    645320       20042
    645360     20043.4
    645400     20042.5
    645440       20046
    645480     20043.7
    645520     20043.9
    645560     20044.6
    645600     20050.4
    645640     20050.6
    645680     20055.7
    645720     20053.4
    645760     20053.9
    645800     20054.3
    645840     20059.7
    645880     20057.4
    645920     20056.3
    645960     20065.1
    646000     20062.3
    646040     20065.2
    646080     20067.8
    646120     20066.5
    646160     20067.7
    646200     20066.9
    646240     20070.5
    646280     20068.1
    646320     20068.5
    646360     20069.2
    646400     20074.8
    646440     20075.2
    646480     20080.2
    646520     20077.8
    646560     20078.6
    646600     20078.8
    646640     20084.3
    646680       20082
    646720     20080.7
    646760     20089.5
    646800     20086.7
    646840     20089.8
    646880     20092.3
    646920       20091
    646960     20092.2
    647000     20091.3
    647040     20094.9
    647080     20092.5
    647120     20092.9
    647160     20093.7
    647200     20099.3
    647240     20099.6
    647280     20104.7
    647320     20102.4
    647360     20102.9
    647400     20103.3
    647440     20108.9
    647480     20106.4
    647520     20105.1
    647560       20114
    647600     20111.3
    647640     20114.4
    647680     20116.8
    647720     20115.4
    647760     20116.5
    647800       20116
    647840     20119.4
    647880     20116.9
    647920     20117.4
    647960       20118
    648000     20123.8
    648040     20123.7
    648080     20128.9
    648120     20126.9
    648160     20127.2
    648200     20127.7
    648240     20133.4
    648280     20130.9
    648320     20129.5
    648360     20138.3
    648400     20135.7
    648440     20138.7
    648480     20141.3
    648520     20139.8
    648560     20141.1
    648600     20140.3
    648640     20143.9
    648680     20141.1
    648720     20141.7
    648760     20142.4
    648800     20148.2
    648840     20148.2
    648880     20153.4
    648920     20151.1
    648960     20151.5
    649000     20151.9
    649040     20157.9
    649080     20155.1
    649120     20153.8
    649160     20162.7
    649200       20160
    649240     20163.2
    649280     20165.8
    649320     20164.2
    649360     20165.6
    649400     20164.8
    649440     20168.1
    649480     20165.4
    649520     20166.3
    649560     20166.8
    649600     20172.6
    649640     20172.7
    649680     20177.7
    649720     20175.5
    649760     20175.9
    649800     20176.4
    649840     20182.2
    649880     20179.5
    649920     20178.1
    649960     20187.2
    650000     20184.3
    650040     20187.4
    650080     20190.3
    650120     20188.8
    650160       20190
    650200     20189.3
    650240     20192.4
    650280     20189.9
    650320     20190.9
    650360     20191.2
    650400       20197
    650440       20197
    650480     20202.3
    650520     20200.1
    650560     20200.5
    650600     20200.9
    650640     20206.5
    650680     20203.8
    650720     20202.5
    650760     20211.8
    650800     20208.6
    650840     20211.8
    650880     20214.6
    650920     20213.3
    650960     20214.5
    651000     20213.8
    651040     20216.8
    651080     20214.4
    651120     20215.4
    651160     20215.9
    651200     20221.6
    651240     20221.5
    651280     20226.7
    651320     20224.5
    651360     20224.6
    651400     20225.3
    651440     20231.1
    651480     20228.3
    651520     20227.1
    651560     20236.2
    651600     20233.1
    651640     20236.3
    651680     20239.4
    651720     20237.7
    651760     20239.1
    651800     20238.4
    651840     20241.4
    651880       20239
    651920     20239.7
    651960     20240.4
    652000     20246.1
    652040       20246
    652080     20251.3
    652120       20249
    652160     20249.1
    652200     20249.8
    652240     20255.7
    652280     20252.7
    652320     20251.3
    652360     20260.8
    652400     20257.6
    652440     20260.8
    652480     20263.9
    652520     20262.3
    652560     20263.6
    652600     20262.8
    652640     20266.1
    652680     20263.3
    652720     20264.2
    652760     20264.9
    652800     20270.5
    652840     20270.3
    652880     20275.6
    652920     20273.5
    652960     20273.6
    653000       20274
    653040     20280.4
    653080     20277.1
    653120     20275.7
    653160     20285.3
    653200       20282
    653240     20285.2
    653280     20288.1
    653320     20286.6
    653360       20288
    653400     20287.2
    653440     20290.6
    653480     20287.8
    653520     20288.7
    653560     20289.3
    653600     20295.2
    653640     20294.9
    653680       20300
    653720     20297.9
    653760     20298.1
    653800     20298.5
    653840     20304.9
    653880     20301.5
    653920     20300.3
    653960     20309.8
    654000     20306.5
    654040     20309.7
    654080     20312.7
    654120       20311
    654160     20312.2
    654200     20311.5
    654240       20315
    654280     20312.5
    654320     20313.2
    654360     20313.9
    654400     20319.6
    654440     20319.2
    654480     20324.4
    654520     20322.5
    654560     20322.6
    654600       20323
    654640     20329.1
    654680     20325.6
    654720     20324.7
    654760     20334.2
    654800     20330.8
    654840     20334.3
    654880     20337.1
    654920     20335.6
    654960     20336.5
    655000     20335.7
    655040     20339.2
    655080       20337
    655120     20337.4
    655160     20338.3
    655200     20343.9
    655240     20343.6
    655280     20348.7
    655320     20346.8
    655360       20347
    655400     20347.3
    655440     20353.5
    655480       20350
    655520     20349.2
    655560     20358.5
    655600       20355
    655640     20358.7
    655680     20361.5
    655720     20359.9
    655760     20360.8
    655800     20360.2
    655840     20363.6
    655880     20361.5
    655920       20362
    655960     20362.7
    656000     20368.5
    656040       20368
    656080       20373
    656120     20371.2
    656160     20371.2
    656200     20371.6
    656240       20378
    656280     20374.4
    656320     20373.5
    656360       20383
    656400     20379.3
    656440     20383.2
    656480     20385.7
    656520     20384.1
    656560     20385.1
    656600     20384.6
    656640       20388
    656680     20385.8
    656720     20386.5
    656760     20386.9
    656800       20393
    656840     20392.3
    656880     20397.3
    656920     20395.5
    656960     20395.7
    657000       20396
    657040     20402.3
    657080     20398.7
    657120     20397.9
    657160     20407.2
    657200     20403.9
    657240     20407.4
    657280     20410.2
    657320     20408.4
    657360     20409.6
    657400     20408.9
    657440     20412.5
    657480     20410.3
    657520       20411
    657560     20411.3
    657600     20417.4
    657640     20416.5
    657680     20421.7
    657720     20419.6
    657760     20419.9
    657800     20420.3
    657840     20426.8
    657880     20423.1
    657920     20422.2
    657960     20431.6
    658000     20428.3
    658040     20431.9
    658080     20434.5
    658120     20432.8
    658160       20434
    658200     20433.1
    658240       20437
    658280     20434.8
    658320     20435.3
    658360     20435.6
    658400       20442
    658440     20440.9
    658480       20446
    658520     20444.2
    658560     20444.1
    658600     20444.7
    658640     20451.1
    658680     20447.2
    658720     20446.3
    658760       20456
    658800     20452.7
    658840     20456.1
    658880     20458.8
    658920     20457.2
    658960     20458.4
    659000     20457.6
    659040     20461.4
    659080     20459.2
    659120     20459.6
    659160     20460.1
    659200     20466.5
    659240     20465.2
    659280     20470.3
    659320     20468.4
    659360     20468.4
    659400     20468.9
    659440     20475.5
    659480     20471.7
    659520     20470.6
    659560     20480.2
    659600     20477.1
    659640     20480.3
    659680     20483.3
    659720     20481.5
    659760     20482.9
    659800     20481.9
    659840     20485.6
    659880     20483.4
    659920     20483.9
    659960     20484.2
    660000     20490.9
    660040     20489.5
    660080     20494.6
    660120     20492.6
    660160     20492.6
    660200     20493.2
    660240     20499.8
    660280     20495.9
    660320     20494.8
    660360     20504.5
    660400     20501.4
    660440     20504.9
    660480     20507.8
    660520     20505.9
    660560     20507.4
    660600       20506
    660640     20509.8
    660680     20507.4
    660720     20508.2
    660760     20508.3
    660800     20515.2
    660840     20513.8
    660880       20519
    660920     20516.9
    660960       20517
    661000     20517.4
    661040     20524.3
    661080     20520.4
    661120       20519
    661160     20528.7
    661200     20525.7
    661240     20529.3
    661280     20531.9
    661320     20530.2
    661360     20531.7
    661400     20530.2
    661440     20534.1
    661480     20531.9
    661520     20532.3
    661560     20532.7
    661600     20539.7
    661640     20538.2
    661680     20543.5
    661720     20541.2
    661760     20541.3
    661800     20541.7
    661840     20548.7
    661880     20544.5
    661920     20543.4
    661960       20553
    662000     20550.2
    662040     20553.8
    662080     20556.4
    662120     20554.5
    662160     20556.2
    662200     20554.5
    662240     20558.3
    662280     20556.4
    662320     20556.9
    662360     20556.9
    662400     20564.1
    662440     20562.6
    662480     20567.6
    662520     20565.4
    662560     20565.6
    662600       20566
    662640       20573
    662680     20568.9
    662720     20567.8
    662760     20577.4
    662800     20574.7
    662840     20578.3
    662880     20580.7
    662920     20578.9
    662960     20580.4
    663000       20579
    663040     20582.6
    663080     20580.6
    663120     20581.2
    663160     20581.3
    663200     20588.6
    663240     20587.4
    663280     20591.9
    663320     20589.9
    663360       20590
    663400     20590.4
    663440     20597.4
    663480     20593.4
    663520     20592.2
    663560     20601.8
    663600     20599.1
    663640     20602.7
    663680       20605
    663720     20603.2
    663760     20604.5
    663800     20603.2
    663840       20607
    663880       20605
    663920     20605.3
    663960     20605.7
    664000     20612.7
    664040     20611.7
    664080     20616.3
    664120     20614.4
    664160     20614.2
    664200     20614.6
    664240     20621.7
    664280     20617.6
    664320     20616.5
    664360       20626
    664400     20623.4
    664440     20626.9
    664480     20629.5
    664520     20627.4
    664560       20629
    664600     20627.5
    664640     20631.2
    664680     20629.3
    664720     20629.8
    664760       20630
    664800     20636.9
    664840     20636.1
    664880     20640.7
    664920     20638.8
    664960     20638.6
    665000     20638.9
    665040     20645.9
    665080     20642.1
    665120     20640.8
    665160     20650.3
    665200     20647.7
    665240     20651.4
    665280     20653.9
    665320     20651.7
    665360     20653.3
    665400     20651.8
    665440     20655.6
    665480     20653.4
    665520     20654.1
    665560     20654.5
    665600     20661.3
    665640     20660.5
    665680     20664.9
    665720     20663.1
    665760       20663
    665800     20663.2
    665840     20670.1
    665880     20666.5
    665920       20665
    665960     20674.5
    666000     20672.2
    666040     20675.8
    666080     20678.3
    666120     20676.2
    666160     20677.5
    666200       20676
    666240     20679.9
    666280     20677.7
    666320     20678.3
    666360     20678.8
    666400     20685.6
    666440     20684.8
    666480       20689
    666520     20687.4
    666560     20687.2
    666600     20687.5
    666640     20694.2
    666680     20690.4
    666720     20689.3
    666760     20698.7
    666800     20696.5
    666840     20699.9
    666880     20702.4
    666920     20700.4
    666960     20701.8
    667000     20700.3
    667040     20704.2
    667080     20701.8
    667120     20702.6
    667160     20703.2
    667200     20709.9
    667240       20709
    667280     20713.3
    667320     20711.6
    667360     20711.4
    667400     20711.5
    667440     20718.5
    667480     20714.6
    667520     20713.7
    667560     20722.9
    667600     20720.6
    667640     20724.2
    667680     20726.5
    667720     20724.5
    667760       20726
    667800     20724.7
    667840     20728.5
    667880     20726.1
    667920     20726.8
    667960     20727.2
    668000     20734.2
    668040     20733.4
    668080     20737.6
    668120     20735.9
    668160     20735.8
    668200     20735.8
    668240     20742.4
    668280       20739
    668320     20737.9
    668360     20746.9
    668400     20744.9
    668440     20748.6
    668480     20751.1
    668520     20748.6
    668560     20750.3
    668600     20748.9
    668640     20752.5
    668680     20750.2
    668720       20751
    668760     20751.5
    668800     20758.2
    668840     20757.7
    668880     20761.9
    668920     20760.1
    668960     20759.8
    669000     20760.1
    669040     20766.7
    669080     20763.2
    669120     20762.1
    669160     20771.3
    669200     20769.2
    669240     20772.8
    669280     20775.5
    669320     20772.9
    669360     20774.6
    669400     20772.9
    669440       20777
    669480     20774.4
    669520     20775.2
    669560     20775.7
    669600     20782.5
    669640     20781.9
    669680     20786.1
    669720     20784.4
    669760     20784.1
    669800     20784.3
    669840     20790.9
    669880     20787.4
    669920     20785.9
    669960     20795.4
    670000     20793.4
    670040       20797
    670080     20799.8
    670120     20797.1
    670160     20798.8
    670200     20797.1
    670240     20801.3
    670280     20798.6
    670320     20799.6
    670360     20799.9
    670400     20806.7
    670440     20806.3
    670480     20810.2
    670520     20808.6
    670560     20808.3
    670600     20808.4
    670640     20815.1
    670680     20811.3
    670720     20810.4
    670760     20819.6
    670800     20817.5
    670840     20821.2
    670880       20824
    670920     20821.1
    670960     20823.1
    671000     20821.4
    671040     20825.6
    671080       20823
    671120     20823.9
    671160     20824.1
    671200       20831
    671240     20830.6
    671280     20834.6
    671320     20832.7
    671360     20832.7
    671400     20832.6
    671440     20839.4
    671480     20835.4
    671520     20834.6
    671560     20843.8
    671600     20841.7
    671640     20845.4
    671680     20848.5
    671720     20845.2
    671760     20847.1
    671800     20845.8
    671840     20849.8
    671880     20847.4
    671920       20848
    671960     20848.2
    672000     20855.2
    672040     20854.8
    672080     20858.6
    672120     20856.9
    672160     20856.9
    672200     20856.9
    672240     20863.6
    672280     20859.9
    672320     20858.8
    672360     20867.9
    672400     20865.9
    672440     20869.8
    672480     20872.7
    672520     20869.4
    672560     20871.3
    672600     20870.2
    672640     20873.9
    672680     20871.7
    672720     20872.1
    672760     20872.4
    672800     20879.6
    672840     20878.9
    672880     20882.7
    672920     20881.2
    672960     20881.1
    673000     20881.1
    673040       20888
    673080       20884
    673120       20883
    673160       20892
    673200     20890.2
    673240       20894
    673280     20896.7
    673320     20893.7
    673360     20895.4
    673400     20894.5
    673440       20898
    673480     20895.9
    673520     20896.4
    673560     20896.6
    673600     20903.9
    673640     20903.5
    673680       20907
    673720     20905.4
    673760     20905.3
    673800     20905.2
    673840     20912.2
    673880     20908.1
    673920     20907.3
    673960     20916.3
    674000     20914.6
    674040     20918.2
    674080       20921
    674120       20918
    674160     20919.8
    674200       20919
    674240     20922.4
    674280     20920.4
    674320     20920.8
    674360     20921.1
    674400     20928.4
    674440     20927.9
    674480     20931.2
    674520     20929.7
    674560     20929.6
    674600     20929.5
    674640     20936.6
    674680     20932.3
    674720     20931.7
    674760     20940.6
    674800     20938.8
    674840     20942.3
    674880     20945.1
    674920     20942.2
    674960     20944.1
    675000     20943.3
    675040     20946.7
    675080     20944.7
    675120       20945
    675160     20945.2
    675200     20952.6
    675240     20952.1
    675280     20955.5
    675320       20954
    675360       20954
    675400     20953.8
    675440     20961.2
    675480     20956.7
    675520     20955.7
    675560     20964.8
    675600     20963.1
    675640     20966.6
    675680     20969.3
    675720     20966.5
    675760     20968.5
    675800     20967.2
    675840     20971.1
    675880     20969.1
    675920     20969.5
    675960     20969.3
    676000     20976.7
    676040     20976.4
    676080       20980
    676120     20978.2
    676160     20978.2
    676200     20977.8
    676240     20985.4
    676280     20980.9
    676320     20979.9
    676360     20989.1
    676400     20987.5
    676440     20991.3
    676480     20993.6
    676520       20991
    676560     20993.1
    676600     20991.7
    676640     20995.3
    676680     20993.4
    676720     20993.6
    676760     20993.4
    676800     21000.9
    676840     21000.8
    676880     21004.3
    676920     21002.2
    676960     21002.4
    677000     21002.1
    677040     21009.7
    677080     21005.1
    677120     21004.2
    677160     21013.1
    677200     21011.8
    677240     21015.5
    677280     21017.9
    677320     21015.3
    677360     21017.4
    677400     21015.8
    677440     21019.5
    677480     21017.7
    677520     21017.9
    677560     21017.5
    677600     21025.2
    677640     21024.8
    677680     21028.6
    677720     21026.6
    677760     21026.7
    677800     21026.4
    677840     21033.8
    677880     21029.3
    677920     21028.7
    677960     21037.4
    678000     21035.7
    678040     21039.9
    678080       21042
    678120     21039.6
    678160     21041.6
    678200     21040.3
    678240     21043.8
    678280     21041.9
    678320     21042.1
    678360     21041.5
    678400     21049.6
    678440     21049.2
    678480       21053
    678520     21050.9
    678560     21050.9
    678600     21050.8
    678640       21058
    678680     21053.6
    678720       21053
    678760       21062
    678800       21060
    678840     21064.2
    678880     21066.3
    678920     21063.9
    678960     21065.6
    679000     21064.4
    679040     21068.2
    679080     21066.2
    679120     21066.3
    679160       21066
    679200     21073.7
    679240     21073.4
    679280     21077.3
    679320     21074.9
    679360     21075.1
    679400     21074.9
    679440     21082.1
    679480     21078.1
    679520     21077.1
    679560     21086.2
    679600     21084.3
    679640     21088.4
    679680     21090.3
    679720     21088.3
    679760     21089.7
    679800     21088.7
    679840     21092.5
    679880     21090.5
    679920     21090.5
    679960     21090.4
    680000     21098.2
    680040     21097.5
    680080     21101.7
    680120     21099.3
    680160     21099.5
    680200     21099.2
    680240     21106.5
    680280     21102.3
    680320     21101.3
    680360     21110.4
    680400     21108.7
    680440     21112.8
    680480     21114.6
    680520     21112.6
    680560     21113.9
    680600     21113.1
    680640     21116.7
    680680     21114.8
    680720     21114.7
    680760     21114.9
    680800     21122.5
    680840     21121.6
    680880     21125.8
    680920     21123.7
    680960     21123.8
    681000     21123.6
    681040       21131
    681080     21126.5
    681120     21125.5
    681160     21134.7
    681200     21133.1
    681240       21137
    681280     21138.7
    681320     21136.9
    681360     21138.1
    681400     21137.4
    681440     21140.8
    681480     21139.1
    681520     21138.8
    681560     21139.4
    681600     21146.8
    681640     21145.8
    681680     21150.2
    681720       21148
    681760     21147.8
    681800     21147.4
    681840     21155.3
    681880     21150.5
    681920     21149.7
    681960     21158.9
    682000     21157.2
    682040     21161.1
    682080     21163.1
    682120     21160.9
    682160     21162.4
    682200     21161.6
    682240     21165.2
    682280     21163.2
    682320     21162.7
    682360     21163.6
    682400     21170.9
    682440     21169.7
    682480     21174.3
    682520     21172.6
    682560     21172.1
    682600     21171.6
    682640     21179.7
    682680     21174.7
    682720     21173.9
    682760     21183.1
    682800     21181.6
    682840     21185.4
    682880     21187.3
    682920     21185.3
    682960     21186.5
    683000     21185.9
    683040     21189.4
    683080     21187.6
    683120       21187
    683160     21187.7
    683200     21195.1
    683240     21193.8
    683280     21198.3
    683320     21196.8
    683360     21196.3
    683400     21195.8
    683440       21204
    683480     21198.8
    683520     21198.3
    683560     21207.1
    683600     21205.8
    683640     21209.6
    683680     21211.4
    683720     21209.4
    683760     21210.6
    683800     21210.1
    683840     21213.6
    683880       21212
    683920     21211.1
    683960     21211.9
    684000     21219.2
    684040     21218.2
    684080     21222.6
    684120     21221.2
    684160     21220.6
    684200     21219.9
    684240     21228.2
    684280     21222.9
    684320     21222.6
    684360     21231.3
    684400       21230
    684440     21233.7
    684480     21235.7
    684520     21233.8
    684560     21234.6
    684600     21234.5
    684640     21237.8
    684680       21236
    684720     21235.3
    684760     21236.1
    684800     21243.4
    684840     21242.2
    684880     21246.8
    684920     21245.4
    684960       21245
    685000     21244.2
    685040     21252.4
    685080       21247
    685120     21246.9
    685160     21255.6
    685200     21254.4
    685240     21257.9
    685280       21260
    685320     21258.2
    685360     21258.9
    685400     21258.7
    685440     21261.8
    685480     21260.2
    685520     21259.4
    685560     21260.6
    685600     21267.5
    685640     21266.4
    685680       21271
    685720     21269.4
    685760     21269.1
    685800     21268.4
    685840     21276.4
    685880     21271.3
    685920     21271.1
    685960     21279.8
    686000     21278.5
    686040       21282
    686080       21284
    686120     21282.7
    686160       21283
    686200     21282.9
    686240     21285.9
    686280     21284.4
    686320     21283.6
    686360     21284.8
    686400     21291.8
    686440     21290.7
    686480       21295
    686520     21293.7
    686560     21293.4
    686600     21292.7
    686640     21300.8
    686680     21295.6
    686720     21295.3
    686760       21304
    686800     21302.9
    686840       21306
    686880     21308.3
    686920     21306.8
    686960       21307
    687000       21307
    687040     21310.1
    687080     21308.3
    687120     21307.8
    687160     21309.1
    687200       21316
    687240     21314.9
    687280     21319.2
    687320       21318
    687360     21317.5
    687400     21316.8
    687440     21324.8
    687480     21319.7
    687520     21319.3
    687560     21328.1
    687600     21326.9
    687640     21330.3
    687680     21332.4
    687720     21330.9
    687760       21331
    687800       21331
    687840     21334.1
    687880     21332.4
    687920     21331.8
    687960     21333.2
    688000     21340.1
    688040     21338.6
    688080     21343.4
    688120       21342
    688160     21341.4
    688200     21340.8
    688240     21348.8
    688280     21343.8
    688320     21343.4
    688360     21352.2
    688400     21351.2
    688440     21354.5
    688480     21356.3
    688520     21354.9
    688560       21355
    688600       21355
    688640     21358.1
    688680     21356.3
    688720     21355.9
    688760     21357.2
    688800     21364.4
    688840     21362.7
    688880     21367.5
    688920     21366.2
    688960     21365.4
    689000     21364.9
    689040     21372.8
    689080     21367.9
    689120     21367.4
    689160       21376
    689200     21375.2
    689240     21378.6
    689280     21380.3
    689320     21378.8
    689360     21379.1
    689400     21378.9
    689440     21382.2
    689480     21380.1
    689520     21379.9
    689560     21381.3
    689600     21388.5
    689640     21386.9
    689680     21391.8
    689720     21390.5
    689760     21389.7
    689800       21389
    689840     21396.6
    689880     21392.2
    689920     21391.4
    689960     21400.1
    690000     21399.2
    690040     21402.8
    690080     21404.5
    690120     21403.1
    690160     21402.9
    690200     21402.9
    690240     21406.3
    690280     21404.1
    690320     21404.3
    690360     21405.1
    690400     21412.8
    690440       21411
    690480       21416
    690520     21414.6
    690560     21413.3
    690600       21413
    690640     21420.9
    690680     21416.5
    690720     21415.5
    690760     21424.1
    690800     21423.2
    690840       21427
    690880     21428.5
    690920     21427.3
    690960       21427
    691000       21427
    691040     21430.3
    691080     21428.4
    691120     21428.5
    691160     21429.1
    691200       21437
    691240     21435.3
    691280       21440
    691320     21438.7
    691360     21437.5
    691400     21437.2
    691440       21445
    691480     21440.5
    691520     21439.3
    691560     21448.2
    691600     21447.6
    691640     21451.1
    691680       21453
    691720     21451.4
    691760       21451
    691800     21451.1
    691840     21454.3
    691880     21452.5
    691920     21452.6
    691960     21453.5
    692000     21461.1
    692040     21459.5
    692080     21464.3
    692120     21462.8
    692160     21461.6
    692200     21461.3
    692240     21469.1
    692280     21464.7
    692320     21463.5
    692360     21472.4
    692400       21472
    692440     21475.1
    692480     21476.9
    692520     21475.6
    692560     21475.2
    692600     21475.5
    692640     21478.8
    692680     21476.9
    692720     21476.8
    692760       21478
    692800     21485.4
    692840     21483.8
    692880     21488.3
    692920     21487.1
    692960     21485.5
    693000     21485.5
    693040     21493.4
    693080     21488.7
    693120     21487.7
    693160     21496.7
    693200     21495.9
    693240     21499.3
    693280     21501.1
    693320     21499.8
    693360     21499.5
    693400     21499.8
    693440     21502.9
    693480     21500.9
    693520     21500.9
    693560     21502.2
    693600     21509.7
    693640     21507.9
    693680     21512.3
    693720     21511.2
    693760     21509.7
    693800     21509.5
    693840     21517.5
    693880     21512.8
    693920       21512
    693960     21520.8
    694000     21520.2
    694040     21523.5
[truncated: 175,928 more chars]
