# Supplementary material for: Comment on 'Valid molecular dynamics simulations of human hemoglobin require a surprisingly large box size'
Source: eLife. 2019 Jun 20;8:e44718. doi: 10.7554/eLife.44718 (PMC6586461; doi:10.7554/eLife.44718)
Supplement: Figure 2—figure supplement 1—source data 1. — The zip archive contains a README file describing which source files correspond to the different panels. [file elife-44718-fig2-figsupp1-data1.zip › figure2_SI/panel_C/box1/8/msd.xvg]

# This file was created Thu Mar 28 20:17:10 2019
# Created by:
#             :-) GROMACS - gmx msd, 2018.3-dev-20180823-5d5eb38 (-:
# 
# Executable:   /usr/local/gromacs/2018/2018.3-impi2017-fftw337-gcc640-cuda91/bin/gmx
# Data prefix:  /usr/local/gromacs/2018/2018.3-impi2017-fftw337-gcc640-cuda91
# Working dir:  /home/vgapsys/project/hemoglobin/ubq/cube/box1/eq8/diffusion
# Command line:
#   gmx msd -s ../tpr.tpr -f /netmount/projects1/vgapsys/hemoglobin/ubq/cube/box1/eq8/traj_comp.xtc -trestart 800 -n index.ndx -o msd.xvg
# gmx msd is part of G R O M A C S:
#
# GROningen Mixture of Alchemy and Childrens' Stories
#
@    title "Mean Square Displacement"
@    xaxis  label "Time (ps)"
@    yaxis  label "MSD (nm\S2\N)"
@TYPE xy
# MSD gathered over 1e+06 ps with 1251 restarts
# Diffusion constants fitted from time 100000 to 900000 ps
# D[  SOL_&_OW] = 5.2675 (+/- 0.1221) (1e-5 cm^2/s)
         0           0
        40     1.31908
        80     2.59076
       120      3.8522
       160     5.11329
       200     6.37171
       240     7.62838
       280     8.88498
       320     10.1387
       360     11.3951
       400       12.65
       440     13.8981
       480      15.149
       520     16.3987
       560     17.6518
       600      18.896
       640     20.1513
       680     21.3959
       720     22.6482
       760     23.9006
       800     25.1451
       840     26.3962
       880       27.64
       920     28.8939
       960     30.1386
      1000     31.3891
      1040      32.641
      1080     33.8913
      1120     35.1415
      1160     36.3942
      1200     37.6443
      1240     38.8936
      1280     40.1376
      1320      41.389
      1360     42.6423
      1400      43.889
      1440     45.1393
      1480     46.3843
      1520     47.6392
      1560     48.8897
      1600     50.1266
      1640      51.382
      1680     52.6197
      1720     53.8781
      1760     55.1216
      1800     56.3743
      1840     57.6268
      1880     58.8753
      1920     60.1217
      1960     61.3721
      2000     62.6271
      2040      63.874
      2080      65.114
      2120     66.3633
      2160     67.6184
      2200     68.8569
      2240     70.1084
      2280     71.3572
      2320     72.6181
      2360     73.8648
      2400     75.0986
      2440     76.3591
      2480     77.5912
      2520     78.8552
      2560     80.0999
      2600     81.3503
      2640     82.6095
      2680     83.8565
      2720     85.0969
      2760     86.3504
      2800     87.5982
      2840     88.8447
      2880     90.0784
      2920     91.3316
      2960     92.5845
      3000     93.8251
      3040     95.0812
      3080     96.3237
      3120     97.5816
      3160     98.8292
      3200     100.059
      3240     101.322
      3280     102.552
      3320     103.815
      3360     105.057
      3400     106.308
      3440     107.566
      3480     108.818
      3520     110.051
      3560     111.303
      3600     112.552
      3640     113.799
      3680      115.03
      3720     116.288
      3760     117.537
      3800     118.779
      3840     120.034
      3880     121.279
      3920     122.538
      3960     123.785
      4000     125.006
      4040     126.268
      4080     127.502
      4120      128.77
      4160     130.011
      4200     131.263
      4240     132.518
      4280     133.768
      4320     135.001
      4360     136.255
      4400       137.5
      4440     138.743
      4480     139.971
      4520     141.233
      4560     142.485
      4600     143.721
      4640     144.987
      4680     146.228
      4720     147.485
      4760     148.732
      4800     149.945
      4840      151.21
      4880     152.442
      4920     153.711
      4960      154.95
      5000     156.206
      5040     157.466
      5080     158.714
      5120     159.939
      5160     161.193
      5200     162.441
      5240     163.683
      5280     164.909
      5320     166.175
      5360     167.429
      5400     168.665
      5440     169.932
      5480     171.175
      5520     172.427
      5560     173.668
      5600     174.882
      5640     176.156
      5680     177.388
      5720     178.659
      5760     179.893
      5800     181.153
      5840     182.412
      5880     183.662
      5920     184.882
      5960     186.134
      6000     187.383
      6040     188.625
      6080     189.851
      6120     191.116
      6160     192.375
      6200     193.605
      6240     194.875
      6280     196.116
      6320     197.368
      6360     198.608
      6400     199.818
      6440       201.1
      6480     202.325
      6520     203.598
      6560     204.832
      6600     206.094
      6640     207.357
      6680     208.604
      6720     209.825
      6760     211.074
      6800      212.32
      6840     213.557
      6880     214.786
      6920     216.055
      6960      217.31
      7000     218.539
      7040     219.806
      7080     221.049
      7120     222.302
      7160     223.541
      7200     224.745
      7240     226.029
      7280     227.256
      7320     228.533
      7360      229.76
      7400     231.019
      7440     232.289
      7480     233.536
      7520     234.755
      7560     236.002
      7600     237.248
      7640     238.485
      7680     239.712
      7720      240.98
      7760     242.241
      7800     243.468
      7840      244.74
      7880     245.979
      7920      247.23
      7960     248.466
      8000      249.67
      8040     250.957
      8080     252.177
      8120     253.459
      8160      254.69
      8200     255.952
      8240     257.218
      8280     258.467
      8320     259.685
      8360     260.931
      8400     262.176
      8440     263.416
      8480     264.639
      8520     265.912
      8560     267.178
      8600     268.404
      8640     269.674
      8680     270.919
      8720     272.163
      8760     273.403
      8800     274.602
      8840     275.893
      8880     277.108
      8920     278.391
      8960     279.615
      9000      280.88
      9040     282.149
      9080     283.396
      9120     284.613
      9160     285.856
      9200     287.105
      9240     288.342
      9280     289.563
      9320      290.84
      9360     292.101
      9400     293.325
      9440     294.591
      9480     295.838
      9520     297.089
      9560     298.324
      9600     299.519
      9640     300.819
      9680     302.028
      9720     303.311
      9760     304.536
      9800     305.799
      9840     307.071
      9880     308.314
      9920     309.531
      9960     310.776
     10000     312.022
     10040      313.26
     10080     314.476
     10120     315.753
     10160     317.022
     10200     318.241
     10240     319.518
     10280     320.765
     10320     322.014
     10360     323.247
     10400     324.441
     10440     325.752
     10480     326.954
     10520     328.242
     10560     329.465
     10600     330.734
     10640     332.006
     10680     333.248
     10720     334.463
     10760     335.711
     10800     336.955
     10840     338.187
     10880     339.402
     10920     340.684
     10960     341.953
     11000     343.172
     11040     344.452
     11080       345.7
     11120     346.952
     11160     348.188
     11200     349.375
     11240     350.687
     11280     351.886
     11320     353.178
     11360     354.395
     11400      355.67
     11440     356.943
     11480     358.184
     11520     359.398
     11560     360.648
     11600     361.889
     11640     363.124
     11680     364.334
     11720     365.617
     11760     366.886
     11800     368.107
     11840     369.388
     11880     370.632
     11920     371.886
     11960     373.118
     12000     374.302
     12040     375.621
     12080     376.809
     12120     378.099
     12160      379.32
     12200       380.6
     12240     381.867
     12280     383.111
     12320     384.329
     12360     385.577
     12400     386.816
     12440     388.045
     12480     389.255
     12520     390.544
     12560     391.815
     12600     393.037
     12640     394.318
     12680     395.562
     12720     396.819
     12760     398.049
     12800     399.231
     12840     400.549
     12880     401.735
     12920     403.028
     12960     404.252
     13000     405.528
     13040     406.803
     13080     408.044
     13120     409.263
     13160     410.511
     13200     411.752
     13240     412.984
     13280      414.19
     13320     415.476
     13360     416.746
     13400     417.967
     13440     419.259
     13480     420.506
     13520     421.757
     13560     422.985
     13600     424.168
     13640     425.492
     13680     426.675
     13720     427.965
     13760     429.189
     13800      430.47
     13840     431.745
     13880     432.995
     13920     434.207
     13960     435.457
     14000       436.7
     14040     437.927
     14080     439.131
     14120     440.423
     14160     441.689
     14200     442.905
     14240     444.202
     14280     445.447
     14320     446.703
     14360     447.927
     14400     449.104
     14440      450.44
     14480     451.615
     14520      452.91
     14560      454.13
     14600     455.419
     14640     456.697
     14680     457.947
     14720     459.156
     14760     460.403
     14800     461.648
     14840     462.874
     14880     464.079
     14920     465.373
     14960     466.638
     15000     467.851
     15040     469.142
     15080     470.392
     15120     471.653
     15160     472.876
     15200     474.042
     15240      475.38
     15280     476.554
     15320     477.846
     15360     479.063
     15400     480.352
     15440     481.635
     15480     482.878
     15520     484.085
     15560     485.335
     15600     486.576
     15640     487.805
     15680     489.007
     15720     490.303
     15760     491.564
     15800     492.774
     15840     494.071
     15880     495.321
     15920      496.58
     15960       497.8
     16000     498.962
     16040     500.309
     16080     501.477
     16120     502.776
     16160     503.986
     16200     505.286
     16240      506.57
     16280     507.816
     16320     509.025
     16360     510.268
     16400     511.505
     16440     512.729
     16480     513.927
     16520     515.223
     16560     516.492
     16600     517.703
     16640     518.997
     16680      520.25
     16720     521.507
     16760     522.731
     16800     523.885
     16840      525.24
     16880     526.402
     16920     527.706
     16960     528.919
     17000     530.217
     17040     531.506
     17080     532.742
     17120     533.956
     17160     535.197
     17200     536.437
     17240     537.661
     17280      538.86
     17320      540.16
     17360     541.436
     17400     542.641
     17440     543.941
     17480     545.192
     17520     546.455
     17560     547.676
     17600     548.824
     17640      550.18
     17680     551.344
     17720     552.651
     17760     553.865
     17800     555.166
     17840     556.456
     17880     557.696
     17920     558.908
     17960      560.15
     18000     561.391
     18040     562.611
     18080     563.811
     18120     565.109
     18160      566.39
     18200     567.593
     18240     568.891
     18280     570.146
     18320     571.406
     18360     572.628
     18400     573.769
     18440     575.132
     18480     576.296
     18520     577.611
     18560     578.816
     18600     580.123
     18640     581.418
     18680     582.656
     18720     583.858
     18760     585.101
     18800     586.338
     18840     587.563
     18880     588.763
     18920     590.056
     18960     591.338
     19000     592.536
     19040      593.84
     19080     595.092
     19120     596.348
     19160     597.573
     19200     598.713
     19240     600.081
     19280      601.24
     19320     602.557
     19360     603.759
     19400     605.065
     19440     606.369
     19480     607.604
     19520     608.813
     19560     610.056
     19600     611.292
     19640     612.518
     19680     613.712
     19720      615.01
     19760     616.289
     19800     617.481
     19840     618.791
     19880     620.041
     19920     621.297
     19960     622.517
     20000      623.65
     20040     625.016
     20080     626.169
     20120     627.486
     20160     628.691
     20200     629.997
     20240     631.304
     20280      632.54
     20320     633.746
     20360     634.988
     20400      636.22
     20440     637.441
     20480     638.639
     20520     639.938
     20560     641.219
     20600     642.407
     20640     643.717
     20680      644.97
     20720     646.229
     20760     647.443
     20800     648.573
     20840     649.948
     20880     651.092
     20920     652.406
     20960     653.611
     21000     654.922
     21040     656.232
     21080     657.462
     21120      658.67
     21160      659.91
     21200     661.142
     21240     662.358
     21280     663.554
     21320     664.853
     21360     666.138
     21400     667.322
     21440     668.636
     21480     669.886
     21520     671.145
     21560     672.355
     21600     673.481
     21640     674.857
     21680         676
     21720     677.314
     21760     678.509
     21800     679.824
     21840     681.138
     21880     682.367
     21920     683.573
     21960     684.817
     22000     686.055
     22040     687.276
     22080     688.466
     22120     689.768
     22160     691.052
     22200     692.233
     22240     693.549
     22280     694.803
     22320     696.059
     22360     697.274
     22400     698.389
     22440     699.771
     22480     700.913
     22520      702.23
     22560     703.424
     22600     704.743
     22640     706.057
     22680     707.286
     22720     708.496
     22760     709.739
     22800      710.97
     22840     712.192
     22880     713.383
     22920     714.687
     22960      715.97
     23000     717.155
     23040      718.47
     23080     719.726
     23120     720.987
     23160     722.197
     23200     723.309
     23240      724.69
     23280     725.837
     23320     727.147
     23360     728.344
     23400     729.664
     23440     730.982
     23480     732.216
     23520     733.417
     23560     734.658
     23600     735.891
     23640     737.106
     23680     738.297
     23720     739.602
     23760     740.889
     23800     742.073
     23840     743.389
     23880     744.642
     23920     745.906
     23960     747.107
     24000     748.216
     24040     749.612
     24080     750.751
     24120      752.07
     24160     753.268
     24200     754.586
     24240     755.911
     24280     757.144
     24320     758.341
     24360     759.584
     24400     760.821
     24440     762.037
     24480     763.227
     24520     764.538
     24560     765.825
     24600     767.011
     24640     768.333
     24680     769.588
     24720     770.849
     24760     772.046
     24800     773.154
     24840     774.556
     24880     775.693
     24920      777.01
     24960     778.199
     25000     779.524
     25040     780.852
     25080     782.086
     25120     783.289
     25160     784.527
     25200     785.765
     25240      786.98
     25280     788.165
     25320      789.48
     25360     790.768
     25400     791.953
     25440     793.275
     25480     794.529
     25520     795.789
     25560     796.979
     25600     798.085
     25640      799.49
     25680     800.632
     25720     801.948
     25760     803.135
     25800      804.46
     25840     805.786
     25880     807.022
     25920     808.218
     25960     809.457
     26000     810.695
     26040     811.903
     26080     813.089
     26120     814.407
     26160     815.708
     26200     816.884
     26240     818.223
     26280     819.474
     26320     820.735
     26360     821.929
     26400     823.026
     26440      824.43
     26480     825.562
     26520     826.892
     26560     828.078
     26600     829.404
     26640     830.732
     26680     831.969
     26720      833.17
     26760     834.402
     26800     835.634
     26840     836.845
     26880     838.032
     26920     839.352
     26960     840.652
     27000     841.833
     27040     843.168
     27080     844.418
     27120     845.678
     27160      846.87
     27200     847.965
     27240     849.367
     27280     850.502
     27320     851.834
     27360     853.015
     27400     854.348
     27440     855.681
     27480      856.91
     27520     858.108
     27560     859.338
     27600     860.573
     27640     861.785
     27680     862.968
     27720     864.294
     27760     865.596
     27800     866.774
     27840     868.112
     27880     869.361
     27920     870.619
     27960     871.811
     28000     872.894
     28040     874.301
     28080     875.437
     28120     876.769
     28160     877.945
     28200     879.278
     28240      880.62
     28280     881.847
     28320     883.048
     28360     884.272
     28400     885.506
     28440     886.713
     28480     887.896
     28520     889.226
     28560     890.528
     28600     891.704
     28640     893.047
     28680     894.293
     28720     895.541
     28760     896.733
     28800     897.824
     28840     899.234
     28880      900.36
     28920     901.699
     28960     902.875
     29000     904.208
     29040     905.553
     29080     906.786
     29120     907.978
     29160     909.205
     29200      910.44
     29240     911.646
     29280     912.835
     29320     914.161
     29360     915.465
     29400     916.637
     29440     917.974
     29480     919.231
     29520     920.477
     29560     921.666
     29600     922.757
     29640     924.169
     29680     925.293
     29720     926.628
     29760     927.807
     29800     929.146
     29840     930.489
     29880     931.722
     29920     932.919
     29960     934.149
     30000      935.38
     30040      936.59
     30080      937.77
     30120     939.101
     30160     940.405
     30200     941.576
     30240     942.913
     30280     944.169
     30320     945.419
     30360     946.604
     30400     947.689
     30440     949.112
     30480     950.234
     30520     951.568
     30560     952.749
     30600     954.091
     30640     955.443
     30680     956.671
     30720     957.866
     30760     959.093
     30800     960.326
     30840     961.532
     30880     962.718
     30920     964.044
     30960     965.352
     31000     966.517
     31040     967.863
     31080     969.115
     31120     970.366
     31160     971.547
     31200     972.636
     31240     974.061
     31280     975.183
     31320     976.521
     31360       977.7
     31400     979.043
     31440     980.392
     31480     981.618
     31520     982.811
     31560     984.033
     31600     985.271
     31640     986.476
     31680     987.657
     31720     988.989
     31760     990.293
     31800     991.453
     31840       992.8
     31880     994.053
     31920     995.312
     31960     996.489
     32000     997.578
     32040     999.002
     32080     1000.12
     32120     1001.46
     32160     1002.64
     32200     1003.98
     32240     1005.33
     32280     1006.56
     32320     1007.75
     32360     1008.97
     32400      1010.2
     32440      1011.4
     32480     1012.58
     32520     1013.91
     32560     1015.21
     32600     1016.39
     32640     1017.74
     32680     1018.99
     32720     1020.25
     32760     1021.42
     32800     1022.51
     32840     1023.94
     32880     1025.05
     32920     1026.41
     32960     1027.58
     33000     1028.92
     33040     1030.28
     33080     1031.51
     33120     1032.69
     33160     1033.91
     33200     1035.14
     33240     1036.35
     33280     1037.52
     33320     1038.86
     33360     1040.15
     33400     1041.33
     33440     1042.68
     33480     1043.94
     33520     1045.19
     33560     1046.36
     33600     1047.45
     33640     1048.89
     33680        1050
     33720     1051.34
     33760     1052.52
     33800     1053.86
     33840     1055.22
     33880     1056.44
     33920     1057.62
     33960     1058.85
     34000     1060.07
     34040     1061.28
     34080     1062.46
     34120      1063.8
     34160      1065.1
     34200     1066.27
     34240     1067.62
     34280     1068.88
     34320     1070.14
     34360     1071.31
     34400     1072.39
     34440     1073.83
     34480     1074.94
     34520     1076.29
     34560     1077.47
     34600      1078.8
     34640     1080.16
     34680     1081.38
     34720     1082.57
     34760     1083.79
     34800     1085.02
     34840     1086.23
     34880      1087.4
     34920     1088.75
     34960     1090.05
     35000     1091.22
     35040     1092.57
     35080     1093.83
     35120      1095.1
     35160     1096.26
     35200     1097.33
     35240     1098.78
     35280     1099.88
     35320     1101.24
     35360     1102.41
     35400     1103.75
     35440     1105.12
     35480     1106.34
     35520     1107.51
     35560     1108.74
     35600     1109.97
     35640     1111.18
     35680     1112.35
     35720      1113.7
     35760        1115
     35800     1116.16
     35840     1117.52
     35880     1118.78
     35920     1120.05
     35960      1121.2
     36000     1122.27
     36040     1123.73
     36080     1124.82
     36120     1126.18
     36160     1127.36
     36200      1128.7
     36240     1130.06
     36280     1131.28
     36320     1132.45
     36360     1133.68
     36400     1134.91
     36440     1136.12
     36480     1137.29
     36520     1138.64
     36560     1139.94
     36600      1141.1
     36640     1142.46
     36680     1143.73
     36720     1144.99
     36760     1146.15
     36800      1147.2
     36840     1148.67
     36880     1149.75
     36920     1151.13
     36960     1152.29
     37000     1153.63
     37040     1155.01
     37080     1156.23
     37120      1157.4
     37160     1158.62
     37200     1159.85
     37240     1161.06
     37280     1162.24
     37320     1163.58
     37360     1164.88
     37400     1166.04
     37440     1167.41
     37480     1168.67
     37520     1169.93
     37560     1171.09
     37600     1172.14
     37640     1173.62
     37680      1174.7
     37720     1176.07
     37760     1177.24
     37800     1178.58
     37840     1179.95
     37880     1181.17
     37920     1182.34
     37960     1183.56
     38000     1184.79
     38040        1186
     38080     1187.16
     38120     1188.52
     38160     1189.82
     38200     1190.97
     38240     1192.34
     38280     1193.61
     38320     1194.87
     38360     1196.03
     38400     1197.09
     38440     1198.55
     38480     1199.63
     38520     1201.01
     38560     1202.17
     38600     1203.52
     38640     1204.89
     38680     1206.11
     38720     1207.28
     38760     1208.51
     38800     1209.73
     38840     1210.94
     38880     1212.11
     38920     1213.46
     38960     1214.76
     39000     1215.91
     39040     1217.28
     39080     1218.55
     39120     1219.81
     39160     1220.97
     39200     1222.02
     39240      1223.5
     39280     1224.57
     39320     1225.95
     39360     1227.11
     39400     1228.47
     39440     1229.84
     39480     1231.07
     39520     1232.22
     39560     1233.46
     39600     1234.67
     39640     1235.88
     39680     1237.04
     39720      1238.4
     39760     1239.69
     39800     1240.85
     39840     1242.21
     39880     1243.48
     39920     1244.75
     39960     1245.91
     40000     1246.95
     40040     1248.44
     40080     1249.51
     40120     1250.89
     40160     1252.05
     40200     1253.41
     40240     1254.78
     40280        1256
     40320     1257.16
     40360     1258.39
     40400     1259.61
     40440     1260.82
     40480     1261.97
     40520     1263.34
     40560     1264.63
     40600     1265.79
     40640     1267.16
     40680     1268.41
     40720     1269.68
     40760     1270.85
     40800     1271.87
     40840     1273.37
     40880     1274.43
     40920     1275.82
     40960     1276.98
     41000     1278.35
     41040     1279.72
     41080     1280.94
     41120     1282.09
     41160     1283.32
     41200     1284.55
     41240     1285.75
     41280      1286.9
     41320     1288.27
     41360     1289.57
     41400     1290.72
     41440      1292.1
     41480     1293.35
     41520     1294.61
     41560     1295.79
     41600     1296.81
     41640     1298.32
     41680     1299.37
     41720     1300.77
     41760     1301.94
     41800     1303.31
     41840     1304.68
     41880      1305.9
     41920     1307.05
     41960     1308.28
     42000     1309.51
     42040     1310.69
     42080     1311.85
     42120     1313.23
     42160     1314.53
     42200     1315.67
     42240     1317.05
     42280      1318.3
     42320     1319.56
     42360     1320.75
     42400     1321.75
     42440     1323.27
     42480     1324.32
     42520     1325.72
     42560     1326.89
     42600     1328.26
     42640     1329.63
     42680     1330.85
     42720        1332
     42760     1333.23
     42800     1334.45
     42840     1335.65
     42880      1336.8
     42920     1338.17
     42960     1339.47
     43000     1340.61
     43040        1342
     43080     1343.25
     43120      1344.5
     43160     1345.69
     43200      1346.7
     43240     1348.22
     43280     1349.25
     43320     1350.66
     43360     1351.83
     43400     1353.19
     43440     1354.57
     43480     1355.79
     43520     1356.93
     43560     1358.17
     43600     1359.39
     43640     1360.59
     43680     1361.73
     43720     1363.11
     43760     1364.41
     43800     1365.54
     43840     1366.93
     43880     1368.18
     43920     1369.43
     43960     1370.62
     44000     1371.62
     44040     1373.15
     44080     1374.18
     44120     1375.59
     44160     1376.75
     44200     1378.12
     44240      1379.5
     44280     1380.71
     44320     1381.85
     44360     1383.08
     44400      1384.3
     44440      1385.5
     44480     1386.64
     44520     1388.02
     44560     1389.32
     44600     1390.45
     44640     1391.83
     44680     1393.09
     44720     1394.34
     44760     1395.52
     44800     1396.52
     44840     1398.06
     44880     1399.09
     44920      1400.5
     44960     1401.67
     45000     1403.04
     45040     1404.42
     45080     1405.62
     45120     1406.76
     45160     1407.99
     45200     1409.21
     45240      1410.4
     45280     1411.54
     45320     1412.92
     45360     1414.22
     45400     1415.34
     45440     1416.73
     45480     1417.98
     45520     1419.24
     45560     1420.42
     45600     1421.42
     45640     1422.95
     45680     1423.97
     45720      1425.4
     45760     1426.57
     45800     1427.93
     45840     1429.31
     45880     1430.51
     45920     1431.65
     45960     1432.87
     46000     1434.09
     46040     1435.29
     46080     1436.41
     46120     1437.79
     46160     1439.11
     46200     1440.23
     46240     1441.61
     46280     1442.87
     46320     1444.13
     46360      1445.3
     46400     1446.29
     46440     1447.82
     46480     1448.84
     46520     1450.27
     46560     1451.44
     46600     1452.81
     46640      1454.2
     46680     1455.39
     46720     1456.52
     46760     1457.76
     46800     1458.98
     46840     1460.18
     46880     1461.31
     46920     1462.69
     46960        1464
     47000     1465.13
     47040     1466.51
     47080     1467.77
     47120     1469.02
     47160      1470.2
     47200     1471.19
     47240     1472.72
     47280     1473.73
     47320     1475.17
     47360     1476.33
     47400      1477.7
     47440     1479.09
     47480     1480.29
     47520     1481.41
     47560     1482.65
     47600     1483.87
     47640     1485.08
     47680     1486.19
     47720     1487.59
     47760     1488.89
     47800     1490.03
     47840      1491.4
     47880     1492.66
     47920     1493.92
     47960     1495.09
     48000     1496.07
     48040     1497.61
     48080     1498.61
     48120     1500.06
     48160     1501.22
     48200      1502.6
     48240     1503.99
     48280     1505.19
     48320      1506.3
     48360     1507.54
     48400     1508.76
     48440     1509.97
     48480     1511.08
     48520     1512.48
     48560     1513.79
     48600     1514.92
     48640      1516.3
     48680     1517.55
     48720     1518.82
     48760     1519.98
     48800     1520.96
     48840      1522.5
     48880     1523.49
     48920     1524.95
     48960     1526.11
     49000     1527.48
     49040     1528.88
     49080     1530.08
     49120      1531.2
     49160     1532.45
     49200     1533.65
     49240     1534.87
     49280     1535.98
     49320     1537.38
     49360     1538.69
     49400     1539.82
     49440      1541.2
     49480     1542.46
     49520     1543.72
     49560     1544.88
     49600     1545.85
     49640      1547.4
     49680     1548.39
     49720     1549.85
     49760     1551.02
     49800     1552.39
     49840     1553.79
     49880     1554.98
     49920      1556.1
     49960     1557.36
     50000     1558.57
     50040     1559.78
     50080     1560.88
     50120      1562.3
     50160      1563.6
     50200     1564.73
     50240     1566.11
     50280     1567.36
     50320     1568.63
     50360     1569.79
     50400     1570.75
     50440     1572.31
     50480      1573.3
     50520     1574.75
     50560     1575.92
     50600     1577.29
     50640     1578.69
     50680     1579.88
     50720        1581
     50760     1582.25
     50800     1583.46
     50840     1584.66
     50880     1585.77
     50920     1587.19
     50960      1588.5
     51000     1589.62
     51040     1591.01
     51080     1592.26
     51120     1593.53
     51160     1594.68
     51200     1595.64
     51240      1597.2
     51280     1598.18
     51320     1599.65
     51360      1600.8
     51400     1602.18
     51440     1603.57
     51480     1604.77
     51520     1605.87
     51560     1607.13
     51600     1608.34
     51640     1609.53
     51680     1610.64
     51720     1612.07
     51760     1613.37
     51800     1614.49
     51840     1615.88
     51880     1617.12
     51920      1618.4
     51960     1619.55
     52000      1620.5
     52040     1622.07
     52080     1623.03
     52120     1624.51
     52160     1625.66
     52200     1627.03
     52240     1628.43
     52280     1629.63
     52320     1630.73
     52360     1631.99
     52400      1633.2
     52440     1634.39
     52480      1635.5
     52520     1636.94
     52560     1638.23
     52600     1639.36
     52640     1640.75
     52680        1642
     52720     1643.29
     52760     1644.42
     52800     1645.37
     52840     1646.95
     52880      1647.9
     52920     1649.39
     52960     1650.54
     53000     1651.91
     53040     1653.31
     53080      1654.5
     53120     1655.61
     53160     1656.86
     53200     1658.08
     53240     1659.26
     53280     1660.37
     53320     1661.81
     53360      1663.1
     53400     1664.22
     53440     1665.61
     53480     1666.86
     53520     1668.15
     53560     1669.28
     53600     1670.23
     53640     1671.81
     53680     1672.76
     53720     1674.25
     53760     1675.39
     53800     1676.77
     53840     1678.16
     53880     1679.36
     53920     1680.45
     53960     1681.71
     54000     1682.92
     54040      1684.1
     54080     1685.21
     54120     1686.65
     54160     1687.95
     54200     1689.06
     54240     1690.46
     54280      1691.7
     54320        1693
     54360     1694.13
     54400     1695.08
     54440     1696.65
     54480      1697.6
     54520     1699.09
     54560     1700.24
     54600     1701.61
     54640     1703.01
     54680     1704.22
     54720      1705.3
     54760     1706.55
     54800     1707.77
     54840     1708.95
     54880     1710.06
     54920      1711.5
     54960      1712.8
     55000     1713.91
     55040      1715.3
     55080     1716.55
     55120     1717.85
     55160     1718.98
     55200     1719.91
     55240      1721.5
     55280     1722.45
     55320     1723.94
     55360     1725.08
     55400     1726.46
     55440     1727.86
     55480     1729.08
     55520     1730.13
     55560      1731.4
     55600     1732.61
     55640     1733.79
     55680     1734.89
     55720     1736.34
     55760     1737.65
     55800     1738.75
     55840     1740.14
     55880     1741.39
     55920     1742.69
     55960     1743.82
     56000     1744.75
     56040     1746.33
     56080     1747.28
     56120     1748.77
     56160     1749.91
     56200     1751.29
     56240      1752.7
     56280     1753.92
     56320     1754.97
     56360     1756.24
     56400     1757.44
     56440     1758.63
     56480     1759.73
     56520     1761.18
     56560     1762.49
     56600     1763.58
     56640     1764.99
     56680     1766.23
     56720     1767.53
     56760     1768.66
     56800     1769.58
     56840     1771.16
     56880     1772.11
     56920     1773.61
     56960     1774.75
     57000     1776.13
     57040     1777.54
     57080     1778.75
     57120     1779.81
     57160     1781.07
     57200     1782.28
     57240     1783.47
     57280     1784.57
     57320     1786.02
     57360     1787.32
     57400     1788.42
     57440     1789.83
     57480     1791.07
     57520     1792.37
     57560      1793.5
     57600     1794.42
     57640        1796
     57680     1796.95
     57720     1798.45
     57760     1799.59
     57800     1800.98
     57840     1802.39
     57880     1803.58
     57920     1804.65
     57960     1805.92
     58000     1807.12
     58040     1808.32
     58080      1809.4
     58120     1810.86
     58160     1812.16
     58200     1813.25
     58240     1814.67
     58280     1815.92
     58320      1817.2
     58360     1818.33
     58400     1819.25
     58440     1820.84
     58480     1821.78
     58520     1823.28
     58560     1824.43
     58600     1825.82
     58640     1827.23
     58680     1828.43
     58720     1829.49
     58760     1830.75
     58800     1831.96
     58840     1833.16
     58880     1834.24
     58920      1835.7
     58960        1837
     59000     1838.09
     59040     1839.51
     59080     1840.76
     59120     1842.04
     59160     1843.17
     59200     1844.08
     59240     1845.69
     59280     1846.62
     59320     1848.13
     59360     1849.27
     59400     1850.67
     59440     1852.08
     59480     1853.27
     59520     1854.33
     59560      1855.6
     59600      1856.8
     59640        1858
     59680     1859.07
     59720     1860.53
     59760     1861.83
     59800     1862.91
     59840     1864.34
     59880      1865.6
     59920     1866.88
     59960        1868
     60000     1868.91
     60040     1870.51
     60080     1871.46
     60120     1872.97
     60160     1874.11
     60200     1875.51
     60240     1876.91
     60280      1878.1
     60320     1879.17
     60360     1880.44
     60400     1881.64
     60440     1882.84
     60480     1883.91
     60520     1885.36
     60560     1886.67
     60600     1887.75
     60640     1889.18
     60680     1890.45
     60720     1891.72
     60760     1892.83
     60800     1893.74
     60840     1895.34
     60880     1896.28
     60920      1897.8
     60960     1898.93
     61000     1900.33
     61040     1901.74
     61080     1902.92
     61120     1903.99
     61160     1905.26
     61200     1906.45
     61240     1907.66
     61280     1908.73
     61320     1910.18
     61360      1911.5
     61400     1912.58
     61440        1914
     61480     1915.27
     61520     1916.55
     61560     1917.66
     61600     1918.56
     61640     1920.18
     61680      1921.1
     61720     1922.62
     61760     1923.75
     61800     1925.16
     61840     1926.56
     61880     1927.74
     61920     1928.81
     61960     1930.08
     62000     1931.26
     62040     1932.48
     62080     1933.54
     62120     1935.01
     62160     1936.32
     62200      1937.4
     62240     1938.83
     62280      1940.1
     62320     1941.37
     62360     1942.48
     62400     1943.37
     62440     1945.01
     62480     1945.92
     62520     1947.45
     62560     1948.59
     62600        1950
     62640     1951.39
     62680     1952.58
     62720     1953.65
     62760     1954.91
     62800      1956.1
     62840     1957.33
     62880     1958.39
     62920     1959.84
     62960     1961.15
     63000     1962.23
     63040     1963.65
     63080     1964.94
     63120      1966.2
     63160     1967.31
     63200      1968.2
     63240     1969.84
     63280     1970.75
     63320     1972.27
     63360      1973.4
     63400     1974.82
     63440     1976.23
     63480     1977.41
     63520     1978.46
     63560     1979.74
     63600     1980.93
     63640     1982.15
     63680     1983.21
     63720     1984.66
     63760     1985.97
     63800     1987.05
     63840     1988.48
     63880     1989.76
     63920     1991.02
     63960     1992.13
     64000     1993.02
     64040     1994.66
     64080     1995.57
     64120      1997.1
     64160     1998.23
     64200     1999.64
     64240     2001.05
     64280     2002.23
     64320     2003.28
     64360     2004.57
     64400     2005.76
     64440     2006.98
     64480     2008.03
     64520     2009.49
     64560      2010.8
     64600     2011.87
     64640      2013.3
     64680     2014.58
     64720     2015.85
     64760     2016.95
     64800     2017.83
     64840     2019.46
     64880     2020.38
     64920     2021.92
     64960     2023.05
     65000     2024.46
     65040     2025.86
     65080     2027.06
     65120     2028.11
     65160     2029.39
     65200     2030.58
     65240     2031.79
     65280     2032.85
     65320     2034.31
     65360     2035.62
     65400     2036.69
     65440     2038.12
     65480     2039.39
     65520     2040.67
     65560     2041.76
     65600     2042.64
     65640     2044.28
     65680      2045.2
     65720     2046.74
     65760     2047.88
     65800     2049.29
     65840      2050.7
     65880     2051.88
     65920     2052.93
     65960     2054.21
     66000      2055.4
     66040     2056.62
     66080     2057.66
     66120     2059.15
     66160     2060.45
     66200     2061.52
     66240     2062.96
     66280     2064.23
     66320     2065.51
     66360     2066.59
     66400     2067.47
     66440     2069.11
     66480     2070.01
     66520     2071.56
     66560      2072.7
     66600     2074.12
     66640     2075.53
     66680     2076.71
     66720     2077.76
     66760     2079.04
     66800     2080.24
     66840     2081.45
     66880     2082.49
     66920     2083.97
     66960     2085.28
     67000     2086.35
     67040     2087.79
     67080     2089.06
     67120     2090.33
     67160     2091.42
     67200      2092.3
     67240     2093.95
     67280     2094.86
     67320      2096.4
     67360     2097.55
     67400     2098.98
     67440     2100.39
     67480     2101.56
     67520      2102.6
     67560      2103.9
     67600     2105.09
     67640      2106.3
     67680     2107.34
     67720     2108.82
     67760     2110.12
     67800     2111.19
     67840     2112.63
     67880     2113.91
     67920     2115.18
     67960     2116.27
     68000     2117.14
     68040     2118.79
     68080     2119.69
     68120     2121.24
     68160     2122.38
     68200     2123.81
     68240     2125.24
     68280      2126.4
     68320     2127.45
     68360     2128.74
     68400     2129.94
     68440     2131.15
     68480     2132.18
     68520     2133.66
     68560     2134.95
     68600     2136.03
     68640     2137.47
     68680     2138.75
     68720     2140.02
     68760     2141.11
     68800     2141.99
     68840     2143.63
     68880     2144.52
     68920     2146.09
     68960     2147.23
     69000     2148.65
     69040     2150.08
     69080     2151.24
     69120     2152.29
     69160     2153.58
     69200     2154.78
     69240     2155.99
     69280     2157.01
     69320      2158.5
     69360      2159.8
     69400     2160.88
     69440     2162.32
     69480      2163.6
     69520     2164.88
     69560     2165.97
     69600     2166.83
     69640     2168.48
     69680     2169.37
     69720     2170.94
     69760     2172.08
     69800      2173.5
     69840     2174.94
     69880      2176.1
     69920     2177.13
     69960     2178.42
     70000     2179.63
     70040     2180.85
     70080     2181.85
     70120     2183.35
     70160     2184.64
     70200     2185.72
     70240     2187.18
     70280     2188.45
     70320     2189.73
     70360     2190.82
     70400     2191.68
     70440     2193.34
     70480     2194.22
     70520     2195.79
     70560     2196.94
     70600     2198.35
     70640     2199.78
     70680     2200.94
     70720     2201.98
     70760     2203.27
     70800     2204.48
     70840     2205.68
     70880     2206.69
     70920     2208.18
     70960     2209.48
     71000     2210.55
     71040     2212.02
     71080     2213.29
     71120     2214.58
     71160     2215.68
     71200     2216.53
     71240     2218.19
     71280     2219.06
     71320     2220.64
     71360     2221.79
     71400     2223.21
     71440     2224.63
     71480      2225.8
     71520     2226.83
     71560     2228.12
     71600     2229.33
     71640     2230.54
     71680     2231.53
     71720     2233.04
     71760     2234.33
     71800     2235.39
     71840     2236.87
     71880     2238.13
     71920     2239.43
     71960     2240.52
     72000     2241.38
     72040     2243.05
     72080     2243.91
     72120     2245.49
     72160     2246.65
     72200     2248.06
     72240      2249.5
     72280     2250.65
     72320     2251.69
     72360     2252.99
     72400     2254.19
     72440     2255.39
     72480     2256.39
     72520      2257.9
     72560     2259.19
     72600     2260.25
     72640     2261.72
     72680     2262.99
     72720     2264.28
     72760     2265.37
     72800     2266.23
     72840      2267.9
     72880     2268.76
     72920     2270.34
     72960      2271.5
     73000     2272.92
     73040     2274.35
     73080     2275.51
     73120     2276.53
     73160     2277.83
     73200     2279.04
     73240     2280.23
     73280     2281.23
     73320     2282.74
     73360     2284.02
     73400     2285.09
     73440     2286.56
     73480     2287.83
     73520     2289.13
     73560     2290.22
     73600     2291.06
     73640     2292.75
     73680     2293.59
     73720     2295.18
     73760     2296.33
     73800     2297.76
     73840      2299.2
     73880     2300.35
     73920     2301.37
     73960     2302.68
     74000     2303.88
     74040     2305.07
     74080     2306.06
     74120     2307.58
     74160     2308.87
     74200     2309.93
     74240     2311.41
     74280     2312.67
     74320     2313.98
     74360     2315.06
     74400     2315.91
     74440      2317.6
     74480     2318.45
     74520     2320.03
     74560     2321.18
     74600     2322.61
     74640     2324.05
     74680     2325.21
     74720     2326.23
     74760     2327.55
     74800     2328.73
     74840     2329.93
     74880     2330.92
     74920     2332.45
     74960     2333.74
     75000     2334.79
     75040     2336.28
     75080     2337.54
     75120     2338.84
     75160     2339.92
     75200     2340.76
     75240     2342.45
     75280     2343.29
     75320     2344.87
     75360     2346.03
     75400     2347.45
     75440      2348.9
     75480     2350.06
     75520     2351.08
     75560      2352.4
     75600     2353.59
     75640     2354.78
     75680     2355.77
     75720     2357.31
     75760     2358.59
     75800     2359.65
     75840     2361.12
     75880     2362.39
     75920     2363.69
     75960     2364.76
     76000      2365.6
     76040     2367.29
     76080     2368.13
     76120     2369.72
     76160     2370.86
     76200      2372.3
     76240     2373.74
     76280      2374.9
     76320     2375.91
     76360     2377.23
     76400     2378.42
     76440     2379.62
     76480      2380.6
     76520     2382.14
     76560     2383.42
     76600     2384.48
     76640     2385.96
     76680     2387.23
     76720     2388.52
     76760     2389.59
     76800     2390.43
     76840     2392.13
     76880     2392.95
     76920     2394.55
     76960     2395.69
     77000     2397.13
     77040     2398.57
     77080     2399.73
     77120     2400.74
     77160     2402.06
     77200     2403.25
     77240     2404.45
     77280     2405.43
     77320     2406.97
     77360     2408.26
     77400     2409.31
     77440      2410.8
     77480     2412.07
     77520     2413.36
     77560     2414.42
     77600     2415.26
     77640     2416.97
     77680     2417.79
     77720     2419.39
     77760     2420.53
     77800     2421.97
     77840     2423.41
     77880     2424.57
     77920     2425.58
     77960     2426.89
     78000     2428.09
     78040     2429.28
     78080     2430.27
     78120     2431.81
     78160      2433.1
     78200     2434.14
     78240     2435.63
     78280     2436.91
     78320      2438.2
     78360     2439.26
     78400      2440.1
     78440      2441.8
     78480     2442.61
     78520     2444.22
     78560     2445.36
     78600     2446.81
     78640     2448.25
     78680      2449.4
     78720      2450.4
     78760     2451.72
     78800     2452.93
     78840     2454.13
     78880     2455.11
     78920     2456.64
     78960     2457.94
     79000     2458.98
     79040     2460.48
     79080     2461.75
     79120     2463.03
     79160     2464.09
     79200     2464.93
     79240     2466.64
     79280     2467.45
     79320     2469.05
     79360     2470.18
     79400     2471.64
     79440     2473.08
     79480     2474.22
     79520     2475.22
     79560     2476.55
     79600     2477.75
     79640     2478.96
     79680     2479.93
     79720     2481.46
     79760     2482.76
     79800      2483.8
     79840     2485.29
     79880     2486.57
     79920     2487.86
     79960     2488.91
     80000     2489.74
     80040     2491.45
     80080     2492.27
     80120     2493.87
     80160     2495.01
     80200     2496.45
     80240     2497.91
     80280     2499.04
     80320     2500.04
     80360     2501.36
     80400     2502.56
     80440     2503.77
     80480     2504.73
     80520     2506.27
     80560     2507.56
     80600      2508.6
     80640     2510.11
     80680     2511.38
     80720     2512.66
     80760     2513.72
     80800     2514.53
     80840     2516.25
     80880     2517.07
     80920     2518.68
     80960     2519.81
     81000     2521.25
     81040     2522.72
     81080     2523.84
     81120     2524.82
     81160     2526.17
     81200     2527.35
     81240     2528.56
     81280     2529.51
     81320     2531.06
     81360     2532.35
     81400     2533.39
     81440     2534.89
     81480     2536.17
     81520     2537.46
     81560     2538.51
     81600     2539.31
     81640     2541.04
     81680     2541.85
     81720     2543.47
     81760     2544.61
     81800     2546.04
     81840     2547.52
     81880     2548.64
     81920      2549.6
     81960     2550.96
     82000     2552.14
     82040     2553.35
     82080      2554.3
     82120     2555.86
     82160     2557.13
     82200     2558.17
     82240     2559.68
     82280     2560.96
     82320     2562.24
     82360     2563.31
     82400     2564.09
     82440     2565.83
     82480     2566.63
     82520     2568.27
     82560     2569.39
     82600     2570.83
     82640     2572.31
     82680     2573.41
     82720     2574.38
     82760     2575.73
     82800      2576.9
     82840     2578.12
     82880     2579.07
     82920     2580.64
     82960     2581.92
     83000     2582.94
     83040     2584.44
     83080     2585.74
     83120     2587.02
     83160     2588.09
     83200     2588.87
     83240     2590.61
     83280     2591.41
     83320     2593.05
     83360     2594.17
     83400      2595.6
     83440     2597.08
     83480     2598.18
     83520     2599.16
     83560     2600.52
     83600     2601.68
     83640      2602.9
     83680     2603.85
     83720      2605.4
     83760     2606.69
     83800     2607.71
     83840     2609.23
     83880     2610.52
     83920     2611.81
     83960     2612.86
     84000     2613.64
     84040     2615.37
     84080     2616.17
     84120     2617.81
     84160     2618.93
     84200     2620.38
     84240     2621.86
     84280     2622.96
     84320     2623.94
     84360     2625.29
     84400     2626.46
     84440     2627.67
     84480     2628.61
     84520     2630.19
     84560     2631.48
     84600     2632.48
     84640     2634.02
     84680     2635.31
     84720      2636.6
     84760     2637.65
     84800     2638.42
     84840     2640.14
     84880     2640.95
     84920     2642.58
     84960     2643.71
     85000     2645.15
     85040     2646.64
     85080     2647.75
     85120     2648.73
     85160     2650.07
     85200     2651.25
     85240     2652.45
     85280     2653.39
     85320     2654.98
     85360     2656.26
     85400     2657.25
     85440     2658.78
     85480     2660.09
     85520     2661.38
     85560     2662.41
     85600      2663.2
     85640     2664.92
     85680     2665.72
     85720     2667.36
     85760     2668.49
     85800     2669.92
     85840     2671.42
     85880     2672.52
     85920      2673.5
     85960     2674.83
     86000     2676.02
     86040     2677.22
     86080     2678.15
     86120     2679.76
     86160     2681.04
     86200     2682.02
     86240     2683.55
     86280     2684.87
     86320     2686.17
     86360      2687.2
     86400     2687.98
     86440     2689.68
     86480     2690.51
     86520     2692.13
     86560     2693.28
     86600     2694.71
     86640      2696.2
     86680      2697.3
     86720     2698.27
     86760     2699.62
     86800     2700.82
     86840     2702.01
     86880     2702.95
     86920     2704.55
     86960     2705.82
     87000     2706.82
     87040     2708.35
     87080     2709.66
     87120     2710.98
     87160        2712
     87200     2712.77
     87240     2714.47
     87280      2715.3
     87320     2716.93
     87360     2718.06
     87400     2719.51
     87440        2721
     87480     2722.11
     87520     2723.08
     87560     2724.42
     87600     2725.62
     87640     2726.81
     87680     2727.74
     87720     2729.36
     87760     2730.62
     87800     2731.61
     87840     2733.14
     87880     2734.45
     87920     2735.78
     87960      2736.8
     88000     2737.57
     88040     2739.27
     88080     2740.08
     88120     2741.74
     88160     2742.86
     88200     2744.31
     88240      2745.8
     88280     2746.91
     88320     2747.88
     88360     2749.23
     88400     2750.43
     88440     2751.62
     88480     2752.56
     88520     2754.16
     88560     2755.43
     88600     2756.43
     88640     2757.96
     88680     2759.27
     88720      2760.6
     88760     2761.61
     88800     2762.39
     88840     2764.09
     88880     2764.89
     88920     2766.55
     88960     2767.65
     89000     2769.12
     89040      2770.6
     89080     2771.72
     89120     2772.69
     89160     2774.04
     89200     2775.24
     89240     2776.43
     89280     2777.35
     89320     2778.97
     89360     2780.23
     89400     2781.25
     89440     2782.77
     89480     2784.09
     89520     2785.42
     89560     2786.42
     89600     2787.19
     89640     2788.89
     89680      2789.7
     89720     2791.36
     89760     2792.46
     89800     2793.93
     89840     2795.41
     89880     2796.53
     89920     2797.51
     89960     2798.84
     90000     2800.05
     90040     2801.23
     90080     2802.17
     90120     2803.78
     90160     2805.04
     90200     2806.06
     90240      2807.6
     90280     2808.92
     90320     2810.25
     90360     2811.22
     90400        2812
     90440     2813.68
     90480     2814.51
     90520     2816.16
     90560     2817.25
     90600     2818.73
     90640     2820.23
     90680     2821.34
     90720     2822.32
     90760     2823.65
     90800     2824.85
     90840     2826.03
     90880     2826.97
     90920     2828.58
     90960     2829.85
     91000     2830.87
     91040     2832.41
     91080     2833.72
     91120     2835.05
     91160     2836.04
     91200     2836.81
     91240      2838.5
     91280     2839.32
     91320     2840.98
     91360     2842.07
     91400     2843.55
     91440     2845.04
     91480     2846.16
     91520     2847.11
     91560     2848.44
     91600     2849.65
     91640     2850.82
     91680     2851.78
     91720     2853.39
     91760     2854.64
     91800     2855.67
     91840      2857.2
     91880     2858.52
     91920     2859.86
     91960     2860.84
     92000     2861.62
     92040     2863.31
     92080     2864.11
     92120     2865.77
     92160     2866.87
     92200     2868.34
     92240     2869.82
     92280     2870.95
     92320      2871.9
     92360     2873.22
     92400     2874.43
     92440     2875.61
     92480     2876.57
     92520     2878.17
     92560     2879.44
     92600     2880.46
     92640     2881.98
     92680     2883.33
     92720     2884.67
     92760     2885.64
     92800     2886.42
     92840     2888.11
     92880     2888.91
     92920     2890.58
     92960     2891.68
     93000     2893.14
     93040     2894.61
     93080     2895.75
     93120     2896.69
     93160     2898.02
     93200     2899.23
     93240      2900.4
     93280     2901.34
     93320     2902.97
     93360     2904.23
     93400     2905.25
     93440     2906.78
     93480     2908.14
     93520     2909.47
     93560     2910.44
     93600     2911.21
     93640      2912.9
     93680      2913.7
     93720     2915.37
     93760     2916.46
     93800     2917.93
     93840      2919.4
     93880     2920.54
     93920     2921.48
     93960      2922.8
     94000     2924.01
     94040      2925.2
     94080     2926.14
     94120     2927.76
     94160     2929.01
     94200     2930.03
     94240     2931.56
     94280     2932.92
     94320     2934.26
     94360     2935.21
     94400     2935.99
     94440     2937.68
     94480     2938.47
     94520     2940.16
     94560     2941.24
     94600      2942.7
     94640     2944.19
     94680     2945.33
     94720     2946.26
     94760     2947.58
     94800     2948.79
     94840     2949.98
     94880     2950.92
     94920     2952.54
     94960      2953.8
     95000     2954.82
     95040     2956.34
     95080     2957.71
     95120     2959.04
     95160        2960
     95200     2960.77
     95240     2962.45
     95280     2963.24
     95320     2964.95
     95360        2966
     95400     2967.47
     95440     2968.98
     95480      2970.1
     95520     2971.04
     95560     2972.36
     95600     2973.56
     95640     2974.75
     95680     2975.69
     95720     2977.31
     95760     2978.57
     95800     2979.59
     95840     2981.13
     95880     2982.48
     95920     2983.81
     95960     2984.75
     96000     2985.53
     96040     2987.23
     96080        2988
     96120     2989.73
     96160     2990.79
     96200     2992.26
     96240     2993.76
     96280     2994.88
     96320     2995.82
     96360     2997.13
     96400     2998.32
     96440     2999.52
     96480     3000.46
     96520     3002.08
     96560     3003.36
     96600     3004.36
     96640     3005.91
     96680     3007.27
     96720      3008.6
     96760     3009.53
     96800     3010.32
     96840     3012.02
     96880     3012.78
     96920     3014.52
     96960     3015.56
     97000     3017.05
     97040     3018.56
     97080     3019.68
     97120     3020.62
     97160     3021.94
     97200     3023.13
     97240     3024.32
     97280     3025.26
     97320     3026.87
     97360     3028.15
     97400     3029.15
     97440      3030.7
     97480     3032.06
     97520     3033.39
     97560     3034.33
     97600     3035.12
     97640     3036.81
     97680     3037.57
     97720     3039.31
     97760     3040.34
     97800     3041.83
     97840     3043.35
     97880     3044.48
     97920     3045.41
     97960     3046.73
     98000     3047.93
     98040     3049.11
     98080     3050.05
     98120     3051.66
     98160     3052.95
     98200     3053.95
     98240      3055.5
     98280     3056.87
     98320      3058.2
     98360     3059.14
     98400     3059.93
     98440     3061.62
     98480     3062.37
     98520     3064.12
     98560     3065.16
     98600     3066.63
     98640     3068.17
     98680      3069.3
     98720     3070.22
     98760     3071.54
     98800     3072.74
     98840     3073.93
     98880     3074.87
     98920     3076.47
     98960     3077.76
     99000     3078.76
     99040     3080.31
     99080     3081.69
     99120     3083.01
     99160     3083.95
     99200     3084.75
     99240     3086.44
     99280      3087.2
     99320     3088.95
     99360     3089.98
     99400     3091.45
     99440        3093
     99480     3094.13
     99520     3095.03
     99560     3096.37
     99600     3097.56
     99640     3098.74
     99680     3099.68
     99720      3101.3
     99760     3102.57
     99800     3103.59
     99840     3105.14
     99880     3106.52
     99920     3107.84
     99960     3108.78
    100000     3109.56
    100040     3111.27
    100080     3112.02
    100120     3113.79
    100160     3114.82
    100200     3116.27
    100240     3117.84
    100280     3118.98
    100320     3119.87
    100360     3121.21
    100400     3122.39
    100440     3123.58
    100480     3124.53
    100520     3126.16
    100560     3127.43
    100600     3128.43
    100640     3129.97
    100680     3131.37
    100720      3132.7
    100760     3133.64
    100800     3134.41
    100840     3136.13
    100880     3136.88
    100920     3138.63
    100960     3139.67
    101000     3141.13
    101040      3142.7
    101080     3143.83
    101120     3144.72
    101160     3146.05
    101200     3147.24
    101240     3148.44
    101280     3149.37
    101320     3151.02
    101360     3152.29
    101400     3153.28
    101440     3154.84
    101480     3156.23
    101520     3157.55
    101560     3158.49
    101600     3159.27
    101640     3160.99
    101680     3161.73
    101720     3163.49
    101760     3164.52
    101800     3165.98
    101840     3167.54
    101880     3168.67
    101920     3169.56
    101960     3170.89
    102000      3172.1
    102040     3173.29
    102080     3174.21
    102120     3175.88
    102160     3177.13
    102200     3178.12
    102240     3179.69
    102280     3181.07
    102320     3182.41
    102360     3183.33
    102400     3184.11
    102440     3185.83
    102480     3186.58
    102520     3188.35
    102560     3189.37
    102600     3190.83
    102640     3192.39
    102680     3193.53
    102720     3194.42
    102760     3195.76
    102800     3196.97
    102840     3198.15
    102880     3199.06
    102920     3200.73
    102960     3201.98
    103000     3202.97
    103040     3204.54
    103080     3205.91
    103120     3207.26
    103160     3208.18
    103200     3208.96
    103240     3210.68
    103280     3211.43
    103320     3213.19
    103360     3214.21
    103400     3215.67
    103440     3217.25
    103480     3218.37
    103520     3219.27
    103560      3220.6
    103600     3221.81
    103640     3222.99
    103680     3223.92
    103720     3225.59
    103760     3226.81
    103800     3227.81
    103840     3229.38
    103880     3230.76
    103920     3232.13
    103960     3233.02
    104000      3233.8
    104040     3235.54
    104080     3236.28
    104120     3238.04
    104160     3239.06
    104200     3240.53
    104240     3242.09
    104280     3243.24
    104320     3244.12
    104360     3245.47
    104400     3246.68
    104440     3247.85
    104480     3248.77
    104520     3250.45
    104560     3251.68
    104600     3252.67
    104640     3254.25
    104680     3255.62
    104720        3257
    104760     3257.89
    104800     3258.66
    104840     3260.39
    104880     3261.15
    104920     3262.92
    104960     3263.92
    105000     3265.39
    105040     3266.97
    105080     3268.09
    105120     3268.98
    105160     3270.34
    105200     3271.55
    105240     3272.73
    105280     3273.62
    105320     3275.31
    105360     3276.54
    105400     3277.53
    105440     3279.11
    105480     3280.48
    105520     3281.86
    105560     3282.75
    105600     3283.52
    105640     3285.25
    105680        3286
    105720     3287.77
    105760     3288.78
    105800     3290.25
    105840     3291.82
    105880     3292.95
    105920     3293.84
    105960     3295.19
    106000     3296.41
    106040     3297.57
    106080     3298.48
    106120     3300.18
    106160     3301.42
    106200     3302.39
    106240     3303.97
    106280     3305.35
    106320     3306.72
    106360     3307.62
    106400     3308.37
    106440     3310.13
    106480     3310.88
    106520     3312.63
    106560     3313.65
    106600     3315.12
    106640      3316.7
    106680     3317.84
    106720     3318.72
    106760     3320.07
    106800     3321.29
    106840     3322.46
    106880     3323.36
    106920     3325.06
    106960     3326.32
    107000     3327.27
    107040     3328.86
    107080     3330.24
    107120      3331.6
    107160     3332.49
    107200     3333.26
    107240     3335.01
    107280     3335.76
    107320      3337.5
    107360     3338.54
    107400        3340
    107440      3341.6
    107480     3342.73
    107520     3343.61
    107560     3344.96
    107600     3346.18
    107640     3347.36
    107680     3348.24
    107720     3349.96
    107760     3351.19
    107800     3352.16
    107840     3353.75
    107880     3355.13
    107920      3356.5
    107960     3357.38
    108000     3358.14
    108040      3359.9
    108080     3360.64
    108120      3362.4
    108160     3363.44
    108200     3364.89
    108240      3366.5
    108280     3367.63
    108320     3368.51
    108360     3369.86
    108400     3371.09
    108440     3372.25
    108480     3373.13
    108520     3374.85
    108560      3376.1
    108600     3377.04
    108640     3378.64
    108680     3380.01
    108720     3381.39
    108760     3382.26
    108800     3383.03
    108840     3384.79
    108880     3385.52
    108920     3387.28
    108960     3388.32
    109000     3389.78
    109040     3391.38
    109080     3392.52
    109120     3393.38
    109160     3394.74
    109200     3395.97
    109240     3397.13
    109280     3398.02
    109320     3399.73
    109360     3400.98
    109400     3401.92
    109440      3403.5
    109480      3404.9
    109520     3406.27
    109560     3407.12
    109600      3407.9
    109640     3409.67
    109680      3410.4
    109720     3412.15
    109760     3413.21
    109800     3414.65
    109840     3416.29
    109880     3417.41
    109920     3418.27
    109960     3419.62
    110000     3420.86
    110040     3422.02
    110080      3422.9
    110120     3424.61
    110160     3425.86
    110200     3426.81
    110240      3428.4
    110280     3429.78
    110320     3431.16
    110360        3432
    110400     3432.77
    110440     3434.56
    110480     3435.28
    110520     3437.03
    110560      3438.1
    110600     3439.56
    110640     3441.19
    110680      3442.3
    110720     3443.15
    110760     3444.53
    110800     3445.76
    110840     3446.91
    110880      3447.8
    110920     3449.51
    110960     3450.77
    111000     3451.71
    111040      3453.3
    111080     3454.71
    111120     3456.07
    111160      3456.9
    111200     3457.68
    111240     3459.46
    111280     3460.18
    111320     3461.93
    111360     3463.01
    111400     3464.46
    111440     3466.09
    111480     3467.22
    111520     3468.05
    111560     3469.42
    111600     3470.65
    111640     3471.81
    111680      3472.7
    111720      3474.4
    111760     3475.66
    111800     3476.61
    111840     3478.21
    111880     3479.59
    111920     3480.96
    111960     3481.79
    112000     3482.55
    112040     3484.34
    112080     3485.06
    112120     3486.83
    112160     3487.89
    112200     3489.34
    112240     3490.97
    112280      3492.1
    112320     3492.92
    112360      3494.3
    112400     3495.54
    112440     3496.69
    112480     3497.57
    112520     3499.29
    112560     3500.54
    112600     3501.51
    112640      3503.1
    112680     3504.48
    112720     3505.85
    112760     3506.69
    112800     3507.43
    112840     3509.24
    112880     3509.95
    112920     3511.73
    112960     3512.79
    113000     3514.23
    113040     3515.87
    113080        3517
    113120     3517.82
    113160     3519.19
    113200     3520.43
    113240     3521.57
    113280     3522.46
    113320     3524.17
    113360     3525.43
    113400      3526.4
    113440     3527.99
    113480     3529.38
    113520     3530.73
    113560     3531.57
    113600     3532.31
    113640     3534.12
    113680     3534.82
    113720     3536.61
    113760     3537.68
    113800     3539.12
    113840     3540.76
    113880     3541.87
    113920     3542.72
    113960     3544.08
    114000     3545.32
    114040     3546.46
    114080     3547.34
    114120     3549.06
    114160     3550.31
    114200     3551.29
    114240     3552.89
    114280     3554.26
    114320     3555.62
    114360     3556.45
    114400      3557.2
    114440     3559.02
    114480     3559.72
    114520      3561.5
    114560     3562.55
    114600     3564.01
    114640     3565.65
    114680     3566.77
    114720     3567.61
    114760     3568.97
    114800     3570.21
    114840     3571.36
    114880     3572.24
    114920     3573.97
    114960     3575.22
    115000      3576.2
    115040     3577.79
    115080     3579.18
    115120     3580.52
    115160     3581.34
    115200     3582.09
    115240     3583.93
    115280     3584.61
    115320     3586.39
    115360     3587.46
    115400     3588.91
    115440     3590.56
    115480     3591.67
    115520     3592.51
    115560     3593.88
    115600     3595.11
    115640     3596.26
    115680     3597.13
    115720     3598.87
    115760     3600.12
    115800     3601.08
    115840     3602.69
    115880     3604.07
    115920     3605.42
    115960     3606.24
    116000        3607
    116040     3608.83
    116080      3609.5
    116120      3611.3
    116160     3612.36
    116200     3613.83
    116240     3615.48
    116280     3616.59
    116320     3617.42
    116360     3618.79
    116400     3620.04
    116440     3621.18
    116480     3622.05
    116520     3623.79
    116560     3625.04
    116600     3625.98
    116640      3627.6
    116680     3628.99
    116720     3630.34
    116760     3631.15
    116800     3631.92
    116840     3633.75
    116880     3634.41
    116920     3636.21
    116960     3637.28
    117000     3638.72
    117040      3640.4
    117080     3641.48
    117120     3642.35
    117160     3643.69
    117200     3644.95
    117240     3646.09
    117280     3646.96
    117320      3648.7
    117360     3649.95
    117400      3650.9
    117440     3652.49
    117480      3653.9
    117520     3655.26
    117560     3656.06
    117600     3656.83
    117640     3658.68
    117680     3659.33
    117720     3661.15
    117760     3662.19
    117800     3663.65
    117840     3665.32
    117880     3666.43
    117920     3667.28
    117960     3668.61
    118000     3669.88
    118040     3671.02
    118080     3671.89
    118120     3673.63
    118160     3674.87
    118200     3675.82
    118240     3677.43
    118280     3678.83
    118320     3680.18
    118360     3680.99
    118400     3681.75
    118440      3683.6
    118480     3684.24
    118520     3686.06
    118560     3687.12
    118600     3688.56
    118640     3690.25
    118680     3691.36
    118720     3692.19
    118760     3693.53
    118800     3694.81
    118840     3695.96
    118880     3696.81
    118920     3698.54
    118960      3699.8
    119000     3700.75
    119040     3702.36
    119080     3703.75
    119120     3705.09
    119160      3705.9
    119200     3706.67
    119240     3708.52
    119280     3709.17
    119320     3710.97
    119360     3712.03
    119400     3713.48
    119440     3715.15
    119480     3716.28
    119520      3717.1
    119560     3718.43
    119600     3719.69
    119640     3720.86
    119680      3721.7
    119720     3723.44
    119760      3724.7
    119800     3725.64
    119840     3727.24
    119880     3728.65
    119920        3730
    119960      3730.8
    120000     3731.55
    120040     3733.41
    120080     3734.06
    120120     3735.86
    120160     3736.93
    120200     3738.38
    120240     3740.06
    120280     3741.19
    120320     3741.99
    120360     3743.32
    120400     3744.58
    120440     3745.74
    120480     3746.59
    120520     3748.31
    120560     3749.57
    120600     3750.52
    120640     3752.12
    120680     3753.53
    120720     3754.86
    120760     3755.65
    120800     3756.43
    120840     3758.29
    120880     3758.94
    120920     3760.74
    120960     3761.82
    121000     3763.27
    121040     3764.93
    121080     3766.07
    121120     3766.86
    121160     3768.19
    121200     3769.45
    121240      3770.6
    121280     3771.46
    121320      3773.2
    121360     3774.44
    121400     3775.39
    121440     3776.99
    121480     3778.39
    121520     3779.73
    121560      3780.5
    121600     3781.29
    121640     3783.16
    121680      3783.8
    121720     3785.61
    121760     3786.67
    121800     3788.14
    121840      3789.8
    121880     3790.94
    121920     3791.71
    121960     3793.04
    122000      3794.3
    122040     3795.44
    122080     3796.31
    122120     3798.05
    122160     3799.29
    122200     3800.22
    122240     3801.83
    122280     3803.23
    122320     3804.57
    122360     3805.33
    122400     3806.14
    122440        3808
    122480     3808.63
    122520     3810.46
    122560     3811.52
    122600     3812.98
    122640     3814.66
    122680      3815.8
    122720     3816.57
    122760     3817.89
    122800     3819.13
    122840     3820.28
    122880     3821.14
    122920     3822.89
    122960     3824.12
    123000     3825.06
    123040     3826.68
    123080     3828.08
    123120     3829.43
    123160     3830.18
    123200     3830.98
    123240     3832.86
    123280     3833.46
    123320     3835.31
    123360     3836.36
    123400     3837.82
    123440     3839.52
    123480     3840.63
    123520     3841.39
    123560     3842.72
    123600     3843.97
    123640     3845.11
    123680     3845.97
    123720     3847.72
    123760     3848.95
    123800      3849.9
    123840     3851.54
    123880     3852.92
    123920     3854.27
    123960        3855
    124000     3855.82
    124040      3857.7
    124080      3858.3
    124120     3860.15
    124160     3861.19
    124200     3862.64
    124240     3864.37
    124280     3865.47
    124320     3866.22
    124360     3867.56
    124400     3868.81
    124440     3869.95
    124480      3870.8
    124520     3872.56
    124560     3873.78
    124600     3874.73
    124640     3876.36
    124680     3877.74
    124720      3879.1
    124760     3879.82
    124800     3880.64
    124840     3882.54
    124880     3883.13
    124920     3884.98
    124960     3886.02
    125000     3887.47
    125040     3889.22
    125080     3890.29
    125120     3891.05
    125160     3892.39
    125200     3893.64
    125240     3894.78
    125280     3895.63
    125320     3897.39
    125360     3898.61
    125400     3899.55
    125440     3901.17
    125480     3902.56
    125520     3903.94
    125560     3904.65
    125600     3905.45
    125640     3907.38
    125680     3907.95
    125720      3909.8
    125760     3910.86
    125800     3912.31
    125840     3914.06
    125880     3915.16
    125920      3915.9
    125960     3917.25
    126000      3918.5
    126040     3919.65
    126080     3920.48
    126120     3922.24
    126160     3923.46
    126200     3924.41
    126240     3926.04
    126280     3927.41
    126320      3928.8
    126360     3929.51
    126400     3930.31
    126440     3932.22
    126480     3932.81
    126520     3934.65
    126560      3935.7
    126600     3937.16
    126640     3938.91
    126680     3940.01
    126720     3940.75
    126760     3942.08
    126800     3943.34
    126840      3944.5
    126880     3945.32
    126920     3947.09
    126960     3948.32
    127000     3949.27
    127040     3950.89
    127080     3952.28
    127120     3953.63
    127160     3954.35
    127200     3955.15
    127240     3957.08
    127280     3957.66
    127320      3959.5
    127360     3960.57
    127400     3962.03
    127440     3963.76
    127480     3964.87
    127520      3965.6
    127560     3966.93
    127600     3968.18
    127640     3969.36
    127680     3970.17
    127720     3971.95
    127760     3973.17
    127800     3974.12
    127840     3975.72
    127880     3977.12
    127920     3978.48
    127960      3979.2
    128000     3979.98
    128040     3981.92
    128080      3982.5
    128120     3984.35
    128160     3985.41
    128200     3986.88
    128240     3988.61
    128280     3989.73
    128320     3990.45
    128360     3991.78
    128400     3993.03
    128440     3994.21
    128480     3995.02
    128520     3996.78
    128560     3998.01
    128600     3998.97
    128640     4000.58
    128680     4001.96
    128720     4003.31
    128760     4004.04
    128800     4004.84
    128840     4006.79
    128880     4007.33
    128920     4009.19
    128960     4010.24
    129000     4011.71
    129040     4013.46
    129080     4014.58
    129120     4015.29
    129160     4016.62
    129200     4017.89
    129240     4019.04
    129280     4019.86
    129320     4021.61
    129360     4022.85
    129400     4023.81
    129440     4025.42
    129480     4026.81
    129520     4028.17
    129560     4028.89
    129600     4029.66
    129640     4031.63
    129680     4032.17
    129720     4034.03
    129760     4035.09
    129800     4036.55
    129840     4038.32
    129880     4039.43
    129920     4040.14
    129960     4041.48
    130000     4042.74
    130040      4043.9
    130080     4044.71
    130120     4046.46
    130160     4047.73
    130200     4048.67
    130240     4050.28
    130280     4051.68
    130320     4053.04
    130360     4053.75
    130400     4054.52
    130440     4056.49
    130480     4057.03
    130520     4058.88
    130560     4059.95
    130600     4061.41
    130640     4063.18
    130680      4064.3
    130720     4065.02
    130760     4066.36
    130800     4067.61
    130840     4068.78
    130880     4069.58
    130920     4071.35
    130960     4072.61
    131000     4073.55
    131040     4075.17
    131080     4076.56
    131120     4077.92
    131160     4078.63
    131200     4079.41
    131240     4081.37
    131280     4081.92
    131320     4083.76
    131360     4084.82
    131400     4086.27
    131440     4088.05
    131480     4089.18
    131520     4089.88
    131560     4091.23
    131600     4092.48
    131640     4093.65
    131680     4094.44
    131720     4096.23
    131760     4097.47
    131800     4098.43
    131840     4100.03
    131880     4101.43
    131920      4102.8
    131960      4103.5
    132000     4104.28
    132040     4106.25
    132080      4106.8
    132120     4108.65
    132160     4109.71
    132200     4111.16
    132240     4112.94
    132280     4114.08
    132320     4114.77
    132360     4116.11
    132400     4117.35
    132440     4118.53
    132480     4119.32
    132520     4121.12
    132560     4122.36
    132600     4123.31
    132640     4124.91
    132680      4126.3
    132720      4127.7
    132760     4128.39
    132800     4129.16
    132840     4131.14
    132880     4131.67
    132920     4133.52
    132960     4134.59
    133000     4136.04
    133040     4137.82
    133080     4138.96
    133120     4139.64
    133160     4140.99
    133200     4142.23
    133240     4143.41
    133280     4144.19
    133320     4146.01
    133360     4147.24
    133400      4148.2
    133440      4149.8
    133480     4151.19
    133520     4152.59
    133560     4153.27
    133600     4154.05
    133640     4156.03
    133680     4156.55
    133720     4158.42
    133760     4159.46
    133800     4160.94
    133840     4162.73
    133880     4163.86
    133920     4164.53
    133960     4165.89
    134000     4167.12
    134040      4168.3
    134080      4169.1
    134120     4170.92
    134160     4172.14
    134200      4173.1
    134240     4174.71
    134280      4176.1
    134320     4177.48
    134360     4178.16
    134400     4178.96
    134440     4180.91
    134480     4181.46
    134520     4183.32
    134560     4184.36
    134600     4185.86
    134640     4187.62
    134680     4188.76
    134720     4189.44
    134760     4190.81
    134800     4192.02
    134840     4193.22
    134880     4193.99
    134920     4195.84
    134960     4197.07
    135000        4198
    135040     4199.61
    135080        4201
    135120      4202.4
    135160     4203.06
    135200     4203.87
    135240     4205.81
    135280     4206.37
    135320     4208.24
    135360     4209.28
    135400     4210.79
    135440     4212.54
    135480     4213.68
    135520     4214.37
    135560     4215.72
    135600     4216.92
    135640     4218.14
    135680     4218.91
    135720     4220.76
    135760     4221.99
    135800     4222.91
    135840     4224.54
    135880     4225.91
    135920     4227.31
    135960     4227.97
    136000     4228.77
    136040     4230.75
    136080     4231.27
    136120     4233.17
    136160     4234.21
    136200     4235.71
    136240     4237.46
    136280     4238.61
    136320     4239.29
    136360     4240.65
    136400     4241.85
    136440     4243.05
    136480     4243.84
    136520     4245.69
    136560     4246.91
    136600     4247.83
    136640     4249.47
    136680     4250.83
    136720     4252.24
    136760     4252.89
    136800      4253.7
    136840     4255.69
    136880     4256.19
    136920      4258.1
    136960     4259.14
    137000     4260.64
    137040     4262.39
    137080     4263.55
    137120     4264.21
    137160     4265.59
    137200     4266.79
    137240     4267.98
    137280     4268.78
    137320     4270.63
    137360     4271.86
    137400     4272.76
    137440     4274.39
    137480     4275.77
    137520     4277.17
    137560     4277.83
    137600     4278.63
    137640     4280.62
    137680      4281.1
    137720     4283.03
    137760     4284.03
    137800     4285.57
    137840     4287.31
    137880     4288.49
    137920     4289.14
    137960     4290.52
    138000     4291.72
    138040     4292.92
    138080     4293.71
    138120     4295.57
    138160      4296.8
    138200      4297.7
    138240     4299.32
    138280     4300.71
    138320     4302.11
    138360     4302.77
    138400     4303.56
    138440     4305.54
    138480     4306.03
    138520     4307.97
    138560     4308.97
    138600     4310.52
    138640     4312.25
    138680     4313.43
    138720      4314.1
    138760     4315.46
    138800     4316.66
    138840     4317.84
    138880     4318.63
    138920     4320.52
    138960     4321.75
    139000     4322.65
    139040     4324.27
    139080     4325.65
    139120     4327.08
    139160     4327.72
    139200      4328.5
    139240     4330.48
    139280     4330.96
    139320      4332.9
    139360     4333.91
    139400     4335.46
    139440     4337.22
    139480     4338.39
    139520     4339.03
    139560      4340.4
    139600      4341.6
    139640     4342.77
    139680     4343.58
    139720     4345.46
    139760     4346.68
    139800     4347.58
    139840      4349.2
    139880     4350.59
    139920     4352.02
    139960     4352.67
    140000     4353.42
    140040     4355.41
    140080     4355.91
    140120     4357.84
    140160     4358.85
    140200     4360.39
    140240     4362.14
    140280     4363.33
    140320     4363.97
    140360     4365.32
    140400     4366.53
    140440      4367.7
    140480     4368.52
    140520     4370.41
    140560     4371.61
    140600     4372.51
    140640     4374.15
    140680     4375.54
    140720     4376.95
    140760      4377.6
    140800     4378.34
    140840     4380.35
    140880     4380.82
    140920     4382.76
    140960     4383.79
    141000     4385.33
    141040     4387.07
    141080     4388.26
    141120     4388.91
    141160     4390.26
    141200     4391.47
    141240     4392.65
    141280     4393.45
    141320     4395.32
    141360     4396.54
    141400     4397.43
    141440     4399.08
    141480     4400.47
    141520     4401.89
    141560     4402.54
    141600     4403.27
    141640     4405.25
    141680     4405.73
    141720     4407.69
    141760      4408.7
    141800     4410.23
    141840        4412
    141880     4413.17
    141920     4413.83
    141960     4415.19
    142000     4416.36
    142040     4417.55
    142080     4418.36
    142120     4420.24
    142160     4421.46
    142200     4422.37
    142240        4424
    142280      4425.4
    142320     4426.81
    142360     4427.45
    142400      4428.2
    142440     4430.17
    142480     4430.64
    142520     4432.59
    142560     4433.64
    142600     4435.16
    142640     4436.91
    142680     4438.09
    142720     4438.73
    142760     4440.08
    142800     4441.27
    142840     4442.47
    142880     4443.26
    142920     4445.14
    142960     4446.38
    143000     4447.26
    143040     4448.94
    143080     4450.31
    143120     4451.73
    143160     4452.36
    143200     4453.13
    143240     4455.09
    143280     4455.58
    143320     4457.49
    143360     4458.56
    143400     4460.06
    143440     4461.84
    143480     4463.02
    143520     4463.66
    143560        4465
    143600     4466.21
    143640     4467.39
    143680      4468.2
    143720     4470.08
    143760     4471.31
    143800     4472.18
    143840     4473.87
    143880     4475.22
    143920     4476.64
    143960     4477.29
    144000     4478.04
    144040     4480.02
    144080     4480.49
    144120     4482.43
    144160     4483.48
    144200     4484.98
    144240     4486.77
    144280     4487.95
    144320     4488.58
    144360     4489.91
    144400     4491.11
    144440     4492.29
    144480     4493.12
    144520     4494.99
    144560     4496.25
    144600     4497.11
    144640      4498.8
    144680     4500.15
    144720     4501.57
    144760     4502.21
    144800     4502.97
    144840     4504.93
    144880     4505.41
    144920     4507.34
    144960     4508.41
    145000     4509.89
    145040     4511.69
    145080     4512.89
    145120      4513.5
    145160     4514.83
    145200     4516.04
    145240     4517.23
    145280     4518.06
    145320     4519.92
    145360      4521.2
    145400     4522.03
    145440     4523.72
    145480     4525.07
    145520     4526.49
    145560     4527.14
    145600      4527.9
    145640     4529.86
    145680     4530.33
    145720     4532.25
    145760     4533.34
    145800     4534.83
    145840     4536.64
    145880     4537.83
    145920     4538.42
    145960     4539.76
    146000     4540.98
    146040     4542.17
    146080     4542.99
    146120     4544.86
    146160     4546.16
    146200     4546.96
    146240     4548.64
    146280     4550.02
    146320     4551.42
    146360     4552.07
    146400     4552.83
    146440      4554.8
    146480     4555.26
    146520     4557.19
    146560     4558.27
    146600     4559.73
    146640     4561.59
    146680     4562.74
    146720     4563.34
    146760     4564.69
    146800     4565.89
    146840     4567.09
    146880     4567.92
    146920     4569.78
    146960     4571.09
    147000     4571.91
    147040     4573.57
    147080     4574.95
    147120     4576.36
    147160     4577.02
    147200     4577.75
    147240     4579.73
    147280     4580.19
    147320      4582.1
    147360     4583.19
    147400     4584.65
    147440     4586.54
    147480     4587.67
    147520     4588.28
    147560     4589.62
    147600     4590.82
    147640     4592.03
    147680     4592.86
    147720     4594.73
    147760        4596
    147800     4596.85
    147840      4598.5
    147880     4599.89
    147920      4601.3
    147960     4601.93
    148000     4602.68
    148040     4604.69
    148080      4605.1
    148120     4607.02
    148160     4608.12
    148200     4609.58
    148240     4611.45
    148280     4612.61
    148320     4613.22
    148360     4614.54
    148400     4615.74
    148440     4616.96
    148480     4617.78
    148520     4619.65
    148560     4620.96
    148600     4621.79
    148640     4623.42
    148680     4624.81
    148720     4626.24
    148760     4626.87
    148800     4627.62
    148840     4629.62
    148880     4630.04
    148920     4631.96
    148960     4633.07
    149000      4634.5
    149040     4636.39
    149080     4637.56
    149120     4638.16
    149160     4639.46
    149200     4640.67
    149240     4641.88
    149280     4642.71
    149320     4644.58
    149360     4645.89
    149400      4646.7
    149440     4648.34
    149480     4649.73
    149520      4651.2
    149560     4651.79
    149600     4652.54
    149640     4654.54
    149680     4654.98
    149720     4656.89
    149760        4658
    149800     4659.43
    149840     4661.31
    149880     4662.48
    149920     4663.11
    149960      4664.4
    150000     4665.59
    150040     4666.82
    150080     4667.64
    150120     4669.48
    150160     4670.82
    150200     4671.64
    150240     4673.27
    150280     4674.69
    150320     4676.14
    150360     4676.72
    150400     4677.47
    150440     4679.49
    150480     4679.89
    150520     4681.81
    150560     4682.96
    150600     4684.37
    150640     4686.25
    150680     4687.43
    150720     4688.05
    150760     4689.33
    150800     4690.55
    150840     4691.75
    150880     4692.56
    150920     4694.39
    150960     4695.76
    151000     4696.59
    151040     4698.23
    151080     4699.62
    151120     4701.07
    151160     4701.66
    151200      4702.4
    151240     4704.42
    151280     4704.81
    151320     4706.74
    151360     4707.89
    151400     4709.29
    151440     4711.18
    151480     4712.37
    151520     4712.97
    151560     4714.27
    151600     4715.49
    151640      4716.7
    151680     4717.47
    151720     4719.31
    151760     4720.67
    151800     4721.51
    151840     4723.15
    151880     4724.54
    151920     4725.99
    151960     4726.57
    152000      4727.3
    152040     4729.34
    152080     4729.71
    152120     4731.64
    152160     4732.82
    152200     4734.21
    152240      4736.1
    152280     4737.29
    152320     4737.91
    152360     4739.18
    152400     4740.41
    152440     4741.61
    152480     4742.38
    152520     4744.21
    152560     4745.59
    152600     4746.42
    152640     4748.08
    152680     4749.46
    152720      4750.9
    152760     4751.49
    152800      4752.2
    152840     4754.26
    152880     4754.62
    152920     4756.55
    152960     4757.74
    153000     4759.12
    153040     4761.02
    153080     4762.21
    153120     4762.84
    153160      4764.1
    153200     4765.34
    153240     4766.52
    153280      4767.3
    153320     4769.13
    153360      4770.5
    153400     4771.34
    153440     4773.01
    153480     4774.39
    153520     4775.82
    153560     4776.39
    153600      4777.1
    153640     4779.17
    153680     4779.54
    153720     4781.47
    153760     4782.66
    153800     4784.04
    153840     4785.94
    153880     4787.15
    153920     4787.75
    153960     4789.01
    154000     4790.26
    154040     4791.45
    154080     4792.22
    154120     4794.04
    154160     4795.41
    154200     4796.25
    154240     4797.92
    154280     4799.31
    154320     4800.74
    154360     4801.31
    154400     4802.01
    154440     4804.08
    154480     4804.45
    154520     4806.37
    154560     4807.53
    154600     4808.95
    154640     4810.83
    154680     4812.05
    154720     4812.63
    154760      4813.9
    154800     4815.15
    154840     4816.33
    154880      4817.1
    154920     4818.93
    154960     4820.31
    155000     4821.14
    155040     4822.81
    155080     4824.21
    155120     4825.62
    155160     4826.17
    155200     4826.88
    155240     4828.96
    155280     4829.33
    155320     4831.28
    155360     4832.42
    155400     4833.84
    155440     4835.74
    155480     4836.95
    155520     4837.52
    155560     4838.81
    155600     4840.02
    155640     4841.21
    155680     4841.99
    155720     4843.82
    155760     4845.19
    155800     4846.04
    155840      4847.7
    155880     4849.09
    155920     4850.51
    155960     4851.03
    156000     4851.76
    156040     4853.84
    156080      4854.2
    156120     4856.15
    156160     4857.31
    156200     4858.73
    156240     4860.64
    156280     4861.83
    156320      4862.4
    156360     4863.68
    156400     4864.89
    156440     4866.09
    156480     4866.87
    156520     4868.71
    156560     4870.07
    156600     4870.94
    156640      4872.6
    156680     4873.95
    156720     4875.41
    156760     4875.91
    156800     4876.64
    156840     4878.72
    156880     4879.08
    156920     4881.02
    156960     4882.19
    157000     4883.62
    157040     4885.51
    157080     4886.72
    157120     4887.29
    157160     4888.55
    157200     4889.76
    157240     4890.97
    157280     4891.73
    157320     4893.58
    157360     4894.93
    157400     4895.82
    157440     4897.45
    157480     4898.83
    157520     4900.27
    157560     4900.77
    157600     4901.51
    157640     4903.58
    157680     4903.95
    157720     4905.89
    157760     4907.06
    157800     4908.48
    157840     4910.38
    157880      4911.6
    157920     4912.15
    157960     4913.42
    158000     4914.63
    158040     4915.85
    158080      4916.6
    158120     4918.47
    158160     4919.81
    158200     4920.69
    158240     4922.32
    158280     4923.68
    158320     4925.14
    158360     4925.66
    158400     4926.38
    158440     4928.45
    158480     4928.83
    158520     4930.75
    158560     4931.94
    158600     4933.36
    158640     4935.25
    158680     4936.48
    158720     4937.02
    158760     4938.26
    158800      4939.5
    158840     4940.72
    158880     4941.46
    158920     4943.35
    158960     4944.66
    159000     4945.55
    159040     4947.19
    159080     4948.56
    159120     4950.01
    159160     4950.53
    159200     4951.24
    159240     4953.29
    159280     4953.67
    159320      4955.6
    159360      4956.8
    159400      4958.2
    159440     4960.11
    159480     4961.34
    159520     4961.86
    159560     4963.13
    159600     4964.34
    159640     4965.57
    159680     4966.32
    159720      4968.2
    159760     4969.53
    159800      4970.4
    159840     4972.04
    159880     4973.41
    159920     4974.86
    159960     4975.37
    160000      4976.1
    160040     4978.15
    160080     4978.54
    160120     4980.46
    160160     4981.66
    160200     4983.06
    160240     4984.98
    160280     4986.19
    160320     4986.69
    160360     4987.97
    160400      4989.2
    160440      4990.4
    160480     4991.17
    160520     4993.04
    160560     4994.37
    160600     4995.24
    160640     4996.88
    160680     4998.25
    160720     4999.73
    160760     5000.21
    160800     5000.95
    160840        5003
    160880     5003.37
    160920     5005.31
    160960      5006.5
    161000      5007.9
    161040     5009.82
    161080     5011.04
    161120     5011.54
    161160     5012.83
    161200     5014.08
    161240     5015.25
    161280     5016.04
    161320     5017.87
    161360     5019.23
    161400     5020.09
    161440     5021.73
    161480     5023.11
    161520      5024.6
    161560     5025.06
    161600     5025.82
    161640     5027.86
    161680     5028.22
    161720     5030.18
    161760     5031.38
    161800     5032.76
    161840     5034.68
    161880     5035.92
    161920     5036.41
    161960     5037.69
    162000     5038.94
    162040     5040.11
    162080     5040.89
    162120     5042.75
    162160     5044.08
    162200     5044.92
    162240      5046.6
    162280     5047.98
    162320     5049.47
    162360     5049.93
    162400     5050.67
    162440     5052.73
    162480     5053.09
    162520     5055.04
    162560     5056.24
    162600     5057.62
    162640     5059.55
    162680     5060.79
    162720     5061.25
    162760     5062.55
    162800     5063.79
    162840     5064.97
    162880     5065.74
    162920      5067.6
    162960     5068.95
    163000     5069.79
    163040     5071.46
    163080     5072.84
    163120     5074.32
    163160     5074.79
    163200     5075.54
    163240      5077.6
    163280     5077.96
    163320     5079.92
    163360     5081.12
    163400     5082.48
    163440     5084.43
    163480     5085.68
    163520     5086.11
    163560     5087.41
    163600     5088.67
    163640     5089.85
    163680     5090.62
    163720     5092.47
    163760     5093.81
    163800     5094.64
    163840     5096.33
    163880      5097.7
    163920     5099.19
    163960     5099.63
    164000     5100.38
    164040     5102.48
    164080      5102.8
    164120     5104.78
    164160     5105.98
    164200     5107.34
    164240      5109.3
    164280     5110.54
    164320     5110.97
    164360     5112.26
    164400     5113.53
    164440     5114.72
    164480     5115.47
    164520     5117.33
    164560     5118.68
    164600     5119.53
    164640     5121.18
    164680     5122.56
    164720     5124.03
    164760     5124.47
    164800     5125.25
    164840     5127.34
    164880     5127.66
    164920     5129.65
    164960     5130.84
    165000     5132.21
    165040     5134.15
    165080     5135.38
    165120     5135.83
    165160     5137.09
    165200     5138.38
    165240     5139.57
    165280     5140.31
    165320     5142.17
    165360     5143.54
    165400     5144.39
    165440     5146.06
    165480     5147.41
    165520     5148.89
    165560     5149.34
    165600     5150.08
    165640      5152.2
    165680     5152.52
    165720     5154.49
    165760     5155.68
    165800     5157.08
    165840     5159.01
    165880     5160.25
    165920      5160.7
    165960     5161.94
    166000     5163.25
    166040     5164.42
    166080     5165.17
    166120     5167.03
    166160      5168.4
    166200     5169.26
    166240     5170.93
    166280     5172.28
    166320     5173.75
    166360     5174.18
    166400     5174.92
    166440     5177.07
    166480     5177.38
    166520     5179.35
    166560     5180.54
    166600     5181.93
    166640     5183.88
    166680     5185.13
    166720     5185.58
    166760     5186.79
    166800     5188.12
    166840     5189.28
    166880     5190.02
    166920     5191.88
    166960     5193.29
    167000     5194.13
    167040     5195.77
    167080     5197.14
    167120      5198.6
    167160     5199.04
    167200     5199.77
    167240     5201.96
    167280     5202.26
    167320     5204.24
    167360     5205.45
    167400     5206.82
    167440     5208.75
    167480     5209.98
    167520     5210.46
    167560     5211.66
    167600        5213
    167640     5214.16
    167680     5214.89
    167720     5216.75
    167760     5218.14
    167800     5218.98
    167840     5220.65
    167880     5222.02
    167920     5223.46
    167960     5223.92
    168000     5224.65
    168040     5226.81
    168080      5227.1
    168120      5229.1
    168160      5230.3
    168200      5231.7
    168240     5233.61
    168280     5234.83
    168320     5235.32
    168360     5236.52
    168400     5237.85
    168440     5239.02
    168480     5239.73
    168520     5241.61
    168560     5242.98
    168600     5243.83
    168640     5245.49
    168680     5246.87
    168720     5248.34
    168760     5248.76
    168800      5249.5
    168840     5251.67
    168880     5251.98
    168920     5253.95
    168960     5255.13
    169000     5256.54
    169040     5258.47
    169080     5259.68
    169120     5260.19
    169160     5261.38
    169200     5262.73
    169240     5263.88
    169280     5264.61
    169320      5266.5
    169360     5267.86
    169400     5268.68
    169440     5270.37
    169480     5271.75
    169520     5273.23
    169560     5273.64
    169600     5274.35
    169640     5276.55
    169680     5276.84
    169720     5278.82
    169760     5280.01
    169800     5281.42
    169840     5283.36
    169880     5284.54
    169920     5285.06
    169960     5286.23
    170000      5287.6
    170040     5288.77
    170080     5289.47
    170120     5291.37
    170160     5292.72
    170200     5293.56
    170240     5295.23
    170280     5296.62
    170320     5298.11
    170360     5298.52
    170400     5299.23
    170440     5301.42
    170480     5301.71
    170520     5303.69
    170560     5304.88
    170600     5306.31
    170640     5308.25
    170680      5309.4
    170720     5309.92
    170760     5311.11
    170800     5312.48
    170840     5313.62
    170880     5314.32
    170920     5316.23
    170960     5317.58
    171000     5318.43
    171040     5320.11
    171080     5321.48
    171120     5322.99
    171160     5323.38
    171200      5324.1
    171240     5326.29
    171280      5326.6
    171320     5328.55
    171360     5329.74
    171400     5331.17
    171440     5333.11
    171480     5334.24
    171520     5334.78
    171560     5335.98
    171600     5337.34
    171640     5338.48
    171680     5339.19
    171720     5341.09
    171760     5342.44
    171800      5343.3
    171840     5344.97
    171880     5346.35
    171920     5347.86
    171960     5348.24
    172000     5348.97
    172040     5351.14
    172080     5351.44
    172120     5353.41
    172160      5354.6
    172200     5356.05
    172240     5357.97
    172280      5359.1
    172320     5359.63
    172360     5360.87
    172400     5362.21
    172440     5363.35
    172480     5364.06
    172520     5365.95
    172560      5367.3
    172600     5368.15
    172640     5369.82
    172680      5371.2
    172720     5372.75
    172760     5373.09
    172800     5373.83
    172840     5375.99
    172880     5376.32
    172920     5378.29
    172960     5379.45
    173000      5380.9
    173040     5382.84
    173080     5383.96
    173120     5384.46
    173160     5385.71
    173200     5387.07
    173240      5388.2
    173280     5388.92
    173320     5390.82
    173360     5392.18
    173400     5393.02
    173440     5394.68
    173480     5396.07
    173520     5397.63
    173560     5397.97
    173600      5398.7
    173640     5400.85
    173680     5401.19
    173720     5403.13
    173760     5404.31
    173800     5405.77
    173840     5407.69
    173880     5408.84
    173920     5409.31
    173960     5410.57
    174000     5411.94
    174040     5413.08
    174080     5413.77
    174120     5415.69
    174160     5417.04
    174200     5417.89
    174240     5419.54
    174280     5420.91
    174320      5422.5
    174360     5422.82
    174400     5423.57
    174440      5425.7
    174480     5426.05
    174520     5427.95
    174560     5429.17
    174600      5430.6
    174640     5432.55
    174680     5433.71
    174720     5434.16
    174760     5435.43
    174800     5436.79
    174840      5437.9
    174880     5438.63
    174920     5440.55
    174960     5441.89
    175000     5442.72
    175040     5444.37
    175080     5445.76
    175120     5447.34
    175160     5447.68
    175200     5448.42
    175240     5450.57
    175280     5450.89
    175320      5452.8
    175360     5454.02
    175400     5455.44
    175440     5457.39
    175480     5458.57
    175520     5459.02
    175560     5460.29
    175600     5461.65
    175640     5462.75
    175680      5463.5
    175720     5465.41
    175760     5466.75
    175800     5467.56
    175840     5469.26
    175880     5470.62
    175920     5472.21
    175960     5472.54
    176000     5473.28
    176040     5475.43
    176080     5475.79
    176120     5477.66
    176160     5478.89
    176200     5480.29
    176240     5482.26
    176280     5483.44
    176320     5483.86
    176360     5485.17
    176400     5486.51
    176440     5487.59
    176480     5488.35
    176520     5490.25
    176560      5491.6
    176600     5492.42
    176640     5494.13
    176680     5495.48
    176720     5497.07
    176760     5497.41
    176800      5498.1
    176840     5500.31
    176880     5500.65
    176920     5502.53
    176960     5503.75
    177000     5505.16
    177040     5507.14
    177080     5508.32
    177120     5508.72
    177160     5510.05
    177200     5511.38
    177240     5512.43
    177280     5513.24
    177320     5515.12
    177360     5516.47
    177400      5517.3
    177440     5519.01
    177480     5520.38
    177520     5521.94
    177560     5522.29
    177600     5522.99
    177640     5525.17
    177680     5525.51
    177720      5527.4
    177760      5528.6
    177800        5530
    177840     5532.01
    177880      5533.2
    177920     5533.58
    177960      5534.9
    178000     5536.23
    178040     5537.34
    178080     5538.12
    178120        5540
    178160     5541.32
    178200     5542.15
    178240     5543.86
    178280     5545.26
    178320     5546.82
    178360     5547.14
    178400     5547.87
    178440     5550.01
    178480     5550.35
    178520     5552.29
    178560     5553.43
    178600     5554.89
    178640     5556.86
    178680     5558.07
    178720     5558.44
    178760     5559.71
    178800     5561.07
    178840     5562.17
    178880     5562.99
    178920     5564.84
    178960     5566.15
    179000        5567
    179040     5568.69
    179080     5570.09
    179120     5571.67
    179160     5571.99
    179200      5572.7
    179240     5574.84
    179280     5575.18
    179320     5577.13
    179360     5578.29
    179400     5579.72
    179440     5581.71
    179480     5582.93
    179520     5583.29
    179560     5584.54
    179600     5585.88
    179640     5587.02
    179680      5587.8
    179720     5589.69
    179760     5590.97
    179800     5591.84
    179840     5593.54
    179880     5594.91
    179920     5596.52
    179960      5596.8
    180000     5597.51
    180040     5599.68
    180080     5599.99
    180120     5601.95
    180160     5603.12
    180200     5604.55
    180240     5606.55
    180280     5607.76
    180320     5608.11
    180360     5609.35
    180400     5610.71
    180440     5611.87
    180480     5612.64
    180520     5614.53
    180560     5615.81
    180600     5616.68
    180640     5618.38
    180680     5619.73
    180720     5621.35
    180760     5621.65
    180800     5622.33
    180840     5624.49
    180880     5624.81
    180920     5626.76
    180960     5627.94
    181000     5629.35
    181040     5631.35
    181080     5632.57
    181120     5632.92
    181160     5634.17
    181200     5635.54
    181240     5636.67
    181280     5637.44
    181320     5639.32
    181360      5640.6
    181400     5641.48
    181440     5643.16
    181480     5644.54
    181520     5646.14
    181560     5646.43
    181600     5647.11
    181640     5649.28
    181680     5649.61
    181720     5651.55
    181760     5652.74
    181800     5654.15
    181840     5656.16
    181880     5657.39
    181920     5657.71
    181960     5658.96
    182000     5660.33
    182040     5661.47
    182080     5662.25
    182120     5664.14
    182160     5665.45
    182200      5666.3
    182240     5667.97
    182280     5669.39
    182320     5670.96
    182360     5671.26
    182400     5671.94
    182440     5674.12
    182480     5674.42
    182520     5676.39
    182560     5677.55
    182600     5678.94
    182640     5680.98
    182680     5682.22
    182720     5682.52
    182760      5683.8
    182800     5685.14
    182840      5686.3
    182880     5687.08
    182920     5688.96
    182960     5690.28
    183000     5691.11
    183040     5692.79
    183080     5694.23
    183120     5695.77
    183160     5696.08
    183200     5696.79
    183240     5698.93
    183280     5699.21
    183320     5701.21
    183360     5702.35
    183400     5703.74
    183440     5705.79
    183480     5707.03
    183520     5707.32
    183560     5708.61
    183600     5709.94
    183640     5711.11
    183680     5711.87
    183720     5713.78
    183760     5715.11
    183800      5715.9
    183840      5717.6
    183880     5719.05
    183920     5720.58
    183960     5720.88
    184000     5721.59
    184040     5723.72
    184080     5724.03
    184120     5726.04
    184160     5727.13
    184200     5728.53
    184240     5730.63
    184280     5731.88
    184320     5732.13
    184360     5733.41
    184400     5734.73
    184440     5735.91
    184480      5736.7
    184520     5738.57
    184560     5739.92
    184600     5740.71
    184640     5742.42
    184680     5743.88
    184720     5745.39
    184760     5745.67
    184800      5746.4
    184840     5748.56
    184880     5748.82
    184920     5750.87
    184960     5751.97
    185000     5753.35
    185040     5755.45
    185080     5756.71
    185120     5756.94
    185160     5758.25
    185200     5759.53
    185240     5760.71
    185280     5761.52
    185320     5763.38
    185360     5764.74
    185400     5765.53
    185440     5767.23
    185480     5768.69
    185520     5770.21
    185560      5770.5
    185600     5771.21
    185640      5773.4
    185680     5773.62
    185720     5775.68
    185760     5776.77
    185800     5778.16
    185840     5780.27
    185880     5781.52
    185920     5781.74
    185960     5783.08
    186000     5784.36
    186040     5785.51
    186080     5786.35
    186120     5788.19
    186160     5789.55
    186200     5790.32
    186240     5792.03
    186280     5793.49
    186320     5795.04
    186360     5795.32
    186400     5796.02
    186440     5798.21
    186480     5798.46
    186520     5800.51
    186560      5801.6
    186600     5802.95
    186640     5805.08
    186680     5806.33
    186720     5806.55
    186760     5807.87
    186800      5809.2
    186840     5810.34
    186880     5811.17
    186920        5813
    186960     5814.34
    187000     5815.14
    187040     5816.85
    187080     5818.31
    187120     5819.83
    187160     5820.11
    187200     5820.84
    187240     5823.01
    187280     5823.28
    187320     5825.32
    187360     5826.41
    187400     5827.77
    187440      5829.9
    187480     5831.14
    187520     5831.37
    187560     5832.69
    187600        5834
    187640     5835.16
    187680     5835.98
    187720      5837.8
    187760     5839.13
    187800     5839.92
    187840     5841.63
    187880     5843.12
    187920     5844.66
    187960     5844.92
    188000     5845.63
    188040     5847.82
    188080     5848.09
    188120     5850.11
    188160      5851.2
    188200     5852.59
    188240      5854.7
    188280     5855.96
    188320     5856.19
    188360     5857.52
    188400     5858.78
    188440     5859.96
    188480     5860.79
    188520     5862.62
    188560     5863.93
    188600     5864.73
    188640     5866.44
    188680     5867.95
    188720     5869.48
    188760     5869.74
    188800     5870.47
    188840     5872.67
    188880     5872.91
    188920     5874.96
    188960     5876.04
    189000     5877.43
    189040     5879.54
    189080      5880.8
    189120     5881.01
    189160     5882.33
    189200     5883.61
    189240     5884.76
    189280     5885.62
    189320     5887.43
    189360     5888.75
    189400     5889.59
    189440     5891.27
    189480     5892.79
    189520     5894.31
    189560     5894.58
    189600     5895.32
    189640     5897.48
    189680     5897.76
    189720     5899.81
    189760     5900.88
    189800     5902.27
    189840     5904.38
    189880     5905.64
    189920     5905.83
    189960     5907.17
    190000     5908.44
    190040     5909.59
    190080     5910.46
    190120     5912.24
    190160     5913.58
    190200      5914.4
    190240     5916.12
    190280     5917.63
    190320     5919.15
    190360     5919.42
    190400     5920.16
    190440     5922.33
    190480     5922.61
    190520     5924.65
    190560     5925.71
    190600     5927.13
    190640     5929.23
    190680      5930.5
    190720     5930.68
    190760        5932
    190800     5933.31
    190840     5934.45
    190880     5935.31
    190920     5937.12
    190960     5938.42
    191000     5939.25
    191040     5940.98
    191080     5942.49
    191120     5944.02
    191160     5944.29
    191200     5945.02
    191240     5947.16
    191280     5947.43
    191320     5949.51
    191360     5950.54
    191400     5951.99
    191440     5954.08
    191480     5955.36
    191520     5955.53
    191560     5956.85
    191600     5958.15
    191640      5959.3
    191680     5960.17
    191720     5961.96
    191760     5963.28
    191800      5964.1
    191840     5965.81
    191880     5967.35
    191920     5968.88
    191960     5969.15
    192000     5969.85
    192040     5972.02
    192080     5972.29
    192120     5974.37
    192160     5975.38
    192200     5976.81
    192240     5978.95
    192280     5980.23
    192320     5980.38
    192360     5981.68
    192400     5983.01
    192440     5984.14
    192480     5984.99
    192520     5986.81
    192560     5988.14
    192600     5988.94
    192640     5990.67
    192680     5992.19
    192720     5993.76
    192760     5993.98
    192800     5994.71
    192840     5996.83
    192880     5997.13
    192920      5999.2
    192960     6000.22
    193000     6001.65
    193040     6003.82
    193080     6005.11
    193120     6005.24
    193160     6006.53
    193200     6007.85
    193240        6009
    193280     6009.85
    193320     6011.67
    193360     6012.98
    193400     6013.81
    193440     6015.54
    193480     6017.03
    193520     6018.62
    193560     6018.83
    193600     6019.55
    193640     6021.67
    193680     6021.95
    193720     6024.04
    193760     6025.06
    193800     6026.48
    193840     6028.65
    193880     6029.95
    193920     6030.07
    193960     6031.36
    194000      6032.7
    194040     6033.83
    194080     6034.69
    194120     6036.49
    194160     6037.82
    194200     6038.64
    194240     6040.41
    194280     6041.89
    194320     6043.48
    194360     6043.67
    194400     6044.37
    194440     6046.55
    194480     6046.79
    194520     6048.88
    194560     6049.91
    194600      6051.3
    194640     6053.48
    194680     6054.81
    194720     6054.89
    194760     6056.21
    194800     6057.55
    194840     6058.66
    194880     6059.52
    194920     6061.33
    194960     6062.65
    195000     6063.48
    195040     6065.25
    195080     6066.77
    195120     6068.31
    195160      6068.5
    195200     6069.23
    195240     6071.41
    195280     6071.64
    195320     6073.73
    195360     6074.75
    195400     6076.14
    195440     6078.34
    195480     6079.69
    195520     6079.75
    195560     6081.06
    195600     6082.41
    195640      6083.5
    195680     6084.39
    195720     6086.16
    195760     6087.53
    195800     6088.36
    195840     6090.09
    195880     6091.65
    195920     6093.18
    195960     6093.37
    196000     6094.09
    196040     6096.28
    196080     6096.51
    196120      6098.6
    196160     6099.63
    196200     6101.02
    196240      6103.2
    196280     6104.56
    196320      6104.6
    196360     6105.92
    196400     6107.27
    196440     6108.37
    196480     6109.24
    196520        6111
    196560      6112.4
    196600     6113.21
    196640     6114.95
    196680     6116.53
    196720     6118.05
    196760     6118.23
    196800     6118.95
    196840     6121.15
    196880     6121.35
    196920     6123.47
    196960      6124.5
    197000     6125.87
    197040     6128.05
    197080     6129.42
    197120     6129.45
    197160     6130.76
    197200      6132.1
    197240      6133.2
    197280      6134.1
    197320     6135.84
    197360     6137.22
    197400     6138.05
    197440     6139.81
    197480     6141.39
    197520     6142.88
    197560     6143.08
    197600     6143.81
    197640        6146
    197680     6146.21
    197720     6148.31
    197760     6149.38
    197800     6150.73
    197840     6152.92
    197880     6154.25
    197920     6154.33
    197960      6155.6
    198000     6156.95
    198040     6158.05
    198080     6158.93
    198120     6160.67
    198160     6162.03
    198200     6162.91
    198240     6164.66
    198280     6166.24
    198320      6167.7
    198360     6167.94
    198400     6168.67
    198440     6170.89
    198480     6171.07
    198520     6173.15
    198560     6174.24
    198600      6175.6
    198640      6177.8
    198680     6179.13
    198720     6179.21
    198760     6180.48
    198800      6181.8
    198840     6182.89
    198880      6183.8
    198920     6185.54
    198960      6186.9
    199000     6187.77
    199040     6189.53
    199080     6191.16
    199120     6192.58
    199160     6192.82
    199200     6193.55
    199240     6195.76
    199280     6195.97
    199320     6198.07
    199360     6199.13
    199400     6200.45
    199440      6202.7
    199480     6204.03
    199520      6204.1
    199560     6205.39
    199600     6206.67
    199640     6207.77
    199680     6208.68
    199720     6210.44
    199760     6211.78
    199800     6212.65
    199840     6214.45
    199880     6216.02
    199920     6217.46
    199960     6217.71
    200000     6218.41
    200040     6220.63
    200080     6220.86
    200120     6222.93
    200160     6224.01
    200200     6225.32
    200240     6227.58
    200280     6228.91
    200320     6228.98
    200360     6230.28
    200400     6231.55
    200440     6232.65
    200480     6233.57
    200520     6235.32
    200560     6236.66
    200600     6237.51
    200640     6239.33
    200680     6240.92
    200720     6242.33
    200760      6242.6
    200800     6243.29
    200840     6245.51
    200880     6245.73
    200920     6247.82
    200960     6248.92
    201000      6250.2
    201040     6252.48
    201080     6253.82
    201120      6253.9
    201160     6255.17
    201200     6256.45
    201240     6257.53
    201280     6258.44
    201320     6260.19
    201360     6261.58
    201400     6262.41
    201440     6264.26
    201480     6265.84
    201520     6267.22
    201560     6267.49
    201600      6268.2
    201640     6270.37
    201680     6270.61
    201720     6272.73
    201760     6273.83
    201800      6275.1
    201840     6277.36
    201880     6278.71
    201920     6278.79
    201960     6280.07
    202000     6281.37
    202040     6282.42
    202080     6283.34
    202120      6285.1
    202160     6286.49
    202200     6287.32
    202240     6289.13
    202280     6290.76
    202320     6292.15
    202360     6292.41
    202400     6293.12
    202440      6295.3
    202480     6295.53
    202520     6297.65
    202560     6298.72
    202600        6300
    202640     6302.27
    202680     6303.62
    202720     6303.69
    202760     6304.99
    202800     6306.26
    202840     6307.34
    202880     6308.24
    202920     6310.02
    202960     6311.44
    203000     6312.23
    203040     6314.04
    203080     6315.66
    203120     6317.07
    203160     6317.33
    203200     6318.03
    203240     6320.21
    203280     6320.43
    203320     6322.53
    203360     6323.64
    203400      6324.9
    203440     6327.19
    203480     6328.54
    203520      6328.6
    203560     6329.93
    203600      6331.2
    203640     6332.25
    203680     6333.17
    203720     6334.96
    203760     6336.36
    203800     6337.16
    203840     6338.97
    203880     6340.61
    203920        6342
    203960     6342.26
    204000     6342.97
    204040     6345.18
    204080     6345.38
    204120     6347.49
    204160     6348.57
    204200     6349.84
    204240     6352.11
    204280     6353.49
    204320     6353.52
    204360     6354.86
    204400     6356.13
    204440     6357.19
    204480     6358.11
    204520      6359.9
    204560     6361.29
    204600     6362.08
    204640     6363.89
    204680     6365.57
    204720     6366.92
    204760     6367.19
    204800     6367.89
    204840     6370.09
    204880     6370.31
    204920     6372.42
    204960     6373.48
    205000     6374.78
    205040     6377.07
    205080     6378.43
    205120     6378.49
    205160     6379.82
    205200     6381.07
    205240     6382.14
    205280     6383.02
    205320     6384.82
    205360     6386.21
    205400     6387.02
    205440     6388.82
    205480      6390.5
    205520     6391.88
    205560     6392.13
    205600     6392.83
    205640     6395.03
    205680     6395.23
    205720     6397.35
    205760     6398.39
    205800     6399.72
    205840        6402
    205880     6403.34
    205920     6403.43
    205960     6404.74
    206000        6406
    206040     6407.07
    206080     6407.96
    206120     6409.74
    206160     6411.14
    206200     6411.94
    206240     6413.75
    206280     6415.43
    206320     6416.78
    206360     6417.02
    206400     6417.74
    206440     6419.94
    206480     6420.14
    206520     6422.27
    206560     6423.29
    206600     6424.62
    206640     6426.93
    206680     6428.26
    206720     6428.37
    206760     6429.65
    206800     6430.92
    206840        6432
    206880     6432.89
    206920     6434.65
    206960     6436.05
    207000     6436.85
    207040     6438.65
    207080     6440.34
    207120     6441.69
    207160     6441.94
    207200     6442.68
    207240     6444.86
    207280     6445.06
    207320     6447.19
    207360     6448.22
    207400     6449.53
    207440     6451.85
    207480     6453.15
    207520     6453.25
    207560     6454.57
    207600     6455.83
    207640      6456.9
    207680     6457.76
    207720     6459.55
    207760     6460.93
    207800     6461.75
    207840     6463.56
    207880     6465.22
    207920     6466.58
    207960     6466.82
    208000     6467.57
    208040     6469.73
    208080     6469.99
    208120     6472.08
    208160     6473.09
    208200     6474.43
    208240     6476.75
    208280     6478.06
    208320     6478.14
    208360     6479.46
    208400     6480.73
    208440     6481.81
    208480     6482.68
    208520     6484.44
    208560     6485.81
    208600     6486.66
    208640     6488.46
    208680     6490.13
    208720     6491.48
    208760     6491.74
    208800     6492.44
    208840     6494.62
    208880     6494.89
    208920     6496.99
    208960     6497.96
    209000      6499.3
    209040     6501.62
    209080     6502.97
    209120     6503.01
    209160     6504.35
    209200     6505.61
    209240     6506.69
    209280     6507.56
    209320     6509.32
    209360     6510.65
    209400     6511.55
    209440     6513.35
    209480     6515.03
    209520     6516.37
    209560     6516.66
    209600     6517.34
    209640     6519.52
    209680     6519.77
    209720      6521.9
    209760     6522.88
    209800      6524.2
    209840     6526.54
    209880     6527.89
    209920     6527.92
    209960     6529.25
    210000     6530.53
    210040     6531.61
    210080     6532.47
    210120     6534.24
    210160     6535.57
    210200     6536.48
    210240     6538.27
    210280     6539.98
    210320     6541.29
    210360      6541.6
    210400     6542.29
    210440     6544.44
    210480     6544.65
    210520      6546.8
    210560     6547.81
    210600     6549.11
    210640     6551.46
    210680     6552.83
    210720     6552.84
    210760     6554.19
    210800     6555.43
    210840     6556.54
    210880     6557.38
    210920     6559.18
    210960     6560.48
    211000     6561.39
    211040     6563.17
    211080     6564.91
    211120     6566.19
    211160     6566.52
    211200      6567.2
    211240     6569.34
    211280     6569.55
    211320      6571.7
    211360     6572.73
    211400     6574.01
    211440     6576.39
    211480     6577.73
    211520     6577.75
    211560      6579.1
    211600     6580.33
    211640      6581.4
    211680     6582.28
    211720     6584.08
    211760     6585.41
    211800     6586.32
    211840     6588.07
    211880      6589.8
    211920      6591.1
    211960     6591.42
    212000     6592.09
    212040     6594.24
    212080     6594.46
    212120     6596.58
    212160     6597.66
    212200     6598.93
    212240     6601.31
    212280      6602.6
    212320     6602.68
    212360     6603.99
    212400     6605.24
    212440     6606.29
    212480      6607.2
    212520     6608.99
    212560     6610.33
    212600     6611.22
    212640     6612.94
    212680     6614.72
    212720     6616.02
    212760     6616.33
    212800     6616.98
    212840     6619.13
    212880     6619.38
    212920     6621.49
    212960     6622.58
    213000     6623.82
    213040     6626.21
    213080     6627.51
    213120     6627.58
    213160      6628.9
    213200     6630.15
    213240     6631.19
    213280      6632.1
    213320     6633.91
    213360     6635.25
    213400     6636.12
    213440     6637.85
    213480     6639.64
    213520     6640.88
    213560     6641.25
    213600     6641.87
    213640     6644.03
    213680     6644.27
    213720     6646.41
    213760     6647.48
    213800     6648.73
    213840     6651.11
    213880     6652.36
    213920     6652.44
    213960     6653.78
    214000     6655.03
    214040     6656.08
    214080     6656.98
    214120     6658.81
    214160     6660.14
    214200        6661
    214240     6662.75
    214280     6664.53
    214320     6665.77
    214360     6666.15
    214400     6666.75
    214440     6668.93
    214480     6669.18
    214520     6671.29
    214560     6672.38
    214600     6673.64
    214640     6675.97
    214680     6677.24
    214720     6677.28
    214760     6678.65
    214800     6679.93
    214840     6680.97
    214880     6681.84
    214920     6683.67
    214960     6685.01
    215000     6685.86
    215040      6687.6
    215080      6689.4
    215120     6690.63
    215160        6691
    215200     6691.59
    215240      6693.8
    215280     6694.04
    215320     6696.15
    215360     6697.27
    215400     6698.52
    215440     6700.82
    215480     6702.09
    215520     6702.16
    215560     6703.51
    215600     6704.79
    215640     6705.84
    215680     6706.68
    215720     6708.58
    215760     6709.86
    215800     6710.72
    215840     6712.46
    215880     6714.26
    215920     6715.49
    215960     6715.86
    216000     6716.45
    216040     6718.65
    216080     6718.89
    216120     6721.01
    216160     6722.14
    216200     6723.38
    216240     6725.68
    216280     6726.98
    216320     6727.04
    216360     6728.38
    216400     6729.65
    216440     6730.69
    216480     6731.51
    216520     6733.45
    216560     6734.73
    216600     6735.59
    216640     6737.31
    216680      6739.1
    216720     6740.35
    216760     6740.71
    216800      6741.3
    216840      6743.5
    216880     6743.74
    216920     6745.89
    216960        6747
    217000     6748.24
    217040     6750.54
    217080     6751.85
    217120      6751.9
    217160     6753.21
    217200     6754.52
    217240     6755.58
    217280     6756.35
    217320      6758.3
    217360     6759.61
    217400     6760.44
    217440     6762.15
    217480     6763.93
    217520     6765.22
    217560     6765.58
    217600     6766.15
    217640     6768.36
    217680     6768.61
    217720     6770.74
    217760     6771.85
    217800     6773.09
    217840     6775.38
    217880     6776.68
    217920     6776.72
    217960     6778.07
    218000     6779.36
    218040     6780.45
    218080     6781.19
    218120     6783.16
    218160     6784.46
    218200     6785.28
    218240     6786.99
    218280     6788.78
    218320     6790.07
    218360      6790.4
    218400     6790.99
    218440     6793.21
    218480     6793.44
    218520     6795.61
    218560      6796.7
    218600     6797.95
    218640     6800.25
    218680     6801.56
    218720     6801.58
    218760     6802.92
    218800     6804.22
    218840     6805.29
    218880     6806.05
    218920     6808.04
    218960     6809.32
    219000     6810.16
    219040     6811.85
    219080     6813.62
    219120     6814.93
    219160     6815.26
    219200     6815.84
    219240     6818.08
    219280     6818.28
    219320     6820.47
    219360     6821.57
    219400     6822.84
    219440     6825.16
    219480     6826.44
    219520     6826.43
    219560     6827.79
    219600      6829.1
    219640     6830.18
    219680     6830.93
    219720     6832.92
    219760     6834.16
    219800     6835.04
    219840     6836.74
    219880     6838.52
    219920     6839.82
    219960     6840.15
    220000     6840.66
    220040     6842.95
    220080     6843.15
    220120     6845.35
    220160     6846.43
    220200      6847.7
    220240     6849.99
    220280     6851.31
    220320     6851.28
    220360     6852.65
    220400     6853.96
    220440     6855.02
    220480     6855.76
    220520     6857.77
    220560     6859.02
    220600     6859.91
    220640     6861.61
    220680     6863.39
    220720     6864.69
    220760     6865.04
    220800     6865.53
    220840     6867.78
    220880     6868.01
    220920     6870.22
    220960     6871.31
    221000     6872.57
    221040     6874.88
    221080     6876.17
    221120     6876.13
    221160     6877.51
    221200     6878.81
    221240     6879.92
    221280     6880.63
    221320     6882.64
    221360     6883.88
    221400      6884.8
    221440     6886.47
    221480     6888.26
    221520     6889.54
    221560      6889.9
    221600      6890.4
    221640     6892.65
    221680     6892.88
    221720     6895.06
    221760     6896.19
    221800     6897.42
    221840     6899.73
    221880     6901.04
    221920     6901.01
    221960     6902.36
    222000     6903.67
    222040      6904.8
    222080     6905.47
    222120     6907.48
    222160     6908.77
    222200     6909.66
    222240     6911.31
    222280     6913.09
    222320     6914.41
    222360     6914.77
    222400     6915.26
    222440     6917.51
    222480     6917.73
    222520     6919.91
    222560     6921.05
    222600     6922.31
    222640      6924.6
    222680     6925.92
    222720     6925.87
    222760     6927.24
    222800     6928.55
    222840     6929.67
    222880     6930.35
    222920     6932.36
    222960     6933.64
    223000     6934.52
    223040      6936.2
    223080        6938
    223120     6939.27
    223160     6939.63
    223200     6940.16
    223240     6942.39
    223280     6942.63
    223320     6944.79
    223360     6945.98
    223400     6947.22
    223440      6949.5
    223480     6950.81
    223520     6950.78
    223560     6952.16
    223600     6953.46
    223640     6954.54
    223680      6955.2
    223720     6957.23
    223760     6958.53
    223800     6959.41
    223840     6961.11
    223880     6962.86
    223920     6964.15
    223960     6964.51
    224000     6965.04
    224040     6967.27
    224080     6967.47
    224120     6969.65
    224160     6970.85
    224200      6972.1
    224240     6974.36
    224280     6975.69
    224320     6975.67
    224360     6977.02
    224400     6978.31
    224440     6979.42
    224480     6980.08
    224520     6982.09
    224560     6983.42
    224600     6984.28
    224640     6985.96
    224680     6987.74
    224720        6989
    224760     6989.36
    224800     6989.87
    224840     6992.14
    224880     6992.35
    224920     6994.52
    224960     6995.73
    225000     6996.99
    225040     6999.25
    225080     7000.57
    225120     7000.55
    225160      7001.9
    225200     7003.23
    225240     7004.28
    225280     7004.98
    225320     7006.96
    225360     7008.31
    225400     7009.17
    225440     7010.86
    225480      7012.6
    225520      7013.9
    225560     7014.24
    225600      7014.7
    225640     7017.04
    225680     7017.23
    225720     7019.42
    225760     7020.64
    225800     7021.84
    225840     7024.11
    225880     7025.48
    225920     7025.42
    225960     7026.77
    226000      7028.1
    226040     7029.17
    226080     7029.87
    226120     7031.86
    226160     7033.21
    226200     7034.05
    226240     7035.77
    226280     7037.52
    226320     7038.78
    226360     7039.15
    226400     7039.58
    226440     7041.94
    226480     7042.15
    226520     7044.36
    226560     7045.54
    226600     7046.73
    226640     7049.02
    226680      7050.4
    226720     7050.33
    226760     7051.68
    226800     7053.03
    226840     7054.05
    226880     7054.76
    226920     7056.76
    226960     7058.09
    227000      7058.9
    227040     7060.63
    227080     7062.42
    227120     7063.66
    227160     7064.05
    227200     7064.45
    227240     7066.81
    227280     7067.04
    227320     7069.25
    227360     7070.43
    227400     7071.62
    227440     7073.91
    227480     7075.33
    227520     7075.24
    227560     7076.58
    227600     7077.89
    227640     7078.91
    227680     7079.63
    227720     7081.62
    227760     7082.96
    227800      7083.8
    227840     7085.54
    227880     7087.32
    227920     7088.53
    227960     7088.91
    228000     7089.32
    228040      7091.7
    228080      7091.9
    228120     7094.15
    228160     7095.33
    228200      7096.5
    228240     7098.82
    228280     7100.22
    228320     7100.14
    228360     7101.45
    228400      7102.8
    228440     7103.83
    228480     7104.54
    228520     7106.53
    228560     7107.85
    228600     7108.76
    228640     7110.44
    228680     7112.24
    228720     7113.45
    228760     7113.81
    228800     7114.27
    228840     7116.58
    228880     7116.79
    228920     7119.05
    228960     7120.25
    229000     7121.41
    229040     7123.75
    229080     7125.15
    229120     7125.03
    229160     7126.37
    229200      7127.7
    229240     7128.73
    229280     7129.47
    229320     7131.41
    229360     7132.73
    229400     7133.65
    229440     7135.28
    229480     7137.16
    229520     7138.36
    229560     7138.72
    229600     7139.17
    229640     7141.51
    229680     7141.72
    229720     7143.97
    229760     7145.17
    229800     7146.32
    229840     7148.68
    229880     7150.06
    229920     7149.93
    229960      7151.3
    230000     7152.62
    230040     7153.67
    230080     7154.37
    230120     7156.31
    230160     7157.64
    230200     7158.56
    230240     7160.22
    230280     7162.07
    230320     7163.28
    230360     7163.58
    230400     7164.09
    230440     7166.43
    230480     7166.64
    230520     7168.91
    230560     7170.08
    230600     7171.23
    230640     7173.62
    230680     7174.98
    230720     7174.86
    230760     7176.24
    230800      7177.5
    230840     7178.58
    230880     7179.27
    230920     7181.23
    230960     7182.54
    231000     7183.46
    231040     7185.16
    231080     7187.01
    231120     7188.23
    231160     7188.51
    231200     7189.02
    231240     7191.33
    231280     7191.54
    231320     7193.84
    231360     7195.02
    231400     7196.15
    231440     7198.53
    231480     7199.91
    231520     7199.76
    231560     7201.15
    231600     7202.41
    231640     7203.48
    231680     7204.18
    231720     7206.14
    231760     7207.48
    231800     7208.38
    231840     7210.07
    231880      7211.9
    231920     7213.12
    231960     7213.38
    232000     7213.92
    232040     7216.25
    232080     7216.49
    232120     7218.79
    232160     7219.96
    232200      7221.1
    232240     7223.45
    232280     7224.87
    232320     7224.65
    232360     7226.05
    232400     7227.32
    232440      7228.4
    232480     7229.12
    232520     7231.08
    232560      7232.4
    232600     7233.28
    232640     7234.97
    232680     7236.81
    232720     7238.04
    232760     7238.28
    232800     7238.83
    232840     7241.17
    232880     7241.42
    232920     7243.75
    232960     7244.89
    233000     7246.02
    233040     7248.39
    233080     7249.78
    233120     7249.59
    233160     7250.96
    233200     7252.25
    233240     7253.31
    233280     7254.05
    233320     7255.99
    233360     7257.34
    233400     7258.21
    233440     7259.88
    233480     7261.75
    233520     7262.98
    233560     7263.21
    233600     7263.76
    233640     7266.08
    233680      7266.3
    233720     7268.67
    233760     7269.76
    233800     7270.92
    233840     7273.32
    233880     7274.76
    233920     7274.53
    233960     7275.89
    234000     7277.19
    234040     7278.26
    234080     7278.99
    234120     7280.92
    234160     7282.27
    234200     7283.13
    234240     7284.81
    234280     7286.67
    234320     7287.91
    234360     7288.11
    234400     7288.71
    234440     7291.03
    234480     7291.21
    234520     7293.61
    234560     7294.67
    234600     7295.85
    234640     7298.27
    234680     7299.67
    234720     7299.48
    234760     7300.82
    234800     7302.11
    234840     7303.18
    234880     7303.92
    234920     7305.85
    234960     7307.16
    235000     7308.06
    235040     7309.73
    235080     7311.58
    235120     7312.82
    235160     7313.03
    235200     7313.67
    235240     7315.96
    235280     7316.17
    235320     7318.57
    235360     7319.63
    235400     7320.81
    235440     7323.22
    235480     7324.62
    235520     7324.39
    235560     7325.76
    235600     7327.05
    235640     7328.15
    235680     7328.87
    235720      7330.8
    235760     7332.11
    235800     7332.99
    235840     7334.67
    235880     7336.54
    235920     7337.77
    235960     7337.96
    236000      7338.6
    236040      7340.9
    236080     7341.13
    236120     7343.58
    236160     7344.61
    236200     7345.79
    236240     7348.18
    236280     7349.61
    236320     7349.36
    236360     7350.75
    236400     7352.01
    236440      7353.1
    236480      7353.8
    236520     7355.79
    236560     7357.07
    236600     7357.98
    236640     7359.68
    236680     7361.51
    236720     7362.74
    236760     7362.94
    236800     7363.56
    236840     7365.84
    236880     7366.09
    236920     7368.54
    236960     7369.56
    237000     7370.75
    237040     7373.13
    237080     7374.55
    237120     7374.34
    237160     7375.71
    237200     7376.98
    237240     7378.06
    237280     7378.76
    237320     7380.73
    237360     7382.01
    237400     7382.94
    237440     7384.66
    237480     7386.49
    237520     7387.68
    237560     7387.87
    237600     7388.47
    237640      7390.8
    237680     7391.05
    237720     7393.49
    237760     7394.52
    237800     7395.71
    237840     7398.09
    237880     7399.47
    237920     7399.28
    237960     7400.67
    238000     7401.94
    238040     7402.99
    238080     7403.73
    238120     7405.68
    238160     7406.98
    238200     7407.91
    238240     7409.64
    238280     7411.46
    238320     7412.65
    238360     7412.82
    238400     7413.44
    238440     7415.76
    238480        7416
    238520     7418.47
    238560     7419.49
    238600     7420.67
    238640     7423.03
    238680      7424.4
    238720     7424.23
    238760     7425.61
    238800     7426.88
    238840     7427.95
    238880     7428.66
    238920     7430.63
    238960      7431.9
    239000     7432.86
    239040     7434.58
    239080     7436.39
    239120     7437.58
    239160     7437.76
    239200     7438.36
    239240     7440.68
    239280     7440.91
    239320      7443.4
    239360     7444.43
    239400     7445.63
    239440     7447.96
    239480     7449.38
    239520     7449.18
    239560      7450.6
    239600     7451.82
    239640     7452.86
    239680     7453.62
    239720     7455.58
    239760     7456.83
    239800      7457.8
    239840     7459.49
    239880     7461.32
    239920     7462.51
    239960     7462.69
    240000      7463.3
    240040     7465.61
    240080     7465.85
    240120     7468.36
    240160     7469.35
    240200     7470.57
    240240     7472.91
    240280     7474.32
    240320      7474.1
    240360     7475.51
    240400     7476.72
    240440     7477.81
    240480     7478.51
    240520     7480.49
    240560     7481.79
    240600     7482.72
    240640     7484.42
    240680     7486.23
    240720     7487.41
    240760     7487.62
    240800     7488.23
    240840     7490.52
    240880     7490.77
    240920     7493.32
    240960     7494.27
    241000      7495.5
    241040     7497.85
    241080     7499.26
    241120     7499.04
    241160     7500.44
    241200     7501.65
    241240     7502.77
    241280     7503.43
    241320     7505.43
    241360      7506.7
    241400     7507.65
    241440     7509.29
    241480     7511.14
    241520     7512.34
    241560     7512.53
    241600     7513.17
    241640     7515.45
    241680     7515.69
    241720     7518.27
    241760     7519.22
    241800     7520.43
    241840     7522.79
    241880     7524.23
    241920     7523.99
    241960     7525.36
    242000     7526.58
    242040     7527.71
    242080     7528.36
    242120     7530.36
    242160     7531.66
    242200     7532.57
    242240     7534.26
    242280     7536.09
    242320     7537.29
    242360     7537.44
    242400     7538.09
    242440     7540.39
    242480     7540.64
    242520     7543.18
    242560     7544.17
    242600      7545.4
    242640     7547.69
    242680     7549.17
    242720     7548.93
    242760     7550.26
    242800     7551.49
    242840      7552.6
    242880     7553.28
    242920     7555.29
    242960      7556.6
    243000     7557.53
    243040     7559.17
    243080     7561.02
    243120     7562.24
    243160     7562.39
    243200        7563
    243240     7565.29
    243280     7565.56
    243320     7568.12
    243360     7569.08
    243400      7570.3
    243440     7572.63
    243480     7574.13
    243520     7573.86
    243560      7575.2
    243600     7576.43
    243640     7577.51
    243680     7578.18
    243720     7580.23
    243760     7581.52
    243800     7582.44
    243840     7584.09
    243880     7585.93
    243920     7587.18
    243960     7587.31
    244000     7587.91
    244040     7590.18
    244080     7590.47
    244120     7593.05
    244160     7594.01
    244200     7595.17
    244240     7597.59
    244280     7599.08
    244320     7598.75
    244360     7600.13
    244400     7601.36
    244440     7602.44
    244480     7603.11
    244520     7605.17
    244560     7606.44
    244600     7607.37
    244640        7609
    244680     7610.87
    244720     7612.12
    244760     7612.26
    244800     7612.83
    244840      7615.1
    244880     7615.39
    244920        7618
    244960     7618.93
    245000     7620.06
    245040     7622.51
    245080     7624.01
    245120     7623.69
    245160     7625.05
    245200     7626.31
    245240     7627.37
    245280     7628.06
    245320     7630.11
    245360     7631.39
    245400     7632.29
    245440     7633.91
    245480     7635.84
    245520     7637.08
    245560     7637.18
    245600     7637.77
    245640     7640.02
    245680     7640.25
    245720     7642.94
    245760     7643.86
    245800     7644.96
    245840     7647.46
    245880     7648.94
    245920     7648.57
    245960     7649.99
    246000     7651.26
    246040     7652.31
    246080        7653
    246120     7655.04
    246160      7656.3
    246200     7657.21
    246240     7658.82
    246280     7660.78
    246320        7662
    246360      7662.1
    246400     7662.71
    246440     7664.98
    246480     7665.19
    246520     7667.86
    246560     7668.78
    246600     7669.91
    246640     7672.44
    246680     7673.89
    246720     7673.53
    246760     7674.96
    246800     7676.21
    246840     7677.24
    246880     7677.99
    246920     7679.97
    246960     7681.24
    247000     7682.19
    247040     7683.77
    247080     7685.73
    247120     7686.93
    247160     7687.05
    247200     7687.67
    247240     7689.93
    247280     7690.14
    247320     7692.85
    247360     7693.72
    247400     7694.87
    247440      7697.4
    247480     7698.83
    247520     7698.49
    247560     7699.87
    247600     7701.17
    247640     7702.18
    247680     7702.92
    247720      7704.9
    247760     7706.18
    247800     7707.15
    247840     7708.71
    247880     7710.67
    247920     7711.92
    247960     7712.01
    248000     7712.62
    248040      7714.9
    248080     7715.05
    248120     7717.77
    248160     7718.71
    248200     7719.82
    248240     7722.34
    248280     7723.82
    248320     7723.45
    248360     7724.79
    248400      7726.1
    248440     7727.12
    248480     7727.88
    248520     7729.83
    248560     7731.11
    248600      7732.1
    248640     7733.68
    248680     7735.63
    248720     7736.92
    248760     7736.93
    248800     7737.51
    248840     7739.79
    248880     7739.96
    248920     7742.71
    248960     7743.61
    249000     7744.76
    249040     7747.29
    249080     7748.75
    249120     7748.36
    249160     7749.71
    249200     7750.99
    249240     7752.05
    249280     7752.79
    249320     7754.76
    249360     7756.05
    249400     7757.07
    249440     7758.63
    249480     7760.58
    249520     7761.83
    249560     7761.87
    249600     7762.47
    249640     7764.68
    249680     7764.87
    249720     7767.64
    249760     7768.54
    249800     7769.69
    249840     7772.27
    249880     7773.68
    249920     7773.28
    249960     7774.65
    250000     7775.92
    250040     7776.93
    250080     7777.69
    250120     7779.71
    250160     7780.95
    250200     7781.98
    250240     7783.56
    250280      7785.5
    250320     7786.77
    250360     7786.79
    250400     7787.39
    250440     7789.61
    250480     7789.81
    250520     7792.57
    250560     7793.47
    250600     7794.61
    250640     7797.24
    250680     7798.62
    250720     7798.18
    250760     7799.58
    250800     7800.84
    250840     7801.86
    250880     7802.64
    250920     7804.61
    250960     7805.88
    251000      7806.9
    251040     7808.45
    251080     7810.46
    251120     7811.69
    251160     7811.71
    251200      7812.3
    251240     7814.53
    251280     7814.71
    251320     7817.52
    251360     7818.32
    251400     7819.54
    251440     7822.14
    251480     7823.52
    251520     7823.06
    251560     7824.45
    251600     7825.73
    251640     7826.76
    251680     7827.53
    251720     7829.48
    251760     7830.77
    251800     7831.81
    251840     7833.38
    251880     7835.37
    251920     7836.63
    251960     7836.61
    252000     7837.19
    252040     7839.45
    252080     7839.62
    252120     7842.45
    252160     7843.21
    252200     7844.44
    252240     7847.07
    252280     7848.43
    252320     7847.96
    252360     7849.35
    252400     7850.61
    252440     7851.66
    252480     7852.45
    252520     7854.37
    252560     7855.66
    252600     7856.69
    252640     7858.26
    252680     7860.28
    252720     7861.56
    252760      7861.5
    252800     7862.09
    252840     7864.38
    252880     7864.51
    252920     7867.35
    252960      7868.1
    253000     7869.32
    253040     7871.96
    253080     7873.31
    253120     7872.87
    253160     7874.22
    253200     7875.48
    253240     7876.58
    253280     7877.34
    253320     7879.26
    253360     7880.52
    253400     7881.59
    253440     7883.13
    253480     7885.19
    253520     7886.43
    253560     7886.39
    253600     7886.98
    253640     7889.26
    253680     7889.39
    253720     7892.27
    253760     7892.97
    253800     7894.19
    253840     7896.87
    253880      7898.2
    253920     7897.77
    253960     7899.14
    254000     7900.35
    254040     7901.49
    254080     7902.23
    254120     7904.14
    254160     7905.41
    254200     7906.48
    254240     7908.01
    254280     7910.08
    254320     7911.29
    254360     7911.25
    254400     7911.88
    254440     7914.13
    254480     7914.28
    254520     7917.15
    254560     7917.87
    254600     7919.06
    254640     7921.78
    254680      7923.1
    254720     7922.64
    254760        7924
    254800     7925.24
    254840     7926.38
    254880     7927.13
    254920     7929.05
    254960     7930.31
    255000     7931.38
    255040     7932.91
    255080     7935.01
    255120     7936.22
    255160     7936.16
    255200     7936.76
    255240     7939.02
    255280     7939.14
    255320     7942.02
    255360     7942.75
    255400     7943.98
    255440     7946.72
    255480     7947.99
    255520     7947.53
    255560     7948.87
    255600     7950.15
    255640     7951.31
    255680     7951.99
    255720     7953.94
    255760     7955.25
    255800     7956.28
    255840     7957.82
    255880     7959.93
    255920     7961.17
    255960     7961.02
    256000     7961.67
    256040     7963.91
    256080        7964
    256120     7966.91
    256160     7967.68
    256200     7968.89
    256240      7971.6
    256280     7972.88
    256320     7972.46
    256360      7973.8
    256400     7975.06
    256440     7976.19
    256480     7976.89
    256520     7978.83
    256560     7980.17
    256600     7981.17
    256640      7982.7
    256680     7984.82
    256720     7986.08
    256760     7985.92
    256800     7986.58
    256840     7988.82
    256880     7988.86
    256920     7991.78
    256960     7992.58
    257000     7993.77
    257040     7996.49
    257080     7997.79
    257120     7997.31
    257160     7998.68
    257200     7999.92
    257240     8001.09
    257280     8001.77
    257320     8003.69
    257360     8005.03
    257400        8006
    257440     8007.55
    257480      8009.7
    257520     8010.96
    257560     8010.84
    257600     8011.41
    257640     8013.68
    257680     8013.72
    257720     8016.66
    257760     8017.47
    257800     8018.65
    257840     8021.35
    257880     8022.64
    257920     8022.13
    257960     8023.55
    258000      8024.8
    258040     8025.96
    258080     8026.62
    258120     8028.58
    258160     8029.88
    258200     8030.88
    258240     8032.42
    258280     8034.57
    258320     8035.83
    258360     8035.71
    258400     8036.27
    258440      8038.6
    258480      8038.6
    258520     8041.56
    258560     8042.36
    258600     8043.56
    258640     8046.28
    258680     8047.54
    258720     8047.04
    258760     8048.42
    258800     8049.66
    258840     8050.87
    258880     8051.52
    258920     8053.48
    258960     8054.75
    259000     8055.78
    259040     8057.31
    259080     8059.49
    259120     8060.76
    259160     8060.59
    259200     8061.15
    259240     8063.54
    259280     8063.46
    259320     8066.47
    259360     8067.27
    259400     8068.43
    259440     8071.19
    259480     8072.44
    259520     8071.94
    259560     8073.31
    259600     8074.56
    259640     8075.77
    259680     8076.39
    259720     8078.38
    259760     8079.65
    259800     8080.68
    259840     8082.26
    259880     8084.38
    259920     8085.67
    259960     8085.49
    260000     8086.06
    260040     8088.43
    260080     8088.34
    260120     8091.38
    260160     8092.17
    260200     8093.34
    260240     8096.13
    260280     8097.33
    260320     8096.83
    260360     8098.19
    260400     8099.45
    260440     8100.67
    260480     8101.28
    260520     8103.27
    260560     8104.52
    260600     8105.56
    260640     8107.16
    260680     8109.27
    260720     8110.55
    260760     8110.37
    260800     8110.94
    260840     8113.27
    260880     8113.21
    260920     8116.23
    260960     8117.03
    261000     8118.17
    261040        8121
    261080     8122.17
    261120     8121.69
    261160        8123
    261200     8124.26
    261240     8125.53
    261280     8126.13
    261320     8128.15
    261360     8129.36
    261400     8130.42
    261440     8131.99
    261480     8134.12
    261520      8135.4
    261560     8135.18
    261600     8135.78
    261640     8138.09
    261680     8138.02
    261720     8141.07
    261760     8141.85
    261800     8142.95
    261840     8145.83
    261880     8146.98
    261920     8146.49
    261960     8147.84
    262000     8149.07
    262040     8150.36
    262080     8150.97
    262120     8152.94
    262160     8154.18
    262200     8155.22
    262240     8156.82
    262280     8158.93
    262320     8160.19
    262360     8159.99
    262400     8160.59
    262440     8162.94
    262480     8162.83
    262520      8165.9
    262560     8166.65
    262600     8167.77
    262640     8170.64
    262680     8171.78
    262720     8171.29
    262760     8172.66
    262800     8173.91
    262840     8175.17
    262880     8175.75
    262920     8177.75
    262960     8178.96
    263000        8180
    263040     8181.61
    263080     8183.75
    263120     8184.98
    263160     8184.79
    263200     8185.39
    263240     8187.75
    263280     8187.63
    263320     8190.71
    263360     8191.45
    263400     8192.58
    263440      8195.4
    263480     8196.51
    263520     8196.05
    263560     8197.47
    263600     8198.71
    263640     8199.92
    263680     8200.51
    263720     8202.56
    263760     8203.74
    263800     8204.81
    263840     8206.43
    263880     8208.56
    263920     8209.82
    263960     8209.56
    264000      8210.2
    264040     8212.53
    264080     8212.42
    264120     8215.48
    264160      8216.2
    264200     8217.36
    264240     8220.13
    264280     8221.29
    264320     8220.84
    264360     8222.29
    264400     8223.48
    264440     8224.71
    264480     8225.31
    264520     8227.35
    264560     8228.56
    264600     8229.62
    264640     8231.23
    264680     8233.37
    264720     8234.67
    264760     8234.38
    264800     8234.98
    264840     8237.31
    264880     8237.25
    264920     8240.29
    264960     8240.98
    265000     8242.15
    265040     8244.97
    265080     8246.09
    265120     8245.65
    265160     8247.09
    265200     8248.26
    265240     8249.48
    265280     8250.11
    265320     8252.16
    265360     8253.36
    265400      8254.4
    265440     8256.05
    265480      8258.2
    265520     8259.49
    265560     8259.17
    265600     8259.78
    265640     8262.09
    265680     8262.04
    265720     8265.11
    265760     8265.83
    265800     8266.97
    265840     8269.78
    265880     8270.92
    265920     8270.48
    265960     8271.91
    266000     8273.08
    266040     8274.27
    266080     8274.89
    266120     8276.97
    266160     8278.18
    266200      8279.2
    266240     8280.87
    266280     8283.04
    266320     8284.36
    266360     8283.98
    266400     8284.61
    266440     8286.91
    266480     8286.88
    266520     8289.94
    266560     8290.64
    266600      8291.8
    266640     8294.64
    266680     8295.71
    266720     8295.33
    266760     8296.75
    266800      8297.9
    266840      8299.1
    266880     8299.73
    266920     8301.78
    266960     8303.01
    267000     8304.03
    267040     8305.74
    267080     8307.91
    267120     8309.21
    267160     8308.85
    267200     8309.49
    267240     8311.76
    267280     8311.73
    267320      8314.8
    267360      8315.5
    267400     8316.63
    267440     8319.49
    267480     8320.56
    267520     8320.21
    267560     8321.55
    267600     8322.75
    267640     8323.93
    267680     8324.57
    267720     8326.59
    267760     8327.86
    267800     8328.85
    267840     8330.55
    267880      8332.7
    267920     8334.04
    267960      8333.7
    268000     8334.29
    268040     8336.63
    268080     8336.54
    268120     8339.63
    268160     8340.35
    268200     8341.43
    268240     8344.31
    268280      8345.4
    268320     8345.01
    268360     8346.38
    268400      8347.6
    268440     8348.75
    268480     8349.42
    268520     8351.42
    268560     8352.67
    268600     8353.64
    268640     8355.41
    268680     8357.59
    268720     8358.92
    268760     8358.57
    268800     8359.15
    268840     8361.47
    268880     8361.37
    268920     8364.49
    268960     8365.22
    269000     8366.26
    269040     8369.15
    269080     8370.26
    269120     8369.83
    269160     8371.21
    269200     8372.44
    269240     8373.58
    269280     8374.27
    269320     8376.25
    269360      8377.5
    269400     8378.44
    269440     8380.21
    269480     8382.38
    269520     8383.73
    269560     8383.42
    269600     8383.96
    269640     8386.31
    269680     8386.21
    269720     8389.38
    269760     8390.05
    269800     8391.09
    269840     8393.98
    269880     8395.07
    269920     8394.71
    269960     8396.05
    270000     8397.29
    270040     8398.41
    270080     8399.11
    270120     8401.08
    270160     8402.29
    270200     8403.28
    270240     8405.05
    270280     8407.23
    270320     8408.52
    270360     8408.25
    270400      8408.8
    270440     8411.14
    270480     8411.07
    270520     8414.22
    270560     8414.91
    270600     8415.92
    270640     8418.87
    270680     8419.96
    270720     8419.57
    270760     8420.87
    270800     8422.13
    270840     8423.25
    270880     8423.95
    270920      8425.9
    270960     8427.15
    271000     8428.13
    271040     8429.92
    271080     8432.11
    271120     8433.33
    271160     8433.12
    271200     8433.66
    271240     8436.02
    271280     8435.96
    271320     8439.08
    271360     8439.77
    271400     8440.75
    271440     8443.72
    271480     8444.85
    271520     8444.42
    271560     8445.69
    271600     8446.98
    271640     8448.09
    271680     8448.81
    271720     8450.75
    271760        8452
    271800     8453.01
    271840     8454.74
    271880     8456.94
    271920     8458.18
    271960     8458.01
    272000     8458.51
    272040     8460.88
    272080     8460.78
    272120     8463.94
    272160     8464.63
    272200     8465.61
    272240      8468.6
    272280     8469.68
    272320     8469.33
    272360     8470.54
    272400     8471.83
    272440     8472.99
    272480     8473.68
    272520      8475.6
    272560     8476.85
    272600     8477.87
    272640     8479.62
    272680     8481.75
    272720     8483.07
    272760     8482.87
    272800     8483.37
    272840     8485.75
    272880     8485.66
    272920     8488.81
    272960     8489.51
    273000     8490.44
    273040     8493.48
    273080     8494.56
    273120     8494.17
    273160     8495.42
    273200      8496.7
    273240     8497.81
    273280     8498.55
    273320     8500.46
    273360     8501.69
    273400     8502.73
    273440     8504.49
    273480     8506.62
    273520     8507.96
    273560     8507.75
    273600     8508.22
    273640     8510.55
    273680     8510.51
    273720     8513.72
    273760     8514.37
    273800     8515.28
    273840     8518.33
    273880     8519.42
    273920     8519.05
    273960     8520.27
    274000     8521.55
    274040     8522.66
    274080      8523.4
    274120     8525.33
    274160     8526.54
    274200      8527.6
    274240     8529.33
    274280     8531.45
    274320      8532.8
    274360     8532.62
    274400     8533.04
    274440     8535.38
    274480     8535.38
    274520     8538.57
    274560     8539.25
    274600     8540.15
    274640     8543.17
    274680     8544.26
    274720      8543.9
    274760     8545.09
    274800     8546.39
    274840     8547.52
    274880     8548.25
    274920     8550.17
    274960     8551.41
    275000     8552.42
    275040     8554.18
    275080     8556.29
    275120     8557.67
    275160     8557.43
    275200     8557.88
    275240     8560.23
    275280     8560.16
    275320     8563.36
    275360     8564.12
    275400     8564.98
    275440     8568.02
    275480      8569.1
    275520     8568.74
    275560     8569.88
    275600     8571.18
    275640     8572.33
    275680     8573.04
    275720        8575
    275760      8576.2
    275800     8577.23
    275840     8578.99
    275880     8581.12
    275920     8582.52
    275960     8582.27
    276000     8582.69
    276040     8585.06
    276080     8585.03
    276120     8588.18
    276160     8588.94
    276200     8589.83
    276240     8592.85
    276280     8593.93
    276320     8593.58
    276360     8594.74
    276400        8596
    276440     8597.16
    276480     8597.88
    276520     8599.79
    276560     8601.04
    276600     8602.08
    276640     8603.84
    276680     8605.93
    276720     8607.32
    276760      8607.1
    276800     8607.53
    276840      8609.9
    276880     8609.88
    276920     8613.02
    276960     8613.73
    277000     8614.63
    277040      8617.7
    277080     8618.76
    277120     8618.39
    277160     8619.61
    277200     8620.79
    277240     8622.01
    277280     8622.72
    277320      8624.6
    277360     8625.84
    277400     8626.88
    277440     8628.69
    277480     8630.78
    277520     8632.15
    277560     8631.91
    277600     8632.37
    277640     8634.76
    277680     8634.69
    277720     8637.85
    277760     8638.58
    277800     8639.47
    277840     8642.55
    277880      8643.6
    277920      8643.2
    277960     8644.45
    278000     8645.62
    278040     8646.88
    278080     8647.54
    278120     8649.44
    278160     8650.66
    278200     8651.71
    278240     8653.57
    278280     8655.61
    278320     8657.01
    278360     8656.76
    278400     8657.22
    278440     8659.61
    278480     8659.49
    278520     8662.67
    278560     8663.43
    278600     8664.28
    278640     8667.37
    278680     8668.41
    278720     8668.04
    278760     8669.27
    278800     8670.43
    278840      8671.7
    278880     8672.38
    278920     8674.23
    278960      8675.5
    279000     8676.57
    279040     8678.39
    279080     8680.48
    279120     8681.85
    279160     8681.59
    279200     8682.05
    279240     8684.48
    279280     8684.34
    279320      8687.5
    279360     8688.25
    279400     8689.12
    279440     8692.19
    279480     8693.26
    279520     8692.87
    279560     8694.14
    279600     8695.23
    279640     8696.53
    279680     8697.22
    279720     8699.07
    279760     8700.34
    279800      8701.4
    279840     8703.21
    279880     8705.32
    279920     8706.71
    279960     8706.45
    280000     8706.92
    280040     8709.37
    280080     8709.19
    280120     8712.38
    280160     8713.08
    280200     8713.97
    280240     8717.06
    280280     8718.13
    280320     8717.65
    280360        8719
    280400     8720.11
    280440     8721.38
    280480     8721.99
    280520     8723.94
    280560     8725.22
    280600     8726.24
    280640        8728
    280680      8730.2
    280720     8731.54
    280760      8731.3
    280800     8731.73
    280840     8734.22
    280880        8734
    280920     8737.25
    280960      8737.9
    281000     8738.82
    281040     8741.92
    281080     8743.01
    281120      8742.5
    281160     8743.85
    281200     8744.93
    281240     8746.21
    281280     8746.82
    281320     8748.79
    281360     8750.06
    281400     8751.05
    281440     8752.88
    281480     8755.06
    281520     8756.37
    281560     8756.12
    281600     8756.58
    281640      8759.1
    281680     8758.85
    281720      8762.1
    281760      8762.7
    281800     8763.66
    281840     8766.77
    281880      8767.8
    281920     8767.34
    281960      8768.7
    282000      8769.8
    282040     8771.07
    282080     8771.65
    282120     8773.65
    282160     8774.89
    282200     8775.93
    282240      8777.7
    282280     8779.89
    282320     8781.22
    282360     8780.99
    282400     8781.43
    282440     8783.97
    282480     8783.67
    282520     8786.94
    282560     8787.53
    282600     8788.47
    282640      8791.6
    282680     8792.63
    282720     8792.17
    282760     8793.57
    282800     8794.63
    282840      8795.9
    282880     8796.49
    282920     8798.46
    282960     8799.72
    283000     8800.77
    283040     8802.52
    283080      8804.7
    283120     8806.06
    283160     8805.79
    283200     8806.26
    283240     8808.75
    283280     8808.51
    283320     8811.77
    283360     8812.36
    283400     8813.28
    283440     8816.37
    283480     8817.46
    283520     8816.98
    283560     8818.37
    283600     8819.42
    283640     8820.73
    283680     8821.33
    283720     8823.28
    283760     8824.55
    283800      8825.6
    283840     8827.35
    283880     8829.53
    283920     8830.89
    283960     8830.62
    284000      8831.1
    284040     8833.61
    284080     8833.37
    284120     8836.59
    284160      8837.2
    284200     8838.15
    284240      8841.2
    284280     8842.29
    284320     8841.82
    284360     8843.17
    284400     8844.28
    284440     8845.62
    284480     8846.22
    284520      8848.1
    284560     8849.37
    284600     8850.44
    284640     8852.17
    284680     8854.42
    284720     8855.75
    284760     8855.46
    284800     8855.89
    284840     8858.39
    284880     8858.21
    284920     8861.39
    284960     8862.08
    285000     8862.98
    285040     8865.98
    285080     8867.12
    285120     8866.67
    285160     8867.98
    285200     8869.11
    285240     8870.47
    285280     8871.03
    285320     8872.94
    285360     8874.18
    285400     8875.26
    285440     8877.02
    285480     8879.26
    285520     8880.55
    285560     8880.31
    285600     8880.75
    285640     8883.18
    285680     8883.03
    285720     8886.24
    285760     8886.92
    285800     8887.81
    285840     8890.78
    285880     8891.96
    285920     8891.53
    285960     8892.82
    286000     8893.94
    286040     8895.31
    286080     8895.84
    286120     8897.73
    286160     8899.03
    286200     8900.15
    286240     8901.82
    286280     8904.11
    286320     8905.37
    286360     8905.11
    286400     8905.57
    286440        8908
    286480      8907.9
    286520     8911.11
    286560     8911.73
    286600     8912.67
    286640      8915.6
    286680     8916.83
    286720     8916.35
    286760      8917.7
    286800     8918.72
    286840     8920.15
    286880     8920.65
    286920     8922.59
    286960     8923.91
    287000     8924.96
    287040     8926.64
    287080     8928.96
    287120     8930.23
    287160     8929.96
    287200     8930.36
    287240     8932.86
    287280     8932.76
    287320     8935.92
    287360     8936.55
    287400     8937.46
    287440     8940.39
    287480     8941.67
    287520     8941.19
    287560     8942.54
    287600     8943.56
    287640     8944.96
    287680     8945.45
    287720     8947.42
    287760     8948.72
    287800      8949.8
    287840     8951.51
    287880     8953.73
    287920     8955.05
    287960     8954.79
    288000     8955.16
    288040      8957.7
    288080     8957.57
    288120     8960.75
    288160      8961.4
    288200     8962.26
    288240     8965.19
    288280      8966.5
    288320     8966.01
    288360     8967.35
    288400     8968.36
    288440     8969.74
    288480     8970.22
    288520     8972.26
    288560     8973.53
    288600      8974.6
    288640     8976.33
    288680     8978.56
    288720     8979.91
    288760     8979.58
    288800     8979.97
    288840     8982.54
    288880     8982.42
    288920     8985.59
    288960     8986.21
    289000     8987.09
    289040        8990
    289080     8991.34
    289120     8990.82
    289160     8992.19
    289200      8993.2
    289240     8994.56
    289280     8995.03
    289320     8997.08
    289360     8998.41
    289400     8999.43
    289440     9001.18
    289480     9003.37
    289520     9004.78
    289560      9004.4
    289600     9004.81
    289640     9007.34
    289680     9007.21
    289720     9010.42
    289760     9011.05
    289800     9011.91
    289840     9014.81
    289880     9016.23
    289920     9015.65
    289960     9017.05
    290000     9018.04
    290040     9019.43
    290080     9019.86
    290120     9021.93
    290160     9023.23
    290200     9024.26
    290240     9026.02
    290280     9028.21
    290320     9029.63
    290360     9029.22
    290400     9029.64
    290440     9032.21
    290480     9032.06
    290520      9035.3
    290560     9035.92
    290600     9036.76
    290640     9039.68
    290680     9041.12
    290720     9040.52
    290760     9041.95
    290800     9042.89
    290840     9044.29
    290880     9044.64
    290920     9046.79
    290960     9048.08
    291000      9049.1
    291040     9050.88
    291080     9053.08
    291120     9054.49
    291160     9054.11
    291200     9054.49
    291240     9057.13
    291280     9056.95
    291320     9060.14
    291360     9060.77
    291400     9061.64
    291440     9064.58
    291480     9065.99
    291520      9065.4
    291560     9066.82
    291600     9067.72
    291640      9069.2
    291680     9069.52
    291720     9071.66
    291760     9072.94
    291800     9073.99
    291840     9075.76
    291880     9077.98
    291920     9079.39
    291960     9078.97
    292000     9079.37
    292040     9081.98
    292080     9081.82
    292120     9084.97
    292160     9085.66
    292200     9086.51
    292240     9089.44
    292280     9090.89
    292320     9090.25
    292360     9091.69
    292400     9092.57
    292440     9094.07
    292480     9094.39
    292520     9096.54
    292560      9097.8
    292600     9098.86
    292640     9100.67
    292680     9102.81
    292720     9104.24
    292760     9103.82
    292800     9104.17
    292840     9106.84
    292880     9106.74
    292920     9109.81
    292960     9110.49
    293000     9111.37
    293040     9114.31
    293080     9115.74
    293120     9115.08
    293160     9116.57
    293200     9117.36
    293240     9118.93
    293280     9119.25
    293320     9121.41
    293360      9122.7
    293400     9123.71
    293440     9125.52
    293480     9127.69
    293520     9129.08
    293560     9128.73
    293600     9128.98
    293640     9131.69
    293680     9131.59
    293720     9134.68
    293760     9135.34
    293800     9136.22
    293840     9139.13
    293880     9140.59
    293920     9139.88
    293960      9141.4
    294000     9142.25
    294040     9143.81
    294080     9144.08
    294120     9146.23
    294160     9147.53
    294200     9148.54
    294240     9150.32
    294280     9152.52
    294320     9153.93
    294360     9153.52
    294400      9153.8
    294440     9156.51
    294480     9156.42
    294520     9159.51
    294560      9160.2
    294600     9161.09
    294640     9164.01
    294680     9165.45
    294720     9164.76
    294760      9166.3
    294800      9167.1
    294840     9168.68
    294880     9168.91
    294920      9171.1
    294960     9172.38
    295000     9173.43
    295040      9175.2
    295080     9177.32
    295120     9178.76
    295160     9178.39
    295200     9178.65
    295240     9181.39
    295280     9181.31
    295320     9184.37
    295360     9185.06
    295400     9185.96
    295440     9188.86
    295480     9190.31
    295520     9189.66
    295560     9191.18
    295600     9191.97
    295640     9193.55
    295680     9193.74
    295720        9196
    295760     9197.22
    295800     9198.27
    295840     9200.02
    295880     9202.16
    295920     9203.63
    295960     9203.27
    296000     9203.51
    296040     9206.23
    296080     9206.18
    296120     9209.25
    296160     9209.93
    296200     9210.84
    296240     9213.73
    296280     9215.13
    296320     9214.53
    296360     9216.02
    296400     9216.82
    296440     9218.43
    296480     9218.58
    296520     9220.85
    296560     9222.11
    296600     9223.14
    296640     9224.89
    296680     9227.01
    296720     9228.51
    296760     9228.16
    296800     9228.35
    296840     9231.13
    296880     9231.01
    296920     9234.12
    296960     9234.76
    297000     9235.66
    297040     9238.58
    297080     9240.02
    297120     9239.36
    297160     9240.86
    297200      9241.7
    297240      9243.3
    297280     9243.45
    297320     9245.71
    297360     9246.97
    297400     9247.99
    297440     9249.71
    297480      9251.9
    297520     9253.37
    297560        9253
    297600     9253.25
    297640     9255.98
    297680     9255.88
    297720     9259.01
    297760     9259.65
    297800     9260.55
    297840     9263.45
    297880     9264.85
    297920     9264.24
    297960      9265.7
    298000     9266.58
    298040     9268.17
    298080     9268.31
    298120     9270.59
    298160     9271.84
    298200     9272.87
    298240     9274.58
    298280     9276.77
    298320     9278.25
    298360     9277.85
    298400     9278.14
    298440     9280.84
    298480     9280.73
    298520     9283.85
    298560     9284.54
    298600     9285.42
    298640     9288.33
    298680     9289.72
    298720     9289.14
    298760     9290.62
    298800     9291.44
    298840     9293.01
    298880     9293.19
    298920     9295.46
    298960     9296.74
    299000     9297.77
    299040     9299.49
    299080     9301.66
    299120     9303.16
    299160     9302.75
    299200      9303.1
    299240     9305.78
    299280     9305.59
    299320     9308.76
    299360     9309.48
    299400     9310.32
    299440     9313.27
    299480     9314.68
    299520        9314
    299560     9315.55
    299600      9316.3
    299640     9317.91
    299680     9318.11
    299720     9320.34
    299760     9321.67
    299800     9322.68
    299840     9324.41
    299880     9326.57
    299920     9328.12
    299960     9327.64
    300000        9328
    300040     9330.68
    300080     9330.46
    300120     9333.68
    300160     9334.39
    300200     9335.19
    300240     9338.19
    300280     9339.59
    300320     9338.89
    300360     9340.46
    300400     9341.18
    300440     9342.85
    300480     9343.01
    300520     9345.25
    300560     9346.61
    300600     9347.59
    300640     9349.39
    300680     9351.51
    300720     9353.02
    300760     9352.57
    300800     9352.93
    300840     9355.62
    300880     9355.38
    300920     9358.58
    300960      9359.3
    301000     9360.07
    301040      9363.1
    301080     9364.56
    301120     9363.79
    301160     9365.37
    301200     9366.07
    301240     9367.78
    301280     9367.93
    301320     9370.22
    301360     9371.53
    301400     9372.47
    301440     9374.27
    301480     9376.42
    301520     9377.93
    301560     9377.47
    301600     9377.85
    301640     9380.52
    301680     9380.29
    301720     9383.52
    301760     9384.21
    301800     9385.05
    301840     9388.06
    301880     9389.45
    301920     9388.68
    301960     9390.25
    302000     9390.96
    302040      9392.7
    302080     9392.83
    302120     9395.11
    302160     9396.45
    302200     9397.36
    302240     9399.13
    302280     9401.29
    302320     9402.85
    302360     9402.37
    302400     9402.76
    302440     9405.46
    302480     9405.17
    302520     9408.46
    302560     9409.08
    302600     9409.97
    302640     9412.95
    302680     9414.34
    302720     9413.57
    302760     9415.16
    302800     9415.88
    302840     9417.61
    302880     9417.75
    302920     9420.05
    302960     9421.36
    303000     9422.22
    303040     9424.07
    303080      9426.2
    303120     9427.75
    303160      9427.3
    303200     9427.65
    303240     9430.36
    303280     9430.07
    303320     9433.36
    303360     9433.99
    303400     9434.86
    303440     9437.86
    303480     9439.29
    303520     9438.47
    303560     9440.02
    303600     9440.81
    303640     9442.54
    303680     9442.66
    303720     9444.94
    303760     9446.25
    303800     9447.13
    303840     9448.97
    303880     9451.13
    303920     9452.61
    303960      9452.2
    304000     9452.54
    304040     9455.26
    304080     9454.94
    304120     9458.25
    304160      9458.9
    304200     9459.73
    304240     9462.81
    304280     9464.15
    304320      9463.4
    304360     9464.95
    304400      9465.7
    304440     9467.44
    304480     9467.54
    304520     9469.84
    304560      9471.2
    304600     9472.03
    304640     9473.87
    304680     9476.03
    304720     9477.54
    304760     9477.09
    304800     9477.42
    304840     9480.13
    304880     9479.84
    304920      9483.2
    304960     9483.85
    305000     9484.67
    305040     9487.71
    305080     9489.06
    305120     9488.27
    305160     9489.86
    305200     9490.66
    305240     9492.34
    305280     9492.43
    305320     9494.72
    305360     9496.13
    305400     9496.92
    305440     9498.78
    305480     9500.93
    305520      9502.4
    305560     9502.02
    305600     9502.33
    305640     9505.03
    305680     9504.74
    305720     9508.09
    305760     9508.77
    305800     9509.64
    305840     9512.64
    305880     9513.95
    305920     9513.15
    305960     9514.74
    306000     9515.55
    306040     9517.31
    306080     9517.34
    306120     9519.58
    306160     9521.04
    306200     9521.82
    306240     9523.66
    306280     9525.82
    306320     9527.35
    306360     9526.92
    306400     9527.26
    306440     9529.98
    306480     9529.64
    306520     9532.98
    306560     9533.66
    306600     9534.56
    306640     9537.57
    306680     9538.94
    306720     9538.12
    306760     9539.69
    306800     9540.52
    306840     9542.23
    306880     9542.29
    306920     9544.56
    306960        9546
    307000      9546.8
    307040     9548.62
    307080     9550.79
    307120     9552.33
    307160     9551.88
    307200     9552.21
    307240     9554.95
    307280     9554.62
    307320     9557.95
    307360     9558.62
    307400     9559.53
    307440     9562.53
    307480     9563.91
    307520     9563.08
    307560     9564.67
    307600     9565.51
    307640     9567.21
    307680     9567.26
    307720     9569.58
    307760     9570.95
    307800     9571.79
    307840     9573.56
    307880     9575.73
    307920     9577.27
    307960     9576.84
    308000     9577.17
    308040     9579.92
    308080     9579.59
    308120     9582.91
    308160     9583.58
    308200     9584.51
    308240      9587.5
    308280     9588.85
    308320     9588.02
    308360     9589.63
    308400     9590.44
    308440     9592.22
    308480     9592.25
    308520     9594.51
    308560      9595.9
    308600     9596.74
    308640      9598.5
    308680     9600.64
    308720     9602.22
    308760      9601.8
    308800     9602.12
    308840     9604.86
    308880     9604.52
    308920     9607.87
    308960     9608.57
    309000     9609.49
    309040     9612.46
    309080     9613.81
    309120     9613.03
    309160      9614.6
    309200     9615.38
    309240     9617.19
    309280     9617.21
    309320     9619.47
    309360     9620.92
    309400     9621.69
    309440     9623.47
    309480     9625.59
    309520     9627.18
    309560     9626.76
    309600     9627.06
    309640     9629.88
    309680     9629.51
    309720     9632.85
    309760     9633.57
    309800     9634.44
    309840     9637.46
    309880     9638.79
    309920        9638
    309960     9639.56
    310000     9640.34
    310040     9642.15
    310080     9642.19
    310120     9644.48
    310160     9645.91
    310200     9646.64
    310240     9648.48
    310280     9650.57
    310320      9652.2
    310360     9651.75
    310400     9652.06
    310440     9654.89
    310480     9654.49
    310520     9657.84
    310560     9658.53
    310600     9659.47
    310640      9662.5
    310680     9663.83
    310720     9662.99
    310760     9664.52
    310800     9665.35
    310840      9667.1
    310880     9667.18
    310920     9669.49
    310960     9670.92
    311000     9671.67
    311040     9673.49
    311080     9675.55
    311120     9677.23
    311160     9676.74
    311200     9677.03
    311240     9679.93
    311280      9679.5
    311320     9682.86
    311360     9683.58
    311400     9684.51
    311440     9687.53
    311480     9688.85
    311520     9688.04
    311560     9689.57
    311600     9690.41
    311640     9692.17
    311680     9692.18
    311720     9694.47
    311760     9695.97
    311800     9696.68
    311840     9698.51
    311880     9700.52
    311920     9702.26
    311960     9701.75
    312000     9702.03
    312040     9704.93
    312080     9704.56
    312120      9707.9
    312160     9708.64
    312200     9709.58
    312240     9712.53
    312280     9713.86
    312320     9713.05
    312360     9714.64
    312400     9715.43
    312440     9717.18
    312480      9717.2
    312520      9719.5
    312560     9721.04
    312600      9721.7
    312640     9723.59
    312680     9725.55
    312720      9727.3
    312760     9726.77
    312800     9727.03
    312840     9729.94
    312880     9729.59
    312920     9732.98
    312960     9733.67
    313000     9734.54
    313040     9737.61
    313080     9738.88
    313120     9738.05
    313160     9739.66
    313200      9740.5
    313240     9742.26
    313280     9742.21
    313320     9744.53
    313360     9746.06
    313400     9746.75
    313440     9748.57
    313480     9750.59
    313520     9752.36
    313560     9751.77
    313600     9752.06
    313640     9754.93
    313680     9754.62
    313720        9758
    313760     9758.68
    313800     9759.62
    313840     9762.62
    313880     9763.93
    313920     9763.08
    313960     9764.69
    314000     9765.53
    314040     9767.28
    314080     9767.21
    314120     9769.53
    314160     9771.13
    314200     9771.73
    314240     9773.58
    314280     9775.59
    314320     9777.35
    314360     9776.77
    314400     9777.04
    314440     9779.93
    314480     9779.64
    314520     9783.04
    314560      9783.7
    314600     9784.62
    314640     9787.59
    314680     9788.86
    314720     9788.06
    314760      9789.7
    314800     9790.49
    314840     9792.31
    314880     9792.18
    314920      9794.5
    314960     9796.13
    315000     9796.71
    315040     9798.56
    315080     9800.58
    315120     9802.35
    315160     9801.78
    315200     9802.01
    315240     9804.92
    315280     9804.65
    315320     9808.08
    315360     9808.68
    315400     9809.61
    315440     9812.62
    315480     9813.87
    315520     9813.05
    315560     9814.71
    315600     9815.48
    315640     9817.33
    315680     9817.21
    315720     9819.51
    315760     9821.15
    315800     9821.68
    315840      9823.6
    315880     9825.56
    315920      9827.4
    315960     9826.81
    316000     9827.05
    316040     9829.92
    316080     9829.64
    316120     9833.07
    316160      9833.7
    316200     9834.63
    316240     9837.58
    316280     9838.89
    316320     9838.05
    316360     9839.66
    316400     9840.45
    316440     9842.36
    316480     9842.16
    316520      9844.5
    316560     9846.19
    316600     9846.72
    316640      9848.6
    316680      9850.6
    316720     9852.39
    316760     9851.82
    316800     9852.07
    316840     9854.94
    316880     9854.64
    316920     9858.06
    316960     9858.72
    317000     9859.66
    317040     9862.58
    317080     9863.83
    317120     9862.99
    317160     9864.63
    317200     9865.43
    317240     9867.33
    317280     9867.14
    317320     9869.45
    317360     9871.18
    317400     9871.67
    317440     9873.59
    317480      9875.6
    317520     9877.38
    317560     9876.81
    317600     9877.05
    317640     9879.89
    317680     9879.59
    317720     9883.03
    317760     9883.64
    317800     9884.63
    317840     9887.59
    317880     9888.82
    317920     9887.97
    317960     9889.65
    318000     9890.42
    318040     9892.33
    318080     9892.12
    318120     9894.47
    318160     9896.18
    318200     9896.61
    318240     9898.54
    318280     9900.57
    318320      9902.4
    318360     9901.81
    318400     9902.06
    318440      9904.9
    318480      9904.6
    318520     9907.99
    318560     9908.63
    318600     9909.64
    318640     9912.61
    318680     9913.87
    318720     9912.95
    318760     9914.69
    318800     9915.41
    318840     9917.37
    318880     9917.11
    318920     9919.46
    318960     9921.09
    319000      9921.6
    319040     9923.48
    319080     9925.59
    319120     9927.43
    319160      9926.8
    319200     9927.06
    319240     9929.91
    319280     9929.54
    319320     9932.99
    319360     9933.56
    319400     9934.58
    319440     9937.65
    319480     9938.86
    319520     9937.91
    319560     9939.69
    319600     9940.42
    319640     9942.38
    319680     9942.09
    319720     9944.43
    319760     9946.04
    319800     9946.59
    319840     9948.49
    319880     9950.57
    319920     9952.45
    319960     9951.77
    320000     9952.08
    320040     9954.92
    320080     9954.58
    320120     9957.92
    320160     9958.58
    320200     9959.56
    320240     9962.64
    320280     9963.86
    320320     9962.91
    320360      9964.7
    320400     9965.41
    320440     9967.42
    320480     9967.08
    320520     9969.42
    320560     9971.02
    320600     9971.59
    320640     9973.48
    320680      9975.6
    320720     9977.43
    320760     9976.73
    320800      9977.1
    320840      9979.9
    320880     9979.58
    320920     9982.94
    320960     9983.59
    321000     9984.57
    321040      9987.6
    321080      9988.9
    321120     9987.91
    321160     9989.63
    321200     9990.42
    321240     9992.43
    321280     9992.06
    321320     9994.43
    321360     9996.02
    321400     9996.57
    321440     9998.45
    321480     10000.6
    321520     10002.4
    321560     10001.7
    321600     10002.1
    321640     10004.9
    321680     10004.5
    321720       10008
    321760     10008.5
    321800     10009.6
    321840     10012.6
    321880     10013.8
    321920     10012.9
    321960     10014.6
    322000     10015.4
    322040     10017.4
    322080       10017
    322120     10019.4
    322160       10021
    322200     10021.6
    322240     10023.4
    322280     10025.5
    322320     10027.4
    322360     10026.7
    322400     10027.1
    322440     10029.9
    322480     10029.5
    322520     10032.9
    322560     10033.5
    322600     10034.6
    322640     10037.6
    322680     10038.8
    322720     10037.8
    322760     10039.5
    322800     10040.4
    322840     10042.3
    322880       10042
    322920     10044.4
    322960       10046
    323000     10046.5
    323040     10048.4
    323080     10050.5
    323120     10052.4
    323160     10051.6
    323200       10052
    323240     10054.8
    323280     10054.4
    323320     10057.9
    323360     10058.5
    323400     10059.6
    323440     10062.6
    323480     10063.8
    323520     10062.8
    323560     10064.5
    323600     10065.4
    323640     10067.3
    323680     10066.9
    323720     10069.3
    323760     10070.9
    323800     10071.4
    323840     10073.4
    323880     10075.5
    323920     10077.3
    323960     10076.6
    324000       10077
    324040     10079.7
    324080     10079.4
    324120     10082.8
    324160     10083.5
    324200     10084.5
    324240     10087.6
    324280     10088.7
    324320     10087.7
    324360     10089.4
    324400     10090.3
    324440     10092.2
    324480     10091.8
    324520     10094.2
    324560     10095.8
    324600     10096.3
    324640     10098.3
    324680     10100.4
    324720     10102.3
    324760     10101.4
    324800     10101.9
    324840     10104.6
    324880     10104.3
    324920     10107.8
    324960     10108.4
    325000     10109.4
    325040     10112.5
    325080     10113.6
    325120     10112.7
    325160     10114.3
    325200     10115.3
    325240     10117.1
    325280     10116.7
    325320     10119.1
    325360     10120.8
    325400     10121.3
    325440     10123.2
    325480     10125.3
    325520     10127.2
    325560     10126.4
    325600     10126.8
    325640     10129.5
    325680     10129.2
    325720     10132.7
    325760     10133.3
    325800     10134.3
    325840     10137.4
    325880     10138.5
    325920     10137.6
    325960     10139.3
    326000     10140.2
    326040       10142
    326080     10141.7
    326120       10144
    326160     10145.7
    326200     10146.3
    326240     10148.1
    326280     10150.2
    326320       10152
    326360     10151.3
    326400     10151.7
    326440     10154.5
    326480     10154.1
    326520     10157.7
    326560     10158.2
    326600     10159.2
    326640     10162.3
    326680     10163.5
    326720     10162.5
    326760     10164.2
    326800     10165.1
    326840     10166.9
    326880     10166.5
    326920     10168.9
    326960     10170.6
    327000     10171.1
    327040     10173.1
    327080     10175.1
    327120     10176.9
    327160     10176.2
    327200     10176.6
    327240     10179.4
    327280     10179.1
    327320     10182.6
    327360     10183.1
    327400     10184.1
    327440     10187.2
    327480     10188.4
    327520     10187.5
    327560     10189.1
    327600       10190
    327640     10191.8
    327680     10191.4
    327720     10193.8
    327760     10195.5
    327800       10196
    327840       10198
    327880       10200
    327920     10201.9
    327960     10201.1
    328000     10201.5
    328040     10204.3
    328080       10204
    328120     10207.5
    328160       10208
    328200       10209
    328240     10212.1
    328280     10213.3
    328320     10212.3
    328360     10214.1
    328400     10214.9
    328440     10216.8
    328480     10216.3
    328520     10218.7
    328560     10220.4
    328600       10221
    328640     10222.9
    328680     10224.9
    328720     10226.7
    328760       10226
    328800     10226.5
    328840     10229.2
    328880     10228.9
    328920     10232.4
    328960       10233
    329000     10233.9
    329040       10237
    329080     10238.2
    329120     10237.2
    329160       10239
    329200     10239.8
    329240     10241.7
    329280     10241.3
    329320     10243.6
    329360     10245.3
    329400     10245.8
    329440     10247.8
    329480     10249.8
    329520     10251.6
    329560     10250.8
    329600     10251.3
    329640       10254
    329680     10253.8
    329720     10257.3
    329760     10257.9
    329800     10258.8
    329840     10261.9
    329880       10263
    329920     10262.1
    329960     10263.9
    330000     10264.7
    330040     10266.5
    330080     10266.1
    330120     10268.5
    330160     10270.2
    330200     10270.8
    330240     10272.7
    330280     10274.8
    330320     10276.6
    330360     10275.8
    330400     10276.2
    330440       10279
    330480     10278.6
    330520     10282.1
    330560     10282.8
    330600     10283.7
    330640     10286.8
    330680     10287.9
    330720       10287
    330760     10288.8
    330800     10289.6
    330840     10291.5
    330880     10291.1
    330920     10293.5
    330960     10295.1
    331000     10295.7
    331040     10297.6
    331080     10299.7
    331120     10301.5
    331160     10300.6
    331200     10301.1
    331240     10303.9
    331280     10303.5
    331320       10307
    331360     10307.7
    331400     10308.6
    331440     10311.7
    331480     10312.9
    331520     10311.9
    331560     10313.8
    331600     10314.5
    331640     10316.4
    331680       10316
    331720     10318.4
    331760       10320
    331800     10320.6
    331840     10322.5
    331880     10324.6
    331920     10326.4
    331960     10325.5
    332000       10326
    332040     10328.8
    332080     10328.5
    332120     10331.9
    332160     10332.6
    332200     10333.6
    332240     10336.6
    332280     10337.8
    332320     10336.8
    332360     10338.7
    332400     10339.4
    332440     10341.3
    332480       10341
    332520     10343.3
    332560       10345
    332600     10345.5
    332640     10347.4
    332680     10349.6
    332720     10351.3
    332760     10350.4
    332800     10350.9
    332840     10353.7
    332880     10353.4
    332920     10356.9
    332960     10357.6
    333000     10358.5
    333040     10361.5
    333080     10362.7
    333120     10361.8
    333160     10363.6
    333200     10364.4
    333240     10366.2
    333280     10365.8
    333320     10368.2
    333360     10369.9
    333400     10370.5
    333440     10372.3
    333480     10374.6
    333520     10376.1
    333560     10375.4
    333600     10375.8
    333640     10378.6
    333680     10378.3
    333720     10381.7
    333760     10382.5
    333800     10383.3
    333840     10386.4
    333880     10387.6
    333920     10386.7
    333960     10388.6
    334000     10389.3
    334040     10391.1
    334080     10390.7
    334120     10393.1
    334160     10394.8
    334200     10395.4
    334240     10397.2
    334280     10399.4
    334320     10401.1
    334360     10400.3
    334400     10400.7
    334440     10403.5
    334480     10403.2
    334520     10406.6
    334560     10407.4
    334600     10408.3
    334640     10411.3
    334680     10412.5
    334720     10411.6
    334760     10413.5
    334800     10414.2
    334840       10416
    334880     10415.6
    334920       10418
    334960     10419.7
    335000     10420.3
    335040     10422.1
    335080     10424.3
    335120     10425.9
    335160     10425.2
    335200     10425.6
    335240     10428.4
    335280     10428.1
    335320     10431.5
    335360     10432.3
    335400     10433.2
    335440     10436.2
    335480     10437.5
    335520     10436.5
    335560     10438.3
    335600     10439.1
    335640     10440.8
    335680     10440.5
    335720     10442.9
    335760     10444.5
    335800     10445.1
    335840       10447
    335880     10449.2
    335920     10450.8
    335960     10450.1
    336000     10450.5
    336040     10453.2
    336080       10453
    336120     10456.4
    336160     10457.2
    336200       10458
    336240     10461.1
    336280     10462.4
    336320     10461.4
    336360     10463.2
    336400     10463.9
    336440     10465.8
    336480     10465.4
    336520     10467.8
    336560     10469.4
    336600       10470
    336640     10471.8
    336680       10474
    336720     10475.7
    336760     10474.9
    336800     10475.3
    336840       10478
    336880     10477.9
    336920     10481.3
    336960       10482
    337000     10482.9
    337040       10486
    337080     10487.2
    337120     10486.2
    337160     10488.1
    337200     10488.8
    337240     10490.5
    337280     10490.2
    337320     10492.6
    337360     10494.3
    337400     10494.9
    337440     10496.7
    337480     10498.9
    337520     10500.6
    337560     10499.7
    337600     10500.1
    337640     10502.9
    337680     10502.8
    337720     10506.2
    337760     10506.9
    337800     10507.8
    337840     10510.9
    337880     10512.1
    337920     10511.1
    337960       10513
    338000     10513.6
    338040     10515.4
    338080     10515.1
    338120     10517.5
    338160     10519.1
    338200     10519.8
    338240     10521.6
    338280     10523.8
    338320     10525.4
    338360     10524.6
    338400     10525.1
    338440     10527.8
    338480     10527.7
    338520     10531.1
    338560     10531.7
    338600     10532.7
    338640     10535.7
    338680       10537
    338720     10536.1
    338760     10537.9
    338800     10538.6
    338840     10540.4
    338880       10540
    338920     10542.4
    338960       10544
    339000     10544.7
    339040     10546.5
    339080     10548.7
    339120     10550.3
    339160     10549.6
    339200       10550
    339240     10552.8
    339280     10552.6
    339320       10556
    339360     10556.7
    339400     10557.6
    339440     10560.7
    339480     10561.9
    339520       10561
    339560     10562.8
    339600     10563.5
    339640     10565.3
    339680     10564.9
    339720     10567.3
    339760     10568.9
    339800     10569.6
    339840     10571.5
    339880     10573.7
    339920     10575.2
    339960     10574.6
    340000     10574.9
    340040     10577.7
    340080     10577.5
    340120       10581
    340160     10581.6
    340200     10582.5
    340240     10585.6
    340280     10586.8
    340320       10586
    340360     10587.7
    340400     10588.4
    340440     10590.2
    340480     10589.8
    340520     10592.2
    340560     10593.8
    340600     10594.5
    340640     10596.4
    340680     10598.6
    340720     10600.2
    340760     10599.5
    340800     10599.8
    340840     10602.6
    340880     10602.4
    340920     10605.9
    340960     10606.5
    341000     10607.4
    341040     10610.5
    341080     10611.7
    341120     10610.9
    341160     10612.7
    341200     10613.4
    341240     10615.1
    341280     10614.7
    341320     10617.1
    341360     10618.7
    341400     10619.4
    341440     10621.3
    341480     10623.5
    341520     10625.1
    341560     10624.4
    341600     10624.7
    341640     10627.5
    341680     10627.3
    341720     10630.8
    341760     10631.4
    341800     10632.3
    341840     10635.5
    341880     10636.7
    341920     10635.8
    341960     10637.5
    342000     10638.3
    342040     10639.9
    342080     10639.6
    342120       10642
    342160     10643.6
    342200     10644.3
    342240     10646.2
    342280     10648.4
    342320       10650
    342360     10649.3
    342400     10649.6
    342440     10652.4
    342480     10652.2
    342520     10655.8
    342560     10656.4
    342600     10657.2
    342640     10660.3
    342680     10661.6
    342720     10660.6
    342760     10662.4
    342800     10663.2
    342840     10664.8
    342880     10664.4
    342920     10666.9
    342960     10668.5
    343000     10669.2
    343040     10671.1
    343080     10673.3
    343120     10674.9
    343160     10674.1
    343200     10674.4
    343240     10677.4
    343280     10677.1
    343320     10680.6
    343360     10681.3
    343400     10682.2
    343440     10685.2
    343480     10686.5
    343520     10685.6
    343560     10687.3
    343600     10688.1
    343640     10689.8
    343680     10689.3
    343720     10691.8
    343760     10693.5
    343800     10694.1
    343840       10696
    343880     10698.2
    343920     10699.8
    343960       10699
    344000     10699.4
    344040     10702.3
    344080       10702
    344120     10705.5
    344160     10706.1
    344200       10707
    344240     10710.1
    344280     10711.4
    344320     10710.4
    344360     10712.3
    344400     10713.1
    344440     10714.7
    344480     10714.2
    344520     10716.7
    344560     10718.3
    344600     10719.1
    344640     10720.9
    344680     10723.2
    344720     10724.7
    344760     10723.9
    344800     10724.3
    344840     10727.2
    344880     10726.9
    344920     10730.4
    344960     10731.1
    345000       10732
    345040       10735
    345080     10736.3
    345120     10735.3
    345160     10737.2
    345200     10737.9
    345240     10739.5
    345280     10739.1
    345320     10741.6
    345360     10743.2
    345400       10744
    345440     10745.8
    345480     10748.2
    345520     10749.6
    345560     10748.8
    345600     10749.2
    345640     10752.1
    345680     10751.8
    345720     10755.3
    345760       10756
    345800     10756.9
    345840     10759.9
    345880     10761.2
    345920     10760.3
    345960     10762.1
    346000     10762.8
    346040     10764.4
    346080     10764.1
    346120     10766.5
    346160     10768.2
    346200     10768.8
    346240     10770.7
    346280       10773
    346320     10774.6
    346360     10773.7
    346400     10774.1
    346440     10776.9
    346480     10776.7
    346520     10780.2
    346560       10781
    346600     10781.9
    346640     10784.8
    346680     10786.1
    346720     10785.2
    346760       10787
    346800     10787.7
    346840     10789.4
    346880     10788.9
    346920     10791.4
    346960     10793.1
    347000     10793.8
    347040     10795.7
    347080       10798
    347120     10799.4
    347160     10798.6
    347200       10799
    347240     10801.8
    347280     10801.7
    347320     10805.2
    347360     10805.9
    347400     10806.8
    347440     10809.7
    347480       10811
    347520     10810.1
    347560     10811.9
    347600     10812.6
    347640     10814.3
    347680     10813.9
    347720     10816.4
    347760     10818.1
    347800     10818.7
    347840     10820.6
    347880     10822.9
    347920     10824.4
    347960     10823.5
    348000     10823.9
    348040     10826.8
    348080     10826.6
    348120     10830.1
    348160     10830.8
    348200     10831.7
    348240     10834.6
    348280       10836
    348320       10835
    348360     10836.9
    348400     10837.6
    348440     10839.2
    348480     10838.8
    348520     10841.3
    348560       10843
    348600     10843.6
    348640     10845.5
    348680     10847.9
    348720     10849.3
    348760     10848.5
    348800     10848.8
    348840     10851.7
    348880     10851.4
    348920     10854.9
    348960     10855.7
    349000     10856.6
    349040     10859.5
    349080     10860.9
    349120     10859.9
    349160     10861.8
    349200     10862.5
    349240     10864.1
    349280     10863.7
    349320     10866.2
    349360     10867.9
    349400     10868.5
    349440     10870.5
    349480     10872.7
    349520     10874.2
    349560     10873.4
    349600     10873.7
    349640     10876.6
    349680     10876.4
    349720     10879.9
    349760     10880.6
    349800     10881.5
    349840     10884.4
    349880     10885.9
    349920     10884.9
    349960     10886.7
    350000     10887.4
    350040     10889.1
    350080     10888.6
    350120     10891.2
    350160     10892.8
    350200     10893.5
    350240     10895.4
    350280     10897.7
    350320     10899.1
    350360     10898.3
    350400     10898.5
    350440     10901.5
    350480     10901.3
    350520     10904.9
    350560     10905.6
    350600     10906.4
    350640     10909.4
    350680     10910.8
    350720     10909.8
    350760     10911.7
    350800     10912.3
    350840       10914
    350880     10913.5
    350920     10916.1
    350960     10917.7
    351000     10918.4
    351040     10920.4
    351080     10922.6
    351120       10924
    351160     10923.3
    351200     10923.5
    351240     10926.5
    351280     10926.2
    351320     10929.7
    351360     10930.5
    351400     10931.3
    351440     10934.3
    351480     10935.7
    351520     10934.7
    351560     10936.7
    351600     10937.2
    351640     10938.9
    351680     10938.4
    351720       10941
    351760     10942.7
    351800     10943.3
    351840     10945.3
    351880     10947.5
    351920     10948.9
    351960     10948.1
    352000     10948.3
    352040     10951.4
    352080       10951
    352120     10954.6
    352160     10955.4
    352200     10956.2
    352240     10959.2
    352280     10960.6
    352320     10959.6
    352360     10961.5
    352400       10962
    352440     10963.8
    352480     10963.2
    352520     10965.9
    352560     10967.5
    352600     10968.1
    352640     10970.2
    352680     10972.3
    352720     10973.8
    352760       10973
    352800     10973.2
    352840     10976.3
    352880     10975.9
    352920     10979.5
    352960     10980.2
    353000     10981.1
    353040     10984.1
    353080     10985.4
    353120     10984.4
    353160     10986.4
    353200     10986.9
    353240     10988.7
    353280       10988
    353320     10990.8
    353360     10992.4
    353400       10993
    353440     10995.1
    353480     10997.2
    353520     10998.6
    353560     10997.8
    353600       10998
    353640     11001.1
    353680     11000.8
    353720     11004.4
    353760     11005.1
    353800     11005.9
    353840     11008.9
    353880     11010.3
    353920     11009.3
    353960     11011.2
    354000     11011.8
    354040     11013.6
    354080     11012.9
    354120     11015.6
    354160     11017.3
    354200     11017.9
    354240     11019.9
    354280       11022
    354320     11023.4
    354360     11022.7
    354400     11022.8
    354440     11026.1
    354480     11025.6
    354520     11029.2
    354560       11030
    354600     11030.8
    354640     11033.7
    354680     11035.2
    354720     11034.2
    354760     11036.1
    354800     11036.7
    354840     11038.5
    354880     11037.8
    354920     11040.5
    354960     11042.2
    355000     11042.9
    355040     11044.8
    355080     11046.9
    355120     11048.4
    355160     11047.7
    355200     11047.7
    355240     11050.9
    355280     11050.5
    355320       11054
    355360     11054.9
    355400     11055.7
    355440     11058.5
    355480     11060.1
    355520       11059
    355560     11060.9
    355600     11061.5
    355640     11063.4
    355680     11062.7
    355720     11065.4
    355760     11067.1
    355800     11067.7
    355840     11069.7
    355880     11071.7
    355920     11073.2
    355960     11072.5
    356000     11072.6
    356040     11075.8
    356080     11075.4
    356120     11078.9
    356160     11079.9
    356200     11080.6
    356240     11083.4
    356280       11085
    356320     11083.8
    356360     11085.8
    356400     11086.4
    356440     11088.3
    356480     11087.6
    356520     11090.2
    356560       11092
    356600     11092.6
    356640     11094.5
    356680     11096.6
    356720       11098
    356760     11097.3
    356800     11097.4
    356840     11100.6
    356880     11100.3
    356920     11103.8
    356960     11104.7
    357000     11105.4
    357040     11108.3
    357080     11109.9
    357120     11108.6
    357160     11110.7
    357200     11111.2
    357240     11113.1
    357280     11112.5
    357320     11115.1
    357360     11116.8
    357400     11117.4
    357440     11119.4
    357480     11121.4
    357520     11122.9
    357560     11122.1
    357600     11122.2
    357640     11125.5
    357680     11125.1
    357720     11128.6
    357760     11129.6
    357800     11130.3
    357840     11133.2
    357880     11134.8
    357920     11133.5
    357960     11135.5
    358000     11136.1
    358040       11138
    358080     11137.3
    358120       11140
    358160     11141.7
    358200     11142.3
    358240     11144.2
    358280     11146.2
    358320     11147.7
    358360       11147
    358400       11147
    358440     11150.3
    358480       11150
    358520     11153.5
    358560     11154.4
    358600     11155.1
    358640       11158
    358680     11159.7
    358720     11158.3
    358760     11160.3
    358800       11161
    358840     11162.8
    358880     11162.2
    358920     11164.8
    358960     11166.5
    359000     11167.1
    359040     11169.1
    359080     11171.1
    359120     11172.5
    359160     11171.8
    359200     11171.9
    359240     11175.2
    359280     11174.9
    359320     11178.3
    359360     11179.4
    359400       11180
    359440     11182.9
    359480     11184.6
    359520     11183.2
    359560     11185.2
    359600     11185.8
    359640     11187.7
    359680     11187.1
    359720     11189.6
    359760     11191.4
    359800       11192
    359840       11194
    359880       11196
    359920     11197.4
    359960     11196.7
    360000     11196.8
    360040     11200.1
    360080     11199.8
    360120     11203.3
    360160     11204.2
    360200     11204.8
    360240     11207.8
    360280     11209.4
    360320     11208.1
    360360     11210.1
    360400     11210.7
    360440     11212.6
    360480     11211.9
    360520     11214.5
    360560     11216.3
    360600     11216.9
    360640     11218.9
    360680     11220.9
    360720     11222.3
    360760     11221.6
    360800     11221.7
    360840     11224.9
    360880     11224.7
    360920     11228.2
    360960     11229.1
    361000     11229.7
    361040     11232.7
    361080     11234.3
    361120       11233
    361160       11235
    361200     11235.6
    361240     11237.4
    361280     11236.8
    361320     11239.4
    361360     11241.2
    361400     11241.8
    361440     11243.8
    361480     11245.8
    361520     11247.1
    361560     11246.5
    361600     11246.5
    361640     11249.8
    361680     11249.5
    361720     11253.1
    361760       11254
    361800     11254.6
    361840     11257.6
    361880     11259.2
    361920     11257.9
    361960     11259.8
    362000     11260.4
    362040     11262.3
    362080     11261.7
    362120     11264.2
    362160     11266.1
    362200     11266.7
    362240     11268.6
    362280     11270.6
    362320       11272
    362360     11271.4
    362400     11271.4
    362440     11274.6
    362480     11274.4
    362520       11278
    362560     11278.8
    362600     11279.3
    362640     11282.5
    362680     11284.1
    362720     11282.8
    362760     11284.7
    362800     11285.3
    362840     11287.1
    362880     11286.6
    362920     11289.1
    362960     11290.9
    363000     11291.5
    363040     11293.4
    363080     11295.5
    363120     11296.9
    363160     11296.2
    363200     11296.3
    363240     11299.5
    363280     11299.3
    363320     11302.9
    363360     11303.6
    363400     11304.2
    363440     11307.3
    363480     11308.9
    363520     11307.7
    363560     11309.5
    363600     11310.2
    363640     11311.9
    363680     11311.4
    363720     11313.9
    363760     11315.8
    363800     11316.4
    363840     11318.2
    363880     11320.4
    363920     11321.7
    363960     11321.1
    364000     11321.1
    364040     11324.3
    364080     11324.1
    364120     11327.7
    364160     11328.5
    364200       11329
    364240     11332.2
    364280     11333.7
    364320     11332.5
    364360     11334.4
    364400     11335.1
    364440     11336.8
    364480     11336.2
    364520     11338.8
    364560     11340.7
    364600     11341.2
    364640     11343.1
    364680     11345.2
    364720     11346.5
    364760       11346
    364800       11346
    364840     11349.2
    364880       11349
    364920     11352.6
    364960     11353.3
    365000     11353.9
    365040     11357.1
    365080     11358.6
    365120     11357.4
    365160     11359.2
    365200       11360
    365240     11361.6
    365280       11361
    365320     11363.6
    365360     11365.5
    365400     11366.1
    365440       11368
    365480     11370.1
    365520     11371.3
    365560     11370.8
    365600     11370.8
    365640     11374.1
    365680     11373.8
    365720     11377.4
    365760     11378.1
    365800     11378.7
    365840       11382
    365880     11383.4
    365920     11382.2
    365960       11384
    366000     11384.8
    366040     11386.4
    366080     11385.9
    366120     11388.4
    366160     11390.4
    366200     11390.9
    366240     11392.8
    366280     11394.9
    366320     11396.2
    366360     11395.7
    366400     11395.7
    366440     11398.9
    366480     11398.7
    366520     11402.3
    366560       11403
    366600     11403.5
    366640     11406.8
    366680     11408.2
    366720       11407
    366760     11408.8
    366800     11409.6
    366840     11411.3
    366880     11410.8
    366920     11413.3
    366960     11415.2
    367000     11415.6
    367040     11417.6
    367080     11419.7
    367120     11421.1
    367160     11420.5
    367200     11420.5
    367240     11423.8
    367280     11423.5
    367320     11427.1
    367360     11427.8
    367400     11428.4
    367440     11431.6
    367480       11433
    367520     11431.9
    367560     11433.6
    367600     11434.4
    367640     11436.1
    367680     11435.5
    367720     11438.1
    367760       11440
    367800     11440.4
    367840     11442.4
    367880     11444.5
    367920     11445.9
    367960     11445.4
    368000     11445.3
    368040     11448.6
    368080     11448.3
    368120     11451.9
    368160     11452.7
    368200     11453.2
    368240     11456.4
    368280     11457.8
    368320     11456.7
    368360     11458.4
    368400     11459.3
    368440       11461
    368480     11460.3
    368520     11462.9
    368560     11464.8
    368600     11465.2
    368640     11467.2
    368680     11469.3
    368720     11470.6
    368760     11470.2
    368800     11470.1
    368840     11473.4
    368880     11473.1
    368920     11476.7
    368960     11477.5
    369000       11478
    369040     11481.3
    369080     11482.7
    369120     11481.5
    369160     11483.2
    369200     11484.1
    369240     11485.8
    369280     11485.2
    369320     11487.7
    369360     11489.6
    369400     11490.1
    369440     11492.1
    369480     11494.1
    369520     11495.5
    369560       11495
    369600     11494.9
    369640     11498.2
    369680     11497.9
    369720     11501.6
    369760     11502.3
    369800     11502.8
    369840     11506.1
    369880     11507.5
    369920     11506.3
    369960       11508
    370000     11508.9
    370040     11510.6
    370080       11510
    370120     11512.6
    370160     11514.5
    370200     11514.9
    370240     11516.9
    370280       11519
    370320     11520.3
    370360     11519.8
    370400     11519.7
    370440       11523
    370480     11522.8
    370520     11526.4
    370560     11527.1
    370600     11527.6
    370640     11530.9
    370680     11532.3
    370720     11531.1
    370760     11532.8
    370800     11533.7
    370840     11535.4
    370880     11534.9
    370920     11537.5
    370960     11539.3
    371000     11539.7
    371040     11541.7
    371080     11543.8
    371120     11545.2
    371160     11544.7
    371200     11544.5
    371240     11547.9
    371280     11547.7
    371320     11551.2
    371360     11551.9
    371400     11552.5
    371440     11555.8
    371480     11557.2
    371520       11556
    371560     11557.7
    371600     11558.6
    371640     11560.3
    371680     11559.7
    371720     11562.3
    371760     11564.1
    371800     11564.5
    371840     11566.6
    371880     11568.6
    371920       11570
    371960     11569.5
    372000     11569.4
    372040     11572.8
    372080     11572.5
    372120     11576.1
    372160     11576.8
    372200     11577.4
    372240     11580.6
    372280       11582
    372320     11580.8
    372360     11582.5
    372400     11583.5
    372440     11585.1
    372480     11584.6
    372520     11587.2
    372560     11588.9
    372600     11589.4
    372640     11591.4
    372680     11593.4
    372720     11594.9
    372760     11594.3
    372800     11594.2
    372840     11597.7
    372880     11597.4
    372920       11601
    372960     11601.6
    373000     11602.3
    373040     11605.5
    373080     11606.9
    373120     11605.7
    373160     11607.4
    373200     11608.4
    373240       11610
    373280     11609.4
    373320       11612
    373360     11613.8
    373400     11614.2
    373440     11616.3
    373480     11618.3
    373520     11619.8
    373560     11619.2
    373600     11619.1
    373640     11622.6
    373680     11622.2
    373720     11625.8
    373760     11626.4
    373800       11627
    373840     11630.4
    373880     11631.7
    373920     11630.6
    373960     11632.3
    374000     11633.3
    374040     11634.9
    374080     11634.3
    374120     11636.9
    374160     11638.6
    374200       11639
    374240     11641.2
    374280     11643.1
    374320     11644.6
    374360       11644
    374400     11643.9
    374440     11647.5
    374480     11647.1
    374520     11650.7
    374560     11651.4
    374600     11651.8
    374640     11655.3
    374680     11656.6
    374720     11655.5
    374760     11657.2
    374800     11658.2
    374840     11659.7
    374880     11659.2
    374920     11661.8
    374960     11663.5
    375000     11663.9
    375040     11666.1
    375080       11668
    375120     11669.5
    375160     11668.9
    375200     11668.8
    375240     11672.3
    375280       11672
    375320     11675.5
    375360     11676.2
    375400     11676.7
    375440     11680.1
    375480     11681.4
    375520     11680.4
    375560       11682
    375600       11683
    375640     11684.6
    375680       11684
    375720     11686.7
    375760     11688.4
    375800     11688.8
    375840       11691
    375880     11692.9
    375920     11694.4
    375960     11693.7
    376000     11693.7
    376040     11697.2
    376080     11696.9
    376120     11700.3
    376160     11701.1
    376200     11701.6
    376240       11705
    376280     11706.3
    376320     11705.3
    376360     11706.9
    376400     11707.9
    376440     11709.5
    376480     11708.9
    376520     11711.6
    376560     11713.3
    376600     11713.7
    376640     11715.9
    376680     11717.8
    376720     11719.3
    376760     11718.6
    376800     11718.6
    376840     11722.2
    376880     11721.8
    376920     11725.2
    376960     11725.9
    377000     11726.5
    377040     11729.9
    377080     11731.2
    377120     11730.2
    377160     11731.8
    377200     11732.7
    377240     11734.4
    377280     11733.9
    377320     11736.5
    377360     11738.2
    377400     11738.6
    377440     11740.8
    377480     11742.8
    377520     11744.2
    377560     11743.5
    377600     11743.4
    377640     11747.1
    377680     11746.8
    377720       11750
    377760     11750.8
    377800     11751.4
    377840     11754.8
    377880     11756.1
    377920     11755.2
    377960     11756.7
    378000     11757.6
    378040     11759.3
    378080     11758.8
    378120     11761.4
    378160     11763.1
    378200     11763.5
    378240     11765.7
    378280     11767.7
    378320     11769.2
    378360     11768.4
    378400     11768.3
    378440     11771.9
    378480     11771.6
    378520       11775
    378560     11775.8
    378600     11776.3
    378640     11779.7
    378680       11781
    378720     11780.1
    378760     11781.6
    378800     11782.5
    378840     11784.3
    378880     11783.7
    378920     11786.3
    378960       11788
    379000     11788.5
    379040     11790.6
    379080     11792.5
    379120     11794.1
    379160     11793.3
    379200     11793.2
    379240     11796.9
    379280     11796.5
    379320     11799.8
    379360     11800.8
    379400     11801.2
    379440     11804.5
    379480     11805.9
    379520     11804.9
    379560     11806.5
    379600     11807.4
    379640     11809.2
    379680     11808.6
    379720     11811.2
    379760     11812.9
    379800     11813.4
    379840     11815.5
    379880     11817.4
    379920       11819
    379960     11818.1
    380000     11818.1
    380040     11821.8
    380080     11821.4
    380120     11824.7
    380160     11825.7
    380200     11826.1
    380240     11829.4
    380280     11830.7
    380320     11829.9
    380360     11831.4
    380400     11832.3
    380440     11834.1
    380480     11833.4
    380520       11836
    380560     11837.7
    380600     11838.3
    380640     11840.4
    380680     11842.3
    380720     11843.9
    380760       11843
    380800     11842.9
    380840     11846.6
    380880     11846.3
    380920     11849.6
    380960     11850.6
    381000       11851
    381040     11854.3
    381080     11855.6
    381120     11854.8
    381160     11856.2
    381200     11857.1
    381240       11859
    381280     11858.3
    381320     11860.9
    381360     11862.6
    381400     11863.2
    381440     11865.3
    381480     11867.2
    381520     11868.7
    381560     11867.9
    381600     11867.8
    381640     11871.6
    381680     11871.2
    381720     11874.5
    381760     11875.5
    381800     11875.9
    381840     11879.2
    381880     11880.5
    381920     11879.8
    381960     11881.1
    382000     11881.9
    382040     11883.9
    382080     11883.2
    382120     11885.8
    382160     11887.5
    382200     11888.1
    382240     11890.1
    382280       11892
    382320     11893.6
    382360     11892.8
    382400     11892.7
    382440     11896.4
    382480     11896.1
    382520     11899.4
    382560     11900.4
    382600     11900.8
    382640     11904.1
    382680     11905.4
    382720     11904.6
    382760     11905.9
    382800     11906.8
    382840     11908.8
    382880       11908
    382920     11910.7
    382960     11912.4
    383000       11913
    383040       11915
    383080     11916.9
    383120     11918.5
    383160     11917.7
    383200     11917.5
    383240     11921.3
    383280     11921.1
    383320     11924.4
    383360     11925.3
    383400     11925.7
    383440       11929
    383480     11930.3
    383520     11929.5
    383560     11930.8
    383600     11931.7
    383640     11933.7
    383680     11932.8
    383720     11935.6
    383760     11937.3
    383800     11937.8
    383840     11939.9
    383880     11941.8
    383920     11943.4
    383960     11942.7
    384000     11942.4
    384040     11946.1
    384080       11946
    384120     11949.3
    384160     11950.1
    384200     11950.6
    384240     11953.9
    384280     11955.2
    384320     11954.4
    384360     11955.7
    384400     11956.6
    384440     11958.6
    384480     11957.7
    384520     11960.4
    384560     11962.2
    384600     11962.7
    384640     11964.6
    384680     11966.7
    384720     11968.2
    384760     11967.6
    384800     11967.3
    384840       11971
    384880     11970.9
    384920     11974.1
    384960       11975
    385000     11975.4
    385040     11978.8
    385080     11980.1
    385120     11979.2
    385160     11980.5
    385200     11981.5
    385240     11983.5
    385280     11982.6
    385320     11985.2
    385360       11987
    385400     11987.6
    385440     11989.5
    385480     11991.6
    385520     11993.1
    385560     11992.4
    385600     11992.2
    385640     11995.9
    385680     11995.8
    385720       11999
    385760       12000
    385800     12000.3
    385840     12003.7
    385880       12005
    385920     12004.2
    385960     12005.4
    386000     12006.4
    386040     12008.4
    386080     12007.5
    386120     12010.1
    386160     12011.9
    386200     12012.5
    386240     12014.4
    386280     12016.6
    386320       12018
    386360     12017.3
    386400     12017.1
    386440     12020.8
    386480     12020.7
    386520       12024
    386560     12024.9
    386600     12025.2
    386640     12028.7
    386680     12029.9
    386720       12029
    386760     12030.3
    386800     12031.3
    386840     12033.3
    386880     12032.3
    386920       12035
    386960     12036.8
    387000     12037.4
    387040     12039.3
    387080     12041.5
    387120     12042.9
    387160     12042.2
    387200       12042
    387240     12045.7
    387280     12045.6
    387320       12049
    387360     12049.8
    387400     12050.1
    387440     12053.6
    387480     12054.8
    387520       12054
    387560     12055.3
    387600     12056.2
    387640     12058.3
    387680     12057.2
    387720       12060
    387760     12061.8
    387800     12062.3
    387840     12064.2
    387880     12066.5
    387920     12067.9
    387960     12067.1
    388000     12066.9
    388040     12070.7
    388080     12070.6
    388120     12073.9
    388160     12074.8
    388200       12075
    388240     12078.5
    388280     12079.8
    388320     12078.9
    388360     12080.1
    388400     12081.1
    388440     12083.2
    388480     12082.2
    388520     12084.9
    388560     12086.8
    388600     12087.3
    388640     12089.2
    388680     12091.4
    388720     12092.8
    388760     12092.1
    388800     12091.8
    388840     12095.5
    388880     12095.5
    388920     12098.8
    388960     12099.7
    389000     12099.9
    389040     12103.4
    389080     12104.7
    389120     12103.8
    389160       12105
    389200     12106.1
    389240     12108.2
    389280     12107.1
    389320     12109.9
    389360     12111.7
    389400     12112.2
    389440     12114.1
    389480     12116.4
    389520     12117.7
    389560       12117
    389600     12116.7
    389640     12120.4
    389680     12120.4
    389720     12123.9
    389760     12124.6
    389800     12124.8
    389840     12128.4
    389880     12129.6
    389920     12128.8
    389960       12130
    390000       12131
    390040     12133.1
    390080     12132.1
    390120     12134.9
    390160     12136.7
    390200     12137.2
    390240     12139.2
    390280     12141.3
    390320     12142.6
    390360     12141.9
    390400     12141.7
    390440     12145.4
    390480     12145.4
    390520     12148.8
    390560     12149.6
    390600     12149.8
    390640     12153.4
    390680     12154.5
    390720     12153.7
    390760     12154.9
    390800     12155.9
    390840       12158
    390880       12157
    390920     12159.8
    390960     12161.6
    391000     12162.1
    391040     12164.1
    391080     12166.2
    391120     12167.5
    391160     12166.9
    391200     12166.6
    391240     12170.4
    391280     12170.3
    391320     12173.7
    391360     12174.5
    391400     12174.7
    391440     12178.4
    391480     12179.5
    391520     12178.7
    391560     12179.9
    391600     12180.8
    391640     12182.9
    391680       12182
    391720     12184.7
    391760     12186.6
    391800       12187
    391840     12189.1
    391880     12191.1
    391920     12192.4
    391960     12191.9
    392000     12191.6
    392040     12195.3
    392080     12195.3
    392120     12198.7
    392160     12199.4
    392200     12199.7
    392240     12203.3
    392280     12204.4
    392320     12203.7
    392360     12204.8
    392400     12205.8
    392440     12207.9
    392480     12206.9
    392520     12209.7
    392560     12211.5
    392600       12212
    392640     12214.1
    392680     12216.2
    392720     12217.4
    392760     12216.8
    392800     12216.6
    392840     12220.3
    392880     12220.2
    392920     12223.6
    392960     12224.4
    393000     12224.7
    393040     12228.3
    393080     12229.4
    393120     12228.7
    393160     12229.8
    393200     12230.7
    393240     12232.9
    393280     12231.9
    393320     12234.7
    393360     12236.5
    393400       12237
    393440     12239.1
    393480     12241.2
    393520     12242.4
    393560     12241.8
    393600     12241.6
    393640     12245.3
    393680     12245.2
    393720     12248.7
    393760     12249.4
    393800     12249.7
    393840     12253.2
    393880     12254.4
    393920     12253.6
    393960     12254.7
    394000     12255.7
    394040     12257.9
    394080       12257
    394120     12259.7
    394160     12261.5
    394200       12262
    394240     12264.2
    394280     12266.2
    394320     12267.5
    394360     12266.8
    394400     12266.6
    394440     12270.2
    394480     12270.2
    394520     12273.7
    394560     12274.4
    394600     12274.7
    394640     12278.3
    394680     12279.4
    394720     12278.6
    394760     12279.7
    394800     12280.8
    394840     12282.9
    394880       12282
    394920     12284.7
    394960     12286.5
    395000       12287
    395040     12289.2
    395080     12291.2
    395120     12292.5
    395160     12291.9
    395200     12291.7
    395240     12295.3
    395280     12295.3
    395320     12298.7
    395360     12299.4
    395400     12299.7
    395440     12303.3
    395480     12304.4
    395520     12303.6
    395560     12304.7
    395600     12305.7
    395640     12307.9
    395680       12307
    395720     12309.7
    395760     12311.5
    395800       12312
    395840     12314.2
    395880     12316.2
    395920     12317.5
    395960     12316.8
    396000     12316.6
    396040     12320.3
    396080     12320.3
    396120     12323.8
    396160     12324.4
    396200     12324.7
    396240     12328.3
    396280     12329.5
    396320     12328.6
    396360     12329.7
    396400     12330.7
    396440     12333.1
    396480     12332.1
    396520     12334.8
    396560     12336.6
    396600       12337
    396640     12339.1
    396680     12341.2
    396720     12342.5
    396760     12341.9
    396800     12341.6
    396840     12345.3
    396880     12345.3
    396920     12348.7
    396960     12349.4
    397000     12349.7
    397040     12353.3
    397080     12354.4
    397120     12353.6
    397160     12354.7
    397200     12355.7
    397240     12358.1
    397280       12357
    397320     12359.7
    397360     12361.6
    397400       12362
    397440     12364.1
    397480     12366.2
    397520     12367.4
    397560     12366.9
    397600     12366.6
    397640     12370.3
    397680     12370.3
    397720     12373.8
    397760     12374.3
    397800     12374.8
    397840     12378.2
    397880     12379.4
    397920     12378.6
    397960     12379.8
    398000     12380.7
    398040       12383
    398080       12382
    398120     12384.8
    398160     12386.6
    398200       12387
    398240     12389.1
    398280     12391.2
    398320     12392.4
    398360     12391.9
    398400     12391.6
    398440     12395.3
    398480     12395.3
    398520     12398.8
    398560     12399.4
    398600     12399.8
    398640     12403.3
    398680     12404.4
    398720     12403.6
    398760     12404.8
    398800     12405.7
    398840       12408
    398880       12407
    398920     12409.8
    398960     12411.6
    399000       12412
    399040     12414.1
    399080     12416.2
    399120     12417.5
    399160       12417
    399200     12416.5
    399240     12420.4
    399280     12420.3
    399320     12423.8
    399360     12424.5
    399400     12424.9
    399440     12428.4
    399480     12429.4
    399520     12428.7
    399560     12429.9
    399600     12430.7
    399640     12433.1
    399680       12432
    399720     12434.8
    399760     12436.5
    399800       12437
    399840     12439.1
    399880     12441.2
    399920     12442.4
    399960       12442
    400000     12441.6
    400040     12445.3
    400080     12445.3
    400120     12448.7
    400160     12449.4
    400200     12449.8
    400240     12453.3
    400280     12454.3
    400320     12453.7
    400360     12454.9
    400400     12455.7
    400440       12458
    400480       12457
    400520     12459.8
    400560     12461.5
    400600       12462
    400640     12464.1
    400680     12466.1
    400720     12467.5
    400760       12467
    400800     12466.5
    400840     12470.3
    400880     12470.3
    400920     12473.8
    400960     12474.4
    401000     12474.8
    401040     12478.3
    401080     12479.3
    401120     12478.8
    401160     12479.9
    401200     12480.6
    401240     12483.1
    401280     12481.9
    401320     12484.7
    401360     12486.6
    401400       12487
    401440       12489
    401480     12491.1
    401520     12492.4
    401560     12491.9
    401600     12491.5
    401640     12495.2
    401680     12495.2
    401720     12498.7
    401760     12499.3
    401800     12499.7
    401840     12503.3
    401880     12504.2
    401920     12503.7
    401960     12504.9
    402000     12505.6
    402040     12508.1
    402080     12506.9
    402120     12509.7
    402160     12511.6
    402200       12512
    402240       12514
    402280     12516.1
    402320     12517.4
    402360     12516.9
    402400     12516.5
    402440     12520.2
    402480     12520.2
    402520     12523.7
    402560     12524.2
    402600     12524.7
    402640     12528.3
    402680     12529.1
    402720     12528.7
    402760     12529.9
    402800     12530.6
    402840     12533.1
    402880     12531.9
    402920     12534.7
    402960     12536.5
    403000     12536.9
    403040     12538.9
    403080       12541
    403120     12542.4
    403160     12541.9
    403200     12541.5
    403240     12545.1
    403280     12545.2
    403320     12548.7
    403360     12549.2
    403400     12549.7
    403440     12553.2
    403480     12554.2
    403520     12553.7
    403560     12554.8
    403600     12555.5
    403640     12558.1
    403680     12556.9
    403720     12559.7
    403760     12561.5
    403800     12561.9
    403840       12564
    403880     12566.1
    403920     12567.3
    403960     12566.9
    404000     12566.5
    404040     12570.1
    404080     12570.1
    404120     12573.6
    404160     12574.1
    404200     12574.7
    404240     12578.2
    404280     12579.1
    404320     12578.7
    404360     12579.8
    404400     12580.5
    404440       12583
    404480     12581.9
    404520     12584.6
    404560     12586.5
    404600     12586.9
    404640     12588.9
    404680     12591.1
    404720     12592.3
    404760     12591.9
    404800     12591.5
    404840       12595
    404880     12595.1
    404920     12598.6
    404960     12599.1
    405000     12599.6
    405040     12603.2
    405080     12604.1
    405120     12603.7
    405160     12604.8
    405200     12605.5
    405240       12608
    405280     12606.9
    405320     12609.7
    405360     12611.4
    405400     12611.9
    405440     12613.9
    405480     12616.1
    405520     12617.3
    405560     12616.9
    405600     12616.4
    405640     12619.9
    405680     12620.1
    405720     12623.6
    405760       12624
    405800     12624.6
    405840     12628.2
    405880     12629.1
    405920     12628.6
    405960     12629.8
    406000     12630.5
    406040       12633
    406080     12631.8
    406120     12634.6
    406160     12636.5
    406200     12636.9
    406240     12638.9
    406280       12641
    406320     12642.3
    406360     12641.9
    406400     12641.4
    406440       12645
    406480       12645
    406520     12648.6
    406560     12648.9
    406600     12649.6
    406640     12653.2
    406680     12654.1
    406720     12653.6
    406760     12654.8
    406800     12655.5
    406840       12658
    406880     12656.8
    406920     12659.7
    406960     12661.5
    407000     12661.9
    407040     12663.9
    407080       12666
    407120     12667.3
    407160     12666.8
    407200     12666.4
    407240     12669.9
    407280       12670
    407320     12673.6
    407360     12673.8
    407400     12674.6
    407440     12678.2
    407480     12679.1
    407520     12678.5
    407560     12679.7
    407600     12680.4
    407640     12682.9
    407680     12681.8
    407720     12684.6
    407760     12686.5
    407800     12686.9
    407840     12688.9
    407880       12691
    407920     12692.2
    407960     12691.8
    408000     12691.3
    408040     12694.9
    408080     12694.9
    408120     12698.6
    408160     12698.8
    408200     12699.6
    408240     12703.2
    408280     12704.1
    408320     12703.7
    408360     12704.8
    408400     12705.4
    408440     12707.9
    408480     12706.8
    408520     12709.7
    408560     12711.5
    408600       12712
    408640     12713.9
    408680       12716
    408720     12717.2
    408760     12716.8
    408800     12716.3
    408840       12720
    408880       12720
    408920     12723.6
    408960     12723.9
    409000     12724.6
    409040     12728.2
    409080       12729
    409120     12728.6
    409160     12729.8
    409200     12730.3
    409240     12732.9
    409280     12731.8
    409320     12734.7
    409360     12736.5
    409400       12737
    409440     12738.9
    409480       12741
    409520     12742.2
    409560     12741.9
    409600     12741.2
    409640     12744.9
    409680       12745
    409720     12748.6
    409760     12748.9
    409800     12749.6
    409840     12753.1
    409880       12754
    409920     12753.6
    409960     12754.8
    410000     12755.4
    410040     12757.9
    410080     12756.8
    410120     12759.6
    410160     12761.5
    410200       12762
    410240     12763.9
    410280     12766.1
    410320     12767.1
    410360     12766.9
    410400     12766.1
    410440     12769.9
    410480       12770
    410520     12773.6
    410560     12773.8
    410600     12774.6
    410640     12778.1
    410680       12779
    410720     12778.5
    410760     12779.8
    410800     12780.3
    410840     12782.9
    410880     12781.7
    410920     12784.6
    410960     12786.5
    411000       12787
    411040     12788.9
    411080       12791
    411120       12792
    411160     12791.8
    411200     12791.1
    411240     12794.9
    411280       12795
    411320     12798.5
    411360     12798.8
    411400     12799.7
    411440     12803.1
    411480       12804
    411520     12803.4
    411560     12804.8
    411600     12805.3
    411640     12807.9
    411680     12806.7
    411720     12809.6
    411760     12811.5
    411800       12812
    411840       12814
    411880     12816.1
    411920     12816.9
    411960     12816.9
    412000     12816.2
    412040       12820
    412080       12820
    412120     12823.5
    412160     12823.8
    412200     12824.6
    412240     12828.2
    412280     12828.9
    412320     12828.4
    412360     12829.8
    412400     12830.3
    412440     12832.9
    412480     12831.6
    412520     12834.6
    412560     12836.4
    412600       12837
    412640       12839
    412680     12841.2
    412720       12842
    412760     12841.9
    412800     12841.2
    412840       12845
    412880       12845
    412920     12848.5
    412960     12848.9
    413000     12849.6
    413040     12853.1
    413080     12853.9
    413120     12853.4
    413160     12854.8
    413200     12855.4
    413240     12857.9
    413280     12856.6
    413320     12859.7
    413360     12861.4
    413400       12862
    413440       12864
    413480     12866.1
    413520       12867
    413560     12866.8
    413600     12866.2
    413640       12870
    413680     12870.1
    413720     12873.5
    413760     12873.9
    413800     12874.7
    413840     12878.2
    413880     12878.9
    413920     12878.4
    413960     12879.8
    414000     12880.4
    414040     12882.9
    414080     12881.6
    414120     12884.6
    414160     12886.5
    414200     12887.1
    414240       12889
    414280     12891.1
    414320       12892
    414360     12891.8
    414400     12891.2
    414440       12895
    414480     12895.1
    414520     12898.5
    414560     12898.8
    414600     12899.7
    414640     12903.2
    414680     12903.9
    414720     12903.5
    414760     12904.8
    414800     12905.4
    414840     12907.8
    414880     12906.6
    414920     12909.6
    414960     12911.5
    415000       12912
    415040     12913.9
    415080     12916.1
    415120       12917
    415160     12916.8
    415200     12916.3
    415240       12920
    415280     12920.2
    415320     12923.6
    415360     12923.8
    415400     12924.6
    415440     12928.2
    415480     12928.9
    415520     12928.5
    415560     12929.7
    415600     12930.4
    415640     12932.9
    415680     12931.5
    415720     12934.6
    415760     12936.5
    415800       12937
    415840       12939
    415880     12941.1
    415920     12941.9
    415960     12941.8
    416000     12941.2
    416040       12945
    416080     12945.2
    416120     12948.6
    416160     12948.8
    416200     12949.6
    416240     12953.3
    416280     12953.9
    416320     12953.6
    416360     12954.7
    416400     12955.3
    416440       12958
    416480     12956.5
    416520     12959.6
    416560     12961.6
    416600       12962
    416640       12964
    416680     12966.2
    416720     12966.9
    416760     12966.8
    416800     12966.3
    416840       12970
    416880     12970.2
    416920     12973.6
    416960     12973.9
    417000     12974.6
    417040     12978.2
    417080     12978.9
    417120     12978.6
    417160     12979.8
    417200     12980.3
    417240     12982.9
    417280     12981.4
    417320     12984.7
    417360     12986.7
    417400     12987.1
    417440       12989
    417480     12991.2
    417520     12991.9
    417560     12991.8
    417600     12991.2
    417640     12994.9
    417680     12995.2
    417720     12998.5
    417760     12998.8
    417800     12999.6
    417840     13003.2
    417880       13004
    417920     13003.6
    417960     13004.7
    418000     13005.2
    418040     13007.8
    418080     13006.4
    418120     13009.7
    418160     13011.7
    418200     13012.1
    418240       13014
    418280     13016.2
    418320     13016.9
    418360     13016.8
    418400     13016.3
    418440     13019.9
    418480     13020.2
    418520     13023.5
    418560     13023.8
    418600     13024.7
    418640     13028.2
    418680     13028.9
    418720     13028.6
    418760     13029.7
    418800     13030.2
    418840     13032.8
    418880     13031.4
    418920     13034.7
    418960     13036.6
    419000     13037.1
    419040       13039
    419080     13041.2
    419120       13042
    419160     13041.8
    419200     13041.3
    419240     13044.9
    419280     13045.2
    419320     13048.6
    419360     13048.9
    419400     13049.7
    419440     13053.1
    419480       13054
    419520     13053.6
    419560     13054.7
    419600     13055.2
    419640     13057.9
    419680     13056.4
    419720     13059.7
    419760     13061.6
    419800     13062.2
    419840       13064
    419880     13066.2
    419920       13067
    419960     13066.8
    420000     13066.4
    420040       13070
    420080     13070.1
    420120     13073.6
    420160       13074
    420200     13074.7
    420240     13078.2
    420280     13078.9
    420320     13078.7
    420360     13079.7
    420400     13080.2
    420440     13082.9
    420480     13081.3
    420520     13084.7
    420560     13086.6
    420600     13087.2
    420640       13089
    420680     13091.2
    420720     13091.9
    420760     13091.8
    420800     13091.4
    420840     13094.9
    420880     13095.1
    420920     13098.6
    420960       13099
    421000     13099.7
    421040     13103.2
    421080     13103.9
    421120     13103.6
    421160     13104.7
    421200     13105.3
    421240     13107.9
    421280     13106.3
    421320     13109.8
    421360     13111.6
    421400     13112.3
    421440     13113.9
    421480     13116.3
    421520       13117
    421560     13116.8
    421600     13116.4
    421640     13119.9
    421680     13120.1
    421720     13123.5
    421760       13124
    421800     13124.7
    421840     13128.3
    421880     13128.9
    421920     13128.6
    421960     13129.7
    422000     13130.3
    422040     13132.9
    422080     13131.3
    422120     13134.7
    422160     13136.5
    422200     13137.3
    422240     13138.9
    422280     13141.3
    422320       13142
    422360     13141.9
    422400     13141.4
    422440       13145
    422480     13145.1
    422520     13148.6
    422560     13149.1
    422600     13149.7
    422640     13153.3
    422680       13154
    422720     13153.7
    422760     13154.7
    422800     13155.3
    422840     13157.9
    422880     13156.4
    422920     13159.8
    422960     13161.5
    423000     13162.4
    423040       13164
    423080     13166.3
    423120       13167
    423160     13166.9
    423200     13166.4
    423240     13170.1
    423280     13170.2
    423320     13173.6
    423360     13174.2
    423400     13174.7
    423440     13178.3
    423480     13179.1
    423520     13178.7
    423560     13179.8
    423600     13180.3
    423640       13183
    423680     13181.4
    423720     13184.9
    423760     13186.6
    423800     13187.4
    423840     13189.1
    423880     13191.4
    423920     13192.2
    423960       13192
    424000     13191.4
    424040     13195.2
    424080     13195.3
    424120     13198.7
    424160     13199.3
    424200     13199.7
    424240     13203.4
    424280     13204.2
    424320     13203.8
    424360     13204.8
    424400     13205.4
    424440       13208
    424480     13206.5
    424520     13209.9
    424560     13211.7
    424600     13212.4
    424640     13214.1
    424680     13216.4
    424720     13217.2
    424760       13217
    424800     13216.4
    424840     13220.2
    424880     13220.3
    424920     13223.8
    424960     13224.3
    425000     13224.8
    425040     13228.4
    425080     13229.2
    425120     13228.8
    425160     13229.9
    425200     13230.4
    425240     13233.1
    425280     13231.5
    425320     13234.9
    425360     13236.7
    425400     13237.5
    425440     13239.2
    425480     13241.4
    425520     13242.3
    425560     13242.1
    425600     13241.5
    425640     13245.2
    425680     13245.3
    425720     13248.8
    425760     13249.3
    425800     13249.8
    425840     13253.4
    425880     13254.2
    425920     13253.9
    425960     13254.9
    426000     13255.3
    426040     13258.1
    426080     13256.6
    426120     13259.9
    426160     13261.8
    426200     13262.6
    426240     13264.3
    426280     13266.5
    426320     13267.3
    426360     13267.2
    426400     13266.5
    426440     13270.3
    426480     13270.4
    426520     13273.8
    426560     13274.4
    426600       13275
    426640     13278.5
    426680     13279.2
    426720     13278.9
    426760       13280
    426800     13280.5
    426840     13283.2
    426880     13281.7
    426920       13285
    426960     13286.8
    427000     13287.7
    427040     13289.4
    427080     13291.5
    427120     13292.3
    427160     13292.3
    427200     13291.6
    427240     13295.4
    427280     13295.5
    427320     13298.9
    427360     13299.5
    427400     13300.1
    427440     13303.6
    427480     13304.3
    427520       13304
    427560     13305.1
    427600     13305.6
    427640     13308.3
    427680     13306.8
    427720     13310.1
    427760     13311.9
    427800     13312.8
    427840     13314.4
    427880     13316.7
    427920     13317.4
    427960     13317.4
    428000     13316.7
    428040     13320.6
    428080     13320.6
    428120     13323.9
    428160     13324.5
    428200     13325.2
    428240     13328.8
    428280     13329.4
    428320     13329.1
    428360     13330.1
    428400     13330.7
    428440     13333.5
    428480     13331.9
    428520     13335.2
    428560       13337
    428600     13337.9
    428640     13339.5
    428680     13341.7
    428720     13342.6
    428760     13342.5
    428800     13341.8
    428840     13345.6
    428880     13345.6
    428920       13349
    428960     13349.6
    429000     13350.2
    429040     13353.9
    429080     13354.4
    429120     13354.1
    429160     13355.2
    429200     13355.8
    429240     13358.6
    429280       13357
    429320     13360.4
    429360     13362.1
    429400     13362.9
    429440     13364.6
    429480     13366.8
    429520     13367.6
    429560     13367.6
    429600       13367
    429640     13370.7
    429680     13370.7
    429720     13374.1
    429760     13374.7
    429800     13375.4
    429840       13379
    429880     13379.5
    429920     13379.2
    429960     13380.3
    430000     13380.8
    430040     13383.7
    430080     13382.1
    430120     13385.5
    430160     13387.2
    430200       13388
    430240     13389.8
    430280       13392
    430320     13392.8
    430360     13392.7
    430400     13392.1
    430440     13395.8
    430480     13395.9
    430520     13399.2
    430560     13399.9
    430600     13400.5
    430640     13404.2
    430680     13404.7
    430720     13404.3
    430760     13405.4
    430800       13406
    430840     13408.8
    430880     13407.2
    430920     13410.7
    430960     13412.3
    431000     13413.1
    431040     13414.9
    431080     13417.1
    431120     13417.9
    431160     13417.8
    431200     13417.3
    431240       13421
    431280       13421
    431320     13424.3
    431360       13425
    431400     13425.6
    431440     13429.4
    431480     13429.9
    431520     13429.4
    431560     13430.5
    431600     13431.2
    431640     13433.9
    431680     13432.4
    431720     13435.8
    431760     13437.4
    431800     13438.2
    431840       13440
    431880     13442.3
    431920       13443
    431960       13443
    432000     13442.4
    432040     13446.1
    432080     13446.1
    432120     13449.4
    432160     13450.1
    432200     13450.8
    432240     13454.5
    432280     13455.1
    432320     13454.5
    432360     13455.6
    432400     13456.3
    432440       13459
    432480     13457.5
    432520     13460.9
    432560     13462.4
    432600     13463.3
    432640     13465.2
    432680     13467.5
    432720     13468.1
    432760     13468.1
    432800     13467.5
    432840     13471.2
    432880     13471.3
    432920     13474.5
    432960     13475.2
    433000     13475.9
    433040     13479.5
    433080     13480.2
    433120     13479.6
    433160     13480.7
    433200     13481.4
    433240     13484.1
    433280     13482.6
    433320       13486
    433360     13487.4
    433400     13488.4
    433440     13490.3
    433480     13492.6
    433520     13493.3
    433560     13493.2
    433600     13492.6
    433640     13496.4
    433680     13496.5
    433720     13499.6
    433760     13500.4
    433800       13501
    433840     13504.7
    433880     13505.3
    433920     13504.8
    433960     13505.9
    434000     13506.6
    434040     13509.2
    434080     13507.8
    434120     13511.1
    434160     13512.6
    434200     13513.6
    434240     13515.4
    434280     13517.7
    434320     13518.4
    434360     13518.3
    434400     13517.7
    434440     13521.6
    434480     13521.6
    434520     13524.8
    434560     13525.5
    434600     13526.1
    434640     13529.9
    434680     13530.5
    434720     13529.9
    434760       13531
    434800     13531.7
    434840     13534.4
    434880     13532.9
    434920     13536.3
    434960     13537.8
    435000     13538.7
    435040     13540.6
    435080     13542.8
    435120     13543.5
    435160     13543.5
    435200     13542.8
    435240     13546.7
    435280     13546.7
    435320       13550
    435360     13550.7
    435400     13551.2
    435440       13555
    435480     13555.6
    435520     13555.1
    435560     13556.1
    435600     13556.9
    435640     13559.6
    435680       13558
    435720     13561.5
    435760     13562.9
    435800     13563.9
    435840     13565.7
    435880       13568
    435920     13568.6
    435960     13568.6
    436000     13567.9
    436040     13571.9
    436080     13571.8
    436120       13575
    436160     13575.9
    436200     13576.4
    436240     13580.1
    436280     13580.8
    436320     13580.3
    436360     13581.2
    436400       13582
    436440     13584.6
    436480     13583.1
    436520     13586.6
    436560     13588.1
    436600       13589
    436640     13590.8
    436680       13593
    436720     13593.6
    436760     13593.7
    436800       13593
    436840       13597
    436880     13596.9
    436920     13600.2
    436960     13600.9
    437000     13601.6
    437040     13605.2
    437080     13605.9
    437120     13605.5
    437160     13606.4
    437200       13607
    437240     13609.7
    437280     13608.2
    437320     13611.7
    437360     13613.2
    437400     13614.2
    437440     13615.9
    437480     13618.1
    437520     13618.7
    437560     13618.8
    437600     13618.1
    437640     13622.1
    437680       13622
    437720     13625.3
    437760     13626.1
    437800     13626.7
    437840     13630.3
    437880       13631
    437920     13630.6
    437960     13631.6
    438000     13632.2
    438040     13634.8
    438080     13633.3
    438120     13636.8
    438160     13638.3
    438200     13639.2
    438240       13641
    438280     13643.2
    438320     13643.9
    438360       13644
    438400     13643.2
    438440     13647.2
    438480     13647.1
    438520     13650.4
    438560     13651.2
    438600     13651.8
    438640     13655.4
    438680     13656.1
    438720     13655.7
    438760     13656.8
    438800     13657.3
    438840     13659.8
    438880     13658.4
    438920     13661.9
    438960     13663.5
    439000     13664.4
    439040     13666.2
    439080     13668.5
    439120     13669.1
    439160     13669.2
    439200     13668.4
    439240     13672.3
    439280     13672.2
    439320     13675.6
    439360     13676.4
    439400     13676.9
    439440     13680.6
    439480     13681.2
    439520     13680.9
    439560       13682
    439600     13682.5
    439640     13684.9
    439680     13683.5
    439720     13687.1
    439760     13688.7
    439800     13689.6
    439840     13691.4
    439880     13693.6
    439920     13694.2
    439960     13694.4
    440000     13693.5
    440040     13697.5
    440080     13697.4
    440120     13700.7
    440160     13701.5
    440200       13702
    440240     13705.7
    440280     13706.3
    440320     13706.1
    440360     13707.1
    440400     13707.7
    440440       13710
    440480     13708.6
    440520     13712.2
    440560     13713.8
    440600     13714.7
    440640     13716.5
    440680     13718.7
    440720     13719.3
    440760     13719.4
    440800     13718.7
    440840     13722.7
    440880     13722.5
    440920     13725.8
    440960     13726.6
    441000     13727.1
    441040     13730.8
    441080     13731.4
    441120     13731.3
    441160     13732.3
    441200     13732.8
    441240     13735.1
    441280     13733.8
    441320     13737.2
    441360       13739
    441400     13739.9
    441440     13741.7
    441480     13743.8
    441520     13744.4
    441560     13744.5
    441600       13744
    441640     13747.8
    441680     13747.7
    441720     13750.9
    441760     13751.8
    441800     13752.3
    441840       13756
    441880     13756.5
    441920     13756.5
    441960     13757.3
    442000       13758
    442040     13760.3
    442080     13758.9
    442120     13762.4
    442160     13764.1
    442200       13765
    442240     13766.8
    442280       13769
    442320     13769.5
    442360     13769.7
    442400     13769.1
    442440     13772.9
    442480     13772.8
    442520     13776.1
    442560     13776.9
    442600     13777.4
    442640     13781.1
    442680     13781.6
    442720     13781.6
    442760     13782.5
    442800     13783.1
    442840     13785.5
    442880       13784
    442920     13787.5
    442960     13789.2
    443000     13790.1
    443040       13792
    443080     13794.2
    443120     13794.7
    443160     13794.8
    443200     13794.3
    443240     13798.1
    443280       13798
    443320     13801.1
    443360       13802
    443400     13802.6
    443440     13806.2
    443480     13806.8
    443520     13806.8
    443560     13807.7
    443600     13808.2
    443640     13810.7
    443680     13809.2
    443720     13812.7
    443760     13814.3
    443800     13815.3
    443840     13817.1
    443880     13819.4
    443920     13819.8
    443960     13819.9
    444000     13819.4
    444040     13823.2
    444080     13823.1
    444120     13826.3
    444160       13827
    444200     13827.7
    444240     13831.3
    444280     13831.9
    444320     13831.9
    444360     13832.8
    444400     13833.3
    444440     13835.8
    444480     13834.3
    444520     13837.8
    444560     13839.4
    444600     13840.3
    444640     13842.2
    444680     13844.5
    444720       13845
    444760     13845.1
    444800     13844.5
    444840     13848.3
    444880     13848.2
    444920     13851.4
    444960     13852.1
    445000     13852.9
    445040     13856.5
    445080     13857.1
    445120       13857
    445160     13857.9
    445200     13858.5
    445240     13860.8
    445280     13859.6
    445320     13862.9
    445360     13864.5
    445400     13865.4
    445440     13867.3
    445480     13869.6
    445520     13870.2
    445560     13870.1
    445600     13869.6
    445640     13873.5
    445680     13873.3
    445720     13876.5
    445760     13877.3
    445800       13878
    445840     13881.5
    445880     13882.2
    445920     13882.1
    445960       13883
    446000     13883.6
    446040     13885.9
    446080     13884.7
    446120       13888
    446160     13889.6
    446200     13890.5
    446240     13892.5
    446280     13894.8
    446320     13895.3
    446360     13895.2
    446400     13894.8
    446440     13898.6
    446480     13898.5
    446520     13901.6
    446560     13902.4
    446600     13903.1
    446640     13906.6
    446680     13907.3
    446720     13907.2
    446760     13908.1
    446800     13908.8
    446840     13911.1
    446880     13909.9
    446920     13913.2
    446960     13914.8
    447000     13915.6
    447040     13917.6
    447080     13919.9
    447120     13920.5
    447160     13920.4
    447200     13919.9
    447240     13923.8
    447280     13923.5
    447320     13926.6
    447360     13927.5
    447400     13928.2
    447440     13931.7
    447480     13932.5
    447520     13932.4
    447560     13933.3
    447600       13934
    447640     13936.3
    447680     13935.1
    447720     13938.3
    447760       13940
    447800     13940.7
    447840     13942.8
    447880       13945
    447920     13945.6
    447960     13945.5
    448000     13945.1
    448040       13949
    448080     13948.6
    448120     13951.7
    448160     13952.7
    448200     13953.3
    448240     13956.9
    448280     13957.6
    448320     13957.5
    448360     13958.4
    448400     13959.1
    448440     13961.4
    448480     13960.2
    448520     13963.4
    448560       13965
    448600     13965.8
    448640     13967.9
    448680     13970.2
    448720     13970.7
    448760     13970.6
    448800     13970.2
    448840     13974.1
    448880     13973.8
    448920     13976.8
    448960     13977.9
    449000     13978.4
    449040     13982.1
    449080     13982.7
    449120     13982.6
    449160     13983.6
    449200     13984.2
    449240     13986.5
    449280     13985.3
    449320     13988.5
    449360     13990.2
    449400       13991
    449440     13993.1
    449480     13995.3
    449520     13995.9
    449560     13995.7
    449600     13995.3
    449640     13999.2
    449680     13998.9
    449720     14001.9
    449760       14003
    449800     14003.5
    449840     14007.2
    449880     14007.9
    449920     14007.7
    449960     14008.7
    450000     14009.3
    450040     14011.6
    450080     14010.4
    450120     14013.7
    450160     14015.2
    450200     14016.1
    450240     14018.2
    450280     14020.5
    450320     14020.9
    450360     14020.9
    450400     14020.5
    450440     14024.3
    450480     14023.9
    450520     14026.9
    450560       14028
    450600     14028.6
    450640     14032.2
    450680     14032.9
    450720     14032.7
    450760     14033.8
    450800     14034.3
    450840     14036.7
    450880     14035.5
    450920     14038.8
    450960     14040.4
    451000     14041.1
    451040     14043.3
    451080     14045.7
    451120     14046.1
    451160       14046
    451200     14045.5
    451240     14049.4
    451280       14049
    451320       14052
    451360     14053.2
    451400     14053.7
    451440     14057.3
    451480     14058.1
    451520     14057.9
    451560     14058.9
    451600     14059.4
    451640     14061.8
    451680     14060.7
    451720       14064
    451760     14065.4
    451800     14066.2
    451840     14068.5
    451880     14070.8
    451920     14071.2
    451960     14071.1
    452000     14070.6
    452040     14074.6
    452080     14074.2
    452120     14077.2
    452160     14078.4
    452200       14079
    452240     14082.5
    452280     14083.2
    452320       14083
    452360     14084.1
    452400     14084.6
    452440       14087
    452480     14085.8
    452520     14089.1
    452560     14090.5
    452600     14091.4
    452640     14093.6
    452680       14096
    452720     14096.4
    452760     14096.3
    452800     14095.8
    452840     14099.7
    452880     14099.3
    452920     14102.3
    452960     14103.5
    453000     14104.1
    453040     14107.7
    453080     14108.4
    453120     14108.2
    453160     14109.3
    453200     14109.7
    453240     14112.2
    453280       14111
    453320     14114.3
    453360     14115.6
    453400     14116.6
    453440     14118.8
    453480     14121.2
    453520     14121.6
    453560     14121.4
    453600       14121
    453640     14124.9
    453680     14124.4
    453720     14127.5
    453760     14128.7
    453800     14129.2
    453840     14132.8
    453880     14133.6
    453920     14133.3
    453960     14134.4
    454000     14134.9
    454040     14137.4
    454080     14136.2
    454120     14139.5
    454160     14140.8
    454200     14141.8
    454240     14144.1
    454280     14146.4
    454320     14146.7
    454360     14146.7
    454400     14146.2
    454440       14150
    454480     14149.5
    454520     14152.7
    454560     14153.8
    454600     14154.3
    454640     14157.9
    454680     14158.7
    454720     14158.6
    454760     14159.6
    454800       14160
    454840     14162.6
    454880     14161.3
    454920     14164.7
    454960       14166
    455000       14167
    455040     14169.3
    455080     14171.6
    455120     14171.7
    455160     14171.8
    455200     14171.3
    455240     14175.2
    455280     14174.7
    455320     14177.9
    455360     14179.1
    455400     14179.4
    455440     14183.1
    455480     14183.9
    455520     14183.7
    455560     14184.8
    455600     14185.1
    455640     14187.8
    455680     14186.4
    455720     14189.9
    455760     14191.2
    455800     14192.2
    455840     14194.5
    455880     14196.8
    455920       14197
    455960       14197
    456000     14196.4
    456040     14200.5
    456080     14199.9
    456120     14203.2
    456160     14204.3
    456200     14204.5
    456240     14208.3
    456280       14209
    456320       14209
    456360       14210
    456400     14210.4
    456440     14212.9
    456480     14211.5
    456520       14215
    456560     14216.3
    456600     14217.3
    456640     14219.7
    456680     14221.9
    456720     14222.1
    456760     14222.1
    456800     14221.7
    456840     14225.7
    456880       14225
    456920     14228.3
    456960     14229.6
    457000     14229.8
    457040     14233.5
    457080     14234.2
    457120     14234.2
    457160     14235.2
    457200     14235.6
    457240     14238.1
    457280     14236.7
    457320     14240.2
    457360     14241.5
    457400     14242.6
    457440     14244.8
    457480     14247.1
    457520     14247.3
    457560     14247.3
    457600       14247
    457640     14250.9
    457680     14250.3
    457720     14253.5
    457760     14254.7
    457800       14255
    457840     14258.6
    457880     14259.4
    457920     14259.3
    457960     14260.4
    458000     14260.8
    458040     14263.3
    458080     14261.9
    458120     14265.4
    458160     14266.7
    458200     14267.8
    458240       14270
    458280     14272.3
    458320     14272.5
    458360     14272.6
    458400     14272.2
    458440     14276.2
    458480     14275.5
    458520     14278.7
    458560       14280
    458600     14280.2
    458640     14283.8
    458680     14284.6
    458720     14284.6
    458760     14285.6
    458800       14286
    458840     14288.5
    458880     14287.1
    458920     14290.6
    458960       14292
    459000       14293
    459040     14295.3
    459080     14297.6
    459120     14297.7
    459160     14297.9
    459200     14297.4
    459240     14301.6
    459280     14300.7
    459320     14303.9
    459360     14305.3
    459400     14305.4
    459440       14309
    459480     14309.8
    459520     14309.8
    459560     14310.9
    459600     14311.2
    459640     14313.7
    459680     14312.3
    459720     14315.8
    459760     14317.2
    459800     14318.2
    459840     14320.6
    459880     14322.8
    459920       14323
    459960     14323.1
    460000     14322.6
    460040     14326.8
    460080     14325.9
    460120     14329.2
    460160     14330.6
    460200     14330.6
    460240     14334.3
    460280     14335.1
    460320     14335.1
    460360     14336.1
    460400     14336.5
    460440       14339
    460480     14337.5
    460520     14340.9
    460560     14342.4
    460600     14343.4
    460640     14345.8
    460680     14348.1
    460720     14348.2
    460760     14348.4
    460800     14347.9
    460840     14352.1
    460880     14351.1
    460920     14354.3
    460960     14355.9
    461000     14355.9
    461040     14359.6
    461080     14360.4
    461120     14360.3
    461160     14361.4
    461200     14361.8
    461240     14364.4
    461280     14362.8
    461320     14366.3
    461360     14367.7
    461400     14368.8
    461440     14371.1
    461480     14373.3
    461520     14373.6
    461560     14373.6
    461600     14373.1
    461640     14377.4
    461680     14376.4
    461720     14379.6
    461760       14381
    461800     14381.2
    461840     14384.9
    461880     14385.7
    461920     14385.6
    461960     14386.7
    462000     14387.1
    462040     14389.7
    462080     14388.1
    462120     14391.6
    462160       14393
    462200       14394
    462240     14396.4
    462280     14398.6
    462320     14398.8
    462360     14398.9
    462400     14398.4
    462440     14402.8
    462480     14401.8
    462520     14404.9
    462560     14406.4
    462600     14406.4
    462640     14410.1
    462680       14411
    462720     14410.8
    462760       14412
    462800     14412.4
    462840     14414.9
    462880     14413.5
    462920       14417
    462960     14418.3
    463000     14419.4
    463040     14421.8
    463080     14423.9
    463120     14424.1
    463160     14424.2
    463200     14423.7
    463240       14428
    463280     14427.2
    463320     14430.3
    463360     14431.7
    463400     14431.7
    463440     14435.4
    463480     14436.3
    463520     14436.2
    463560     14437.2
    463600     14437.7
    463640     14440.3
    463680     14438.7
    463720     14442.5
    463760     14443.6
    463800     14444.7
    463840       14447
    463880     14449.3
    463920     14449.4
    463960     14449.5
    464000       14449
    464040     14453.4
    464080     14452.5
    464120     14455.6
    464160     14457.1
    464200       14457
    464240     14460.7
    464280     14461.6
    464320     14461.6
    464360     14462.5
    464400       14463
    464440     14465.6
    464480       14464
    464520     14467.8
    464560     14468.9
    464600       14470
    464640     14472.4
    464680     14474.6
    464720     14474.7
    464760     14474.8
    464800     14474.3
    464840     14478.7
    464880     14477.9
    464920     14480.8
    464960     14482.3
    465000     14482.3
    465040     14485.9
    465080       14487
    465120     14486.8
    465160     14487.8
    465200     14488.3
    465240     14490.9
    465280     14489.3
    465320     14493.1
    465360     14494.3
    465400     14495.4
    465440     14497.7
    465480       14500
    465520     14500.1
    465560     14500.2
    465600     14499.6
    465640     14504.1
    465680     14503.2
    465720     14506.1
    465760     14507.6
    465800     14507.6
    465840     14511.3
    465880     14512.3
    465920     14512.1
    465960     14513.1
    466000     14513.7
    466040     14516.2
    466080     14514.6
    466120     14518.4
    466160     14519.5
    466200     14520.6
    466240       14523
    466280     14525.3
    466320     14525.3
    466360     14525.6
    466400     14524.9
    466440     14529.5
    466480     14528.5
    466520     14531.4
    466560     14532.9
    466600       14533
    466640     14536.6
    466680     14537.6
    466720     14537.5
    466760     14538.4
    466800     14538.9
    466840     14541.5
    466880     14539.9
    466920     14543.7
    466960     14544.9
    467000     14545.8
    467040     14548.3
    467080     14550.7
    467120     14550.6
    467160     14550.9
    467200     14550.3
    467240     14554.7
    467280     14553.9
    467320     14556.8
    467360     14558.1
    467400     14558.3
    467440       14562
    467480     14562.9
    467520     14562.8
    467560     14563.7
    467600     14564.2
    467640     14566.8
    467680     14565.2
    467720     14569.1
    467760     14570.2
    467800     14571.2
    467840     14573.6
    467880       14576
    467920       14576
    467960     14576.3
    468000     14575.6
    468040     14580.1
    468080     14579.3
    468120     14582.1
    468160     14583.4
    468200     14583.6
    468240     14587.5
    468280     14588.2
    468320     14588.3
    468360       14589
    468400     14589.7
    468440     14592.3
    468480     14590.5
    468520     14594.5
    468560     14595.7
    468600     14596.6
    468640     14599.1
    468680     14601.4
    468720     14601.3
    468760     14601.7
    468800       14601
    468840     14605.5
    468880     14604.7
    468920     14607.4
    468960     14608.7
    469000     14608.9
    469040     14612.8
    469080     14613.6
    469120     14613.7
    469160     14614.4
    469200       14615
    469240     14617.6
    469280       14616
    469320     14619.9
    469360     14621.1
    469400       14622
    469440     14624.4
    469480     14626.8
    469520     14626.6
    469560       14627
    469600     14626.4
    469640       14631
    469680     14630.1
    469720     14632.8
    469760     14634.1
    469800     14634.3
    469840     14638.1
    469880     14639.1
    469920       14639
    469960     14639.8
    470000     14640.5
    470040       14643
    470080     14641.4
    470120     14645.3
    470160     14646.5
    470200     14647.4
    470240     14649.7
    470280     14652.3
    470320     14652.1
    470360     14652.4
    470400     14651.8
    470440     14656.4
    470480     14655.5
    470520     14658.2
    470560     14659.5
    470600     14659.7
    470640     14663.5
    470680     14664.5
    470720     14664.4
    470760     14665.3
    470800     14665.9
    470840     14668.4
    470880     14666.8
    470920     14670.7
    470960     14671.9
    471000     14672.8
    471040     14675.1
    471080     14677.7
    471120     14677.4
    471160     14677.7
    471200     14677.1
    471240     14681.8
    471280     14680.8
    471320     14683.6
    471360     14684.8
    471400     14685.1
    471440       14689
    471480       14690
    471520     14689.8
    471560     14690.6
    471600     14691.3
    471640     14693.9
    471680     14692.2
    471720       14696
    471760     14697.3
    471800     14698.2
    471840     14700.5
    471880     14703.1
    471920     14702.9
    471960     14703.1
    472000     14702.6
    472040     14707.1
    472080     14706.2
    472120       14709
    472160     14710.2
    472200     14710.5
    472240     14714.4
    472280     14715.4
    472320     14715.2
    472360       14716
    472400     14716.6
    472440     14719.3
    472480     14717.6
    472520     14721.4
    472560     14722.7
    472600     14723.7
    472640     14725.9
    472680     14728.5
    472720     14728.3
    472760     14728.5
    472800     14727.9
    472840     14732.5
    472880     14731.5
    472920     14734.4
    472960     14735.5
    473000       14736
    473040     14739.7
    473080     14740.8
    473120     14740.6
    473160     14741.3
    473200     14742.1
    473240     14744.7
    473280       14743
    473320     14746.7
    473360     14748.1
    473400     14749.1
    473440     14751.2
    473480     14753.8
    473520     14753.7
    473560     14753.8
    473600     14753.4
    473640       14758
    473680     14756.9
    473720     14759.8
    473760     14760.9
    473800     14761.4
    473840     14765.1
    473880     14766.2
    473920     14765.9
    473960     14766.7
    474000     14767.5
    474040     14770.1
    474080     14768.4
    474120     14772.1
    474160     14773.5
    474200     14774.5
    474240     14776.6
    474280     14779.2
    474320       14779
    474360     14779.2
    474400     14778.7
    474440     14783.4
    474480     14782.3
    474520     14785.1
    474560     14786.3
    474600     14786.8
    474640     14790.5
    474680     14791.6
    474720     14791.3
    474760     14792.1
    474800     14792.9
    474840     14795.5
    474880     14793.8
    474920     14797.6
    474960     14798.8
    475000     14799.9
    475040     14801.9
    475080     14804.6
    475120     14804.4
    475160     14804.6
    475200     14804.1
    475240     14808.8
    475280     14807.6
    475320     14810.5
    475360     14811.8
    475400     14812.2
    475440       14816
    475480     14816.9
    475520     14816.7
    475560     14817.5
    475600     14818.4
    475640     14820.9
    475680     14819.2
    475720       14823
    475760     14824.2
    475800     14825.3
    475840     14827.3
    475880       14830
    475920     14829.8
    475960     14830.1
    476000     14829.5
    476040     14834.2
    476080       14833
    476120     14835.9
    476160     14837.1
    476200     14837.6
    476240     14841.5
    476280     14842.3
    476320     14842.1
    476360     14842.9
    476400     14843.8
    476440     14846.2
    476480     14844.7
    476520     14848.4
    476560     14849.7
    476600     14850.7
    476640     14852.6
    476680     14855.5
    476720     14855.2
    476760     14855.4
    476800     14854.9
    476840     14859.4
    476880     14858.4
    476920     14861.2
    476960     14862.5
    477000       14863
    477040     14866.9
    477080     14867.6
    477120     14867.4
    477160     14868.3
    477200     14869.2
    477240     14871.6
    477280       14870
    477320     14873.8
    477360       14875
    477400       14876
    477440     14877.9
    477480     14880.8
    477520     14880.7
    477560     14880.8
    477600     14880.3
    477640     14884.8
    477680     14883.8
    477720     14886.6
    477760     14887.9
    477800     14888.3
    477840     14892.2
    477880       14893
    477920     14892.8
    477960     14893.6
    478000     14894.5
    478040       14897
    478080     14895.3
    478120     14899.1
    478160     14900.4
    478200     14901.4
    478240     14903.2
    478280     14906.2
    478320       14906
    478360     14906.2
    478400     14905.5
    478440     14910.2
    478480     14909.1
    478520     14911.8
    478560     14913.3
    478600     14913.5
    478640     14917.4
    478680     14918.3
    478720     14918.2
    478760       14919
    478800     14919.7
    478840     14922.3
    478880     14920.6
    478920     14924.4
    478960     14925.8
    479000     14926.7
    479040     14928.6
    479080     14931.6
    479120     14931.3
    479160     14931.6
    479200     14930.9
    479240     14935.5
    479280     14934.4
    479320     14937.3
    479360     14938.7
    479400     14938.8
    479440     14942.7
    479480     14943.7
    479520     14943.5
    479560     14944.3
    479600       14945
    479640     14947.6
    479680       14946
    479720     14949.8
    479760     14951.1
    479800     14952.1
    479840     14953.9
    479880       14957
    479920     14956.6
    479960     14956.9
    480000     14956.2
    480040     14960.8
    480080     14959.8
    480120     14962.6
    480160       14964
    480200     14964.1
    480240     14968.1
    480280       14969
    480320     14968.8
    480360     14969.6
    480400     14970.3
    480440       14973
    480480     14971.4
    480520     14975.1
    480560     14976.5
    480600     14977.4
    480640     14979.2
    480680     14982.3
    480720       14982
    480760     14982.3
    480800     14981.6
    480840     14986.1
    480880     14985.1
    480920       14988
    480960     14989.4
    481000     14989.5
    481040     14993.5
    481080     14994.3
    481120     14994.2
    481160       14995
    481200     14995.7
    481240     14998.3
    481280     14996.7
    481320     15000.5
    481360     15001.8
    481400     15002.9
    481440     15004.6
    481480     15007.8
    481520     15007.4
    481560     15007.6
    481600       15007
    481640     15011.5
    481680     15010.6
    481720     15013.6
    481760     15014.8
    481800     15014.8
    481840     15018.8
    481880     15019.7
    481920     15019.6
    481960     15020.4
    482000     15021.1
    482040     15023.6
    482080     15022.1
    482120     15025.9
    482160       15027
    482200     15028.2
    482240       15030
    482280     15033.1
    482320     15032.9
    482360     15033.1
    482400     15032.4
    482440     15036.9
    482480     15035.9
    482520       15039
    482560     15040.2
    482600     15040.1
    482640     15044.2
    482680       15045
    482720       15045
    482760     15045.9
    482800     15046.5
    482840     15048.9
    482880     15047.6
    482920     15051.5
    482960     15052.3
    483000     15053.7
    483040     15055.5
    483080     15058.5
    483120     15058.2
    483160     15058.5
    483200     15057.8
    483240     15062.3
    483280     15061.3
    483320     15064.4
    483360     15065.5
    483400     15065.5
    483440     15069.6
    483480     15070.4
    483520     15070.5
    483560     15071.3
    483600     15071.9
    483640     15074.4
    483680     15072.9
    483720     15076.8
    483760     15077.7
    483800     15079.2
    483840     15080.9
    483880     15083.9
    483920     15083.6
    483960       15084
    484000     15083.2
    484040     15087.7
    484080     15086.7
    484120     15089.8
    484160       15091
    484200     15090.9
    484240       15095
    484280     15095.7
    484320       15096
    484360     15096.7
    484400     15097.4
    484440     15099.8
    484480     15098.5
    484520     15102.3
    484560       15103
    484600     15104.6
    484640     15106.3
    484680     15109.4
    484720       15109
    484760     15109.4
    484800     15108.7
    484840     15113.1
    484880     15112.1
    484920     15115.3
    484960     15116.5
    485000     15116.3
    485040     15120.5
    485080     15121.2
    485120     15121.4
    485160     15122.1
    485200     15122.8
    485240     15125.2
    485280     15123.9
    485320     15127.7
    485360     15128.5
    485400       15130
    485440     15131.7
    485480     15134.9
    485520     15134.4
    485560     15134.8
    485600     15134.1
    485640     15138.4
    485680     15137.5
    485720     15140.8
    485760     15141.9
    485800     15141.8
    485840     15145.9
    485880     15146.6
    485920     15146.8
    485960     15147.5
    486000     15148.3
    486040     15150.7
    486080     15149.4
    486120     15153.1
    486160     15153.9
    486200     15155.5
    486240     15157.2
    486280     15160.4
    486320     15159.8
    486360     15160.3
    486400     15159.5
    486440     15163.9
    486480       15163
    486520     15166.3
    486560     15167.3
    486600     15167.2
    486640     15171.3
    486680     15172.1
    486720     15172.3
    486760     15173.1
    486800     15173.7
    486840     15176.2
    486880     15174.7
    486920     15178.6
    486960     15179.3
    487000     15180.9
    487040     15182.6
    487080     15185.8
    487120     15185.3
    487160     15185.8
    487200     15184.9
    487240     15189.2
    487280     15188.5
    487320     15191.8
    487360     15192.8
    487400     15192.7
    487440     15196.8
    487480     15197.4
    487520     15197.8
    487560     15198.4
    487600     15199.1
    487640     15201.6
    487680     15200.3
    487720     15204.1
    487760     15204.8
    487800     15206.3
    487840       15208
    487880     15211.2
    487920     15210.8
    487960     15211.4
    488000     15210.4
    488040     15214.6
    488080     15213.9
    488120     15217.2
    488160     15218.3
    488200     15218.2
    488240     15222.2
    488280     15222.9
    488320     15223.3
    488360     15223.8
    488400     15224.6
    488440     15227.1
    488480     15225.7
    488520     15229.7
    488560     15230.3
    488600     15231.8
    488640     15233.5
    488680     15236.7
    488720     15236.2
    488760     15236.9
    488800     15235.9
    488840     15239.9
    488880     15239.3
    488920     15242.7
    488960     15243.8
    489000     15243.6
    489040     15247.6
    489080     15248.4
    489120     15248.7
    489160     15249.2
    489200       15250
    489240     15252.6
    489280     15251.1
    489320     15255.1
    489360     15255.7
    489400     15257.3
    489440     15258.9
    489480     15262.2
    489520     15261.6
    489560     15262.3
    489600     15261.3
    489640     15265.4
    489680     15264.8
    489720     15268.2
    489760     15269.1
    489800     15269.1
    489840       15273
    489880     15273.8
    489920       15274
    489960     15274.6
    490000     15275.4
    490040     15277.9
    490080     15276.6
    490120     15280.5
    490160     15281.1
    490200     15282.7
    490240     15284.4
    490280     15287.7
    490320       15287
    490360     15287.8
    490400     15286.7
    490440     15290.8
    490480     15290.3
    490520     15293.6
    490560     15294.5
    490600     15294.6
    490640     15298.4
    490680     15299.3
    490720     15299.5
    490760       15300
    490800     15300.7
    490840     15303.3
    490880       15302
    490920     15305.9
    490960     15306.5
    491000     15308.1
    491040     15309.7
    491080     15313.1
    491120     15312.4
    491160     15313.3
    491200       15312
    491240     15316.2
    491280     15315.8
    491320       15319
    491360     15319.9
    491400       15320
    491440     15323.7
    491480     15324.7
    491520     15324.9
    491560     15325.4
    491600     15326.1
    491640     15328.6
    491680     15327.4
    491720     15331.2
    491760       15332
    491800     15333.5
    491840     15335.1
    491880     15338.6
    491920       15338
    491960     15338.7
    492000     15337.5
    492040     15341.6
    492080     15341.2
    492120     15344.5
    492160     15345.3
    492200     15345.5
    492240     15349.2
    492280     15350.2
    492320     15350.4
    492360     15350.9
    492400     15351.6
    492440       15354
    492480     15352.9
    492520     15356.8
    492560     15357.5
    492600     15359.1
    492640     15360.8
    492680     15364.1
    492720     15363.5
    492760     15364.2
    492800       15363
    492840     15367.1
    492880     15366.8
    492920       15370
    492960     15370.8
    493000     15370.9
    493040     15374.8
    493080     15375.7
    493120     15375.9
    493160     15376.4
    493200     15377.2
    493240     15379.6
    493280     15378.3
    493320     15382.3
    493360     15382.9
    493400     15384.5
    493440     15386.3
    493480     15389.6
    493520     15389.1
    493560     15389.7
    493600     15388.7
    493640     15392.6
    493680     15392.2
    493720     15395.5
    493760     15396.4
    493800     15396.4
    493840     15400.3
    493880     15401.3
    493920     15401.4
    493960     15401.9
    494000     15402.7
    494040     15405.1
    494080     15403.8
    494120     15407.8
    494160     15408.4
    494200       15410
    494240     15411.7
    494280     15415.1
    494320     15414.6
    494360     15415.1
    494400     15414.2
    494440       15418
    494480     15417.6
    494520     15421.1
    494560     15421.9
    494600     15421.9
    494640     15425.8
    494680     15426.7
    494720     15426.9
    494760     15427.2
    494800     15428.2
    494840     15430.6
    494880     15429.2
    494920     15433.3
    494960     15433.8
    495000     15435.5
    495040     15437.2
    495080     15440.7
    495120     15440.1
    495160     15440.6
    495200     15439.6
    495240     15443.5
    495280     15443.1
    495320     15446.5
    495360     15447.4
    495400     15447.3
    495440     15451.2
    495480     15452.2
    495520     15452.3
    495560     15452.7
    495600     15453.7
    495640     15456.1
    495680     15454.7
    495720     15458.8
    495760     15459.2
    495800     15460.9
    495840     15462.7
    495880     15466.2
    495920     15465.6
    495960     15466.1
    496000     15465.1
    496040       15469
    496080     15468.5
    496120       15472
    496160     15472.9
    496200     15472.8
    496240     15476.7
    496280     15477.7
    496320     15477.9
    496360     15478.1
    496400     15479.3
    496440     15481.6
    496480     15480.1
    496520     15484.4
    496560     15484.6
    496600     15486.4
    496640     15488.2
    496680     15491.7
    496720       15491
    496760     15491.6
    496800     15490.6
    496840     15494.5
    496880       15494
    496920     15497.7
    496960     15498.3
    497000     15498.4
    497040     15502.3
    497080       15503
    497120     15503.4
    497160     15503.6
    497200     15504.7
    497240     15507.1
    497280     15505.6
    497320     15509.9
    497360     15510.2
    497400     15511.8
    497440     15513.6
    497480     15517.3
    497520     15516.4
    497560       15517
    497600     15516.1
    497640     15519.9
    497680     15519.5
    497720     15523.2
    497760     15523.8
    497800     15523.8
    497840     15527.8
    497880     15528.4
    497920     15528.8
    497960     15529.1
    498000     15530.2
    498040     15532.6
    498080       15531
    498120     15535.3
    498160     15535.6
    498200     15537.2
    498240     15539.1
    498280     15542.8
    498320     15541.9
    498360     15542.5
    498400     15541.6
    498440     15545.4
    498480     15544.9
    498520     15548.6
    498560     15549.3
    498600     15549.3
    498640     15553.4
    498680     15553.9
    498720     15554.2
    498760     15554.5
    498800     15555.6
    498840       15558
    498880     15556.4
    498920     15560.9
    498960       15561
    499000     15562.7
    499040     15564.5
    499080     15568.2
    499120     15567.4
    499160       15568
    499200       15567
    499240     15570.9
    499280     15570.3
    499320     15574.1
    499360     15574.7
    499400     15574.8
    499440     15578.8
    499480     15579.3
    499520     15579.6
    499560       15580
    499600       15581
    499640     15583.3
    499680     15581.8
    499720     15586.4
    499760     15586.4
    499800     15588.2
    499840     15589.9
    499880     15593.6
    499920     15592.9
    499960     15593.4
    500000     15592.4
    500040     15596.4
    500080     15595.7
    500120     15599.6
    500160     15600.1
    500200     15600.2
    500240     15604.3
    500280     15604.7
    500320     15605.2
    500360     15605.5
    500400     15606.4
    500440     15608.7
    500480     15607.2
    500520     15611.9
    500560     15611.9
    500600     15613.6
    500640     15615.5
    500680     15619.1
    500720     15618.3
    500760     15618.9
    500800     15617.9
    500840     15621.8
    500880     15621.1
    500920       15625
    500960     15625.5
    501000     15625.8
    501040     15629.8
    501080     15630.1
    501120     15630.5
    501160     15630.9
    501200     15631.8
    501240     15634.2
    501280     15632.7
    501320     15637.3
    501360     15637.2
    501400       15639
    501440     15640.9
    501480     15644.6
    501520     15643.7
    501560     15644.4
    501600     15643.4
    501640     15647.2
    501680     15646.5
    501720     15650.4
    501760       15651
    501800     15651.1
    501840     15655.2
    501880     15655.5
    501920     15655.9
    501960     15656.3
    502000     15657.3
    502040     15659.6
    502080     15658.2
    502120     15662.7
    502160     15662.7
    502200     15664.5
    502240     15666.4
    502280     15670.1
    502320       15669
    502360     15669.8
    502400     15668.8
    502440     15672.6
    502480     15671.9
    502520     15675.9
    502560     15676.4
    502600     15676.5
    502640     15680.6
    502680     15680.9
    502720     15681.3
    502760     15681.7
    502800     15682.8
    502840     15685.1
    502880     15683.7
    502920     15688.2
    502960     15688.2
    503000     15689.8
    503040     15691.8
    503080     15695.5
    503120     15694.5
    503160     15695.2
    503200       15694
    503240       15698
    503280     15697.4
    503320     15701.3
    503360     15701.8
    503400     15701.9
    503440     15706.1
    503480     15706.3
    503520     15706.7
    503560     15707.2
    503600     15708.2
    503640     15710.3
    503680       15709
    503720     15713.6
    503760     15713.5
    503800     15715.3
    503840     15717.3
    503880     15720.9
    503920     15719.9
    503960     15720.6
    504000     15719.3
    504040     15723.4
    504080     15722.8
    504120     15726.7
    504160     15727.2
    504200     15727.3
    504240     15731.6
    504280     15731.7
    504320     15732.2
    504360     15732.7
    504400     15733.7
    504440     15735.8
    504480     15734.4
    504520     15739.1
    504560     15738.9
    504600     15740.7
    504640     15742.7
    504680     15746.3
    504720     15745.4
    504760     15746.1
    504800     15744.8
    504840       15749
    504880     15748.2
    504920     15752.2
    504960     15752.6
    505000     15752.8
    505040     15757.2
    505080     15757.2
    505120     15757.7
    505160     15758.1
    505200     15759.2
    505240     15761.2
    505280     15759.8
    505320     15764.4
    505360     15764.4
    505400     15766.2
    505440     15768.3
    505480     15771.7
    505520     15770.8
    505560     15771.5
    505600     15770.3
    505640     15774.5
    505680     15773.7
    505720     15777.7
    505760       15778
    505800     15778.2
    505840     15782.6
    505880     15782.6
    505920     15783.1
    505960     15783.5
    506000     15784.6
    506040     15786.7
    506080     15785.3
    506120     15789.8
    506160     15789.8
    506200     15791.6
    506240     15793.9
    506280     15797.1
    506320     15796.2
    506360     15796.9
    506400     15795.7
    506440       15800
    506480     15799.3
    506520     15803.2
    506560     15803.5
    506600     15803.7
    506640     15808.1
    506680     15808.1
    506720     15808.6
    506760       15809
    506800     15810.2
    506840     15812.2
    506880     15810.7
    506920     15815.2
    506960     15815.4
    507000     15817.1
    507040     15819.3
    507080     15822.6
    507120     15821.8
    507160     15822.3
    507200     15821.1
    507240     15825.4
    507280     15824.7
    507320     15828.6
    507360     15828.9
    507400     15829.2
    507440     15833.4
    507480     15833.6
    507520       15834
    507560     15834.4
    507600     15835.5
    507640     15837.6
    507680     15836.2
    507720     15840.6
    507760     15840.8
    507800     15842.6
    507840     15844.8
    507880     15848.1
    507920     15847.1
    507960     15847.8
    508000     15846.5
    508040     15850.9
    508080     15850.2
    508120     15854.1
    508160     15854.4
    508200     15854.8
    508240     15858.9
    508280     15859.1
    508320     15859.4
    508360       15860
    508400     15860.9
    508440     15863.2
    508480     15861.8
    508520     15866.1
    508560     15866.3
    508600       15868
    508640     15870.3
    508680     15873.6
    508720     15872.7
    508760     15873.4
    508800       15872
    508840     15876.5
    508880     15875.7
    508920     15879.6
    508960     15879.9
    509000     15880.3
    509040     15884.5
    509080     15884.5
    509120       15885
    509160     15885.5
    509200     15886.3
    509240     15888.7
    509280     15887.3
    509320     15891.6
    509360     15891.8
    509400     15893.6
    509440     15895.7
    509480     15899.2
    509520     15898.2
    509560       15899
    509600     15897.5
    509640     15901.9
    509680     15901.2
    509720     15905.1
    509760     15905.4
    509800     15905.8
    509840     15910.1
    509880       15910
    509920     15910.4
    509960       15911
    510000     15911.8
    510040     15914.2
    510080     15912.8
    510120     15917.1
    510160     15917.3
    510200     15919.1
    510240     15921.2
    510280     15924.8
    510320     15923.7
    510360     15924.5
    510400       15923
    510440     15927.5
    510480     15926.7
    510520     15930.6
    510560     15930.9
    510600     15931.3
    510640     15935.6
    510680     15935.5
    510720     15935.8
    510760     15936.5
    510800     15937.4
    510840     15939.8
    510880     15938.4
    510920     15942.7
    510960     15942.8
    511000     15944.6
    511040     15946.7
    511080     15950.3
    511120     15949.3
    511160     15949.9
    511200     15948.5
    511240       15953
    511280     15952.2
    511320       15956
    511360     15956.4
    511400     15956.8
    511440     15961.2
    511480     15961.1
    511520     15961.3
    511560       15962
    511600     15962.9
    511640     15965.4
    511680     15963.9
    511720     15968.3
    511760     15968.4
    511800     15970.3
    511840     15972.2
    511880     15975.8
    511920     15974.8
    511960     15975.5
    512000       15974
    512040     15978.6
    512080     15977.7
    512120     15981.5
    512160       15982
    512200     15982.4
    512240     15986.7
    512280     15986.6
    512320     15986.9
    512360     15987.5
    512400     15988.5
    512440     15990.9
    512480     15989.4
    512520     15993.8
    512560       15994
    512600     15995.8
    512640     15997.7
    512680     16001.4
    512720     16000.2
    512760       16001
    512800     15999.6
    512840     16004.1
    512880     16003.2
    512920     16007.1
    512960     16007.6
    513000       16008
    513040     16012.3
    513080     16012.2
    513120     16012.4
    513160       16013
    513200       16014
    513240     16016.4
    513280     16014.9
    513320     16019.3
    513360     16019.6
    513400     16021.4
    513440     16023.3
    513480     16026.8
    513520     16025.7
    513560     16026.4
    513600       16025
    513640     16029.6
    513680     16028.8
    513720     16032.5
    513760       16033
    513800     16033.7
    513840     16037.9
    513880     16037.7
    513920     16037.9
    513960     16038.4
    514000     16039.6
    514040     16041.8
    514080     16040.3
    514120     16044.9
    514160     16045.1
    514200     16046.9
    514240     16048.9
    514280     16052.3
    514320     16051.3
    514360       16052
    514400     16050.6
    514440     16055.2
    514480     16054.4
    514520     16058.1
    514560     16058.7
    514600     16059.2
    514640     16063.5
    514680     16063.2
    514720     16063.4
    514760       16064
    514800     16065.2
    514840     16067.3
    514880     16065.9
    514920     16070.5
    514960     16070.7
    515000     16072.5
    515040     16074.4
    515080     16077.9
    515120     16076.8
    515160     16077.6
    515200     16076.1
    515240     16080.8
    515280       16080
    515320     16083.7
    515360     16084.2
    515400     16084.7
    515440     16088.9
    515480     16088.7
    515520       16089
    515560     16089.6
    515600     16090.7
    515640     16092.8
    515680     16091.4
    515720       16096
    515760     16096.1
    515800     16098.1
    515840     16099.9
    515880     16103.5
    515920     16102.3
    515960     16103.1
    516000     16101.6
    516040     16106.4
    516080     16105.4
    516120     16109.3
    516160     16109.7
    516200     16110.2
    516240     16114.4
    516280     16114.2
    516320     16114.5
    516360       16115
    516400     16116.1
    516440     16118.2
    516480     16116.8
    516520     16121.3
    516560     16121.7
    516600     16123.4
    516640     16125.5
    516680     16128.9
    516720     16127.8
    516760     16128.6
    516800     16126.9
    516840     16131.8
    516880     16130.9
    516920     16134.8
    516960     16135.2
    517000     16135.6
    517040     16139.8
    517080     16139.5
    517120       16140
    517160     16140.6
    517200     16141.6
    517240     16143.8
    517280     16142.2
    517320     16146.9
    517360       16147
    517400     16148.9
    517440       16151
    517480     16154.4
    517520     16153.2
    517560       16154
    517600     16152.5
    517640     16157.2
    517680     16156.2
    517720     16160.3
    517760     16160.6
    517800     16161.2
    517840     16165.4
    517880       16165
    517920     16165.5
    517960       16166
    518000     16167.1
    518040     16169.3
    518080     16167.8
    518120     16172.3
    518160     16172.5
    518200     16174.3
    518240     16176.6
    518280     16179.9
    518320     16178.7
    518360     16179.5
    518400       16178
    518440     16182.8
    518480     16181.7
    518520     16185.8
    518560     16186.2
    518600     16186.7
    518640       16191
    518680     16190.6
    518720       16191
    518760     16191.5
    518800     16192.7
    518840     16194.8
    518880     16193.2
    518920     16197.8
    518960     16198.1
    519000     16199.8
    519040     16202.2
    519080     16205.3
    519120     16204.3
    519160       16205
    519200     16203.4
    519240     16208.3
    519280     16207.1
    519320     16211.4
    519360     16211.7
    519400     16212.2
    519440     16216.5
    519480     16216.1
    519520     16216.6
    519560     16217.1
    519600     16218.1
    519640     16220.4
    519680     16218.8
    519720     16223.2
    519760     16223.7
    519800     16225.4
    519840     16227.7
    519880     16230.9
    519920     16229.8
    519960     16230.5
    520000     16228.9
    520040     16233.7
    520080     16232.6
    520120       16237
    520160     16237.2
    520200     16237.6
    520240     16242.1
    520280     16241.7
    520320     16242.1
    520360     16242.6
    520400     16243.6
    520440     16245.9
    520480     16244.4
    520520     16248.8
    520560     16249.3
    520600       16251
    520640     16253.2
    520680     16256.5
    520720     16255.3
    520760     16256.1
    520800     16254.4
    520840     16259.3
    520880     16258.1
    520920     16262.5
    520960     16262.8
    521000     16263.1
    521040     16267.6
    521080     16267.3
    521120     16267.7
    521160     16268.1
    521200     16269.1
    521240     16271.4
    521280     16269.9
    521320     16274.4
    521360     16274.9
    521400     16276.6
    521440     16278.9
    521480       16282
    521520       16281
    521560     16281.7
    521600     16280.1
    521640     16284.8
    521680     16283.6
    521720       16288
    521760     16288.3
    521800     16288.6
    521840     16293.2
    521880     16292.8
    521920     16293.3
    521960     16293.7
    522000     16294.7
    522040     16296.9
    522080     16295.4
    522120     16299.9
    522160     16300.4
    522200     16302.2
    522240     16304.4
    522280     16307.5
    522320     16306.6
    522360     16307.3
    522400     16305.6
    522440     16310.2
    522480     16309.1
    522520     16313.5
    522560     16313.9
    522600     16314.1
    522640     16318.8
    522680     16318.3
    522720     16318.8
    522760     16319.2
    522800     16320.4
    522840     16322.5
    522880     16320.9
    522920     16325.6
    522960     16325.9
    523000     16327.7
    523040     16329.9
    523080     16332.9
    523120     16332.2
    523160     16332.8
    523200     16331.2
    523240     16335.7
    523280     16334.6
    523320       16339
    523360     16339.4
    523400     16339.6
    523440     16344.3
    523480     16343.9
    523520     16344.4
    523560     16344.6
    523600     16345.9
    523640       16348
    523680     16346.5
    523720     16351.1
    523760     16351.6
    523800     16353.2
    523840     16355.4
    523880     16358.4
    523920     16357.8
    523960     16358.3
    524000     16356.9
    524040     16361.3
    524080     16360.2
    524120     16364.6
    524160     16365.1
    524200     16365.2
    524240     16369.9
    524280     16369.5
    524320       16370
    524360     16370.2
    524400     16371.4
    524440     16373.7
    524480     16372.1
    524520     16376.6
    524560     16377.2
    524600     16378.7
    524640       16381
    524680       16384
    524720     16383.3
    524760     16383.9
    524800     16382.3
    524840     16386.8
    524880     16385.9
    524920     16390.2
    524960     16390.7
    525000     16390.8
    525040     16395.5
    525080     16395.2
    525120     16395.6
    525160     16395.8
    525200       16397
    525240     16399.3
    525280     16397.7
    525320     16402.2
    525360     16402.7
    525400     16404.3
    525440     16406.5
    525480     16409.6
    525520     16408.9
    525560     16409.6
    525600       16408
    525640     16412.5
    525680     16411.4
    525720     16415.7
    525760     16416.3
    525800     16416.3
    525840     16421.2
    525880     16420.7
    525920     16421.1
    525960     16421.3
    526000     16422.6
    526040       16425
    526080     16423.4
    526120     16427.8
    526160     16428.2
    526200     16429.8
    526240       16432
    526280     16435.2
    526320     16434.5
    526360     16435.2
    526400     16433.6
    526440     16438.1
    526480       16437
    526520     16441.3
    526560     16441.9
    526600       16442
    526640     16446.7
    526680     16446.3
    526720     16446.7
    526760     16446.9
    526800     16448.1
    526840     16450.7
    526880       16449
    526920     16453.4
    526960     16453.9
    527000     16455.5
    527040     16457.7
    527080     16460.8
    527120     16460.1
    527160     16460.7
    527200     16459.3
    527240     16463.6
    527280     16462.7
    527320     16466.9
    527360     16467.6
    527400     16467.6
    527440     16472.4
    527480     16471.9
    527520     16472.3
    527560     16472.5
    527600     16473.8
    527640     16476.4
    527680     16474.7
    527720       16479
    527760     16479.4
    527800     16481.2
    527840     16483.3
    527880     16486.5
    527920     16485.8
    527960     16486.3
    528000       16485
    528040     16489.3
    528080     16488.4
    528120     16492.5
    528160     16493.3
    528200     16493.1
    528240     16498.1
    528280     16497.6
    528320     16497.9
    528360     16498.2
    528400     16499.4
    528440     16501.9
    528480     16500.3
    528520     16504.7
    528560     16505.1
    528600     16506.9
    528640     16508.9
    528680     16512.3
    528720     16511.5
    528760       16512
    528800     16510.6
    528840     16514.9
    528880     16514.1
    528920     16518.2
    528960     16518.9
    529000     16518.7
    529040     16523.8
    529080     16523.2
    529120     16523.7
    529160     16523.8
    529200     16525.1
    529240     16527.5
    529280       16526
    529320     16530.4
    529360     16530.8
    529400     16532.5
    529440     16534.5
    529480       16538
    529520     16537.1
    529560     16537.6
    529600     16536.3
    529640     16540.6
    529680     16539.7
    529720     16543.9
    529760     16544.6
    529800     16544.4
    529840     16549.5
    529880     16548.9
    529920     16549.3
    529960     16549.5
    530000     16550.9
    530040     16553.1
    530080     16551.6
    530120       16556
    530160     16556.4
    530200     16558.3
    530240     16560.2
    530280     16563.6
    530320     16562.7
    530360     16563.3
    530400       16562
    530440     16566.3
    530480     16565.4
    530520     16569.6
    530560     16570.4
    530600     16569.9
    530640     16575.2
    530680     16574.6
    530720     16574.9
    530760       16575
    530800     16576.6
    530840     16578.8
    530880     16577.1
    530920     16581.5
    530960       16582
    531000       16584
    531040     16585.9
    531080     16589.2
    531120     16588.4
    531160     16588.9
    531200     16587.6
    531240     16591.9
    531280       16591
    531320     16595.1
    531360       16596
    531400     16595.5
    531440     16600.8
    531480     16600.1
    531520     16600.5
    531560     16600.6
    531600     16602.2
    531640     16604.3
    531680     16602.8
    531720     16607.1
    531760     16607.6
    531800     16609.5
    531840     16611.4
    531880     16614.8
    531920     16613.8
    531960     16614.6
    532000     16613.1
    532040     16617.5
    532080     16616.5
    532120     16620.7
    532160     16621.5
    532200     16621.2
    532240     16626.3
    532280     16625.6
    532320       16626
    532360     16626.1
    532400     16627.8
    532440     16629.9
    532480     16628.3
    532520     16632.8
    532560     16633.2
    532600     16635.1
    532640       16637
    532680     16640.2
    532720     16639.4
    532760     16640.1
    532800     16638.7
    532840       16643
    532880     16642.1
    532920     16646.1
    532960       16647
    533000     16646.7
    533040     16651.8
    533080     16651.2
    533120     16651.6
    533160     16651.6
    533200     16653.3
    533240     16655.4
    533280     16653.9
    533320     16658.2
    533360     16658.7
    533400     16660.6
    533440     16662.4
    533480     16665.9
    533520       16665
    533560     16665.6
    533600     16664.3
    533640     16668.6
    533680     16667.6
    533720     16671.6
    533760     16672.3
    533800     16672.2
    533840     16677.4
    533880     16676.7
    533920     16677.2
    533960     16677.1
    534000     16678.8
    534040     16680.9
    534080     16679.5
    534120     16683.8
    534160     16684.3
    534200     16686.3
    534240     16687.9
    534280     16691.5
    534320     16690.5
    534360     16691.1
    534400     16689.8
    534440     16694.2
    534480     16693.2
    534520     16697.2
    534560     16697.9
    534600     16697.9
    534640     16702.9
    534680     16702.2
    534720     16702.6
    534760     16702.7
    534800     16704.4
    534840     16706.4
    534880     16705.1
    534920     16709.5
    534960     16709.9
    535000     16711.9
    535040     16713.5
    535080     16717.1
    535120     16716.1
    535160     16716.7
    535200     16715.2
    535240     16719.8
    535280     16718.8
    535320     16722.7
    535360     16723.3
    535400     16723.4
    535440     16728.3
    535480     16727.6
    535520     16728.2
    535560     16728.2
    535600       16730
    535640     16731.9
    535680     16730.6
    535720     16734.9
    535760     16735.5
    535800     16737.4
    535840       16739
    535880     16742.6
    535920     16741.8
    535960     16742.3
    536000     16740.8
    536040     16745.4
    536080     16744.4
    536120     16748.4
    536160     16748.9
    536200     16748.9
    536240     16753.9
    536280     16753.2
    536320     16753.8
    536360     16753.8
    536400     16755.6
    536440     16757.5
    536480     16756.3
    536520     16760.5
    536560     16761.1
    536600       16763
    536640     16764.5
    536680     16768.3
    536720     16767.5
    536760       16768
    536800     16766.5
    536840       16771
    536880     16769.9
    536920     16774.1
    536960     16774.5
    537000     16774.6
    537040     16779.4
    537080     16778.7
    537120     16779.3
    537160     16779.5
    537200     16781.2
    537240     16782.9
    537280     16781.7
    537320     16786.1
    537360     16786.7
    537400     16788.7
    537440     16790.1
    537480     16793.8
    537520       16793
    537560     16793.6
    537600       16792
    537640     16796.6
    537680     16795.7
    537720     16799.7
    537760     16800.1
    537800     16800.2
    537840     16805.1
    537880     16804.3
    537920       16805
    537960     16805.1
    538000     16806.8
    538040     16808.6
    538080     16807.4
    538120     16811.8
    538160     16812.3
    538200     16814.3
    538240     16815.8
    538280     16819.5
    538320     16818.7
    538360     16819.3
    538400     16817.8
    538440     16822.4
    538480     16821.3
    538520     16825.2
    538560     16825.8
    538600     16825.8
    538640     16830.7
    538680     16829.9
    538720     16830.6
    538760     16830.7
    538800     16832.4
    538840     16834.1
    538880       16833
    538920     16837.5
    538960       16838
    539000     16839.9
    539040     16841.3
    539080     16845.2
    539120     16844.3
    539160     16844.9
    539200     16843.5
    539240     16848.1
    539280     16847.1
    539320     16850.8
    539360     16851.4
    539400     16851.4
    539440     16856.3
    539480     16855.6
    539520     16856.1
    539560     16856.3
    539600     16857.9
    539640     16859.9
    539680     16858.7
    539720     16863.1
    539760     16863.6
    539800     16865.5
    539840     16866.9
    539880     16870.8
    539920       16870
    539960     16870.5
    540000     16869.1
    540040     16873.6
    540080     16872.6
    540120     16876.5
    540160       16877
    540200       16877
    540240     16881.9
    540280     16881.3
    540320     16881.8
    540360       16882
    540400     16883.6
    540440     16885.5
    540480     16884.2
    540520     16888.7
    540560     16889.2
    540600     16891.1
    540640     16892.5
    540680     16896.5
    540720     16895.6
    540760     16896.3
    540800     16894.7
    540840     16899.1
    540880     16898.2
    540920     16902.1
    540960     16902.5
    541000     16902.6
    541040     16907.5
    541080     16906.7
    541120     16907.3
    541160     16907.6
    541200     16909.1
    541240     16911.1
    541280     16909.8
    541320     16914.3
    541360     16914.8
    541400     16916.6
    541440       16918
    541480     16922.1
    541520     16921.2
    541560       16922
    541600     16920.2
    541640     16924.8
    541680     16923.8
    541720     16927.7
    541760     16928.2
    541800     16928.1
    541840     16933.1
    541880     16932.4
    541920       16933
    541960     16933.3
    542000     16934.7
    542040     16936.7
    542080     16935.4
    542120     16939.9
    542160     16940.3
    542200     16942.2
    542240     16943.5
    542280     16947.7
    542320       16947
    542360     16947.6
    542400     16945.8
    542440     16950.4
    542480     16949.3
    542520     16953.2
    542560     16953.7
    542600     16953.8
    542640     16958.7
    542680     16958.1
    542720     16958.6
    542760     16958.9
    542800     16960.4
    542840     16962.2
    542880     16960.9
    542920     16965.4
    542960     16965.9
    543000     16967.9
    543040     16969.1
    543080     16973.3
    543120     16972.4
    543160     16973.1
    543200     16971.5
    543240       16976
    543280     16974.9
    543320     16978.9
    543360     16979.3
    543400     16979.4
    543440     16984.2
    543480     16983.7
    543520     16984.3
    543560     16984.4
    543600       16986
    543640     16987.8
    543680     16986.5
    543720       16991
    543760     16991.5
    543800     16993.5
    543840     16994.6
    543880       16999
    543920     16998.1
    543960     16998.7
    544000     16997.1
    544040     17001.6
    544080     17000.4
    544120     17004.4
    544160       17005
    544200     17004.9
    544240     17009.8
    544280     17009.1
    544320     17009.9
    544360       17010
    544400     17011.6
    544440     17013.4
    544480     17012.2
    544520     17016.6
    544560     17017.1
    544600     17019.1
    544640     17020.2
    544680     17024.5
    544720     17023.7
    544760     17024.2
    544800     17022.7
    544840     17027.4
    544880     17026.2
    544920     17030.1
    544960     17030.8
    545000     17030.5
    545040     17035.3
    545080     17034.8
    545120     17035.5
    545160     17035.7
    545200     17037.2
    545240       17039
    545280     17037.7
    545320     17042.2
    545360     17042.8
    545400     17044.7
    545440     17045.8
    545480     17050.2
    545520     17049.2
    545560     17049.8
    545600     17048.4
    545640       17053
    545680     17051.6
    545720     17055.7
    545760     17056.5
    545800     17056.2
    545840       17061
    545880     17060.5
    545920     17061.1
    545960     17061.3
    546000     17062.9
    546040     17064.6
    546080     17063.3
    546120     17067.9
    546160     17068.5
    546200     17070.4
    546240     17071.5
    546280     17075.8
    546320     17074.8
    546360     17075.4
    546400       17074
    546440     17078.7
    546480     17077.3
    546520     17081.5
    546560     17082.2
    546600     17081.7
    546640     17086.6
    546680     17086.2
    546720     17086.7
    546760     17086.9
    546800     17088.5
    546840     17090.1
    546880       17089
    546920     17093.5
    546960     17094.1
    547000     17095.9
    547040     17097.1
    547080     17101.5
    547120     17100.4
    547160     17101.1
    547200     17099.6
    547240     17104.3
    547280       17103
    547320     17107.2
    547360     17107.8
    547400     17107.3
    547440     17112.2
    547480     17111.8
    547520     17112.4
    547560     17112.5
    547600     17114.2
    547640     17115.8
    547680     17114.5
    547720     17119.1
    547760     17119.8
    547800     17121.5
    547840     17122.8
    547880     17127.3
    547920       17126
    547960     17126.9
    548000     17125.3
    548040       17130
    548080     17128.6
    548120     17132.9
    548160     17133.4
    548200     17132.9
    548240       17138
    548280     17137.5
    548320     17138.2
    548360     17138.3
    548400     17139.9
    548440     17141.4
    548480     17140.2
    548520     17144.8
    548560     17145.5
    548600     17147.2
    548640     17148.4
    548680       17153
    548720     17151.6
    548760     17152.6
    548800       17151
    548840     17155.7
    548880     17154.3
    548920     17158.6
    548960     17159.1
    549000     17158.6
    549040     17163.6
    549080     17163.3
    549120     17163.8
    549160       17164
    549200     17165.7
    549240     17167.1
    549280     17165.7
    549320     17170.4
    549360     17171.1
    549400     17172.8
    549440     17173.9
    549480     17178.7
    549520     17177.1
    549560     17178.4
    549600     17176.6
    549640     17181.4
    549680     17179.9
    549720     17184.3
    549760     17184.7
    549800     17184.3
    549840     17189.4
    549880       17189
    549920     17189.5
    549960     17189.7
    550000     17191.4
    550040     17192.7
    550080     17191.4
    550120     17196.1
    550160     17196.7
    550200     17198.5
    550240     17199.6
    550280     17204.3
    550320     17202.8
    550360       17204
    550400     17202.3
    550440       17207
    550480     17205.6
    550520     17209.9
    550560     17210.3
    550600     17209.9
    550640     17215.1
    550680     17214.6
    550720     17215.1
    550760     17215.2
    550800       17217
    550840     17218.4
    550880     17217.1
    550920     17221.7
    550960     17222.3
    551000       17224
    551040     17225.2
    551080     17229.9
    551120     17228.3
    551160     17229.6
    551200     17227.9
    551240     17232.6
    551280     17231.1
    551320     17235.6
    551360     17235.8
    551400     17235.4
    551440     17240.8
    551480     17240.2
    551520     17240.7
    551560     17240.7
    551600     17242.6
    551640       17244
    551680     17242.8
    551720     17247.3
    551760     17247.9
    551800     17249.7
    551840     17250.9
    551880     17255.5
    551920     17253.9
    551960     17255.2
    552000     17253.5
    552040     17258.2
    552080     17256.8
    552120     17261.2
    552160     17261.6
    552200     17261.1
    552240     17266.4
    552280     17265.9
    552320     17266.4
    552360     17266.5
    552400     17268.4
    552440     17269.7
    552480     17268.4
    552520     17273.1
    552560     17273.6
    552600     17275.4
    552640     17276.5
    552680     17281.2
    552720     17279.8
    552760     17280.9
    552800     17279.2
    552840     17283.8
    552880     17282.4
    552920       17287
    552960     17287.3
    553000     17286.8
    553040     17292.2
    553080     17291.3
    553120       17292
    553160     17292.2
    553200     17294.1
    553240     17295.6
    553280       17294
    553320     17298.8
    553360     17299.3
    553400     17301.2
    553440     17302.3
    553480     17306.9
    553520     17305.3
    553560     17306.5
    553600     17304.8
    553640     17309.6
    553680     17308.2
    553720     17312.8
    553760       17313
    553800     17312.6
    553840     17317.8
    553880     17317.1
    553920     17317.7
    553960       17318
    554000     17319.9
    554040     17321.3
    554080     17319.6
    554120     17324.4
    554160       17325
    554200     17326.9
    554240     17327.9
    554280     17332.6
    554320     17330.9
    554360     17332.2
    554400     17330.5
    554440     17335.2
    554480     17333.8
    554520     17338.4
    554560     17338.6
    554600     17338.2
    554640     17343.5
    554680     17342.8
    554720     17343.3
    554760     17343.7
    554800     17345.6
    554840     17346.9
    554880     17345.2
    554920     17350.1
    554960     17350.8
    555000     17352.6
    555040     17353.6
    555080     17358.3
    555120     17356.6
    555160       17358
    555200     17356.3
    555240     17360.8
    555280     17359.5
    555320     17364.1
    555360     17364.3
    555400     17363.8
    555440     17369.3
    555480     17368.6
    555520     17369.1
    555560     17369.6
    555600     17371.2
    555640     17372.6
    555680     17371.1
    555720     17375.7
    555760     17376.5
    555800     17378.3
    555840     17379.4
    555880     17384.1
    555920     17382.2
    555960     17383.5
    556000     17381.9
    556040     17386.6
    556080     17385.3
    556120     17389.7
    556160       17390
    556200     17389.6
    556240       17395
    556280     17394.3
    556320     17394.7
    556360     17395.3
    556400     17396.9
    556440     17398.4
    556480     17396.8
    556520     17401.4
    556560     17402.3
    556600     17403.9
    556640     17405.2
    556680       17410
    556720       17408
    556760     17409.3
    556800     17407.6
    556840     17412.3
    556880       17411
    556920     17415.5
    556960     17415.7
    557000     17415.1
    557040     17420.7
    557080       17420
    557120     17420.5
    557160       17421
    557200     17422.4
    557240     17424.1
    557280     17422.5
    557320       17427
    557360       17428
    557400     17429.7
    557440     17430.9
    557480     17435.6
    557520     17433.7
    557560     17434.9
    557600     17433.4
    557640     17438.1
    557680     17436.6
    557720     17441.2
    557760     17441.4
    557800     17440.9
    557840     17446.3
    557880     17445.7
    557920     17446.1
    557960     17446.8
    558000     17448.1
    558040     17449.8
    558080     17448.3
    558120     17452.7
    558160     17453.6
    558200     17455.5
    558240     17456.6
    558280     17461.3
    558320     17459.5
    558360     17460.5
    558400       17459
    558440     17463.9
    558480     17462.2
    558520       17467
    558560     17467.2
    558600     17466.7
    558640       17472
    558680     17471.4
    558720     17471.8
    558760     17472.5
    558800     17473.9
    558840     17475.5
    558880     17474.1
    558920     17478.4
    558960     17479.3
    559000     17481.3
    559040     17482.2
    559080     17487.1
    559120     17485.2
    559160     17486.2
    559200     17484.7
    559240     17489.5
    559280     17487.9
    559320     17492.7
    559360     17492.9
    559400     17492.5
    559440     17497.7
    559480     17497.2
    559520     17497.6
    559560     17498.1
    559600     17499.6
    559640     17501.2
    559680     17499.7
    559720     17504.1
    559760     17505.1
    559800       17507
    559840     17507.8
    559880     17512.8
    559920     17510.8
    559960     17511.8
    560000     17510.2
    560040     17515.1
    560080     17513.5
    560120     17518.4
    560160     17518.6
    560200     17518.3
    560240     17523.3
    560280     17522.8
    560320     17523.3
    560360     17523.9
    560400     17525.2
    560440       17527
    560480     17525.4
    560520     17529.8
    560560     17530.8
    560600     17532.7
    560640     17533.4
    560680     17538.4
    560720     17536.6
    560760     17537.5
    560800     17535.9
    560840     17540.8
    560880     17539.2
    560920     17544.1
    560960     17544.1
    561000     17543.8
    561040       17549
    561080     17548.5
    561120     17548.9
    561160     17549.6
    561200       17551
    561240     17552.6
    561280     17550.9
    561320     17555.4
    561360     17556.5
    561400     17558.4
    561440     17559.1
    561480     17564.1
    561520     17562.1
    561560     17563.2
    561600     17561.5
    561640     17566.6
    561680     17564.8
    561720     17569.8
    561760     17569.8
    561800     17569.5
    561840     17574.6
    561880     17574.2
    561920     17574.6
    561960     17575.2
    562000     17576.5
    562040     17578.3
    562080     17576.6
    562120       17581
    562160     17582.3
    562200     17584.2
    562240     17584.7
    562280     17589.8
    562320     17587.8
    562360     17588.9
    562400     17587.2
    562440     17592.3
    562480     17590.5
    562520     17595.4
    562560     17595.6
    562600     17595.2
    562640     17600.2
    562680     17599.8
    562720     17600.3
    562760     17600.8
    562800     17602.2
    562840     17603.9
    562880     17602.4
    562920     17606.7
    562960       17608
    563000     17609.9
    563040     17610.4
    563080     17615.4
    563120     17613.5
    563160     17614.6
    563200     17612.8
    563240       17618
    563280     17616.1
    563320     17621.1
    563360     17621.2
    563400     17620.7
    563440     17625.9
    563480     17625.5
    563520       17626
    563560     17626.4
    563600     17627.8
    563640     17629.6
    563680     17627.9
    563720     17632.4
    563760     17633.7
    563800     17635.5
    563840     17636.1
    563880     17641.1
    563920     17639.3
    563960     17640.2
    564000     17638.5
    564040     17643.6
    564080     17641.8
    564120     17646.7
    564160     17646.9
    564200     17646.4
    564240     17651.5
    564280     17651.1
    564320     17651.6
    564360     17652.1
    564400     17653.6
    564440     17655.2
    564480     17653.6
    564520     17658.1
    564560     17659.3
    564600     17661.2
    564640     17661.7
    564680     17666.8
    564720       17665
    564760     17665.9
    564800     17664.2
    564840     17669.3
    564880     17667.4
    564920     17672.4
    564960     17672.5
    565000     17672.1
    565040     17677.3
    565080     17676.8
    565120     17677.3
    565160     17677.9
    565200     17679.4
    565240     17680.9
    565280     17679.4
    565320     17683.8
    565360     17684.9
    565400     17686.9
    565440     17687.4
    565480     17692.4
    565520     17690.6
    565560     17691.5
    565600     17689.9
    565640     17694.9
    565680     17693.2
    565720     17698.2
    565760     17698.3
    565800     17697.9
    565840       17703
    565880     17702.3
    565920     17702.9
    565960     17703.5
    566000       17705
    566040     17706.6
    566080     17705.1
    566120     17709.5
    566160     17710.6
    566200     17712.4
    566240     17713.2
    566280       17718
    566320     17716.4
    566360       17717
    566400     17715.6
    566440     17720.6
    566480     17718.9
    566520       17724
    566560     17723.9
    566600     17723.7
    566640     17728.6
    566680     17727.9
    566720     17728.6
    566760     17729.3
    566800     17730.6
    566840     17732.4
    566880     17730.8
    566920     17735.2
    566960     17736.3
    567000     17738.1
    567040     17738.8
    567080     17743.7
    567120       17742
    567160     17742.7
    567200     17741.3
    567240     17746.3
    567280     17744.6
    567320     17749.7
    567360     17749.6
    567400     17749.4
    567440     17754.3
    567480     17753.6
    567520     17754.4
    567560       17755
    567600     17756.1
    567640     17758.1
    567680     17756.4
    567720     17760.9
    567760     17761.9
    567800     17763.6
    567840     17764.4
    567880     17769.5
    567920     17767.6
    567960     17768.3
    568000     17766.8
    568040       17772
    568080     17770.4
    568120     17775.5
    568160     17775.4
    568200     17775.1
    568240       17780
    568280     17779.4
    568320     17780.1
    568360     17780.7
    568400     17781.9
    568440     17783.8
    568480     17782.1
    568520     17786.7
    568560     17787.5
    568600     17789.3
    568640     17790.1
    568680     17795.2
    568720     17793.3
    568760       17794
    568800     17792.6
    568840     17797.8
    568880     17796.2
    568920     17801.2
    568960     17801.1
    569000     17801.1
    569040     17805.7
    569080     17805.1
    569120     17805.9
    569160     17806.5
    569200     17807.6
    569240     17809.6
    569280     17807.8
    569320     17812.4
    569360     17813.1
    569400     17815.1
    569440     17815.9
    569480       17821
    569520     17819.2
    569560     17819.7
    569600     17818.4
    569640     17823.5
    569680       17822
    569720       17827
    569760     17826.7
    569800     17826.9
    569840     17831.5
    569880       17831
    569920     17831.7
    569960     17832.3
    570000     17833.4
    570040     17835.3
    570080     17833.5
    570120     17838.1
    570160     17838.9
    570200     17840.9
    570240     17841.6
    570280     17846.9
    570320     17844.9
    570360     17845.6
    570400     17844.1
    570440     17849.2
    570480     17847.7
    570520     17852.8
    570560     17852.6
    570600     17852.7
    570640     17857.2
    570680     17856.7
    570720     17857.4
    570760     17858.1
    570800     17859.3
    570840     17861.1
    570880     17859.3
    570920     17863.7
    570960     17864.6
    571000     17866.8
    571040     17867.5
    571080     17872.7
    571120     17870.7
    571160     17871.2
    571200     17869.8
    571240       17875
    571280     17873.4
    571320     17878.6
    571360     17878.3
    571400     17878.3
    571440     17883.1
    571480     17882.5
    571520     17883.1
    571560       17884
    571600     17884.9
    571640     17887.1
    571680       17885
    571720     17889.5
    571760     17890.4
    571800     17892.6
    571840     17893.2
    571880     17898.4
    571920     17896.6
    571960     17896.9
    572000     17895.6
    572040     17900.9
    572080     17899.2
    572120     17904.5
    572160     17904.1
    572200       17904
    572240       17909
    572280     17908.4
    572320       17909
    572360     17909.9
    572400     17910.7
    572440     17912.8
    572480     17910.9
    572520     17915.4
    572560     17916.3
    572600     17918.5
    572640       17919
    572680     17924.4
    572720     17922.5
    572760     17922.8
    572800     17921.5
    572840     17926.7
    572880       17925
    572920     17930.4
    572960     17930.1
    573000       17930
    573040     17934.9
    573080     17934.3
    573120     17934.9
    573160     17935.7
    573200     17936.6
    573240     17938.8
    573280     17936.8
    573320     17941.1
    573360     17942.2
    573400     17944.4
    573440     17944.8
    573480     17950.3
    573520     17948.3
    573560     17948.7
    573600     17947.4
    573640     17952.5
    573680     17950.7
    573720     17956.3
    573760     17955.9
    573800     17955.8
    573840     17960.8
    573880       17960
    573920     17960.9
    573960     17961.6
    574000     17962.5
    574040     17964.7
    574080     17962.7
    574120       17967
    574160     17968.1
    574200     17970.3
    574240     17970.6
    574280     17976.1
    574320       17974
    574360     17974.7
    574400     17973.1
    574440     17978.4
    574480     17976.6
    574520     17982.1
    574560       17982
    574600     17981.7
    574640     17986.5
    574680       17986
    574720     17986.6
    574760     17987.5
    574800     17988.3
    574840     17990.6
    574880     17988.6
    574920     17992.8
    574960     17993.8
    575000     17996.3
    575040     17996.5
    575080     18002.1
    575120       18000
    575160     18000.5
    575200     17999.1
    575240     18004.2
    575280     18002.5
    575320     18007.9
    575360     18008.1
    575400     18007.7
    575440     18012.4
    575480     18011.9
    575520     18012.5
    575560     18013.2
    575600     18014.3
    575640     18016.5
    575680     18014.4
    575720     18018.4
    575760     18019.7
    575800     18022.1
    575840     18022.3
    575880     18027.7
    575920     18025.8
    575960     18026.4
    576000       18025
    576040     18030.1
    576080     18028.2
    576120     18033.7
    576160       18034
    576200     18033.5
    576240     18038.2
    576280     18037.9
    576320     18038.3
    576360       18039
    576400     18040.2
    576440     18042.4
    576480     18040.4
    576520     18044.4
    576560     18045.6
    576600       18048
    576640     18048.1
    576680     18053.7
    576720     18051.5
    576760     18052.1
    576800     18050.6
    576840     18055.9
    576880     18054.1
    576920     18059.5
    576960     18059.7
    577000     18059.2
    577040     18064.1
    577080     18063.6
    577120     18064.3
    577160     18065.1
    577200     18066.1
    577240     18068.3
    577280     18066.2
    577320     18070.2
    577360     18071.5
    577400     18073.9
    577440     18073.9
    577480     18079.5
    577520     18077.4
    577560       18078
    577600     18076.5
    577640     18081.6
    577680       18080
    577720     18085.3
    577760     18085.6
    577800     18085.2
    577840     18089.8
    577880     18089.5
    577920     18090.1
    577960     18090.9
    578000       18092
    578040     18094.2
    578080     18092.1
    578120     18096.2
    578160     18097.4
    578200     18099.9
    578240     18099.7
    578280     18105.4
    578320     18103.4
    578360     18103.8
    578400     18102.2
    578440     18107.6
    578480     18105.9
    578520     18111.2
    578560     18111.3
    578600       18111
    578640     18115.7
    578680     18115.4
    578720     18116.1
    578760     18116.7
    578800     18117.8
    578840     18120.2
    578880       18118
    578920     18122.1
    578960     18123.2
    579000     18125.9
    579040     18125.4
    579080     18131.2
    579120     18129.2
    579160     18129.7
    579200       18128
    579240     18133.4
    579280     18131.9
    579320     18137.2
    579360     18137.1
    579400       18137
    579440     18141.4
    579480     18141.2
    579520       18142
    579560     18142.4
    579600     18143.6
    579640       18146
    579680     18143.8
    579720       18148
    579760     18149.2
    579800     18151.8
    579840     18151.3
    579880       18157
    579920       18155
    579960     18155.4
    580000       18154
    580040     18159.2
    580080     18157.7
    580120     18163.2
    580160       18163
    580200     18162.9
    580240     18167.4
    580280       18167
    580320     18167.8
    580360     18168.4
    580400     18169.3
    580440       18172
    580480     18169.7
    580520     18173.8
    580560       18175
    580600     18177.7
    580640     18177.1
    580680     18182.9
    580720     18180.8
    580760     18181.3
    580800     18179.9
    580840     18185.1
    580880     18183.6
    580920       18189
    580960     18188.9
    581000     18188.7
    581040     18193.3
    581080     18192.8
    581120     18193.6
    581160     18194.3
    581200     18195.3
    581240     18197.9
    581280     18195.6
    581320     18199.6
    581360     18200.9
    581400     18203.6
    581440     18202.9
    581480     18208.7
    581520     18206.7
    581560     18207.2
    581600     18205.7
    581640       18211
    581680     18209.4
    581720     18214.9
    581760     18214.8
    581800     18214.7
    581840     18219.3
    581880     18218.7
    581920     18219.4
    581960       18220
    582000     18221.2
    582040     18223.8
    582080     18221.5
    582120     18225.4
    582160     18226.7
    582200     18229.6
    582240     18228.8
    582280     18234.5
    582320     18232.5
    582360       18233
    582400     18231.6
    582440     18236.8
    582480     18235.2
    582520     18240.7
    582560     18240.7
    582600     18240.5
    582640     18245.2
    582680     18244.5
    582720     18245.2
    582760     18245.6
    582800       18247
    582840     18249.7
    582880     18247.4
    582920     18251.4
    582960     18252.3
    583000     18255.4
    583040     18254.7
    583080     18260.3
    583120     18258.5
    583160     18258.9
    583200     18257.4
    583240     18262.6
    583280     18261.1
    583320     18266.6
    583360     18266.5
    583400     18266.2
    583440     18270.9
    583480     18270.4
    583520     18271.1
    583560     18271.4
    583600     18272.9
    583640     18275.5
    583680     18273.3
    583720     18277.2
    583760     18278.2
    583800     18281.1
    583840     18280.5
    583880     18285.9
    583920     18284.4
    583960     18284.8
    584000     18283.2
    584040     18288.5
    584080     18286.9
    584120     18292.4
    584160     18292.1
    584200     18291.9
    584240     18296.8
    584280     18296.1
    584320       18297
    584360     18297.1
    584400     18298.7
    584440     18301.3
    584480     18299.1
    584520     18302.9
    584560     18303.9
    584600       18307
    584640     18306.4
    584680     18311.8
    584720     18310.3
    584760     18310.6
    584800       18309
    584840     18314.3
    584880     18312.6
    584920     18318.2
    584960     18317.9
    585000     18317.6
    585040     18322.6
    585080       18322
    585120     18322.6
    585160     18322.7
    585200     18324.5
    585240       18327
    585280     18324.8
    585320     18328.6
    585360     18329.7
    585400     18332.7
    585440     18332.2
    585480     18337.6
    585520       18336
    585560     18336.2
    585600     18334.9
    585640     18339.9
    585680     18338.3
    585720       18344
    585760     18343.6
    585800     18343.3
    585840     18348.3
    585880     18347.7
    585920     18348.4
    585960     18348.5
    586000     18350.3
    586040     18352.7
    586080     18350.5
    586120     18354.4
    586160     18355.5
    586200     18358.5
    586240       18358
    586280     18363.3
    586320     18361.8
    586360       18362
    586400     18360.7
    586440     18365.7
    586480     18364.1
    586520     18369.8
    586560     18369.3
    586600       18369
    586640       18374
    586680     18373.3
    586720     18374.3
    586760     18374.3
    586800     18376.2
    586840     18378.5
    586880     18376.2
    586920     18380.3
    586960     18381.3
    587000     18384.3
    587040     18383.8
    587080       18389
    587120     18387.7
    587160     18387.7
    587200     18386.5
    587240     18391.5
    587280     18389.8
    587320     18395.5
    587360     18395.1
    587400     18394.8
    587440     18399.7
    587480       18399
    587520       18400
    587560       18400
    587600       18402
    587640     18404.4
    587680       18402
    587720     18406.1
    587760     18407.1
    587800     18410.1
    587840     18409.5
    587880     18414.8
    587920     18413.5
    587960     18413.6
    588000     18412.3
    588040     18417.2
    588080     18415.5
    588120     18421.2
    588160     18420.9
    588200     18420.6
    588240     18425.5
    588280     18424.8
    588320     18425.7
    588360     18425.8
    588400     18427.7
    588440       18430
    588480     18427.8
    588520     18431.7
    588560     18432.8
    588600     18435.8
    588640     18435.3
    588680     18440.7
    588720     18439.2
    588760     18439.1
    588800     18437.9
    588840     18442.9
    588880     18441.2
    588920     18446.8
    588960     18446.6
    589000     18446.3
    589040     18451.2
    589080     18450.5
    589120     18451.5
    589160     18451.5
    589200     18453.4
    589240     18455.5
    589280     18453.5
    589320     18457.4
    589360     18458.4
    589400     18461.7
    589440     18461.1
    589480     18466.3
    589520     18464.8
    589560     18464.7
    589600     18463.6
    589640     18468.7
    589680     18466.8
    589720     18472.6
    589760     18472.1
    589800     18472.1
    589840     18476.9
    589880     18476.1
    589920       18477
    589960       18477
    590000     18479.1
    590040     18481.3
    590080     18479.3
    590120     18483.1
    590160     18484.1
    590200     18487.3
    590240     18486.8
    590280     18492.2
    590320     18490.6
    590360     18490.3
    590400     18489.5
    590440     18494.5
    590480     18492.5
    590520     18498.3
    590560     18497.9
    590600     18497.9
    590640     18502.6
    590680     18501.8
    590720     18502.8
    590760     18502.9
    590800     18504.8
    590840     18507.1
    590880       18505
    590920     18508.8
    590960     18509.7
    591000     18512.9
    591040     18512.5
    591080       18518
    591120     18516.3
    591160       18516
    591200     18515.2
    591240     18520.3
    591280     18518.5
    591320     18524.1
    591360     18523.6
    591400     18523.5
    591440     18528.4
    591480     18527.6
    591520     18528.7
    591560     18528.6
    591600     18530.6
    591640     18532.9
    591680     18530.7
    591720     18534.6
    591760     18535.4
    591800     18538.6
    591840     18538.2
    591880     18543.7
    591920     18541.9
    591960     18541.6
    592000     18540.8
    592040     18545.9
    592080     18544.1
    592120     18549.7
    592160     18549.2
    592200     18549.2
    592240     18554.1
    592280     18553.3
    592320     18554.3
    592360     18554.2
    592400       18556
    592440     18558.7
    592480     18556.4
    592520     18560.3
    592560     18561.1
    592600     18564.3
    592640     18563.9
    592680     18569.5
    592720     18567.5
    592760     18567.2
    592800     18566.5
    592840     18571.8
    592880     18569.9
    592920     18575.4
    592960     18574.9
    593000       18575
    593040     18579.8
    593080     18578.9
    593120     18579.8
    593160     18579.8
    593200     18581.8
    593240     18584.3
    593280     18582.1
    593320     18586.1
    593360     18586.8
    593400     18590.1
    593440     18589.6
    593480     18595.3
    593520     18593.3
    593560     18592.9
    593600     18592.1
    593640     18597.4
    593680     18595.5
    593720     18601.2
    593760     18600.5
    593800     18600.7
    593840     18605.5
    593880     18604.5
    593920     18605.5
    593960     18605.5
    594000     18607.5
    594040       18610
    594080     18607.5
    594120     18611.8
    594160     18612.5
    594200     18615.9
    594240     18615.4
    594280       18621
    594320     18618.9
    594360     18618.7
    594400     18617.8
    594440     18623.3
    594480     18621.3
    594520     18626.8
    594560     18626.2
    594600     18626.4
    594640     18631.3
    594680     18630.1
    594720     18631.2
    594760     18631.2
    594800     18633.2
    594840     18635.7
    594880     18633.3
    594920     18637.6
    594960     18638.2
    595000     18641.7
    595040     18641.1
    595080     18646.6
    595120     18644.6
    595160     18644.3
    595200     18643.5
    595240       18649
    595280       18647
    595320     18652.5
    595360     18651.8
    595400     18652.1
    595440     18657.1
    595480     18655.9
    595520     18656.8
    595560     18656.7
    595600     18658.8
    595640     18661.5
    595680       18659
    595720     18663.3
    595760     18664.2
    595800     18667.3
    595840     18666.8
    595880     18672.4
    595920     18670.3
    595960     18670.1
    596000     18669.1
    596040     18674.6
    596080     18672.9
    596120     18678.3
    596160     18677.4
    596200     18677.9
    596240       18683
    596280     18681.6
    596320     18682.5
    596360     18682.5
    596400     18684.6
    596440     18687.3
    596480     18684.7
    596520     18689.1
    596560     18689.9
    596600     18693.1
    596640     18692.5
    596680     18698.1
    596720     18696.2
    596760     18695.9
    596800     18694.7
    596840     18700.5
    596880     18698.5
    596920     18704.1
    596960     18703.2
    597000     18703.7
    597040     18708.9
    597080     18707.4
    597120     18708.5
    597160     18708.3
    597200     18710.2
    597240     18713.2
    597280     18710.6
    597320     18714.9
    597360     18715.8
    597400       18719
    597440     18718.2
    597480       18724
    597520       18722
    597560     18721.8
    597600     18720.6
    597640     18726.3
    597680     18724.4
    597720     18729.9
    597760       18729
    597800     18729.6
    597840     18734.7
    597880     18733.1
    597920     18734.1
    597960     18734.2
    598000       18736
    598040     18738.9
    598080     18736.4
    598120     18740.7
    598160     18741.7
    598200     18744.9
    598240     18744.1
    598280     18749.9
    598320     18747.8
    598360     18747.8
    598400     18746.4
    598440     18752.1
    598480     18750.1
    598520     18755.6
    598560     18754.9
    598600     18755.4
    598640     18760.8
    598680       18759
    598720       18760
    598760     18759.9
    598800     18761.9
    598840     18764.8
    598880     18762.1
    598920     18766.5
    598960     18767.6
    599000     18770.7
    599040     18770.1
    599080     18775.7
    599120     18773.5
    599160     18773.6
    599200     18772.4
    599240     18777.9
    599280     18776.1
    599320     18781.5
    599360     18780.8
    599400     18781.2
    599440     18786.8
    599480     18784.8
    599520     18785.8
    599560     18785.8
    599600     18787.7
    599640     18790.6
    599680     18787.9
    599720     18792.5
    599760     18793.5
    599800     18796.6
    599840     18795.7
    599880     18801.5
    599920     18799.3
    599960     18799.4
    600000       18798
    600040     18803.7
    600080     18801.8
    600120     18807.4
    600160     18806.6
    600200     18807.2
    600240     18812.8
    600280     18810.6
    600320     18811.9
    600360     18811.5
    600400     18813.4
    600440     18816.5
    600480     18813.6
    600520     18818.4
    600560     18819.3
    600600     18822.3
    600640     18821.7
    600680     18827.4
    600720     18825.1
    600760     18825.3
    600800     18823.8
    600840     18829.4
    600880     18827.6
    600920     18833.4
    600960     18832.4
    601000     18832.8
    601040     18838.6
    601080     18836.5
    601120     18837.5
    601160     18837.4
    601200     18839.2
    601240     18842.3
    601280     18839.5
    601320     18844.3
    601360     18845.2
    601400       18848
    601440     18847.6
    601480     18853.3
    601520     18850.9
    601560     18851.1
    601600     18849.7
    601640     18855.2
    601680     18853.4
    601720     18859.3
    601760     18858.2
    601800     18858.7
    601840     18864.4
    601880     18862.4
    601920     18863.3
    601960     18863.1
    602000     18865.1
    602040     18868.1
    602080     18865.2
    602120     18870.2
    602160       18871
    602200     18873.6
    602240     18873.4
    602280     18878.9
    602320     18876.7
    602360     18876.8
    602400     18875.5
    602440       18881
    602480       18879
    602520     18885.1
    602560     18883.8
    602600     18884.4
    602640     18890.3
    602680     18888.1
    602720     18889.1
    602760     18888.8
    602800     18890.8
    602840     18893.8
    602880     18890.8
    602920     18895.7
    602960     18896.7
    603000     18899.5
    603040     18899.1
    603080     18904.7
    603120     18902.4
    603160     18902.6
    603200     18901.2
    603240     18906.7
    603280     18904.6
    603320     18910.8
    603360     18909.5
    603400       18910
    603440     18916.2
    603480       18914
    603520     18914.8
    603560     18914.6
    603600     18916.8
    603640     18919.6
    603680     18916.3
    603720     18921.5
    603760     18922.5
    603800     18925.1
    603840     18924.9
    603880     18930.4
    603920     18928.1
    603960     18928.2
    604000     18926.9
    604040     18932.3
    604080     18930.5
    604120     18936.4
    604160     18935.3
    604200     18935.8
    604240     18942.1
    604280     18939.7
    604320     18940.4
    604360     18940.2
    604400     18942.4
    604440     18945.3
    604480     18942.1
    604520       18947
    604560     18948.2
    604600     18950.8
    604640     18950.6
    604680     18956.1
    604720     18953.8
    604760     18953.9
    604800     18952.6
    604840     18957.7
    604880     18956.2
    604920     18962.2
    604960       18961
    605000     18961.5
    605040     18967.8
    605080     18965.5
    605120       18966
    605160     18965.8
    605200     18968.1
    605240       18971
    605280       18968
    605320     18972.8
    605360     18973.8
    605400     18976.6
    605440     18976.4
    605480     18981.8
    605520     18979.6
    605560     18979.7
    605600     18978.4
    605640     18983.5
    605680     18981.9
    605720     18987.9
    605760     18986.6
    605800     18987.1
    605840     18993.5
    605880     18991.3
    605920     18991.6
    605960     18991.6
    606000       18994
    606040     18996.6
    606080     18993.6
    606120     18998.5
    606160     18999.5
    606200     19002.3
    606240     19001.9
    606280     19007.5
    606320     19005.4
    606360     19005.5
    606400     19004.1
    606440     19009.1
    606480     19007.8
    606520     19013.6
    606560     19012.4
    606600     19012.9
    606640     19019.2
    606680     19017.1
    606720     19017.2
    606760     19017.2
    606800     19019.7
    606840     19022.4
    606880     19019.4
    606920     19024.4
    606960     19025.3
    607000     19028.1
    607040     19027.6
    607080     19033.3
    607120     19031.2
    607160     19031.1
    607200     19029.8
    607240     19034.8
    607280     19033.5
    607320     19039.3
    607360     19038.1
    607400     19038.5
    607440     19044.8
    607480     19042.7
    607520     19042.7
    607560     19042.9
    607600     19045.4
    607640       19048
    607680     19044.9
    607720       19050
    607760     19050.7
    607800     19053.8
    607840     19053.3
    607880     19058.9
    607920     19056.8
    607960     19056.7
    608000     19055.5
    608040     19060.3
    608080     19059.2
    608120     19064.9
    608160     19063.7
    608200     19064.3
    608240     19070.4
    608280     19068.1
    608320     19068.3
    608360     19068.4
    608400       19071
    608440     19073.8
    608480     19070.4
    608520     19075.7
    608560     19076.3
    608600     19079.6
    608640     19078.7
    608680     19084.6
    608720     19082.5
    608760     19082.3
    608800     19081.2
    608840     19086.1
    608880     19084.7
    608920     19090.5
    608960     19089.2
    609000     19089.8
    609040     19095.9
    609080     19093.7
    609120       19094
    609160       19094
    609200     19096.6
    609240     19099.4
    609280     19095.9
    609320     19101.3
    609360       19102
    609400     19105.1
    609440     19104.4
    609480     19110.1
    609520     19108.1
    609560       19108
    609600     19106.8
    609640     19111.8
    609680     19110.3
    609720     19116.1
    609760     19114.9
    609800     19115.4
    609840     19121.6
    609880     19119.2
    609920     19119.7
    609960     19119.6
    610000       19122
    610040     19124.9
    610080     19121.4
    610120     19126.9
    610160     19127.7
    610200     19130.7
    610240     19129.9
    610280     19135.5
    610320     19133.7
    610360     19133.6
    610400     19132.3
    610440     19137.5
    610480     19135.9
    610520     19141.6
    610560     19140.5
    610600     19140.9
    610640       19147
    610680     19144.8
    610720     19145.2
    610760     19145.1
    610800     19147.6
    610840     19150.5
    610880     19146.9
    610920     19152.3
    610960       19153
    611000     19156.2
    611040     19155.4
    611080       19161
    611120     19159.1
    611160     19159.1
    611200     19157.8
    611240     19163.1
    611280     19161.5
    611320     19167.1
    611360     19166.1
    611400     19166.4
    611440     19172.6
    611480     19170.4
    611520     19170.8
    611560     19170.7
    611600     19173.1
    611640     19175.9
    611680     19172.2
    611720     19177.9
    611760     19178.5
    611800     19181.7
    611840     19180.9
    611880     19186.5
    611920     19184.7
    611960     19184.6
    612000     19183.4
    612040     19188.6
    612080       19187
    612120     19192.6
    612160     19191.6
    612200     19191.9
    612240       19198
    612280       19196
    612320     19196.5
    612360     19196.2
    612400     19198.6
    612440     19201.2
    612480     19197.7
    612520     19203.4
    612560     19203.8
    612600     19207.1
    612640     19206.5
    612680     19211.9
    612720       19210
    612760     19209.9
    612800     19208.7
    612840       19214
    612880     19212.4
    612920     19217.9
    612960     19217.2
    613000     19217.3
    613040     19223.5
    613080     19221.2
    613120       19222
    613160     19221.5
    613200     19224.1
    613240     19226.6
    613280     19222.9
    613320     19228.9
    613360     19229.1
    613400     19232.5
    613440     19231.8
    613480     19237.3
    613520     19235.5
    613560     19235.3
    613600     19233.9
    613640     19239.4
    613680       19238
    613720     19243.3
    613760     19242.7
    613800     19242.7
    613840       19249
    613880     19246.7
    613920     19247.4
    613960       19247
    614000     19249.6
    614040     19252.2
    614080     19248.4
    614120     19254.5
    614160     19254.7
    614200     19257.9
    614240     19257.4
    614280     19262.8
    614320     19260.8
    614360     19260.7
    614400     19259.3
    614440     19264.9
    614480     19263.5
    614520     19268.8
    614560     19268.2
    614600     19268.3
    614640     19274.4
    614680     19272.2
    614720     19272.8
    614760     19272.4
    614800     19275.3
    614840     19277.6
    614880       19274
    614920     19280.1
    614960     19280.3
    615000     19283.3
    615040     19282.9
    615080     19288.3
    615120     19286.4
    615160     19286.3
    615200     19284.7
    615240     19290.3
    615280       19289
    615320     19294.3
    615360     19293.7
    615400     19293.9
    615440       19300
    615480     19297.7
    615520     19298.3
    615560     19298.1
    615600     19300.9
    615640     19303.3
    615680     19299.5
    615720     19305.5
    615760     19305.9
    615800     19308.9
    615840     19308.6
    615880     19313.8
    615920     19312.1
    615960       19312
    616000     19310.4
    616040     19315.9
    616080     19314.7
    616120     19319.9
    616160       19319
    616200     19319.4
    616240     19325.4
    616280     19323.1
    616320     19323.7
    616360     19323.6
    616400     19326.4
    616440     19328.8
    616480       19325
    616520     19330.9
    616560     19331.3
    616600     19334.5
    616640     19334.2
    616680     19339.2
    616720     19337.6
    616760     19337.3
    616800     19335.8
    616840     19341.5
    616880     19340.1
    616920     19345.4
    616960     19344.5
    617000       19345
    617040     19350.9
    617080     19348.6
    617120     19349.4
    617160     19349.2
    617200     19351.9
    617240     19354.4
    617280     19350.5
    617320     19356.3
    617360     19356.7
    617400     19359.9
    617440     19359.7
    617480     19364.7
    617520     19363.2
    617560     19362.8
    617600     19361.5
    617640     19367.1
    617680     19365.5
    617720     19370.9
    617760       19370
    617800     19370.3
    617840     19376.4
    617880     19374.1
    617920     19374.9
    617960     19374.8
    618000     19377.5
    618040     19379.8
    618080       19376
    618120     19381.8
    618160     19382.2
    618200     19385.5
    618240     19385.3
    618280     19390.2
    618320     19388.6
    618360     19388.3
    618400     19386.9
    618440     19392.6
    618480       19391
    618520     19396.5
    618560     19395.5
    618600     19395.9
    618640     19402.1
    618680     19399.7
    618720     19400.4
    618760     19400.4
    618800       19403
    618840     19405.4
    618880     19401.5
    618920     19407.4
    618960     19407.8
    619000     19411.1
    619040     19410.8
    619080     19415.8
    619120     19414.2
    619160     19413.9
    619200     19412.5
    619240     19418.2
    619280     19416.7
    619320     19422.1
    619360     19421.1
    619400     19421.6
    619440     19427.6
    619480     19425.5
    619520     19426.3
    619560       19426
    619600     19428.7
    619640     19430.9
    619680     19427.1
    619720     19433.1
    619760     19433.5
    619800     19436.6
    619840     19436.6
    619880     19441.4
    619920     19439.8
    619960     19439.7
    620000       19438
    620040     19443.7
    620080     19442.1
    620120     19447.8
    620160     19446.6
    620200     19447.1
    620240     19453.2
    620280     19451.2
    620320     19451.9
    620360     19451.6
    620400     19454.3
    620440     19456.4
    620480     19452.7
    620520     19458.9
    620560       19459
    620600     19462.3
    620640     19461.9
    620680       19467
    620720     19465.3
    620760     19465.3
    620800     19463.5
    620840     19469.2
    620880     19467.7
    620920     19473.4
    620960     19472.3
    621000     19472.7
    621040     19478.8
    621080     19476.7
    621120     19477.6
    621160     19477.1
    621200     19479.9
    621240     19481.9
    621280     19478.3
    621320     19484.4
    621360     19484.6
    621400     19487.9
    621440     19487.7
    621480     19492.7
    621520     19490.8
    621560     19490.8
    621600       19489
    621640     19494.9
    621680     19493.3
    621720     19499.1
    621760     19497.9
    621800     19498.4
    621840     19504.4
    621880     19502.4
    621920     19503.1
    621960     19502.8
    622000     19505.6
    622040     19507.7
    622080       19504
    622120     19510.1
    622160     19510.2
    622200     19513.6
    622240     19513.4
    622280     19518.3
    622320     19516.4
    622360     19516.5
    622400     19514.6
    622440     19520.5
    622480     19518.8
    622520     19524.8
    622560     19523.6
    622600       19524
    622640     19530.1
    622680       19528
    622720     19528.8
    622760     19528.5
    622800     19531.2
    622840     19533.4
    622880     19529.7
    622920     19535.6
    622960     19535.8
    623000     19539.2
    623040     19539.1
    623080       19544
    623120     19542.2
    623160     19542.2
    623200     19540.3
    623240       19546
    623280     19544.5
    623320     19550.6
    623360       19549
    623400     19549.7
    623440     19555.8
    623480     19553.7
    623520     19554.3
    623560     19554.2
    623600     19556.9
    623640     19558.9
    623680     19555.2
    623720     19561.3
    623760     19561.4
    623800     19564.9
    623840     19564.6
    623880     19569.7
    623920     19567.8
    623960     19567.9
    624000     19566.1
    624040     19571.6
    624080     19570.2
    624120     19576.1
    624160     19574.7
    624200     19575.2
    624240     19581.5
    624280     19579.4
    624320       19580
    624360     19579.9
    624400     19582.6
    624440     19584.5
    624480     19580.7
    624520     19586.9
    624560     19587.1
    624600     19590.6
    624640     19590.2
    624680     19595.2
    624720     19593.5
    624760     19593.6
    624800     19591.6
    624840     19597.3
    624880     19595.9
    624920     19601.6
    624960     19600.3
    625000       19601
    625040       19607
    625080     19604.9
    625120     19605.5
    625160     19605.6
    625200     19608.1
    625240     19610.1
    625280     19606.2
    625320     19612.5
    625360     19612.6
    625400     19616.2
    625440     19615.8
    625480     19620.8
    625520     19619.1
    625560     19619.1
    625600     19616.9
    625640     19622.8
    625680     19621.5
    625720     19627.1
    625760     19625.8
    625800     19626.6
    625840     19632.5
    625880     19630.7
    625920     19630.9
    625960     19631.1
    626000     19633.7
    626040     19635.7
    626080     19631.8
    626120       19638
    626160     19638.1
    626200     19641.8
    626240     19641.4
    626280     19646.3
    626320     19644.6
    626360     19644.7
    626400     19642.5
    626440     19648.4
    626480       19647
    626520     19652.6
    626560     19651.6
    626600     19652.2
    626640     19658.2
    626680     19656.3
    626720     19656.6
    626760     19656.9
    626800     19659.3
    626840     19661.3
    626880     19657.4
    626920     19663.6
    626960     19663.9
    627000     19667.5
    627040     19667.1
    627080     19672.1
    627120     19670.4
    627160     19670.4
    627200     19668.2
    627240       19674
    627280     19672.7
    627320     19678.3
    627360     19677.2
    627400     19677.8
    627440     19683.8
    627480     19681.9
    627520       19682
    627560     19682.6
    627600     19684.8
    627640       19687
    627680     19683.1
    627720       19689
    627760     19689.5
    627800     19692.9
    627840     19692.7
    627880     19697.8
    627920     19696.2
    627960     19696.1
    628000     19693.6
    628040     19699.5
    628080     19698.3
    628120     19703.9
    628160     19702.9
    628200     19703.5
    628240     19709.7
    628280     19707.5
    628320     19707.6
    628360     19708.1
    628400     19710.3
    628440     19712.5
    628480     19708.5
    628520     19714.6
    628560     19715.1
    628600     19718.5
    628640     19718.3
    628680     19723.3
    628720     19721.8
    628760     19721.6
    628800     19719.2
    628840       19725
    628880     19723.9
    628920     19729.4
    628960     19728.5
    629000     19729.4
    629040     19735.3
    629080     19733.2
    629120       19733
    629160     19733.6
    629200     19735.9
    629240     19738.1
    629280     19734.1
    629320     19740.2
    629360     19740.7
    629400     19744.2
    629440     19743.9
    629480       19749
    629520     19747.5
    629560     19747.2
    629600     19744.9
    629640     19750.6
    629680     19749.5
    629720     19754.9
    629760     19754.1
    629800     19755.1
    629840     19760.9
    629880     19758.9
    629920     19758.4
    629960     19759.2
    630000     19761.5
    630040     19763.8
    630080     19759.8
    630120       19766
    630160     19766.4
    630200     19769.8
    630240     19769.5
    630280     19774.7
    630320     19773.3
    630360     19772.9
    630400     19770.6
    630440     19776.4
    630480     19775.1
    630520     19780.6
    630560     19779.9
    630600       19781
    630640     19786.7
    630680     19784.7
    630720     19784.2
    630760       19785
    630800     19787.4
    630840     19789.5
    630880     19785.5
    630920     19791.7
    630960       19792
    631000     19795.3
    631040     19795.1
    631080     19800.5
    631120       19799
    631160     19798.6
    631200     19796.3
    631240       19802
    631280     19800.9
    631320     19806.3
    631360     19805.5
    631400     19806.6
    631440     19812.5
    631480     19810.3
    631520     19809.9
    631560     19810.7
    631600     19813.1
    631640     19815.2
    631680     19811.4
    631720     19817.6
    631760     19817.8
    631800       19821
    631840     19820.6
    631880     19826.1
    631920     19824.7
    631960     19824.2
    632000     19821.9
    632040     19827.7
    632080     19826.6
    632120       19832
    632160       19831
    632200     19832.3
    632240     19838.3
    632280       19836
    632320     19835.3
    632360     19836.3
    632400     19838.6
    632440     19840.7
    632480       19837
    632520     19843.3
    632560     19843.3
    632600     19846.6
    632640     19846.2
    632680     19851.6
    632720     19850.4
    632760     19849.8
    632800     19847.6
    632840     19853.4
    632880     19852.3
    632920     19857.8
    632960     19856.8
    633000     19858.1
    633040     19864.2
    633080     19861.6
    633120     19861.1
    633160     19862.1
    633200     19864.2
    633240     19866.3
    633280     19862.6
    633320     19868.9
    633360     19868.9
    633400     19872.1
    633440       19872
    633480     19877.4
    633520     19875.9
    633560     19875.4
    633600     19873.3
    633640     19879.1
    633680     19877.9
    633720     19883.5
    633760     19882.6
    633800     19883.7
    633840     19889.9
    633880     19887.3
    633920     19886.8
    633960     19887.9
    634000     19889.7
    634040     19891.9
    634080     19888.1
    634120     19894.6
    634160     19894.6
    634200     19897.7
    634240     19897.6
    634280     19902.9
    634320     19901.4
    634360     19900.8
    634400       19899
    634440     19904.9
    634480     19903.4
    634520     19909.1
    634560     19908.1
    634600     19909.2
    634640     19915.6
    634680       19913
    634720     19912.5
    634760     19913.6
    634800     19915.2
    634840     19917.5
    634880     19913.7
    634920     19920.2
    634960     19920.1
    635000     19923.4
    635040     19923.2
    635080     19928.6
    635120     19927.1
    635160     19926.5
    635200     19924.5
    635240     19930.5
    635280     19928.9
    635320     19934.6
    635360     19933.6
    635400     19934.7
    635440     19941.1
    635480     19938.4
    635520       19938
    635560     19939.2
    635600     19940.9
    635640       19943
    635680     19939.3
    635720     19945.9
    635760     19945.4
    635800     19948.9
    635840     19948.9
    635880     19954.2
    635920     19952.6
    635960       19952
    636000     19950.2
    636040     19955.9
    636080     19954.6
    636120     19960.2
    636160     19959.1
    636200     19960.4
    636240     19966.8
    636280       19964
    636320     19963.7
    636360       19965
    636400     19966.4
    636440     19968.7
    636480       19965
    636520     19971.5
    636560     19970.9
    636600     19974.5
    636640     19974.6
    636680     19979.7
    636720       19978
    636760     19977.6
    636800     19975.9
    636840     19981.5
    636880     19980.2
    636920     19985.9
    636960     19984.5
    637000     19986.1
    637040     19992.5
    637080     19989.7
    637120     19989.5
    637160     19990.6
    637200     19992.2
    637240     19994.4
    637280     19990.6
    637320     19997.2
    637360     19996.5
    637400     20000.2
    637440     20000.1
    637480     20005.4
    637520     20003.8
    637560     20003.2
    637600     20001.4
    637640     20007.1
    637680     20005.6
    637720     20011.6
    637760     20010.3
    637800     20011.6
    637840     20018.1
    637880     20015.3
    637920     20015.3
    637960     20016.2
    638000     20017.8
    638040     20019.8
    638080     20016.1
    638120     20022.7
    638160     20022.1
    638200     20025.8
    638240     20025.6
    638280       20031
    638320     20029.3
    638360     20028.8
    638400     20026.8
    638440     20032.6
    638480     20031.3
    638520       20037
    638560     20035.8
    638600     20037.3
    638640     20043.6
    638680     20040.9
    638720     20040.8
    638760     20041.8
    638800     20043.3
    638840     20045.4
    638880     20041.5
    638920     20048.1
    638960     20047.7
    639000     20051.3
    639040     20051.2
    639080     20056.5
    639120     20055.1
    639160     20054.3
    639200     20052.4
    639240     20058.3
    639280       20057
    639320     20062.7
    639360     20061.4
    639400     20062.9
    639440     20069.2
    639480     20066.3
    639520     20066.4
    639560     20067.4
    639600     20068.9
    639640     20071.1
    639680       20067
    639720     20073.6
    639760     20073.5
    639800       20077
    639840     20076.9
    639880     20082.2
    639920     20080.8
    639960     20079.8
    640000       20078
    640040     20083.9
    640080     20082.6
    640120     20088.1
    640160     20086.9
    640200     20088.4
    640240     20094.7
    640280       20092
    640320     20091.8
    640360     20092.7
    640400     20094.3
    640440     20096.5
    640480     20092.3
    640520       20099
    640560     20099.1
    640600     20102.6
    640640     20102.5
    640680     20107.7
    640720     20106.3
    640760     20105.3
    640800     20103.7
    640840     20109.4
    640880     20108.2
    640920     20113.5
    640960     20112.3
    641000     20114.1
    641040     20120.3
    641080     20117.5
    641120     20117.3
    641160     20118.1
    641200     20119.7
    641240     20122.2
    641280     20117.9
    641320     20124.6
    641360     20124.6
    641400     20128.3
    641440     20127.9
    641480     20133.2
    641520     20131.9
    641560     20130.9
    641600     20129.1
    641640     20134.9
    641680     20133.7
    641720       20139
    641760     20137.7
    641800     20139.6
    641840     20145.9
    641880       20143
    641920     20142.8
    641960     20143.7
    642000     20145.2
    642040     20147.6
    642080     20143.5
    642120     20150.1
    642160     20150.4
    642200     20153.9
    642240     20153.5
    642280     20158.7
    642320     20157.3
    642360     20156.3
    642400     20154.6
    642440     20160.4
    642480     20159.3
    642520     20164.6
    642560     20163.3
    642600     20165.2
    642640     20171.4
    642680     20168.6
    642720     20168.3
    642760     20169.3
    642800     20170.6
    642840     20173.1
    642880       20169
    642920     20175.7
    642960     20175.7
    643000     20179.3
    643040     20179.1
    643080     20184.4
    643120     20182.8
    643160     20181.9
    643200       20180
    643240     20185.7
    643280     20184.7
    643320     20190.2
    643360     20188.7
    643400     20190.6
    643440     20196.9
    643480     20193.8
    643520     20193.8
    643560     20194.8
    643600       20196
    643640     20198.7
    643680     20194.5
    643720     20201.3
    643760     20201.3
    643800     20204.8
    643840     20204.7
    643880       20210
    643920       20208
    643960     20207.4
    644000     20205.5
    644040       20211
    644080     20210.2
    644120     20215.7
    644160     20214.1
    644200       20216
    644240     20222.7
    644280     20219.3
    644320     20219.3
    644360     20220.4
    644400     20221.4
    644440     20224.2
    644480       20220
    644520     20226.8
    644560       20227
    644600     20230.4
    644640     20230.1
    644680     20235.7
    644720     20233.6
    644760     20232.8
    644800     20230.8
    644840     20236.7
    644880     20235.8
    644920     20241.4
    644960     20239.7
    645000     20241.7
    645040     20248.2
    645080     20244.8
    645120     20244.8
    645160     20246.1
    645200     20247.1
    645240     20249.6
    645280     20245.7
    645320     20252.6
    645360     20252.7
    645400     20256.1
    645440     20255.7
    645480     20261.3
    645520     20259.2
    645560     20258.5
    645600     20256.5
    645640     20262.3
    645680     20261.4
    645720     20267.1
    645760     20265.5
    645800     20267.3
    645840     20273.7
    645880     20270.3
    645920     20270.5
    645960     20271.7
    646000     20272.7
    646040       20275
    646080     20271.1
    646120     20278.1
    646160     20278.1
    646200     20281.7
    646240     20281.4
    646280     20286.9
    646320     20284.9
    646360     20284.1
    646400     20282.2
    646440       20288
    646480     20287.1
    646520     20292.9
    646560     20290.9
    646600     20292.9
    646640     20299.3
    646680     20295.9
    646720     20296.2
    646760     20297.5
    646800     20298.4
    646840     20300.8
    646880     20296.8
    646920     20303.8
    646960     20303.6
    647000     20307.4
    647040     20306.9
    647080     20312.6
    647120     20310.6
    647160     20309.7
    647200     20307.7
    647240     20313.7
    647280     20312.6
    647320     20318.7
    647360     20316.6
    647400     20318.5
    647440     20324.8
    647480     20321.7
    647520     20321.9
    647560     20323.2
    647600     20324.2
    647640     20326.4
    647680     20322.6
    647720     20329.6
    647760     20329.3
    647800     20333.3
    647840     20332.5
    647880     20338.2
    647920     20336.2
    647960     20335.5
    648000     20333.6
    648040     20339.3
    648080     20338.3
    648120     20344.4
    648160     20342.2
    648200       20344
    648240     20350.5
    648280     20347.2
    648320     20347.6
    648360     20348.8
    648400     20349.9
    648440     20352.1
    648480     20348.2
    648520     20355.2
    648560       20355
    648600     20358.9
    648640     20358.1
    648680     20363.9
    648720     20361.7
    648760     20361.3
    648800     20359.2
    648840     20364.8
    648880     20364.1
    648920     20369.8
    648960     20367.8
    649000     20369.7
    649040     20376.1
    649080     20372.9
    649120     20373.2
    649160     20374.5
    649200     20375.6
    649240     20377.8
    649280     20373.9
    649320     20380.9
    649360     20380.7
    649400     20384.5
    649440     20383.6
    649480     20389.5
    649520     20387.2
    649560       20387
    649600       20385
    649640     20390.5
    649680     20389.8
    649720     20395.6
    649760     20393.5
    649800     20395.5
    649840     20401.7
    649880     20398.6
    649920       20399
    649960     20400.3
    650000     20401.2
    650040     20403.4
    650080     20399.6
    650120     20406.6
    650160     20406.3
    650200     20410.1
    650240     20409.3
    650280     20415.2
    650320     20412.8
    650360     20412.5
    650400     20410.7
    650440     20416.2
    650480     20415.4
    650520     20421.2
    650560     20419.2
    650600       20421
    650640     20427.4
    650680     20424.4
    650720     20424.5
    650760     20426.2
    650800     20426.9
    650840     20428.9
    650880     20425.3
    650920     20432.3
    650960       20432
    651000     20435.8
    651040       20435
    651080     20440.7
    651120     20438.4
    651160     20438.3
    651200     20436.3
    651240     20441.7
    651280     20441.2
    651320     20446.8
    651360     20444.8
    651400     20446.6
    651440       20453
    651480       20450
    651520     20450.1
    651560     20451.9
    651600     20452.6
    651640     20454.5
    651680     20451.1
    651720     20457.8
    651760     20457.7
    651800     20461.5
    651840     20460.9
    651880     20466.4
    651920       20464
    651960     20464.1
    652000       20462
    652040     20467.6
    652080     20466.8
    652120     20472.2
    652160     20470.6
    652200     20472.2
    652240     20478.6
    652280     20475.7
    652320     20475.7
    652360     20477.5
    652400     20478.3
    652440     20480.2
    652480     20476.8
    652520     20483.8
    652560     20483.5
    652600     20487.3
    652640     20486.8
    652680     20492.2
    652720     20489.9
    652760     20489.8
    652800     20487.8
    652840     20493.4
    652880     20492.5
    652920     20497.8
    652960     20496.2
    653000       20498
    653040     20504.3
    653080     20501.1
    653120     20501.5
    653160     20503.5
    653200     20504.1
    653240       20506
    653280     20502.5
    653320     20509.5
    653360     20509.2
    653400       20513
    653440     20512.4
    653480     20517.6
    653520     20515.5
    653560     20515.5
    653600     20513.7
    653640     20519.1
    653680     20518.3
    653720     20523.4
    653760     20521.8
    653800     20523.7
    653840       20530
    653880       20527
    653920     20527.1
    653960     20529.1
    654000     20529.8
    654040     20531.7
    654080     20528.2
    654120     20535.3
    654160     20534.9
    654200     20538.7
    654240     20538.1
    654280     20543.3
    654320     20541.2
    654360     20541.1
    654400     20539.5
    654440     20544.8
    654480     20543.9
    654520     20549.1
    654560     20547.3
    654600     20549.5
    654640     20555.6
    654680     20552.6
    654720     20552.8
    654760     20554.7
    654800     20555.3
    654840     20557.5
    654880       20554
    654920     20560.8
    654960     20560.5
    655000     20564.2
    655040     20563.7
    655080     20569.1
    655120     20566.7
    655160     20566.6
    655200     20565.2
    655240     20570.6
    655280     20569.3
    655320     20574.9
    655360     20572.9
    655400     20575.3
    655440     20581.4
    655480     20578.2
    655520     20578.5
    655560     20580.3
    655600     20581.1
    655640     20583.4
    655680     20579.6
    655720     20586.5
    655760     20586.1
    655800     20589.9
    655840     20589.2
    655880     20594.8
    655920     20592.4
    655960     20592.4
    656000     20590.9
    656040     20596.4
    656080     20595.1
    656120     20600.5
    656160     20598.6
    656200     20600.8
    656240       20607
    656280     20603.9
    656320     20604.1
    656360       20606
    656400     20606.8
    656440       20609
    656480     20605.4
    656520     20612.1
    656560     20611.7
    656600     20615.7
    656640       20615
    656680     20620.4
    656720     20618.1
    656760     20618.2
    656800     20616.7
    656840     20622.2
    656880     20620.8
    656920     20626.3
    656960     20624.7
    657000     20626.5
    657040     20632.7
    657080     20629.5
    657120     20629.8
    657160     20631.7
    657200     20632.4
    657240     20634.6
    657280     20631.3
    657320     20637.7
    657360     20637.6
    657400     20641.6
    657440     20640.5
    657480       20646
    657520       20644
    657560     20643.6
    657600     20642.6
    657640     20648.1
    657680     20646.6
    657720     20651.8
    657760     20650.5
    657800     20652.2
    657840     20658.4
    657880     20655.4
    657920     20655.4
    657960     20657.5
    658000     20658.2
    658040     20660.3
    658080     20657.1
    658120     20663.5
    658160     20663.2
    658200     20667.2
    658240     20666.1
    658280     20671.8
    658320     20669.8
    658360     20669.3
    658400     20668.4
    658440     20673.8
    658480     20672.5
    658520     20677.6
    658560     20676.3
    658600     20677.9
    658640     20684.2
    658680     20681.2
    658720       20681
    658760     20683.3
    658800     20683.8
    658840     20685.9
    658880     20682.7
    658920     20689.3
    658960       20689
    659000     20692.8
    659040     20691.9
    659080     20697.5
    659120     20695.8
    659160     20695.1
    659200       20694
    659240     20699.5
    659280     20698.2
    659320     20703.6
    659360     20702.1
    659400     20703.7
    659440     20709.9
    659480     20707.1
    659520     20706.7
    659560     20709.1
    659600     20709.5
    659640     20711.6
    659680     20708.4
    659720       20715
    659760     20714.7
    659800     20718.6
    659840     20717.5
    659880     20723.2
    659920     20721.5
    659960     20720.8
    660000     20719.9
    660040     20725.1
    660080     20723.7
    660120     20729.1
    660160     20727.9
    660200     20729.5
    660240     20735.5
    660280     20732.4
    660320     20732.4
    660360       20735
    660400     20735.2
    660440     20737.4
    660480     20733.9
    660520     20740.7
    660560     20740.4
    660600     20744.2
    660640     20743.2
    660680     20748.8
    660720     20747.1
    660760     20746.3
    660800     20745.5
    660840     20750.8
    660880     20749.4
    660920     20755.1
    660960     20753.6
    661000     20754.9
    661040     20761.3
    661080     20758.1
    661120     20758.1
    661160     20760.6
    661200     20760.7
    661240     20763.2
    661280     20759.5
    661320     20766.7
    661360     20766.1
    661400       20770
    661440     20768.9
    661480     20774.7
    661520     20772.9
    661560     20772.2
    661600     20771.1
    661640     20776.5
    661680     20775.1
    661720     20780.9
    661760     20779.2
    661800     20780.7
    661840       20787
    661880     20783.8
    661920     20783.9
    661960     20786.4
    662000     20786.5
    662040     20788.7
    662080     20785.3
    662120     20792.4
    662160     20791.8
    662200     20795.7
    662240     20794.5
    662280     20800.3
    662320     20798.6
    662360     20797.9
    662400     20796.8
    662440     20802.2
    662480     20800.5
    662520     20806.7
    662560     20804.8
    662600     20806.5
    662640     20812.7
    662680     20809.2
    662720     20809.5
    662760       20812
    662800     20812.3
    662840     20814.6
    662880     20810.9
    662920     20817.9
    662960     20817.7
    663000     20821.3
    663040     20820.3
    663080     20826.2
    663120     20824.3
    663160     20823.7
    663200     20822.7
    663240     20828.1
    663280     20826.3
    663320     20832.3
    663360     20830.4
    663400     20832.4
    663440     20838.6
    663480       20835
    663520     20835.4
    663560     20837.5
    663600     20838.1
    663640     20840.4
    663680     20836.6
    663720     20843.7
    663760     20843.4
    663800     20847.1
    663840       20846
    663880     20851.9
    663920       20850
    663960     20849.5
    664000     20848.3
    664040     20854.2
    664080     20852.4
    664120       20858
    664160     20856.1
    664200     20858.5
    664240     20864.6
    664280     20860.6
    664320     20861.2
    664360     20863.3
    664400     20863.9
    664440     20866.2
    664480     20862.4
    664520     20869.5
    664560     20869.3
    664600     20872.7
    664640     20871.9
    664680     20877.8
    664720     20875.8
    664760     20875.1
    664800     20873.9
    664840     20879.8
    664880     20878.3
    664920     20883.7
    664960       20882
    665000     20884.3
    665040     20890.4
    665080     20886.5
    665120     20886.9
    665160     20888.9
    665200     20889.8
    665240       20892
    665280     20888.1
    665320     20895.4
    665360     20895.3
    665400     20898.5
    665440     20897.7
    665480     20903.6
    665520     20901.6
    665560     20900.9
    665600     20899.5
    665640     20905.6
    665680     20904.1
    665720     20909.7
    665760     20907.9
    665800     20910.1
    665840     20916.3
    665880     20912.2
    665920     20912.8
    665960     20914.6
    666000     20915.4
    666040     20917.7
    666080     20913.8
    666120     20921.2
    666160     20921.1
    666200     20924.2
    666240     20923.4
    666280     20929.3
    666320     20927.4
    666360     20926.6
    666400     20925.2
    666440     20931.5
    666480       20930
    666520     20935.4
    666560     20933.6
    666600     20935.7
    666640     20941.9
    666680     20937.8
    666720     20938.6
    666760     20940.4
    666800     20941.3
    666840     20943.5
    666880     20939.5
    666920     20946.8
    666960       20947
    667000       20950
    667040     20949.1
    667080     20955.3
    667120     20953.2
    667160     20952.1
    667200     20950.8
    667240     20957.5
    667280     20955.7
    667320       20961
    667360     20959.3
    667400     20961.3
    667440     20967.8
    667480     20963.5
    667520     20964.3
    667560       20966
    667600     20967.1
    667640     20969.3
    667680     20965.2
    667720     20972.7
    667760     20972.6
    667800       20976
    667840     20974.8
    667880     20981.1
    667920       20979
    667960     20977.9
    668000     20976.7
    668040     20983.3
    668080     20981.3
    668120     20986.7
    668160       20985
    668200       20987
    668240     20993.5
    668280       20989
    668320     20990.1
    668360     20991.9
    668400       20993
    668440     20995.1
    668480       20991
    668520     20998.4
    668560     20998.3
    668600     21001.7
    668640     21000.5
    668680     21006.9
    668720     21004.8
    668760     21003.5
    668800     21002.4
    668840     21009.2
    668880       21007
    668920     21012.4
    668960     21010.9
    669000     21012.6
    669040     21019.3
    669080     21014.7
    669120       21016
    669160     21017.6
    669200     21018.7
    669240     21020.7
    669280     21016.6
    669320     21024.2
    669360     21023.9
    669400     21027.4
    669440     21026.2
    669480     21032.6
    669520     21030.5
    669560     21029.2
    669600     21028.1
    669640       21035
    669680     21032.6
    669720       21038
    669760     21036.4
    669800     21038.3
    669840     21044.9
    669880     21040.3
    669920     21041.6
    669960     21043.3
    670000     21044.4
    670040     21046.3
    670080     21042.4
    670120     21049.9
    670160     21049.7
    670200       21053
    670240       21052
    670280     21058.3
    670320     21056.3
    670360       21055
    670400     21053.9
    670440     21060.6
    670480     21058.2
    670520     21063.8
    670560     21062.5
    670600     21063.9
    670640     21070.6
    670680     21066.1
    670720     21067.2
    670760     21068.9
    670800       21070
    670840       21072
    670880     21068.1
    670920     21075.5
    670960     21075.6
    671000     21078.8
    671040     21077.8
    671080       21084
    671120     21082.1
    671160     21080.8
    671200     21079.7
    671240     21086.5
    671280     21083.9
    671320     21089.6
    671360     21088.2
    671400     21089.7
    671440     21096.2
    671480     21091.9
    671520     21092.9
    671560     21094.7
    671600     21095.8
    671640     21097.7
    671680     21093.8
    671720     21101.3
    671760     21101.2
    671800     21104.6
    671840     21103.5
    671880     21109.9
    671920     21107.8
    671960     21106.6
    672000     21105.4
    672040     21112.2
    672080     21109.5
    672120     21115.2
    672160       21114
    672200     21115.4
    672240       21122
    672280     21117.8
    672320     21118.5
    672360     21120.3
    672400     21121.6
    672440     21123.4
    672480     21119.6
    672520     21127.1
    672560     21126.6
    672600       21130
    672640     21129.3
    672680     21135.5
    672720     21133.5
    672760     21132.2
    672800     21131.1
    672840     21137.9
    672880     21135.1
    672920       21141
    672960     21139.8
    673000     21140.9
    673040     21147.6
    673080     21143.4
    673120     21144.2
    673160     21145.8
    673200     21147.4
    673240     21148.9
    673280     21145.2
    673320     21152.7
    673360     21152.4
    673400     21155.7
    673440       21155
    673480       21161
    673520     21159.1
    673560     21157.9
    673600     21156.7
    673640     21163.7
    673680     21160.6
    673720     21166.8
    673760     21165.3
    673800     21166.8
    673840     21173.3
    673880       21169
    673920     21169.9
    673960     21171.4
    674000     21173.1
    674040     21174.6
    674080       21171
    674120     21178.3
    674160     21178.2
    674200     21181.6
    674240     21180.6
    674280     21186.8
    674320     21184.5
    674360     21183.4
    674400     21182.5
    674440     21189.4
    674480     21186.1
    674520     21192.4
    674560     21191.1
    674600     21192.3
    674640       21199
    674680     21194.7
    674720     21195.6
    674760       21197
    674800     21198.6
    674840     21200.4
    674880     21196.8
    674920     21203.8
    674960     21203.8
    675000     21207.5
    675040     21206.2
    675080     21212.7
    675120     21209.9
    675160     21209.1
    675200       21208
    675240     21215.2
    675280     21211.8
    675320     21218.1
    675360     21216.7
    675400     21218.1
    675440     21224.9
    675480     21220.3
    675520     21221.3
    675560     21222.7
    675600     21224.2
    675640     21226.3
    675680     21222.4
    675720     21229.5
    675760     21229.5
    675800     21233.4
    675840     21231.8
    675880     21238.4
    675920     21235.5
    675960     21234.9
    676000     21233.7
    676040     21240.9
    676080     21237.5
    676120     21243.9
    676160     21242.3
    676200     21243.7
    676240     21250.5
    676280     21245.9
    676320     21246.6
    676360     21248.4
    676400       21250
    676440       21252
    676480     21248.2
    676520     21255.2
    676560     21255.1
    676600     21259.2
    676640     21257.3
    676680     21263.7
    676720     21261.1
    676760     21260.2
    676800     21259.5
    676840     21266.3
    676880     21262.9
    676920     21269.4
    676960       21268
    677000     21269.4
    677040     21276.1
    677080     21271.5
    677120     21272.2
    677160     21273.8
    677200     21275.8
    677240     21277.4
    677280     21273.7
    677320     21280.6
    677360     21280.7
    677400       21285
    677440     21282.9
    677480     21289.4
    677520     21286.7
    677560     21285.8
    677600     21285.2
    677640     21291.8
    677680     21288.5
    677720       21295
    677760     21293.7
    677800     21295.1
    677840     21301.7
    677880     21297.1
    677920     21297.7
    677960     21299.4
    678000     21301.1
    678040       21303
    678080     21299.2
    678120     21306.1
    678160     21306.1
    678200     21310.7
    678240     21308.4
    678280     21314.8
    678320     21312.3
    678360     21311.2
    678400       21311
    678440     21317.2
    678480     21314.2
    678520     21320.4
    678560     21319.4
    678600     21320.5
    678640     21327.1
    678680     21322.5
    678720       21323
    678760     21325.1
    678800     21326.7
    678840     21328.6
    678880     21324.5
    678920     21331.6
    678960     21331.7
    679000     21336.2
    679040     21333.9
    679080     21340.3
    679120     21337.9
    679160     21336.9
    679200     21336.8
    679240     21342.8
    679280     21339.8
    679320     21346.1
    679360     21345.2
    679400     21346.4
    679440     21352.7
    679480     21347.9
    679520     21348.6
    679560     21350.8
    679600     21352.4
    679640     21354.2
    679680     21350.1
    679720     21357.4
    679760     21357.3
    679800     21361.9
    679840     21359.5
    679880     21365.9
    679920     21363.4
    679960     21362.6
    680000     21362.5
    680040     21368.5
    680080     21365.5
    680120     21371.8
    680160     21370.7
    680200     21372.2
    680240     21378.4
    680280     21373.4
    680320     21374.2
    680360     21376.4
    680400       21378
    680440     21379.9
    680480     21375.7
    680520     21382.9
    680560     21383.1
    680600     21387.3
    680640     21385.1
    680680     21391.7
    680720     21389.1
    680760     21388.4
    680800     21388.1
    680840     21394.2
    680880     21391.1
    680920     21397.3
    680960     21396.4
    681000     21397.9
    681040     21404.1
    681080     21399.2
    681120     21399.7
    681160     21401.9
    681200     21403.9
    681240     21405.4
    681280     21401.5
    681320     21408.4
    681360     21408.8
    681400     21412.8
    681440     21410.7
    681480     21417.1
    681520     21414.7
    681560     21413.9
    681600     21413.5
    681640     21419.9
    681680     21416.7
    681720       21423
    681760     21421.8
    681800     21423.4
    681840     21429.9
    681880     21424.8
    681920     21425.3
    681960     21427.4
    682000     21429.4
    682040     21430.9
    682080       21427
    682120     21434.1
    682160     21434.4
    682200     21438.4
    682240     21436.4
    682280     21442.7
    682320     21440.5
    682360     21439.7
    682400     21439.1
    682440     21445.5
    682480     21442.3
    682520     21448.6
    682560     21447.6
    682600       21449
    682640     21455.6
    682680     21450.4
    682720     21450.8
    682760     21453.1
    682800     21455.1
    682840     21456.5
    682880     21452.8
    682920     21459.8
    682960     21460.1
    683000       21464
    683040     21462.1
    683080     21468.1
    683120     21466.3
    683160     21465.1
    683200     21464.8
    683240       21471
    683280     21467.8
    683320     21474.5
    683360     21473.3
    683400     21474.7
    683440     21481.2
    683480     21475.9
    683520     21476.4
    683560       21479
    683600     21480.9
    683640     21482.4
    683680     21478.3
    683720     21485.6
    683760     21485.6
    683800     21489.7
    683840     21487.8
    683880       21494
    683920       21492
    683960     21490.8
    684000     21490.5
    684040     21496.9
    684080     21493.5
    684120     21500.2
    684160       21499
    684200     21500.4
    684240     21506.9
    684280     21501.5
    684320       21502
    684360     21504.5
    684400     21506.7
    684440     21507.9
    684480     21504.1
    684520     21511.3
    684560     21511.3
    684600     21515.3
    684640     21513.4
    684680     21519.7
    684720     21517.6
    684760     21516.6
    684800     21516.1
    684840     21522.3
    684880     21519.2
    684920     21525.8
    684960     21524.9
    685000     21526.1
    685040     21532.5
    685080     21527.1
    685120     21527.8
    685160     21530.3
    685200     21532.3
    685240     21533.5
    685280     21529.5
    685320     21536.9
    685360       21537
    685400       21541
    685440     21539.2
    685480     21545.3
    685520     21543.2
    685560     21542.4
    685600     21541.6
    685640       21548
    685680     21544.9
    685720     21551.3
    685760     21550.6
    685800       21552
    685840     21558.2
    685880     21552.9
    685920     21553.4
    685960       21556
    686000     21558.1
    686040     21559.4
    686080     21555.1
    686120     21562.5
    686160     21562.5
    686200     21566.7
    686240     21564.4
    686280     21571.1
    686320       21569
    686360       21568
    686400     21567.1
    686440     21573.7
    686480     21570.6
    686520     21576.7
    686560       21576
    686600     21577.6
    686640     21583.9
    686680     21578.6
    686720       21579
    686760     21581.9
    686800     21583.8
    686840     21585.1
    686880     21580.8
    686920     21588.4
    686960     21588.2
    687000     21592.4
    687040     21590.1
    687080     21596.8
    687120     21594.8
    687160     21593.6
    687200     21592.9
    687240     21599.4
    687280     21596.3
    687320     21602.5
    687360     21601.8
    687400     21603.2
    687440     21609.8
    687480     21604.3
    687520     21604.7
    687560     21607.7
    687600     21609.4
    687640     21610.6
    687680     21606.4
    687720       21614
    687760       21614
    687800       21618
    687840     21615.7
    687880     21622.5
    687920     21620.4
    687960     21619.6
    688000     21618.6
    688040     21625.2
    688080     21622.1
    688120     21628.3
    688160     21627.6
    688200       21629
    688240     21635.6
    688280       21630
    688320     21630.3
    688360     21633.3
    688400     21634.8
    688440     21636.1
    688480     21632.2
    688520     21639.9
    688560     21639.8
    688600     21643.6
    688640     21641.6
    688680     21648.2
    688720     21646.3
    688760     21645.3
    688800     21644.4
    688840     21650.9
    688880     21647.9
    688920       21654
    688960     21653.3
    689000     21654.7
    689040     21661.3
    689080     21655.4
    689120       21656
    689160       21659
    689200     21660.6
    689240     21661.9
    689280     21657.9
    689320     21665.6
    689360     21665.4
    689400     21669.4
    689440     21667.3
    689480       21674
    689520       21672
    689560     21671.1
    689600       21670
    689640     21676.7
    689680     21673.6
    689720     21679.6
    689760     21679.1
    689800     21680.6
    689840     21686.8
    689880     21681.2
    689920     21681.8
    689960     21684.6
    690000     21686.5
    690040     21687.5
    690080     21683.7
    690120     21691.5
    690160     21691.2
    690200     21695.1
    690240     21692.9
    690280     21699.8
    690320     21697.5
    690360     21696.6
    690400     21695.6
    690440     21702.6
    690480     21699.2
    690520     21705.2
    690560     21704.9
    690600     21706.1
    690640     21712.3
    690680     21706.8
    690720     21707.3
    690760     21710.1
    690800     21712.2
    690840     21713.2
    690880     21709.3
    690920     21717.1
    690960     21716.6
    691000     21720.7
    691040     21718.5
    691080     21725.2
    691120     21723.4
    691160     21722.2
    691200     21721.2
    691240     21728.1
    691280     21724.9
    691320     21730.9
    691360     21730.3
    691400     21731.5
    691440     21737.8
    691480     21732.5
    691520     21732.9
    691560     21735.7
    691600     21737.7
    691640       21739
    691680       21735
    691720     21742.8
    691760     21742.3
    691800     21746.7
    691840       21744
    691880     21750.9
    691920     21748.9
    691960     21747.7
    692000     21746.7
    692040     21753.8
    692080     21750.6
    692120     21756.6
    692160       21756
    692200     21757.1
    692240     21763.3
    692280       21758
    692320     21758.6
    692360     21761.3
    692400       21763
    692440     21764.5
    692480     21760.5
    692520     21768.3
    692560     21767.9
    692600     21772.3
    692640     21769.6
    692680     21776.6
    692720     21774.6
    692760     21773.4
    692800     21772.3
    692840     21779.5
    692880     21776.2
    692920     21782.1
    692960     21781.6
    693000     21782.7
    693040     21788.8
    693080     21783.6
    693120     21784.3
    693160     21786.9
    693200     21788.7
    693240       21790
    693280       21786
    693320     21793.8
    693360     21793.5
    693400     21797.8
    693440       21795
    693480     21802.2
    693520     21799.9
    693560     21799.1
    693600     21797.7
    693640       21805
    693680     21801.3
    693720     21807.7
    693760       21807
    693800     21808.3
    693840     21814.3
    693880     21809.1
    693920     21809.9
    693960     21812.5
    694000     21814.3
    694040     21815.7
[truncated: 175,928 more chars]
