# Supplementary material for: Comment on 'Valid molecular dynamics simulations of human hemoglobin require a surprisingly large box size'
Source: eLife. 2019 Jun 20;8:e44718. doi: 10.7554/eLife.44718 (PMC6586461; doi:10.7554/eLife.44718)
Supplement: Figure 2—figure supplement 1—source data 1. — The zip archive contains a README file describing which source files correspond to the different panels. [file elife-44718-fig2-figsupp1-data1.zip › figure2_SI/panel_C/box1/3/msd.xvg]

# This file was created Thu Mar 28 19:18:16 2019
# Created by:
#             :-) GROMACS - gmx msd, 2018.3-dev-20180823-5d5eb38 (-:
# 
# Executable:   /usr/local/gromacs/2018/2018.3-impi2017-fftw337-gcc640-cuda91/bin/gmx
# Data prefix:  /usr/local/gromacs/2018/2018.3-impi2017-fftw337-gcc640-cuda91
# Working dir:  /home/vgapsys/project/hemoglobin/ubq/cube/box1/eq3/diffusion
# Command line:
#   gmx msd -s ../tpr.tpr -f /netmount/projects1/vgapsys/hemoglobin/ubq/cube/box1/eq3/traj_comp.xtc -trestart 800 -n index.ndx -o msd.xvg
# gmx msd is part of G R O M A C S:
#
# Gallium Rubidium Oxygen Manganese Argon Carbon Silicon
#
@    title "Mean Square Displacement"
@    xaxis  label "Time (ps)"
@    yaxis  label "MSD (nm\S2\N)"
@TYPE xy
# MSD gathered over 1e+06 ps with 1251 restarts
# Diffusion constants fitted from time 100000 to 900000 ps
# D[  SOL_&_OW] = 5.3669 (+/- 0.0638) (1e-5 cm^2/s)
         0           0
        40     1.31747
        80     2.59063
       120      3.8574
       160     5.11984
       200     6.37869
       240     7.63638
       280     8.89285
       320     10.1538
       360     11.4027
       400     12.6535
       440     13.9131
       480     15.1629
       520     16.4167
       560      17.673
       600      18.923
       640     20.1777
       680     21.4266
       720     22.6801
       760     23.9343
       800     25.1918
       840     26.4357
       880     27.6954
       920     28.9486
       960     30.1978
      1000     31.4463
      1040     32.6986
      1080     33.9475
      1120     35.2002
      1160     36.4459
      1200     37.6971
      1240     38.9459
      1280     40.2001
      1320     41.4482
      1360     42.7025
      1400      43.957
      1440     45.2075
      1480     46.4495
      1520     47.7041
      1560      48.957
      1600     50.2252
      1640     51.4642
      1680     52.7269
      1720     53.9783
      1760      55.232
      1800     56.4766
      1840       57.73
      1880      58.979
      1920     60.2336
      1960     61.4776
      2000     62.7305
      2040       63.99
      2080     65.2356
      2120     66.4863
      2160     67.7459
      2200     69.0009
      2240     70.2502
      2280     71.4861
      2320     72.7384
      2360     73.9902
      2400     75.2592
      2440     76.5011
      2480     77.7618
      2520     79.0157
      2560     80.2705
      2600      81.512
      2640     82.7641
      2680      84.016
      2720     85.2641
      2760     86.5061
      2800     87.7573
      2840     89.0164
      2880     90.2675
      2920     91.5107
      2960     92.7686
      3000     94.0286
      3040     95.2786
      3080     96.5076
      3120      97.766
      3160     99.0238
      3200     100.292
      3240     101.534
      3280      102.79
      3320     104.049
      3360     105.305
      3400     106.543
      3440       107.8
      3480     109.041
      3520     110.297
      3560     111.532
      3600     112.786
      3640      114.04
      3680     115.291
      3720     116.532
      3760     117.798
      3800     119.057
      3840     120.304
      3880     121.526
      3920     122.794
      3960     124.045
      4000     125.318
      4040     126.559
      4080     127.816
      4120     129.073
      4160     130.329
      4200     131.563
      4240     132.822
      4280     134.062
      4320     135.316
      4360     136.551
      4400     137.805
      4440     139.061
      4480     140.306
      4520     141.552
      4560     142.819
      4600     144.082
      4640     145.329
      4680     146.544
      4720      147.81
      4760     149.061
      4800     150.333
      4840     151.575
      4880     152.829
      4920     154.085
      4960     155.346
      5000     156.578
      5040     157.841
      5080     159.076
      5120     160.333
      5160     161.559
      5200      162.82
      5240     164.074
      5280     165.323
      5320     166.568
      5360     167.833
      5400     169.096
      5440     170.345
      5480     171.551
      5520     172.819
      5560      174.07
      5600     175.344
      5640     176.578
      5680     177.837
      5720     179.093
      5760     180.352
      5800     181.584
      5840     182.846
      5880      184.08
      5920     185.331
      5960     186.555
      6000     187.814
      6040     189.072
      6080     190.321
      6120     191.561
      6160      192.83
      6200     194.092
      6240     195.341
      6280     196.542
      6320     197.812
      6360      199.06
      6400     200.336
      6440     201.577
      6480     202.835
      6520     204.096
      6560     205.352
      6600     206.577
      6640     207.842
      6680     209.072
      6720     210.328
      6760     211.547
      6800     212.811
      6840     214.071
      6880     215.317
      6920     216.554
      6960     217.831
      7000     219.092
      7040     220.342
      7080     221.536
      7120     222.804
      7160     224.054
      7200     225.333
      7240     226.579
      7280     227.835
      7320     229.096
      7360     230.354
      7400     231.575
      7440     232.842
      7480     234.071
      7520      235.33
      7560     236.545
      7600      237.81
      7640     239.073
      7680     240.315
      7720     241.556
      7760     242.835
      7800     244.098
      7840     245.346
      7880     246.536
      7920     247.807
      7960     249.059
      8000     250.338
      8040     251.576
      8080     252.839
      8120     254.098
      8160     255.361
      8200     256.578
      8240     257.841
      8280      259.07
      8320     260.329
      8360     261.543
      8400     262.808
      8440     264.073
      8480     265.316
      8520     266.554
      8560     267.839
      8600       269.1
      8640     270.346
      8680     271.533
      8720     272.804
      8760     274.047
      8800     275.334
      8840     276.573
      8880     277.833
      8920     279.094
      8960     280.355
      9000     281.568
      9040     282.841
      9080     284.066
      9120     285.327
      9160     286.535
      9200       287.8
      9240     289.065
      9280     290.308
      9320     291.542
      9360      292.83
      9400     294.092
      9440      295.34
      9480      296.52
      9520     297.789
      9560     299.032
      9600     300.316
      9640     301.558
      9680      302.82
      9720     304.078
      9760     305.341
      9800     306.553
      9840     307.826
      9880     309.053
      9920     310.312
      9960     311.519
     10000     312.782
     10040     314.051
     10080     315.296
     10120     316.526
     10160     317.818
     10200     319.086
     10240     320.336
     10280     321.514
     10320     322.785
     10360     324.029
     10400     325.315
     10440     326.556
     10480     327.817
     10520     329.082
     10560     330.352
     10600     331.554
     10640     332.831
     10680     334.055
     10720     335.318
     10760     336.521
     10800     337.785
     10840     339.057
     10880     340.295
     10920     341.525
     10960     342.822
     11000     344.093
     11040     345.342
     11080     346.515
     11120     347.795
     11160     349.035
     11200     350.322
     11240     351.562
     11280     352.822
     11320     354.085
     11360     355.352
     11400      356.56
     11440     357.841
     11480     359.059
     11520     360.324
     11560     361.526
     11600     362.791
     11640     364.062
     11680     365.302
     11720     366.527
     11760     367.832
     11800     369.099
     11840     370.353
     11880     371.521
     11920     372.808
     11960     374.048
     12000     375.333
     12040     376.578
     12080     377.845
     12120     379.106
     12160     380.379
     12200     381.587
     12240     382.866
     12280     384.085
     12320     385.349
     12360     386.547
     12400     387.812
     12440     389.091
     12480     390.331
     12520     391.557
     12560     392.859
     12600     394.128
     12640     395.386
     12680     396.554
     12720     397.845
     12760     399.079
     12800     400.368
     12840     401.611
     12880     402.874
     12920     404.141
     12960     405.422
     13000     406.625
     13040     407.909
     13080     409.125
     13120     410.389
     13160     411.583
     13200     412.856
     13240     414.137
     13280     415.377
     13320     416.602
     13360     417.905
     13400      419.18
     13440     420.438
     13480     421.602
     13520     422.889
     13560     424.122
     13600     425.414
     13640     426.658
     13680     427.917
     13720     429.188
     13760     430.468
     13800     431.663
     13840     432.949
     13880     434.165
     13920      435.43
     13960     436.618
     14000     437.892
     14040     439.172
     14080     440.412
     14120     441.636
     14160     442.944
     14200     444.216
     14240     445.479
     14280     446.637
     14320     447.927
     14360     449.158
     14400     450.453
     14440     451.696
     14480     452.956
     14520     454.224
     14560     455.505
     14600     456.701
     14640     457.986
     14680     459.208
     14720     460.468
     14760     461.654
     14800     462.931
     14840     464.209
     14880      465.45
     14920     466.669
     14960     467.989
     15000     469.262
     15040     470.525
     15080     471.678
     15120      472.97
     15160     474.201
     15200     475.496
     15240     476.744
     15280     478.002
     15320     479.273
     15360     480.559
     15400     481.749
     15440     483.043
     15480      484.26
     15520     485.517
     15560     486.703
     15600     487.979
     15640      489.26
     15680     490.497
     15720     491.719
     15760     493.044
     15800     494.326
     15840     495.585
     15880     496.733
     15920     498.033
     15960     499.259
     16000     500.557
     16040       501.8
     16080      503.05
     16120      504.33
     16160     505.619
     16200     506.807
     16240     508.103
     16280      509.32
     16320     510.579
     16360     511.764
     16400     513.042
     16440     514.322
     16480     515.563
     16520     516.779
     16560     518.099
     16600     519.381
     16640     520.639
     16680     521.786
     16720     523.087
     16760     524.309
     16800     525.607
     16840     526.847
     16880       528.1
     16920     529.381
     16960     530.673
     17000     531.856
     17040     533.153
     17080     534.368
     17120     535.628
     17160      536.81
     17200     538.089
     17240     539.376
     17280     540.615
     17320     541.832
     17360     543.155
     17400     544.441
     17440     545.702
     17480     546.846
     17520      548.15
     17560     549.369
     17600     550.672
     17640     551.916
     17680     553.162
     17720     554.444
     17760     555.741
     17800     556.919
     17840     558.222
     17880     559.442
     17920     560.702
     17960     561.879
     18000     563.155
     18040     564.447
     18080     565.686
     18120     566.906
     18160      568.23
     18200     569.519
     18240     570.779
     18280     571.917
     18320      573.22
     18360     574.439
     18400     575.744
     18440      576.98
     18480     578.227
     18520     579.512
     18560     580.805
     18600     581.982
     18640     583.286
     18680     584.509
     18720     585.765
     18760     586.942
     18800     588.219
     18840     589.514
     18880     590.753
     18920     591.963
     18960     593.294
     19000     594.582
     19040     595.839
     19080     596.971
     19120     598.276
     19160     599.489
     19200       600.8
     19240     602.032
     19280     603.283
     19320     604.565
     19360     605.859
     19400     607.038
     19440     608.349
     19480     609.564
     19520     610.824
     19560     611.995
     19600     613.276
     19640     614.571
     19680     615.813
     19720     617.024
     19760     618.361
     19800     619.641
     19840     620.902
     19880     622.025
     19920     623.335
     19960     624.549
     20000      625.86
     20040     627.092
     20080     628.335
     20120     629.618
     20160     630.919
     20200     632.097
     20240     633.408
     20280     634.624
     20320      635.89
     20360      637.06
     20400     638.341
     20440     639.645
     20480      640.88
     20520     642.092
     20560     643.433
     20600     644.717
     20640     645.972
     20680     647.095
     20720     648.398
     20760     649.612
     20800     650.922
     20840     652.159
     20880     653.397
     20920      654.68
     20960     655.978
     21000     657.156
     21040     658.474
     21080     659.693
     21120     660.962
     21160     662.124
     21200     663.408
     21240     664.714
     21280     665.955
     21320     667.159
     21360     668.503
     21400      669.79
     21440     671.048
     21480     672.163
     21520     673.472
     21560     674.687
     21600     675.995
     21640     677.237
     21680     678.473
     21720     679.758
     21760     681.062
     21800     682.234
     21840     683.548
     21880     684.771
     21920     686.034
     21960     687.195
     22000     688.481
     22040     689.786
     22080     691.034
     22120     692.238
     22160     693.586
     22200     694.875
     22240     696.137
     22280     697.245
     22320     698.555
     22360     699.766
     22400     701.075
     22440     702.316
     22480     703.554
     22520     704.838
     22560     706.144
     22600     707.314
     22640     708.628
     22680      709.85
     22720     711.112
     22760     712.267
     22800     713.556
     22840     714.859
     22880     716.113
     22920     717.319
     22960     718.663
     23000     719.955
     23040     721.217
     23080     722.324
     23120     723.637
     23160     724.844
     23200      726.16
     23240     727.392
     23280     728.627
     23320     729.915
     23360     731.222
     23400     732.391
     23440     733.715
     23480     734.933
     23520     736.201
     23560     737.352
     23600     738.637
     23640     739.946
     23680     741.192
     23720     742.399
     23760      743.75
     23800     745.043
     23840     746.307
     23880     747.398
     23920     748.716
     23960     749.925
     24000      751.24
     24040     752.473
     24080      753.71
     24120     754.999
     24160     756.311
     24200     757.477
     24240     758.799
     24280     760.014
     24320     761.282
     24360     762.434
     24400     763.714
     24440     765.026
     24480     766.266
     24520     767.476
     24560     768.818
     24600      770.12
     24640     771.378
     24680     772.461
     24720     773.786
     24760     774.993
     24800     776.303
     24840     777.542
     24880     778.781
     24920     780.069
     24960     781.386
     25000     782.547
     25040     783.875
     25080     785.086
     25120     786.358
     25160     787.498
     25200     788.783
     25240     790.096
     25280     791.332
     25320     792.541
     25360     793.892
     25400     795.188
     25440      796.45
     25480     797.531
     25520      798.86
     25560      800.06
     25600     801.377
     25640     802.622
     25680     803.858
     25720     805.149
     25760      806.47
     25800     807.627
     25840     808.958
     25880     810.165
     25920     811.437
     25960     812.579
     26000     813.857
     26040      815.17
     26080     816.409
     26120     817.616
     26160     818.966
     26200     820.261
     26240     821.528
     26280     822.598
     26320     823.931
     26360     825.134
     26400     826.453
     26440     827.695
     26480     828.926
     26520      830.22
     26560     831.545
     26600       832.7
     26640     834.033
     26680     835.242
     26720     836.512
     26760     837.648
     26800     838.934
     26840      840.24
     26880     841.482
     26920     842.687
     26960     844.043
     27000     845.339
     27040     846.601
     27080     847.669
     27120     849.014
     27160     850.209
     27200     851.534
     27240     852.778
     27280     854.005
     27320       855.3
     27360     856.623
     27400     857.776
     27440     859.115
     27480     860.319
     27520     861.585
     27560     862.719
     27600     864.004
     27640     865.315
     27680     866.562
     27720     867.765
     27760     869.126
     27800     870.426
     27840     871.687
     27880     872.755
     27920     874.096
     27960     875.294
     28000     876.619
     28040     877.859
     28080     879.083
     28120     880.379
     28160     881.703
     28200     882.851
     28240      884.19
     28280     885.393
     28320     886.659
     28360     887.786
     28400     889.069
     28440     890.385
     28480     891.633
     28520     892.829
     28560     894.189
     28600     895.504
     28640     896.763
     28680      897.82
     28720     899.164
     28760     900.359
     28800     901.681
     28840     902.924
     28880     904.146
     28920      905.44
     28960     906.769
     29000     907.906
     29040     909.248
     29080     910.459
     29120     911.725
     29160     912.846
     29200     914.134
     29240      915.45
     29280     916.701
     29320     917.898
     29360     919.257
     29400     920.575
     29440     921.835
     29480     922.887
     29520     924.233
     29560     925.433
     29600     926.752
     29640     927.998
     29680     929.216
     29720     930.509
     29760     931.847
     29800     932.971
     29840     934.324
     29880     935.528
     29920      936.79
     29960     937.916
     30000     939.198
     30040     940.521
     30080     941.764
     30120     942.957
     30160     944.325
     30200     945.644
     30240     946.899
     30280     947.955
     30320     949.294
     30360     950.493
     30400     951.807
     30440     953.048
     30480      954.27
     30520     955.567
     30560     956.904
     30600      958.02
     30640     959.375
     30680      960.58
     30720     961.839
     30760     962.965
     30800     964.245
     30840     965.573
     30880     966.813
     30920     968.006
     30960     969.382
     31000       970.7
     31040     971.953
     31080     973.004
     31120     974.349
     31160     975.547
     31200     976.859
     31240     978.104
     31280     979.319
     31320     980.625
     31360     981.964
     31400     983.079
     31440      984.43
     31480     985.637
     31520     986.899
     31560     988.014
     31600     989.301
     31640      990.63
     31680     991.869
     31720     993.057
     31760     994.434
     31800     995.762
     31840     997.015
     31880     998.062
     31920     999.409
     31960     1000.61
     32000     1001.92
     32040     1003.17
     32080     1004.38
     32120     1005.69
     32160     1007.03
     32200     1008.14
     32240     1009.49
     32280      1010.7
     32320     1011.97
     32360     1013.08
     32400     1014.37
     32440      1015.7
     32480     1016.94
     32520     1018.12
     32560      1019.5
     32600     1020.83
     32640     1022.09
     32680     1023.13
     32720     1024.48
     32760     1025.67
     32800     1026.99
     32840     1028.25
     32880     1029.45
     32920     1030.76
     32960     1032.11
     33000     1033.21
     33040     1034.57
     33080     1035.77
     33120     1037.05
     33160     1038.14
     33200     1039.43
     33240     1040.77
     33280     1042.01
     33320     1043.19
     33360     1044.57
     33400     1045.91
     33440     1047.15
     33480      1048.2
     33520     1049.54
     33560     1050.74
     33600     1052.06
     33640     1053.31
     33680     1054.52
     33720     1055.83
     33760     1057.18
     33800     1058.28
     33840     1059.64
     33880     1060.84
     33920     1062.11
     33960     1063.21
     34000     1064.51
     34040     1065.85
     34080     1067.09
     34120     1068.26
     34160     1069.65
     34200     1070.98
     34240     1072.23
     34280     1073.27
     34320     1074.62
     34360     1075.82
     34400     1077.13
     34440     1078.38
     34480      1079.6
     34520     1080.91
     34560     1082.25
     34600     1083.36
     34640     1084.72
     34680     1085.91
     34720     1087.19
     34760     1088.29
     34800     1089.59
     34840     1090.93
     34880     1092.16
     34920     1093.35
     34960     1094.73
     35000     1096.07
     35040     1097.31
     35080     1098.35
     35120      1099.7
     35160     1100.89
     35200     1102.21
     35240     1103.46
     35280     1104.67
     35320     1105.99
     35360     1107.34
     35400     1108.43
     35440      1109.8
     35480     1110.99
     35520     1112.27
     35560     1113.36
     35600     1114.66
     35640     1116.01
     35680     1117.23
     35720     1118.42
     35760     1119.79
     35800     1121.14
     35840     1122.38
     35880     1123.42
     35920     1124.77
     35960     1125.95
     36000     1127.28
     36040     1128.53
     36080     1129.74
     36120     1131.06
     36160     1132.41
     36200     1133.51
     36240     1134.87
     36280     1136.06
     36320     1137.35
     36360     1138.43
     36400     1139.74
     36440     1141.09
     36480     1142.31
     36520      1143.5
     36560     1144.88
     36600     1146.22
     36640     1147.47
     36680     1148.49
     36720     1149.84
     36760     1151.03
     36800     1152.36
     36840      1153.6
     36880     1154.81
     36920     1156.13
     36960     1157.47
     37000     1158.57
     37040     1159.93
     37080     1161.11
     37120      1162.4
     37160     1163.48
     37200     1164.79
     37240     1166.14
     37280     1167.37
     37320     1168.55
     37360     1169.94
     37400     1171.28
     37440     1172.52
     37480     1173.54
     37520     1174.89
     37560     1176.08
     37600     1177.41
     37640     1178.67
     37680     1179.87
     37720     1181.19
     37760     1182.54
     37800     1183.63
     37840        1185
     37880     1186.18
     37920     1187.46
     37960     1188.55
     38000     1189.84
     38040     1191.21
     38080     1192.44
     38120     1193.61
     38160        1195
     38200     1196.35
     38240     1197.59
     38280     1198.61
     38320     1199.97
     38360     1201.15
     38400     1202.48
     38440     1203.74
     38480     1204.94
     38520     1206.27
     38560     1207.62
     38600      1208.7
     38640     1210.07
     38680     1211.24
     38720     1212.52
     38760     1213.61
     38800     1214.91
     38840     1216.27
     38880      1217.5
     38920     1218.67
     38960     1220.06
     39000     1221.41
     39040     1222.66
     39080     1223.67
     39120     1225.03
     39160     1226.21
     39200     1227.54
     39240     1228.79
     39280        1230
     39320     1231.31
     39360     1232.66
     39400     1233.74
     39440     1235.11
     39480     1236.28
     39520     1237.57
     39560     1238.65
     39600     1239.95
     39640     1241.32
     39680     1242.55
     39720     1243.72
     39760     1245.11
     39800     1246.47
     39840     1247.71
     39880     1248.71
     39920     1250.07
     39960     1251.25
     40000     1252.58
     40040     1253.83
     40080     1255.04
     40120     1256.35
     40160     1257.71
     40200     1258.78
     40240     1260.15
     40280     1261.31
     40320     1262.59
     40360     1263.68
     40400     1264.99
     40440     1266.36
     40480     1267.59
     40520     1268.77
     40560     1270.15
     40600     1271.51
     40640     1272.74
     40680     1273.75
     40720     1275.12
     40760     1276.29
     40800     1277.62
     40840     1278.88
     40880     1280.08
     40920      1281.4
     40960     1282.76
     41000     1283.84
     41040      1285.2
     41080     1286.36
     41120     1287.64
     41160     1288.73
     41200     1290.04
     41240     1291.41
     41280     1292.64
     41320     1293.82
     41360     1295.21
     41400     1296.57
     41440      1297.8
     41480      1298.8
     41520     1300.17
     41560     1301.34
     41600     1302.67
     41640     1303.92
     41680     1305.14
     41720     1306.46
     41760     1307.82
     41800     1308.89
     41840     1310.26
     41880     1311.41
     41920     1312.69
     41960     1313.77
     42000     1315.08
     42040     1316.46
     42080      1317.7
     42120     1318.86
     42160     1320.26
     42200     1321.62
     42240     1322.85
     42280     1323.85
     42320     1325.22
     42360     1326.38
     42400     1327.72
     42440     1328.97
     42480     1330.18
     42520      1331.5
     42560     1332.87
     42600     1333.93
     42640     1335.29
     42680     1336.45
     42720     1337.72
     42760      1338.8
     42800     1340.11
     42840      1341.5
     42880     1342.73
     42920      1343.9
     42960      1345.3
     43000     1346.66
     43040     1347.89
     43080     1348.89
     43120     1350.27
     43160     1351.42
     43200     1352.76
     43240     1354.01
     43280     1355.22
     43320     1356.55
     43360     1357.92
     43400     1358.97
     43440     1360.34
     43480     1361.48
     43520     1362.76
     43560     1363.84
     43600     1365.14
     43640     1366.53
     43680     1367.76
     43720     1368.93
     43760     1370.33
     43800     1371.69
     43840     1372.93
     43880     1373.92
     43920     1375.29
     43960     1376.46
     44000     1377.79
     44040     1379.04
     44080     1380.25
     44120     1381.57
     44160     1382.95
     44200     1383.99
     44240     1385.36
     44280     1386.51
     44320     1387.79
     44360     1388.86
     44400     1390.17
     44440     1391.55
     44480     1392.78
     44520     1393.95
     44560     1395.35
     44600     1396.71
     44640     1397.95
     44680     1398.94
     44720     1400.32
     44760     1401.48
     44800     1402.81
     44840     1404.07
     44880     1405.27
     44920      1406.6
     44960     1407.98
     45000     1409.02
     45040      1410.4
     45080     1411.55
     45120     1412.83
     45160     1413.89
     45200      1415.2
     45240     1416.58
     45280     1417.81
     45320     1418.97
     45360     1420.39
     45400     1421.75
     45440        1423
     45480     1423.98
     45520     1425.36
     45560     1426.52
     45600     1427.86
     45640      1429.1
     45680     1430.32
     45720     1431.65
     45760     1433.03
     45800     1434.06
     45840     1435.45
     45880     1436.59
     45920     1437.87
     45960     1438.93
     46000     1440.23
     46040     1441.62
     46080     1442.85
     46120     1444.02
     46160     1445.43
     46200      1446.8
     46240     1448.04
     46280     1449.02
     46320     1450.41
     46360     1451.57
     46400      1452.9
     46440     1454.15
     46480     1455.36
     46520     1456.69
     46560     1458.07
     46600      1459.1
     46640     1460.49
     46680     1461.64
     46720     1462.92
     46760     1463.98
     46800     1465.29
     46840     1466.68
     46880     1467.91
     46920     1469.07
     46960      1470.5
     47000     1471.87
     47040     1473.11
     47080     1474.08
     47120     1475.48
     47160     1476.65
     47200     1477.97
     47240     1479.21
     47280     1480.43
     47320     1481.76
     47360     1483.14
     47400     1484.16
     47440     1485.57
     47480      1486.7
     47520     1487.99
     47560     1489.03
     47600     1490.35
     47640     1491.74
     47680     1492.98
     47720     1494.13
     47760     1495.57
     47800     1496.95
     47840     1498.18
     47880     1499.15
     47920     1500.55
     47960     1501.71
     48000     1503.04
     48040     1504.28
     48080     1505.49
     48120     1506.83
     48160     1508.22
     48200     1509.23
     48240     1510.64
     48280     1511.77
     48320     1513.06
     48360      1514.1
     48400     1515.41
     48440      1516.8
     48480     1518.04
     48520      1519.2
     48560     1520.63
     48600        1522
     48640     1523.24
     48680      1524.2
     48720      1525.6
     48760     1526.76
     48800      1528.1
     48840     1529.33
     48880     1530.55
     48920     1531.88
     48960     1533.27
     49000     1534.29
     49040     1535.71
     49080     1536.83
     49120     1538.12
     49160     1539.15
     49200     1540.46
     49240     1541.85
     49280     1543.09
     49320     1544.25
     49360     1545.68
     49400     1547.05
     49440     1548.29
     49480     1549.24
     49520     1550.65
     49560     1551.81
     49600     1553.15
     49640     1554.39
     49680      1555.6
     49720     1556.93
     49760     1558.33
     49800     1559.33
     49840     1560.76
     49880     1561.88
     49920     1563.18
     49960      1564.2
     50000     1565.51
     50040      1566.9
     50080     1568.14
     50120     1569.29
     50160     1570.73
     50200     1572.11
     50240     1573.35
     50280      1574.3
     50320     1575.71
     50360     1576.87
     50400     1578.22
     50440     1579.45
     50480     1580.67
     50520        1582
     50560      1583.4
     50600     1584.41
     50640     1585.82
     50680     1586.95
     50720     1588.25
     50760     1589.26
     50800     1590.58
     50840     1591.98
     50880     1593.21
     50920     1594.36
     50960     1595.81
     51000     1597.18
     51040     1598.43
     51080     1599.38
     51120     1600.79
     51160     1601.95
     51200     1603.29
     51240     1604.54
     51280     1605.76
     51320     1607.08
     51360     1608.49
     51400     1609.49
     51440     1610.91
     51480     1612.03
     51520     1613.34
     51560     1614.35
     51600     1615.67
     51640     1617.06
     51680      1618.3
     51720     1619.45
     51760     1620.91
     51800     1622.28
     51840     1623.54
     51880     1624.48
     51920      1625.9
     51960     1627.05
     52000      1628.4
     52040     1629.64
     52080     1630.87
     52120     1632.19
     52160      1633.6
     52200      1634.6
     52240     1636.02
     52280     1637.14
     52320     1638.45
     52360     1639.47
     52400     1640.78
     52440     1642.18
     52480     1643.42
     52520     1644.57
     52560     1646.02
     52600      1647.4
     52640     1648.66
     52680      1649.6
     52720     1651.03
     52760     1652.17
     52800     1653.52
     52840     1654.77
     52880     1655.99
     52920     1657.31
     52960     1658.73
     53000     1659.73
     53040     1661.15
     53080     1662.28
     53120     1663.59
     53160      1664.6
     53200     1665.92
     53240     1667.32
     53280     1668.55
     53320      1669.7
     53360     1671.16
     53400     1672.55
     53440     1673.79
     53480     1674.74
     53520     1676.16
     53560     1677.31
     53600     1678.66
     53640     1679.92
     53680     1681.14
     53720     1682.46
     53760     1683.88
     53800     1684.88
     53840     1686.31
     53880     1687.43
     53920     1688.74
     53960     1689.75
     54000     1691.07
     54040     1692.48
     54080      1693.7
     54120     1694.86
     54160     1696.32
     54200     1697.71
     54240     1698.95
     54280      1699.9
     54320     1701.32
     54360     1702.47
     54400     1703.82
     54440     1705.08
     54480      1706.3
     54520     1707.61
     54560     1709.05
     54600     1710.04
     54640     1711.47
     54680     1712.58
     54720      1713.9
     54760     1714.91
     54800     1716.22
     54840     1717.63
     54880     1718.87
     54920     1720.02
     54960     1721.48
     55000     1722.87
     55040     1724.12
     55080     1725.07
     55120     1726.49
     55160     1727.63
     55200     1728.98
     55240     1730.24
     55280     1731.46
     55320     1732.78
     55360     1734.23
     55400     1735.19
     55440     1736.63
     55480     1737.75
     55520     1739.06
     55560     1740.08
     55600     1741.39
     55640     1742.81
     55680     1744.03
     55720     1745.17
     55760     1746.65
     55800     1748.04
     55840     1749.28
     55880     1750.24
     55920     1751.65
     55960     1752.79
     56000     1754.14
     56040     1755.41
     56080     1756.61
     56120     1757.94
     56160     1759.39
     56200     1760.35
     56240     1761.79
     56280     1762.91
     56320     1764.22
     56360     1765.24
     56400     1766.55
     56440     1767.97
     56480     1769.19
     56520     1770.33
     56560     1771.81
     56600      1773.2
     56640     1774.45
     56680     1775.39
     56720     1776.82
     56760     1777.94
     56800      1779.3
     56840     1780.56
     56880     1781.77
     56920      1783.1
     56960     1784.55
     57000      1785.5
     57040     1786.94
     57080     1788.06
     57120     1789.38
     57160     1790.39
     57200      1791.7
     57240     1793.11
     57280     1794.34
     57320     1795.47
     57360     1796.96
     57400     1798.36
     57440      1799.6
     57480     1800.54
     57520     1801.97
     57560     1803.09
     57600     1804.45
     57640     1805.71
     57680     1806.92
     57720     1808.26
     57760     1809.71
     57800     1810.65
     57840      1812.1
     57880      1813.2
     57920     1814.52
     57960     1815.52
     58000     1816.84
     58040     1818.25
     58080     1819.47
     58120     1820.61
     58160      1822.1
     58200     1823.49
     58240     1824.73
     58280     1825.66
     58320     1827.09
     58360     1828.22
     58400     1829.57
     58440     1830.84
     58480     1832.04
     58520     1833.39
     58560     1834.83
     58600     1835.78
     58640     1837.22
     58680     1838.33
     58720     1839.65
     58760     1840.65
     58800     1841.95
     58840     1843.38
     58880      1844.6
     58920     1845.73
     58960     1847.23
     59000     1848.61
     59040     1849.86
     59080     1850.78
     59120     1852.21
     59160     1853.34
     59200      1854.7
     59240     1855.97
     59280     1857.17
     59320     1858.51
     59360     1859.97
     59400     1860.92
     59440     1862.36
     59480     1863.47
     59520     1864.79
     59560      1865.8
     59600      1867.1
     59640     1868.52
     59680     1869.73
     59720     1870.86
     59760     1872.37
     59800     1873.75
     59840     1874.99
     59880     1875.91
     59920     1877.35
     59960     1878.48
     60000     1879.84
     60040     1881.11
     60080     1882.31
     60120     1883.65
     60160     1885.11
     60200     1886.05
     60240      1887.5
     60280     1888.61
     60320     1889.92
     60360     1890.93
     60400     1892.23
     60440     1893.66
     60480     1894.87
     60520        1896
     60560      1897.5
     60600     1898.88
     60640     1900.13
     60680     1901.04
     60720     1902.47
     60760     1903.59
     60800     1904.96
     60840     1906.24
     60880     1907.43
     60920     1908.77
     60960     1910.23
     61000     1911.18
     61040     1912.63
     61080     1913.73
     61120     1915.05
     61160     1916.05
     61200     1917.35
     61240     1918.78
     61280     1919.99
     61320     1921.12
     61360     1922.63
     61400        1924
     61440     1925.27
     61480     1926.16
     61520     1927.61
     61560     1928.72
     61600     1930.09
     61640     1931.36
     61680     1932.55
     61720     1933.89
     61760     1935.36
     61800     1936.29
     61840     1937.75
     61880     1938.84
     61920     1940.16
     61960     1941.16
     62000     1942.47
     62040     1943.89
     62080     1945.11
     62120     1946.23
     62160     1947.74
     62200     1949.13
     62240     1950.38
     62280     1951.28
     62320     1952.71
     62360     1953.83
     62400     1955.19
     62440     1956.48
     62480     1957.66
     62520     1959.01
     62560     1960.48
     62600     1961.41
     62640     1962.87
     62680     1963.96
     62720     1965.28
     62760     1966.27
     62800     1967.59
     62840     1969.02
     62880     1970.24
     62920     1971.36
     62960     1972.87
     63000     1974.25
     63040     1975.51
     63080      1976.4
     63120     1977.84
     63160     1978.95
     63200     1980.32
     63240     1981.62
     63280      1982.8
     63320     1984.14
     63360     1985.62
     63400     1986.54
     63440        1988
     63480     1989.09
     63520     1990.42
     63560      1991.4
     63600     1992.71
     63640     1994.16
     63680     1995.38
     63720     1996.49
     63760     1998.01
     63800     1999.39
     63840     2000.65
     63880     2001.53
     63920     2002.96
     63960     2004.08
     64000     2005.46
     64040     2006.75
     64080     2007.94
     64120     2009.28
     64160     2010.75
     64200     2011.68
     64240     2013.14
     64280     2014.23
     64320     2015.56
     64360     2016.55
     64400     2017.86
     64440      2019.3
     64480     2020.52
     64520     2021.63
     64560     2023.15
     64600     2024.54
     64640      2025.8
     64680     2026.67
     64720      2028.1
     64760     2029.22
     64800     2030.61
     64840     2031.91
     64880     2033.09
     64920     2034.43
     64960      2035.9
     65000     2036.82
     65040     2038.29
     65080     2039.38
     65120     2040.71
     65160     2041.69
     65200     2043.01
     65240     2044.44
     65280     2045.66
     65320     2046.77
     65360     2048.31
     65400     2049.68
     65440     2050.95
     65480     2051.83
     65520     2053.26
     65560     2054.37
     65600     2055.76
     65640     2057.04
     65680     2058.23
     65720     2059.58
     65760     2061.05
     65800     2061.96
     65840     2063.45
     65880     2064.52
     65920     2065.87
     65960     2066.85
     66000     2068.16
     66040      2069.6
     66080     2070.81
     66120     2071.93
     66160     2073.46
     66200     2074.83
     66240     2076.11
     66280     2076.98
     66320     2078.41
     66360     2079.51
     66400      2080.9
     66440     2082.19
     66480     2083.36
     66520     2084.71
     66560     2086.19
     66600     2087.09
     66640     2088.57
     66680     2089.65
     66720        2091
     66760     2091.98
     66800     2093.29
     66840     2094.72
     66880     2095.93
     66920     2097.05
     66960     2098.58
     67000     2099.94
     67040     2101.23
     67080     2102.09
     67120     2103.52
     67160     2104.63
     67200     2106.02
     67240     2107.31
     67280     2108.48
     67320     2109.83
     67360     2111.32
     67400     2112.22
     67440     2113.69
     67480     2114.78
     67520     2116.13
     67560     2117.09
     67600     2118.42
     67640     2119.84
     67680     2121.06
     67720     2122.17
     67760      2123.7
     67800     2125.07
     67840     2126.35
     67880     2127.21
     67920     2128.65
     67960     2129.74
     68000     2131.14
     68040     2132.42
     68080      2133.6
     68120     2134.95
     68160     2136.44
     68200     2137.33
     68240     2138.81
     68280     2139.89
     68320     2141.25
     68360      2142.2
     68400     2143.53
     68440     2144.96
     68480     2146.18
     68520      2147.3
     68560     2148.82
     68600     2150.19
     68640     2151.47
     68680     2152.33
     68720     2153.78
     68760     2154.86
     68800     2156.26
     68840     2157.54
     68880     2158.72
     68920     2160.06
     68960     2161.57
     69000     2162.46
     69040     2163.94
     69080     2165.02
     69120     2166.38
     69160     2167.33
     69200     2168.65
     69240     2170.09
     69280     2171.29
     69320     2172.42
     69360     2173.94
     69400     2175.31
     69440     2176.58
     69480     2177.45
     69520      2178.9
     69560     2179.98
     69600     2181.38
     69640     2182.67
     69680     2183.84
     69720     2185.18
     69760     2186.69
     69800     2187.58
     69840     2189.06
     69880     2190.14
     69920     2191.52
     69960     2192.46
     70000     2193.78
     70040     2195.21
     70080     2196.44
     70120     2197.54
     70160     2199.06
     70200     2200.45
     70240     2201.72
     70280     2202.58
     70320     2204.03
     70360     2205.11
     70400     2206.51
     70440      2207.8
     70480     2208.96
     70520     2210.32
     70560     2211.84
     70600     2212.72
     70640     2214.21
     70680     2215.29
     70720     2216.66
     70760     2217.59
     70800     2218.92
     70840     2220.36
     70880     2221.57
     70920     2222.68
     70960      2224.2
     71000     2225.59
     71040     2226.87
     71080     2227.73
     71120     2229.18
     71160     2230.26
     71200     2231.66
     71240     2232.95
     71280     2234.11
     71320     2235.47
     71360     2236.99
     71400     2237.86
     71440     2239.36
     71480     2240.44
     71520     2241.81
     71560     2242.73
     71600     2244.08
     71640     2245.51
     71680     2246.73
     71720     2247.83
     71760     2249.35
     71800     2250.77
     71840     2252.02
     71880     2252.89
     71920     2254.33
     71960     2255.42
     72000     2256.81
     72040     2258.11
     72080     2259.27
     72120     2260.63
     72160     2262.15
     72200     2263.03
     72240     2264.52
     72280      2265.6
     72320     2266.98
     72360     2267.89
     72400     2269.22
     72440     2270.67
     72480     2271.89
     72520     2272.99
     72560     2274.52
     72600     2275.93
     72640     2277.18
     72680     2278.05
     72720      2279.5
     72760     2280.58
     72800     2281.98
     72840     2283.27
     72880     2284.44
     72920     2285.79
     72960     2287.31
     73000      2288.2
     73040     2289.68
     73080     2290.78
     73120     2292.14
     73160     2293.05
     73200     2294.38
     73240     2295.82
     73280     2297.06
     73320     2298.14
     73360     2299.67
     73400     2301.09
     73440     2302.34
     73480     2303.21
     73520     2304.67
     73560     2305.74
     73600     2307.14
     73640     2308.44
     73680      2309.6
     73720     2310.95
     73760     2312.47
     73800     2313.36
     73840     2314.85
     73880     2315.94
     73920     2317.31
     73960      2318.2
     74000     2319.55
     74040     2320.99
     74080     2322.23
     74120     2323.31
     74160     2324.84
     74200     2326.27
     74240     2327.52
     74280     2328.38
     74320     2329.84
     74360     2330.91
     74400     2332.32
     74440     2333.61
     74480     2334.77
     74520     2336.12
     74560     2337.64
     74600     2338.53
     74640     2340.03
     74680      2341.1
     74720     2342.48
     74760     2343.38
     74800     2344.73
     74840     2346.16
     74880      2347.4
     74920     2348.47
     74960     2350.02
     75000     2351.44
     75040      2352.7
     75080     2353.54
     75120        2355
     75160     2356.06
     75200     2357.47
     75240     2358.78
     75280     2359.93
     75320     2361.28
     75360     2362.81
     75400      2363.7
     75440      2365.2
     75480     2366.26
     75520     2367.65
     75560     2368.54
     75600      2369.9
     75640     2371.33
     75680     2372.56
     75720     2373.64
     75760     2375.19
     75800     2376.63
     75840     2377.88
     75880     2378.71
     75920     2380.18
     75960     2381.23
     76000     2382.64
     76040     2383.97
     76080     2385.11
     76120     2386.48
     76160        2388
     76200      2388.9
     76240     2390.39
     76280     2391.45
     76320     2392.84
     76360     2393.74
     76400     2395.09
     76440     2396.54
     76480     2397.75
     76520     2398.83
     76560     2400.39
     76600     2401.83
     76640     2403.08
     76680     2403.91
     76720     2405.39
     76760     2406.43
     76800     2407.85
     76840     2409.17
     76880     2410.32
     76920     2411.69
     76960     2413.22
     77000      2414.1
     77040     2415.59
     77080     2416.66
     77120     2418.04
     77160     2418.95
     77200      2420.3
     77240     2421.73
     77280     2422.95
     77320     2424.03
     77360     2425.59
     77400     2427.04
     77440     2428.28
     77480     2429.11
     77520     2430.58
     77560     2431.62
     77600     2433.05
     77640     2434.38
     77680     2435.52
     77720      2436.9
     77760     2438.43
     77800     2439.31
     77840     2440.81
     77880     2441.85
     77920     2443.25
     77960     2444.15
     78000     2445.49
     78040     2446.94
     78080     2448.17
     78120     2449.24
     78160     2450.79
     78200     2452.24
     78240     2453.48
     78280     2454.31
     78320     2455.78
     78360     2456.82
     78400     2458.25
     78440     2459.58
     78480     2460.72
     78520      2462.1
     78560     2463.62
     78600      2464.5
     78640     2466.01
     78680     2467.05
     78720     2468.45
     78760     2469.36
     78800     2470.69
     78840     2472.14
     78880     2473.37
     78920     2474.43
     78960     2475.99
     79000     2477.45
     79040     2478.69
     79080     2479.52
     79120     2480.99
     79160     2482.03
     79200     2483.47
     79240     2484.78
     79280     2485.94
     79320     2487.31
     79360     2488.84
     79400     2489.71
     79440     2491.22
     79480     2492.27
     79520     2493.66
     79560     2494.56
     79600     2495.91
     79640     2497.36
     79680     2498.59
     79720     2499.65
     79760     2501.21
     79800     2502.67
     79840     2503.91
     79880     2504.74
     79920     2506.21
     79960     2507.25
     80000     2508.69
     80040     2510.01
     80080     2511.16
     80120     2512.52
     80160     2514.05
     80200     2514.91
     80240     2516.43
     80280     2517.48
     80320     2518.88
     80360     2519.77
     80400     2521.12
     80440     2522.56
     80480     2523.81
     80520     2524.84
     80560     2526.43
     80600     2527.88
     80640     2529.13
     80680     2529.96
     80720     2531.43
     80760     2532.46
     80800     2533.89
     80840     2535.23
     80880     2536.36
     80920     2537.73
     80960     2539.27
     81000     2540.12
     81040     2541.63
     81080     2542.69
     81120     2544.09
     81160     2544.97
     81200     2546.32
     81240     2547.77
     81280     2549.01
     81320     2550.04
     81360     2551.63
     81400     2553.09
     81440     2554.33
     81480     2555.15
     81520     2556.64
     81560     2557.67
     81600      2559.1
     81640     2560.44
     81680     2561.57
     81720     2562.93
     81760     2564.47
     81800     2565.31
     81840     2566.84
     81880     2567.88
     81920     2569.29
     81960     2570.17
     82000     2571.51
     82040     2572.96
     82080     2574.21
     82120     2575.24
     82160     2576.84
     82200      2578.3
     82240     2579.54
     82280     2580.36
     82320     2581.83
     82360     2582.86
     82400     2584.31
     82440     2585.65
     82480     2586.78
     82520     2588.13
     82560     2589.68
     82600     2590.52
     82640     2592.05
     82680     2593.09
     82720     2594.49
     82760     2595.37
     82800     2596.71
     82840     2598.17
     82880     2599.41
     82920     2600.43
     82960     2602.05
     83000     2603.51
     83040     2604.75
     83080     2605.57
     83120     2607.03
     83160     2608.06
     83200     2609.51
     83240     2610.85
     83280     2611.97
     83320     2613.34
     83360     2614.89
     83400     2615.72
     83440     2617.25
     83480      2618.3
     83520      2619.7
     83560     2620.57
     83600     2621.92
     83640     2623.38
     83680     2624.62
     83720     2625.64
     83760     2627.25
     83800     2628.72
     83840     2629.96
     83880     2630.78
     83920     2632.24
     83960     2633.27
     84000     2634.71
     84040     2636.06
     84080     2637.17
     84120     2638.54
     84160     2640.08
     84200     2640.92
     84240     2642.45
     84280     2643.51
     84320     2644.91
     84360     2645.78
     84400     2647.12
     84440     2648.58
     84480     2649.82
     84520     2650.85
     84560     2652.45
     84600     2653.92
     84640     2655.16
     84680     2655.98
     84720     2657.44
     84760     2658.47
     84800     2659.91
     84840     2661.26
     84880     2662.37
     84920     2663.74
     84960     2665.27
     85000     2666.12
     85040     2667.65
     85080     2668.71
     85120     2670.11
     85160     2670.97
     85200     2672.32
     85240     2673.76
     85280     2675.01
     85320     2676.04
     85360     2677.65
     85400     2679.12
     85440     2680.37
     85480     2681.16
     85520     2682.64
     85560     2683.66
     85600     2685.11
     85640     2686.44
     85680     2687.56
     85720     2688.92
     85760     2690.46
     85800     2691.29
     85840     2692.83
     85880      2693.9
     85920      2695.3
     85960     2696.15
     86000     2697.51
     86040     2698.95
     86080     2700.21
     86120     2701.23
     86160     2702.85
     86200     2704.31
     86240     2705.55
     86280     2706.35
     86320     2707.82
     86360     2708.83
     86400      2710.3
     86440     2711.64
     86480     2712.75
     86520     2714.12
     86560     2715.64
     86600     2716.48
     86640     2718.02
     86680     2719.09
     86720     2720.48
     86760     2721.33
     86800     2722.69
     86840     2724.13
     86880      2725.4
     86920     2726.42
     86960     2728.04
     87000     2729.48
     87040     2730.73
     87080     2731.54
     87120     2733.01
     87160     2734.02
     87200      2735.5
     87240     2736.83
     87280     2737.94
     87320      2739.3
     87360     2740.83
     87400     2741.66
     87440      2743.2
     87480     2744.27
     87520     2745.66
     87560     2746.52
     87600     2747.87
     87640      2749.3
     87680     2750.57
     87720     2751.59
     87760     2753.22
     87800     2754.67
     87840     2755.91
     87880     2756.71
     87920     2758.17
     87960     2759.19
     88000     2760.66
     88040     2762.01
     88080     2763.11
     88120     2764.48
     88160     2766.02
     88200     2766.83
     88240     2768.39
     88280     2769.45
     88320     2770.84
     88360     2771.69
     88400     2773.07
     88440     2774.48
     88480     2775.75
     88520     2776.77
     88560     2778.39
     88600     2779.85
     88640      2781.1
     88680      2781.9
     88720     2783.34
     88760     2784.38
     88800     2785.85
     88840     2787.21
     88880      2788.3
     88920     2789.67
     88960      2791.2
     89000     2792.01
     89040     2793.55
     89080     2794.62
     89120        2796
     89160     2796.85
     89200     2798.23
     89240     2799.65
     89280     2800.92
     89320     2801.93
     89360     2803.56
     89400     2805.01
     89440     2806.27
     89480     2807.07
     89520     2808.51
     89560     2809.55
     89600        2811
     89640     2812.38
     89680     2813.45
     89720     2814.83
     89760     2816.35
     89800     2817.16
     89840     2818.71
     89880     2819.79
     89920     2821.16
     89960     2822.01
     90000     2823.38
     90040     2824.79
     90080     2826.09
     90120     2827.09
     90160     2828.72
     90200     2830.18
     90240     2831.43
     90280     2832.23
     90320     2833.68
     90360     2834.71
     90400     2836.17
     90440     2837.53
     90480     2838.61
     90520     2839.98
     90560     2841.53
     90600     2842.34
     90640     2843.86
     90680     2844.95
     90720     2846.32
     90760     2847.18
     90800     2848.53
     90840     2849.97
     90880     2851.25
     90920     2852.26
     90960     2853.89
     91000     2855.34
     91040      2856.6
     91080      2857.4
     91120     2858.84
     91160     2859.88
     91200     2861.33
     91240      2862.7
     91280     2863.77
     91320     2865.14
     91360      2866.7
     91400      2867.5
     91440     2869.03
     91480      2870.1
     91520     2871.48
     91560     2872.35
     91600     2873.68
     91640     2875.13
     91680     2876.42
     91720     2877.42
     91760     2879.05
     91800     2880.48
     91840     2881.76
     91880     2882.57
     91920        2884
     91960     2885.03
     92000      2886.5
     92040     2887.85
     92080     2888.92
     92120     2890.31
     92160     2891.87
     92200     2892.66
     92240      2894.2
     92280     2895.28
     92320     2896.66
     92360     2897.51
     92400     2898.85
     92440      2900.3
     92480     2901.59
     92520     2902.59
     92560     2904.22
     92600     2905.66
     92640     2906.94
     92680     2907.73
     92720     2909.18
     92760      2910.2
     92800     2911.67
     92840     2913.04
     92880     2914.09
     92920     2915.49
     92960     2917.05
     93000     2917.84
     93040     2919.37
     93080     2920.45
     93120     2921.83
     93160      2922.7
     93200     2924.03
     93240     2925.49
     93280     2926.78
     93320     2927.75
     93360      2929.4
     93400     2930.84
     93440     2932.12
     93480      2932.9
     93520     2934.35
     93560     2935.38
     93600     2936.85
     93640     2938.23
     93680     2939.27
     93720     2940.67
     93760     2942.24
     93800     2943.01
     93840     2944.54
     93880     2945.63
     93920     2947.01
     93960     2947.87
     94000     2949.21
     94040     2950.66
     94080     2951.95
     94120     2952.93
     94160     2954.57
     94200     2956.02
     94240      2957.3
     94280     2958.08
     94320     2959.53
     94360     2960.56
     94400     2962.04
     94440     2963.42
     94480     2964.46
     94520     2965.85
     94560     2967.43
     94600     2968.19
     94640     2969.72
     94680      2970.8
     94720     2972.19
     94760     2973.05
     94800     2974.38
     94840     2975.83
     94880     2977.12
     94920      2978.1
     94960     2979.74
     95000      2981.2
     95040     2982.48
     95080     2983.24
     95120      2984.7
     95160     2985.72
     95200      2987.2
     95240     2988.59
     95280     2989.63
     95320     2991.02
     95360     2992.61
     95400     2993.35
     95440     2994.89
     95480     2995.97
     95520     2997.37
     95560     2998.23
     95600     2999.54
     95640     3001.02
     95680      3002.3
     95720     3003.26
     95760     3004.92
     95800     3006.37
     95840     3007.66
     95880     3008.43
     95920     3009.88
     95960     3010.91
     96000     3012.38
     96040     3013.77
     96080     3014.81
     96120     3016.19
     96160     3017.78
     96200     3018.52
     96240     3020.07
     96280     3021.14
     96320     3022.54
     96360      3023.4
     96400      3024.7
     96440     3026.19
     96480     3027.48
     96520     3028.44
     96560     3030.11
     96600     3031.56
     96640     3032.84
     96680      3033.6
     96720     3035.05
     96760     3036.08
     96800     3037.56
     96840     3038.94
     96880     3039.98
     96920     3041.36
     96960     3042.94
     97000     3043.69
     97040     3045.24
     97080     3046.32
     97120     3047.71
     97160     3048.55
     97200     3049.87
     97240     3051.34
     97280     3052.65
     97320     3053.62
     97360     3055.27
     97400     3056.75
     97440        3058
     97480     3058.77
     97520     3060.23
     97560     3061.26
     97600     3062.72
     97640      3064.1
     97680     3065.14
     97720     3066.53
     97760     3068.11
     97800     3068.85
     97840     3070.39
     97880     3071.47
     97920     3072.86
     97960      3073.7
     98000     3075.03
     98040     3076.52
     98080     3077.81
     98120     3078.77
     98160     3080.43
     98200     3081.91
     98240     3083.17
     98280     3083.93
     98320     3085.39
     98360     3086.42
     98400     3087.87
     98440     3089.26
     98480     3090.29
     98520     3091.69
     98560     3093.28
     98600     3094.01
     98640     3095.56
     98680     3096.64
     98720     3098.01
     98760     3098.85
     98800     3100.18
     98840     3101.66
     98880     3102.96
     98920     3103.91
     98960     3105.57
     99000     3107.07
     99040     3108.31
     99080     3109.08
     99120     3110.55
     99160     3111.56
     99200     3113.02
     99240     3114.41
     99280     3115.44
     99320     3116.84
     99360     3118.42
     99400     3119.15
     99440     3120.71
     99480     3121.79
     99520     3123.16
     99560     3123.99
     99600     3125.32
     99640     3126.81
     99680     3128.12
     99720     3129.06
     99760     3130.72
     99800     3132.22
     99840     3133.47
     99880     3134.23
     99920      3135.7
     99960      3136.7
    100000     3138.17
    100040     3139.56
    100080     3140.59
    100120     3141.99
    100160     3143.57
    100200     3144.31
    100240     3145.87
    100280     3146.94
    100320     3148.32
    100360     3149.15
    100400     3150.47
    100440     3151.97
    100480     3153.27
    100520     3154.22
    100560     3155.88
    100600     3157.37
    100640     3158.63
    100680     3159.37
    100720     3160.86
    100760     3161.86
    100800     3163.32
    100840      3164.7
    100880     3165.73
    100920     3167.16
    100960     3168.73
    101000     3169.47
    101040     3171.02
    101080     3172.09
    101120     3173.46
    101160     3174.29
    101200     3175.62
    101240     3177.11
    101280      3178.4
    101320     3179.38
    101360     3181.04
    101400     3182.52
    101440     3183.79
    101480     3184.52
    101520     3186.02
    101560     3187.02
    101600     3188.48
    101640     3189.86
    101680     3190.88
    101720     3192.31
    101760     3193.89
    101800     3194.63
    101840     3196.19
    101880     3197.26
    101920     3198.62
    101960     3199.45
    102000     3200.78
    102040     3202.26
    102080     3203.57
    102120     3204.53
    102160      3206.2
    102200     3207.68
    102240     3208.95
    102280     3209.68
    102320     3211.17
    102360     3212.17
    102400     3213.65
    102440     3215.02
    102480     3216.05
    102520     3217.46
    102560     3219.06
    102600      3219.8
    102640     3221.36
    102680     3222.43
    102720     3223.79
    102760     3224.62
    102800     3225.94
    102840     3227.44
    102880     3228.73
    102920     3229.69
    102960     3231.36
    103000     3232.85
    103040     3234.11
    103080     3234.85
    103120     3236.33
    103160     3237.32
    103200     3238.81
    103240     3240.19
    103280     3241.21
    103320     3242.62
    103360     3244.24
    103400     3244.97
    103440     3246.52
    103480     3247.59
    103520     3248.94
    103560     3249.77
    103600     3251.11
    103640      3252.6
    103680     3253.89
    103720     3254.85
    103760     3256.53
    103800     3258.02
    103840     3259.28
    103880     3260.01
    103920     3261.48
    103960     3262.48
    104000     3263.96
    104040     3265.35
    104080     3266.38
    104120     3267.79
    104160      3269.4
    104200     3270.13
    104240      3271.7
    104280     3272.75
    104320     3274.11
    104360     3274.92
    104400     3276.27
    104440     3277.78
    104480     3279.06
    104520     3280.02
    104560      3281.7
    104600     3283.18
    104640     3284.45
    104680     3285.17
    104720     3286.64
    104760     3287.65
    104800     3289.12
    104840     3290.51
    104880     3291.54
    104920     3292.95
    104960     3294.56
    105000     3295.29
    105040     3296.84
    105080     3297.91
    105120     3299.26
    105160     3300.06
    105200      3301.4
    105240     3302.92
    105280     3304.19
    105320     3305.15
    105360     3306.83
    105400     3308.32
    105440     3309.59
    105480     3310.31
    105520     3311.78
    105560     3312.78
    105600     3314.26
    105640     3315.64
    105680     3316.68
    105720     3318.08
    105760      3319.7
    105800     3320.42
    105840     3321.98
    105880     3323.05
    105920      3324.4
    105960     3325.19
    106000     3326.53
    106040     3328.05
    106080     3329.34
    106120      3330.3
    106160     3331.98
    106200     3333.46
    106240     3334.72
    106280     3335.46
    106320      3336.9
    106360     3337.92
    106400     3339.39
    106440     3340.79
    106480     3341.82
    106520     3343.22
    106560     3344.83
    106600     3345.58
    106640     3347.12
    106680     3348.18
    106720     3349.55
    106760     3350.34
    106800     3351.69
    106840      3353.2
    106880     3354.49
    106920     3355.45
    106960     3357.11
    107000     3358.61
    107040     3359.88
    107080     3360.63
    107120     3362.06
    107160     3363.09
    107200     3364.54
    107240     3365.95
    107280     3366.98
    107320     3368.39
    107360     3370.01
    107400     3370.75
    107440     3372.29
    107480     3373.34
    107520     3374.72
    107560     3375.48
    107600     3376.85
    107640     3378.36
    107680     3379.67
    107720     3380.61
    107760     3382.28
    107800     3383.77
    107840     3385.03
    107880     3385.78
    107920     3387.23
    107960     3388.25
    108000     3389.71
    108040     3391.12
    108080     3392.14
    108120     3393.54
    108160     3395.16
    108200      3395.9
    108240     3397.44
    108280      3398.5
    108320     3399.89
    108360     3400.63
    108400     3402.02
    108440     3403.53
    108480     3404.84
    108520     3405.78
    108560     3407.44
    108600     3408.95
    108640      3410.2
    108680     3410.95
    108720      3412.4
    108760     3413.41
    108800     3414.88
    108840     3416.29
    108880      3417.3
    108920     3418.72
    108960     3420.33
    109000     3421.06
    109040     3422.62
    109080     3423.67
    109120     3425.05
    109160      3425.8
    109200     3427.18
    109240      3428.7
    109280     3430.03
    109320     3430.92
    109360     3432.59
    109400     3434.12
    109440     3435.38
    109480     3436.11
    109520     3437.57
    109560     3438.57
    109600     3440.04
    109640     3441.43
    109680     3442.45
    109720     3443.87
    109760     3445.48
    109800     3446.21
    109840     3447.79
    109880     3448.81
    109920      3450.2
    109960     3450.94
    110000     3452.33
    110040     3453.83
    110080     3455.17
    110120     3456.05
    110160     3457.75
    110200     3459.28
    110240     3460.53
    110280     3461.26
    110320     3462.73
    110360     3463.71
    110400     3465.19
    110440     3466.58
    110480     3467.62
    110520     3469.04
    110560     3470.65
    110600     3471.36
    110640     3472.96
    110680     3473.98
    110720     3475.36
    110760     3476.11
    110800      3477.5
    110840        3479
    110880     3480.34
    110920     3481.21
    110960     3482.93
    111000     3484.45
    111040      3485.7
    111080     3486.41
    111120     3487.89
    111160     3488.87
    111200     3490.36
    111240     3491.75
    111280     3492.79
    111320      3494.2
    111360     3495.84
    111400     3496.53
    111440     3498.12
    111480     3499.16
    111520     3500.53
    111560     3501.27
    111600     3502.67
    111640     3504.16
    111680     3505.49
    111720     3506.38
    111760     3508.08
    111800     3509.63
    111840     3510.88
    111880     3511.58
    111920     3513.06
    111960     3514.04
    112000     3515.51
    112040     3516.91
    112080     3517.96
    112120     3519.37
    112160     3521.01
    112200     3521.71
    112240      3523.3
    112280     3524.34
    112320     3525.72
    112360     3526.45
    112400     3527.84
    112440     3529.34
    112480     3530.67
    112520     3531.56
    112560     3533.25
    112600     3534.81
    112640     3536.06
    112680     3536.76
    112720     3538.25
    112760     3539.22
    112800     3540.68
    112840      3542.1
    112880     3543.16
    112920     3544.56
    112960     3546.21
    113000     3546.91
    113040      3548.5
    113080     3549.53
    113120      3550.9
    113160     3551.63
    113200     3553.02
    113240     3554.52
    113280     3555.88
    113320     3556.76
    113360     3558.46
    113400     3560.02
    113440     3561.26
    113480     3561.94
    113520     3563.47
    113560     3564.44
    113600     3565.88
    113640     3567.29
    113680     3568.35
    113720     3569.74
    113760     3571.42
    113800     3572.12
    113840     3573.71
    113880     3574.73
    113920     3576.09
    113960     3576.81
    114000     3578.22
    114040     3579.71
    114080     3581.06
    114120     3581.94
    114160     3583.63
    114200     3585.21
    114240     3586.46
    114280     3587.13
    114320     3588.65
    114360     3589.64
    114400     3591.09
    114440     3592.51
    114480     3593.55
    114520     3594.96
    114560     3596.63
    114600     3597.32
    114640     3598.92
    114680     3599.92
    114720     3601.29
    114760        3602
    114800     3603.41
    114840     3604.89
    114880     3606.24
    114920     3607.13
    114960     3608.82
    115000     3610.41
    115040     3611.65
    115080     3612.35
    115120     3613.85
    115160     3614.83
    115200     3616.29
    115240      3617.7
    115280     3618.74
    115320     3620.16
    115360     3621.83
    115400     3622.51
    115440     3624.12
    115480     3625.12
    115520     3626.49
    115560     3627.19
    115600     3628.62
    115640     3630.08
    115680     3631.44
    115720     3632.31
    115760     3634.02
    115800     3635.61
    115840     3636.85
    115880     3637.54
    115920     3639.06
    115960     3640.03
    116000     3641.49
    116040      3642.9
    116080     3643.95
    116120     3645.38
    116160     3647.03
    116200      3647.7
    116240     3649.31
    116280     3650.32
    116320     3651.69
    116360     3652.39
    116400     3653.82
    116440     3655.28
    116480     3656.65
    116520     3657.51
    116560     3659.24
    116600     3660.82
    116640     3662.05
    116680     3662.75
    116720     3664.25
    116760     3665.23
    116800      3666.7
    116840     3668.12
    116880     3669.17
    116920     3670.61
    116960     3672.23
    117000      3672.9
    117040     3674.52
    117080     3675.53
    117120     3676.89
    117160     3677.59
    117200     3679.02
    117240     3680.48
    117280     3681.86
    117320     3682.72
    117360     3684.43
    117400     3686.01
    117440     3687.26
    117480     3687.95
    117520     3689.44
    117560     3690.42
    117600     3691.89
    117640     3693.31
    117680     3694.37
    117720     3695.81
    117760     3697.45
    117800     3698.11
    117840     3699.72
    117880     3700.74
    117920      3702.1
    117960     3702.79
    118000     3704.24
    118040     3705.68
    118080     3707.08
    118120     3707.94
    118160     3709.64
    118200     3711.23
    118240     3712.47
    118280     3713.17
    118320     3714.66
    118360     3715.63
    118400     3717.11
    118440     3718.54
    118480     3719.58
    118520     3721.02
    118560     3722.66
    118600     3723.33
    118640     3724.93
    118680     3725.96
    118720     3727.32
    118760     3728.01
    118800     3729.47
    118840      3730.9
    118880     3732.27
    118920     3733.16
    118960     3734.88
    119000     3736.45
    119040      3737.7
    119080     3738.39
    119120     3739.89
    119160     3740.85
    119200     3742.34
    119240     3743.77
    119280     3744.81
    119320     3746.25
    119360     3747.88
    119400     3748.55
    119440     3750.16
    119480     3751.18
    119520     3752.54
    119560     3753.23
    119600     3754.68
    119640     3756.12
    119680     3757.49
    119720     3758.37
    119760     3760.08
    119800     3761.67
    119840     3762.91
    119880      3763.6
    119920     3765.08
    119960     3766.06
    120000     3767.54
    120040     3768.97
    120080     3770.01
    120120     3771.47
    120160     3773.09
    120200     3773.76
    120240     3775.37
    120280     3776.38
    120320     3777.75
    120360     3778.45
    120400     3779.91
    120440     3781.33
    120480      3782.7
    120520      3783.6
    120560     3785.32
    120600      3786.9
    120640     3788.14
    120680     3788.83
    120720     3790.29
    120760     3791.27
    120800     3792.76
    120840     3794.19
    120880     3795.22
    120920      3796.7
    120960     3798.33
    121000     3798.98
    121040     3800.59
    121080     3801.61
    121120     3802.97
    121160     3803.66
    121200     3805.13
    121240     3806.55
    121280      3807.9
    121320     3808.81
    121360     3810.51
    121400      3812.1
    121440     3813.37
    121480     3814.05
    121520     3815.52
    121560      3816.5
    121600        3818
    121640     3819.44
    121680     3820.45
    121720     3821.92
    121760     3823.58
    121800      3824.2
    121840     3825.82
    121880     3826.83
    121920      3828.2
    121960     3828.89
    122000     3830.35
    122040      3831.8
    122080     3833.14
    122120     3834.04
    122160     3835.75
    122200     3837.33
    122240     3838.59
    122280     3839.26
    122320     3840.74
    122360     3841.71
    122400     3843.22
    122440     3844.66
    122480     3845.68
    122520     3847.15
    122560      3848.8
    122600     3849.41
    122640     3851.04
    122680     3852.05
    122720     3853.41
    122760     3854.09
    122800     3855.56
    122840     3857.01
    122880     3858.35
    122920     3859.24
    122960     3860.95
    123000     3862.54
    123040     3863.78
    123080     3864.47
    123120     3865.93
    123160      3866.9
    123200     3868.41
    123240     3869.85
    123280     3870.85
    123320     3872.34
    123360     3873.99
    123400     3874.59
    123440     3876.24
    123480     3877.23
    123520      3878.6
    123560     3879.28
    123600     3880.74
    123640     3882.19
    123680     3883.55
    123720     3884.43
    123760     3886.14
    123800     3887.75
    123840     3888.97
    123880     3889.66
    123920     3891.13
    123960      3892.1
    124000     3893.61
    124040     3895.05
    124080     3896.06
    124120     3897.54
    124160     3899.21
    124200     3899.77
    124240     3901.41
    124280     3902.42
    124320      3903.8
    124360     3904.45
    124400     3905.92
    124440     3907.38
    124480     3908.72
    124520      3909.6
    124560     3911.32
    124600     3912.92
    124640     3914.16
    124680     3914.84
    124720     3916.31
    124760     3917.27
    124800     3918.79
    124840     3920.23
    124880     3921.23
    124920     3922.72
    124960     3924.37
    125000     3924.93
    125040     3926.58
    125080     3927.57
    125120     3928.96
    125160     3929.62
    125200     3931.09
    125240     3932.54
    125280     3933.89
    125320     3934.76
    125360     3936.48
    125400     3938.07
    125440     3939.31
    125480     3939.98
    125520     3941.47
    125560     3942.42
    125600     3943.96
    125640     3945.39
    125680     3946.38
    125720     3947.88
    125760     3949.52
    125800     3950.08
    125840     3951.73
    125880     3952.73
    125920     3954.11
    125960     3954.75
    126000     3956.23
    126040     3957.68
    126080     3959.03
    126120     3959.91
    126160      3961.6
    126200     3963.22
    126240     3964.45
    126280     3965.13
    126320     3966.62
    126360     3967.56
    126400     3969.11
    126440     3970.55
    126480     3971.54
    126520     3973.05
    126560     3974.69
    126600     3975.25
    126640     3976.88
    126680     3977.89
    126720     3979.27
    126760     3979.91
    126800     3981.39
    126840     3982.84
    126880     3984.19
    126920     3985.07
    126960     3986.78
    127000     3988.39
    127040     3989.62
    127080     3990.29
    127120     3991.79
    127160     3992.73
    127200     3994.28
    127240     3995.74
    127280     3996.73
    127320     3998.22
    127360     3999.89
    127400     4000.42
    127440     4002.06
    127480     4003.08
    127520     4004.46
    127560     4005.09
    127600     4006.58
    127640     4008.03
    127680     4009.38
    127720     4010.25
    127760     4011.97
    127800     4013.57
    127840     4014.81
    127880     4015.49
    127920     4016.98
    127960     4017.93
    128000     4019.48
    128040     4020.94
    128080     4021.93
    128120     4023.41
    128160      4025.1
    128200     4025.63
    128240     4027.26
    128280      4028.3
    128320     4029.66
    128360     4030.28
    128400     4031.79
    128440     4033.25
    128480     4034.59
    128520     4035.46
    128560     4037.18
    128600     4038.78
    128640     4040.03
    128680     4040.69
    128720     4042.19
    128760     4043.12
    128800     4044.66
    128840     4046.12
    128880     4047.12
    128920      4048.6
    128960      4050.3
    129000      4050.8
    129040     4052.46
    129080      4053.5
    129120     4054.84
    129160     4055.47
    129200     4056.96
    129240     4058.44
    129280      4059.8
    129320     4060.64
    129360     4062.34
    129400     4063.97
    129440     4065.23
    129480     4065.86
    129520     4067.38
    129560      4068.3
    129600     4069.85
    129640      4071.3
    129680      4072.3
    129720     4073.79
    129760     4075.47
    129800     4075.99
    129840     4077.66
    129880     4078.67
    129920     4080.03
    129960     4080.66
    130000     4082.16
    130040     4083.62
    130080     4084.99
    130120     4085.83
    130160     4087.53
    130200     4089.15
    130240      4090.4
    130280     4091.05
    130320     4092.56
    130360     4093.48
    130400     4095.06
    130440     4096.51
    130480     4097.48
    130520     4098.98
    130560     4100.67
    130600     4101.19
    130640     4102.85
    130680     4103.85
    130720     4105.23
    130760     4105.84
    130800     4107.34
    130840     4108.81
    130880     4110.17
    130920     4111.02
    130960     4112.72
    131000     4114.34
    131040      4115.6
    131080     4116.21
    131120     4117.75
    131160     4118.67
    131200     4120.23
    131240     4121.69
    131280     4122.66
    131320     4124.17
    131360     4125.86
    131400     4126.37
    131440     4128.04
    131480     4129.03
    131520     4130.41
    131560     4131.02
    131600     4132.54
    131640     4134.01
    131680     4135.35
    131720     4136.18
    131760     4137.89
    131800     4139.52
    131840     4140.77
    131880      4141.4
    131920     4142.93
    131960     4143.83
    132000      4145.4
    132040     4146.86
    132080     4147.83
    132120     4149.34
    132160     4151.03
    132200     4151.55
    132240     4153.21
    132280     4154.21
    132320     4155.58
    132360     4156.18
    132400     4157.71
    132440     4159.16
    132480     4160.52
    132520     4161.33
    132560     4163.05
    132600     4164.68
    132640     4165.92
    132680     4166.54
    132720     4168.08
    132760     4168.99
    132800     4170.57
    132840     4172.04
    132880        4173
    132920      4174.5
    132960     4176.18
    133000     4176.72
    133040     4178.36
    133080     4179.36
    133120     4180.75
    133160     4181.34
    133200     4182.88
    133240     4184.33
    133280     4185.67
    133320      4186.5
    133360     4188.23
    133400     4189.85
    133440     4191.09
    133480     4191.71
    133520     4193.27
    133560     4194.17
    133600     4195.74
    133640     4197.22
    133680     4198.14
    133720     4199.67
    133760     4201.35
    133800     4201.89
    133840     4203.54
    133880     4204.51
    133920     4205.92
    133960     4206.51
    134000     4208.06
    134040      4209.5
    134080     4210.83
    134120     4211.66
    134160     4213.38
    134200     4215.02
    134240     4216.27
    134280     4216.89
    134320     4218.44
    134360     4219.34
    134400     4220.91
    134440      4222.4
    134480     4223.31
    134520     4224.84
    134560     4226.54
    134600     4227.09
    134640     4228.72
    134680     4229.71
    134720      4231.1
    134760     4231.69
    134800     4233.25
    134840     4234.68
    134880     4236.02
    134920     4236.84
    134960     4238.56
    135000      4240.2
    135040     4241.44
    135080     4242.07
    135120     4243.63
    135160     4244.53
    135200      4246.1
    135240     4247.59
    135280     4248.49
    135320     4250.02
    135360     4251.73
    135400     4252.25
    135440      4253.9
    135480     4254.87
    135520     4256.25
    135560     4256.87
    135600     4258.42
    135640     4259.86
    135680     4261.19
    135720     4262.01
    135760     4263.74
    135800     4265.36
    135840     4266.62
    135880     4267.25
    135920     4268.78
    135960      4269.7
    136000     4271.27
    136040     4272.75
    136080     4273.67
    136120     4275.19
    136160     4276.89
    136200     4277.41
    136240     4279.07
    136280     4280.04
    136320     4281.45
    136360     4282.03
    136400      4283.6
    136440     4285.03
    136480     4286.36
    136520     4287.17
    136560     4288.88
    136600     4290.55
    136640     4291.81
    136680     4292.41
    136720     4293.94
    136760     4294.86
    136800     4296.43
    136840      4297.9
    136880     4298.84
    136920     4300.36
    136960     4302.05
    137000     4302.56
    137040     4304.23
    137080     4305.21
    137120     4306.62
    137160     4307.18
    137200     4308.77
    137240      4310.2
    137280     4311.51
    137320     4312.32
    137360     4314.03
    137400      4315.7
    137440     4316.99
    137480     4317.56
    137520      4319.1
    137560        4320
    137600     4321.62
    137640     4323.07
    137680     4323.99
    137720     4325.52
    137760     4327.23
    137800     4327.73
    137840     4329.39
    137880     4330.36
    137920     4331.78
    137960     4332.33
    138000     4333.95
    138040     4335.39
    138080     4336.67
    138120     4337.45
    138160     4339.19
    138200     4340.86
    138240     4342.14
    138280     4342.74
    138320     4344.27
    138360      4345.2
    138400      4346.8
    138440     4348.25
    138480     4349.15
    138520     4350.67
    138560      4352.4
    138600      4352.9
    138640     4354.57
    138680     4355.51
    138720     4356.96
    138760     4357.49
    138800      4359.1
    138840     4360.55
    138880     4361.82
    138920     4362.62
    138960     4364.35
    139000     4366.04
    139040      4367.3
    139080     4367.91
    139120     4369.43
    139160     4370.37
    139200     4371.98
    139240      4373.4
    139280     4374.31
    139320     4375.83
    139360     4377.57
    139400     4378.07
    139440     4379.72
    139480     4380.67
    139520     4382.12
    139560     4382.65
    139600     4384.25
    139640      4385.7
    139680     4386.97
    139720     4387.78
    139760     4389.52
    139800     4391.19
    139840     4392.45
    139880     4393.07
    139920     4394.59
    139960     4395.53
    140000     4397.15
    140040     4398.55
    140080     4399.44
    140120     4400.98
    140160     4402.72
    140200     4403.22
    140240     4404.89
    140280     4405.83
    140320     4407.29
    140360     4407.82
    140400     4409.44
    140440     4410.89
    140480     4412.13
    140520     4412.94
    140560     4414.67
    140600     4416.36
    140640     4417.63
    140680     4418.26
    140720     4419.75
    140760     4420.69
    140800     4422.32
    140840     4423.73
    140880     4424.61
    140920     4426.17
    140960     4427.89
    141000     4428.39
    141040     4430.08
    141080     4431.01
    141120     4432.45
    141160     4432.99
    141200      4434.6
    141240     4436.07
    141280     4437.29
    141320     4438.12
    141360     4439.85
    141400     4441.53
    141440      4442.8
    141480     4443.44
    141520     4444.91
    141560     4445.88
    141600      4447.5
    141640     4448.91
    141680     4449.77
    141720     4451.33
    141760     4453.06
    141800     4453.57
    141840     4455.25
    141880     4456.18
    141920     4457.62
    141960     4458.16
    142000     4459.77
    142040     4461.23
    142080     4462.48
    142120     4463.28
    142160     4465.03
    142200     4466.69
    142240     4467.96
    142280      4468.6
    142320     4470.08
    142360     4471.04
    142400     4472.66
    142440     4474.07
    142480     4474.93
    142520      4476.5
    142560     4478.24
    142600     4478.75
    142640     4480.42
    142680     4481.36
    142720     4482.81
    142760     4483.33
    142800     4484.96
    142840     4486.43
    142880     4487.65
    142920     4488.44
    142960     4490.21
    143000     4491.88
    143040     4493.14
    143080     4493.77
    143120     4495.28
    143160     4496.24
    143200     4497.85
    143240     4499.26
    143280     4500.13
    143320     4501.67
    143360     4503.43
    143400     4503.94
    143440      4505.6
    143480     4506.54
    143520        4508
    143560     4508.52
    143600     4510.16
    143640     4511.62
    143680     4512.84
    143720     4513.61
    143760     4515.41
    143800     4517.06
    143840     4518.32
    143880     4518.95
    143920     4520.43
    143960     4521.42
    144000     4523.04
    144040     4524.44
    144080     4525.32
    144120     4526.88
    144160     4528.61
    144200     4529.14
    144240     4530.81
    144280     4531.72
    144320     4533.19
    144360      4533.7
    144400     4535.34
    144440     4536.79
    144480     4538.03
    144520      4538.8
    144560     4540.61
    144600     4542.25
    144640     4543.54
    144680     4544.14
    144720     4545.65
    144760     4546.63
    144800     4548.24
    144840     4549.64
    144880      4550.5
    144920     4552.08
    144960     4553.82
    145000     4554.34
    145040     4556.02
    145080      4556.9
    145120     4558.39
    145160     4558.92
    145200     4560.54
    145240     4561.99
    145280     4563.23
    145320        4564
    145360      4565.8
    145400     4567.46
    145440     4568.75
    145480     4569.33
    145520     4570.84
    145560     4571.82
    145600     4573.43
    145640     4574.83
    145680     4575.68
    145720     4577.27
    145760     4579.02
    145800     4579.51
    145840     4581.21
    145880     4582.11
    145920     4583.59
    145960      4584.1
    146000     4585.73
    146040     4587.19
    146080     4588.41
    146120     4589.19
    146160     4590.99
    146200     4592.65
    146240     4593.94
    146280     4594.54
    146320     4596.02
    146360     4597.02
    146400     4598.62
    146440     4600.01
    146480     4600.87
    146520     4602.44
    146560      4604.2
    146600     4604.69
    146640     4606.39
    146680     4607.28
    146720     4608.77
    146760     4609.28
    146800     4610.89
    146840     4612.37
    146880     4613.57
    146920     4614.35
    146960     4616.16
    147000     4617.82
    147040     4619.11
    147080     4619.69
    147120      4621.2
    147160     4622.18
    147200     4623.79
    147240     4625.16
    147280     4626.01
    147320      4627.6
    147360     4629.36
    147400     4629.87
    147440     4631.54
    147480     4632.46
    147520     4633.95
    147560     4634.45
    147600     4636.04
    147640     4637.55
    147680     4638.73
    147720     4639.51
    147760     4641.32
    147800     4642.99
    147840     4644.27
    147880     4644.85
    147920     4646.37
    147960     4647.37
    148000     4648.97
    148040     4650.34
    148080     4651.18
    148120     4652.78
    148160     4654.53
    148200     4655.03
    148240     4656.71
    148280     4657.59
    148320     4659.12
    148360      4659.6
    148400      4661.2
    148440      4662.7
    148480     4663.89
    148520     4664.69
    148560     4666.48
    148600     4668.14
    148640     4669.44
    148680     4669.99
    148720     4671.56
    148760     4672.52
    148800     4674.12
    148840     4675.49
    148880     4676.33
    148920     4677.95
    148960     4679.69
    149000      4680.2
    149040     4681.87
    149080     4682.77
    149120     4684.29
    149160     4684.77
    149200     4686.38
    149240     4687.85
    149280     4689.06
    149320     4689.86
    149360     4691.65
    149400     4693.31
    149440     4694.59
    149480     4695.16
    149520     4696.69
    149560     4697.68
    149600      4699.3
    149640     4700.63
    149680      4701.5
    149720      4703.1
    149760     4704.86
    149800     4705.33
    149840     4707.01
    149880     4707.94
    149920     4709.45
    149960     4709.95
    150000     4711.54
    150040     4713.01
    150080      4714.2
    150120     4715.02
    150160      4716.8
    150200     4718.47
    150240     4719.76
    150280     4720.32
    150320     4721.83
    150360     4722.83
    150400     4724.45
    150440     4725.79
    150480     4726.64
    150520     4728.26
    150560     4730.02
    150600     4730.48
    150640     4732.16
    150680     4733.09
    150720      4734.6
    150760     4735.11
    150800      4736.7
    150840     4738.15
    150880     4739.35
    150920     4740.17
    150960     4741.97
    151000     4743.64
    151040     4744.93
    151080     4745.48
    151120     4746.99
    151160        4748
    151200      4749.6
    151240     4750.95
    151280     4751.82
    151320     4753.43
    151360      4755.2
    151400     4755.64
    151440     4757.31
    151480     4758.26
    151520     4759.78
    151560     4760.27
    151600     4761.85
    151640     4763.29
    151680      4764.5
    151720     4765.35
    151760     4767.12
    151800     4768.81
    151840     4770.07
    151880     4770.64
    151920     4772.16
    151960     4773.15
    152000     4774.75
    152040      4776.1
    152080     4776.98
    152120     4778.59
    152160     4780.36
    152200     4780.78
    152240     4782.45
    152280     4783.38
    152320     4784.93
    152360      4785.4
    152400     4786.98
    152440     4788.45
    152480     4789.63
    152520      4790.5
    152560     4792.28
    152600     4793.97
    152640      4795.2
    152680     4795.78
    152720     4797.32
    152760      4798.3
    152800     4799.92
    152840     4801.26
    152880     4802.13
    152920     4803.76
    152960     4805.54
    153000     4805.96
    153040     4807.62
    153080     4808.55
    153120     4810.11
    153160     4810.58
    153200     4812.14
    153240     4813.58
    153280     4814.79
    153320     4815.65
    153360     4817.43
    153400     4819.12
    153440     4820.34
    153480     4820.94
    153520     4822.48
    153560     4823.44
    153600     4825.07
    153640     4826.43
    153680     4827.28
    153720      4828.9
    153760     4830.69
    153800     4831.11
    153840     4832.77
    153880      4833.7
    153920     4835.25
    153960     4835.72
    154000      4837.3
    154040     4838.73
    154080     4839.94
    154120      4840.8
    154160     4842.58
    154200     4844.26
    154240     4845.48
    154280     4846.08
    154320     4847.63
    154360      4848.6
    154400     4850.21
    154440     4851.58
    154480     4852.43
    154520     4854.04
    154560     4855.83
    154600     4856.26
    154640     4857.93
    154680     4858.84
    154720     4860.39
    154760     4860.86
    154800     4862.42
    154840     4863.87
    154880     4865.08
    154920     4865.91
    154960     4867.72
    155000     4869.39
    155040     4870.61
    155080     4871.21
    155120     4872.77
    155160     4873.73
    155200     4875.35
    155240     4876.72
    155280     4877.56
    155320     4879.17
    155360     4880.96
    155400     4881.39
    155440     4883.04
    155480     4883.94
    155520     4885.51
    155560     4885.99
    155600     4887.57
    155640     4888.99
    155680     4890.18
    155720     4891.02
    155760     4892.84
    155800     4894.52
    155840     4895.75
    155880     4896.34
    155920      4897.9
    155960     4898.88
    156000     4900.46
    156040     4901.83
    156080     4902.67
    156120     4904.29
    156160     4906.09
    156200     4906.54
    156240     4908.18
    156280     4909.05
    156320     4910.65
    156360     4911.11
    156400     4912.69
    156440     4914.11
    156480     4915.35
    156520     4916.16
    156560     4917.97
    156600     4919.64
    156640     4920.86
    156680     4921.45
    156720     4923.03
    156760     4924.01
    156800     4925.59
    156840     4926.94
    156880      4927.8
    156920     4929.41
    156960     4931.23
    157000     4931.67
    157040     4933.31
    157080     4934.18
    157120     4935.79
    157160     4936.23
    157200     4937.81
    157240     4939.22
    157280     4940.48
    157320     4941.29
    157360     4943.09
    157400     4944.75
    157440     4945.98
    157480     4946.59
    157520     4948.15
    157560     4949.12
    157600     4950.73
    157640     4952.09
    157680     4952.93
    157720     4954.56
    157760     4956.35
    157800     4956.79
    157840     4958.43
    157880     4959.32
    157920     4960.92
    157960     4961.36
    158000     4962.95
    158040     4964.35
    158080     4965.61
    158120     4966.42
    158160     4968.22
    158200     4969.88
    158240     4971.12
    158280     4971.72
    158320     4973.26
    158360     4974.28
    158400     4975.86
    158440     4977.23
    158480     4978.06
    158520     4979.67
    158560     4981.47
    158600     4981.93
    158640     4983.56
    158680     4984.44
    158720     4986.04
    158760     4986.49
    158800     4988.07
    158840      4989.5
    158880     4990.74
    158920     4991.56
    158960     4993.33
    159000     4995.02
    159040     4996.26
    159080     4996.85
    159120      4998.4
    159160      4999.4
    159200     5001.01
    159240     5002.36
    159280     5003.19
    159320     5004.81
    159360     5006.59
    159400     5007.07
    159440     5008.69
    159480     5009.56
    159520     5011.18
    159560     5011.61
    159600     5013.21
    159640     5014.64
    159680     5015.88
    159720      5016.7
    159760     5018.48
    159800     5020.14
    159840     5021.39
    159880     5021.97
    159920     5023.54
    159960     5024.52
    160000     5026.15
    160040     5027.47
    160080     5028.29
    160120     5029.93
    160160     5031.75
    160200      5032.2
    160240     5033.82
    160280     5034.68
    160320     5036.31
    160360     5036.73
    160400     5038.33
    160440     5039.77
    160480     5040.99
    160520     5041.82
    160560     5043.61
    160600     5045.28
    160640     5046.52
    160680     5047.09
    160720     5048.65
    160760     5049.65
    160800     5051.28
    160840     5052.61
    160880     5053.43
    160920     5055.07
    160960     5056.89
    161000     5057.33
    161040     5058.94
    161080      5059.8
    161120     5061.44
    161160     5061.86
    161200     5063.44
    161240     5064.93
    161280     5066.14
    161320     5066.95
    161360     5068.74
    161400     5070.41
    161440     5071.67
    161480     5072.21
    161520     5073.78
    161560     5074.79
    161600     5076.42
    161640     5077.74
    161680     5078.56
    161720      5080.2
    161760     5082.03
    161800     5082.47
    161840     5084.06
    161880     5084.92
    161920     5086.58
    161960     5087.01
    162000     5088.58
    162040     5090.07
    162080     5091.29
    162120      5092.1
    162160     5093.88
    162200     5095.56
    162240     5096.81
    162280     5097.35
    162320     5098.95
    162360     5099.94
    162400     5101.54
    162440     5102.87
    162480     5103.68
    162520     5105.36
    162560     5107.16
    162600     5107.62
    162640     5109.22
    162680     5110.09
    162720     5111.74
    162760     5112.14
    162800     5113.75
    162840     5115.21
    162880     5116.45
    162920     5117.24
    162960     5119.03
    163000      5120.7
    163040     5121.97
    163080     5122.52
    163120      5124.1
    163160     5125.09
    163200     5126.69
    163240     5128.02
    163280     5128.83
    163320     5130.51
    163360     5132.34
    163400      5132.8
    163440     5134.37
    163480     5135.27
    163520     5136.92
    163560     5137.31
    163600      5138.9
    163640     5140.39
    163680     5141.63
    163720     5142.42
    163760     5144.17
    163800     5145.86
    163840     5147.14
    163880      5147.7
    163920     5149.26
    163960     5150.27
    164000     5151.84
    164040     5153.16
    164080     5153.99
    164120     5155.66
    164160      5157.5
    164200     5157.95
    164240     5159.54
    164280     5160.42
    164320     5162.09
    164360     5162.47
    164400     5164.02
    164440     5165.53
    164480     5166.78
    164520     5167.56
    164560     5169.33
    164600     5171.01
    164640      5172.3
    164680     5172.85
    164720     5174.45
    164760     5175.41
    164800     5177.02
    164840     5178.32
    164880     5179.13
    164920     5180.81
    164960     5182.62
    165000     5183.09
    165040     5184.69
    165080     5185.58
    165120     5187.23
    165160     5187.61
    165200     5189.15
    165240     5190.66
    165280     5191.93
    165320     5192.71
    165360     5194.46
    165400     5196.15
    165440     5197.44
    165480     5197.98
    165520      5199.6
    165560     5200.55
    165600     5202.15
    165640     5203.47
    165680     5204.25
    165720     5205.94
    165760     5207.79
    165800     5208.22
    165840     5209.82
    165880      5210.7
    165920     5212.38
    165960     5212.73
    166000     5214.28
    166040     5215.81
    166080     5217.07
    166120     5217.87
    166160     5219.59
    166200      5221.3
    166240     5222.57
    166280     5223.11
    166320     5224.75
    166360      5225.7
    166400     5227.29
    166440     5228.59
    166480     5229.37
    166520     5231.07
    166560     5232.94
    166600     5233.38
    166640     5234.96
    166680     5235.85
    166720     5237.53
    166760     5237.88
    166800     5239.45
    166840     5240.96
    166880     5242.19
    166920     5242.99
    166960     5244.74
    167000     5246.47
    167040     5247.72
    167080     5248.23
    167120      5249.9
    167160     5250.87
    167200     5252.44
    167240     5253.75
    167280     5254.51
    167320     5256.21
    167360     5258.08
    167400     5258.53
    167440      5260.1
    167480        5261
    167520     5262.67
    167560     5263.01
    167600     5264.62
    167640     5266.12
    167680     5267.35
    167720     5268.14
    167760      5269.9
    167800     5271.64
    167840     5272.86
    167880     5273.38
    167920     5275.05
    167960     5276.01
    168000     5277.59
    168040     5278.93
    168080      5279.7
    168120     5281.38
    168160     5283.27
    168200      5283.7
    168240     5285.27
    168280     5286.16
    168320     5287.82
    168360     5288.17
    168400     5289.79
    168440     5291.27
    168480     5292.51
    168520     5293.29
    168560     5295.05
    168600     5296.78
    168640     5298.02
    168680     5298.52
    168720     5300.19
    168760     5301.17
    168800     5302.78
    168840     5304.11
    168880     5304.84
    168920     5306.56
    168960     5308.44
    169000     5308.86
    169040     5310.44
    169080     5311.31
    169120     5312.98
    169160     5313.32
    169200     5314.93
    169240     5316.43
    169280     5317.69
    169320     5318.46
    169360     5320.21
    169400     5321.94
    169440     5323.21
    169480     5323.67
    169520     5325.36
    169560     5326.33
    169600     5327.94
    169640     5329.27
    169680        5330
    169720     5331.69
    169760     5333.59
    169800        5334
    169840     5335.61
    169880     5336.47
    169920     5338.13
    169960     5338.47
    170000      5340.1
    170040     5341.58
    170080     5342.83
    170120     5343.59
    170160     5345.35
    170200     5347.11
    170240     5348.37
    170280     5348.81
    170320     5350.51
    170360     5351.48
    170400     5353.09
    170440     5354.42
    170480     5355.13
    170520     5356.82
    170560     5358.73
    170600     5359.13
    170640     5360.73
    170680      5361.6
    170720     5363.28
    170760     5363.61
    170800     5365.22
    170840     5366.68
    170880     5367.95
    170920     5368.73
    170960     5370.47
    171000     5372.23
    171040     5373.49
    171080     5373.97
    171120     5375.65
    171160     5376.65
    171200     5378.24
    171240     5379.56
    171280     5380.29
    171320     5381.97
    171360      5383.9
    171400      5384.3
    171440     5385.88
    171480     5386.74
    171520     5388.44
    171560     5388.77
    171600     5390.38
    171640     5391.84
    171680     5393.11
    171720     5393.87
    171760     5395.61
    171800     5397.38
    171840     5398.62
    171880     5399.12
    171920     5400.81
    171960      5401.8
    172000     5403.39
    172040     5404.72
    172080     5405.45
    172120     5407.13
    172160     5409.05
    172200     5409.44
    172240     5411.04
    172280     5411.89
    172320      5413.6
    172360     5413.92
    172400     5415.54
    172440     5416.98
    172480     5418.27
    172520        5419
    172560     5420.75
    172600     5422.52
    172640     5423.75
    172680     5424.28
    172720     5425.93
    172760     5426.94
    172800     5428.54
    172840     5429.88
    172880     5430.58
    172920     5432.27
    172960     5434.19
    173000     5434.58
    173040     5436.18
    173080     5437.04
    173120     5438.73
    173160     5439.06
    173200     5440.68
    173240     5442.13
    173280     5443.41
    173320     5444.14
    173360     5445.89
    173400     5447.68
    173440      5448.9
    173480      5449.4
    173520     5451.06
    173560     5452.05
    173600     5453.68
    173640     5455.01
    173680     5455.71
    173720      5457.4
    173760     5459.32
    173800     5459.74
    173840     5461.32
    173880      5462.2
    173920     5463.86
    173960     5464.18
    174000     5465.82
    174040     5467.29
    174080     5468.54
    174120     5469.29
    174160     5471.02
    174200      5472.8
    174240     5474.03
    174280     5474.54
    174320     5476.19
    174360     5477.17
    174400     5478.81
    174440     5480.14
    174480     5480.85
    174520     5482.54
    174560     5484.46
    174600     5484.88
    174640     5486.46
    174680     5487.34
    174720     5488.98
    174760     5489.31
    174800     5490.96
    174840     5492.41
    174880     5493.66
    174920     5494.41
    174960     5496.15
    175000     5497.93
    175040     5499.15
    175080     5499.67
    175120     5501.31
    175160      5502.3
    175200     5503.93
    175240     5505.28
    175280     5505.98
    175320     5507.68
    175360     5509.62
    175400        5510
    175440      5511.6
    175480     5512.49
    175520     5514.14
    175560     5514.47
    175600      5516.1
    175640     5517.56
    175680      5518.8
    175720     5519.55
    175760     5521.29
    175800     5523.08
    175840     5524.29
    175880     5524.81
    175920     5526.44
    175960     5527.43
    176000     5529.07
    176040     5530.43
    176080     5531.13
    176120      5532.8
    176160     5534.75
    176200     5535.13
    176240     5536.74
    176280     5537.63
    176320     5539.29
    176360     5539.58
    176400     5541.22
    176440     5542.71
    176480     5543.95
    176520     5544.69
    176560     5546.42
    176600      5548.2
    176640     5549.42
    176680     5549.94
    176720     5551.59
    176760     5552.54
    176800     5554.21
    176840     5555.53
    176880     5556.27
    176920     5557.94
    176960      5559.9
    177000     5560.25
    177040     5561.87
    177080     5562.76
    177120     5564.42
    177160      5564.7
    177200     5566.35
    177240     5567.82
    177280     5569.05
    177320     5569.81
    177360     5571.54
    177400     5573.35
    177440     5574.56
    177480     5575.05
    177520     5576.71
    177560     5577.67
    177600     5579.31
    177640     5580.65
    177680      5581.4
    177720     5583.04
    177760     5585.07
    177800     5585.38
    177840     5586.98
    177880     5587.91
    177920     5589.56
    177960     5589.82
    178000     5591.49
    178040     5592.96
    178080     5594.21
    178120     5594.96
    178160     5596.67
    178200     5598.48
    178240     5599.69
    178280      5600.2
    178320     5601.86
    178360      5602.8
    178400     5604.47
    178440      5605.8
    178480     5606.56
    178520     5608.19
    178560     5610.24
    178600     5610.52
    178640     5612.14
    178680     5613.04
    178720      5614.7
    178760     5614.97
    178800     5616.62
    178840     5618.12
    178880     5619.35
    178920     5620.12
    178960     5621.84
    179000     5623.63
    179040     5624.83
    179080     5625.37
    179120     5627.01
    179160     5627.95
    179200     5629.65
    179240     5630.97
    179280     5631.74
    179320     5633.36
    179360      5635.4
    179400     5635.69
    179440     5637.31
    179480     5638.21
    179520     5639.87
    179560     5640.13
    179600     5641.81
    179640     5643.27
    179680      5644.5
    179720     5645.28
    179760        5647
    179800      5648.8
    179840     5649.99
    179880     5650.51
    179920     5652.17
    179960      5653.1
    180000     5654.81
    180040     5656.13
    180080     5656.88
    180120     5658.52
    180160     5660.57
    180200     5660.84
    180240     5662.48
    180280     5663.39
    180320     5665.05
    180360     5665.32
    180400     5666.98
    180440     5668.43
    180480     5669.67
    180520     5670.43
    180560     5672.17
    180600     5673.96
    180640     5675.17
    180680     5675.68
    180720     5677.33
    180760     5678.25
    180800     5679.97
    180840     5681.28
    180880     5682.03
    180920     5683.69
    180960     5685.72
    181000        5686
    181040     5687.64
    181080     5688.56
    181120     5690.23
    181160     5690.48
    181200     5692.14
    181240     5693.59
    181280     5694.84
    181320      5695.6
    181360     5697.31
    181400     5699.11
    181440     5700.35
    181480     5700.82
    181520      5702.5
    181560     5703.43
    181600     5705.16
    181640     5706.47
    181680     5707.19
    181720     5708.87
    181760     5710.88
    181800     5711.17
    181840     5712.83
    181880     5713.72
    181920     5715.42
    181960     5715.65
    182000     5717.33
    182040     5718.78
    182080     5720.02
    182120     5720.79
    182160     5722.47
    182200     5724.26
    182240     5725.55
    182280     5726.01
    182320     5727.68
    182360      5728.6
    182400     5730.32
    182440     5731.64
    182480     5732.36
    182520     5734.05
    182560     5736.06
    182600     5736.34
    182640        5738
    182680     5738.88
    182720     5740.62
    182760     5740.84
    182800     5742.54
    182840     5743.99
    182880     5745.21
    182920     5745.98
    182960     5747.66
    183000     5749.47
    183040     5750.72
    183080     5751.19
    183120     5752.87
    183160      5753.8
    183200     5755.51
    183240     5756.83
    183280     5757.53
    183320     5759.24
    183360     5761.24
    183400     5761.53
    183440     5763.19
    183480     5764.09
    183520     5765.81
    183560     5766.05
    183600     5767.74
    183640      5769.2
    183680     5770.43
    183720     5771.17
    183760     5772.83
    183800     5774.66
    183840     5775.92
    183880     5776.38
    183920     5778.09
    183960     5779.01
    184000     5780.69
    184040     5782.01
    184080     5782.71
    184120     5784.45
    184160     5786.43
    184200      5786.7
    184240      5788.4
    184280     5789.27
    184320     5791.03
    184360     5791.26
    184400     5792.93
    184440     5794.41
    184480      5795.6
    184520     5796.34
    184560     5798.01
    184600     5799.87
    184640     5801.13
    184680     5801.58
    184720     5803.29
    184760     5804.18
    184800     5805.89
    184840     5807.21
    184880      5807.9
    184920     5809.63
    184960     5811.62
    185000      5811.9
    185040      5813.6
    185080     5814.49
    185120     5816.22
    185160     5816.47
    185200     5818.15
    185240     5819.62
    185280     5820.77
    185320     5821.54
    185360      5823.2
    185400     5825.07
    185440     5826.32
    185480     5826.77
    185520     5828.47
    185560     5829.39
    185600     5831.12
    185640     5832.42
    185680     5833.12
    185720     5834.81
    185760     5836.82
    185800     5837.09
    185840     5838.78
    185880     5839.67
    185920     5841.42
    185960     5841.65
    186000     5843.33
    186040     5844.83
    186080     5845.96
    186120     5846.74
    186160     5848.37
    186200     5850.25
    186240     5851.52
    186280     5851.94
    186320     5853.68
    186360     5854.59
    186400     5856.32
    186440     5857.62
    186480     5858.33
    186520     5859.99
    186560     5862.02
    186600     5862.28
    186640     5864.01
    186680     5864.86
    186720     5866.62
    186760     5866.84
    186800     5868.52
    186840     5870.06
    186880     5871.16
    186920     5871.94
    186960     5873.57
    187000     5875.47
    187040     5876.73
    187080     5877.15
    187120     5878.88
    187160      5879.8
    187200     5881.52
    187240     5882.81
    187280     5883.54
    187320     5885.21
    187360     5887.21
    187400     5887.48
    187440     5889.22
    187480     5890.07
    187520     5891.83
    187560     5892.04
    187600     5893.71
    187640     5895.24
    187680     5896.33
    187720     5897.13
    187760     5898.75
    187800     5900.67
    187840     5901.96
    187880     5902.33
    187920     5904.06
    187960        5905
    188000     5906.73
    188040        5908
    188080     5908.73
    188120     5910.39
    188160     5912.39
    188200     5912.69
    188240     5914.37
    188280     5915.24
    188320     5917.02
    188360     5917.22
    188400     5918.88
    188440     5920.41
    188480      5921.5
    188520     5922.33
    188560     5923.96
    188600     5925.85
    188640     5927.15
    188680     5927.53
    188720     5929.23
    188760     5930.17
    188800      5931.9
    188840     5933.19
    188880     5933.91
    188920     5935.57
    188960     5937.58
    189000     5937.87
    189040     5939.55
    189080      5940.4
    189120      5942.2
    189160     5942.39
    189200     5944.06
    189240     5945.59
    189280     5946.67
    189320     5947.52
    189360     5949.14
    189400     5951.07
    189440     5952.34
    189480     5952.74
    189520     5954.42
    189560     5955.36
    189600     5957.12
    189640     5958.42
    189680     5959.14
    189720     5960.79
    189760      5962.8
    189800     5963.09
    189840     5964.74
    189880     5965.59
    189920     5967.42
    189960     5967.62
    190000     5969.26
    190040     5970.81
    190080      5971.9
    190120     5972.75
    190160     5974.35
    190200     5976.28
    190240     5977.55
    190280     5977.95
    190320     5979.63
    190360     5980.57
    190400     5982.35
    190440     5983.63
    190480     5984.35
    190520     5986.02
    190560     5988.03
    190600     5988.32
    190640     5989.97
    190680     5990.82
    190720     5992.64
    190760     5992.83
    190800     5994.48
    190840     5996.04
    190880     5997.13
    190920     5997.95
    190960     5999.55
    191000      6001.5
    191040     6002.78
    191080     6003.17
    191120     6004.85
    191160     6005.81
    191200     6007.56
    191240     6008.86
    191280     6009.56
    191320     6011.23
    191360     6013.26
    191400     6013.53
    191440      6015.2
    191480     6016.04
    191520     6017.86
    191560     6018.07
    191600     6019.68
    191640     6021.27
    191680     6022.35
    191720     6023.18
    191760     6024.77
    191800     6026.72
    191840     6027.99
    191880     6028.39
    191920     6030.05
    191960     6031.03
    192000     6032.76
    192040     6034.07
    192080      6034.8
    192120     6036.47
    192160     6038.49
    192200     6038.74
    192240     6040.41
    192280     6041.24
    192320     6043.08
    192360     6043.28
    192400     6044.89
    192440      6046.5
    192480     6047.58
    192520     6048.38
    192560        6050
    192600     6051.95
    192640     6053.23
    192680     6053.62
    192720     6055.32
    192760      6056.3
    192800     6058.02
    192840     6059.33
    192880     6060.04
    192920     6061.72
    192960     6063.76
    193000        6064
    193040     6065.67
    193080     6066.48
    193120     6068.33
    193160     6068.51
    193200     6070.13
    193240     6071.75
    193280     6072.83
    193320     6073.66
    193360     6075.27
    193400     6077.22
    193440     6078.46
    193480     6078.89
    193520      6080.6
    193560     6081.56
    193600     6083.28
    193640     6084.59
    193680     6085.29
    193720     6086.99
    193760     6089.02
    193800     6089.25
    193840     6090.93
    193880     6091.73
    193920      6093.6
    193960     6093.78
    194000      6095.4
    194040     6097.02
    194080     6098.05
    194120     6098.93
    194160      6100.5
    194200     6102.48
    194240     6103.72
    194280     6104.15
    194320     6105.83
    194360      6106.8
    194400     6108.54
    194440     6109.85
    194480     6110.54
    194520     6112.23
    194560     6114.25
    194600     6114.47
    194640     6116.17
    194680     6116.95
    194720     6118.82
    194760     6119.04
    194800     6120.66
    194840     6122.27
    194880     6123.31
    194920     6124.19
    194960     6125.75
    195000     6127.72
    195040     6128.97
    195080     6129.38
    195120      6131.1
    195160      6132.1
    195200     6133.81
    195240     6135.09
    195280     6135.77
    195320     6137.47
    195360     6139.48
    195400     6139.71
    195440     6141.44
    195480     6142.24
    195520     6144.06
    195560     6144.27
    195600      6145.9
    195640      6147.5
    195680     6148.55
    195720     6149.43
    195760     6150.99
    195800     6152.98
    195840     6154.22
    195880     6154.66
    195920     6156.35
    195960     6157.35
    196000     6159.05
    196040     6160.34
    196080     6161.02
    196120      6162.7
    196160     6164.72
    196200     6164.96
    196240     6166.69
    196280     6167.46
    196320     6169.31
    196360     6169.52
    196400     6171.13
    196440     6172.73
    196480     6173.82
    196520     6174.66
    196560     6176.23
    196600     6178.21
    196640      6179.5
    196680     6179.91
    196720      6181.6
    196760     6182.62
    196800      6184.3
    196840      6185.6
    196880     6186.29
    196920     6187.93
    196960     6189.98
    197000     6190.23
    197040     6191.92
    197080     6192.71
    197120     6194.56
    197160     6194.79
    197200     6196.37
    197240     6197.97
    197280     6199.06
    197320     6199.92
    197360     6201.48
    197400     6203.46
    197440     6204.78
    197480     6205.16
    197520     6206.86
    197560     6207.87
    197600     6209.54
    197640     6210.86
    197680     6211.53
    197720     6213.18
    197760     6215.24
    197800     6215.46
    197840     6217.18
    197880     6217.99
    197920     6219.81
    197960     6220.03
    198000      6221.6
    198040     6223.22
    198080      6224.3
    198120     6225.14
    198160     6226.69
    198200     6228.68
    198240     6230.04
    198280      6230.4
    198320     6232.11
    198360      6233.1
    198400     6234.76
    198440      6236.1
    198480     6236.78
    198520      6238.4
    198560     6240.48
    198600      6240.7
    198640     6242.43
    198680     6243.24
    198720     6245.07
    198760     6245.28
    198800     6246.84
    198840     6248.46
    198880     6249.56
    198920     6250.37
    198960     6251.94
    199000     6253.96
    199040     6255.28
    199080     6255.67
    199120     6257.35
    199160     6258.33
    199200     6259.99
    199240     6261.35
    199280     6262.01
    199320     6263.66
    199360     6265.73
    199400     6265.93
    199440     6267.69
    199480     6268.49
    199520     6270.33
    199560     6270.51
    199600     6272.06
    199640      6273.7
    199680      6274.8
    199720     6275.63
    199760     6277.18
    199800     6279.18
    199840     6280.52
    199880     6280.93
    199920     6282.56
    199960     6283.56
    200000      6285.2
    200040     6286.61
    200080     6287.23
    200120     6288.89
    200160     6290.94
    200200     6291.14
    200240     6292.91
    200280     6293.71
    200320     6295.54
    200360     6295.74
    200400     6297.27
    200440     6298.95
    200480     6300.06
    200520     6300.87
    200560      6302.4
    200600     6304.42
    200640     6305.73
    200680     6306.15
    200720     6307.79
    200760      6308.8
    200800     6310.43
    200840     6311.81
    200880     6312.47
    200920     6314.14
    200960     6316.16
    201000     6316.35
    201040     6318.15
    201080     6318.96
    201120     6320.78
    201160     6320.96
    201200     6322.51
    201240     6324.18
    201280     6325.29
    201320     6326.14
    201360     6327.64
    201400     6329.66
    201440     6330.97
    201480     6331.36
    201520     6333.02
    201560     6334.04
    201600     6335.69
    201640     6337.04
    201680     6337.71
    201720     6339.36
    201760     6341.41
    201800     6341.59
    201840     6343.38
    201880     6344.23
    201920     6346.03
    201960     6346.21
    202000     6347.75
    202040     6349.43
    202080     6350.53
    202120     6351.37
    202160     6352.87
    202200     6354.89
    202240      6356.2
    202280     6356.61
    202320     6358.26
    202360     6359.24
    202400     6360.92
    202440     6362.27
    202480     6362.94
    202520      6364.6
    202560     6366.65
    202600     6366.82
    202640      6368.6
    202680     6369.47
    202720     6371.27
    202760     6371.44
    202800     6372.97
    202840     6374.65
    202880      6375.8
    202920     6376.59
    202960     6378.09
    203000     6380.14
    203040     6381.47
    203080     6381.83
    203120      6383.5
    203160     6384.49
    203200     6386.17
    203240     6387.52
    203280     6388.18
    203320     6389.88
    203360      6391.9
    203400      6392.1
    203440     6393.87
    203480     6394.69
    203520     6396.52
    203560     6396.65
    203600     6398.21
    203640     6399.89
    203680     6401.03
    203720     6401.82
    203760     6403.32
    203800     6405.37
    203840     6406.69
    203880     6407.07
    203920     6408.73
    203960     6409.71
    204000     6411.38
    204040     6412.74
    204080     6413.38
    204120     6415.11
    204160     6417.15
    204200     6417.35
    204240     6419.09
    204280     6419.93
    204320     6421.73
    204360     6421.87
    204400     6423.46
    204440     6425.13
    204480     6426.29
    204520     6427.04
    204560     6428.57
    204600     6430.61
    204640     6431.94
    204680      6432.3
    204720     6433.96
    204760     6434.96
    204800     6436.62
    204840     6437.96
    204880     6438.62
    204920     6440.34
    204960     6442.42
    205000     6442.58
    205040     6444.33
    205080     6445.17
    205120     6446.96
    205160     6447.12
    205200     6448.68
    205240     6450.38
    205280     6451.56
    205320      6452.3
    205360     6453.82
    205400     6455.85
    205440      6457.2
    205480     6457.54
    205520     6459.18
    205560     6460.19
    205600     6461.87
    205640     6463.21
    205680     6463.85
    205720     6465.57
    205760     6467.67
    205800     6467.81
    205840     6469.54
    205880     6470.41
    205920     6472.19
    205960     6472.36
    206000     6473.93
    206040     6475.64
    206080     6476.79
    206120     6477.53
    206160     6479.07
    206200     6481.12
    206240     6482.46
    206280     6482.78
    206320     6484.43
    206360     6485.44
    206400     6487.11
    206440     6488.45
    206480      6489.1
    206520     6490.81
    206560      6492.9
    206600     6493.05
    206640      6494.8
    206680     6495.63
    206720     6497.43
    206760     6497.59
    206800     6499.17
    206840     6500.87
    206880     6502.01
    206920     6502.75
    206960     6504.29
    207000     6506.38
    207040     6507.74
    207080     6508.01
    207120     6509.65
    207160      6510.7
    207200      6512.4
    207240     6513.69
    207280     6514.36
    207320     6516.05
    207360     6518.14
    207400     6518.32
    207440     6520.06
    207480     6520.92
    207520     6522.71
    207560     6522.85
    207600     6524.43
    207640     6526.14
    207680     6527.26
    207720     6528.01
    207760     6529.55
    207800     6531.68
    207840     6532.98
    207880      6533.3
    207920     6534.92
    207960     6535.97
    208000     6537.65
    208040     6538.94
    208080     6539.64
    208120     6541.31
    208160      6543.4
    208200     6543.61
    208240     6545.33
    208280     6546.19
    208320     6547.99
    208360     6548.12
    208400      6549.7
    208440      6551.4
    208480     6552.56
    208520     6553.28
    208560     6554.81
    208600     6556.94
    208640     6558.27
    208680     6558.57
    208720     6560.18
    208760     6561.24
    208800      6562.9
    208840     6564.19
    208880      6564.9
    208920     6566.58
    208960     6568.63
    209000     6568.86
    209040     6570.59
    209080     6571.46
    209120     6573.28
    209160     6573.38
    209200     6574.93
    209240     6576.66
    209280     6577.83
    209320     6578.55
    209360     6580.07
    209400     6582.21
    209440     6583.53
    209480     6583.83
    209520     6585.47
    209560     6586.53
    209600     6588.19
    209640     6589.47
    209680     6590.17
    209720     6591.87
    209760     6593.93
    209800     6594.13
    209840     6595.87
    209880     6596.76
    209920     6598.55
    209960     6598.64
    210000      6600.2
    210040     6601.94
    210080     6603.09
    210120     6603.84
    210160     6605.33
    210200     6607.48
    210240     6608.83
    210280     6609.13
    210320     6610.76
    210360     6611.83
    210400     6613.47
    210440     6614.79
    210480     6615.44
    210520     6617.17
    210560     6619.18
    210600     6619.43
    210640     6621.16
    210680     6622.04
    210720     6623.83
    210760     6623.92
    210800     6625.48
    210840      6627.2
    210880     6628.37
    210920     6629.12
    210960     6630.58
    211000     6632.76
    211040     6634.11
    211080      6634.4
    211120     6636.03
    211160     6637.11
    211200     6638.75
    211240     6640.06
    211280     6640.71
    211320     6642.47
    211360     6644.48
    211400     6644.71
    211440     6646.43
    211480     6647.29
    211520      6649.1
    211560      6649.2
    211600     6650.75
    211640     6652.47
    211680     6653.63
    211720     6654.38
    211760     6655.84
    211800     6658.03
    211840      6659.4
    211880     6659.68
    211920      6661.3
    211960     6662.38
    212000     6664.02
    212040     6665.34
    212080     6665.96
    212120     6667.72
    212160     6669.73
    212200     6669.96
    212240     6671.69
    212280     6672.55
    212320     6674.36
    212360     6674.43
    212400     6676.01
    212440     6677.74
    212480     6678.87
    212520     6679.62
    212560     6681.08
    212600     6683.27
    212640     6684.69
    212680     6684.94
    212720     6686.55
    212760     6687.63
    212800     6689.26
    212840     6690.61
    212880     6691.23
    212920     6692.97
    212960     6694.99
    213000     6695.21
    213040     6696.91
    213080     6697.81
    213120     6699.61
    213160     6699.71
    213200     6701.28
    213240     6702.98
    213280     6704.13
    213320     6704.89
    213360     6706.31
    213400     6708.56
    213440     6709.92
    213480     6710.17
    213520     6711.83
    213560     6712.86
    213600     6714.52
    213640     6715.84
    213680     6716.49
    213720     6718.18
    213760     6720.24
    213800     6720.46
    213840     6722.14
    213880     6723.07
    213920     6724.88
    213960     6724.96
    214000      6726.5
    214040      6728.2
    214080     6729.38
    214120     6730.14
    214160     6731.57
    214200     6733.82
    214240     6735.16
    214280     6735.41
    214320      6737.1
    214360     6738.11
    214400     6739.77
    214440     6741.11
    214480     6741.75
    214520     6743.46
    214560     6745.51
    214600     6745.74
    214640      6747.4
    214680     6748.34
    214720     6750.16
    214760     6750.22
    214800     6751.76
    214840     6753.51
    214880     6754.65
    214920     6755.42
    214960     6756.84
    215000     6759.09
    215040     6760.47
    215080     6760.69
    215120     6762.39
    215160     6763.39
    215200     6765.03
    215240     6766.36
    215280        6767
    215320     6768.76
    215360     6770.79
    215400        6771
    215440     6772.68
    215480     6773.63
    215520     6775.48
    215560     6775.49
    215600     6777.03
    215640     6778.83
    215680     6779.93
    215720     6780.67
    215760     6782.12
    215800     6784.41
    215840     6785.75
    215880     6785.98
    215920     6787.71
    215960      6788.7
    216000     6790.31
    216040     6791.62
    216080     6792.25
    216120     6794.02
    216160     6796.09
    216200      6796.3
    216240     6797.95
    216280     6798.89
    216320     6800.78
    216360     6800.76
    216400     6802.34
    216440      6804.1
    216480      6805.2
    216520     6805.95
    216560      6807.4
    216600     6809.66
    216640     6811.03
    216680     6811.28
    216720     6812.98
    216760     6813.97
    216800     6815.56
    216840     6816.88
    216880     6817.51
    216920     6819.28
    216960     6821.37
    217000     6821.54
    217040     6823.21
    217080     6824.17
    217120     6826.04
    217160     6826.04
    217200      6827.6
    217240     6829.39
    217280     6830.46
    217320     6831.22
    217360     6832.66
    217400     6834.94
    217440     6836.31
    217480     6836.57
    217520     6838.24
    217560     6839.23
    217600      6840.8
    217640     6842.14
    217680      6842.8
    217720     6844.53
    217760     6846.64
    217800     6846.81
    217840     6848.46
    217880     6849.46
    217920     6851.34
    217960     6851.33
    218000     6852.88
    218040      6854.7
    218080     6855.75
    218120     6856.52
    218160     6857.97
    218200     6860.22
    218240     6861.58
    218280     6861.86
    218320     6863.52
    218360     6864.52
    218400      6866.1
    218440     6867.44
    218480     6868.11
    218520      6869.8
    218560     6871.93
    218600     6872.09
    218640     6873.75
    218680     6874.76
    218720     6876.59
    218760     6876.61
    218800     6878.17
    218840     6879.98
    218880     6881.03
    218920      6881.8
    218960     6883.23
    219000     6885.49
    219040     6886.84
    219080     6887.18
    219120     6888.78
    219160     6889.83
    219200     6891.37
    219240     6892.72
    219280     6893.36
    219320     6895.09
    219360     6897.23
    219400     6897.32
    219440     6899.02
    219480     6900.05
    219520     6901.83
    219560      6901.9
    219600     6903.45
    219640     6905.28
    219680     6906.32
    219720     6907.07
    219760     6908.49
    219800     6910.76
    219840     6912.09
    219880     6912.45
    219920     6914.03
    219960     6915.09
    220000     6916.64
    220040     6917.99
    220080     6918.61
    220120     6920.37
    220160     6922.53
    220200     6922.59
    220240     6924.29
    220280     6925.31
    220320     6927.12
    220360     6927.18
    220400     6928.74
    220440     6930.56
    220480     6931.57
    220520     6932.33
    220560     6933.75
    220600     6936.05
    220640     6937.38
    220680     6937.75
    220720     6939.33
    220760     6940.37
    220800     6941.92
    220840     6943.25
    220880     6943.86
    220920     6945.65
    220960      6947.8
    221000     6947.87
    221040     6949.55
    221080      6950.6
    221120     6952.43
    221160     6952.43
    221200     6954.01
    221240     6955.77
    221280     6956.82
    221320      6957.6
    221360     6959.01
    221400     6961.33
    221440     6962.67
    221480     6963.01
    221520     6964.61
    221560     6965.62
    221600     6967.21
    221640     6968.51
    221680     6969.15
    221720     6970.94
    221760     6973.07
    221800     6973.12
    221840     6974.83
    221880     6975.84
    221920     6977.73
    221960      6977.7
    222000     6979.28
    222040     6981.03
    222080      6982.1
    222120      6982.9
    222160     6984.27
    222200     6986.62
    222240     6987.93
    222280     6988.31
    222320     6989.88
    222360     6990.89
    222400     6992.47
    222440     6993.79
    222480     6994.44
    222520     6996.21
    222560     6998.37
    222600     6998.41
    222640      7000.1
    222680     7001.13
    222720     7003.01
    222760     7002.97
    222800     7004.54
    222840     7006.33
    222880     7007.39
    222920     7008.17
    222960     7009.57
    223000     7011.89
    223040     7013.23
    223080     7013.59
    223120     7015.18
    223160     7016.17
    223200     7017.75
    223240     7019.06
    223280     7019.75
    223320     7021.52
    223360     7023.68
    223400     7023.72
    223440     7025.39
    223480      7026.4
    223520     7028.32
    223560     7028.25
    223600     7029.85
    223640     7031.63
    223680      7032.7
    223720     7033.46
    223760     7034.87
    223800     7037.19
    223840     7038.54
    223880     7038.87
    223920     7040.47
    223960     7041.47
    224000     7043.04
    224040     7044.33
    224080        7045
    224120     7046.85
    224160     7048.97
    224200     7049.02
    224240     7050.68
    224280     7051.69
    224320     7053.67
    224360     7053.54
    224400     7055.16
    224440     7056.93
    224480        7058
    224520     7058.76
    224560     7060.19
    224600     7062.49
    224640     7063.85
    224680     7064.18
    224720     7065.77
    224760     7066.78
    224800     7068.37
    224840     7069.63
    224880      7070.3
    224920     7072.17
    224960     7074.31
    225000     7074.37
    225040     7076.02
    225080     7077.02
    225120     7078.99
    225160     7078.87
    225200     7080.47
    225240     7082.25
    225280     7083.31
    225320      7084.1
    225360     7085.49
    225400     7087.79
    225440     7089.18
    225480     7089.48
    225520     7091.07
    225560     7092.08
    225600     7093.71
    225640     7094.95
    225680     7095.59
    225720     7097.48
    225760     7099.63
    225800     7099.68
    225840     7101.35
    225880     7102.33
    225920     7104.32
    225960     7104.17
    226000      7105.8
    226040     7107.59
    226080     7108.64
    226120     7109.44
    226160     7110.82
    226200     7113.11
    226240     7114.53
    226280     7114.82
    226320     7116.41
    226360     7117.39
    226400     7119.03
    226440     7120.26
    226480     7120.96
    226520     7122.81
    226560        7125
    226600     7125.04
    226640     7126.72
    226680      7127.7
    226720     7129.68
    226760     7129.53
    226800     7131.14
    226840     7132.91
    226880     7134.02
    226920     7134.76
    226960     7136.16
    227000     7138.45
    227040     7139.85
    227080     7140.15
    227120     7141.74
    227160     7142.73
    227200     7144.36
    227240     7145.59
    227280     7146.27
    227320     7148.17
    227360     7150.32
    227400     7150.39
    227440     7152.04
    227480     7153.02
    227520        7155
    227560     7154.82
    227600     7156.49
    227640     7158.24
    227680     7159.33
    227720     7160.08
    227760      7161.5
    227800      7163.8
    227840     7165.21
    227880     7165.49
    227920     7167.08
    227960     7168.06
    228000     7169.71
    228040     7170.95
    228080      7171.6
    228120     7173.51
    228160     7175.67
    228200     7175.74
    228240     7177.37
    228280     7178.37
    228320     7180.33
    228360     7180.15
    228400     7181.79
    228440     7183.56
    228480     7184.66
    228520     7185.43
    228560     7186.85
    228600     7189.14
    228640     7190.53
    228680     7190.86
    228720     7192.42
    228760      7193.4
    228800     7195.05
    228840     7196.27
    228880     7196.93
    228920     7198.85
    228960     7201.04
    229000      7201.1
    229040     7202.73
    229080     7203.69
    229120     7205.68
    229160     7205.48
    229200     7207.12
    229240     7208.89
    229280     7209.99
    229320     7210.76
    229360     7212.18
    229400     7214.47
    229440     7215.86
    229480     7216.19
    229520     7217.76
    229560     7218.76
    229600      7220.4
    229640     7221.59
    229680     7222.24
    229720     7224.17
    229760     7226.37
    229800     7226.44
    229840     7228.05
    229880     7229.03
    229920     7231.02
    229960     7230.76
    230000     7232.43
    230040     7234.17
    230080     7235.31
    230120      7236.1
    230160      7237.5
    230200     7239.82
    230240      7241.2
    230280     7241.54
    230320      7243.1
    230360     7244.11
    230400     7245.73
    230440     7246.93
    230480     7247.54
    230520     7249.51
    230560     7251.69
    230600     7251.79
    230640     7253.39
    230680     7254.36
    230720     7256.35
    230760      7256.1
    230800     7257.76
    230840     7259.51
    230880     7260.65
    230920     7261.43
    230960     7262.83
    231000     7265.16
    231040      7266.5
    231080     7266.85
    231120     7268.42
    231160     7269.47
    231200     7271.07
    231240      7272.3
    231280     7272.87
    231320     7274.83
    231360     7277.01
    231400     7277.12
    231440     7278.74
    231480     7279.69
    231520     7281.69
    231560     7281.42
    231600      7283.1
    231640     7284.85
    231680     7286.01
    231720     7286.72
    231760     7288.18
    231800     7290.52
    231840     7291.85
    231880     7292.21
    231920     7293.77
    231960      7294.8
    232000     7296.37
    232040     7297.61
    232080     7298.21
    232120     7300.14
    232160     7302.33
    232200     7302.44
    232240     7304.06
    232280     7305.04
    232320        7307
    232360     7306.75
    232400     7308.41
    232440      7310.2
    232480     7311.35
    232520     7312.08
    232560     7313.48
    232600     7315.87
    232640     7317.18
    232680     7317.56
    232720     7319.08
    232760     7320.15
    232800     7321.71
    232840     7322.93
    232880     7323.53
    232920     7325.45
    232960     7327.68
    233000     7327.77
    233040      7329.4
    233080     7330.36
    233120     7332.34
    233160     7332.07
    233200     7333.75
    233240     7335.55
    233280     7336.68
    233320     7337.41
    233360      7338.8
    233400     7341.23
    233440     7342.51
    233480      7342.9
    233520     7344.45
    233560     7345.51
    233600     7347.05
    233640      7348.3
    233680     7348.86
    233720     7350.82
    233760     7353.03
    233800      7353.1
    233840     7354.75
    233880     7355.72
    233920     7357.71
    233960     7357.42
    234000     7359.08
    234040     7360.92
    234080     7362.02
    234120     7362.73
    234160     7364.17
    234200     7366.58
    234240     7367.87
    234280     7368.24
    234320     7369.79
    234360     7370.89
    234400     7372.44
    234440     7373.67
    234480     7374.22
    234520     7376.19
    234560     7378.44
    234600     7378.46
    234640     7380.14
    234680     7381.08
    234720     7383.05
    234760     7382.78
    234800     7384.44
    234840     7386.32
    234880     7387.43
    234920     7388.11
    234960     7389.54
    235000     7391.94
    235040     7393.27
    235080     7393.61
    235120     7395.18
    235160     7396.33
    235200     7397.84
    235240     7399.08
    235280     7399.62
    235320     7401.58
    235360      7403.8
    235400     7403.84
    235440     7405.51
    235480     7406.45
    235520     7408.42
    235560     7408.18
    235600     7409.85
    235640     7411.71
    235680     7412.81
    235720      7413.5
    235760     7414.92
    235800     7417.36
    235840     7418.64
    235880     7419.01
    235920     7420.57
    235960     7421.71
    236000     7423.27
    236040     7424.48
    236080     7425.07
    236120     7426.99
    236160     7429.19
    236200     7429.24
    236240     7430.91
    236280     7431.83
    236320     7433.83
    236360     7433.56
    236400     7435.25
    236440     7437.12
    236480      7438.2
    236520     7438.91
    236560     7440.28
    236600     7442.78
    236640     7444.06
    236680     7444.41
    236720     7445.97
    236760      7447.1
    236800     7448.64
    236840     7449.87
    236880     7450.44
    236920     7452.35
    236960     7454.59
    237000     7454.64
    237040     7456.31
    237080     7457.23
    237120     7459.19
    237160     7458.95
    237200     7460.64
    237240     7462.52
    237280      7463.6
    237320      7464.3
    237360     7465.67
    237400     7468.18
    237440     7469.48
    237480     7469.79
    237520     7471.36
    237560     7472.49
    237600     7474.01
    237640     7475.27
    237680     7475.85
    237720     7477.73
    237760     7479.96
    237800     7480.03
    237840     7481.72
    237880     7482.64
    237920     7484.59
    237960     7484.34
    238000     7486.03
    238040      7487.9
    238080     7488.99
    238120     7489.69
    238160     7491.07
    238200     7493.59
    238240     7494.88
    238280     7495.22
    238320     7496.74
    238360     7497.92
    238400     7499.43
    238440     7500.63
    238480     7501.25
    238520     7503.13
    238560     7505.36
    238600     7505.41
    238640     7507.09
    238680     7508.05
    238720     7509.98
    238760     7509.71
    238800     7511.45
    238840      7513.3
    238880     7514.39
    238920      7515.1
    238960     7516.45
    239000     7518.99
    239040     7520.28
    239080     7520.64
    239120     7522.14
    239160     7523.33
    239200     7524.79
    239240     7526.03
    239280     7526.63
    239320     7528.52
    239360      7530.8
    239400     7530.82
    239440     7532.49
    239480     7533.47
    239520     7535.44
    239560     7535.08
    239600     7536.85
    239640     7538.72
    239680      7539.8
    239720     7540.47
    239760     7541.84
    239800     7544.41
    239840     7545.66
    239880     7546.04
    239920     7547.55
    239960     7548.73
    240000     7550.23
    240040     7551.45
    240080     7552.02
    240120     7553.98
    240160     7556.18
    240200     7556.21
    240240     7557.91
    240280     7558.88
    240320     7560.84
    240360     7560.46
    240400     7562.25
    240440     7564.09
    240480     7565.19
    240520     7565.86
    240560     7567.22
    240600     7569.82
    240640     7571.03
    240680     7571.48
    240720     7572.96
    240760     7574.16
    240800     7575.64
    240840     7576.83
    240880     7577.43
    240920     7579.41
    240960     7581.61
    241000      7581.6
    241040      7583.3
    241080     7584.29
    241120     7586.23
    241160     7585.88
    241200     7587.67
    241240     7589.52
    241280     7590.64
    241320      7591.3
    241360     7592.63
    241400     7595.25
    241440     7596.44
    241480     7596.85
    241520     7598.39
    241560     7599.58
    241600     7601.04
    241640     7602.23
    241680     7602.82
    241720     7604.79
    241760     7607.04
    241800     7607.04
    241840     7608.76
    241880     7609.67
    241920     7611.66
    241960     7611.31
    242000     7613.06
    242040     7614.94
    242080     7616.07
    242120     7616.74
    242160     7618.08
    242200     7620.71
    242240     7621.87
    242280     7622.26
    242320     7623.82
    242360     7625.01
    242400     7626.46
    242440     7627.63
    242480     7628.23
    242520     7630.25
    242560     7632.49
    242600     7632.47
    242640     7634.19
    242680     7635.09
    242720     7637.08
    242760     7636.73
    242800     7638.47
    242840     7640.39
    242880     7641.51
    242920     7642.15
    242960      7643.5
    243000     7646.13
    243040     7647.28
    243080     7647.67
    243120     7649.24
    243160     7650.43
    243200     7651.87
    243240     7653.04
    243280     7653.65
    243320     7655.69
    243360     7657.92
    243400     7657.86
    243440     7659.62
    243480     7660.52
    243520     7662.48
    243560     7662.16
    243600     7663.87
    243640     7665.82
    243680      7666.9
    243720     7667.56
    243760     7668.91
    243800     7671.55
    243840     7672.71
    243880     7673.04
    243920     7674.69
    243960     7675.86
    244000     7677.31
    244040      7678.5
    244080     7679.11
    244120     7681.14
    244160     7683.42
    244200     7683.32
    244240     7685.09
    244280     7685.96
    244320     7687.98
    244360     7687.57
    244400     7689.28
    244440     7691.28
    244480     7692.31
    244520     7692.96
    244560     7694.38
    244600     7696.97
    244640     7698.16
    244680     7698.48
    244720     7700.13
    244760     7701.28
    244800     7702.77
    244840     7703.94
    244880     7704.56
    244920      7706.6
    244960     7708.87
    245000     7708.75
    245040     7710.52
    245080     7711.41
    245120     7713.43
    245160     7713.02
    245200     7714.71
    245240     7716.71
    245280     7717.72
    245320     7718.42
    245360     7719.82
    245400     7722.44
    245440     7723.59
    245480     7723.93
    245520     7725.61
    245560     7726.72
    245600     7728.22
    245640     7729.37
    245680        7730
    245720     7732.04
    245760      7734.3
    245800     7734.19
    245840     7735.95
    245880     7736.87
    245920     7738.87
    245960     7738.46
    246000      7740.1
    246040     7742.15
    246080     7743.16
    246120     7743.87
    246160     7745.24
    246200     7747.85
    246240     7749.05
    246280      7749.4
    246320     7751.07
    246360     7752.15
    246400     7753.66
    246440     7754.85
    246480     7755.46
    246520     7757.51
    246560     7759.75
    246600     7759.65
    246640     7761.43
    246680     7762.31
    246720     7764.34
    246760     7763.92
    246800     7765.58
    246840     7767.59
    246880     7768.61
    246920     7769.32
    246960      7770.7
    247000     7773.31
    247040      7774.5
    247080     7774.89
    247120     7776.54
    247160     7777.63
    247200     7779.13
    247240     7780.32
    247280     7780.96
    247320     7782.98
    247360     7785.24
    247400     7785.12
    247440     7786.92
    247480     7787.81
    247520     7789.82
    247560      7789.4
    247600     7791.03
    247640     7793.08
    247680     7794.03
    247720     7794.78
    247760     7796.18
    247800     7798.77
    247840     7799.96
    247880     7800.39
    247920     7802.05
    247960     7803.11
    248000     7804.64
    248040      7805.8
    248080     7806.42
    248120     7808.45
    248160     7810.74
    248200     7810.62
    248240     7812.38
    248280     7813.31
    248320     7815.27
    248360     7814.88
    248400      7816.5
    248440     7818.55
    248480     7819.51
    248520     7820.19
    248560     7821.68
    248600     7824.24
    248640     7825.45
    248680     7825.87
    248720     7827.55
    248760     7828.59
    248800      7830.1
    248840     7831.27
    248880      7831.9
    248920     7833.93
    248960     7836.21
    249000     7836.08
    249040     7837.87
    249080      7838.8
    249120     7840.81
    249160     7840.35
    249200     7841.96
    249240     7844.05
    249280     7844.98
    249320     7845.69
    249360     7847.14
    249400     7849.71
    249440     7850.92
    249480     7851.32
    249520     7853.05
    249560     7854.07
    249600     7855.61
    249640     7856.77
    249680      7857.4
    249720     7859.41
    249760      7861.7
    249800     7861.54
    249840     7863.32
    249880     7864.24
    249920     7866.28
    249960     7865.81
    250000     7867.44
    250040     7869.58
    250080     7870.45
    250120     7871.14
    250160      7872.6
    250200     7875.18
    250240     7876.39
    250280     7876.78
    250320     7878.56
    250360     7879.58
    250400     7881.11
    250440     7882.24
    250480     7882.89
    250520     7884.93
    250560     7887.14
    250600        7887
    250640     7888.79
    250680     7889.72
    250720     7891.72
    250760     7891.26
    250800      7892.9
    250840     7895.04
    250880     7895.89
    250920     7896.62
    250960     7898.05
    251000     7900.63
    251040     7901.88
    251080     7902.27
    251120     7904.06
    251160     7905.04
    251200      7906.6
    251240     7907.68
    251280     7908.36
    251320      7910.4
    251360      7912.6
    251400     7912.47
    251440     7914.27
    251480     7915.14
    251520     7917.17
    251560      7916.7
    251600     7918.37
    251640      7920.5
    251680     7921.35
    251720     7922.07
    251760     7923.51
    251800     7926.12
    251840     7927.34
    251880     7927.71
    251920     7929.53
    251960     7930.49
    252000     7932.03
    252040     7933.13
    252080     7933.77
    252120     7935.84
    252160     7938.06
    252200     7937.94
    252240     7939.76
    252280     7940.59
    252320     7942.68
    252360     7942.16
    252400     7943.86
    252440     7945.97
    252480     7946.84
    252520     7947.56
    252560     7948.98
    252600     7951.59
    252640      7952.8
    252680     7953.17
    252720     7955.01
    252760     7955.96
    252800     7957.46
    252840     7958.57
    252880     7959.23
    252920     7961.31
    252960     7963.53
    253000     7963.41
    253040     7965.25
    253080     7966.06
    253120     7968.19
    253160     7967.64
    253200     7969.35
    253240     7971.42
    253280     7972.32
    253320     7973.07
    253360     7974.54
    253400     7977.07
    253440     7978.32
    253480     7978.69
    253520      7980.5
    253560     7981.43
    253600     7982.99
    253640      7984.1
    253680     7984.72
    253720     7986.78
    253760     7989.03
    253800     7988.92
    253840     7990.74
    253880     7991.55
    253920     7993.68
    253960     7993.16
    254000     7994.86
    254040     7996.94
    254080     7997.86
    254120     7998.55
    254160     8000.04
    254200     8002.52
    254240     8003.83
    254280     8004.22
    254320     8006.05
    254360     8006.93
    254400     8008.49
    254440     8009.56
    254480     8010.17
    254520      8012.3
    254560     8014.55
    254600     8014.42
    254640     8016.26
    254680     8017.04
    254720     8019.15
    254760     8018.64
    254800     8020.38
    254840     8022.42
    254880     8023.32
    254920     8024.06
    254960     8025.55
    255000     8028.03
    255040     8029.33
    255080     8029.73
    255120     8031.58
    255160     8032.44
    255200     8033.97
    255240      8035.1
    255280     8035.65
    255320     8037.82
    255360     8040.05
    255400     8039.95
    255440     8041.83
    255480      8042.6
    255520     8044.68
    255560     8044.14
    255600     8045.87
    255640     8047.96
    255680     8048.85
    255720     8049.59
    255760     8051.08
    255800     8053.59
    255840     8054.85
    255880     8055.23
    255920      8057.1
    255960     8057.93
    256000     8059.48
    256040      8060.6
    256080     8061.18
    256120     8063.36
    256160     8065.52
    256200     8065.43
    256240     8067.31
    256280      8068.1
    256320     8070.19
    256360     8069.64
    256400     8071.34
    256440     8073.41
    256480     8074.34
    256520     8075.07
    256560     8076.56
    256600     8079.08
    256640     8080.35
    256680     8080.69
    256720     8082.58
    256760      8083.4
    256800     8084.92
    256840     8086.07
    256880     8086.66
    256920     8088.84
    256960        8091
    257000      8090.9
    257040     8092.77
    257080     8093.57
    257120     8095.65
    257160     8095.13
    257200     8096.83
    257240     8098.91
    257280     8099.81
    257320      8100.5
    257360     8102.03
    257400     8104.58
    257440     8105.87
    257480     8106.15
    257520     8108.05
    257560     8108.87
    257600     8110.38
    257640     8111.53
    257680     8112.15
    257720     8114.34
    257760     8116.45
    257800     8116.37
    257840     8118.24
    257880     8119.05
    257920     8121.11
    257960     8120.62
    258000      8122.3
    258040     8124.38
    258080      8125.3
    258120     8125.98
    258160      8127.5
    258200     8130.04
    258240     8131.35
    258280     8131.63
    258320     8133.49
    258360     8134.35
    258400     8135.88
    258440     8136.99
    258480     8137.62
    258520     8139.82
    258560     8141.94
    258600     8141.86
    258640     8143.74
    258680     8144.52
    258720     8146.57
    258760     8146.11
    258800     8147.81
    258840     8149.87
    258880     8150.78
    258920     8151.46
    258960     8152.95
    259000     8155.49
    259040     8156.84
    259080     8157.13
    259120     8158.96
    259160     8159.86
    259200     8161.38
    259240     8162.49
    259280     8163.11
    259320     8165.29
    259360     8167.42
    259400     8167.34
    259440     8169.23
    259480     8170.01
    259520     8172.06
    259560     8171.58
    259600     8173.25
    259640     8175.34
    259680     8176.25
    259720     8176.91
    259760     8178.45
    259800        8181
    259840      8182.3
    259880     8182.58
    259920     8184.45
    259960     8185.35
    260000     8186.91
    260040     8187.95
    260080     8188.58
    260120     8190.79
    260160     8192.91
    260200     8192.84
    260240     8194.75
    260280     8195.47
    260320     8197.56
    260360     8197.08
    260400     8198.78
    260440     8200.84
    260480     8201.76
    260520     8202.38
    260560     8203.95
    260600     8206.53
    260640     8207.77
    260680     8208.08
    260720     8209.95
    260760     8210.84
    260800     8212.39
    260840     8213.44
    260880     8214.07
    260920     8216.31
    260960     8218.42
    261000     8218.37
    261040     8220.24
    261080     8220.96
    261120     8223.07
    261160     8222.58
    261200     8224.28
    261240     8226.39
    261280     8227.29
    261320     8227.91
    261360     8229.45
    261400     8232.06
    261440     8233.26
    261480     8233.59
    261520     8235.46
    261560     8236.32
    261600      8237.9
    261640     8238.98
    261680     8239.57
    261720     8241.83
    261760     8243.93
    261800     8243.92
    261840     8245.78
    261880     8246.48
    261920      8248.6
    261960     8248.11
    262000     8249.79
    262040     8251.91
    262080     8252.81
    262120     8253.43
    262160     8254.98
    262200     8257.57
    262240     8258.82
    262280      8259.1
    262320     8261.01
    262360     8261.84
    262400     8263.43
    262440     8264.53
    262480     8265.06
    262520     8267.39
    262560     8269.45
    262600     8269.46
    262640     8271.28
    262680     8272.02
    262720     8274.12
    262760     8273.63
    262800      8275.3
    262840     8277.45
    262880     8278.34
    262920     8278.96
    262960     8280.54
    263000     8283.07
    263040     8284.34
    263080     8284.65
    263120     8286.56
    263160      8287.4
    263200     8288.97
    263240     8290.06
    263280      8290.6
    263320     8292.92
    263360     8294.99
    263400     8295.03
    263440     8296.81
    263480     8297.56
    263520     8299.67
    263560     8299.11
    263600     8300.82
    263640     8302.95
    263680     8303.88
    263720     8304.48
    263760     8306.03
    263800     8308.61
    263840     8309.86
    263880     8310.19
    263920     8312.12
    263960     8312.93
    264000      8314.5
    264040     8315.61
    264080     8316.12
    264120     8318.48
    264160     8320.53
    264200     8320.55
    264240     8322.35
    264280     8323.11
    264320      8325.2
    264360     8324.67
    264400     8326.34
    264440     8328.48
    264480     8329.44
    264520     8330.02
    264560      8331.6
    264600     8334.14
    264640     8335.41
    264680     8335.73
    264720     8337.64
    264760     8338.49
    264800     8340.02
    264840      8341.1
    264880     8341.61
    264920     8344.01
    264960     8346.05
    265000     8346.04
    265040     8347.87
    265080     8348.61
    265120     8350.72
    265160      8350.2
    265200     8351.86
    265240     8353.99
    265280     8354.98
    265320     8355.55
    265360     8357.08
    265400     8359.66
    265440     8360.95
    265480     8361.22
    265520     8363.17
    265560     8363.98
    265600     8365.57
    265640     8366.62
    265680     8367.13
    265720     8369.55
    265760     8371.57
    265800     8371.55
    265840     8373.44
    265880     8374.13
    265920     8376.28
    265960     8375.74
    266000     8377.42
    266040     8379.46
    266080     8380.48
    266120     8381.07
    266160      8382.6
    266200      8385.2
    266240     8386.44
    266280     8386.72
    266320      8388.7
    266360      8389.5
    266400     8391.11
    266440     8392.16
    266480     8392.66
    266520     8395.06
    266560     8397.08
    266600     8397.09
    266640     8398.95
    266680     8399.65
    266720      8401.8
    266760     8401.25
    266800     8402.96
    266840     8404.99
    266880     8406.01
    266920     8406.61
    266960     8408.13
    267000     8410.71
    267040     8411.98
    267080     8412.25
    267120     8414.25
    267160     8415.05
    267200     8416.66
    267240     8417.69
    267280     8418.19
    267320     8420.61
    267360     8422.64
    267400     8422.59
    267440     8424.49
    267480     8425.18
    267520     8427.29
    267560     8426.79
    267600     8428.49
    267640     8430.52
    267680     8431.54
    267720     8432.15
    267760     8433.68
    267800     8436.21
    267840     8437.51
    267880     8437.75
    267920     8439.79
    267960      8440.6
    268000     8442.19
    268040     8443.24
    268080     8443.74
    268120     8446.15
    268160     8448.19
    268200     8448.12
    268240     8450.05
    268280     8450.76
    268320     8452.85
    268360     8452.36
    268400     8454.02
    268440     8456.07
    268480      8457.1
    268520     8457.67
    268560     8459.25
    268600     8461.78
    268640     8463.08
    268680     8463.33
    268720     8465.34
    268760     8466.13
    268800      8467.7
    268840     8468.79
    268880     8469.29
    268920      8471.7
    268960     8473.72
    269000     8473.67
    269040     8475.62
    269080     8476.28
    269120     8478.37
    269160     8477.89
    269200     8479.56
    269240     8481.64
    269280     8482.62
    269320     8483.22
    269360     8484.81
    269400     8487.29
    269440     8488.56
    269480     8488.91
    269520     8490.91
    269560      8491.7
    269600     8493.25
    269640     8494.35
    269680     8494.82
    269720     8497.21
    269760     8499.29
    269800      8499.2
    269840     8501.14
    269880      8501.8
    269920     8503.92
    269960     8503.44
    270000     8505.07
    270040     8507.21
    270080     8508.15
    270120      8508.8
    270160     8510.33
    270200     8512.88
    270240     8514.13
    270280     8514.48
    270320     8516.43
    270360     8517.24
    270400     8518.79
    270440     8519.86
    270480     8520.35
    270520     8522.75
    270560     8524.83
    270600     8524.73
    270640     8526.68
    270680     8527.38
    270720     8529.47
    270760     8528.95
    270800     8530.64
    270840     8532.73
    270880     8533.68
    270920     8534.35
    270960     8535.91
    271000      8538.4
    271040      8539.7
    271080     8540.01
    271120     8541.98
    271160     8542.78
    271200     8544.35
    271240     8545.41
    271280     8545.87
    271320     8548.28
    271360     8550.34
    271400      8550.3
    271440     8552.23
    271480     8552.93
    271520     8555.01
    271560     8554.49
    271600     8556.17
    271640     8558.28
    271680     8559.25
    271720     8559.84
    271760     8561.45
    271800     8563.95
    271840      8565.2
    271880     8565.53
    271920     8567.54
    271960     8568.28
    272000      8569.9
    272040     8570.94
    272080     8571.35
    272120      8573.8
    272160     8575.88
    272200     8575.81
    272240     8577.78
    272280     8578.47
    272320     8580.57
    272360     8580.03
    272400     8581.69
    272440     8583.83
    272480     8584.79
    272520     8585.37
    272560     8586.97
    272600     8589.49
    272640     8590.75
    272680     8591.09
    272720     8593.05
    272760     8593.84
    272800     8595.42
    272840     8596.44
    272880     8596.91
    272920     8599.36
    272960     8601.43
    273000     8601.35
    273040     8603.31
    273080        8604
    273120      8606.1
    273160     8605.59
    273200     8607.24
    273240     8609.37
    273280     8610.37
    273320     8610.89
    273360     8612.49
    273400     8615.06
    273440      8616.3
    273480     8616.63
    273520     8618.59
    273560     8619.39
    273600     8620.98
    273640     8621.98
    273680     8622.41
    273720     8624.92
    273760     8626.98
    273800     8626.88
    273840     8628.82
    273880     8629.58
    273920     8631.67
    273960     8631.15
    274000     8632.79
    274040     8634.93
    274080     8635.91
    274120     8636.43
    274160     8638.03
    274200      8640.6
    274240     8641.83
    274280     8642.16
    274320     8644.13
    274360     8644.94
    274400     8646.52
    274440     8647.56
    274480     8647.94
    274520     8650.48
    274560     8652.51
    274600     8652.42
    274640      8654.4
    274680     8655.13
    274720      8657.2
    274760     8656.72
    274800     8658.34
    274840     8660.46
    274880     8661.45
    274920     8661.98
    274960     8663.57
    275000     8666.18
    275040     8667.39
    275080     8667.71
    275120     8669.68
    275160     8670.48
    275200     8672.07
    275240     8673.14
    275280     8673.54
    275320     8676.02
    275360     8678.07
    275400     8677.96
    275440     8679.93
    275480     8680.68
    275520     8682.77
    275560     8682.25
    275600      8683.9
    275640        8686
    275680     8687.01
    275720     8687.51
    275760     8689.12
    275800      8691.7
    275840     8692.95
    275880     8693.27
    275920     8695.23
    275960     8695.98
    276000     8697.62
    276040     8698.67
    276080     8699.08
    276120      8701.6
    276160     8703.61
    276200     8703.54
    276240     8705.49
    276280     8706.21
    276320     8708.33
    276360     8707.81
    276400     8709.42
    276440     8711.54
    276480     8712.57
    276520     8713.07
    276560     8714.64
    276600     8717.27
    276640      8718.5
    276680     8718.84
    276720     8720.81
    276760     8721.54
    276800     8723.17
    276840     8724.23
    276880     8724.66
    276920     8727.16
    276960     8729.19
    277000     8729.08
    277040        8731
    277080     8731.77
    277120     8733.84
    277160     8733.37
    277200     8734.94
    277240      8737.1
    277280     8738.15
    277320     8738.62
    277360     8740.19
    277400     8742.81
    277440     8744.06
    277480     8744.37
    277520     8746.34
    277560      8747.1
    277600     8748.71
    277640      8749.8
    277680     8750.21
    277720     8752.67
    277760     8754.71
    277800     8754.61
    277840     8756.55
    277880     8757.29
    277920     8759.35
    277960     8758.91
    278000      8760.5
    278040     8762.67
    278080     8763.65
    278120     8764.18
    278160     8765.75
    278200     8768.33
    278240     8769.58
    278280     8769.88
    278320     8771.86
    278360     8772.66
    278400     8774.25
    278440     8775.33
    278480     8775.73
    278520     8778.23
    278560     8780.27
    278600     8780.08
    278640     8782.08
    278680      8782.8
    278720     8784.88
    278760     8784.43
    278800        8786
    278840     8788.19
    278880      8789.2
    278920     8789.68
    278960     8791.31
    279000     8793.85
    279040     8795.08
    279080     8795.42
    279120     8797.39
    279160     8798.18
    279200     8799.78
    279240     8800.85
    279280     8801.23
    279320     8803.76
    279360     8805.82
    279400     8805.58
    279440     8807.64
    279480     8808.31
    279520     8810.42
    279560     8809.99
    279600     8811.53
    279640     8813.69
    279680     8814.75
    279720      8815.2
    279760     8816.82
    279800     8819.37
    279840     8820.58
    279880     8820.94
    279920     8822.93
    279960     8823.74
    280000     8825.35
    280040     8826.39
    280080     8826.78
    280120     8829.29
    280160     8831.35
    280200     8831.11
    280240     8833.19
    280280     8833.85
    280320     8835.96
    280360     8835.53
    280400      8837.1
    280440      8839.2
    280480     8840.33
    280520     8840.76
    280560     8842.35
    280600     8844.97
    280640     8846.09
    280680     8846.44
    280720     8848.44
    280760      8849.3
    280800     8850.92
    280840      8851.9
    280880     8852.29
    280920     8854.82
    280960     8856.87
    281000     8856.68
    281040     8858.73
    281080     8859.42
    281120     8861.47
    281160     8861.04
    281200     8862.62
    281240     8864.71
    281280     8865.83
    281320      8866.3
    281360     8867.85
    281400     8870.53
    281440     8871.62
    281480     8871.95
    281520        8874
    281560     8874.86
    281600     8876.48
    281640     8877.41
    281680     8877.83
    281720     8880.35
    281760     8882.43
    281800     8882.24
    281840     8884.28
    281880     8884.92
    281920     8887.02
    281960     8886.58
    282000     8888.17
    282040     8890.28
    282080      8891.4
    282120     8891.83
    282160     8893.39
    282200     8896.06
    282240     8897.14
    282280     8897.49
    282320      8899.6
    282360     8900.42
    282400        8902
    282440     8902.97
    282480     8903.39
    282520     8905.87
    282560     8907.93
    282600     8907.81
    282640     8909.85
    282680     8910.45
    282720     8912.55
    282760     8912.12
    282800     8913.74
    282840     8915.83
    282880     8916.95
    282920     8917.36
    282960     8918.94
    283000     8921.62
    283040     8922.69
    283080     8923.05
    283120     8925.15
    283160     8925.99
    283200     8927.57
    283240     8928.53
    283280     8928.94
    283320     8931.47
    283360     8933.51
    283400     8933.35
    283440     8935.42
    283480     8936.03
    283520     8938.11
    283560     8937.68
    283600     8939.32
    283640     8941.42
    283680     8942.52
    283720     8942.91
    283760     8944.52
    283800      8947.2
    283840     8948.27
    283880     8948.64
    283920     8950.74
    283960     8951.57
    284000     8953.16
    284040     8954.13
    284080     8954.55
    284120     8957.05
    284160     8959.05
    284200     8958.92
    284240     8961.02
    284280     8961.59
    284320     8963.71
    284360     8963.26
    284400     8964.91
    284440     8966.99
    284480      8968.1
    284520     8968.46
    284560      8970.1
    284600     8972.79
    284640     8973.84
    284680     8974.19
    284720     8976.32
    284760     8977.12
    284800     8978.71
    284840      8979.7
    284880     8980.17
    284920     8982.64
    284960     8984.67
    285000      8984.5
    285040     8986.64
    285080     8987.15
    285120     8989.31
    285160     8988.84
    285200      8990.5
    285240     8992.61
    285280     8993.64
    285320     8994.05
    285360     8995.74
    285400     8998.35
    285440     8999.41
    285480     8999.79
    285520     9001.85
    285560     9002.74
    285600     9004.32
    285640     9005.28
    285680     9005.74
    285720     9008.23
    285760     9010.24
    285800     9010.06
    285840     9012.17
    285880     9012.75
    285920     9014.89
    285960     9014.44
    286000     9016.04
    286040     9018.17
    286080     9019.19
    286120     9019.62
    286160     9021.28
    286200     9023.93
    286240     9024.95
    286280      9025.3
    286320     9027.39
    286360     9028.31
    286400     9029.83
    286440     9030.86
    286480     9031.26
    286520      9033.8
    286560     9035.81
    286600     9035.63
    286640     9037.74
    286680     9038.31
    286720     9040.44
    286760     9039.97
    286800     9041.63
    286840     9043.75
    286880     9044.75
    286920     9045.15
    286960     9046.82
    287000     9049.51
    287040      9050.5
    287080     9050.86
    287120     9052.98
    287160     9053.88
    287200     9055.39
    287240     9056.44
    287280      9056.8
    287320     9059.36
    287360     9061.39
    287400     9061.15
    287440      9063.3
    287480     9063.82
    287520     9066.02
    287560     9065.54
    287600      9067.2
    287640     9069.31
    287680     9070.33
    287720     9070.64
    287760     9072.38
    287800     9075.07
    287840     9076.06
    287880      9076.4
    287920     9078.53
    287960     9079.41
    288000     9080.99
    288040        9082
    288080     9082.35
    288120     9084.95
    288160     9086.99
    288200     9086.73
    288240     9088.88
    288280     9089.37
    288320     9091.59
    288360      9091.1
    288400     9092.76
    288440     9094.89
    288480     9095.91
    288520     9096.23
    288560     9097.95
    288600     9100.63
    288640     9101.65
    288680     9101.99
    288720     9104.12
    288760     9104.96
    288800     9106.58
    288840     9107.62
    288880     9107.94
    288920     9110.55
    288960     9112.59
    289000      9112.3
    289040     9114.46
    289080     9114.92
    289120     9117.17
    289160     9116.69
    289200     9118.31
    289240     9120.51
    289280     9121.47
    289320      9121.8
    289360     9123.53
    289400     9126.22
    289440     9127.26
    289480     9127.58
    289520     9129.71
    289560     9130.55
    289600     9132.18
    289640     9133.15
    289680     9133.52
    289720     9136.16
    289760     9138.12
    289800     9137.86
    289840     9140.04
    289880     9140.51
    289920     9142.74
    289960     9142.28
    290000     9143.91
    290040     9146.06
    290080     9147.06
    290120     9147.42
    290160     9149.13
    290200     9151.79
    290240      9152.8
    290280     9153.15
    290320      9155.3
    290360     9156.16
    290400     9157.77
    290440     9158.75
    290480      9159.1
    290520      9161.7
    290560     9163.68
    290600     9163.42
    290640      9165.6
    290680     9166.08
    290720     9168.32
    290760     9167.83
    290800     9169.47
    290840     9171.65
    290880     9172.63
    290920     9172.98
    290960      9174.7
    291000     9177.34
    291040     9178.41
    291080     9178.71
    291120     9180.89
    291160     9181.75
    291200     9183.34
    291240     9184.35
    291280     9184.69
    291320     9187.31
    291360     9189.28
    291400     9188.97
    291440      9191.2
    291480     9191.64
    291520     9193.91
    291560     9193.41
    291600     9195.06
    291640     9197.21
    291680     9198.18
    291720     9198.53
    291760     9200.28
    291800     9202.92
    291840     9204.01
    291880      9204.3
    291920     9206.46
    291960     9207.32
    292000     9208.95
    292040     9209.89
    292080     9210.29
    292120     9212.89
    292160     9214.84
    292200     9214.54
    292240     9216.77
    292280     9217.24
    292320     9219.48
    292360        9219
    292400     9220.67
    292440     9222.79
    292480     9223.78
    292520     9224.12
    292560     9225.84
    292600     9228.52
    292640     9229.61
    292680     9229.89
    292720     9232.04
    292760     9232.87
    292800     9234.57
    292840     9235.42
    292880      9235.9
    292920     9238.47
    292960     9240.42
    293000     9240.14
    293040     9242.35
    293080     9242.79
    293120     9245.04
    293160     9244.56
    293200     9246.25
    293240     9248.36
    293280     9249.35
    293320     9249.69
    293360     9251.43
    293400     9254.09
    293440     9255.19
    293480     9255.46
    293520     9257.61
    293560     9258.44
    293600     9260.14
    293640     9260.99
    293680     9261.47
    293720     9264.07
    293760     9266.04
    293800     9265.73
    293840      9267.9
    293880     9268.35
    293920     9270.59
    293960     9270.15
    294000     9271.84
    294040     9273.93
    294080     9274.92
    294120     9275.24
    294160     9276.97
    294200     9279.68
    294240      9280.8
    294280     9281.04
    294320     9283.16
    294360     9283.98
    294400     9285.71
    294440     9286.53
    294480     9287.05
    294520     9289.63
    294560     9291.65
    294600     9291.33
    294640     9293.48
    294680     9293.93
    294720     9296.13
    294760     9295.71
    294800     9297.37
    294840      9299.5
    294880     9300.51
    294920     9300.81
    294960     9302.54
    295000     9305.23
    295040     9306.39
    295080     9306.63
    295120     9308.71
    295160     9309.53
    295200     9311.22
    295240     9312.09
    295280     9312.62
    295320     9315.21
    295360     9317.22
    295400      9316.9
    295440     9319.07
    295480     9319.51
    295520     9321.71
    295560     9321.28
    295600     9322.95
    295640      9325.1
    295680     9326.06
    295720     9326.37
    295760     9328.11
    295800     9330.81
    295840     9331.96
    295880     9332.17
    295920     9334.24
    295960     9335.07
    296000     9336.81
    296040     9337.64
    296080     9338.21
    296120     9340.78
    296160     9342.78
    296200     9342.47
    296240     9344.62
    296280     9345.05
    296320     9347.28
    296360     9346.81
    296400     9348.48
    296440     9350.65
    296480     9351.58
    296520      9351.9
    296560     9353.64
    296600     9356.36
    296640     9357.53
    296680     9357.67
    296720      9359.8
    296760     9360.62
    296800     9362.36
    296840     9363.18
    296880     9363.76
    296920     9366.33
    296960     9368.32
    297000     9368.06
    297040     9370.16
    297080     9370.58
    297120     9372.81
    297160     9372.37
    297200     9374.03
    297240     9376.21
    297280     9377.16
    297320     9377.42
    297360      9379.2
    297400     9381.93
    297440     9383.09
    297480     9383.22
    297520     9385.38
    297560     9386.18
    297600     9387.93
    297640     9388.77
    297680     9389.28
    297720     9391.85
    297760      9393.9
    297800     9393.62
    297840     9395.73
    297880      9396.1
    297920     9398.43
    297960     9397.96
    298000     9399.61
    298040     9401.76
    298080     9402.71
    298120     9402.99
    298160     9404.73
    298200      9407.5
    298240     9408.65
    298280     9408.77
    298320     9410.94
    298360     9411.72
    298400      9413.5
    298440     9414.32
    298480     9414.84
    298520     9417.42
    298560     9419.47
    298600      9419.2
    298640     9421.29
    298680     9421.63
    298720     9424.02
    298760     9423.57
    298800     9425.19
    298840     9427.29
    298880     9428.32
    298920     9428.57
    298960     9430.28
    299000     9433.08
    299040     9434.16
    299080     9434.34
    299120     9436.48
    299160     9437.25
    299200     9439.04
    299240     9439.84
    299280     9440.41
    299320     9442.96
    299360        9445
    299400     9444.75
    299440      9446.8
    299480     9447.21
    299520     9449.51
    299560     9449.08
    299600     9450.72
    299640     9452.82
    299680     9453.84
    299720     9454.08
    299760     9455.76
    299800     9458.63
    299840     9459.71
    299880     9459.88
    299920     9462.01
    299960     9462.75
    300000     9464.59
    300040      9465.4
    300080     9465.98
    300120     9468.47
    300160     9470.53
    300200      9470.3
    300240      9472.3
    300280     9472.73
    300320     9475.04
    300360     9474.61
    300400     9476.22
    300440     9478.37
    300480     9479.39
    300520     9479.63
    300560     9481.32
    300600     9484.17
    300640     9485.28
    300680     9485.42
    300720     9487.54
    300760     9488.34
    300800     9490.15
    300840     9490.93
    300880     9491.54
    300920     9494.06
    300960     9496.11
    301000     9495.87
    301040     9497.83
    301080     9498.26
    301120     9500.64
    301160     9500.21
    301200     9501.77
    301240     9503.92
    301280      9504.9
    301320     9505.19
    301360     9506.86
    301400     9509.69
    301440     9510.83
    301480        9511
    301520     9513.11
    301560     9513.89
    301600     9515.69
    301640     9516.51
    301680      9517.1
    301720     9519.61
    301760     9521.67
    301800     9521.39
    301840     9523.36
    301880     9523.74
    301920      9526.2
    301960     9525.76
    302000     9527.35
    302040     9529.47
    302080     9530.41
    302120     9530.73
    302160     9532.36
    302200     9535.26
    302240     9536.35
    302280     9536.57
    302320     9538.64
    302360     9539.46
    302400     9541.26
    302440     9542.05
    302480     9542.69
    302520     9545.16
    302560     9547.26
    302600     9546.93
    302640     9548.93
    302680     9549.32
    302720     9551.75
    302760     9551.31
    302800     9552.89
    302840     9554.96
    302880     9555.92
    302920     9556.27
    302960     9557.94
    303000     9560.82
    303040     9561.95
    303080      9562.1
    303120     9564.19
    303160     9565.02
    303200     9566.84
    303240      9567.6
    303280     9568.29
    303320      9570.7
    303360     9572.86
    303400     9572.46
    303440     9574.46
    303480     9574.89
    303520     9577.29
    303560     9576.89
    303600     9578.48
    303640     9580.49
    303680     9581.44
    303720     9581.81
    303760      9583.5
    303800     9586.42
    303840     9587.51
    303880     9587.66
    303920     9589.76
    303960     9590.55
    304000     9592.41
    304040     9593.17
    304080     9593.87
    304120     9596.29
    304160      9598.4
    304200        9598
    304240     9600.06
    304280     9600.43
    304320     9602.87
    304360     9602.48
    304400     9604.05
    304440     9606.09
    304480     9607.02
    304520     9607.33
    304560     9609.08
    304600     9611.98
    304640     9613.13
    304680     9613.26
    304720     9615.39
    304760     9616.14
    304800     9618.02
    304840     9618.78
    304880      9619.5
    304920     9621.88
    304960     9623.99
    305000     9623.64
    305040     9625.64
    305080        9626
    305120     9628.48
    305160     9628.08
    305200     9629.66
    305240     9631.66
    305280     9632.61
    305320     9632.83
    305360     9634.59
    305400     9637.56
    305440     9638.67
    305480     9638.83
    305520     9640.95
    305560     9641.67
    305600      9643.6
    305640     9644.34
    305680     9645.04
    305720     9647.44
    305760     9649.57
    305800     9649.21
    305840     9651.25
    305880     9651.57
    305920     9654.02
    305960     9653.65
    306000     9655.26
    306040     9657.21
    306080     9658.21
    306120     9658.41
    306160     9660.21
    306200     9663.15
    306240     9664.28
    306280     9664.43
    306320     9666.53
    306360     9667.24
    306400     9669.15
    306440     9669.93
    306480     9670.58
    306520        9673
    306560     9675.15
    306600     9674.79
    306640     9676.84
    306680     9677.16
    306720     9679.62
    306760     9679.22
    306800     9680.83
    306840     9682.78
    306880     9683.77
    306920     9683.98
    306960     9685.79
    307000      9688.7
    307040     9689.85
    307080     9689.98
    307120     9692.13
    307160     9692.81
    307200     9694.72
    307240     9695.55
    307280     9696.21
    307320     9698.63
    307360     9700.76
    307400     9700.33
    307440     9702.45
    307480     9702.76
    307520      9705.2
    307560      9704.8
    307600     9706.39
    307640     9708.38
    307680     9709.36
    307720      9709.6
    307760     9711.41
    307800     9714.29
    307840     9715.44
    307880     9715.57
    307920     9717.68
    307960      9718.4
    308000     9720.34
    308040     9721.13
    308080     9721.82
    308120     9724.19
    308160     9726.32
    308200      9725.9
    308240     9728.04
    308280     9728.34
    308320     9730.77
    308360     9730.39
    308400     9731.98
    308440     9733.91
    308480     9734.94
    308520     9735.19
    308560        9737
    308600     9739.88
    308640     9741.05
    308680     9741.16
    308720     9743.26
    308760     9744.01
    308800     9745.88
    308840     9746.74
    308880     9747.41
    308920     9749.76
    308960      9751.9
    309000     9751.51
    309040      9753.6
    309080     9753.93
    309120     9756.36
    309160     9755.96
    309200     9757.59
    309240     9759.45
    309280     9760.48
    309320     9760.71
    309360     9762.57
    309400     9765.42
    309440     9766.61
    309480     9766.78
    309520     9768.84
    309560     9769.59
    309600     9771.48
    309640     9772.32
    309680     9772.97
    309720     9775.29
    309760     9777.46
    309800     9777.06
    309840     9779.18
    309880     9779.46
    309920     9781.91
    309960     9781.51
    310000     9783.17
    310040        9785
    310080     9786.02
    310120     9786.29
    310160     9788.15
    310200     9790.99
    310240     9792.18
    310280     9792.32
    310320     9794.44
    310360     9795.18
    310400     9797.03
    310440      9797.9
    310480     9798.54
    310520     9800.88
    310560     9803.06
    310600     9802.63
    310640     9804.78
    310680     9805.03
    310720      9807.5
    310760     9807.11
    310800     9808.79
    310840      9810.6
    310880     9811.55
    310920     9811.88
    310960     9813.73
    311000     9816.58
    311040     9817.78
    311080     9817.95
    311120     9820.04
    311160     9820.76
    311200     9822.64
    311240      9823.5
    311280     9824.17
    311320     9826.47
    311360     9828.72
    311400     9828.21
    311440      9830.4
    311480      9830.6
    311520     9833.17
    311560     9832.72
    311600     9834.37
    311640     9836.18
    311680     9837.08
    311720     9837.48
    311760     9839.32
    311800     9842.12
    311840     9843.35
    311880     9843.55
    311920     9845.63
    311960     9846.33
    312000     9848.23
    312040      9849.1
    312080     9849.78
    312120     9852.04
    312160     9854.31
    312200     9853.85
    312240     9855.99
    312280     9856.16
    312320     9858.72
    312360     9858.26
    312400     9859.87
    312440     9861.73
    312480     9862.65
    312520     9863.04
    312560     9864.86
    312600     9867.65
    312640     9868.89
    312680     9869.11
    312720     9871.19
    312760     9871.84
    312800     9873.74
    312840     9874.65
    312880     9875.37
    312920     9877.63
    312960     9879.88
    313000     9879.42
    313040     9881.56
    313080     9881.74
    313120     9884.29
    313160     9883.82
    313200     9885.42
    313240     9887.27
    313280      9888.2
    313320     9888.61
    313360     9890.41
    313400     9893.21
    313440     9894.46
    313480     9894.67
    313520     9896.77
    313560     9897.46
    313600     9899.27
    313640     9900.23
    313680     9900.93
    313720     9903.21
    313760     9905.44
    313800     9904.97
    313840     9907.17
    313880      9907.3
    313920     9909.84
    313960     9909.38
    314000        9911
    314040     9912.86
    314080     9913.72
    314120     9914.19
    314160     9915.97
    314200     9918.77
    314240     9920.04
    314280     9920.27
    314320     9922.31
    314360     9923.03
    314400     9924.82
    314440     9925.84
    314480     9926.51
    314520     9928.79
    314560     9931.02
    314600     9930.56
    314640     9932.73
    314680     9932.87
    314720     9935.43
    314760     9934.96
    314800     9936.56
    314840     9938.43
    314880     9939.23
    314920     9939.77
    314960     9941.54
    315000     9944.36
    315040     9945.62
    315080     9945.86
    315120     9947.92
    315160     9948.58
    315200     9950.43
    315240     9951.45
    315280     9952.02
    315320     9954.38
    315360     9956.65
    315400     9956.15
    315440     9958.29
    315480     9958.46
    315520     9961.04
    315560     9960.51
    315600     9962.16
    315640     9963.97
    315680     9964.85
    315720     9965.37
    315760     9967.13
    315800     9969.95
    315840     9971.22
    315880     9971.46
    315920     9973.54
    315960     9974.28
    316000     9976.04
    316040     9977.06
    316080     9977.62
    316120     9979.99
    316160     9982.28
    316200     9981.74
    316240     9983.92
    316280     9984.09
    316320     9986.64
    316360     9986.17
    316400     9987.77
    316440      9989.6
    316480     9990.47
    316520     9990.97
    316560     9992.71
    316600     9995.54
    316640     9996.82
    316680     9997.08
    316720     9999.16
    316760     9999.91
    316800     10001.7
    316840     10002.6
    316880     10003.2
    316920     10005.6
    316960     10007.9
    317000     10007.3
    317040     10009.5
    317080     10009.7
    317120     10012.3
    317160     10011.8
    317200     10013.4
    317240     10015.2
    317280     10016.1
    317320     10016.6
    317360     10018.3
    317400     10021.2
    317440     10022.5
    317480     10022.7
    317520     10024.8
    317560     10025.5
    317600     10027.3
    317640     10028.3
    317680     10028.9
    317720     10031.3
    317760     10033.5
    317800     10032.9
    317840     10035.1
    317880     10035.3
    317920     10037.9
    317960     10037.3
    318000       10039
    318040     10040.8
    318080     10041.7
    318120     10042.2
    318160       10044
    318200     10046.8
    318240     10048.1
    318280     10048.3
    318320     10050.4
    318360     10051.1
    318400       10053
    318440     10053.9
    318480     10054.5
    318520     10056.9
    318560     10059.1
    318600     10058.6
    318640     10060.8
    318680       10061
    318720     10063.5
    318760       10063
    318800     10064.7
    318840     10066.4
    318880     10067.3
    318920     10067.8
    318960     10069.6
    319000     10072.4
    319040     10073.7
    319080       10074
    319120       10076
    319160     10076.7
    319200     10078.6
    319240     10079.5
    319280     10080.1
    319320     10082.5
    319360     10084.7
    319400     10084.2
    319440     10086.4
    319480     10086.6
    319520     10089.2
    319560     10088.6
    319600     10090.3
    319640     10092.1
    319680     10092.9
    319720     10093.5
    319760     10095.2
    319800       10098
    319840     10099.4
    319880     10099.5
    319920     10101.6
    319960     10102.3
    320000     10104.3
    320040     10105.2
    320080     10105.8
    320120     10108.1
    320160     10110.3
    320200     10109.8
    320240     10112.1
    320280     10112.3
    320320     10114.8
    320360     10114.3
    320400     10115.9
    320440     10117.7
    320480     10118.5
    320520     10119.1
    320560     10120.9
    320600     10123.6
    320640       10125
    320680     10125.1
    320720     10127.2
    320760     10127.9
    320800     10129.8
    320840     10130.8
    320880     10131.4
    320920     10133.8
    320960       10136
    321000     10135.4
    321040     10137.7
    321080     10137.9
    321120     10140.4
    321160     10139.9
    321200     10141.5
    321240     10143.3
    321280     10144.1
    321320     10144.7
    321360     10146.5
    321400     10149.3
    321440     10150.6
    321480     10150.7
    321520     10152.9
    321560     10153.6
    321600     10155.5
    321640     10156.4
    321680     10157.1
    321720     10159.4
    321760     10161.6
    321800       10161
    321840     10163.3
    321880     10163.5
    321920       10166
    321960     10165.6
    322000     10167.1
    322040       10169
    322080     10169.7
    322120     10170.3
    322160     10172.2
    322200     10174.9
    322240     10176.3
    322280     10176.3
    322320     10178.5
    322360     10179.2
    322400     10181.1
    322440       10182
    322480     10182.7
    322520       10185
    322560     10187.2
    322600     10186.6
    322640       10189
    322680     10189.1
    322720     10191.7
    322760     10191.2
    322800     10192.7
    322840     10194.6
    322880     10195.3
    322920     10195.9
    322960     10197.8
    323000     10200.6
    323040     10201.9
    323080       10202
    323120     10204.1
    323160     10204.9
    323200     10206.8
    323240     10207.6
    323280     10208.4
    323320     10210.6
    323360     10212.8
    323400     10212.2
    323440     10214.6
    323480     10214.7
    323520     10217.3
    323560     10216.8
    323600     10218.4
    323640     10220.2
    323680     10220.9
    323720     10221.6
    323760     10223.5
    323800     10226.2
    323840     10227.6
    323880     10227.6
    323920     10229.7
    323960     10230.4
    324000     10232.4
    324040     10233.3
    324080       10234
    324120     10236.3
    324160     10238.5
    324200     10237.8
    324240     10240.2
    324280     10240.4
    324320     10242.8
    324360     10242.5
    324400     10244.1
    324440     10245.9
    324480     10246.6
    324520     10247.2
    324560     10249.1
    324600     10251.9
    324640     10253.3
    324680     10253.2
    324720     10255.3
    324760     10256.1
    324800       10258
    324840       10259
    324880     10259.6
    324920     10261.9
    324960     10264.1
    325000     10263.5
    325040     10265.9
    325080       10266
    325120     10268.5
    325160     10268.1
    325200     10269.7
    325240     10271.5
    325280     10272.2
    325320     10272.8
    325360     10274.8
    325400     10277.6
    325440       10279
    325480     10278.9
    325520       10281
    325560     10281.8
    325600     10283.8
    325640     10284.6
    325680     10285.3
    325720     10287.5
    325760     10289.8
    325800     10289.1
    325840     10291.6
    325880     10291.6
    325920     10294.2
    325960     10293.8
    326000     10295.4
    326040     10297.1
    326080     10297.9
    326120     10298.5
    326160     10300.5
    326200     10303.3
    326240     10304.7
    326280     10304.6
    326320     10306.6
    326360     10307.4
    326400     10309.4
    326440     10310.3
    326480     10310.9
    326520     10313.2
    326560     10315.5
    326600     10314.8
    326640     10317.2
    326680     10317.3
    326720     10319.9
    326760     10319.5
    326800       10321
    326840     10322.9
    326880     10323.6
    326920     10324.2
    326960     10326.1
    327000     10328.9
    327040     10330.4
    327080     10330.2
    327120     10332.3
    327160     10333.1
    327200     10335.1
    327240       10336
    327280     10336.6
    327320     10338.9
    327360     10341.2
    327400     10340.5
    327440     10342.9
    327480     10343.1
    327520     10345.5
    327560     10345.2
    327600     10346.7
    327640     10348.5
    327680     10349.3
    327720     10349.9
    327760     10351.8
    327800     10354.5
    327840       10356
    327880     10355.9
    327920       10358
    327960     10358.8
    328000     10360.8
    328040     10361.7
    328080     10362.3
    328120     10364.5
    328160     10366.9
    328200     10366.1
    328240     10368.6
    328280     10368.7
    328320     10371.2
    328360     10370.9
    328400     10372.4
    328440     10374.2
    328480       10375
    328520     10375.6
    328560     10377.4
    328600     10380.3
    328640     10381.8
    328680     10381.6
    328720     10383.7
    328760     10384.5
    328800     10386.5
    328840     10387.4
    328880     10387.9
    328920     10390.2
    328960     10392.6
    329000     10391.8
    329040     10394.2
    329080     10394.3
    329120     10396.9
    329160     10396.5
    329200       10398
    329240     10399.9
    329280     10400.6
    329320     10401.3
    329360     10403.1
    329400     10405.9
    329440     10407.4
    329480     10407.2
    329520     10409.3
    329560     10410.2
    329600     10412.1
    329640       10413
    329680     10413.6
    329720     10415.9
    329760     10418.2
    329800     10417.4
    329840     10419.9
    329880       10420
    329920     10422.6
    329960     10422.1
    330000     10423.6
    330040     10425.5
    330080     10426.3
    330120     10426.9
    330160     10428.7
    330200     10431.6
    330240     10433.1
    330280     10432.9
    330320       10435
    330360     10435.8
    330400     10437.8
    330440     10438.6
    330480     10439.2
    330520     10441.5
    330560     10443.8
    330600     10443.1
    330640     10445.5
    330680     10445.7
    330720     10448.2
    330760     10447.7
    330800     10449.3
    330840     10451.2
    330880       10452
    330920     10452.6
    330960     10454.4
    331000     10457.2
    331040     10458.8
    331080     10458.5
    331120     10460.6
    331160     10461.4
    331200     10463.4
    331240     10464.4
    331280     10464.9
    331320     10467.2
    331360     10469.5
    331400     10468.7
    331440     10471.2
    331480     10471.3
    331520     10473.9
    331560     10473.4
    331600     10474.9
    331640     10476.8
    331680     10477.6
    331720     10478.3
    331760       10480
    331800     10482.9
    331840     10484.4
    331880     10484.2
    331920     10486.3
    331960     10487.1
    332000       10489
    332040       10490
    332080     10490.5
    332120     10492.8
    332160     10495.1
    332200     10494.4
    332240     10496.8
    332280     10496.9
    332320     10499.5
    332360       10499
    332400     10500.6
    332440     10502.5
    332480     10503.2
    332520     10503.9
    332560     10505.6
    332600     10508.5
    332640       10510
    332680     10509.8
    332720     10511.9
    332760     10512.7
    332800     10514.7
    332840     10515.6
    332880     10516.1
    332920     10518.4
    332960     10520.8
    333000       10520
    333040     10522.4
    333080     10522.6
    333120     10525.1
    333160     10524.7
    333200     10526.2
    333240       10528
    333280     10528.8
    333320     10529.5
    333360     10531.2
    333400     10534.1
    333440     10535.7
    333480     10535.4
    333520     10537.5
    333560     10538.3
    333600     10540.3
    333640     10541.3
    333680     10541.7
    333720       10544
    333760     10546.4
    333800     10545.6
    333840       10548
    333880     10548.2
    333920     10550.7
    333960     10550.3
    334000     10551.8
    334040     10553.7
    334080     10554.5
    334120     10555.1
    334160     10556.8
    334200     10559.8
    334240     10561.3
    334280     10561.1
    334320     10563.1
    334360       10564
    334400       10566
    334440     10566.9
    334480     10567.3
    334520     10569.6
    334560     10572.1
    334600     10571.3
    334640     10573.7
    334680     10573.8
    334720     10576.4
    334760     10575.9
    334800     10577.4
    334840     10579.2
    334880     10580.1
    334920     10580.7
    334960     10582.4
    335000     10585.4
    335040       10587
    335080     10586.7
    335120     10588.8
    335160     10589.6
    335200     10591.6
    335240     10592.5
    335280     10592.9
    335320     10595.2
    335360     10597.7
    335400     10596.8
    335440     10599.3
    335480     10599.5
    335520     10601.9
    335560     10601.5
    335600     10603.1
    335640     10604.8
    335680     10605.7
    335720     10606.3
    335760       10608
    335800       10611
    335840     10612.6
    335880     10612.2
    335920     10614.4
    335960     10615.2
    336000     10617.2
    336040     10618.1
    336080     10618.5
    336120     10620.8
    336160     10623.3
    336200     10622.4
    336240     10624.9
    336280     10625.1
    336320     10627.6
    336360     10627.1
    336400     10628.7
    336440     10630.4
    336480     10631.4
    336520     10631.9
    336560     10633.6
    336600     10636.6
    336640     10638.1
    336680     10637.8
    336720       10640
    336760     10640.8
    336800     10642.8
    336840     10643.7
    336880     10644.1
    336920     10646.4
    336960     10648.9
    337000     10648.1
    337040     10650.5
    337080     10650.7
    337120     10653.1
    337160     10652.7
    337200     10654.2
    337240       10656
    337280       10657
    337320     10657.5
    337360     10659.1
    337400     10662.2
    337440     10663.7
    337480     10663.5
    337520     10665.6
    337560     10666.4
    337600     10668.4
    337640     10669.3
    337680     10669.7
    337720       10672
    337760     10674.5
    337800     10673.6
    337840     10676.1
    337880     10676.3
    337920     10678.7
    337960     10678.2
    338000     10679.8
    338040     10681.6
    338080     10682.6
    338120     10683.1
    338160     10684.7
    338200     10687.8
    338240     10689.3
    338280     10689.1
    338320     10691.2
    338360       10692
    338400     10694.1
    338440     10694.9
    338480     10695.3
    338520     10697.6
    338560     10700.1
    338600     10699.2
    338640     10701.7
    338680     10701.9
    338720     10704.3
    338760     10703.8
    338800     10705.4
    338840     10707.2
    338880     10708.2
    338920     10708.8
    338960     10710.2
    339000     10713.4
    339040     10714.9
    339080     10714.7
    339120     10716.8
    339160     10717.5
    339200     10719.7
    339240     10720.5
    339280     10720.9
    339320     10723.2
    339360     10725.7
    339400     10724.8
    339440     10727.3
    339480     10727.5
    339520       10730
    339560     10729.4
    339600       10731
    339640     10732.9
    339680     10733.8
    339720     10734.4
    339760     10735.8
    339800       10739
    339840     10740.5
    339880     10740.3
    339920     10742.4
    339960     10743.2
    340000     10745.3
    340040       10746
    340080     10746.5
    340120     10748.8
    340160     10751.4
    340200     10750.5
    340240     10752.9
    340280     10753.1
    340320     10755.6
    340360       10755
    340400     10756.6
    340440     10758.5
    340480     10759.5
    340520       10760
    340560     10761.4
    340600     10764.6
    340640     10766.1
    340680     10765.9
    340720     10768.1
    340760     10768.8
    340800       10771
    340840     10771.7
    340880     10772.1
    340920     10774.5
    340960     10777.1
    341000     10776.1
    341040     10778.5
    341080     10778.7
    341120     10781.2
    341160     10780.7
    341200     10782.2
    341240     10784.1
    341280       10785
    341320     10785.6
    341360       10787
    341400     10790.2
    341440     10791.7
    341480     10791.5
    341520     10793.7
    341560     10794.4
    341600     10796.5
    341640     10797.3
    341680     10797.7
    341720       10800
    341760     10802.7
    341800     10801.7
    341840     10804.1
    341880     10804.4
    341920     10806.8
    341960     10806.2
    342000     10807.7
    342040     10809.7
    342080     10810.6
    342120     10811.2
    342160     10812.6
    342200     10815.8
    342240     10817.3
    342280     10817.1
    342320     10819.3
    342360     10819.9
    342400     10822.1
    342440       10823
    342480     10823.3
    342520     10825.7
    342560     10828.3
    342600     10827.3
    342640     10829.8
    342680       10830
    342720     10832.4
    342760     10831.9
    342800     10833.3
    342840     10835.3
    342880     10836.3
    342920     10836.9
    342960     10838.2
    343000     10841.4
    343040     10842.9
    343080     10842.7
    343120     10844.8
    343160     10845.6
    343200     10847.7
    343240     10848.6
    343280     10848.9
    343320     10851.3
    343360     10853.9
    343400     10852.9
    343440     10855.4
    343480     10855.7
    343520       10858
    343560     10857.5
    343600     10858.9
    343640     10860.9
    343680     10861.9
    343720     10862.5
    343760     10863.8
    343800       10867
    343840     10868.5
    343880     10868.3
    343920     10870.4
    343960     10871.2
    344000     10873.4
    344040     10874.2
    344080     10874.5
    344120     10876.9
    344160     10879.5
    344200     10878.5
    344240       10881
    344280     10881.3
    344320     10883.6
    344360     10883.1
    344400     10884.5
    344440     10886.5
    344480     10887.5
    344520     10888.1
    344560     10889.4
    344600     10892.6
    344640     10894.1
    344680       10894
    344720     10896.1
    344760     10896.9
    344800       10899
    344840     10899.8
    344880     10900.2
    344920     10902.5
    344960     10905.2
    345000     10904.1
    345040     10906.7
    345080       10907
    345120     10909.2
    345160     10908.7
    345200     10910.1
    345240     10912.1
    345280     10913.1
    345320     10913.7
    345360     10915.1
    345400     10918.3
    345440     10919.8
    345480     10919.6
    345520     10921.7
    345560     10922.4
    345600     10924.6
    345640     10925.5
    345680     10925.8
    345720     10928.2
    345760     10930.8
    345800     10929.8
    345840     10932.3
    345880     10932.7
    345920     10934.9
    345960     10934.4
    346000     10935.8
    346040     10937.8
    346080     10938.7
    346120     10939.3
    346160     10940.7
    346200     10943.9
    346240     10945.4
    346280     10945.2
    346320     10947.4
    346360     10948.1
    346400     10950.3
    346440     10951.1
    346480     10951.5
    346520     10953.8
    346560     10956.5
    346600     10955.5
    346640     10957.9
    346680     10958.2
    346720     10960.4
    346760       10960
    346800     10961.4
    346840     10963.5
    346880     10964.4
    346920     10964.9
    346960     10966.4
    347000     10969.6
    347040     10971.1
    347080     10970.9
    347120       10973
    347160     10973.8
    347200     10975.9
    347240     10976.8
    347280     10977.1
    347320     10979.5
    347360     10982.2
    347400     10981.1
    347440     10983.6
    347480     10983.9
    347520     10986.1
    347560     10985.6
    347600       10987
    347640     10989.2
    347680     10990.1
    347720     10990.6
    347760       10992
    347800     10995.3
    347840     10996.8
    347880     10996.5
    347920     10998.7
    347960     10999.5
    348000     11001.5
    348040     11002.4
    348080     11002.7
    348120     11005.1
    348160     11007.8
    348200     11006.9
    348240     11009.3
    348280     11009.5
    348320     11011.8
    348360     11011.3
    348400     11012.7
    348440     11014.8
    348480     11015.8
    348520     11016.3
    348560     11017.7
    348600     11020.9
    348640     11022.5
    348680     11022.2
    348720     11024.3
    348760     11025.2
    348800     11027.3
    348840       11028
    348880     11028.4
    348920     11030.8
    348960     11033.5
    349000     11032.6
    349040       11035
    349080     11035.2
    349120     11037.5
    349160       11037
    349200     11038.3
    349240     11040.5
    349280     11041.4
    349320       11042
    349360     11043.3
    349400     11046.6
    349440     11048.2
    349480     11047.9
    349520       11050
    349560     11050.9
    349600     11052.9
    349640     11053.8
    349680     11054.1
    349720     11056.4
    349760     11059.2
    349800     11058.2
    349840     11060.8
    349880     11060.9
    349920     11063.2
    349960     11062.7
    350000     11064.1
    350040     11066.2
    350080     11067.1
    350120     11067.7
    350160       11069
    350200     11072.3
    350240     11073.9
    350280     11073.6
    350320     11075.7
    350360     11076.6
    350400     11078.6
    350440     11079.5
    350480     11079.8
    350520     11082.2
    350560     11084.9
    350600     11083.9
    350640     11086.4
    350680     11086.6
    350720     11088.9
    350760     11088.4
    350800     11089.8
    350840     11091.9
    350880     11092.8
    350920     11093.3
    350960     11094.8
    351000       11098
    351040     11099.5
    351080     11099.3
    351120     11101.4
    351160     11102.3
    351200     11104.4
    351240     11105.2
    351280     11105.5
    351320     11107.8
    351360     11110.7
    351400     11109.7
    351440     11112.1
    351480     11112.2
    351520     11114.6
    351560     11114.1
    351600     11115.5
    351640     11117.6
    351680     11118.5
    351720     11119.1
    351760     11120.5
    351800     11123.7
    351840     11125.2
    351880       11125
    351920     11127.1
    351960       11128
    352000       11130
    352040       11131
    352080     11131.2
    352120     11133.5
    352160     11136.4
    352200     11135.3
    352240     11137.8
    352280       11138
    352320     11140.4
    352360     11139.9
    352400     11141.3
    352440     11143.2
    352480     11144.2
    352520     11144.8
    352560     11146.1
    352600     11149.5
    352640     11150.9
    352680     11150.7
    352720     11152.9
    352760     11153.7
    352800     11155.8
    352840     11156.7
    352880       11157
    352920     11159.2
    352960     11162.1
    353000       11161
    353040     11163.6
    353080     11163.7
    353120     11166.1
    353160     11165.5
    353200       11167
    353240     11168.9
    353280     11169.9
    353320     11170.4
    353360     11171.9
    353400     11175.2
    353440     11176.7
    353480     11176.4
    353520     11178.6
    353560     11179.4
    353600     11181.5
    353640     11182.4
    353680     11182.7
    353720     11184.9
    353760     11187.8
    353800     11186.8
    353840     11189.4
    353880     11189.4
    353920     11191.7
    353960     11191.3
    354000     11192.7
    354040     11194.7
    354080     11195.7
    354120     11196.2
    354160     11197.6
    354200     11200.9
    354240     11202.4
    354280     11202.1
    354320     11204.3
    354360     11205.1
    354400     11207.3
    354440     11208.1
    354480     11208.4
    354520     11210.7
    354560     11213.5
    354600     11212.5
    354640       11215
    354680     11215.2
    354720     11217.4
    354760       11217
    354800     11218.4
    354840     11220.4
    354880     11221.4
    354920     11221.9
    354960     11223.2
    355000     11226.6
    355040     11228.1
    355080     11227.8
    355120     11230.1
    355160     11230.9
    355200       11233
    355240     11233.8
    355280     11234.1
    355320     11236.4
    355360     11239.2
    355400     11238.2
    355440     11240.7
    355480     11240.9
    355520     11243.1
    355560     11242.7
    355600     11244.2
    355640     11246.1
    355680     11247.1
    355720     11247.7
    355760       11249
    355800     11252.4
    355840     11253.8
    355880     11253.5
    355920     11255.8
    355960     11256.6
    356000     11258.7
    356040     11259.5
    356080     11259.8
    356120     11262.1
    356160       11265
    356200     11263.9
    356240     11266.5
    356280     11266.6
    356320     11268.8
    356360     11268.3
    356400     11269.9
    356440     11271.9
    356480     11272.8
    356520     11273.4
    356560     11274.7
    356600     11278.1
    356640     11279.5
    356680     11279.2
    356720     11281.5
    356760     11282.3
    356800     11284.5
    356840     11285.2
    356880     11285.6
    356920     11287.9
    356960     11290.7
    357000     11289.6
    357040     11292.3
    357080     11292.4
    357120     11294.6
    357160     11294.1
    357200     11295.6
    357240     11297.6
    357280     11298.5
    357320     11299.1
    357360     11300.5
    357400     11303.9
    357440     11305.3
    357480       11305
    357520     11307.2
    357560     11308.1
    357600     11310.2
    357640       11311
    357680     11311.3
    357720     11313.6
    357760     11316.4
    357800     11315.4
    357840       11318
    357880     11318.1
    357920     11320.3
    357960     11319.9
    358000     11321.4
    358040     11323.3
    358080     11324.2
    358120     11324.8
    358160     11326.2
    358200     11329.6
    358240     11331.1
    358280     11330.7
    358320       11333
    358360     11333.8
    358400       11336
    358440     11336.7
    358480     11337.1
    358520     11339.3
    358560     11342.2
    358600     11341.1
    358640     11343.8
    358680     11343.9
    358720       11346
    358760     11345.6
    358800     11347.2
    358840       11349
    358880     11349.9
    358920     11350.6
    358960     11351.8
    359000     11355.3
    359040     11356.8
    359080     11356.4
    359120     11358.7
    359160     11359.6
    359200     11361.7
    359240     11362.4
    359280     11362.9
    359320     11365.1
    359360     11367.9
    359400     11366.9
    359440     11369.6
    359480     11369.7
    359520     11371.8
    359560     11371.4
    359600       11373
    359640     11374.8
    359680     11375.7
    359720     11376.3
    359760     11377.6
    359800     11381.1
    359840     11382.6
    359880     11382.2
    359920     11384.5
    359960     11385.3
    360000     11387.5
    360040     11388.2
    360080     11388.7
    360120     11390.8
    360160     11393.7
    360200     11392.6
    360240     11395.3
    360280     11395.4
    360320     11397.5
    360360     11397.2
    360400     11398.8
    360440     11400.6
    360480     11401.4
    360520     11402.1
    360560     11403.3
    360600     11406.9
    360640     11408.3
    360680     11407.9
    360720     11410.3
    360760     11411.1
    360800     11413.2
    360840     11413.9
    360880     11414.4
    360920     11416.6
    360960     11419.5
    361000     11418.4
    361040     11421.1
    361080     11421.2
    361120     11423.2
    361160     11422.9
    361200     11424.5
    361240     11426.3
    361280     11427.2
    361320     11427.9
    361360     11429.1
    361400     11432.6
    361440     11434.1
    361480     11433.6
    361520       11436
    361560     11436.8
    361600       11439
    361640     11439.7
    361680     11440.1
    361720     11442.3
    361760     11445.2
    361800     11444.2
    361840     11446.8
    361880     11446.9
    361920     11448.9
    361960     11448.6
    362000     11450.3
    362040       11452
    362080     11452.9
    362120     11453.6
    362160     11454.8
    362200     11458.3
    362240     11459.8
    362280     11459.4
    362320     11461.7
    362360     11462.5
    362400     11464.7
    362440     11465.4
    362480     11465.8
    362520       11468
    362560     11470.9
    362600       11470
    362640     11472.5
    362680     11472.6
    362720     11474.6
    362760     11474.3
    362800       11476
    362840     11477.8
    362880     11478.6
    362920     11479.3
    362960     11480.5
    363000     11484.1
    363040     11485.5
    363080     11485.1
    363120     11487.4
    363160     11488.3
    363200     11490.4
    363240     11491.1
    363280     11491.6
    363320     11493.8
    363360     11496.7
    363400     11495.7
    363440     11498.3
    363480     11498.4
    363520     11500.4
    363560     11500.1
    363600     11501.8
    363640     11503.5
    363680     11504.3
    363720       11505
    363760     11506.3
    363800     11509.8
    363840     11511.3
    363880     11510.8
    363920     11513.1
    363960       11514
    364000     11516.2
    364040     11516.9
    364080     11517.3
    364120     11519.6
    364160     11522.4
    364200     11521.4
    364240       11524
    364280     11524.1
    364320     11526.1
    364360     11525.8
    364400     11527.5
    364440     11529.3
    364480       11530
    364520     11530.7
    364560       11532
    364600     11535.6
    364640       11537
    364680     11536.5
    364720     11538.8
    364760     11539.7
    364800     11541.9
    364840     11542.6
    364880       11543
    364920     11545.3
    364960     11548.1
    365000     11547.1
    365040     11549.7
    365080     11549.8
    365120     11551.8
    365160     11551.5
    365200     11553.2
    365240       11555
    365280     11555.7
    365320     11556.4
    365360     11557.7
    365400     11561.4
    365440     11562.7
    365480     11562.1
    365520     11564.6
    365560     11565.5
    365600     11567.6
    365640     11568.3
    365680     11568.7
    365720       11571
    365760     11573.9
    365800     11572.8
    365840     11575.5
    365880     11575.5
    365920     11577.5
    365960     11577.1
    366000     11578.9
    366040     11580.6
    366080     11581.4
    366120     11582.1
    366160     11583.3
    366200     11587.1
    366240     11588.4
    366280     11587.9
    366320     11590.3
    366360     11591.2
    366400     11593.3
    366440     11594.1
    366480     11594.4
    366520     11596.7
    366560     11599.6
    366600     11598.5
    366640     11601.2
    366680     11601.2
    366720     11603.2
    366760     11602.8
    366800     11604.7
    366840     11606.3
    366880     11607.1
    366920     11607.8
    366960       11609
    367000     11612.8
    367040     11614.1
    367080     11613.6
    367120       11616
    367160     11616.8
    367200     11619.1
    367240     11619.8
    367280     11620.2
    367320     11622.4
    367360     11625.3
    367400     11624.2
    367440     11626.9
    367480       11627
    367520     11628.9
    367560     11628.5
    367600     11630.4
    367640     11632.1
    367680     11632.8
    367720     11633.5
    367760     11634.8
    367800     11638.5
    367840     11639.9
    367880     11639.3
    367920     11641.8
    367960     11642.6
    368000     11644.8
    368040     11645.6
    368080     11645.9
    368120     11648.1
    368160     11650.9
    368200     11649.9
    368240     11652.6
    368280     11652.7
    368320     11654.6
    368360     11654.2
    368400     11656.2
    368440     11657.8
    368480     11658.6
    368520     11659.2
    368560     11660.5
    368600     11664.2
    368640     11665.6
    368680       11665
    368720     11667.5
    368760     11668.3
    368800     11670.4
    368840     11671.3
    368880     11671.5
    368920     11673.8
    368960     11676.6
    369000     11675.6
    369040     11678.3
    369080     11678.4
    369120     11680.3
    369160     11679.9
    369200     11681.8
    369240     11683.5
    369280     11684.3
    369320     11684.9
    369360     11686.1
    369400     11689.9
    369440     11691.3
    369480     11690.6
    369520     11693.2
    369560     11693.9
    369600     11696.1
    369640     11696.9
    369680     11697.3
    369720     11699.5
    369760     11702.3
    369800     11701.2
    369840       11704
    369880       11704
    369920       11706
    369960     11705.6
    370000     11707.5
    370040     11709.2
    370080       11710
    370120     11710.5
    370160     11711.8
    370200     11715.6
    370240       11717
    370280     11716.3
    370320     11718.8
    370360     11719.6
    370400     11721.9
    370440     11722.6
    370480       11723
    370520     11725.3
    370560       11728
    370600     11726.9
    370640     11729.6
    370680     11729.7
    370720     11731.8
    370760     11731.3
    370800     11733.2
    370840     11734.8
    370880     11735.7
    370920     11736.2
    370960     11737.5
    371000     11741.3
    371040     11742.7
    371080       11742
    371120     11744.5
    371160     11745.3
    371200     11747.6
    371240     11748.3
    371280     11748.6
    371320       11751
    371360     11753.7
    371400     11752.6
    371440     11755.3
    371480     11755.4
    371520     11757.5
    371560       11757
    371600     11758.9
    371640     11760.5
    371680     11761.4
    371720     11761.9
    371760     11763.1
    371800       11767
    371840     11768.4
    371880     11767.7
    371920     11770.2
    371960     11770.9
    372000     11773.2
    372040       11774
    372080     11774.3
    372120     11776.6
    372160     11779.4
    372200     11778.3
    372240       11781
    372280     11781.1
    372320     11783.2
    372360     11782.7
    372400     11784.6
    372440     11786.1
    372480     11787.1
    372520     11787.6
    372560     11788.8
    372600     11792.7
    372640     11794.1
    372680     11793.4
    372720       11796
    372760     11796.7
    372800     11798.9
    372840     11799.7
    372880       11800
    372920     11802.3
    372960     11805.2
    373000       11804
    373040     11806.8
    373080     11806.7
    373120     11808.8
    373160     11808.3
    373200     11810.3
    373240     11811.8
    373280     11812.8
    373320     11813.3
    373360     11814.5
    373400     11818.4
    373440     11819.9
    373480     11819.2
    373520     11821.6
    373560     11822.3
    373600     11824.6
    373640     11825.3
    373680     11825.6
    373720     11827.9
    373760     11830.9
    373800     11829.7
    373840     11832.4
    373880     11832.4
    373920     11834.4
    373960     11833.9
    374000       11836
    374040     11837.5
    374080     11838.5
    374120       11839
    374160     11840.1
    374200     11844.1
    374240     11845.6
    374280     11844.9
    374320     11847.4
    374360       11848
    374400     11850.3
    374440       11851
    374480     11851.3
    374520     11853.7
    374560     11856.6
    374600     11855.4
    374640     11858.1
    374680     11858.1
    374720     11860.1
    374760     11859.7
    374800     11861.7
    374840     11863.2
    374880     11864.2
    374920     11864.7
    374960     11865.9
    375000     11869.8
    375040     11871.3
    375080     11870.6
    375120     11873.1
    375160     11873.7
    375200       11876
    375240     11876.8
    375280       11877
    375320     11879.3
    375360     11882.3
    375400     11881.1
    375440     11883.9
    375480     11883.9
    375520     11885.9
    375560     11885.4
    375600     11887.5
    375640     11888.9
    375680     11889.9
    375720     11890.5
    375760     11891.6
    375800     11895.5
    375840       11897
    375880     11896.3
    375920     11898.8
    375960     11899.4
    376000     11901.8
    376040     11902.5
    376080     11902.6
    376120       11905
    376160     11908.1
    376200     11906.8
    376240     11909.6
    376280     11909.6
    376320     11911.6
    376360       11911
    376400     11913.2
    376440     11914.5
    376480     11915.7
    376520     11916.2
    376560     11917.2
    376600     11921.2
    376640     11922.7
    376680     11921.9
    376720     11924.6
    376760     11925.2
    376800     11927.5
    376840     11928.2
    376880     11928.3
    376920     11930.7
    376960     11933.8
    377000     11932.5
    377040     11935.3
    377080     11935.3
    377120     11937.3
    377160     11936.7
    377200     11938.9
    377240     11940.2
    377280     11941.4
    377320     11941.9
    377360       11943
    377400     11946.9
    377440     11948.4
    377480     11947.6
    377520     11950.3
    377560     11950.8
    377600     11953.2
    377640     11953.9
    377680       11954
    377720     11956.4
    377760     11959.5
    377800     11958.2
    377840       11961
    377880     11960.9
    377920       11963
    377960     11962.4
    378000     11964.6
    378040     11965.9
    378080       11967
    378120     11967.6
    378160     11968.6
    378200     11972.5
    378240     11974.1
    378280     11973.3
    378320       11976
    378360     11976.5
    378400     11978.9
    378440     11979.5
    378480     11979.6
    378520       11982
    378560     11985.1
    378600     11983.9
    378640     11986.7
    378680     11986.7
    378720     11988.7
    378760     11988.1
    378800     11990.3
    378840     11991.6
    378880     11992.7
    378920     11993.2
    378960     11994.3
    379000     11998.2
    379040     11999.8
    379080     11998.9
    379120     12001.7
    379160     12002.3
    379200     12004.5
    379240     12005.2
    379280     12005.2
    379320     12007.7
    379360     12010.7
    379400     12009.5
    379440     12012.4
    379480     12012.4
    379520     12014.3
    379560     12013.7
    379600       12016
    379640     12017.2
    379680     12018.4
    379720     12018.9
    379760       12020
    379800     12023.9
    379840     12025.5
    379880     12024.6
    379920     12027.4
    379960       12028
    380000     12030.3
    380040     12030.9
    380080     12030.9
    380120     12033.4
    380160     12036.5
    380200     12035.2
    380240     12038.1
    380280       12038
    380320       12040
    380360     12039.3
    380400     12041.7
    380440     12042.9
    380480     12044.1
    380520     12044.5
    380560     12045.6
    380600     12049.5
    380640     12051.2
    380680     12050.2
    380720       12053
    380760     12053.6
    380800       12056
    380840     12056.6
    380880     12056.6
    380920     12059.1
    380960     12062.1
    381000       12061
    381040     12063.8
    381080     12063.6
    381120     12065.7
    381160       12065
    381200     12067.4
    381240     12068.6
    381280     12069.8
    381320     12070.2
    381360     12071.3
    381400     12075.3
    381440     12076.9
    381480     12075.9
    381520     12078.8
    381560     12079.3
    381600     12081.7
    381640     12082.3
    381680     12082.2
    381720     12084.8
    381760     12087.8
    381800     12086.7
    381840     12089.5
    381880     12089.3
    381920     12091.3
    381960     12090.7
    382000       12093
    382040     12094.3
    382080     12095.4
    382120     12095.9
    382160       12097
    382200     12100.9
    382240     12102.6
    382280     12101.6
    382320     12104.5
    382360       12105
    382400     12107.4
    382440       12108
    382480       12108
    382520     12110.6
    382560     12113.5
    382600     12112.4
    382640     12115.2
    382680       12115
    382720     12117.1
    382760     12116.4
    382800     12118.7
    382840       12120
    382880     12121.2
    382920     12121.7
    382960     12122.7
    383000     12126.7
    383040     12128.3
    383080     12127.3
    383120     12130.2
    383160     12130.7
    383200     12133.1
    383240     12133.7
    383280     12133.7
    383320     12136.2
    383360     12139.3
    383400     12138.1
    383440     12140.9
    383480     12140.8
    383520     12142.7
    383560     12142.1
    383600     12144.4
    383640     12145.7
    383680     12146.8
    383720     12147.4
    383760     12148.4
    383800     12152.4
    383840     12154.1
    383880       12153
    383920     12155.9
    383960     12156.4
    384000     12158.8
    384040     12159.4
    384080     12159.4
    384120       12162
    384160       12165
    384200     12163.8
    384240     12166.6
    384280     12166.5
    384320     12168.5
    384360     12167.8
    384400     12170.2
    384440     12171.4
    384480     12172.6
    384520     12173.1
    384560     12174.1
    384600     12178.1
    384640     12179.8
    384680     12178.7
    384720     12181.6
    384760     12182.1
    384800     12184.5
    384840     12185.1
    384880     12185.2
    384920     12187.8
    384960     12190.8
    385000     12189.5
    385040     12192.4
    385080     12192.2
    385120     12194.3
    385160     12193.5
    385200     12195.9
    385240     12197.2
    385280     12198.3
    385320     12198.9
    385360     12199.9
    385400     12203.8
    385440     12205.6
    385480     12204.4
    385520     12207.4
    385560     12207.9
    385600     12210.3
    385640     12210.8
    385680     12210.9
    385720     12213.5
    385760     12216.5
    385800     12215.2
    385840     12218.1
    385880       12218
    385920       12220
    385960     12219.2
    386000     12221.6
    386040     12222.9
    386080     12224.1
    386120     12224.6
    386160     12225.6
    386200     12229.5
    386240     12231.3
    386280     12230.2
    386320     12233.1
    386360     12233.5
    386400       12236
    386440     12236.5
    386480     12236.6
    386520     12239.1
    386560     12242.1
    386600     12240.9
    386640     12243.8
    386680     12243.7
    386720     12245.8
    386760     12244.9
    386800     12247.3
    386840     12248.6
    386880     12249.8
    386920     12250.4
    386960     12251.4
    387000     12255.2
    387040       12257
    387080     12255.9
    387120     12258.9
    387160     12259.2
    387200     12261.7
    387240     12262.1
    387280     12262.3
    387320     12264.8
    387360     12267.8
    387400     12266.7
    387440     12269.5
    387480     12269.3
    387520     12271.4
    387560     12270.6
    387600       12273
    387640     12274.3
    387680     12275.5
    387720     12276.1
    387760     12277.1
    387800       12281
    387840     12282.7
    387880     12281.6
    387920     12284.5
    387960     12284.9
    388000     12287.5
    388040     12287.8
    388080     12288.1
    388120     12290.5
    388160     12293.5
    388200     12292.4
    388240     12295.2
    388280       12295
    388320     12297.1
    388360     12296.3
    388400     12298.7
    388440       12300
    388480     12301.1
    388520     12301.8
    388560     12302.7
    388600     12306.6
    388640     12308.3
    388680     12307.2
    388720     12310.2
    388760     12310.6
    388800     12313.1
    388840     12313.5
    388880     12313.7
    388920     12316.2
    388960     12319.1
    389000       12318
    389040     12320.8
    389080     12320.7
    389120     12322.8
    389160     12321.9
    389200     12324.4
    389240     12325.7
    389280     12326.8
    389320     12327.4
    389360     12328.4
    389400     12332.2
    389440     12333.9
    389480     12332.9
    389520     12335.9
    389560     12336.3
    389600     12338.8
    389640     12339.2
    389680     12339.3
    389720     12341.8
    389760     12344.9
    389800     12343.7
    389840     12346.5
    389880     12346.3
    389920     12348.4
    389960     12347.6
    390000       12350
    390040     12351.3
    390080     12352.5
    390120       12353
    390160     12354.1
    390200     12357.9
    390240     12359.6
    390280     12358.5
    390320     12361.6
    390360     12361.9
    390400     12364.4
    390440     12364.8
    390480     12364.9
    390520     12367.4
    390560     12370.5
    390600     12369.4
    390640     12372.1
    390680     12371.9
    390720     12374.1
    390760     12373.3
    390800     12375.7
    390840     12376.9
    390880     12378.1
    390920     12378.6
    390960     12379.7
    391000     12383.5
    391040     12385.3
    391080     12384.2
    391120     12387.3
    391160     12387.5
    391200       12390
    391240     12390.5
    391280     12390.6
    391320     12393.1
    391360     12396.2
    391400       12395
    391440     12397.9
    391480     12397.6
    391520     12399.7
    391560       12399
    391600     12401.4
    391640     12402.5
    391680     12403.8
    391720     12404.3
    391760     12405.3
    391800     12409.2
    391840       12411
    391880     12409.8
    391920       12413
    391960     12413.2
    392000     12415.8
    392040     12416.2
    392080     12416.3
    392120     12418.7
    392160     12421.8
    392200     12420.7
    392240     12423.6
    392280     12423.2
    392320     12425.3
    392360     12424.7
    392400       12427
    392440     12428.2
    392480     12429.4
    392520       12430
    392560     12430.9
    392600     12434.9
    392640     12436.6
    392680     12435.4
    392720     12438.6
    392760     12438.8
    392800     12441.4
    392840     12441.8
    392880     12441.9
    392920     12444.3
    392960     12447.4
    393000     12446.3
    393040     12449.2
    393080     12448.9
    393120       12451
    393160     12450.3
    393200     12452.7
    393240     12453.9
    393280       12455
    393320     12455.7
    393360     12456.6
    393400     12460.6
    393440     12462.3
    393480     12461.1
    393520     12464.2
    393560     12464.5
    393600     12467.2
    393640     12467.5
    393680     12467.5
    393720       12470
    393760       12473
    393800     12471.9
    393840     12474.9
    393880     12474.5
    393920     12476.6
    393960       12476
    394000     12478.3
    394040     12479.5
    394080     12480.6
    394120     12481.3
    394160     12482.3
    394200     12486.2
    394240     12487.9
    394280     12486.7
    394320     12489.9
    394360     12490.2
    394400     12492.8
    394440     12493.1
    394480     12493.1
    394520     12495.6
    394560     12498.7
    394600     12497.5
    394640     12500.5
    394680     12500.1
    394720     12502.3
    394760     12501.6
    394800       12504
    394840     12505.1
    394880     12506.2
    394920       12507
    394960       12508
    395000     12511.9
    395040     12513.6
    395080     12512.3
    395120     12515.5
    395160     12515.9
    395200     12518.5
    395240     12518.8
    395280     12518.7
    395320     12521.3
    395360     12524.3
    395400     12523.1
    395440     12526.2
    395480     12525.8
    395520       12528
    395560     12527.3
    395600     12529.7
    395640     12530.7
    395680       12532
    395720     12532.6
    395760     12533.6
    395800     12537.6
    395840     12539.3
    395880       12538
    395920     12541.2
    395960     12541.5
    396000     12544.2
    396040     12544.5
    396080     12544.5
    396120       12547
    396160     12550.1
    396200     12548.8
    396240     12551.8
    396280     12551.5
    396320     12553.7
    396360       12553
    396400     12555.4
    396440     12556.4
    396480     12557.6
    396520     12558.3
    396560     12559.3
    396600     12563.3
    396640       12565
    396680     12563.7
    396720     12566.9
    396760     12567.3
    396800     12569.8
    396840     12570.1
    396880     12570.2
    396920     12572.6
    396960     12575.8
    397000     12574.5
    397040     12577.5
    397080     12577.2
    397120     12579.4
    397160     12578.6
    397200     12581.1
    397240     12582.1
    397280     12583.4
    397320     12584.1
    397360       12585
    397400       12589
    397440     12590.6
    397480     12589.4
    397520     12592.6
    397560     12592.9
    397600     12595.5
    397640     12595.9
    397680     12595.8
    397720     12598.3
    397760     12601.6
    397800     12600.2
    397840     12603.2
    397880     12602.9
    397920     12605.2
    397960     12604.3
    398000     12606.8
    398040     12607.8
    398080       12609
    398120     12609.8
    398160     12610.7
    398200     12614.7
    398240     12616.3
    398280     12615.1
    398320     12618.3
    398360     12618.6
    398400     12621.2
    398440     12621.5
    398480     12621.5
    398520       12624
    398560     12627.3
    398600     12625.9
    398640       12629
    398680     12628.6
    398720     12630.9
    398760       12630
    398800     12632.5
    398840     12633.5
    398880     12634.7
    398920     12635.5
    398960     12636.5
    399000     12640.4
    399040       12642
    399080     12640.8
    399120       12644
    399160     12644.3
    399200     12646.9
    399240     12647.3
    399280     12647.2
    399320     12649.7
    399360       12653
    399400     12651.6
    399440     12654.7
    399480     12654.3
    399520     12656.7
    399560     12655.7
    399600     12658.2
    399640     12659.2
    399680     12660.4
    399720     12661.1
    399760     12662.1
    399800     12666.1
    399840     12667.8
    399880     12666.5
    399920     12669.7
    399960       12670
    400000     12672.6
    400040       12673
    400080     12672.9
    400120     12675.4
    400160     12678.7
    400200     12677.3
    400240     12680.4
    400280       12680
    400320     12682.4
    400360     12681.3
    400400     12683.9
    400440     12684.9
    400480     12686.1
    400520     12686.8
    400560     12687.8
    400600     12691.8
    400640     12693.5
    400680     12692.2
    400720     12695.4
    400760     12695.7
    400800     12698.3
    400840     12698.6
    400880     12698.6
    400920       12701
    400960     12704.5
    401000     12702.9
    401040     12706.1
    401080     12705.7
    401120     12708.1
    401160     12706.9
    401200     12709.6
    401240     12710.6
    401280     12711.8
    401320     12712.5
    401360     12713.5
    401400     12717.5
    401440     12719.2
    401480     12717.9
    401520     12721.1
    401560     12721.4
    401600       12724
    401640     12724.3
    401680     12724.2
    401720     12726.7
    401760     12730.2
    401800     12728.6
    401840     12731.8
    401880     12731.4
    401920     12733.8
    401960     12732.6
    402000     12735.3
    402040     12736.2
    402080     12737.5
    402120     12738.1
    402160     12739.2
    402200     12743.2
    402240     12744.9
    402280     12743.6
    402320     12746.8
    402360     12747.1
    402400     12749.7
    402440     12749.9
    402480     12749.9
    402520     12752.4
    402560     12755.9
    402600     12754.4
    402640     12757.5
    402680     12757.1
    402720     12759.4
    402760     12758.2
    402800       12761
    402840       12762
    402880     12763.2
    402920     12763.8
    402960     12764.8
    403000     12768.9
    403040     12770.6
    403080     12769.3
    403120     12772.4
    403160     12772.8
    403200     12775.4
    403240     12775.6
    403280     12775.7
    403320     12778.1
    403360     12781.7
    403400     12780.2
    403440     12783.3
    403480     12782.8
    403520     12785.1
    403560     12783.9
    403600     12786.8
    403640     12787.6
    403680     12788.9
    403720     12789.4
    403760     12790.5
    403800     12794.6
    403840     12796.3
    403880       12795
    403920     12798.2
    403960     12798.5
    404000     12801.1
    404040     12801.3
    404080     12801.3
    404120     12803.8
    404160     12807.3
    404200     12805.9
    404240     12808.9
    404280     12808.6
    404320     12810.8
    404360     12809.6
    404400     12812.4
    404440     12813.3
    404480     12814.6
    404520     12815.1
    404560     12816.1
    404600     12820.3
    404640     12821.9
    404680     12820.8
    404720     12823.9
    404760     12824.1
    404800     12826.7
    404840       12827
    404880       12827
    404920     12829.4
    404960       12833
    405000     12831.5
    405040     12834.6
    405080     12834.2
    405120     12836.5
    405160     12835.4
    405200     12838.1
    405240       12839
    405280     12840.3
    405320     12840.7
    405360     12841.8
    405400       12846
    405440     12847.5
    405480     12846.4
    405520     12849.5
    405560     12849.7
    405600     12852.3
    405640     12852.6
    405680     12852.6
    405720     12855.1
    405760     12858.6
    405800     12857.2
    405840     12860.3
    405880     12859.9
    405920     12862.1
    405960       12861
    406000     12863.7
    406040     12864.6
    406080     12865.9
    406120     12866.3
    406160     12867.3
    406200     12871.6
    406240     12873.2
    406280     12872.1
    406320     12875.2
    406360     12875.3
    406400       12878
    406440     12878.3
    406480     12878.3
    406520     12880.7
    406560     12884.2
    406600     12882.7
    406640     12885.9
    406680     12885.5
    406720     12887.8
    406760     12886.7
    406800     12889.3
    406840     12890.3
    406880     12891.6
    406920     12891.9
    406960       12893
    407000     12897.3
    407040     12898.9
    407080     12897.6
    407120     12900.9
    407160       12901
    407200     12903.6
    407240       12904
    407280     12903.9
    407320     12906.4
    407360     12909.9
    407400     12908.4
    407440     12911.6
    407480     12911.2
    407520     12913.5
    407560     12912.4
    407600       12915
    407640       12916
    407680     12917.2
    407720     12917.5
    407760     12918.7
    407800     12922.9
    407840     12924.6
    407880     12923.2
    407920     12926.6
    407960     12926.6
    408000     12929.3
    408040     12929.8
    408080     12929.6
    408120     12932.1
    408160     12935.6
    408200     12934.1
    408240     12937.3
    408280     12936.9
    408320     12939.3
    408360     12938.1
    408400     12940.7
    408440     12941.7
    408480     12942.9
    408520     12943.2
    408560     12944.5
    408600     12948.5
    408640     12950.4
    408680     12948.9
    408720     12952.3
    408760     12952.4
    408800       12955
    408840     12955.5
    408880     12955.2
    408920     12957.9
    408960     12961.3
    409000     12959.8
    409040     12962.9
    409080     12962.6
    409120       12965
    409160     12963.8
    409200     12966.4
    409240     12967.4
    409280     12968.6
    409320     12968.9
    409360     12970.2
    409400     12974.2
    409440       12976
    409480     12974.6
    409520       12978
    409560     12978.2
    409600     12980.7
    409640     12981.2
    409680     12980.9
    409720     12983.6
    409760       12987
    409800     12985.5
    409840     12988.7
    409880     12988.3
    409920     12990.7
    409960     12989.5
    410000     12992.1
    410040     12993.1
    410080     12994.3
    410120     12994.6
    410160     12995.9
    410200     12999.9
    410240     13001.7
    410280     13000.2
    410320     13003.6
    410360     13003.8
    410400     13006.3
    410440       13007
    410480     13006.6
    410520     13009.3
    410560     13012.7
    410600     13011.2
    410640     13014.4
    410680     13014.1
    410720     13016.4
    410760     13015.2
    410800     13017.7
    410840     13018.8
    410880       13020
    410920     13020.3
    410960     13021.5
    411000     13025.6
    411040     13027.4
    411080     13025.9
    411120     13029.3
    411160     13029.5
    411200       13032
    411240     13032.7
    411280     13032.3
    411320     13034.9
    411360     13038.3
    411400     13036.8
    411440       13040
    411480     13039.7
    411520     13042.1
    411560     13040.9
    411600     13043.4
    411640     13044.5
    411680     13045.7
    411720     13045.9
    411760     13047.1
    411800     13051.4
    411840     13053.1
    411880     13051.7
    411920     13054.9
    411960     13055.2
    412000     13057.6
    412040     13058.4
    412080       13058
    412120     13060.6
    412160     13064.1
    412200     13062.6
    412240     13065.8
    412280     13065.4
    412320     13067.9
    412360     13066.6
    412400     13069.2
    412440     13070.3
    412480     13071.4
    412520     13071.6
    412560     13072.8
    412600     13077.1
    412640     13078.8
    412680     13077.3
    412720     13080.6
    412760     13080.9
    412800     13083.4
    412840     13084.1
    412880     13083.7
    412920     13086.3
    412960     13089.9
    413000     13088.3
    413040     13091.6
    413080     13091.2
    413120     13093.6
    413160     13092.3
    413200     13094.9
    413240       13096
    413280     13097.1
    413320     13097.4
    413360     13098.5
    413400     13102.8
    413440     13104.6
    413480     13103.1
    413520     13106.4
    413560     13106.7
    413600     13109.1
    413640     13109.9
    413680     13109.4
    413720     13112.1
    413760     13115.7
    413800     13114.1
    413840     13117.3
    413880     13116.9
    413920     13119.3
    413960     13118.1
    414000     13120.7
    414040     13121.8
    414080     13122.8
    414120     13123.1
    414160     13124.3
    414200     13128.6
    414240     13130.3
    414280     13128.8
    414320     13132.1
    414360     13132.5
    414400     13134.8
    414440     13135.6
    414480     13135.2
    414520     13137.8
    414560     13141.4
    414600     13139.9
    414640     13143.1
    414680     13142.7
    414720       13145
    414760     13143.9
    414800     13146.3
    414840     13147.5
    414880     13148.5
    414920     13148.9
    414960     13150.1
    415000     13154.3
    415040       13156
    415080     13154.5
    415120     13157.8
    415160     13158.2
    415200     13160.6
    415240     13161.3
    415280     13160.9
    415320     13163.5
    415360     13167.1
    415400     13165.6
    415440     13168.8
    415480     13168.4
    415520     13170.8
    415560     13169.5
    415600     13172.1
    415640     13173.2
    415680     13174.2
    415720     13174.7
    415760     13175.7
    415800     13180.1
    415840     13181.7
    415880     13180.2
    415920     13183.5
    415960       13184
    416000     13186.3
    416040       13187
    416080     13186.6
    416120     13189.3
    416160     13192.9
    416200     13191.3
    416240     13194.6
    416280     13194.1
    416320     13196.5
    416360     13195.2
    416400     13197.9
    416440       13199
    416480       13200
    416520     13200.4
    416560     13201.5
    416600     13205.9
    416640     13207.5
    416680       13206
    416720     13209.3
    416760     13209.7
    416800     13212.1
    416840     13212.8
    416880     13212.4
    416920       13215
    416960     13218.7
    417000     13217.1
    417040     13220.3
    417080     13219.9
    417120     13222.3
    417160       13221
    417200     13223.7
    417240     13224.7
    417280     13225.7
    417320     13226.1
    417360     13227.3
    417400     13231.6
    417440     13233.2
    417480     13231.8
    417520     13235.1
    417560     13235.4
    417600     13237.8
    417640     13238.5
    417680     13238.1
    417720     13240.8
    417760     13244.4
    417800     13242.8
    417840     13246.1
    417880     13245.6
    417920       13248
    417960     13246.8
    418000     13249.5
    418040     13250.5
    418080     13251.5
    418120     13251.9
    418160     13253.2
    418200     13257.4
    418240       13259
    418280     13257.5
    418320     13260.8
    418360     13261.2
    418400     13263.6
    418440     13264.3
    418480     13263.9
    418520     13266.5
    418560     13270.2
    418600     13268.5
    418640     13271.9
    418680     13271.4
    418720     13273.8
    418760     13272.5
    418800     13275.3
    418840     13276.2
    418880     13277.2
    418920     13277.6
    418960     13278.9
    419000     13283.2
    419040     13284.7
    419080     13283.3
    419120     13286.6
    419160       13287
    419200     13289.4
    419240     13290.2
    419280     13289.6
    419320     13292.3
    419360       13296
    419400     13294.3
    419440     13297.6
    419480     13297.1
    419520     13299.6
    419560     13298.3
    419600       13301
    419640       13302
    419680       13303
    419720     13303.4
    419760     13304.7
    419800     13308.9
    419840     13310.5
    419880     13309.1
    419920     13312.4
    419960     13312.8
    420000     13315.1
    420040     13315.9
    420080     13315.4
    420120       13318
    420160     13321.8
    420200       13320
    420240     13323.3
    420280     13322.9
    420320     13325.3
    420360     13324.1
    420400     13326.8
    420440     13327.7
    420480     13328.7
    420520     13329.1
    420560     13330.5
    420600     13334.6
    420640     13336.3
    420680     13334.9
    420720     13338.1
    420760     13338.6
    420800     13340.9
    420840     13341.7
    420880     13341.1
    420920     13343.8
    420960     13347.6
    421000     13345.8
    421040     13349.1
    421080     13348.6
    421120       13351
    421160     13349.9
    421200     13352.6
    421240     13353.6
    421280     13354.4
    421320     13354.9
    421360     13356.2
    421400     13360.4
    421440     13362.1
    421480     13360.6
    421520     13363.8
    421560     13364.3
    421600     13366.7
    421640     13367.4
    421680       13367
    421720     13369.6
    421760     13373.4
    421800     13371.6
    421840     13374.9
    421880     13374.3
    421920     13376.8
    421960     13375.6
    422000     13378.4
    422040     13379.4
    422080     13380.2
    422120     13380.6
    422160       13382
    422200     13386.2
    422240     13387.9
    422280     13386.4
    422320     13389.5
    422360     13390.1
    422400     13392.5
    422440     13393.1
    422480     13392.7
    422520     13395.4
    422560     13399.2
    422600     13397.3
    422640     13400.7
    422680     13400.1
    422720     13402.5
    422760     13401.4
    422800     13404.1
    422840     13405.2
    422880       13406
    422920     13406.3
    422960     13407.7
    423000       13412
    423040     13413.6
    423080     13412.1
    423120     13415.3
    423160     13415.9
    423200     13418.2
    423240     13418.8
    423280     13418.5
    423320     13421.2
    423360       13425
    423400     13423.1
    423440     13426.5
    423480     13425.9
    423520     13428.3
    423560     13427.1
    423600     13429.9
    423640     13430.9
    423680     13431.8
    423720     13432.1
    423760     13433.5
    423800     13437.8
    423840     13439.4
    423880     13437.8
    423920       13441
    423960     13441.6
    424000     13444.1
    424040     13444.6
    424080     13444.3
    424120       13447
    424160     13450.8
    424200     13448.9
    424240     13452.3
    424280     13451.7
    424320     13454.1
    424360     13452.9
    424400     13455.8
    424440     13456.7
    424480     13457.7
    424520     13457.9
    424560     13459.3
    424600     13463.6
    424640     13465.2
    424680     13463.7
    424720     13466.8
    424760     13467.4
    424800       13470
    424840     13470.5
    424880     13470.1
    424920     13472.8
    424960     13476.6
    425000     13474.8
    425040     13478.2
    425080     13477.5
    425120     13479.9
    425160     13478.7
    425200     13481.6
    425240     13482.4
    425280     13483.4
    425320     13483.7
    425360     13485.1
    425400     13489.3
    425440     13491.1
    425480     13489.5
    425520     13492.7
    425560     13493.3
    425600     13495.8
    425640     13496.3
    425680     13495.9
    425720     13498.6
    425760     13502.4
    425800     13500.7
    425840       13504
    425880     13503.4
    425920     13505.6
    425960     13504.6
    426000     13507.3
    426040     13508.3
    426080     13509.3
    426120     13509.6
    426160     13510.9
    426200     13515.2
    426240     13516.9
    426280     13515.4
    426320     13518.5
    426360     13519.2
    426400     13521.7
    426440     13522.1
    426480     13521.6
    426520     13524.4
    426560     13528.2
    426600     13526.6
    426640     13529.9
    426680     13529.2
    426720     13531.5
    426760     13530.4
    426800     13533.2
    426840       13534
    426880     13535.1
    426920     13535.4
    426960     13536.7
    427000     13541.1
    427040     13542.8
    427080     13541.2
    427120     13544.3
    427160       13545
    427200     13547.5
    427240     13547.9
    427280     13547.5
    427320     13550.3
    427360       13554
    427400     13552.4
    427440     13555.8
    427480     13555.1
    427520     13557.4
    427560     13556.2
    427600       13559
    427640     13559.8
    427680     13560.9
    427720     13561.2
    427760     13562.5
    427800     13566.8
    427840     13568.5
    427880     13567.1
    427920     13570.1
    427960     13570.9
    428000     13573.4
    428040     13573.8
    428080     13573.4
    428120     13576.1
    428160     13579.8
    428200     13578.2
    428240     13581.7
    428280       13581
    428320     13583.2
    428360       13582
    428400     13584.8
    428440     13585.6
    428480     13586.7
    428520       13587
    428560     13588.4
    428600     13592.7
    428640     13594.4
    428680     13592.9
    428720       13596
    428760     13596.8
    428800     13599.2
    428840     13599.7
    428880     13599.2
    428920     13601.9
    428960     13605.7
    429000     13604.1
    429040     13607.6
    429080     13606.8
    429120       13609
    429160     13607.9
    429200     13610.7
    429240     13611.5
    429280     13612.6
    429320     13612.8
    429360     13614.2
    429400     13618.5
    429440     13620.2
    429480     13618.8
    429520     13621.9
    429560     13622.7
    429600       13625
    429640     13625.4
    429680       13625
    429720     13627.7
    429760     13631.5
    429800     13629.9
    429840     13633.4
    429880     13632.6
    429920     13634.9
    429960     13633.7
    430000     13636.5
    430040     13637.4
    430080     13638.4
    430120     13638.7
    430160       13640
    430200     13644.4
    430240     13646.1
    430280     13644.6
    430320     13647.7
    430360     13648.5
    430400     13650.8
    430440     13651.3
    430480     13650.9
    430520     13653.5
    430560     13657.3
    430600     13655.7
    430640     13659.2
    430680     13658.4
    430720     13660.7
    430760     13659.5
    430800     13662.3
    430840     13663.2
    430880     13664.3
    430920     13664.4
    430960     13665.8
    431000     13670.2
    431040     13671.8
    431080     13670.4
    431120     13673.5
    431160     13674.3
    431200     13676.7
    431240     13677.2
    431280     13676.6
    431320     13679.3
    431360     13683.1
    431400     13681.5
    431440     13684.9
    431480     13684.2
    431520     13686.5
    431560     13685.3
    431600     13688.1
    431640       13689
    431680     13690.1
    431720     13690.2
    431760     13691.5
    431800     13696.1
    431840     13697.6
    431880     13696.2
    431920     13699.2
    431960     13700.1
    432000     13702.5
    432040       13703
    432080     13702.4
    432120       13705
    432160       13709
    432200     13707.3
    432240     13710.7
    432280       13710
    432320     13712.2
    432360     13711.1
    432400     13713.9
    432440     13714.7
    432480     13715.9
    432520     13715.9
    432560     13717.3
    432600     13721.9
    432640     13723.4
    432680     13722.1
    432720       13725
    432760     13725.9
    432800     13728.2
    432840     13728.9
    432880     13728.2
    432920     13730.8
    432960     13734.7
    433000     13733.1
    433040     13736.6
    433080     13735.8
    433120       13738
    433160     13736.9
    433200     13739.7
    433240     13740.6
    433280     13741.7
    433320     13741.7
    433360     13743.2
    433400     13747.7
    433440     13749.2
    433480     13747.9
    433520     13750.9
    433560     13751.8
    433600     13754.1
    433640     13754.7
    433680       13754
    433720     13756.6
    433760     13760.5
    433800     13758.9
    433840     13762.4
    433880     13761.6
    433920     13763.9
    433960     13762.7
    434000     13765.6
    434040     13766.5
    434080     13767.6
    434120     13767.6
    434160     13768.9
    434200     13773.5
    434240       13775
    434280     13773.7
    434320     13776.6
    434360     13777.6
    434400       13780
    434440     13780.6
    434480     13779.9
    434520     13782.5
    434560     13786.3
    434600     13784.7
    434640     13788.2
    434680     13787.5
    434720     13789.8
    434760     13788.6
    434800     13791.4
    434840     13792.3
    434880     13793.4
    434920     13793.4
    434960     13794.8
    435000     13799.3
    435040     13800.9
    435080     13799.5
    435120     13802.5
    435160     13803.5
    435200     13805.8
    435240     13806.5
    435280     13805.7
    435320     13808.3
    435360     13812.2
    435400     13810.6
    435440     13814.2
    435480     13813.3
    435520     13815.6
    435560     13814.4
    435600     13817.2
    435640       13818
    435680     13819.2
    435720     13819.2
    435760     13820.6
    435800     13825.2
    435840     13826.7
    435880     13825.3
    435920     13828.4
    435960     13829.3
    436000     13831.7
    436040     13832.3
    436080     13831.5
    436120     13834.1
    436160     13838.2
    436200     13836.5
    436240     13840.1
    436280     13839.1
    436320     13841.4
    436360     13840.2
    436400     13843.1
    436440     13843.9
    436480       13845
    436520     13845.1
    436560     13846.4
    436600     13851.1
    436640     13852.6
    436680     13851.2
    436720     13854.2
    436760     13855.1
    436800     13857.6
    436840     13858.2
    436880     13857.4
    436920       13860
    436960     13864.1
    437000     13862.3
    437040       13866
    437080       13865
    437120     13867.2
    437160     13866.1
    437200     13868.9
    437240     13869.7
    437280     13870.9
    437320       13871
    437360     13872.3
    437400       13877
    437440     13878.4
    437480       13877
    437520       13880
    437560       13881
    437600     13883.4
    437640     13884.1
    437680     13883.3
    437720       13886
    437760     13889.9
    437800     13888.3
    437840     13891.9
    437880     13890.8
    437920     13893.1
    437960       13892
    438000     13894.8
    438040     13895.6
    438080     13896.8
    438120     13896.8
    438160     13898.2
    438200     13902.9
    438240     13904.3
    438280     13902.9
    438320     13905.9
    438360     13906.9
    438400     13909.2
    438440       13910
    438480     13909.1
    438520     13911.8
    438560     13915.8
    438600     13914.1
    438640     13917.7
    438680     13916.6
    438720       13919
    438760     13917.8
    438800     13920.6
    438840     13921.5
    438880     13922.7
    438920     13922.7
    438960       13924
    439000     13928.7
    439040     13930.2
    439080     13928.8
    439120     13931.8
    439160     13932.8
    439200     13935.1
    439240     13935.9
    439280       13935
    439320     13937.6
    439360     13941.6
    439400     13939.9
    439440     13943.5
    439480     13942.4
    439520     13944.9
    439560     13943.6
    439600     13946.4
    439640     13947.3
    439680     13948.5
    439720     13948.5
    439760     13949.8
    439800     13954.6
    439840       13956
    439880     13954.5
    439920     13957.6
    439960     13958.7
    440000     13960.8
    440040     13961.8
    440080     13960.8
    440120     13963.3
    440160     13967.4
    440200     13965.8
    440240     13969.3
    440280     13968.2
    440320     13970.7
    440360     13969.4
    440400     13972.2
    440440     13973.1
    440480     13974.3
    440520     13974.3
    440560     13975.6
    440600     13980.4
    440640     13981.9
    440680     13980.3
    440720     13983.3
    440760     13984.5
    440800     13986.7
    440840     13987.6
    440880     13986.6
    440920     13989.1
    440960     13993.1
    441000     13991.6
    441040       13995
    441080       13994
    441120     13996.5
    441160     13995.3
    441200     13998.1
    441240     13998.8
    441280     14000.1
    441320     14000.1
    441360     14001.5
    441400     14006.2
    441440     14007.6
    441480     14006.2
    441520     14009.2
    441560     14010.4
    441600     14012.5
    441640     14013.4
    441680     14012.4
    441720     14014.8
    441760       14019
    441800     14017.5
    441840     14020.9
    441880     14019.9
    441920     14022.4
    441960     14021.2
    442000     14023.9
    442040     14024.7
    442080       14026
    442120       14026
    442160     14027.3
    442200       14032
    442240     14033.5
    442280       14032
    442320       14035
    442360     14036.2
    442400     14038.3
    442440     14039.3
    442480     14038.3
    442520     14040.7
    442560     14044.8
    442600     14043.3
    442640     14046.8
    442680     14045.7
    442720     14048.2
    442760       14047
    442800     14049.7
    442840     14050.5
    442880     14051.8
    442920     14051.8
    442960     14053.1
    443000     14057.9
    443040     14059.4
    443080     14057.8
    443120     14060.9
    443160       14062
    443200     14064.1
    443240       14065
    443280     14064.1
    443320     14066.6
    443360     14070.6
    443400     14069.1
    443440     14072.6
    443480     14071.5
    443520       14074
    443560     14072.9
    443600     14075.6
    443640     14076.3
    443680     14077.6
    443720     14077.5
    443760     14078.9
    443800     14083.7
    443840     14085.3
    443880     14083.7
    443920     14086.7
    443960     14087.9
    444000       14090
    444040     14090.8
    444080     14089.9
    444120     14092.5
    444160     14096.5
    444200     14094.9
    444240     14098.3
    444280     14097.3
    444320     14099.9
    444360     14098.7
    444400     14101.5
    444440     14102.2
    444480     14103.4
    444520     14103.5
    444560     14104.8
    444600     14109.5
    444640     14111.1
    444680     14109.6
    444720     14112.6
    444760     14113.8
    444800     14115.8
    444840     14116.7
    444880     14115.8
    444920     14118.4
    444960     14122.3
    445000     14120.7
    445040     14124.2
    445080     14123.1
    445120     14125.7
    445160     14124.6
    445200     14127.4
    445240       14128
    445280     14129.3
    445320     14129.4
    445360     14130.6
    445400     14135.3
    445440       14137
    445480     14135.5
    445520     14138.5
    445560     14139.6
    445600     14141.7
    445640     14142.6
    445680     14141.7
    445720     14144.3
    445760     14148.2
    445800     14146.6
    445840     14150.1
    445880       14149
    445920     14151.5
    445960     14150.6
    446000     14153.3
    446040     14153.9
    446080     14155.2
    446120     14155.2
    446160     14156.5
    446200     14161.2
    446240     14162.9
    446280     14161.4
    446320     14164.4
    446360     14165.4
    446400     14167.6
    446440     14168.5
    446480     14167.6
    446520     14170.2
    446560     14174.1
    446600     14172.5
    446640       14176
    446680     14174.8
    446720     14177.4
    446760     14176.4
    446800     14179.3
    446840     14179.7
    446880     14181.1
    446920     14181.2
    446960     14182.4
    447000     14187.1
    447040     14188.7
    447080     14187.3
    447120     14190.3
    447160     14191.3
    447200     14193.5
    447240     14194.4
    447280     14193.5
    447320     14196.1
    447360       14200
    447400     14198.4
    447440     14201.9
    447480     14200.7
    447520     14203.3
    447560     14202.3
    447600     14205.1
    447640     14205.6
    447680     14207.1
    447720       14207
    447760     14208.3
    447800       14213
    447840     14214.6
    447880     14213.1
    447920     14216.3
    447960     14217.2
    448000     14219.3
    448040     14220.4
    448080     14219.4
    448120     14221.9
    448160       14226
    448200     14224.2
    448240     14227.7
    448280     14226.6
    448320     14229.2
    448360     14228.2
    448400       14231
    448440     14231.4
    448480     14232.9
    448520     14232.9
    448560     14234.1
    448600     14238.8
    448640     14240.5
    448680       14239
    448720     14242.2
    448760       14243
    448800     14245.2
    448840     14246.2
    448880     14245.3
    448920     14247.8
    448960     14251.9
    449000     14250.1
    449040     14253.6
    449080     14252.4
    449120       14255
    449160       14254
    449200     14256.9
    449240     14257.3
    449280     14258.8
    449320     14258.8
    449360       14260
    449400     14264.6
    449440     14266.3
    449480     14264.8
    449520     14268.1
    449560     14268.8
    449600     14271.1
    449640     14272.1
    449680     14271.2
    449720     14273.7
    449760     14277.9
    449800     14275.9
    449840     14279.5
    449880     14278.3
    449920     14280.9
    449960       14280
    450000     14282.8
    450040     14283.2
    450080     14284.7
    450120     14284.7
    450160     14285.9
    450200     14290.4
    450240     14292.2
    450280     14290.7
    450320       14294
    450360     14294.8
    450400     14296.9
    450440     14297.9
    450480       14297
    450520     14299.5
    450560     14303.8
    450600     14301.8
    450640     14305.4
    450680     14304.2
    450720     14306.7
    450760     14305.9
    450800     14308.7
    450840     14309.2
    450880     14310.6
    450920     14310.6
    450960     14311.8
    451000     14316.4
    451040     14318.1
    451080     14316.5
    451120     14319.9
    451160     14320.6
    451200     14322.9
    451240     14323.9
    451280     14322.9
    451320     14325.4
    451360     14329.7
    451400     14327.8
    451440     14331.3
    451480       14330
    451520     14332.6
    451560     14331.8
    451600     14334.6
    451640     14335.1
    451680     14336.5
    451720     14336.5
    451760     14337.6
    451800     14342.3
    451840       14344
    451880     14342.5
    451920     14345.8
    451960     14346.6
    452000     14348.9
    452040     14349.8
    452080     14348.9
    452120     14351.3
    452160     14355.7
    452200     14353.7
    452240     14357.2
    452280       14356
    452320     14358.6
    452360     14357.7
    452400     14360.5
    452440       14361
    452480     14362.4
    452520     14362.4
    452560     14363.5
    452600     14368.2
    452640       14370
    452680     14368.4
    452720     14371.7
    452760     14372.5
    452800     14374.8
    452840     14375.7
    452880     14374.8
    452920     14377.2
    452960     14381.6
    453000     14379.7
    453040     14383.2
    453080     14381.8
    453120     14384.5
    453160     14383.5
    453200     14386.4
    453240     14386.9
    453280     14388.3
    453320     14388.4
    453360     14389.4
    453400     14394.1
    453440     14395.9
    453480     14394.3
    453520     14397.6
    453560     14398.4
    453600     14400.8
    453640     14401.6
    453680     14400.8
    453720     14403.2
    453760     14407.6
    453800     14405.6
    453840     14409.1
    453880     14407.8
    453920     14410.4
    453960     14409.5
    454000     14412.4
    454040     14412.8
    454080     14414.2
    454120     14414.2
    454160     14415.4
    454200     14420.1
    454240     14421.8
    454280     14420.2
    454320     14423.6
    454360     14424.3
    454400     14426.7
    454440     14427.5
    454480     14426.6
    454520     14429.1
    454560     14433.5
    454600     14431.6
    454640     14435.1
    454680     14433.6
    454720     14436.3
    454760     14435.4
    454800     14438.2
    454840     14438.6
    454880     14440.1
    454920     14440.1
    454960     14441.2
    455000       14446
    455040     14447.6
    455080     14446.1
    455120     14449.4
    455160     14450.2
    455200     14452.6
    455240     14453.4
    455280     14452.5
    455320     14455.1
    455360     14459.5
    455400     14457.4
    455440       14461
    455480     14459.5
    455520     14462.3
    455560     14461.3
    455600     14464.1
    455640     14464.5
    455680       14466
    455720       14466
    455760     14467.2
    455800     14471.9
    455840     14473.5
    455880       14472
    455920     14475.3
    455960     14476.1
    456000     14478.5
    456040     14479.3
    456080     14478.5
    456120       14481
    456160     14485.3
    456200     14483.3
    456240     14486.9
    456280     14485.5
    456320     14488.2
    456360     14487.2
    456400     14489.9
    456440     14490.4
    456480       14492
    456520     14491.9
    456560     14493.1
    456600     14497.9
    456640     14499.5
    456680       14498
    456720     14501.2
    456760     14502.1
    456800     14504.4
    456840     14505.2
    456880     14504.4
    456920       14507
    456960     14511.2
    457000     14509.1
    457040     14512.8
    457080     14511.3
    457120     14514.2
    457160       14513
    457200     14515.8
    457240     14516.3
    457280     14517.8
    457320     14517.8
    457360     14518.9
    457400     14523.8
    457440     14525.3
    457480     14523.9
    457520     14527.1
    457560     14528.1
    457600     14530.4
    457640     14531.1
    457680     14530.3
    457720       14533
    457760     14537.1
    457800     14535.1
    457840     14538.7
    457880     14537.2
    457920       14540
    457960       14539
    458000     14541.7
    458040     14542.2
    458080     14543.7
    458120     14543.5
    458160     14544.8
    458200     14549.7
    458240     14551.1
    458280     14549.9
    458320       14553
    458360     14553.9
    458400     14556.3
    458440       14557
    458480     14556.2
    458520     14558.8
    458560       14563
    458600       14561
    458640     14564.5
    458680       14563
    458720     14565.9
    458760     14564.8
    458800     14567.6
    458840     14568.1
    458880     14569.6
    458920     14569.5
    458960     14570.7
    459000     14575.5
    459040       14577
    459080     14575.7
    459120     14578.9
    459160     14579.8
    459200     14582.1
    459240     14582.7
    459280       14582
    459320     14584.7
    459360     14588.9
    459400     14586.9
    459440     14590.4
    459480     14588.8
    459520     14591.8
    459560     14590.6
    459600     14593.5
    459640     14593.9
    459680     14595.4
    459720     14595.3
    459760     14596.5
    459800     14601.3
    459840     14602.9
    459880     14601.6
    459920     14604.7
    459960     14605.7
    460000       14608
    460040     14608.6
    460080     14607.9
    460120     14610.5
    460160     14614.8
    460200     14612.7
    460240     14616.2
    460280     14614.6
    460320     14617.6
    460360     14616.5
    460400     14619.3
    460440     14619.6
    460480     14621.3
    460520     14621.1
    460560     14622.4
    460600     14627.2
    460640     14628.8
    460680     14627.4
    460720     14630.7
    460760     14631.5
    460800     14633.8
    460840     14634.5
    460880     14633.7
    460920     14636.4
    460960     14640.6
    461000     14638.6
    461040     14642.1
    461080     14640.4
    461120     14643.6
    461160     14642.3
    461200     14645.2
    461240     14645.5
    461280     14647.1
    461320       14647
    461360     14648.3
    461400       14653
    461440     14654.6
    461480     14653.2
    461520     14656.5
    461560     14657.3
    461600     14659.6
    461640     14660.4
    461680     14659.6
    461720     14662.2
    461760     14666.4
    461800     14664.5
    461840       14668
    461880     14666.3
    461920     14669.4
    461960     14668.2
    462000     14671.1
    462040     14671.4
    462080     14672.9
    462120     14672.9
    462160     14674.1
    462200     14678.9
    462240     14680.6
    462280     14679.1
    462320     14682.4
    462360     14683.3
    462400     14685.4
    462440     14686.2
    462480     14685.4
    462520     14688.1
    462560     14692.4
    462600     14690.3
    462640     14693.9
    462680     14692.1
    462720     14695.2
    462760       14694
    462800       14697
    462840     14697.2
    462880     14698.7
    462920     14698.8
    462960     14699.9
    463000     14704.8
    463040     14706.5
    463080     14704.9
    463120     14708.3
    463160     14709.1
    463200     14711.3
    463240       14712
    463280     14711.2
    463320       14714
    463360     14718.3
    463400     14716.2
    463440     14719.8
    463480       14718
    463520     14721.1
    463560     14719.9
    463600     14722.9
    463640     14723.1
    463680     14724.5
    463720     14724.7
    463760     14725.8
    463800     14730.6
    463840     14732.4
    463880     14730.7
    463920       14734
    463960     14734.8
    464000       14737
    464040     14737.7
    464080       14737
    464120     14739.8
    464160       14744
    464200     14742.1
    464240     14745.6
    464280     14743.8
    464320       14747
    464360     14745.7
    464400     14748.6
    464440     14748.9
    464480     14750.3
    464520     14750.4
    464560     14751.7
    464600     14756.4
    464640     14758.2
    464680     14756.5
    464720     14759.9
    464760     14760.7
    464800     14762.8
    464840     14763.6
    464880     14762.8
    464920     14765.5
    464960     14769.9
    465000     14767.9
    465040     14771.4
    465080     14769.5
    465120     14772.8
    465160     14771.4
    465200     14774.4
    465240     14774.7
    465280     14776.2
    465320     14776.2
    465360     14777.4
    465400     14782.3
    465440       14784
    465480     14782.3
    465520     14785.7
    465560     14786.4
    465600     14788.6
    465640     14789.4
    465680     14788.5
    465720     14791.3
    465760     14795.6
    465800     14793.6
    465840     14797.1
    465880     14795.3
    465920     14798.6
    465960     14797.3
    466000     14800.2
    466040     14800.5
    466080     14801.9
    466120       14802
    466160     14803.3
    466200       14808
    466240     14809.8
    466280     14808.2
    466320     14811.5
    466360     14812.2
    466400     14814.5
    466440     14815.1
    466480     14814.4
    466520     14817.1
    466560     14821.3
    466600     14819.5
    466640     14822.9
    466680       14821
    466720     14824.4
    466760       14823
    466800       14826
    466840     14826.3
    466880     14827.8
    466920     14827.8
    466960     14829.1
    467000     14833.8
    467040     14835.6
    467080     14833.9
    467120     14837.2
    467160     14838.1
    467200     14840.3
    467240     14840.9
    467280     14840.1
    467320     14842.8
    467360     14847.1
    467400     14845.3
    467440     14848.6
    467480     14846.8
    467520     14850.1
    467560     14848.8
    467600     14851.8
    467640       14852
    467680     14853.5
    467720     14853.7
    467760     14854.9
    467800     14859.6
    467840     14861.5
    467880     14859.7
    467920     14863.1
    467960     14863.8
    468000     14866.2
    468040     14866.6
    468080     14865.8
    468120     14868.7
    468160     14872.8
    468200       14871
    468240     14874.4
    468280     14872.6
    468320     14875.9
    468360     14874.4
    468400     14877.5
    468440     14877.7
    468480     14879.3
    468520     14879.4
    468560     14880.6
    468600     14885.3
    468640     14887.2
    468680     14885.4
    468720     14888.8
    468760     14889.5
    468800       14892
    468840     14892.3
    468880     14891.6
    468920     14894.4
    468960     14898.5
    469000     14896.7
    469040     14900.1
    469080     14898.4
    469120     14901.6
    469160     14900.2
    469200     14903.3
    469240     14903.4
    469280     14905.1
    469320     14905.1
    469360     14906.4
    469400     14911.1
    469440       14913
    469480     14911.2
    469520     14914.5
    469560     14915.3
    469600     14917.8
    469640       14918
    469680     14917.4
    469720     14920.1
    469760     14924.3
    469800     14922.4
    469840     14925.9
    469880     14924.2
    469920     14927.3
    469960     14925.9
    470000       14929
    470040     14929.2
    470080     14930.8
    470120     14930.9
    470160     14932.2
    470200     14936.8
    470240     14938.9
    470280     14936.9
    470320     14940.3
    470360     14940.9
    470400     14943.6
    470440     14943.9
    470480     14943.2
    470520     14945.9
    470560     14950.1
    470600     14948.2
    470640     14951.8
    470680       14950
    470720     14953.1
    470760     14951.7
    470800     14954.8
    470840       14955
    470880     14956.6
    470920     14956.6
    470960       14958
    471000     14962.6
    471040     14964.7
    471080     14962.7
    471120     14966.1
    471160     14966.7
    471200     14969.4
    471240     14969.6
    471280       14969
    471320     14971.6
    471360     14975.9
    471400     14973.9
    471440     14977.6
    471480     14975.7
    471520     14978.9
    471560     14977.5
    471600     14980.5
    471640     14980.7
    471680     14982.4
    471720     14982.4
    471760     14983.6
    471800     14988.3
    471840     14990.4
    471880     14988.4
    471920     14991.8
    471960     14992.5
    472000     14995.1
    472040     14995.5
    472080     14994.8
    472120     14997.4
    472160     15001.7
    472200     14999.7
    472240     15003.4
    472280     15001.5
    472320     15004.6
    472360     15003.3
    472400     15006.3
    472440     15006.5
    472480       15008
    472520     15008.2
    472560     15009.4
    472600       15014
    472640     15016.2
    472680     15014.1
    472720     15017.6
    472760     15018.2
    472800     15020.8
    472840     15021.1
    472880     15020.5
    472920     15023.1
    472960     15027.4
    473000     15025.5
    473040     15029.1
    473080     15027.3
    473120     15030.3
    473160       15029
    473200       15032
    473240     15032.1
    473280     15033.8
    473320     15033.9
    473360     15035.1
    473400     15039.7
    473440     15041.9
    473480     15039.9
    473520     15043.4
    473560       15044
    473600     15046.6
    473640     15046.9
    473680     15046.3
    473720     15048.8
    473760     15053.2
    473800     15051.2
    473840     15054.9
    473880       15053
    473920       15056
    473960     15054.8
    474000     15057.7
    474040     15057.9
    474080     15059.5
    474120     15059.7
    474160     15060.8
    474200     15065.5
    474240     15067.6
    474280     15065.7
    474320     15069.2
    474360     15069.7
    474400     15072.5
    474440     15072.8
    474480     15072.1
    474520     15074.6
    474560       15079
    474600       15077
    474640     15080.7
    474680     15078.8
    474720     15081.8
    474760     15080.6
    474800     15083.6
    474840     15083.6
    474880     15085.3
    474920     15085.5
    474960     15086.6
    475000     15091.2
    475040     15093.4
    475080     15091.5
    475120       15095
    475160     15095.5
    475200     15098.3
    475240     15098.6
    475280     15097.9
    475320     15100.3
    475360     15104.9
    475400     15102.8
    475440     15106.5
    475480     15104.7
    475520     15107.5
    475560     15106.4
    475600     15109.3
    475640     15109.5
    475680     15111.1
    475720     15111.4
    475760     15112.4
    475800       15117
    475840     15119.2
    475880     15117.2
    475920     15120.7
    475960     15121.3
    476000     15124.1
    476040     15124.4
    476080     15123.7
    476120       15126
    476160     15130.7
    476200     15128.6
    476240     15132.3
    476280     15130.4
    476320     15133.3
    476360     15132.2
    476400     15135.2
    476440     15135.4
    476480     15136.9
    476520     15137.2
    476560     15138.3
    476600     15142.8
    476640       15145
    476680       15143
    476720     15146.5
    476760       15147
    476800       15150
    476840     15150.2
    476880     15149.5
    476920     15151.8
    476960     15156.5
    477000     15154.5
    477040       15158
    477080     15156.2
    477120       15159
    477160     15157.9
    477200       15161
    477240     15161.1
    477280     15162.7
    477320       15163
    477360     15164.1
    477400     15168.6
    477440     15170.8
    477480     15168.8
    477520     15172.3
    477560     15172.8
    477600     15175.9
    477640       15176
    477680     15175.3
    477720     15177.5
    477760     15182.3
    477800     15180.3
    477840     15183.8
    477880       15182
    477920     15184.8
    477960     15183.6
    478000     15186.7
    478040     15186.8
    478080     15188.4
    478120     15188.7
    478160     15189.9
    478200     15194.4
    478240     15196.6
    478280     15194.6
    478320     15198.1
    478360     15198.6
    478400     15201.6
    478440     15201.8
    478480     15201.1
    478520     15203.3
    478560       15208
    478600     15206.1
    478640     15209.7
    478680     15207.7
    478720     15210.7
    478760     15209.5
    478800     15212.6
    478840     15212.7
    478880     15214.2
    478920     15214.5
    478960     15215.9
    479000     15220.3
    479040     15222.4
    479080     15220.3
    479120     15223.9
    479160     15224.4
    479200     15227.4
    479240     15227.6
    479280     15226.9
    479320     15229.1
    479360     15233.8
    479400     15231.9
    479440     15235.5
    479480     15233.6
    479520     15236.5
    479560     15235.3
    479600     15238.4
    479640     15238.5
    479680     15240.1
    479720     15240.3
    479760     15241.8
    479800     15246.1
    479840     15248.1
    479880     15246.2
    479920     15249.8
    479960     15250.3
    480000     15253.2
    480040     15253.4
    480080     15252.7
    480120     15254.9
    480160     15259.6
    480200     15257.6
    480240     15261.2
    480280     15259.4
    480320     15262.3
    480360     15261.1
    480400     15264.1
    480440     15264.4
    480480     15265.8
    480520     15266.1
    480560     15267.5
    480600     15271.9
    480640     15273.9
    480680       15272
    480720     15275.6
    480760     15276.2
    480800       15279
    480840     15279.3
    480880     15278.5
    480920     15280.7
    480960     15285.4
    481000     15283.5
    481040     15287.1
    481080     15285.2
    481120     15288.2
    481160     15286.9
    481200     15289.9
    481240     15290.2
    481280     15291.7
    481320       15292
    481360     15293.3
    481400     15297.6
    481440     15299.6
    481480     15297.8
    481520     15301.4
    481560     15301.9
    481600     15304.8
    481640     15305.3
    481680     15304.4
    481720     15306.6
    481760     15311.3
    481800     15309.4
    481840     15312.9
    481880     15311.1
    481920     15314.2
    481960     15312.8
    482000     15315.7
    482040       15316
    482080     15317.5
    482120     15317.8
    482160     15319.1
    482200     15323.4
    482240     15325.4
    482280     15323.5
    482320     15327.2
    482360     15327.7
    482400     15330.6
    482440     15331.1
    482480     15330.2
    482520     15332.4
    482560     15337.1
    482600     15335.2
    482640     15338.7
    482680       15337
    482720       15340
    482760     15338.7
    482800     15341.4
    482840     15341.9
    482880     15343.3
    482920     15343.6
    482960       15345
    483000     15349.2
    483040     15351.2
    483080     15349.3
    483120       15353
    483160     15353.5
    483200     15356.4
    483240     15356.9
    483280     15356.1
    483320     15358.2
    483360     15362.8
    483400       15361
    483440     15364.6
    483480     15362.8
    483520     15365.8
    483560     15364.3
    483600     15367.3
    483640     15367.7
    483680     15369.1
    483720     15369.4
    483760     15370.8
    483800       15375
    483840       15377
    483880     15375.1
    483920     15378.7
    483960     15379.3
    484000     15382.1
    484040     15382.6
    484080     15381.9
    484120       15384
    484160     15388.5
    484200     15386.7
    484240     15390.4
    484280     15388.4
    484320     15391.6
    484360     15390.1
    484400     15393.1
    484440     15393.4
    484480     15394.8
    484520     15395.2
    484560     15396.6
    484600     15400.8
    484640     15402.8
    484680       15401
    484720     15404.4
    484760       15405
    484800     15407.9
    484840     15408.4
    484880     15407.7
    484920     15409.7
    484960     15414.3
    485000     15412.6
    485040     15416.3
    485080     15414.2
    485120     15417.3
    485160       15416
    485200     15418.9
    485240     15419.3
    485280     15420.6
    485320     15421.1
    485360     15422.5
    485400     15426.6
    485440     15428.7
    485480     15426.8
    485520     15430.3
    485560     15430.8
    485600     15433.7
    485640     15434.2
    485680     15433.6
    485720     15435.5
    485760     15440.1
    485800     15438.4
    485840     15442.1
    485880       15440
    485920     15443.2
    485960     15441.9
    486000     15444.7
    486040     15445.2
    486080     15446.4
    486120     15446.9
    486160     15448.3
    486200     15452.5
    486240     15454.5
    486280     15452.6
    486320     15456.1
    486360     15456.6
    486400     15459.5
    486440       15460
    486480     15459.4
    486520     15461.4
    486560     15465.9
    486600     15464.2
    486640     15467.9
    486680     15465.7
    486720     15469.1
    486760     15467.8
    486800     15470.5
    486840     15470.9
    486880     15472.3
    486920     15472.7
    486960     15474.1
    487000     15478.2
    487040     15480.3
    487080     15478.4
    487120     15481.9
    487160     15482.5
    487200     15485.3
    487240     15485.8
    487280     15485.2
    487320     15487.1
    487360     15491.7
    487400       15490
    487440     15493.7
    487480     15491.6
    487520     15494.8
    487560     15493.6
    487600     15496.4
    487640     15496.8
    487680     15498.1
    487720     15498.6
    487760     15499.9
    487800       15504
    487840     15506.2
    487880     15504.2
    487920     15507.8
    487960     15508.2
    488000     15511.2
    488040     15511.7
    488080     15511.1
    488120     15512.9
    488160     15517.5
    488200     15515.9
    488240     15519.7
    488280     15517.4
    488320     15520.7
    488360     15519.4
    488400     15522.1
    488440     15522.6
    488480       15524
    488520     15524.5
    488560     15525.8
    488600     15529.9
    488640     15532.1
    488680       15530
    488720     15533.7
    488760       15534
    488800     15537.1
    488840     15537.5
    488880     15536.8
    488920     15538.8
    488960     15543.3
    489000     15541.7
    489040     15545.5
    489080     15543.1
    489120     15546.7
    489160     15545.2
    489200     15547.9
    489240     15548.4
    489280     15549.9
    489320     15550.3
    489360     15551.6
    489400     15555.8
    489440       15558
    489480     15555.9
    489520     15559.4
    489560     15559.9
    489600       15563
    489640     15563.4
    489680     15562.6
    489720     15564.5
    489760     15569.1
    489800     15567.4
    489840     15571.2
    489880       15569
    489920     15572.5
    489960     15570.9
    490000     15573.7
    490040     15574.1
    490080     15575.7
    490120     15576.1
    490160     15577.5
    490200     15581.7
    490240     15583.8
    490280     15581.6
    490320     15585.2
    490360     15585.9
    490400     15588.9
    490440     15589.2
    490480     15588.5
    490520     15590.3
    490560     15594.8
    490600     15593.2
    490640       15597
    490680     15594.9
    490720     15598.3
    490760     15596.7
    490800     15599.5
    490840     15599.8
    490880     15601.5
    490920     15601.8
    490960     15603.2
    491000     15607.5
    491040     15609.7
    491080     15607.4
    491120       15611
    491160     15611.7
    491200     15614.6
    491240       15615
    491280     15614.2
    491320     15616.1
    491360     15620.7
    491400     15618.9
    491440     15622.9
    491480     15620.6
    491520     15624.1
    491560     15622.4
    491600     15625.3
    491640     15625.6
    491680     15627.3
    491720     15627.6
    491760     15628.9
    491800     15633.3
    491840     15635.5
    491880     15633.2
    491920     15636.9
    491960     15637.5
    492000     15640.3
    492040     15640.7
    492080       15640
    492120     15641.9
    492160     15646.5
    492200     15644.8
    492240     15648.6
    492280     15646.4
    492320     15649.9
    492360     15648.3
    492400     15651.1
    492440     15651.3
    492480     15653.2
    492520     15653.4
    492560     15654.8
    492600     15659.1
    492640     15661.4
    492680     15658.9
    492720     15662.7
    492760     15663.2
    492800     15666.1
    492840     15666.5
    492880     15665.9
    492920     15667.7
    492960     15672.3
    493000     15670.5
    493040     15674.4
    493080     15672.1
    493120     15675.7
    493160       15674
    493200     15676.9
    493240     15677.1
    493280       15679
    493320     15679.2
    493360     15680.5
    493400     15684.9
    493440     15687.1
    493480     15684.7
    493520     15688.4
    493560     15688.9
    493600     15691.9
    493640     15692.2
    493680     15691.7
    493720     15693.5
    493760     15698.1
    493800     15696.2
    493840     15700.1
    493880     15697.8
    493920     15701.5
    493960     15699.8
    494000     15702.6
    494040       15703
    494080     15704.8
    494120     15704.9
    494160     15706.2
    494200     15710.7
    494240     15712.9
    494280     15710.3
    494320     15714.2
    494360     15714.7
    494400     15717.7
    494440     15717.9
    494480     15717.5
    494520     15719.2
    494560     15723.8
    494600     15722.1
    494640       15726
    494680     15723.6
    494720     15727.3
    494760     15725.6
    494800     15728.5
    494840     15728.7
    494880     15730.5
    494920     15730.7
    494960     15732.1
    495000     15736.5
    495040     15738.7
    495080     15736.1
    495120     15740.1
    495160     15740.5
    495200     15743.4
    495240     15743.8
    495280     15743.4
    495320       15745
    495360     15749.5
    495400     15747.8
    495440     15751.6
    495480     15749.4
    495520     15753.2
    495560     15751.4
    495600     15754.3
    495640     15754.6
    495680     15756.3
    495720     15756.5
    495760     15757.8
    495800     15762.2
    495840     15764.5
    495880       15762
    495920     15765.9
    495960     15766.2
    496000     15769.2
    496040     15769.6
    496080     15769.4
    496120     15770.8
    496160     15775.5
    496200     15773.8
    496240     15777.5
    496280     15775.3
    496320       15779
    496360     15777.3
    496400     15780.1
    496440     15780.5
    496480     15782.2
    496520     15782.4
    496560     15783.7
    496600       15788
    496640     15790.4
    496680     15787.8
    496720     15791.8
    496760       15792
    496800     15795.1
    496840     15795.5
    496880     15795.3
    496920     15796.6
    496960     15801.3
    497000     15799.7
    497040     15803.3
    497080     15801.2
    497120     15804.9
    497160     15803.1
    497200     15805.9
    497240     15806.3
    497280     15808.1
    497320     15808.3
    497360     15809.6
    497400     15813.8
    497440     15816.3
    497480     15813.7
    497520     15817.7
    497560       15818
    497600       15821
    497640     15821.3
    497680     15821.2
    497720     15822.5
    497760     15827.2
    497800     15825.5
    497840     15829.2
    497880       15827
    497920     15830.7
    497960     15828.9
    498000     15831.6
    498040     15832.2
    498080       15834
    498120     15834.2
    498160     15835.5
    498200     15839.7
    498240     15842.1
    498280     15839.6
    498320     15843.5
    498360     15843.8
    498400     15846.9
    498440     15847.1
    498480       15847
    498520     15848.3
    498560       15853
    498600     15851.3
    498640     15855.1
    498680     15852.9
    498720     15856.6
    498760     15854.8
    498800     15857.5
    498840     15858.1
    498880     15859.8
    498920     15860.1
    498960     15861.4
    499000     15865.5
    499040       15868
    499080     15865.4
    499120     15869.3
    499160     15869.6
    499200     15872.7
    499240     15872.9
    499280     15872.9
    499320     15874.2
    499360     15878.9
    499400     15877.2
    499440     15880.9
    499480     15878.7
    499520     15882.6
    499560     15880.7
    499600     15883.3
    499640     15883.9
    499680     15885.8
    499720       15886
    499760     15887.2
    499800     15891.3
    499840     15893.8
    499880     15891.3
    499920     15895.3
    499960     15895.4
    500000     15898.6
    500040     15898.7
    500080     15898.7
    500120     15900.1
    500160     15904.8
    500200     15903.1
    500240     15906.8
    500280     15904.7
    500320     15908.5
    500360     15906.6
    500400     15909.2
    500440     15909.8
    500480     15911.7
    500520     15911.8
    500560       15913
    500600     15917.3
    500640     15919.8
    500680     15917.2
    500720     15921.2
    500760     15921.3
    500800     15924.5
    500840     15924.6
    500880     15924.7
    500920       15926
    500960     15930.7
    501000       15929
    501040     15932.7
    501080     15930.6
    501120     15934.4
    501160     15932.5
    501200     15935.2
    501240     15935.6
    501280     15937.5
    501320     15937.8
    501360     15938.9
    501400     15943.2
    501440     15945.8
    501480       15943
    501520     15947.1
    501560     15947.2
    501600     15950.4
    501640     15950.4
    501680     15950.6
    501720     15951.9
    501760     15956.5
    501800     15954.9
    501840     15958.6
    501880     15956.4
    501920     15960.3
    501960     15958.4
    502000     15961.1
    502040     15961.5
    502080     15963.4
    502120     15963.6
    502160     15964.8
    502200     15969.2
    502240     15971.7
    502280     15968.9
    502320       15973
    502360     15973.1
    502400     15976.4
    502440     15976.4
    502480     15976.4
    502520     15977.7
    502560     15982.4
    502600     15980.7
    502640     15984.5
    502680     15982.3
    502720     15986.1
    502760     15984.4
    502800       15987
    502840     15987.3
    502880     15989.2
    502920     15989.4
    502960     15990.7
    503000     15995.2
    503040     15997.6
    503080     15994.8
    503120       15999
    503160       15999
    503200     16002.3
    503240     16002.2
    503280     16002.4
    503320     16003.6
    503360     16008.4
    503400     16006.7
    503440     16010.4
    503480     16008.3
    503520       16012
    503560     16010.3
    503600     16012.9
    503640     16013.3
    503680     16015.1
    503720     16015.3
    503760     16016.7
    503800     16021.1
    503840     16023.5
    503880     16020.7
    503920     16024.9
    503960     16024.9
    504000     16028.3
    504040     16028.1
    504080     16028.3
    504120     16029.5
    504160     16034.4
    504200     16032.6
    504240     16036.4
    504280     16034.3
    504320     16038.1
    504360     16036.4
    504400     16038.9
    504440     16039.2
    504480     16041.1
    504520     16041.4
    504560     16042.6
    504600     16047.2
    504640     16049.5
    504680     16046.7
    504720       16051
    504760       16051
    504800     16054.3
    504840     16054.2
    504880     16054.3
    504920     16055.5
    504960     16060.3
    505000     16058.7
    505040     16062.3
    505080     16060.3
    505120     16064.1
    505160     16062.3
    505200     16064.8
    505240     16065.3
    505280     16067.1
    505320     16067.4
    505360     16068.7
    505400     16073.2
    505440     16075.6
    505480     16072.6
    505520       16077
    505560       16077
    505600     16080.3
    505640     16080.2
    505680     16080.2
    505720     16081.4
    505760     16086.2
    505800     16084.7
    505840     16088.3
    505880     16086.3
    505920     16090.1
    505960     16088.3
    506000     16090.8
    506040     16091.3
    506080       16093
    506120     16093.4
    506160     16094.7
    506200     16099.3
    506240     16101.5
    506280     16098.5
    506320       16103
    506360     16102.9
    506400     16106.2
    506440     16106.2
    506480     16106.1
    506520     16107.4
    506560     16112.1
    506600     16110.6
    506640     16114.3
    506680     16112.3
    506720       16116
    506760     16114.3
    506800     16116.8
    506840     16117.3
    506880       16119
    506920     16119.4
    506960     16120.7
    507000     16125.3
    507040     16127.6
    507080     16124.5
    507120       16129
    507160     16128.8
    507200     16132.2
    507240     16132.1
    507280       16132
    507320     16133.3
    507360     16138.1
    507400     16136.4
    507440     16140.2
    507480     16138.2
    507520       16142
    507560     16140.3
    507600     16142.7
    507640     16143.2
    507680     16145.1
    507720     16145.4
    507760     16146.5
    507800     16151.3
    507840     16153.4
    507880     16150.4
    507920     16155.1
    507960     16154.8
    508000     16158.2
    508040     16158.2
    508080       16158
    508120     16159.4
    508160     16164.1
    508200     16162.5
    508240     16166.3
    508280     16164.2
    508320     16167.8
    508360     16166.3
    508400     16168.6
    508440     16169.2
    508480     16171.1
    508520     16171.3
    508560     16172.5
    508600     16177.3
    508640     16179.4
    508680     16176.5
    508720     16181.1
    508760     16180.8
    508800     16184.1
    508840     16184.1
    508880     16183.9
    508920     16185.3
    508960     16190.2
    509000     16188.4
    509040     16192.2
    509080     16190.2
    509120     16193.7
    509160     16192.1
    509200     16194.6
    509240     16195.1
    509280     16197.1
    509320     16197.3
    509360     16198.4
    509400     16203.2
    509440     16205.4
    509480     16202.5
    509520     16206.9
    509560     16206.7
    509600     16210.1
    509640     16210.1
    509680     16209.9
    509720     16211.3
    509760     16216.1
    509800     16214.4
    509840     16218.2
    509880     16216.2
    509920     16219.8
    509960     16218.1
    510000     16220.5
    510040       16221
    510080       16223
    510120     16223.3
    510160     16224.3
    510200       16229
    510240     16231.5
    510280     16228.4
    510320       16233
    510360     16232.6
    510400     16236.1
    510440     16236.1
    510480     16235.9
    510520     16237.3
    510560       16242
    510600     16240.4
    510640     16244.2
    510680     16242.2
    510720     16245.9
    510760     16244.1
    510800     16246.5
    510840       16247
    510880     16248.9
    510920     16249.1
    510960     16250.3
    511000       16255
    511040     16257.5
    511080     16254.4
    511120     16258.9
    511160     16258.6
    511200       16262
    511240       16262
    511280     16261.7
    511320     16263.2
    511360     16267.9
    511400     16266.3
    511440     16270.2
    511480     16268.1
    511520     16271.7
    511560       16270
    511600     16272.4
    511640       16273
    511680     16274.9
    511720     16275.1
    511760     16276.2
    511800     16280.9
    511840     16283.5
    511880     16280.3
    511920       16285
    511960     16284.7
    512000     16288.1
    512040     16287.9
    512080     16287.6
    512120     16289.2
    512160     16293.9
    512200     16292.4
    512240     16296.3
    512280       16294
    512320     16297.7
    512360     16296.1
    512400     16298.5
    512440     16298.9
    512480     16300.9
    512520       16301
    512560     16302.2
    512600     16306.8
    512640     16309.4
    512680     16306.2
    512720       16311
    512760     16310.6
    512800     16314.1
    512840       16314
    512880     16313.7
    512920     16315.2
    512960     16319.8
    513000     16318.5
    513040     16322.2
    513080       16320
    513120     16323.7
    513160     16321.9
    513200     16324.5
    513240       16325
    513280     16326.9
    513320     16326.9
    513360     16328.2
    513400     16332.8
    513440     16335.3
    513480     16332.1
    513520       16337
    513560     16336.6
    513600       16340
    513640     16339.8
    513680     16339.7
    513720     16341.1
    513760     16345.8
    513800     16344.6
    513840     16348.1
    513880     16345.9
    513920     16349.8
    513960     16347.8
    514000     16350.5
    514040       16351
    514080     16352.8
    514120     16352.8
    514160     16354.1
    514200     16358.8
    514240     16361.2
    514280     16358.2
    514320     16362.9
    514360     16362.6
    514400       16366
    514440     16365.9
    514480     16365.7
    514520       16367
    514560     16371.8
    514600     16370.6
    514640     16374.1
    514680     16371.9
    514720     16375.7
    514760     16373.7
    514800     16376.5
    514840     16376.9
    514880     16378.8
    514920     16378.7
    514960     16380.2
    515000     16384.8
    515040     16387.2
    515080     16384.2
    515120     16388.8
    515160     16388.5
    515200       16392
    515240     16391.9
    515280     16391.7
    515320     16392.9
    515360     16397.8
    515400     16396.5
    515440     16400.1
    515480     16397.9
    515520     16401.7
    515560     16399.8
    515600     16402.5
    515640     16402.8
    515680     16404.7
    515720     16404.6
    515760     16406.2
    515800     16410.8
    515840     16413.2
    515880     16410.1
    515920     16414.8
    515960     16414.3
    516000       16418
    516040     16417.8
    516080     16417.6
    516120     16418.8
    516160     16423.7
    516200     16422.4
    516240       16426
    516280     16423.7
    516320     16427.6
    516360     16425.7
    516400     16428.5
    516440     16428.8
    516480     16430.6
    516520     16430.4
    516560     16432.1
    516600     16436.7
    516640     16439.2
    516680       16436
    516720     16440.7
    516760     16440.2
    516800     16443.9
    516840     16443.7
    516880     16443.6
    516920     16444.8
    516960     16449.6
    517000     16448.4
    517040       16452
    517080     16449.6
    517120     16453.6
    517160     16451.7
    517200     16454.4
    517240     16454.7
    517280     16456.7
    517320     16456.2
    517360     16457.9
    517400     16462.6
    517440     16465.1
    517480     16461.9
    517520     16466.6
    517560     16466.1
    517600     16469.8
    517640     16469.6
    517680     16469.4
    517720     16470.6
    517760     16475.6
    517800     16474.4
    517840       16478
    517880     16475.5
    517920     16479.5
    517960     16477.6
    518000     16480.3
    518040     16480.5
    518080     16482.5
    518120     16482.3
    518160     16483.8
    518200     16488.5
    518240     16491.1
    518280     16487.8
    518320     16492.5
    518360     16492.1
    518400     16495.8
    518440     16495.5
    518480     16495.5
    518520     16496.5
    518560     16501.6
    518600     16500.3
    518640       16504
    518680     16501.4
    518720     16505.4
    518760     16503.6
    518800     16506.3
    518840     16506.6
    518880     16508.5
    518920     16508.2
    518960     16509.7
    519000     16514.4
    519040       16517
    519080     16513.7
    519120     16518.3
    519160     16518.1
    519200     16521.8
    519240     16521.5
    519280     16521.5
    519320     16522.6
    519360     16527.6
    519400     16526.3
    519440     16529.9
    519480     16527.4
    519520     16531.3
    519560     16529.6
    519600     16532.2
    519640     16532.6
    519680     16534.5
    519720     16534.2
    519760     16535.7
    519800     16540.3
    519840     16542.9
    519880     16539.7
    519920     16544.2
    519960       16544
    520000     16547.7
    520040     16547.6
    520080     16547.5
    520120     16548.6
    520160     16553.6
    520200     16552.3
    520240     16555.9
    520280     16553.4
    520320     16557.3
    520360     16555.6
    520400     16558.2
    520440     16558.5
    520480     16560.4
    520520       16560
    520560     16561.7
    520600     16566.3
    520640     16568.8
    520680     16565.6
    520720     16570.2
    520760       16570
    520800     16573.8
    520840     16573.6
    520880     16573.5
    520920     16574.6
    520960     16579.6
    521000     16578.2
    521040     16581.8
    521080     16579.4
    521120     16583.3
    521160     16581.6
    521200     16584.2
    521240     16584.5
    521280     16586.3
    521320     16585.9
    521360     16587.5
    521400     16592.2
    521440     16594.7
    521480     16591.6
    521520     16596.2
    521560       16596
    521600     16599.8
    521640     16599.7
    521680     16599.6
    521720     16600.5
    521760     16605.5
    521800     16604.2
    521840     16607.9
    521880     16605.4
    521920     16609.3
    521960     16607.7
    522000     16610.1
    522040     16610.4
    522080     16612.1
    522120     16611.9
    522160     16613.6
    522200     16618.2
    522240     16620.7
    522280     16617.4
    522320     16622.1
    522360       16622
    522400     16625.8
    522440     16625.7
    522480     16625.5
    522520     16626.5
    522560     16631.4
    522600     16630.2
    522640     16633.9
    522680     16631.4
    522720     16635.3
    522760     16633.7
    522800       16636
    522840     16636.5
    522880     16638.2
    522920     16637.8
    522960     16639.5
    523000     16644.3
    523040     16646.7
    523080     16643.5
    523120     16648.1
    523160       16648
    523200     16651.7
    523240     16651.6
    523280     16651.5
    523320     16652.4
    523360     16657.4
    523400     16656.1
    523440     16659.9
    523480     16657.3
    523520     16661.2
    523560     16659.6
    523600       16662
    523640     16662.6
    523680     16664.2
    523720     16663.8
    523760     16665.5
    523800     16670.2
    523840     16672.8
    523880     16669.6
    523920       16674
    523960       16674
    524000     16677.7
    524040     16677.6
    524080     16677.5
    524120     16678.3
    524160     16683.4
    524200     16682.1
    524240     16685.8
    524280     16683.3
    524320     16687.2
    524360     16685.5
    524400       16688
    524440     16688.6
    524480     16690.1
    524520     16689.7
    524560     16691.4
    524600     16696.2
    524640     16698.7
    524680     16695.5
    524720     16699.9
    524760       16700
    524800     16703.6
    524840     16703.5
    524880     16703.6
    524920     16704.1
    524960     16709.3
    525000     16708.1
    525040     16711.8
    525080     16709.2
    525120     16713.2
    525160     16711.4
    525200     16713.8
    525240     16714.5
    525280     16716.1
    525320     16715.6
    525360     16717.3
    525400       16722
    525440     16724.7
    525480     16721.4
    525520     16725.8
    525560     16725.9
    525600     16729.6
    525640     16729.4
    525680     16729.5
    525720     16729.9
    525760     16735.3
    525800     16734.1
    525840     16737.9
    525880     16735.2
    525920       16739
    525960     16737.3
    526000     16739.8
    526040     16740.4
    526080       16742
    526120     16741.6
    526160     16743.3
    526200     16747.9
    526240     16750.6
    526280     16747.3
    526320     16751.8
    526360     16751.8
    526400     16755.7
    526440     16755.4
    526480     16755.3
    526520     16755.9
    526560     16761.2
    526600     16760.1
    526640     16763.8
    526680       16761
    526720     16765.1
    526760     16763.3
    526800     16765.7
    526840     16766.3
    526880     16767.8
    526920     16767.4
    526960     16769.2
    527000     16773.9
    527040     16776.5
    527080     16773.3
    527120     16777.8
    527160     16777.7
    527200     16781.5
    527240     16781.4
    527280     16781.3
    527320     16781.8
    527360     16787.2
    527400       16786
    527440     16789.8
    527480       16787
    527520       16791
    527560     16789.3
    527600     16791.6
    527640     16792.3
    527680     16793.8
    527720     16793.3
    527760     16795.1
    527800     16799.8
    527840     16802.6
    527880     16799.2
    527920     16803.7
    527960     16803.7
    528000     16807.5
    528040     16807.2
    528080     16807.2
    528120     16807.7
    528160     16813.2
    528200     16812.1
    528240     16815.8
    528280       16813
    528320     16817.1
    528360     16815.3
    528400     16817.5
    528440     16818.2
    528480     16819.8
    528520     16819.3
    528560       16821
    528600     16825.8
    528640     16828.6
    528680     16825.1
    528720     16829.7
    528760     16829.6
    528800     16833.4
    528840     16833.2
    528880     16833.1
    528920     16833.6
    528960     16839.2
    529000     16837.9
    529040     16841.8
    529080     16838.9
    529120     16843.1
    529160     16841.4
    529200     16843.4
    529240     16844.3
    529280     16845.7
    529320     16845.3
    529360       16847
    529400     16851.7
    529440     16854.5
    529480       16851
    529520     16855.6
    529560     16855.5
    529600     16859.4
    529640     16859.1
    529680     16859.2
    529720     16859.5
    529760     16865.1
    529800     16863.8
    529840     16867.8
    529880     16864.8
    529920       16869
    529960     16867.2
    530000     16869.3
    530040     16870.2
    530080     16871.7
    530120     16871.3
    530160     16872.9
    530200     16877.7
    530240     16880.4
    530280     16876.9
    530320     16881.6
    530360     16881.3
    530400     16885.4
    530440     16885.1
    530480     16885.1
    530520     16885.3
    530560     16891.1
    530600     16889.7
    530640     16893.9
    530680     16890.8
    530720       16895
    530760     16893.2
    530800     16895.2
    530840     16896.1
    530880     16897.7
    530920     16897.1
    530960     16898.9
    531000     16903.6
    531040     16906.3
    531080     16902.8
    531120     16907.5
    531160     16907.2
    531200     16911.3
    531240     16911.1
    531280     16911.2
    531320     16911.3
    531360     16916.9
    531400     16915.7
    531440     16919.7
    531480     16916.8
    531520       16921
    531560     16919.1
    531600     16921.2
    531640       16922
    531680     16923.6
    531720       16923
    531760     16924.8
    531800     16929.5
    531840     16932.2
    531880     16928.7
    531920     16933.4
    531960     16933.1
    532000     16937.2
    532040       16937
    532080       16937
    532120     16937.2
    532160     16942.8
    532200     16941.6
    532240     16945.7
    532280     16942.7
    532320     16946.8
    532360     16944.9
    532400     16947.2
    532440     16948.1
    532480     16949.5
    532520     16948.9
    532560     16950.9
    532600     16955.6
    532640     16958.2
    532680     16954.8
    532720     16959.4
    532760     16959.1
    532800     16963.2
    532840       16963
    532880       16963
    532920     16963.1
    532960     16968.9
    533000     16967.4
    533040     16971.6
    533080     16968.6
    533120     16972.7
    533160     16970.9
    533200     16973.2
    533240       16974
    533280     16975.3
    533320     16974.9
    533360     16976.8
    533400     16981.5
    533440     16984.2
    533480     16980.7
    533520     16985.3
    533560       16985
    533600     16989.2
    533640     16988.9
    533680       16989
    533720     16989.1
    533760     16994.9
    533800     16993.3
    533840     16997.6
    533880     16994.6
    533920     16998.7
    533960     16996.7
    534000       16999
    534040     16999.9
    534080     17001.3
    534120     17000.8
    534160     17002.7
    534200     17007.4
    534240     17010.2
    534280     17006.8
    534320     17011.3
    534360       17011
    534400     17015.1
    534440     17014.8
    534480     17014.9
    534520       17015
    534560     17020.7
    534600     17019.2
    534640     17023.5
    534680     17020.4
    534720     17024.6
    534760     17022.7
    534800     17025.1
    534840     17025.9
    534880     17027.3
    534920     17026.8
    534960     17028.6
    535000     17033.4
    535040     17036.2
    535080     17032.7
    535120     17037.2
    535160     17036.9
    535200       17041
    535240     17040.7
    535280     17040.9
    535320     17040.9
    535360     17046.7
    535400     17045.1
    535440     17049.4
    535480     17046.3
    535520     17050.6
    535560     17048.7
    535600       17051
    535640     17051.9
    535680     17053.1
    535720     17052.7
    535760     17054.6
    535800     17059.3
    535840     17062.2
    535880     17058.7
    535920       17063
    535960     17062.8
    536000     17066.9
    536040     17066.6
    536080     17066.9
    536120     17066.8
    536160     17072.5
    536200       17071
    536240     17075.5
    536280     17072.2
    536320     17076.6
    536360     17074.5
    536400     17076.9
    536440     17077.8
    536480       17079
    536520     17078.6
    536560     17080.5
    536600     17085.2
    536640     17088.2
    536680     17084.6
    536720     17088.9
    536760     17088.8
    536800     17092.8
    536840     17092.5
    536880     17092.7
    536920     17092.7
    536960     17098.5
    537000     17096.8
    537040     17101.4
    537080     17098.1
    537120     17102.4
    537160     17100.4
    537200     17102.7
    537240     17103.7
    537280     17104.9
    537320     17104.4
    537360     17106.3
    537400     17110.9
    537440     17114.1
    537480     17110.4
    537520     17114.8
    537560     17114.7
    537600     17118.7
    537640     17118.4
    537680     17118.6
    537720     17118.6
    537760     17124.4
    537800     17122.6
    537840     17127.3
    537880     17123.9
    537920     17128.4
    537960     17126.1
    538000     17128.6
    538040     17129.5
    538080     17130.8
    538120     17130.2
    538160     17132.2
    538200     17136.8
    538240     17139.9
    538280     17136.4
    538320     17140.7
    538360     17140.6
    538400     17144.5
    538440     17144.3
    538480     17144.3
    538520     17144.5
    538560     17150.2
    538600     17148.4
    538640     17153.2
    538680     17149.6
    538720     17154.2
    538760       17152
    538800     17154.4
    538840     17155.4
    538880     17156.6
    538920       17156
    538960       17158
    539000     17162.6
    539040     17165.6
    539080     17162.2
    539120     17166.6
    539160     17166.3
    539200     17170.4
    539240     17170.1
    539280     17170.4
    539320     17170.5
    539360     17175.9
    539400     17174.2
    539440     17179.1
    539480     17175.5
    539520     17180.1
    539560     17177.8
    539600     17180.2
    539640     17181.2
    539680     17182.5
    539720     17181.9
    539760     17183.8
    539800     17188.5
    539840     17191.4
    539880       17188
    539920     17192.6
    539960     17192.1
    540000     17196.3
    540040     17195.9
    540080     17196.2
    540120     17196.2
    540160     17201.9
    540200     17200.2
    540240     17205.1
    540280     17201.3
    540320     17205.9
    540360     17203.6
    540400       17206
    540440     17207.1
    540480     17208.4
    540520     17207.7
    540560     17209.5
    540600     17214.3
    540640     17217.2
    540680     17213.8
    540720     17218.3
    540760       17218
    540800     17222.2
    540840     17221.7
    540880       17222
    540920     17222.1
    540960     17227.7
    541000       17226
    541040     17230.9
    541080     17227.1
    541120     17231.6
    541160     17229.4
    541200     17231.9
    541240       17233
    541280     17234.3
    541320     17233.7
    541360     17235.3
    541400     17240.2
    541440       17243
    541480     17239.8
    541520     17244.1
    541560     17243.9
    541600       17248
    541640     17247.7
    541680       17248
    541720     17247.9
    541760     17253.6
    541800       17252
    541840     17256.6
    541880       17253
    541920     17257.5
    541960     17255.3
    542000     17257.7
    542040     17258.7
    542080     17260.1
    542120     17259.6
    542160     17261.2
    542200     17265.9
    542240     17268.8
    542280     17265.6
    542320     17269.9
    542360     17269.7
    542400       17274
    542440     17273.5
    542480     17273.7
    542520     17273.8
    542560     17279.4
    542600     17277.9
    542640     17282.5
    542680     17278.8
    542720     17283.4
    542760     17281.3
    542800     17283.6
    542840     17284.5
    542880       17286
    542920     17285.5
    542960     17287.1
    543000     17291.7
    543040     17294.6
    543080     17291.4
    543120     17295.8
    543160     17295.6
    543200     17299.9
    543240     17299.4
    543280     17299.6
    543320     17299.8
    543360     17305.3
    543400     17303.8
    543440     17308.3
    543480     17304.7
    543520     17309.3
    543560     17307.1
    543600     17309.4
    543640     17310.3
    543680     17311.8
    543720     17311.3
    543760     17312.9
    543800     17317.5
    543840     17320.5
    543880     17317.2
    543920     17321.8
    543960     17321.4
    544000     17325.8
    544040     17325.3
    544080     17325.6
    544120     17325.6
    544160     17331.3
    544200     17329.7
    544240     17334.2
    544280     17330.6
    544320     17335.2
    544360       17333
    544400     17335.3
    544440     17336.3
    544480     17337.7
    544520     17337.2
    544560     17338.8
    544600     17343.5
    544640     17346.4
    544680     17343.1
    544720     17347.8
    544760     17347.2
    544800     17351.7
    544840     17351.3
    544880     17351.4
    544920     17351.5
    544960     17357.2
    545000     17355.6
    545040       17360
    545080     17356.3
    545120     17361.2
    545160     17358.9
    545200     17361.3
    545240     17362.2
    545280     17363.7
    545320     17363.2
    545360     17364.7
    545400     17369.3
    545440     17372.1
    545480       17369
    545520     17373.7
    545560     17373.1
    545600     17377.7
    545640     17377.2
    545680     17377.4
    545720     17377.5
    545760       17383
    545800     17381.5
    545840     17385.9
    545880     17382.3
    545920     17387.1
    545960     17384.8
    546000     17387.4
    546040       17388
    546080     17389.6
    546120     17389.1
    546160     17390.5
    546200     17395.3
    546240       17398
    546280     17394.8
    546320     17399.6
    546360     17399.2
    546400     17403.6
    546440       17403
    546480     17403.3
    546520     17403.5
    546560     17408.9
    546600     17407.4
    546640     17411.6
    546680     17408.1
    546720     17413.1
    546760     17410.8
    546800     17413.3
    546840     17413.9
    546880     17415.5
    546920       17415
    546960     17416.4
    547000     17421.2
    547040     17423.8
    547080     17420.7
    547120     17425.7
    547160       17425
    547200     17429.7
    547240     17428.9
    547280     17429.1
    547320     17429.3
    547360     17434.8
    547400     17433.3
    547440     17437.5
    547480       17434
    547520     17438.9
    547560     17436.6
    547600     17439.2
    547640     17439.8
    547680     17441.4
    547720     17440.8
    547760     17442.2
    547800       17447
    547840     17449.6
    547880     17446.6
    547920     17451.5
    547960     17450.8
    548000     17455.5
    548040     17454.9
    548080     17454.9
    548120     17455.2
    548160     17460.5
    548200     17459.2
    548240     17463.4
    548280     17459.8
    548320     17464.7
    548360     17462.5
    548400     17465.1
    548440     17465.7
    548480     17467.2
    548520     17466.7
    548560     17468.1
    548600     17472.8
    548640     17475.3
    548680     17472.3
    548720     17477.2
    548760     17476.8
    548800     17481.4
    548840     17480.8
    548880     17480.8
    548920     17481.1
    548960     17486.5
    549000       17485
    549040     17489.4
    549080     17485.6
    549120     17490.7
    549160     17488.4
    549200       17491
    549240     17491.7
    549280       17493
    549320     17492.5
    549360     17494.1
    549400     17498.6
    549440     17501.3
    549480     17498.3
    549520     17503.2
    549560     17502.7
    549600     17507.3
    549640     17506.6
    549680     17506.6
    549720       17507
    549760     17512.4
    549800     17510.8
    549840     17515.4
    549880     17511.6
    549920     17516.5
    549960     17514.3
    550000       17517
    550040     17517.6
    550080     17518.8
    550120     17518.2
    550160     17520.1
    550200     17524.6
    550240     17527.3
    550280     17524.3
    550320     17529.2
    550360     17528.5
    550400     17533.3
    550440     17532.6
    550480     17532.6
    550520     17532.8
    550560     17538.4
    550600     17536.7
    550640     17541.4
    550680     17537.6
    550720     17542.4
    550760     17540.3
    550800     17542.8
    550840     17543.5
    550880     17544.6
    550920     17544.1
    550960     17545.9
    551000     17550.5
    551040     17553.2
    551080     17550.2
    551120     17555.1
    551160     17554.4
    551200     17559.3
    551240     17558.4
    551280     17558.5
    551320     17558.6
    551360     17564.2
    551400     17562.6
    551440     17567.3
    551480     17563.5
    551520     17568.3
    551560     17566.2
    551600     17568.7
    551640     17569.4
    551680     17570.5
    551720     17570.1
    551760     17571.8
    551800     17576.4
    551840     17579.2
    551880     17576.1
    551920       17581
    551960     17580.4
    552000     17585.2
    552040     17584.3
    552080     17584.4
    552120     17584.6
    552160     17590.2
    552200     17588.6
    552240     17593.2
    552280     17589.5
    552320     17594.2
    552360     17592.2
    552400     17594.6
    552440     17595.5
    552480     17596.4
    552520     17595.9
    552560     17597.8
    552600     17602.3
    552640     17605.2
    552680     17602.1
    552720     17606.9
    552760     17606.3
    552800       17611
    552840     17610.2
    552880     17610.2
    552920     17610.4
    552960     17616.1
    553000     17614.5
    553040     17619.2
    553080     17615.4
    553120     17620.1
    553160     17618.1
    553200     17620.6
    553240     17621.4
    553280     17622.3
    553320     17621.7
    553360     17623.8
    553400     17628.3
    553440       17631
    553480     17628.2
    553520     17632.9
    553560     17632.2
    553600       17637
    553640     17636.2
    553680     17636.1
    553720     17636.3
    553760     17642.1
    553800     17640.4
    553840     17644.9
    553880     17641.4
    553920       17646
    553960       17644
    554000     17646.6
    554040     17647.3
    554080     17648.2
    554120     17647.8
    554160     17649.8
    554200     17654.3
    554240     17656.9
    554280     17654.2
    554320       17659
    554360     17658.1
    554400       17663
    554440     17662.2
    554480       17662
    554520     17662.2
    554560       17668
    554600     17666.3
    554640     17670.8
    554680     17667.4
    554720       17672
    554760     17669.9
    554800     17672.4
    554840     17673.2
    554880     17674.2
    554920     17673.8
    554960     17675.8
    555000     17680.2
    555040     17682.9
    555080     17680.1
    555120     17684.8
    555160       17684
    555200     17688.8
    555240       17688
    555280     17687.9
    555320     17688.2
    555360       17694
    555400     17692.2
    555440       17697
    555480     17693.3
    555520       17698
    555560     17695.9
    555600     17698.4
    555640     17699.2
    555680     17700.2
    555720     17699.6
    555760     17701.7
    555800     17706.2
    555840     17708.7
    555880     17706.1
    555920     17710.9
    555960     17709.9
    556000     17714.8
    556040     17714.1
    556080       17714
    556120     17714.3
    556160       17720
    556200     17718.3
    556240     17722.9
    556280     17719.3
    556320       17724
    556360     17721.9
    556400     17724.4
    556440     17725.2
    556480     17726.2
    556520     17725.6
    556560     17727.7
    556600     17732.1
    556640     17734.6
    556680     17732.1
    556720     17736.8
    556760     17735.9
    556800     17740.7
    556840     17740.1
    556880       17740
    556920     17740.2
    556960     17745.9
    557000     17744.2
    557040     17748.9
    557080     17745.3
    557120       17750
    557160     17747.9
    557200     17750.4
    557240     17751.2
    557280     17752.2
    557320     17751.6
    557360     17753.8
    557400     17758.1
    557440     17760.6
    557480       17758
    557520     17762.8
    557560     17761.9
    557600     17766.8
    557640       17766
    557680     17766.1
    557720     17766.1
    557760     17771.8
    557800     17770.1
    557840     17774.9
    557880     17771.4
    557920     17776.1
    557960     17773.9
    558000     17776.4
    558040     17777.1
    558080     17778.4
    558120     17777.6
    558160     17779.7
    558200     17784.1
    558240     17786.5
    558280     17783.9
    558320     17788.8
    558360     17787.9
    558400     17792.8
    558440     17791.9
    558480       17792
    558520     17792.1
    558560     17797.8
    558600     17796.3
    558640     17801.1
    558680     17797.3
    558720     17802.1
    558760     17799.9
    558800     17802.4
    558840     17803.2
    558880     17804.3
    558920     17803.7
    558960     17805.8
    559000     17810.3
    559040     17812.6
    559080     17809.9
    559120     17814.9
    559160     17813.8
    559200     17818.8
    559240     17817.9
    559280     17818.2
    559320     17817.9
    559360     17823.9
    559400     17822.3
    559440     17827.1
    559480     17823.4
    559520       17828
    559560       17826
    559600     17828.5
    559640     17829.2
    559680     17830.4
    559720     17829.7
    559760     17831.9
    559800     17836.1
    559840     17838.8
    559880     17835.9
    559920     17840.9
    559960     17839.8
    560000     17844.9
    560040     17843.9
    560080     17844.2
    560120       17844
    560160     17849.9
    560200     17848.4
    560240     17853.2
    560280     17849.6
    560320     17854.1
    560360     17852.1
    560400     17854.6
    560440     17855.3
    560480     17856.4
    560520     17855.7
    560560     17857.9
    560600     17862.2
    560640     17864.9
    560680     17861.9
    560720       17867
    560760     17865.9
    560800     17870.9
    560840     17870.1
    560880     17870.2
    560920       17870
    560960     17876.1
    561000     17874.5
    561040     17879.3
    561080     17875.8
    561120     17880.1
    561160     17878.2
    561200     17880.6
    561240     17881.4
    561280     17882.4
    561320     17881.6
    561360     17884.1
    561400     17888.2
    561440       17891
    561480     17887.9
    561520       17893
    561560       17892
    561600       17897
    561640     17896.1
    561680     17896.3
    561720     17896.1
    561760     17902.1
    561800     17900.6
    561840     17905.2
    561880     17901.7
    561920     17906.1
    561960     17904.2
    562000     17906.6
    562040     17907.5
    562080     17908.5
    562120     17907.7
    562160       17910
    562200     17914.3
    562240       17917
    562280     17913.9
    562320     17918.9
    562360     17918.1
    562400       17923
    562440     17922.2
    562480     17922.4
    562520     17922.1
    562560     17928.2
    562600     17926.6
    562640     17931.2
    562680     17927.8
    562720     17932.2
    562760     17930.2
    562800     17932.7
    562840     17933.6
    562880     17934.5
    562920     17933.7
    562960     17936.1
    563000     17940.3
    563040       17943
    563080     17939.9
    563120       17945
    563160     17944.3
    563200     17948.9
    563240     17948.1
    563280     17948.4
    563320     17948.1
    563360     17954.3
    563400     17952.6
    563440     17957.2
    563480     17953.8
    563520     17958.4
    563560     17956.3
    563600     17958.7
    563640     17959.7
    563680     17960.5
    563720     17959.8
    563760     17962.1
    563800     17966.2
    563840       17969
    563880     17965.8
    563920       17971
    563960     17970.3
    564000       17975
    564040     17974.2
    564080     17974.4
    564120     17974.1
    564160     17980.3
    564200     17978.6
    564240     17983.2
    564280     17979.7
    564320     17984.5
    564360     17982.2
    564400     17984.6
    564440     17985.8
    564480     17986.3
    564520     17985.7
    564560     17988.2
    564600     17992.1
    564640     17995.1
    564680     17991.7
    564720     17996.9
    564760     17996.2
    564800       18001
    564840     18000.3
    564880     18000.5
    564920       18000
    564960     18006.3
    565000     18004.7
    565040     18009.2
    565080     18005.6
    565120     18010.5
    565160     18008.2
    565200     18010.6
    565240     18011.8
    565280     18012.3
    565320     18011.8
    565360     18014.3
    565400     18018.1
    565440     18021.1
    565480     18017.8
    565520     18022.9
    565560     18022.1
    565600       18027
    565640     18026.4
    565680     18026.3
    565720       18026
    565760     18032.2
    565800     18030.7
    565840     18035.1
    565880     18031.6
    565920     18036.5
    565960     18034.2
    566000     18036.6
    566040     18037.7
    566080     18038.3
    566120     18037.7
    566160     18040.2
    566200       18044
    566240     18047.1
    566280     18043.7
    566320     18048.7
    566360     18048.2
    566400       18053
    566440     18052.3
    566480     18052.2
    566520       18052
    566560     18058.2
    566600     18056.7
    566640     18061.2
    566680     18057.7
    566720     18062.4
    566760     18060.1
    566800     18062.6
    566840     18063.7
    566880     18064.3
    566920     18063.7
    566960     18066.3
    567000       18070
    567040     18073.1
    567080     18069.8
    567120     18074.7
    567160     18074.3
    567200     18079.1
    567240     18078.4
    567280     18078.2
    567320       18078
    567360     18084.3
    567400     18082.8
    567440     18087.3
    567480     18083.8
    567520     18088.5
    567560     18086.4
    567600     18088.6
    567640     18089.7
    567680     18090.5
    567720     18089.9
    567760     18092.3
    567800     18096.1
    567840     18099.3
    567880     18095.8
    567920     18100.8
    567960     18100.4
    568000     18105.3
    568040     18104.5
    568080     18104.3
    568120     18104.1
    568160     18110.3
    568200     18108.8
    568240     18113.3
    568280     18109.7
    568320     18114.6
    568360     18112.4
    568400     18114.8
    568440     18115.8
    568480     18116.6
    568520       18116
    568560     18118.3
    568600       18122
    568640     18125.2
    568680     18121.8
    568720     18126.8
    568760     18126.5
    568800     18131.4
    568840     18130.6
    568880     18130.5
    568920     18130.1
    568960     18136.3
    569000     18134.9
    569040     18139.3
    569080     18135.8
    569120     18140.7
    569160     18138.5
    569200     18140.9
    569240     18141.8
    569280     18142.7
    569320       18142
    569360     18144.4
    569400     18148.1
    569440     18151.3
    569480     18147.9
    569520     18152.9
    569560     18152.6
    569600     18157.5
    569640     18156.5
    569680     18156.4
    569720     18156.1
    569760     18162.4
    569800       18161
    569840     18165.3
    569880     18161.7
    569920     18166.7
    569960     18164.6
    570000       18167
    570040     18167.8
    570080     18168.7
    570120       18168
    570160     18170.3
    570200       18174
    570240     18177.4
    570280     18173.9
    570320       18179
    570360     18178.4
    570400     18183.3
    570440     18182.6
    570480     18182.4
    570520       18182
    570560     18188.4
    570600     18186.9
    570640     18191.4
    570680     18187.8
    570720     18192.8
    570760     18190.7
    570800       18193
    570840     18193.9
    570880     18194.6
    570920       18194
    570960     18196.2
    571000       18200
    571040     18203.3
    571080     18199.9
    571120     18204.9
    571160     18204.3
    571200     18209.4
    571240     18208.6
    571280     18208.4
    571320       18208
    571360     18214.5
    571400       18213
    571440     18217.4
    571480     18213.8
    571520     18218.8
    571560     18216.7
    571600       18219
    571640       18220
    571680     18220.7
    571720     18219.9
    571760     18222.3
    571800     18226.3
    571840     18229.3
    571880     18225.9
    571920     18230.9
    571960     18230.2
    572000     18235.5
    572040     18234.7
    572080     18234.3
    572120     18234.2
    572160     18240.4
    572200       18239
    572240     18243.4
    572280     18239.8
    572320     18244.8
    572360     18242.7
    572400     18245.1
    572440     18245.9
    572480     18246.6
    572520       18246
    572560     18248.3
    572600     18252.3
    572640     18255.4
    572680       18252
    572720       18257
    572760     18256.2
    572800     18261.4
    572840     18260.7
    572880     18260.4
    572920     18260.1
    572960     18266.5
    573000     18265.1
    573040     18269.3
    573080     18265.8
    573120     18270.9
    573160     18268.9
    573200       18271
    573240     18271.9
    573280     18272.6
    573320     18272.1
    573360     18274.4
    573400     18278.3
    573440     18281.4
    573480       18278
    573520     18283.1
    573560     18282.3
    573600     18287.6
    573640     18286.8
    573680     18286.4
    573720     18286.4
    573760     18292.5
    573800     18291.1
    573840     18295.5
    573880     18291.8
    573920     18296.9
    573960     18294.9
    574000       18297
    574040       18298
    574080     18298.6
    574120     18298.1
    574160     18300.5
    574200     18304.3
    574240     18307.5
    574280     18303.9
    574320     18309.2
    574360     18308.4
    574400     18313.7
    574440     18312.8
    574480     18312.3
    574520     18312.5
    574560     18318.5
    574600     18317.1
    574640     18321.5
    574680     18317.9
    574720     18322.9
    574760       18321
    574800     18323.1
    574840       18324
    574880     18324.7
    574920     18324.2
    574960     18326.5
    575000     18330.5
    575040     18333.5
    575080     18329.8
    575120     18335.3
    575160     18334.4
    575200     18339.8
    575240     18338.8
    575280     18338.3
    575320     18338.3
    575360     18344.5
    575400     18343.2
    575440     18347.4
    575480     18343.9
    575520     18348.8
    575560       18347
    575600     18349.1
    575640     18349.9
    575680     18350.7
    575720     18350.3
    575760     18352.5
    575800     18356.4
    575840     18359.5
    575880     18355.8
    575920     18361.1
    575960     18360.5
    576000     18365.8
    576040     18364.8
    576080     18364.3
    576120     18364.2
    576160     18370.5
    576200     18369.1
    576240     18373.4
    576280       18370
    576320     18374.8
    576360     18372.9
    576400     18375.1
    576440     18375.8
    576480     18376.6
    576520     18376.3
    576560     18378.6
    576600     18382.5
    576640     18385.5
    576680     18381.8
    576720     18387.1
    576760     18386.4
    576800     18391.8
    576840     18390.8
    576880     18390.3
    576920     18390.2
    576960     18396.7
    577000       18395
    577040     18399.3
    577080     18395.8
    577120     18400.7
    577160     18398.9
    577200     18401.2
    577240     18401.8
    577280     18402.7
    577320     18402.2
    577360     18404.6
    577400     18408.5
    577440     18411.5
    577480       18408
    577520     18413.1
    577560     18412.3
    577600     18417.9
    577640       18417
    577680     18416.3
    577720     18416.1
    577760     18422.8
    577800     18421.2
    577840     18425.4
    577880     18421.9
    577920     18426.8
    577960     18424.8
    578000     18427.4
    578040     18427.7
    578080     18428.8
    578120     18428.3
    578160     18430.8
    578200     18434.7
    578240     18437.5
    578280     18433.9
    578320     18439.2
    578360     18438.3
    578400     18443.9
    578440       18443
    578480     18442.5
    578520     18442.2
    578560     18448.9
    578600     18447.3
    578640     18451.4
    578680       18448
    578720     18452.7
    578760     18450.9
    578800     18453.5
    578840     18453.8
    578880     18454.9
    578920     18454.3
    578960     18456.8
    579000     18460.8
    579040     18463.5
    579080     18459.9
    579120     18465.2
    579160     18464.3
    579200       18470
    579240       18469
    579280     18468.6
    579320     18468.4
    579360     18474.9
    579400     18473.4
    579440     18477.5
    579480       18474
    579520     18478.7
    579560     18476.9
    579600     18479.4
    579640     18479.7
    579680     18480.9
    579720     18480.3
    579760     18482.8
    579800     18486.8
    579840     18489.6
    579880     18485.9
    579920     18491.3
    579960     18490.3
    580000     18496.1
    580040     18494.9
    580080     18494.8
    580120     18494.4
    580160       18501
    580200     18499.3
    580240     18503.5
    580280       18500
    580320     18504.7
    580360     18503.1
    580400     18505.4
    580440     18505.9
    580480       18507
    580520     18506.4
    580560     18508.8
    580600     18512.8
    580640     18515.7
    580680       18512
    580720     18517.4
    580760     18516.3
    580800     18522.1
    580840       18521
    580880     18520.9
    580920     18520.5
    580960     18526.9
    581000     18525.3
    581040     18529.6
    581080       18526
    581120     18530.9
    581160     18529.2
    581200     18531.4
    581240     18531.8
    581280     18533.1
    581320     18532.4
    581360     18534.7
    581400       18539
    581440     18541.9
    581480     18538.1
    581520     18543.5
    581560     18542.4
    581600     18548.3
    581640     18546.9
    581680       18547
    581720     18546.7
    581760     18552.9
    581800     18551.4
    581840     18555.6
    581880       18552
    581920     18556.9
    581960     18555.3
    582000     18557.4
    582040     18557.6
    582080     18559.2
    582120     18558.4
    582160     18560.7
    582200     18565.1
    582240       18568
    582280     18564.2
    582320     18569.6
    582360     18568.4
    582400     18574.5
    582440       18573
    582480       18573
    582520     18572.6
    582560     18578.9
    582600     18577.6
    582640     18581.6
    582680     18578.1
    582720     18583.1
    582760     18581.3
    582800     18583.5
    582840     18583.7
    582880     18585.3
    582920     18584.4
    582960     18586.7
    583000       18591
    583040       18594
    583080     18590.2
    583120     18595.6
    583160     18594.4
    583200     18600.6
    583240     18599.2
    583280     18599.1
    583320     18598.7
    583360       18605
    583400     18603.7
    583440     18607.8
    583480     18604.1
    583520     18609.1
    583560     18607.3
    583600     18609.7
    583640     18609.7
    583680     18611.3
    583720     18610.6
    583760     18612.7
    583800     18617.1
    583840     18620.1
    583880     18616.4
    583920     18621.6
    583960     18620.4
    584000     18626.8
    584040     18625.3
    584080     18625.3
    584120     18624.6
    584160     18631.2
    584200     18629.8
    584240     18633.9
    584280     18630.3
    584320     18635.2
    584360     18633.5
    584400     18635.8
    584440     18635.7
    584480     18637.4
    584520     18636.7
    584560     18638.8
    584600     18643.2
    584640     18646.1
    584680     18642.5
    584720     18647.7
    584760     18646.5
    584800     18652.8
    584840     18651.3
    584880     18651.3
    584920     18650.8
    584960     18657.4
    585000     18655.7
    585040       18660
    585080     18656.2
    585120     18661.4
    585160     18659.5
    585200     18661.8
    585240     18661.8
    585280     18663.4
    585320     18662.7
    585360       18665
    585400     18669.2
    585440     18672.1
    585480     18668.6
    585520     18673.8
    585560     18672.5
    585600     18678.9
    585640     18677.3
    585680     18677.3
    585720     18676.8
    585760     18683.4
    585800     18681.8
    585840       18686
    585880     18682.4
    585920     18687.4
    585960     18685.6
    586000       18688
    586040     18687.8
    586080     18689.5
    586120     18688.7
    586160       18691
    586200     18695.2
    586240       18698
    586280     18694.8
    586320     18699.9
    586360     18698.5
    586400     18704.9
    586440     18703.4
    586480     18703.2
    586520     18702.8
    586560     18709.3
    586600     18707.9
    586640     18712.1
    586680     18708.4
    586720     18713.5
    586760     18711.6
    586800       18714
    586840     18713.9
    586880     18715.5
    586920     18714.7
    586960       18717
    587000     18721.5
    587040     18723.9
    587080     18720.8
    587120       18726
    587160     18724.6
    587200       18731
    587240     18729.4
    587280     18729.3
    587320     18728.8
    587360     18735.4
    587400     18733.8
    587440     18737.9
    587480     18734.5
    587520     18739.5
    587560     18737.6
    587600     18739.9
    587640     18739.9
    587680     18741.5
    587720     18740.8
    587760     18743.1
    587800     18747.5
    587840     18749.9
    587880     18746.8
    587920     18751.9
    587960     18750.6
    588000       18757
    588040     18755.4
    588080     18755.2
    588120     18754.9
    588160     18761.4
    588200     18759.9
    588240     18764.1
    588280     18760.6
    588320     18765.5
    588360     18763.7
    588400     18765.9
    588440       18766
    588480     18767.5
    588520     18766.7
    588560     18769.1
    588600     18773.5
    588640     18775.8
    588680     18772.9
    588720     18777.8
    588760     18776.5
    588800       18783
    588840     18781.3
    588880     18781.3
    588920       18781
    588960     18787.6
    589000       18786
    589040     18790.3
    589080     18786.7
    589120     18791.5
    589160     18789.8
    589200       18792
    589240     18792.1
    589280     18793.5
    589320     18792.8
    589360     18795.2
    589400     18799.5
    589440     18801.9
    589480       18799
    589520       18804
    589560     18802.5
    589600     18809.1
    589640     18807.4
    589680     18807.4
    589720     18807.1
    589760     18813.4
    589800       18812
    589840     18816.4
    589880     18812.7
    589920     18817.6
    589960     18815.7
    590000     18817.9
    590040     18818.1
    590080     18819.5
    590120     18818.8
    590160     18821.3
    590200     18825.6
    590240       18828
    590280       18825
    590320     18830.2
    590360     18828.7
    590400     18835.1
    590440     18833.4
    590480     18833.4
    590520     18833.2
    590560     18839.4
    590600     18838.1
    590640     18842.2
    590680     18838.8
    590720     18843.7
    590760     18841.8
    590800     18843.9
    590840     18844.3
    590880     18845.5
    590920     18844.7
    590960     18847.3
    591000     18851.8
    591040       18854
    591080       18851
    591120     18856.1
    591160     18854.6
    591200     18861.1
    591240     18859.5
    591280     18859.6
    591320     18859.3
    591360     18865.3
    591400     18864.1
    591440     18868.1
    591480     18864.8
    591520     18869.8
    591560     18867.8
    591600     18869.9
    591640     18870.5
    591680     18871.4
    591720     18870.6
    591760     18873.3
    591800     18877.8
    591840     18879.9
    591880     18877.1
    591920     18881.9
    591960     18880.6
    592000     18887.2
    592040     18885.6
    592080     18885.9
    592120     18885.2
    592160     18891.3
    592200     18890.1
    592240     18894.2
    592280     18890.8
    592320       18896
    592360     18893.9
    592400       18896
    592440     18896.5
    592480     18897.4
    592520     18896.6
    592560     18899.4
    592600     18903.9
    592640     18906.1
    592680     18903.2
    592720       18908
    592760     18906.6
    592800     18913.3
    592840     18911.8
    592880       18912
    592920     18911.4
    592960     18917.6
    593000     18916.2
    593040     18920.3
    593080     18916.9
    593120       18922
    593160     18919.9
    593200     18922.2
    593240     18922.6
    593280     18923.7
    593320     18922.8
    593360     18925.6
    593400       18930
    593440     18932.2
    593480     18929.3
    593520       18934
    593560     18932.8
    593600     18939.5
    593640     18937.9
    593680       18938
    593720     18937.5
    593760     18943.7
    593800     18942.3
    593840     18946.5
    593880       18943
    593920     18948.2
    593960       18946
    594000     18948.3
    594040     18948.8
    594080     18949.9
    594120     18948.8
    594160     18951.6
    594200     18956.1
    594240     18958.3
    594280     18955.3
    594320     18960.1
    594360     18958.9
    594400     18965.7
    594440     18963.9
    594480       18964
    594520     18963.4
    594560     18969.7
    594600     18968.2
    594640     18972.6
    594680     18969.1
    594720     18974.2
    594760       18972
    594800     18974.5
    594840     18974.8
    594880       18976
    594920     18974.7
    594960     18977.7
    595000     18982.1
    595040     18984.2
    595080     18981.4
    595120     18986.1
    595160     18984.9
    595200     18991.7
    595240     18989.8
    595280       18990
    595320     18989.6
    595360     18995.7
    595400     18994.2
    595440     18998.6
    595480     18995.2
    595520     19000.1
    595560     18998.2
    595600     19000.6
    595640     19000.8
    595680       19002
    595720     19000.8
    595760     19003.9
    595800     19008.2
    595840     19010.2
    595880     19007.6
    595920     19012.3
    595960     19010.8
    596000     19017.8
    596040     19015.9
    596080       19016
    596120     19015.7
    596160     19021.9
    596200     19020.4
    596240     19024.7
    596280     19021.3
    596320       19026
    596360     19024.4
    596400     19026.6
    596440     19026.8
    596480       19028
    596520     19026.9
    596560     19029.9
    596600     19034.4
    596640     19036.1
    596680     19033.6
    596720     19038.4
    596760     19036.9
    596800       19044
    596840     19041.9
    596880     19042.3
    596920     19041.7
    596960     19048.1
    597000     19046.5
    597040       19051
    597080     19047.4
    597120       19052
    597160     19050.5
    597200     19052.7
    597240       19053
    597280       19054
    597320     19053.1
    597360       19056
    597400     19060.6
    597440     19062.3
    597480     19059.6
    597520     19064.7
    597560       19063
    597600     19070.2
    597640       19068
    597680     19068.4
    597720     19067.9
    597760     19074.2
    597800     19072.5
    597840     19077.1
    597880     19073.7
    597920     19078.1
    597960     19076.6
    598000     19078.9
    598040     19079.1
    598080     19080.1
    598120       19079
    598160       19082
    598200     19086.6
    598240     19088.3
    598280     19085.7
    598320     19090.7
    598360     19089.1
    598400     19096.3
    598440     19093.9
    598480     19094.4
    598520       19094
    598560     19100.1
    598600     19098.4
    598640       19103
    598680     19099.8
    598720     19104.1
    598760     19102.7
    598800       19105
    598840     19105.1
    598880     19106.1
    598920     19105.1
    598960       19108
    599000     19112.7
    599040     19114.4
    599080     19111.7
    599120       19117
    599160     19115.2
    599200     19122.4
    599240       19120
    599280     19120.5
    599320     19120.1
    599360     19126.4
    599400     19124.4
    599440       19129
    599480     19125.8
    599520     19130.1
    599560     19128.7
    599600       19131
    599640     19131.2
    599680     19132.1
    599720     19131.2
    599760     19134.3
    599800     19138.8
    599840     19140.5
    599880     19137.8
    599920     19143.1
    599960     19141.3
    600000     19148.5
    600040       19146
    600080     19146.5
    600120     19146.2
    600160     19152.5
    600200     19150.4
    600240     19155.3
    600280     19151.8
    600320     19156.2
    600360     19154.6
    600400       19157
    600440     19157.2
    600480     19158.2
    600520       19157
    600560     19160.4
    600600     19164.8
    600640     19166.3
    600680     19163.7
    600720     19169.1
    600760     19167.2
    600800     19174.4
    600840     19172.1
    600880     19172.5
    600920     19172.1
    600960     19178.4
    601000     19176.2
    601040     19181.2
    601080     19177.7
    601120     19182.1
    601160     19180.6
    601200     19182.9
    601240     19183.4
    601280     19184.3
    601320     19183.2
    601360     19186.3
    601400     19190.8
    601440     19192.4
    601480     19189.7
    601520     19194.9
    601560     19193.3
    601600     19200.4
    601640     19198.2
    601680     19198.5
    601720     19198.1
    601760     19204.5
    601800     19202.2
    601840     19207.2
    601880     19203.8
    601920     19208.1
    601960     19206.6
    602000     19208.9
    602040     19209.4
    602080     19210.1
    602120     19209.1
    602160     19212.4
    602200     19216.8
    602240     19218.3
    602280     19215.9
    602320       19221
    602360     19219.4
    602400     19226.4
    602440     19224.3
    602480     19224.5
    602520       19224
    602560     19230.5
    602600     19228.1
    602640     19233.2
    602680     19229.8
    602720     19234.3
    602760     19232.6
    602800     19234.9
    602840     19235.5
    602880     19236.1
    602920       19235
    602960     19238.3
    603000     19242.9
    603040     19244.4
    603080     19241.8
    603120     19246.9
    603160     19245.4
    603200     19252.4
    603240     19250.3
    603280     19250.6
    603320     19250.1
    603360     19256.4
    603400     19253.9
    603440     19259.2
    603480     19255.8
    603520     19260.3
    603560     19258.6
    603600     19260.9
    603640     19261.4
    603680     19262.1
    603720     19261.1
    603760     19264.4
    603800     19268.8
    603840     19270.3
    603880     19267.7
    603920       19273
    603960     19271.4
    604000     19278.4
    604040     19276.4
    604080     19276.5
    604120     19276.1
    604160     19282.4
    604200     19279.9
    604240     19285.3
    604280     19281.8
    604320     19286.3
    604360     19284.7
    604400     19286.9
    604440     19287.7
    604480     19288.1
    604520     19287.2
    604560     19290.5
    604600       19295
    604640     19296.5
    604680     19293.8
    604720       19299
    604760     19297.4
    604800     19304.4
    604840     19302.5
    604880     19302.6
    604920     19302.2
    604960     19308.5
    605000     19306.1
    605040     19311.4
    605080     19307.9
    605120     19312.4
    605160     19310.9
    605200     19312.9
    605240     19313.8
    605280     19314.1
    605320     19313.3
    605360     19316.6
    605400     19320.9
    605440     19322.7
    605480     19319.8
    605520     19325.1
    605560     19323.4
    605600     19330.4
    605640     19328.5
    605680     19328.7
    605720     19328.2
    605760     19334.5
    605800     19332.2
    605840     19337.6
    605880     19333.9
    605920     19338.5
    605960     19336.8
    606000     19338.9
    606040     19339.8
    606080     19340.2
    606120     19339.4
    606160     19342.6
    606200       19347
    606240     19348.8
    606280     19345.8
    606320     19351.2
    606360     19349.3
    606400     19356.5
    606440     19354.4
    606480     19354.5
    606520     19354.2
    606560     19360.5
    606600     19358.2
    606640     19363.7
    606680     19359.8
    606720     19364.4
    606760     19362.9
    606800     19364.9
    606840     19365.9
    606880     19366.3
    606920     19365.4
    606960     19368.7
    607000     19373.1
    607040     19374.9
    607080     19371.9
    607120     19377.2
    607160     19375.3
    607200     19382.5
    607240     19380.5
    607280     19380.6
    607320     19380.1
    607360     19386.5
    607400     19384.2
    607440     19389.7
    607480     19385.9
    607520     19390.4
    607560     19388.9
    607600       19391
    607640     19391.9
    607680     19392.3
    607720     19391.5
    607760     19394.8
    607800     19399.1
    607840     19400.9
    607880     19397.9
    607920     19403.4
    607960     19401.5
    608000     19408.6
    608040     19406.6
    608080     19406.7
    608120     19406.2
    608160     19412.6
    608200     19410.3
    608240     19415.7
    608280       19412
    608320     19416.4
    608360     19415.1
    608400       19417
    608440     19418.1
    608480     19418.4
    608520     19417.4
    608560     19420.9
    608600     19425.2
    608640     19426.9
    608680     19423.9
    608720     19429.4
    608760     19427.5
    608800     19434.7
    608840     19432.7
    608880     19432.8
    608920     19432.4
    608960     19438.8
    609000     19436.5
    609040     19441.5
    609080       19438
    609120     19442.5
    609160     19441.2
    609200     19443.2
    609240     19444.1
    609280     19444.4
    609320     19443.5
    609360       19447
    609400     19451.2
    609440     19453.1
    609480     19450.1
    609520     19455.5
    609560     19453.5
    609600     19460.6
    609640     19458.8
    609680     19458.9
    609720     19458.5
    609760     19464.7
    609800     19462.5
    609840     19467.4
    609880     19464.1
    609920     19468.5
    609960     19467.3
    610000     19469.2
    610040       19470
    610080     19470.4
    610120     19469.6
    610160       19473
    610200     19477.2
    610240     19479.1
    610280     19476.1
    610320     19481.5
    610360     19479.6
    610400     19486.6
    610440     19484.7
    610480     19484.7
    610520     19484.3
    610560     19490.9
    610600     19488.4
    610640     19493.4
    610680     19490.1
    610720     19494.5
    610760     19493.1
    610800     19495.2
    610840       19496
    610880     19496.5
    610920     19495.5
    610960     19499.1
    611000     19503.2
    611040       19505
    611080     19502.2
    611120     19507.6
    611160     19505.5
    611200     19512.6
    611240     19510.6
    611280     19510.8
    611320     19510.3
    611360       19517
    611400     19514.6
    611440     19519.5
    611480     19516.2
    611520     19520.7
    611560     19519.1
    611600     19521.2
    611640     19521.9
    611680     19522.7
    611720     19521.5
    611760     19525.1
    611800     19529.2
    611840     19531.2
    611880     19528.3
    611920     19533.6
    611960     19531.5
    612000     19538.6
    612040     19536.7
    612080       19537
    612120     19536.3
    612160     19543.2
    612200     19540.6
    612240     19545.5
    612280     19542.3
    612320     19546.8
    612360     19545.1
    612400     19547.3
    612440     19548.1
    612480     19548.8
    612520     19547.5
    612560     19551.2
    612600     19555.3
    612640     19557.3
    612680     19554.4
    612720     19559.7
    612760     19557.7
    612800     19564.8
    612840     19562.9
    612880       19563
    612920     19562.4
    612960     19569.4
    613000     19566.7
    613040     19571.5
    613080     19568.6
    613120     19572.9
    613160     19571.3
    613200     19573.5
    613240     19574.2
    613280     19575.1
    613320     19573.7
    613360     19577.2
    613400     19581.6
    613440     19583.5
    613480     19580.6
    613520     19585.9
    613560     19584.1
    613600     19591.1
    613640       19589
    613680       19589
    613720     19588.5
    613760     19595.6
    613800     19592.7
    613840     19597.6
    613880     19594.6
    613920     19599.1
    613960     19597.5
    614000     19599.6
    614040     19600.4
    614080     19601.2
    614120     19599.9
    614160     19603.2
    614200     19607.7
    614240     19609.6
    614280     19606.6
    614320       19612
    614360     19610.3
    614400     19617.3
    614440     19615.1
    614480     19615.2
    614520     19614.7
    614560     19621.8
    614600     19618.9
    614640     19623.7
    614680     19620.8
    614720     19625.2
    614760     19623.7
    614800     19625.7
    614840     19626.5
    614880     19627.4
    614920       19626
    614960     19629.3
    615000     19633.8
    615040     19635.7
    615080     19632.7
    615120     19638.1
    615160     19636.5
    615200     19643.3
    615240     19641.1
    615280     19641.1
    615320     19640.7
    615360       19648
    615400     19645.2
    615440     19649.9
    615480     19646.9
    615520     19651.3
    615560     19649.7
    615600       19652
    615640     19652.7
    615680     19653.5
    615720     19652.3
    615760     19655.5
    615800       19660
    615840     19661.9
    615880     19658.9
    615920     19664.2
    615960     19662.4
    616000     19669.6
    616040     19667.1
    616080     19667.3
    616120     19666.9
    616160       19674
    616200     19671.5
    616240     19676.1
    616280     19673.1
    616320     19677.4
    616360     19675.8
    616400     19678.1
    616440     19678.7
    616480     19679.6
    616520     19678.4
    616560     19681.5
    616600     19686.2
    616640     19688.2
    616680     19685.1
    616720     19690.5
    616760     19688.5
    616800     19695.8
    616840     19693.1
    616880     19693.4
    616920       19693
    616960     19700.1
    617000     19697.7
    617040     19702.3
    617080     19699.3
    617120     19703.7
    617160     19702.1
    617200     19704.2
    617240     19704.9
    617280     19705.8
    617320     19704.5
    617360     19707.6
    617400     19712.1
    617440     19714.3
    617480     19711.1
    617520     19716.7
    617560     19714.7
    617600     19721.9
    617640     19719.4
    617680     19719.5
    617720     19719.1
    617760     19726.2
    617800     19723.8
    617840     19728.3
    617880     19725.6
    617920     19730.1
    617960     19728.2
    618000     19730.2
    618040     19731.1
    618080       19732
    618120     19730.6
    618160     19733.7
    618200     19738.3
    618240     19740.5
    618280     19737.2
    618320       19743
    618360     19740.8
    618400     19747.9
    618440     19745.7
    618480     19745.4
    618520     19745.2
    618560     19752.2
    618600     19749.9
    618640     19754.5
    618680     19751.6
    618720       19756
    618760     19754.4
    618800     19756.3
    618840     19757.2
    618880     19758.1
    618920     19756.7
    618960     19759.9
    619000     19764.4
    619040     19766.8
    619080     19763.5
    619120     19769.1
    619160     19766.9
    619200     19774.3
    619240     19771.8
    619280     19771.6
    619320     19771.5
    619360     19778.3
    619400     19776.1
    619440     19780.8
    619480     19777.9
    619520     19782.2
    619560     19780.6
    619600     19782.5
    619640     19783.2
    619680     19784.1
    619720     19782.9
    619760     19786.1
    619800     19790.8
    619840     19792.8
    619880     19789.6
    619920     19795.3
    619960       19793
    620000     19800.5
    620040     19797.9
    620080     19797.8
    620120     19797.8
    620160     19804.5
    620200     19802.3
    620240     19806.8
    620280     19804.1
    620320     19808.4
    620360     19806.7
    620400     19808.8
    620440     19809.4
    620480     19810.2
    620520       19809
    620560     19812.3
    620600       19817
    620640       19819
    620680     19815.7
    620720     19821.5
    620760     19819.2
    620800     19826.6
    620840     19823.9
    620880     19823.9
    620920       19824
    620960     19830.7
    621000     19828.5
    621040       19833
    621080     19830.2
    621120     19834.6
    621160     19832.7
    621200     19835.1
    621240     19835.6
    621280     19836.1
    621320     19835.2
    621360     19838.3
    621400     19843.2
    621440     19845.1
    621480     19841.9
    621520     19847.6
    621560     19845.3
    621600     19852.7
    621640     19850.2
    621680       19850
    621720     19850.2
    621760     19856.7
    621800     19854.7
    621840     19859.1
    621880     19856.5
    621920     19860.7
    621960     19858.9
    622000     19861.2
    622040     19861.8
    622080     19862.3
    622120     19861.4
    622160     19864.5
    622200     19869.2
    622240     19871.4
    622280       19868
    622320     19873.6
    622360     19871.6
    622400       19879
    622440     19876.4
    622480     19876.3
    622520     19876.2
    622560     19882.8
    622600     19880.8
    622640     19885.3
    622680     19882.7
    622720     19886.7
    622760     19884.9
    622800     19887.3
    622840       19888
    622880     19888.5
    622920     19887.6
    622960     19890.6
    623000     19895.3
    623040     19897.4
    623080     19894.1
    623120     19899.8
    623160     19897.7
    623200     19905.2
    623240     19902.5
    623280     19902.3
    623320     19902.4
    623360       19909
    623400     19906.9
    623440     19911.4
    623480     19908.9
    623520     19912.9
    623560     19911.1
    623600     19913.3
    623640     19914.1
    623680     19914.6
    623720     19913.6
    623760     19916.6
    623800     19921.4
    623840     19923.4
    623880     19920.4
    623920       19926
    623960     19923.8
    624000     19931.4
    624040     19928.7
    624080     19928.4
    624120     19928.6
    624160     19935.1
    624200     19933.2
    624240     19937.5
    624280     19935.2
    624320     19939.2
    624360       19937
    624400     19939.4
    624440     19940.2
    624480     19940.7
    624520     19939.7
    624560     19942.7
    624600     19947.5
    624640     19949.6
    624680     19946.4
    624720     19952.2
    624760     19949.9
    624800     19957.5
    624840       19955
    624880     19954.6
    624920     19954.7
    624960     19961.3
    625000     19959.4
    625040     19963.7
    625080     19961.2
    625120     19965.3
    625160     19963.1
    625200     19965.5
    625240     19966.3
    625280       19967
    625320     19965.8
    625360     19968.9
    625400     19973.7
    625440     19975.8
    625480     19972.7
    625520     19978.3
    625560       19976
    625600     19983.5
    625640       19981
    625680     19980.4
    625720     19980.9
    625760     19987.5
    625800     19985.7
    625840       19990
    625880     19987.4
    625920     19991.5
    625960     19989.2
    626000     19991.7
    626040     19992.4
    626080     19993.1
    626120     19991.9
    626160     19994.9
    626200     19999.9
    626240       20002
    626280     19998.8
    626320     20004.6
    626360     20002.2
    626400     20009.7
    626440       20007
    626480     20006.6
    626520       20007
    626560     20013.8
    626600       20012
    626640     20016.2
    626680     20013.5
    626720     20017.6
    626760     20015.4
    626800     20017.9
    626840     20018.3
    626880     20019.4
    626920       20018
    626960       20021
    627000     20025.9
    627040     20028.2
    627080     20024.8
    627120     20030.8
    627160     20028.1
    627200     20035.8
    627240       20033
    627280     20032.7
    627320     20032.9
    627360     20039.7
    627400     20038.3
    627440     20042.3
    627480     20039.7
    627520     20043.7
    627560     20041.5
    627600     20043.9
    627640     20044.4
    627680     20045.5
    627720     20044.2
    627760       20047
    627800     20051.8
    627840     20054.3
    627880     20050.9
    627920       20057
    627960     20054.2
    628000     20062.1
    628040     20059.2
    628080       20059
    628120       20059
    628160     20065.8
    628200     20064.3
    628240     20068.4
    628280     20065.7
    628320       20070
    628360     20067.6
    628400       20070
    628440     20070.5
    628480     20071.6
    628520     20070.2
    628560     20073.2
    628600     20077.9
    628640     20080.4
    628680     20077.1
    628720     20083.2
    628760     20080.3
    628800     20088.3
    628840     20085.3
    628880     20085.1
    628920     20085.2
    628960     20091.9
    629000     20090.4
    629040     20094.4
    629080     20091.8
    629120     20096.1
    629160     20093.8
    629200       20096
    629240     20096.6
    629280     20097.7
    629320     20096.3
    629360     20099.4
    629400       20104
    629440     20106.5
    629480     20103.1
    629520     20109.4
    629560     20106.7
    629600     20114.5
    629640     20111.3
    629680     20111.2
    629720     20111.4
    629760     20117.9
    629800     20116.6
    629840     20120.6
    629880       20118
    629920     20122.2
    629960     20119.9
    630000     20122.2
    630040     20122.6
    630080     20123.8
    630120     20122.3
    630160     20125.5
    630200     20130.1
    630240     20132.6
    630280     20129.1
    630320     20135.5
    630360     20132.6
    630400     20140.8
    630440     20137.4
    630480     20137.2
    630520     20137.5
    630560       20144
    630600     20142.7
    630640     20146.8
    630680     20144.1
    630720     20148.3
    630760     20146.1
    630800     20148.4
    630840     20148.6
    630880     20149.8
    630920     20148.5
    630960     20151.6
    631000     20156.2
    631040     20158.9
    631080     20155.3
    631120     20161.7
    631160     20158.8
    631200     20166.9
    631240     20163.4
    631280     20163.4
    631320     20163.8
    631360     20170.2
    631400     20168.9
    631440     20173.1
    631480     20170.4
    631520     20174.4
    631560     20172.3
    631600     20174.6
    631640     20174.8
    631680     20175.8
    631720     20174.8
    631760     20177.7
    631800     20182.3
    631840     20185.1
    631880     20181.2
    631920     20187.8
    631960     20184.9
    632000     20193.3
    632040     20189.5
    632080     20189.5
    632120       20190
    632160     20196.5
    632200     20195.2
    632240     20199.4
    632280     20196.6
    632320     20200.6
    632360     20198.5
    632400     20200.7
    632440     20200.9
    632480     20201.9
    632520     20200.9
    632560       20204
    632600     20208.5
    632640     20211.3
    632680     20207.3
    632720       20214
    632760     20211.1
    632800     20219.7
    632840     20215.7
    632880     20215.7
    632920     20216.3
    632960     20222.9
    633000     20221.5
    633040     20225.6
    633080     20222.7
    633120       20227
    633160     20224.8
    633200     20227.1
    633240     20227.2
    633280     20228.1
    633320       20227
    633360     20230.4
    633400     20234.9
    633440     20237.6
    633480     20233.6
    633520     20240.2
    633560     20237.3
    633600     20246.1
    633640     20242.1
    633680     20241.9
    633720     20242.6
    633760       20249
    633800     20247.7
    633840     20251.8
    633880     20248.8
    633920     20253.2
    633960     20251.1
    634000     20253.4
    634040     20253.4
    634080     20254.4
    634120     20253.1
    634160     20256.8
    634200     20261.1
    634240       20264
    634280     20259.8
    634320     20266.3
    634360     20263.6
    634400     20272.3
    634440     20268.4
    634480     20268.2
    634520     20268.8
    634560     20275.2
    634600     20273.9
    634640       20278
    634680     20275.1
    634720     20279.4
    634760     20277.4
    634800     20279.7
    634840     20279.4
    634880     20280.6
    634920     20279.3
    634960       20283
    635000     20287.3
    635040     20290.1
    635080     20285.9
    635120     20292.5
    635160     20289.7
    635200     20298.7
    635240     20294.4
    635280     20294.3
    635320     20294.8
    635360     20301.4
    635400     20300.1
    635440     20304.3
    635480     20301.2
    635520     20305.6
    635560     20303.6
    635600     20305.9
    635640     20305.7
    635680     20306.6
    635720     20305.4
    635760       20309
    635800     20313.6
    635840     20316.3
    635880     20311.9
    635920     20318.7
    635960     20315.8
    636000       20325
    636040     20320.6
    636080     20320.4
    636120     20320.9
    636160     20327.7
    636200     20326.3
    636240     20330.4
    636280     20327.4
    636320     20331.6
    636360     20329.8
    636400       20332
    636440     20331.9
    636480     20332.8
    636520     20331.6
    636560     20335.3
    636600     20339.6
    636640     20342.5
    636680     20338.1
    636720     20344.9
    636760     20341.9
    636800     20351.1
    636840     20346.9
    636880     20346.6
    636920     20346.9
    636960     20354.1
    637000     20352.5
    637040     20356.6
    637080     20353.6
    637120       20358
    637160     20355.8
    637200     20358.1
    637240       20358
    637280     20358.9
    637320     20357.8
    637360     20361.5
    637400     20365.9
    637440     20368.7
    637480     20364.2
    637520     20371.1
    637560     20368.1
    637600     20377.2
    637640       20373
    637680     20372.8
    637720     20373.1
    637760     20380.4
    637800     20378.8
    637840     20382.7
    637880     20379.9
    637920     20384.4
    637960     20382.1
    638000     20384.4
    638040     20384.1
    638080     20385.1
    638120       20384
    638160     20387.5
    638200       20392
    638240     20394.9
    638280     20390.4
    638320     20397.2
    638360     20394.3
    638400     20403.4
    638440     20399.2
    638480     20398.9
    638520     20399.2
    638560     20406.6
    638600     20404.7
    638640     20408.9
    638680     20406.2
    638720     20410.5
    638760     20408.1
    638800     20410.6
    638840     20410.4
    638880     20411.2
    638920     20410.2
    638960     20413.6
    639000     20418.1
    639040       20421
    639080     20416.5
    639120     20423.2
    639160     20420.4
    639200     20429.5
    639240     20425.5
    639280       20425
    639320     20425.3
    639360     20432.7
    639400       20431
    639440     20435.1
    639480     20432.5
    639520     20436.8
    639560     20434.1
    639600     20436.7
    639640     20436.6
    639680     20437.4
    639720     20436.5
    639760     20439.7
    639800     20444.1
    639840     20447.3
    639880     20442.8
    639920     20449.3
    639960     20446.4
    640000     20455.6
    640040     20451.6
    640080       20451
    640120     20451.3
    640160     20458.8
    640200     20457.3
    640240     20461.1
    640280     20458.7
    640320     20462.7
    640360     20460.3
    640400     20462.7
    640440     20462.6
    640480     20463.5
    640520     20462.5
    640560     20465.8
    640600     20470.1
    640640     20473.3
    640680       20469
    640720     20475.4
    640760     20472.4
    640800     20481.6
    640840     20477.7
    640880       20477
    640920     20477.2
    640960     20484.7
    641000     20483.2
    641040     20487.2
    641080     20484.9
    641120     20488.7
    641160     20486.3
    641200     20488.6
    641240     20488.6
    641280     20489.6
    641320     20488.5
    641360     20491.8
    641400     20496.2
    641440     20499.5
    641480     20494.8
    641520     20501.5
    641560     20498.4
    641600     20507.7
    641640     20503.7
    641680     20503.1
    641720     20503.2
    641760     20510.9
    641800     20509.3
    641840     20513.2
    641880     20510.8
    641920     20514.7
    641960     20512.5
    642000     20514.8
    642040     20514.6
    642080     20515.6
    642120     20514.4
    642160     20517.7
    642200     20522.2
    642240     20525.5
    642280     20521.1
    642320     20527.4
    642360     20524.4
    642400     20533.6
    642440     20529.9
    642480     20529.2
    642520     20529.2
    642560     20536.9
    642600     20535.2
    642640     20539.4
    642680     20536.9
    642720     20540.9
    642760     20538.6
    642800     20540.6
    642840     20540.5
    642880     20541.6
    642920     20540.6
    642960     20543.8
    643000     20548.2
    643040     20551.6
    643080     20547.1
    643120     20553.5
    643160     20550.5
    643200     20559.7
    643240     20555.9
    643280     20555.2
    643320     20555.2
    643360     20562.8
    643400     20561.2
    643440     20565.4
    643480     20563.1
    643520     20566.9
    643560     20564.5
    643600     20566.8
    643640     20566.4
    643680     20567.8
    643720     20566.7
    643760     20569.7
    643800     20574.1
    643840     20577.6
    643880     20573.2
    643920     20579.5
    643960     20576.7
    644000     20585.7
    644040     20581.9
    644080     20581.2
    644120     20581.1
    644160     20588.9
    644200     20587.5
    644240     20591.3
    644280     20589.1
    644320     20593.1
    644360     20590.4
    644400     20592.8
    644440     20592.4
    644480     20593.7
    644520     20592.6
    644560     20595.7
    644600     20600.2
    644640     20603.7
    644680     20599.3
    644720     20605.5
    644760     20602.5
    644800     20611.8
    644840     20607.9
    644880     20607.2
    644920     20607.1
    644960     20614.9
    645000     20613.6
    645040     20617.6
    645080       20615
    645120     20619.1
    645160     20616.3
    645200     20618.9
    645240     20618.4
    645280     20619.8
    645320     20618.8
    645360     20621.6
    645400     20626.3
    645440     20629.6
    645480     20625.2
    645520     20631.5
    645560     20628.5
    645600     20637.9
    645640     20633.9
    645680     20633.3
    645720     20633.1
    645760     20640.8
    645800     20639.7
    645840     20643.6
    645880     20640.9
    645920     20645.1
    645960     20642.4
    646000     20644.8
    646040     20644.3
    646080     20645.6
    646120     20644.6
    646160     20647.5
    646200     20652.2
    646240     20655.5
    646280     20651.3
    646320     20657.4
    646360     20654.5
    646400     20663.7
    646440     20659.7
    646480     20659.2
    646520       20659
    646560     20666.5
    646600     20665.5
    646640     20669.6
    646680       20667
    646720     20671.3
    646760     20668.4
    646800     20670.6
    646840     20670.2
    646880     20671.6
    646920     20670.8
    646960     20673.6
    647000     20678.2
    647040     20681.4
    647080     20677.2
    647120     20683.4
    647160     20680.3
    647200     20689.7
    647240     20685.8
    647280       20685
    647320     20685.2
    647360     20692.7
    647400     20691.2
    647440     20695.6
    647480     20692.9
    647520     20697.1
    647560     20694.3
    647600     20696.6
    647640     20696.3
    647680     20697.4
    647720     20696.7
    647760     20699.9
    647800     20704.2
    647840     20707.4
    647880     20703.3
    647920     20709.4
    647960     20706.2
    648000     20715.6
    648040     20711.7
    648080       20711
    648120     20711.2
    648160     20718.8
    648200     20717.3
    648240     20721.6
    648280     20718.9
    648320       20723
    648360     20720.4
    648400     20722.6
    648440     20722.1
    648480     20723.5
    648520     20722.5
    648560       20726
    648600     20730.4
    648640     20733.4
    648680     20729.4
    648720     20735.4
    648760       20732
    648800     20741.6
    648840     20737.7
    648880       20737
    648920     20737.2
    648960       20745
    649000     20743.4
    649040     20747.8
    649080       20745
    649120       20749
    649160     20746.4
    649200     20748.6
    649240     20748.1
    649280     20749.8
    649320     20748.7
    649360     20752.1
    649400     20756.6
    649440     20759.4
    649480     20755.5
    649520     20761.3
    649560       20758
    649600     20767.7
    649640     20763.8
    649680     20763.3
    649720     20763.4
    649760     20771.1
    649800     20769.6
    649840     20773.9
    649880     20771.1
    649920     20774.9
    649960     20772.5
    650000     20774.8
    650040     20774.2
    650080     20775.8
    650120     20774.8
    650160     20778.4
    650200     20782.5
    650240     20785.5
    650280     20781.5
    650320     20787.7
    650360     20784.1
    650400     20793.7
    650440     20789.8
    650480     20789.4
    650520     20789.6
    650560     20797.2
    650600     20795.7
    650640     20800.1
    650680     20797.3
    650720     20801.2
    650760     20798.7
    650800     20800.7
    650840     20800.2
    650880     20801.9
    650920     20800.9
    650960     20804.4
    651000     20808.5
    651040     20811.6
    651080     20807.6
    651120     20813.7
    651160     20810.2
    651200     20819.8
    651240     20815.8
    651280     20815.4
    651320     20815.8
    651360     20823.3
    651400     20821.8
    651440     20826.1
    651480     20823.4
    651520     20827.3
    651560     20824.8
    651600     20826.8
    651640     20826.3
    651680       20828
    651720       20827
    651760     20830.4
    651800     20834.5
    651840     20837.8
    651880     20833.6
    651920     20839.8
    651960     20836.2
    652000     20845.9
    652040     20841.7
    652080     20841.4
    652120     20841.6
    652160     20849.3
    652200     20847.9
    652240     20852.1
    652280     20849.5
    652320     20853.4
    652360     20850.8
    652400     20852.9
    652440     20852.4
    652480     20854.1
    652520     20852.9
    652560     20856.6
    652600     20860.5
    652640     20863.9
    652680     20859.7
    652720       20866
    652760     20862.2
    652800       20872
    652840     20867.8
    652880     20867.4
    652920     20867.7
    652960     20875.3
    653000     20873.9
    653040     20878.1
    653080     20875.4
    653120     20879.3
    653160     20876.7
    653200       20879
    653240     20878.4
    653280     20880.1
    653320       20879
    653360     20882.8
    653400     20886.5
    653440     20890.1
    653480     20885.7
    653520     20892.1
    653560       20888
    653600       20898
    653640     20893.6
    653680     20893.5
    653720     20893.7
    653760     20901.3
    653800     20899.9
    653840     20904.1
    653880     20901.4
    653920     20905.4
    653960     20902.7
    654000     20905.1
    654040     20904.2
    654080     20905.9
    654120     20904.9
    654160     20908.8
    654200     20912.4
    654240     20916.2
    654280     20911.8
    654320     20918.2
    654360     20914.1
    654400     20924.1
    654440     20919.5
    654480     20919.5
    654520     20919.7
    654560     20927.4
    654600     20926.1
    654640     20930.2
    654680     20927.4
    654720     20931.5
    654760     20928.6
    654800     20931.1
    654840     20930.2
    654880     20931.9
    654920       20931
    654960     20934.8
    655000     20938.5
    655040     20942.4
    655080     20937.7
    655120     20944.3
    655160     20940.4
    655200       20950
    655240     20945.5
    655280     20945.5
    655320     20945.7
    655360     20953.4
    655400       20952
    655440     20956.2
    655480     20953.2
    655520     20957.6
    655560     20954.5
    655600     20957.3
    655640     20956.2
    655680     20957.9
    655720     20957.1
    655760       20961
    655800     20964.3
    655840     20968.5
    655880     20963.8
    655920     20970.3
    655960     20966.4
    656000       20976
    656040     20971.6
    656080     20971.6
    656120     20971.9
    656160     20979.4
    656200     20978.2
    656240     20982.3
    656280     20979.3
    656320     20983.5
    656360     20980.8
    656400     20983.3
    656440     20982.3
    656480       20984
    656520     20983.2
    656560       20987
    656600     20990.3
    656640     20994.7
    656680     20989.8
    656720     20996.3
    656760     20992.3
    656800     21002.2
    656840     20997.7
    656880     20997.6
    656920     20997.9
    656960     21005.4
    657000     21004.2
    657040     21008.4
    657080     21005.2
    657120     21009.5
    657160     21006.7
    657200     21009.5
    657240     21008.2
    657280     21010.1
    657320     21009.1
    657360     21013.1
    657400     21016.5
    657440     21020.8
    657480     21015.9
    657520     21022.4
    657560     21018.3
    657600     21028.5
    657640     21023.9
    657680     21023.8
    657720     21023.9
    657760     21031.3
    657800     21030.3
    657840     21034.6
    657880     21031.3
    657920     21035.5
    657960     21032.7
    658000     21035.4
    658040     21034.3
    658080       21036
    658120     21035.3
    658160     21039.2
    658200     21042.6
    658240     21046.6
    658280     21042.1
    658320     21048.5
    658360     21044.4
    658400     21054.6
    658440     21049.9
    658480     21049.7
    658520     21049.9
    658560     21057.3
    658600     21056.4
    658640     21060.8
    658680     21057.3
    658720     21061.4
    658760     21058.9
    658800     21061.6
    658840     21060.4
    658880       21062
    658920     21061.3
    658960     21065.2
    659000     21068.6
    659040     21072.7
    659080     21068.1
    659120     21074.4
    659160     21070.4
    659200     21080.6
    659240     21076.1
    659280     21075.7
    659320     21075.9
    659360     21083.4
    659400     21082.4
    659440     21086.9
    659480     21083.4
    659520     21087.4
    659560     21084.8
    659600     21087.5
    659640     21086.3
    659680     21088.2
    659720     21087.5
    659760     21091.2
    659800     21094.7
    659840     21098.4
    659880     21094.1
    659920     21100.4
    659960     21096.4
    660000     21106.7
    660040     21102.1
    660080     21101.9
    660120     21101.9
    660160     21109.6
    660200     21108.4
    660240       21113
    660280     21109.3
    660320     21113.3
    660360       21111
    660400     21113.5
    660440     21112.4
    660480     21114.1
    660520     21113.6
    660560       21117
    660600     21120.7
    660640     21124.3
    660680     21120.1
    660720     21126.3
    660760     21122.5
    660800     21132.7
    660840       21128
    660880     21127.9
    660920     21127.9
    660960     21135.6
    661000     21134.4
    661040     21139.1
    661080     21135.3
    661120     21139.1
    661160     21137.1
    661200     21139.6
    661240     21138.5
    661280       21140
    661320     21139.5
    661360       21143
    661400     21146.7
    661440     21150.1
    661480     21146.2
    661520     21152.2
    661560     21148.4
    661600     21158.8
    661640     21153.9
    661680     21153.9
    661720     21154.2
    661760     21161.6
    661800     21160.5
    661840     21164.9
    661880     21161.1
    661920     21165.2
    661960       21163
    662000     21165.7
    662040     21164.5
    662080     21165.8
    662120     21165.5
    662160     21169.2
    662200     21172.7
    662240     21176.1
    662280     21172.2
    662320     21178.1
    662360     21174.2
    662400     21184.6
    662440     21179.8
    662480     21179.9
    662520     21180.2
    662560     21187.8
    662600     21186.6
    662640     21190.8
    662680       21187
    662720     21191.2
    662760     21188.9
    662800     21191.6
    662840     21190.4
    662880     21191.8
    662920     21191.3
    662960     21195.1
    663000     21198.6
    663040     21202.1
    663080       21198
    663120     21203.9
    663160     21200.1
    663200     21210.6
    663240     21205.7
    663280       21206
    663320       21206
    663360     21213.7
    663400     21212.5
    663440       21217
    663480       21213
    663520     21217.4
    663560     21214.8
    663600     21217.6
    663640     21216.5
    663680     21217.7
    663720     21217.1
    663760     21220.9
    663800     21224.7
    663840     21228.2
    663880     21223.9
    663920     21229.9
    663960     21226.1
    664000     21236.5
    664040     21231.6
    664080     21232.1
    664120     21232.1
    664160     21239.7
    664200     21238.7
    664240       21243
    664280     21239.2
    664320     21243.5
    664360     21240.9
    664400     21243.6
    664440     21242.5
    664480     21243.9
    664520     21243.1
    664560     21246.8
    664600     21250.7
    664640     21254.3
    664680       21250
    664720     21255.7
    664760     21251.9
    664800     21262.6
    664840     21257.6
    664880       21258
    664920     21257.9
    664960     21265.7
    665000     21264.6
    665040     21269.1
    665080     21265.2
    665120     21269.6
    665160     21266.7
    665200     21269.6
    665240     21268.4
    665280       21270
    665320     21268.9
    665360     21272.7
    665400     21276.8
    665440     21280.2
    665480       21276
    665520     21281.8
    665560     21277.7
    665600     21288.3
    665640     21283.5
    665680     21284.1
    665720     21283.9
    665760     21291.7
    665800     21290.6
    665840     21295.1
    665880     21291.2
    665920     21295.6
    665960     21292.6
    666000     21295.6
    666040     21294.3
    666080     21295.8
    666120       21295
    666160     21298.7
    666200     21302.8
    666240     21306.2
    666280     21301.8
    666320     21307.8
    666360     21303.7
    666400     21314.5
    666440     21309.5
    666480     21310.1
    666520     21309.7
    666560     21317.8
    666600     21316.5
    666640     21321.1
    666680     21317.2
    666720     21321.6
    666760     21318.4
    666800     21321.6
    666840     21320.2
    666880     21321.9
    666920     21320.9
    666960     21324.7
    667000     21328.7
    667040     21332.4
    667080     21327.7
    667120     21333.9
    667160     21329.7
    667200     21340.5
    667240     21335.2
    667280     21335.9
    667320     21335.9
    667360     21343.7
    667400     21342.4
    667440       21347
    667480     21343.1
    667520     21347.7
    667560     21344.3
    667600     21347.5
    667640       21346
    667680     21347.9
    667720     21346.8
    667760     21350.8
    667800     21354.4
    667840     21358.5
    667880     21353.5
    667920     21359.9
    667960     21355.6
    668000     21366.5
    668040     21361.2
    668080     21361.9
    668120     21361.9
    668160     21369.6
    668200     21368.6
    668240     21372.8
    668280     21368.9
    668320     21373.6
    668360     21370.4
    668400     21373.6
    668440     21372.2
    668480       21374
    668520     21372.9
    668560     21376.9
    668600     21380.3
    668640     21384.5
    668680     21379.4
    668720     21385.8
    668760     21381.7
    668800     21392.4
    668840     21387.3
    668880     21387.9
    668920     21387.9
    668960     21395.6
    669000     21394.4
    669040     21398.7
    669080     21394.9
    669120     21399.6
    669160     21396.4
    669200     21399.6
    669240       21398
    669280     21400.1
    669320     21398.7
    669360       21403
    669400     21406.3
    669440     21410.3
    669480     21405.4
    669520     21411.7
    669560     21407.7
    669600     21418.4
    669640     21413.4
    669680     21413.8
    669720     21413.9
    669760     21421.6
    669800     21420.3
    669840     21424.8
    669880     21420.7
    669920     21425.5
    669960     21422.5
    670000     21425.6
    670040     21423.8
    670080     21426.1
    670120     21424.4
    670160     21428.7
    670200     21432.2
    670240     21436.3
    670280     21431.4
    670320     21437.5
    670360     21433.6
    670400     21444.2
    670440     21439.4
    670480     21439.6
    670520     21439.7
    670560     21447.6
    670600     21446.5
    670640     21450.5
    670680     21446.5
    670720     21451.6
    670760     21448.6
    670800     21451.6
    670840     21449.7
    670880     21452.1
    670920     21450.5
    670960     21454.6
    671000     21458.4
    671040     21462.4
    671080     21457.1
    671120     21463.5
    671160     21459.6
    671200       21470
    671240     21465.5
    671280     21465.6
    671320     21465.7
    671360     21473.7
    671400     21472.6
    671440     21476.4
    671480     21472.5
    671520     21477.7
    671560     21474.7
    671600     21477.6
    671640     21475.8
    671680     21478.1
    671720     21476.5
    671760     21480.5
    671800     21484.5
    671840     21488.5
    671880     21483.1
    671920     21489.5
    671960     21485.8
    672000     21495.9
    672040     21491.5
    672080     21491.6
    672120     21491.7
    672160     21499.8
    672200     21498.6
    672240     21502.3
    672280     21498.6
    672320     21503.8
    672360     21500.9
    672400     21503.5
    672440     21501.8
    672480     21504.2
    672520     21502.5
    672560     21506.5
    672600     21510.4
    672640     21514.7
    672680     21509.3
    672720     21515.5
    672760     21511.8
    672800     21521.9
    672840     21517.5
    672880     21517.5
    672920     21517.7
    672960     21525.8
    673000     21524.5
    673040     21528.4
    673080     21524.4
    673120     21529.8
    673160     21526.8
    673200     21529.6
    673240       21528
    673280     21530.1
    673320     21528.7
    673360     21532.6
    673400     21536.4
    673440     21540.9
    673480     21535.2
    673520     21541.5
    673560     21537.8
    673600     21547.8
    673640     21543.5
    673680     21543.6
    673720     21543.7
    673760     21551.8
    673800     21550.6
    673840     21554.5
    673880     21550.4
    673920     21555.9
    673960     21552.7
    674000     21555.5
    674040     21554.2
    674080     21556.4
    674120     21554.7
    674160     21558.5
    674200     21562.5
    674240     21566.9
    674280     21561.1
    674320     21567.7
    674360     21563.8
    674400     21573.8
    674440     21569.5
    674480     21569.6
    674520     21569.7
    674560     21577.7
    674600     21576.7
    674640     21580.3
    674680     21576.5
    674720     21581.7
    674760     21578.8
    674800     21581.5
    674840     21580.1
    674880     21582.4
    674920     21580.8
    674960     21584.4
    675000     21588.4
    675040     21592.8
    675080     21587.3
    675120     21593.5
    675160     21589.8
    675200     21599.9
    675240     21595.4
    675280     21595.4
    675320     21595.7
    675360     21603.8
    675400     21602.6
    675440     21606.2
    675480     21602.4
    675520     21607.7
    675560     21604.7
    675600     21607.5
    675640       21606
    675680     21608.2
    675720     21606.8
    675760     21610.4
    675800     21614.3
    675840     21618.8
    675880     21613.4
    675920     21619.4
    675960     21615.8
    676000       21626
    676040     21621.2
    676080     21621.1
    676120     21621.8
    676160     21629.6
    676200     21628.4
    676240     21632.3
    676280     21628.2
    676320     21633.6
    676360     21630.8
    676400     21633.4
    676440     21631.9
    676480       21634
    676520     21632.6
    676560     21636.1
    676600     21640.3
    676640     21644.8
    676680     21639.1
    676720     21645.5
    676760     21641.8
    676800     21652.1
    676840     21647.1
    676880     21647.1
    676920     21647.8
    676960     21655.6
    677000     21654.3
    677040     21658.2
    677080     21654.2
    677120     21659.7
    677160     21656.6
    677200     21659.3
    677240     21657.8
    677280     21659.9
    677320     21658.5
    677360     21662.2
    677400     21666.4
    677440     21670.7
    677480       21665
    677520     21671.3
    677560     21667.8
    677600     21678.1
    677640     21673.1
    677680       21673
    677720     21673.7
    677760     21681.5
    677800     21680.2
    677840       21684
    677880     21680.1
    677920     21685.7
    677960     21682.3
    678000     21685.4
    678040     21683.6
    678080     21686.1
    678120     21684.5
    678160       21688
    678200     21692.2
    678240     21696.8
    678280     21691.1
    678320     21697.2
    678360     21693.8
    678400       21704
    678440     21699.1
    678480     21698.9
    678520     21699.6
    678560     21707.4
    678600       21706
    678640     21709.8
    678680     21705.8
    678720     21711.7
    678760     21708.1
    678800     21711.2
    678840     21709.3
    678880     21711.8
    678920     21710.4
    678960     21713.9
    679000     21718.4
    679040     21722.9
    679080     21717.2
    679120       21723
    679160     21719.7
    679200     21729.8
    679240       21725
    679280     21724.8
    679320     21725.7
    679360     21733.4
    679400     21732.1
    679440     21735.6
    679480     21731.5
    679520     21737.5
    679560       21734
    679600     21737.4
    679640     21735.3
    679680     21737.5
    679720     21736.2
    679760     21739.7
    679800     21744.4
    679840     21748.7
    679880       21743
    679920     21749.1
    679960     21745.5
    680000     21755.7
    680040     21750.9
    680080     21750.9
    680120     21751.8
    680160     21759.2
    680200     21757.9
    680240     21761.5
    680280     21757.4
    680320     21763.4
    680360     21759.8
    680400     21763.5
    680440     21761.3
    680480     21763.4
    680520       21762
    680560     21765.6
    680600     21770.4
    680640     21774.5
    680680     21768.8
    680720       21775
    680760     21771.5
    680800     21781.9
    680840     21776.9
    680880       21777
    680920     21777.5
    680960     21785.3
    681000     21783.6
    681040     21787.6
    681080     21783.3
    681120     21789.3
    681160     21785.8
    681200     21789.4
    681240     21787.1
    681280     21789.1
    681320       21788
    681360     21791.6
    681400     21796.4
    681440     21800.2
    681480     21794.8
    681520       21801
    681560     21797.5
    681600     21807.9
    681640     21802.9
    681680     21802.9
    681720     21803.4
    681760     21811.3
    681800     21809.6
    681840     21813.3
    681880       21809
    681920     21815.2
    681960     21811.6
    682000       21815
    682040     21813.1
    682080     21815.1
    682120     21814.1
    682160     21817.4
    682200     21822.3
    682240     21826.1
    682280     21820.6
    682320     21826.8
    682360     21823.4
    682400     21833.9
    682440     21828.8
    682480     21828.8
    682520     21829.2
    682560     21837.1
    682600     21835.7
    682640     21839.1
    682680     21834.9
    682720     21840.8
    682760     21837.6
    682800     21840.9
    682840     21838.9
    682880       21841
    682920       21840
    682960     21843.3
    683000     21847.8
    683040     21851.7
    683080     21846.3
    683120     21852.6
    683160     21849.2
    683200     21859.9
    683240     21854.8
    683280     21854.8
    683320     21855.1
    683360     21862.9
    683400     21861.5
    683440     21865.1
    683480     21860.7
    683520     21866.7
    683560     21863.5
    683600     21866.6
    683640     21864.8
    683680     21866.8
    683720       21866
    683760     21869.1
    683800     21873.8
    683840     21877.4
    683880       21872
    683920     21878.5
    683960       21875
    684000     21885.6
    684040     21880.6
    684080     21880.9
    684120     21880.9
    684160       21889
    684200     21887.1
    684240     21890.9
    684280     21886.5
    684320     21892.7
    684360     21889.3
    684400     21892.5
    684440     21890.6
    684480     21892.6
    684520     21891.6
    684560       21895
    684600     21899.8
    684640     21903.3
    684680     21897.8
    684720     21904.5
    684760     21900.8
    684800     21911.5
    684840     21906.7
    684880     21906.9
    684920       21907
    684960     21914.9
    685000     21912.9
    685040     21916.8
    685080     21912.5
    685120     21918.5
    685160     21915.1
    685200     21918.7
    685240     21916.5
    685280     21918.6
    685320     21917.6
    685360     21920.8
    685400     21925.8
    685440     21928.8
    685480     21923.7
    685520     21930.5
    685560     21926.7
    685600     21937.4
    685640     21932.4
    685680     21932.8
    685720     21932.7
    685760     21940.9
    685800     21938.6
    685840     21942.8
    685880     21938.3
    685920     21944.6
    685960     21940.8
    686000     21944.4
    686040     21942.4
    686080     21944.6
    686120     21943.6
    686160     21946.8
    686200     21951.8
    686240     21954.7
    686280     21949.7
    686320     21956.4
    686360     21952.9
    686400     21963.3
    686440     21958.3
    686480     21958.7
    686520     21958.6
    686560     21966.7
    686600     21964.6
    686640     21968.5
    686680     21964.2
    686720     21970.1
    686760     21966.6
    686800     21970.4
    686840     21968.2
    686880     21970.4
    686920     21969.3
    686960     21972.5
    687000     21977.8
    687040     21980.5
    687080     21975.5
    687120     21982.1
    687160     21978.8
    687200     21988.8
    687240       21984
    687280     21984.4
    687320     21984.4
    687360     21992.5
    687400     21990.6
    687440     21994.4
    687480     21989.8
    687520       21996
    687560     21992.3
    687600     21996.2
    687640     21993.8
    687680       21996
    687720     21994.9
    687760     21998.3
    687800     22003.5
    687840     22006.2
    687880     22001.1
    687920     22007.9
    687960     22004.6
    688000     22014.6
    688040     22009.9
    688080     22010.1
    688120     22010.1
    688160     22018.1
    688200     22016.4
    688240     22020.2
    688280     22015.7
    688320     22021.5
    688360     22018.1
    688400       22022
    688440     22019.6
    688480     22021.9
    688520     22020.7
    688560     22023.9
    688600     22029.1
    688640     22031.9
    688680       22027
    688720     22033.7
    688760     22030.3
    688800     22040.4
    688840     22035.7
    688880       22036
    688920       22036
    688960     22043.9
    689000       22042
    689040     22045.8
    689080     22041.5
    689120     22047.4
    689160     22043.8
    689200     22047.8
    689240     22045.4
    689280     22047.8
    689320     22046.7
    689360     22049.6
    689400     22054.8
    689440     22057.7
    689480     22052.8
    689520     22059.6
    689560       22056
    689600       22066
    689640     22061.3
    689680     22061.7
    689720     22061.7
    689760     22069.7
    689800       22068
    689840     22071.9
    689880     22067.4
    689920       22073
    689960     22069.6
    690000     22073.4
    690040     22071.3
    690080     22073.5
    690120     22072.5
    690160     22075.2
    690200     22080.3
    690240     22083.3
    690280     22078.3
    690320     22085.5
    690360     22081.7
    690400     22091.8
    690440       22087
    690480     22087.3
    690520     22087.3
    690560     22095.3
    690600     22093.8
    690640     22097.4
    690680       22093
    690720     22098.9
    690760     22095.1
    690800     22099.4
    690840     22097.1
    690880     22098.9
    690920     22097.9
    690960     22100.9
    691000     22106.1
    691040     22108.9
    691080     22103.9
    691120     22111.2
    691160     22107.5
    691200     22117.4
    691240     22112.5
    691280     22113.1
    691320     22112.9
    691360     22120.8
    691400     22119.3
    691440       22123
    691480     22118.6
    691520     22124.6
    691560     22120.6
    691600       22125
    691640     22122.7
    691680     22124.3
    691720     22123.6
    691760     22126.7
    691800     22131.8
    691840     22134.5
    691880     22129.7
    691920     22136.8
    691960     22133.2
    692000       22143
    692040       22138
    692080     22138.8
    692120     22138.4
    692160     22146.7
    692200     22144.7
    692240     22148.3
    692280     22144.1
    692320     22150.5
    692360     22146.2
    692400     22150.6
    692440     22148.6
    692480     22149.8
    692520     22149.1
    692560     22152.3
    692600     22157.4
    692640       22160
    692680     22155.3
    692720     22162.3
    692760     22158.8
    692800     22168.3
    692840     22163.4
    692880     22164.5
    692920     22164.1
    692960     22172.3
    693000     22170.1
    693040       22174
    693080     22169.6
    693120       22176
    693160     22171.9
    693200     22176.3
    693240     22174.3
    693280     22175.6
    693320     22174.6
    693360     22178.2
    693400     22182.9
    693440     22185.8
    693480     22180.9
    693520     22188.2
    693560     22184.4
    693600       22194
    693640     22189.1
    693680     22190.1
    693720     22189.6
    693760       22198
    693800     22195.8
    693840     22199.8
    693880     22195.1
    693920     22201.7
    693960     22197.6
    694000     22201.8
    694040     22199.6
[truncated: 175,928 more chars]
