# Supplementary material for: Comment on 'Valid molecular dynamics simulations of human hemoglobin require a surprisingly large box size'
Source: eLife. 2019 Jun 20;8:e44718. doi: 10.7554/eLife.44718 (PMC6586461; doi:10.7554/eLife.44718)
Supplement: Figure 2—figure supplement 1—source data 1. — The zip archive contains a README file describing which source files correspond to the different panels. [file elife-44718-fig2-figsupp1-data1.zip › figure2_SI/panel_C/box1/4/msd.xvg]

# This file was created Thu Mar 28 19:31:05 2019
# Created by:
#             :-) GROMACS - gmx msd, 2018.3-dev-20180823-5d5eb38 (-:
# 
# Executable:   /usr/local/gromacs/2018/2018.3-impi2017-fftw337-gcc640-cuda91/bin/gmx
# Data prefix:  /usr/local/gromacs/2018/2018.3-impi2017-fftw337-gcc640-cuda91
# Working dir:  /home/vgapsys/project/hemoglobin/ubq/cube/box1/eq4/diffusion
# Command line:
#   gmx msd -s ../tpr.tpr -f /netmount/projects1/vgapsys/hemoglobin/ubq/cube/box1/eq4/traj_comp.xtc -trestart 800 -n index.ndx -o msd.xvg
# gmx msd is part of G R O M A C S:
#
# Gromacs Runs On Most of All Computer Systems
#
@    title "Mean Square Displacement"
@    xaxis  label "Time (ps)"
@    yaxis  label "MSD (nm\S2\N)"
@TYPE xy
# MSD gathered over 1e+06 ps with 1251 restarts
# Diffusion constants fitted from time 100000 to 900000 ps
# D[  SOL_&_OW] = 5.1346 (+/- 0.0913) (1e-5 cm^2/s)
         0           0
        40     1.31183
        80     2.57734
       120     3.83672
       160      5.0939
       200     6.34985
       240     7.60531
       280     8.85146
       320     10.1064
       360     11.3524
       400     12.6031
       440     13.8485
       480     15.0999
       520     16.3425
       560     17.5889
       600     18.8381
       640      20.085
       680     21.3282
       720     22.5757
       760     23.8198
       800     25.0691
       840     26.3026
       880     27.5512
       920     28.7855
       960     30.0339
      1000     31.2794
      1040      32.529
      1080     33.7687
      1120     35.0173
      1160     36.2564
      1200      37.502
      1240     38.7416
      1280     39.9918
      1320     41.2327
      1360     42.4763
      1400     43.7258
      1440     44.9752
      1480     46.2154
      1520     47.4635
      1560     48.7025
      1600     49.9605
      1640     51.1912
      1680     52.4395
      1720     53.6697
      1760     54.9135
      1800     56.1622
      1840     57.4144
      1880     58.6487
      1920     59.8945
      1960     61.1377
      2000     62.3818
      2040     63.6187
      2080     64.8669
      2120     66.1022
      2160     67.3442
      2200     68.5951
      2240     69.8473
      2280     71.0799
      2320     72.3397
      2360     73.5707
      2400     74.8318
      2440     76.0586
      2480     77.3109
      2520      78.539
      2560     79.7803
      2600     81.0288
      2640     82.2799
      2680     83.5145
      2720     84.7586
      2760     85.9953
      2800     87.2489
      2840      88.485
      2880     89.7329
      2920     90.9708
      2960     92.2063
      3000     93.4589
      3040     94.7075
      3080     95.9417
      3120     97.1991
      3160     98.4357
      3200     99.6973
      3240     100.919
      3280     102.168
      3320     103.395
      3360     104.634
      3400     105.886
      3440     107.135
      3480      108.37
      3520     109.616
      3560     110.847
      3600     112.103
      3640     113.329
      3680     114.588
      3720      115.82
      3760     117.054
      3800     118.306
      3840     119.565
      3880     120.794
      3920     122.049
      3960     123.284
      4000     124.553
      4040     125.774
      4080     127.023
      4120     128.242
      4160     129.482
      4200     130.737
      4240     131.987
      4280     133.218
      4320     134.467
      4360     135.705
      4400     136.957
      4440     138.185
      4480     139.436
      4520     140.671
      4560     141.908
      4600     143.161
      4640     144.421
      4680      145.65
      4720     146.908
      4760     148.143
      4800     149.417
      4840     150.637
      4880      151.89
      4920     153.108
      4960     154.348
      5000     155.603
      5040     156.855
      5080     158.084
      5120     159.333
      5160     160.567
      5200      161.82
      5240      163.04
      5280     164.299
      5320     165.533
      5360     166.762
      5400     168.019
      5440     169.281
      5480     170.505
      5520     171.772
      5560      173.01
      5600     174.292
      5640     175.503
      5680     176.759
      5720     177.977
      5760     179.223
      5800     180.477
      5840     181.725
      5880     182.955
      5920      184.21
      5960     185.442
      6000     186.689
      6040     187.913
      6080     189.175
      6120     190.408
      6160     191.635
      6200     192.894
      6240     194.158
      6280     195.377
      6320     196.648
      6360     197.887
      6400      199.17
      6440     200.378
      6480     201.637
      6520     202.851
      6560     204.092
      6600     205.351
      6640     206.603
      6680     207.838
      6720     209.088
      6760     210.317
      6800     211.569
      6840     212.786
      6880     214.048
      6920     215.285
      6960     216.507
      7000     217.768
      7040     219.037
      7080      220.25
      7120     221.519
      7160      222.76
      7200     224.046
      7240     225.254
      7280     226.513
      7320     227.722
      7360     228.969
      7400     230.227
      7440      231.48
      7480     232.711
      7520     233.962
      7560     235.193
      7600     236.445
      7640     237.665
      7680     238.929
      7720     240.161
      7760     241.377
      7800     242.643
      7840     243.906
      7880     245.121
      7920     246.393
      7960     247.634
      8000      248.93
      8040     250.132
      8080     251.394
      8120       252.6
      8160     253.845
      8200     255.107
      8240     256.362
      8280     257.592
      8320     258.848
      8360     260.074
      8400      261.33
      8440     262.545
      8480     263.808
      8520     265.041
      8560     266.255
      8600     267.526
      8640       268.8
      8680     270.015
      8720     271.288
      8760     272.526
      8800     273.827
      8840     275.026
      8880      276.29
      8920     277.493
      8960     278.732
      9000         280
      9040     281.257
      9080     282.481
      9120     283.737
      9160     284.962
      9200     286.219
      9240     287.434
      9280     288.699
      9320     289.932
      9360     291.141
      9400     292.414
      9440     293.685
      9480     294.898
      9520     296.172
      9560     297.411
      9600      298.71
      9640     299.905
      9680     301.173
      9720      302.37
      9760     303.612
      9800     304.882
      9840     306.142
      9880     307.363
      9920     308.622
      9960     309.848
     10000     311.108
     10040     312.319
     10080     313.594
     10120     314.826
     10160     316.027
     10200     317.303
     10240     318.578
     10280     319.791
     10320     321.067
     10360     322.305
     10400     323.609
     10440     324.796
     10480     326.068
     10520     327.259
     10560       328.5
     10600     329.769
     10640     331.027
     10680     332.245
     10720     333.506
     10760     334.731
     10800     335.997
     10840     337.207
     10880     338.477
     10920     339.708
     10960     340.912
     11000     342.192
     11040     343.469
     11080     344.678
     11120     345.957
     11160     347.196
     11200     348.499
     11240     349.681
     11280     350.956
     11320     352.145
     11360     353.381
     11400     354.654
     11440     355.915
     11480     357.131
     11520     358.392
     11560     359.615
     11600      360.88
     11640     362.083
     11680     363.355
     11720     364.583
     11760     365.786
     11800     367.065
     11840     368.344
     11880     369.546
     11920     370.819
     11960      372.06
     12000     373.375
     12040     374.549
     12080     375.828
     12120     377.011
     12160     378.253
     12200     379.529
     12240     380.797
     12280     382.008
     12320     383.268
     12360     384.484
     12400     385.749
     12440     386.954
     12480     388.227
     12520     389.453
     12560      390.65
     12600     391.936
     12640     393.222
     12680     394.418
     12720     395.698
     12760     396.936
     12800     398.259
     12840     399.431
     12880     400.712
     12920     401.892
     12960     403.133
     13000     404.409
     13040     405.674
     13080     406.888
     13120     408.149
     13160     409.369
     13200     410.635
     13240     411.839
     13280     413.112
     13320      414.34
     13360     415.534
     13400     416.825
     13440     418.116
     13480     419.311
     13520     420.596
     13560      421.83
     13600     423.158
     13640     424.333
     13680     425.617
     13720     426.791
     13760     428.032
     13800     429.319
     13840     430.582
     13880     431.792
     13920     433.058
     13960     434.272
     14000     435.539
     14040     436.743
     14080     438.018
     14120      439.24
     14160     440.438
     14200      441.73
     14240     443.024
     14280     444.211
     14320     445.499
     14360     446.731
     14400     448.061
     14440     449.229
     14480     450.518
     14520     451.688
     14560     452.924
     14600     454.217
     14640      455.48
     14680     456.689
     14720     457.959
     14760     459.167
     14800      460.44
     14840     461.639
     14880     462.914
     14920     464.143
     14960     465.334
     15000     466.627
     15040     467.922
     15080     469.108
     15120     470.393
     15160     471.626
     15200     472.961
     15240     474.125
     15280     475.416
     15320     476.585
     15360     477.815
     15400     479.104
     15440     480.374
     15480     481.581
     15520      482.85
     15560     484.064
     15600     485.336
     15640     486.529
     15680     487.803
     15720     489.029
     15760     490.224
     15800     491.518
     15840     492.811
     15880     493.994
     15920     495.287
     15960     496.521
     16000     497.863
     16040     499.031
     16080     500.323
     16120      501.49
     16160     502.725
     16200     504.013
     16240     505.282
     16280     506.484
     16320     507.752
     16360     508.961
     16400     510.237
     16440     511.426
     16480     512.703
     16520     513.923
     16560     515.111
     16600     516.403
     16640     517.701
     16680      518.88
     16720     520.174
     16760      521.41
     16800     522.756
     16840      523.92
     16880     525.211
     16920     526.371
     16960     527.605
     17000     528.901
     17040     530.164
     17080     531.364
     17120     532.633
     17160     533.844
     17200     535.116
     17240     536.307
     17280     537.586
     17320     538.796
     17360     539.985
     17400     541.278
     17440     542.579
     17480     543.754
     17520     545.048
     17560     546.282
     17600     547.629
     17640     548.793
     17680     550.087
     17720     551.245
     17760     552.472
     17800     553.768
     17840     555.036
     17880     556.234
     17920       557.5
     17960     558.712
     18000     559.986
     18040     561.175
     18080     562.455
     18120     563.665
     18160     564.852
     18200     566.148
     18240     567.447
     18280     568.624
     18320     569.919
     18360     571.153
     18400     572.506
     18440     573.667
     18480      574.96
     18520      576.11
     18560      577.34
     18600     578.635
     18640     579.904
     18680     581.105
     18720     582.374
     18760     583.581
     18800     584.856
     18840     586.041
     18880     587.318
     18920      588.53
     18960      589.71
     19000     591.011
     19040     592.314
     19080     593.491
     19120     594.789
     19160     596.019
     19200     597.372
     19240     598.531
     19280     599.832
     19320     600.978
     19360     602.211
     19400     603.509
     19440     604.779
     19480     605.984
     19520     607.249
     19560     608.452
     19600     609.729
     19640     610.913
     19680     612.192
     19720     613.402
     19760     614.578
     19800     615.886
     19840      617.19
     19880     618.355
     19920     619.657
     19960     620.888
     20000     622.247
     20040     623.398
     20080     624.706
     20120     625.847
     20160     627.078
     20200     628.377
     20240     629.649
     20280     630.851
     20320     632.124
     20360     633.326
     20400     634.601
     20440     635.788
     20480     637.066
     20520     638.273
     20560     639.451
     20600     640.753
     20640     642.056
     20680     643.225
     20720     644.527
     20760     645.758
     20800     647.119
     20840     648.269
     20880     649.582
     20920     650.721
     20960     651.953
     21000     653.258
     21040     654.523
     21080     655.722
     21120     657.002
     21160     658.203
     21200     659.481
     21240     660.665
     21280     661.942
     21320      663.15
     21360     664.326
     21400     665.628
     21440     666.935
     21480     668.094
     21520     669.394
     21560     670.625
     21600     671.995
     21640     673.135
     21680     674.451
     21720     675.586
     21760     676.815
     21800     678.116
     21840     679.381
     21880     680.576
     21920     681.854
     21960     683.061
     22000     684.339
     22040     685.519
     22080     686.798
     22120     688.002
     22160     689.183
     22200     690.486
     22240     691.796
     22280     692.955
     22320     694.255
     22360      695.49
     22400     696.864
     22440     698.005
     22480     699.327
     22520     700.457
     22560     701.687
     22600     702.989
     22640     704.256
     22680      705.45
     22720     706.726
     22760     707.935
     22800     709.209
     22840     710.385
     22880     711.662
     22920     712.873
     22960     714.048
     23000     715.351
     23040      716.66
     23080     717.815
     23120     719.125
     23160     720.361
     23200     721.737
     23240     722.871
     23280       724.2
     23320      725.33
     23360     726.561
     23400     727.865
     23440     729.133
     23480     730.328
     23520     731.608
     23560     732.816
     23600     734.096
     23640     735.263
     23680     736.542
     23720     737.752
     23760     738.921
     23800      740.22
     23840     741.538
     23880     742.686
     23920     744.001
     23960     745.241
     24000     746.613
     24040      747.74
     24080     749.073
     24120       750.2
     24160     751.431
     24200     752.739
     24240     754.007
     24280     755.202
     24320     756.481
     24360     757.687
     24400     758.963
     24440     760.129
     24480     761.409
     24520     762.609
     24560     763.784
     24600     765.086
     24640     766.407
     24680     767.565
     24720     768.877
     24760     770.124
     24800     771.505
     24840     772.628
     24880     773.972
     24920     775.096
     24960     776.324
     25000     777.639
     25040     778.902
     25080     780.102
     25120     781.383
     25160     782.591
     25200     783.869
     25240     785.033
     25280     786.314
     25320     787.519
     25360     788.691
     25400     789.992
     25440     791.314
     25480     792.472
     25520     793.788
     25560     795.033
     25600      796.41
     25640     797.527
     25680     798.876
     25720      799.99
     25760     801.223
     25800     802.537
     25840     803.807
     25880     805.007
     25920     806.287
     25960     807.494
     26000      808.77
     26040     809.928
     26080     811.209
     26120     812.418
     26160     813.582
     26200     814.887
     26240     816.217
     26280     817.364
     26320     818.684
     26360     819.931
     26400     821.301
     26440      822.42
     26480     823.771
     26520      824.88
     26560     826.116
     26600     827.434
     26640     828.701
     26680       829.9
     26720     831.178
     26760     832.378
     26800     833.652
     26840     834.813
     26880     836.102
     26920     837.308
     26960     838.473
     27000     839.773
     27040     841.105
     27080     842.245
     27120     843.571
     27160     844.822
     27200     846.193
     27240     847.312
     27280     848.654
     27320     849.758
     27360     850.994
     27400     852.311
     27440     853.581
     27480      854.78
     27520     856.067
     27560     857.264
     27600      858.54
     27640     859.704
     27680     860.996
     27720     862.197
     27760     863.371
     27800     864.666
     27840     866.005
     27880     867.147
     27920     868.472
     27960     869.726
     28000     871.104
     28040     872.212
     28080      873.56
     28120     874.664
     28160       875.9
     28200     877.222
     28240     878.488
     28280     879.693
     28320     880.977
     28360     882.175
     28400     883.449
     28440      884.62
     28480     885.915
     28520      887.12
     28560     888.284
     28600     889.581
     28640     890.927
     28680     892.068
     28720      893.39
     28760     894.645
     28800     896.025
     28840     897.134
     28880     898.482
     28920     899.576
     28960     900.808
     29000     902.137
     29040       903.4
     29080     904.603
     29120     905.896
     29160     907.089
     29200     908.365
     29240     909.528
     29280     910.825
     29320     912.028
     29360     913.193
     29400     914.497
     29440     915.845
     29480     916.981
     29520     918.307
     29560      919.56
     29600     920.939
     29640     922.043
     29680      923.39
     29720     924.489
     29760     925.714
     29800     927.045
     29840     928.309
     29880     929.513
     29920     930.803
     29960     931.998
     30000     933.274
     30040     934.441
     30080     935.738
     30120     936.941
     30160       938.1
     30200     939.405
     30240     940.761
     30280     941.892
     30320     943.222
     30360     944.468
     30400     945.846
     30440     946.953
     30480     948.296
     30520     949.393
     30560     950.615
     30600     951.946
     30640     953.212
     30680     954.418
     30720     955.715
     30760     956.908
     30800     958.185
     30840     959.344
     30880     960.647
     30920     961.845
     30960     963.003
     31000     964.303
     31040     965.658
     31080     966.787
     31120      968.12
     31160     969.365
     31200     970.755
     31240     971.851
     31280     973.199
     31320      974.29
     31360     975.518
     31400     976.857
     31440     978.121
     31480     979.329
     31520     980.629
     31560     981.819
     31600       983.1
     31640     984.251
     31680     985.554
     31720     986.758
     31760     987.911
     31800     989.212
     31840     990.572
     31880     991.703
     31920     993.038
     31960     994.276
     32000     995.667
     32040     996.762
     32080     998.112
     32120       999.2
     32160     1000.43
     32200     1001.77
     32240     1003.03
     32280     1004.24
     32320     1005.54
     32360     1006.73
     32400     1008.01
     32440     1009.16
     32480     1010.46
     32520     1011.66
     32560     1012.81
     32600     1014.12
     32640     1015.47
     32680      1016.6
     32720     1017.93
     32760     1019.18
     32800     1020.58
     32840     1021.67
     32880     1023.02
     32920     1024.11
     32960     1025.34
     33000     1026.68
     33040     1027.94
     33080     1029.15
     33120     1030.46
     33160     1031.65
     33200     1032.93
     33240     1034.08
     33280     1035.38
     33320     1036.58
     33360     1037.73
     33400     1039.03
     33440      1040.4
     33480     1041.52
     33520     1042.85
     33560      1044.1
     33600      1045.5
     33640     1046.59
     33680     1047.95
     33720     1049.04
     33760     1050.26
     33800     1051.61
     33840     1052.87
     33880     1054.08
     33920     1055.39
     33960     1056.57
     34000     1057.86
     34040        1059
     34080      1060.3
     34120      1061.5
     34160     1062.65
     34200     1063.96
     34240     1065.32
     34280     1066.44
     34320     1067.78
     34360     1069.02
     34400     1070.43
     34440     1071.52
     34480     1072.87
     34520     1073.96
     34560     1075.19
     34600     1076.54
     34640      1077.8
     34680     1079.01
     34720     1080.32
     34760      1081.5
     34800     1082.79
     34840     1083.93
     34880     1085.23
     34920     1086.43
     34960     1087.57
     35000     1088.88
     35040     1090.24
     35080     1091.37
     35120      1092.7
     35160     1093.95
     35200     1095.36
     35240     1096.45
     35280      1097.8
     35320     1098.89
     35360     1100.12
     35400     1101.47
     35440     1102.72
     35480     1103.94
     35520     1105.26
     35560     1106.43
     35600     1107.72
     35640     1108.86
     35680     1110.17
     35720     1111.36
     35760      1112.5
     35800     1113.82
     35840     1115.18
     35880     1116.31
     35920     1117.64
     35960     1118.88
     36000      1120.3
     36040     1121.38
     36080     1122.74
     36120     1123.82
     36160     1125.06
     36200     1126.41
     36240     1127.67
     36280     1128.87
     36320      1130.2
     36360     1131.37
     36400     1132.66
     36440      1133.8
     36480      1135.1
     36520      1136.3
     36560     1137.43
     36600     1138.75
     36640     1140.12
     36680     1141.24
     36720     1142.59
     36760     1143.83
     36800     1145.25
     36840     1146.33
     36880     1147.69
     36920     1148.76
     36960     1150.01
     37000     1151.35
     37040     1152.61
     37080     1153.83
     37120     1155.15
     37160     1156.33
     37200     1157.61
     37240     1158.75
     37280     1160.06
     37320     1161.25
     37360     1162.38
     37400     1163.69
     37440     1165.06
     37480     1166.19
     37520     1167.55
     37560     1168.79
     37600     1170.21
     37640      1171.3
     37680     1172.65
     37720     1173.72
     37760     1174.96
     37800     1176.31
     37840     1177.57
     37880     1178.78
     37920     1180.11
     37960     1181.28
     38000     1182.56
     38040      1183.7
     38080     1185.02
     38120     1186.19
     38160     1187.34
     38200     1188.65
     38240     1190.02
     38280     1191.15
     38320      1192.5
     38360     1193.75
     38400     1195.18
     38440     1196.25
     38480     1197.61
     38520     1198.68
     38560     1199.92
     38600     1201.27
     38640     1202.53
     38680     1203.73
     38720     1205.06
     38760     1206.23
     38800     1207.52
     38840     1208.65
     38880     1209.97
     38920     1211.15
     38960     1212.29
     39000      1213.6
     39040     1214.98
     39080     1216.09
     39120     1217.45
     39160      1218.7
     39200     1220.13
     39240      1221.2
     39280     1222.56
     39320     1223.63
     39360     1224.88
     39400     1226.22
     39440     1227.48
     39480     1228.68
     39520     1230.01
     39560     1231.18
     39600     1232.47
     39640     1233.59
     39680     1234.92
     39720     1236.09
     39760     1237.23
     39800     1238.53
     39840     1239.93
     39880     1241.03
     39920      1242.4
     39960     1243.64
     40000     1245.07
     40040     1246.14
     40080      1247.5
     40120     1248.57
     40160     1249.81
     40200     1251.16
     40240      1252.4
     40280     1253.61
     40320     1254.95
     40360     1256.11
     40400     1257.41
     40440     1258.54
     40480     1259.86
     40520     1261.02
     40560     1262.16
     40600     1263.47
     40640     1264.87
     40680     1265.98
     40720     1267.33
     40760     1268.59
     40800     1270.02
     40840     1271.09
     40880     1272.45
     40920     1273.51
     40960     1274.75
     41000     1276.11
     41040     1277.36
     41080     1278.56
     41120      1279.9
     41160     1281.07
     41200     1282.37
     41240     1283.49
     41280     1284.82
     41320     1285.97
     41360     1287.11
     41400     1288.42
     41440     1289.82
     41480     1290.93
     41520     1292.29
     41560     1293.55
     41600     1294.98
     41640     1296.05
     41680     1297.41
     41720     1298.47
     41760      1299.7
     41800     1301.07
     41840     1302.31
     41880     1303.52
     41920     1304.86
     41960     1306.02
     42000     1307.33
     42040     1308.45
     42080     1309.78
     42120     1310.94
     42160     1312.07
     42200     1313.39
     42240     1314.79
     42280      1315.9
     42320     1317.26
     42360     1318.51
     42400     1319.95
     42440     1321.02
     42480     1322.39
     42520     1323.44
     42560     1324.68
     42600     1326.04
     42640     1327.29
     42680      1328.5
     42720     1329.84
     42760        1331
     42800     1332.31
     42840     1333.42
     42880     1334.75
     42920     1335.91
     42960     1337.04
     43000     1338.36
     43040     1339.76
     43080     1340.88
     43120     1342.24
     43160     1343.49
     43200     1344.94
     43240        1346
     43280     1347.37
     43320     1348.42
     43360     1349.65
     43400     1351.02
     43440     1352.26
     43480     1353.47
     43520     1354.81
     43560     1355.97
     43600     1357.27
     43640     1358.38
     43680     1359.71
     43720     1360.88
     43760        1362
     43800     1363.33
     43840     1364.74
     43880     1365.84
     43920     1367.21
     43960     1368.47
     44000     1369.93
     44040     1370.98
     44080     1372.34
     44120      1373.4
     44160     1374.63
     44200     1375.99
     44240     1377.24
     44280     1378.45
     44320     1379.78
     44360     1380.94
     44400     1382.25
     44440     1383.36
     44480     1384.69
     44520     1385.86
     44560     1386.98
     44600      1388.3
     44640     1389.71
     44680     1390.82
     44720     1392.19
     44760     1393.45
     44800      1394.9
     44840     1395.95
     44880     1397.31
     44920     1398.37
     44960      1399.6
     45000     1400.97
     45040     1402.21
     45080     1403.42
     45120     1404.76
     45160     1405.91
     45200     1407.22
     45240     1408.33
     45280     1409.66
     45320     1410.82
     45360     1411.96
     45400     1413.27
     45440     1414.68
     45480     1415.79
     45520     1417.17
     45560     1418.42
     45600     1419.88
     45640     1420.93
     45680      1422.3
     45720     1423.34
     45760     1424.58
     45800     1425.95
     45840     1427.19
     45880     1428.39
     45920     1429.73
     45960     1430.88
     46000     1432.19
     46040      1433.3
     46080     1434.63
     46120     1435.79
     46160     1436.92
     46200     1438.23
     46240     1439.65
     46280     1440.75
     46320     1442.13
     46360     1443.39
     46400     1444.85
     46440     1445.89
     46480     1447.26
     46520     1448.31
     46560     1449.54
     46600     1450.91
     46640     1452.15
     46680     1453.35
     46720     1454.69
     46760     1455.84
     46800     1457.15
     46840     1458.26
     46880      1459.6
     46920     1460.76
     46960     1461.88
     47000     1463.19
     47040     1464.61
     47080     1465.72
     47120      1467.1
     47160     1468.36
     47200     1469.81
     47240     1470.85
     47280     1472.21
     47320     1473.26
     47360     1474.49
     47400     1475.86
     47440     1477.11
     47480     1478.31
     47520     1479.65
     47560      1480.8
     47600     1482.11
     47640     1483.21
     47680     1484.55
     47720     1485.72
     47760     1486.84
     47800     1488.15
     47840     1489.57
     47880     1490.67
     47920     1492.06
     47960     1493.31
     48000     1494.77
     48040     1495.81
     48080     1497.18
     48120     1498.23
     48160     1499.46
     48200     1500.83
     48240     1502.08
     48280     1503.28
     48320     1504.62
     48360     1505.77
     48400     1507.07
     48440     1508.18
     48480     1509.51
     48520     1510.68
     48560     1511.79
     48600     1513.11
     48640     1514.53
     48680     1515.64
     48720     1517.02
     48760     1518.28
     48800     1519.74
     48840     1520.78
     48880     1522.15
     48920      1523.2
     48960     1524.42
     49000     1525.79
     49040     1527.05
     49080     1528.24
     49120     1529.59
     49160     1530.73
     49200     1532.03
     49240     1533.14
     49280     1534.49
     49320     1535.64
     49360     1536.76
     49400     1538.07
     49440      1539.5
     49480      1540.6
     49520     1541.99
     49560     1543.25
     49600      1544.7
     49640     1545.74
     49680      1547.1
     49720     1548.15
     49760     1549.38
     49800     1550.75
     49840        1552
     49880      1553.2
     49920     1554.54
     49960     1555.69
     50000     1556.98
     50040     1558.09
     50080     1559.43
     50120     1560.59
     50160     1561.71
     50200     1563.02
     50240     1564.46
     50280     1565.55
     50320     1566.94
     50360      1568.2
     50400     1569.66
     50440     1570.69
     50480     1572.06
     50520      1573.1
     50560     1574.32
     50600      1575.7
     50640     1576.95
     50680     1578.15
     50720     1579.49
     50760     1580.63
     50800     1581.93
     50840     1583.03
     50880     1584.38
     50920     1585.53
     50960     1586.65
     51000     1587.95
     51040      1589.4
     51080     1590.48
     51120     1591.87
     51160     1593.13
     51200      1594.6
     51240     1595.63
     51280        1597
     51320     1598.04
     51360     1599.27
     51400     1600.63
     51440     1601.89
     51480     1603.09
     51520     1604.43
     51560     1605.56
     51600     1606.87
     51640     1607.97
     51680     1609.32
     51720     1610.47
     51760     1611.58
     51800     1612.88
     51840     1614.35
     51880     1615.43
     51920     1616.82
     51960     1618.08
     52000     1619.55
     52040     1620.57
     52080     1621.94
     52120     1622.98
     52160      1624.2
     52200     1625.58
     52240     1626.83
     52280     1628.03
     52320     1629.37
     52360      1630.5
     52400     1631.81
     52440      1632.9
     52480     1634.26
     52520     1635.41
     52560     1636.52
     52600     1637.81
     52640     1639.27
     52680     1640.37
     52720     1641.76
     52760     1643.01
     52800     1644.49
     52840     1645.51
     52880     1646.87
     52920     1647.91
     52960     1649.13
     53000     1650.51
     53040     1651.76
     53080     1652.96
     53120      1654.3
     53160     1655.43
     53200     1656.74
     53240     1657.83
     53280     1659.19
     53320     1660.33
     53360     1661.44
     53400     1662.73
     53440      1664.2
     53480     1665.29
     53520     1666.68
     53560     1667.92
     53600     1669.41
     53640     1670.43
     53680     1671.79
     53720     1672.83
     53760     1674.05
     53800     1675.43
     53840     1676.67
     53880     1677.88
     53920     1679.22
     53960     1680.34
     54000     1681.65
     54040     1682.74
     54080      1684.1
     54120     1685.25
     54160     1686.35
     54200     1687.64
     54240     1689.11
     54280     1690.21
     54320      1691.6
     54360     1692.84
     54400     1694.33
     54440     1695.34
     54480     1696.71
     54520     1697.74
     54560     1698.96
     54600     1700.33
     54640      1701.6
     54680      1702.8
     54720     1704.13
     54760     1705.25
     54800     1706.57
     54840     1707.65
     54880     1709.02
     54920     1710.16
     54960     1711.26
     55000     1712.56
     55040     1714.03
     55080     1715.12
     55120     1716.51
     55160     1717.75
     55200     1719.25
     55240     1720.26
     55280     1721.63
     55320     1722.67
     55360     1723.88
     55400     1725.26
     55440     1726.52
     55480     1727.72
     55520     1729.05
     55560     1730.18
     55600     1731.49
     55640     1732.57
     55680     1733.94
     55720     1735.08
     55760     1736.18
     55800     1737.48
     55840     1738.96
     55880     1740.04
     55920     1741.44
     55960     1742.68
     56000     1744.17
     56040     1745.18
     56080     1746.55
     56120      1747.6
     56160      1748.8
     56200     1750.19
     56240     1751.45
     56280     1752.65
     56320     1753.97
     56360      1755.1
     56400     1756.41
     56440     1757.51
     56480     1758.87
     56520        1760
     56560      1761.1
     56600     1762.41
     56640     1763.89
     56680     1764.96
     56720     1766.35
     56760      1767.6
     56800     1769.09
     56840      1770.1
     56880     1771.47
     56920     1772.52
     56960     1773.71
     57000     1775.11
     57040     1776.36
     57080     1777.57
     57120      1778.9
     57160     1780.02
     57200     1781.34
     57240     1782.43
     57280     1783.79
     57320     1784.92
     57360     1786.02
     57400     1787.33
     57440      1788.8
     57480     1789.88
     57520     1791.28
     57560     1792.52
     57600     1794.01
     57640     1795.02
     57680     1796.39
     57720     1797.44
     57760     1798.64
     57800     1800.03
     57840     1801.29
     57880     1802.48
     57920     1803.82
     57960     1804.95
     58000     1806.26
     58040     1807.34
     58080     1808.71
     58120     1809.85
     58160     1810.94
     58200     1812.26
     58240     1813.74
     58280     1814.82
     58320     1816.22
     58360     1817.45
     58400     1818.95
     58440     1819.96
     58480     1821.33
     58520     1822.37
     58560     1823.58
     58600     1824.97
     58640     1826.23
     58680     1827.42
     58720     1828.76
     58760     1829.89
     58800      1831.2
     58840     1832.28
     58880     1833.66
     58920      1834.8
     58960     1835.87
     59000     1837.19
     59040     1838.68
     59080     1839.76
     59120     1841.16
     59160     1842.39
     59200     1843.87
     59240     1844.88
     59280     1846.26
     59320      1847.3
     59360     1848.51
     59400     1849.89
     59440     1851.15
     59480     1852.34
     59520     1853.69
     59560     1854.82
     59600     1856.12
     59640      1857.2
     59680     1858.58
     59720     1859.71
     59760     1860.79
     59800     1862.11
     59840     1863.59
     59880     1864.68
     59920     1866.07
     59960      1867.3
     60000     1868.79
     60040     1869.81
     60080     1871.18
     60120     1872.22
     60160     1873.41
     60200      1874.8
     60240     1876.06
     60280     1877.26
     60320      1878.6
     60360     1879.72
     60400     1881.02
     60440     1882.11
     60480      1883.5
     60520     1884.62
     60560      1885.7
     60600     1887.03
     60640     1888.51
     60680      1889.6
     60720     1890.99
     60760     1892.22
     60800     1893.72
     60840     1894.74
     60880     1896.11
     60920     1897.15
     60960     1898.34
     61000     1899.73
     61040     1900.99
     61080      1902.2
     61120     1903.53
     61160     1904.66
     61200     1905.96
     61240     1907.05
     61280     1908.44
     61320     1909.56
     61360     1910.63
     61400     1911.96
     61440     1913.44
     61480     1914.54
     61520     1915.92
     61560     1917.17
     61600     1918.67
     61640     1919.68
     61680     1921.06
     61720      1922.1
     61760     1923.27
     61800     1924.67
     61840     1925.93
     61880     1927.15
     61920     1928.47
     61960      1929.6
     62000      1930.9
     62040     1931.98
     62080     1933.38
     62120      1934.5
     62160     1935.57
     62200      1936.9
     62240     1938.39
     62280     1939.48
     62320     1940.87
     62360     1942.11
     62400     1943.62
     62440     1944.63
     62480     1946.02
     62520     1947.05
     62560     1948.23
     62600     1949.62
     62640     1950.88
     62680      1952.1
     62720     1953.42
     62760     1954.56
     62800     1955.85
     62840     1956.92
     62880     1958.32
     62920     1959.45
     62960     1960.51
     63000     1961.84
     63040     1963.34
     63080     1964.43
     63120     1965.83
     63160     1967.08
     63200     1968.58
     63240     1969.58
     63280     1970.98
     63320     1972.01
     63360     1973.18
     63400     1974.58
     63440     1975.84
     63480     1977.07
     63520     1978.37
     63560     1979.51
     63600      1980.8
     63640     1981.87
     63680     1983.28
     63720      1984.4
     63760     1985.47
     63800      1986.8
     63840      1988.3
     63880     1989.39
     63920     1990.79
     63960     1992.03
     64000     1993.54
     64040     1994.54
     64080     1995.94
     64120     1996.97
     64160     1998.14
     64200     1999.54
     64240     2000.81
     64280     2002.04
     64320     2003.34
     64360     2004.47
     64400     2005.77
     64440     2006.84
     64480     2008.25
     64520     2009.35
     64560     2010.44
     64600     2011.77
     64640     2013.27
     64680     2014.36
     64720     2015.76
     64760        2017
     64800     2018.51
     64840     2019.52
     64880     2020.91
     64920     2021.94
     64960      2023.1
     65000     2024.51
     65040     2025.77
     65080     2027.01
     65120      2028.3
     65160     2029.43
     65200     2030.74
     65240     2031.79
     65280     2033.22
     65320     2034.33
     65360      2035.4
     65400     2036.73
     65440     2038.24
     65480     2039.32
     65520     2040.73
     65560     2041.98
     65600     2043.48
     65640      2044.5
     65680     2045.88
     65720     2046.92
     65760     2048.07
     65800     2049.48
     65840     2050.74
     65880     2051.97
     65920     2053.28
     65960      2054.4
     66000     2055.71
     66040     2056.76
     66080      2058.2
     66120     2059.31
     66160     2060.38
     66200     2061.71
     66240     2063.21
     66280     2064.29
     66320     2065.69
     66360     2066.95
     66400     2068.46
     66440     2069.48
     66480     2070.86
     66520      2071.9
     66560     2073.06
     66600     2074.46
     66640     2075.73
     66680     2076.96
     66720     2078.26
     66760     2079.38
     66800     2080.69
     66840     2081.73
     66880     2083.19
     66920     2084.28
     66960     2085.35
     67000      2086.7
     67040      2088.2
     67080     2089.26
     67120     2090.67
     67160     2091.92
     67200     2093.44
     67240     2094.46
     67280     2095.83
     67320     2096.87
     67360     2098.03
     67400     2099.44
     67440     2100.71
     67480     2101.93
     67520     2103.23
     67560     2104.35
     67600     2105.66
     67640     2106.71
     67680     2108.16
     67720     2109.25
     67760     2110.32
     67800     2111.67
     67840     2113.18
     67880     2114.24
     67920     2115.65
     67960     2116.88
     68000      2118.4
     68040     2119.43
     68080      2120.8
     68120     2121.84
     68160        2123
     68200      2124.4
     68240     2125.68
     68280      2126.9
     68320     2128.21
     68360     2129.31
     68400     2130.63
     68440     2131.69
     68480     2133.14
     68520     2134.23
     68560      2135.3
     68600     2136.64
     68640     2138.15
     68680     2139.21
     68720     2140.62
     68760     2141.85
     68800     2143.37
     68840     2144.41
     68880     2145.78
     68920     2146.82
     68960     2147.97
     69000     2149.38
     69040     2150.67
     69080     2151.88
     69120     2153.18
     69160     2154.29
     69200     2155.61
     69240     2156.67
     69280     2158.12
     69320     2159.22
     69360     2160.27
     69400     2161.61
     69440     2163.14
     69480     2164.19
     69520     2165.61
     69560     2166.84
     69600     2168.36
     69640     2169.39
     69680     2170.77
     69720      2171.8
     69760     2172.95
     69800     2174.37
     69840     2175.64
     69880     2176.86
     69920     2178.17
     69960     2179.27
     70000      2180.6
     70040     2181.64
     70080     2183.11
     70120      2184.2
     70160     2185.26
     70200      2186.6
     70240     2188.13
     70280     2189.17
     70320      2190.6
     70360     2191.82
     70400     2193.35
     70440     2194.38
     70480     2195.75
     70520     2196.79
     70560     2197.93
     70600     2199.36
     70640     2200.65
     70680     2201.85
     70720     2203.15
     70760     2204.25
     70800     2205.57
     70840     2206.64
     70880      2208.1
     70920     2209.17
     70960     2210.25
     71000     2211.59
     71040     2213.11
     71080     2214.16
     71120     2215.59
     71160     2216.81
     71200     2218.34
     71240     2219.36
     71280     2220.74
     71320     2221.78
     71360     2222.92
     71400     2224.35
     71440     2225.63
     71480     2226.82
     71520     2228.13
     71560     2229.22
     71600     2230.55
     71640     2231.61
     71680     2233.08
     71720     2234.15
     71760     2235.23
     71800     2236.56
     71840      2238.1
     71880     2239.14
     71920     2240.56
     71960     2241.77
     72000     2243.31
     72040     2244.33
     72080     2245.69
     72120     2246.74
     72160     2247.89
     72200     2249.31
     72240     2250.59
     72280     2251.79
     72320     2253.08
     72360     2254.18
     72400     2255.52
     72440     2256.57
     72480     2258.05
     72520      2259.1
     72560     2260.19
     72600     2261.52
     72640     2263.06
     72680      2264.1
     72720     2265.52
     72760     2266.74
     72800     2268.28
     72840      2269.3
     72880     2270.65
     72920     2271.69
     72960     2272.83
     73000     2274.27
     73040     2275.54
     73080     2276.76
     73120     2278.04
     73160     2279.13
     73200     2280.47
     73240     2281.52
     73280        2283
     73320     2284.06
     73360     2285.14
     73400     2286.46
     73440     2288.01
     73480     2289.05
     73520     2290.47
     73560     2291.68
     73600     2293.23
     73640     2294.25
     73680     2295.59
     73720     2296.64
     73760     2297.78
     73800     2299.21
     73840     2300.49
     73880     2301.71
     73920     2302.99
     73960     2304.09
     74000     2305.43
     74040     2306.46
     74080     2307.94
     74120     2309.01
     74160     2310.08
     74200     2311.41
     74240     2312.95
     74280        2314
     74320     2315.42
     74360     2316.63
     74400     2318.18
     74440      2319.2
     74480     2320.54
     74520     2321.58
     74560     2322.73
     74600     2324.16
     74640     2325.43
     74680     2326.66
     74720     2327.94
     74760     2329.03
     74800     2330.37
     74840     2331.41
     74880      2332.9
     74920     2333.95
     74960     2335.02
     75000     2336.36
     75040     2337.91
     75080     2338.94
     75120     2340.37
     75160     2341.58
     75200     2343.13
     75240     2344.13
     75280     2345.47
     75320     2346.52
     75360     2347.66
     75400     2349.11
     75440     2350.38
     75480     2351.59
     75520     2352.88
     75560     2353.96
     75600      2355.3
     75640     2356.34
     75680     2357.83
     75720     2358.88
     75760     2359.95
     75800     2361.29
     75840     2362.84
     75880     2363.88
     75920     2365.31
     75960     2366.53
     76000     2368.07
     76040     2369.08
     76080     2370.42
     76120     2371.45
     76160      2372.6
     76200     2374.05
     76240     2375.32
     76280     2376.54
     76320     2377.81
     76360     2378.89
     76400     2380.24
     76440     2381.28
     76480     2382.77
     76520     2383.82
     76560     2384.87
     76600     2386.22
     76640     2387.77
     76680     2388.82
     76720     2390.25
     76760     2391.46
     76800     2393.01
     76840     2394.02
     76880     2395.34
     76920     2396.39
     76960     2397.54
     77000     2398.98
     77040     2400.26
     77080     2401.47
     77120     2402.74
     77160     2403.82
     77200     2405.17
     77240     2406.23
     77280     2407.71
     77320     2408.76
     77360      2409.8
     77400     2411.16
     77440     2412.71
     77480     2413.76
     77520      2415.2
     77560     2416.42
     77600     2417.95
     77640     2418.96
     77680     2420.29
     77720     2421.34
     77760     2422.48
     77800     2423.92
     77840     2425.21
     77880     2426.41
     77920     2427.68
     77960     2428.77
     78000     2430.11
     78040     2431.16
     78080     2432.64
     78120      2433.7
     78160     2434.73
     78200     2436.11
     78240     2437.66
     78280      2438.7
     78320     2440.14
     78360     2441.36
     78400      2442.9
     78440      2443.9
     78480     2445.23
     78520     2446.27
     78560     2447.43
     78600     2448.86
     78640     2450.14
     78680     2451.35
     78720     2452.61
     78760      2453.7
     78800     2455.05
     78840     2456.12
     78880     2457.59
     78920     2458.66
     78960     2459.68
     79000     2461.06
     79040      2462.6
     79080     2463.65
     79120      2465.1
     79160     2466.31
     79200     2467.85
     79240     2468.84
     79280     2470.19
     79320     2471.23
     79360     2472.38
     79400     2473.81
     79440     2475.09
     79480      2476.3
     79520     2477.57
     79560     2478.66
     79600     2480.01
     79640     2481.06
     79680     2482.54
     79720     2483.62
     79760     2484.64
     79800     2486.01
     79840     2487.56
     79880      2488.6
     79920     2490.06
     79960     2491.27
     80000     2492.81
     80040      2493.8
     80080     2495.15
     80120     2496.18
     80160     2497.33
     80200     2498.77
     80240     2500.05
     80280     2501.26
     80320     2502.52
     80360     2503.62
     80400     2504.96
     80440     2506.01
     80480     2507.48
     80520     2508.57
     80560     2509.58
     80600     2510.96
     80640     2512.52
     80680     2513.56
     80720        2515
     80760     2516.22
     80800     2517.77
     80840     2518.76
     80880      2520.1
     80920     2521.13
     80960     2522.29
     81000     2523.72
     81040        2525
     81080     2526.21
     81120     2527.48
     81160     2528.57
     81200     2529.91
     81240     2530.96
     81280     2532.43
     81320     2533.51
     81360     2534.54
     81400     2535.89
     81440     2537.48
     81480     2538.51
     81520     2539.95
     81560     2541.17
     81600     2542.72
     81640     2543.71
     81680     2545.05
     81720     2546.08
     81760     2547.24
     81800     2548.67
     81840     2549.94
     81880     2551.15
     81920     2552.42
     81960     2553.52
     82000     2554.86
     82040      2555.9
     82080     2557.38
     82120     2558.45
     82160     2559.48
     82200     2560.83
     82240     2562.42
     82280     2563.44
     82320     2564.89
     82360     2566.11
     82400     2567.66
     82440     2568.65
     82480     2569.99
     82520     2571.01
     82560     2572.17
     82600     2573.61
     82640     2574.89
     82680      2576.1
     82720     2577.37
     82760     2578.45
     82800     2579.79
     82840     2580.83
     82880     2582.32
     82920     2583.39
     82960     2584.41
     83000     2585.77
     83040     2587.36
     83080     2588.38
     83120     2589.82
     83160     2591.05
     83200      2592.6
     83240     2593.59
     83280     2594.92
     83320     2595.95
     83360      2597.1
     83400     2598.54
     83440     2599.82
     83480     2601.03
     83520     2602.29
     83560     2603.38
     83600     2604.71
     83640     2605.77
     83680     2607.25
     83720     2608.32
     83760     2609.34
     83800      2610.7
     83840     2612.29
     83880      2613.3
     83920     2614.75
     83960     2615.97
     84000     2617.54
     84040     2618.53
     84080     2619.85
     84120     2620.87
     84160     2622.02
     84200     2623.47
     84240     2624.75
     84280     2625.95
     84320     2627.21
     84360      2628.3
     84400     2629.63
     84440     2630.69
     84480     2632.18
     84520     2633.24
     84560     2634.26
     84600     2635.61
     84640     2637.21
     84680     2638.23
     84720     2639.66
     84760      2640.9
     84800     2642.47
     84840     2643.45
     84880     2644.79
     84920     2645.79
     84960     2646.94
     85000      2648.4
     85040     2649.68
     85080     2650.88
     85120     2652.14
     85160     2653.24
     85200     2654.56
     85240     2655.64
     85280     2657.12
     85320     2658.17
     85360     2659.18
     85400     2660.54
     85440     2662.16
     85480     2663.16
     85520     2664.61
     85560     2665.84
     85600     2667.42
     85640     2668.38
     85680     2669.73
     85720     2670.74
     85760     2671.87
     85800     2673.32
     85840     2674.61
     85880      2675.8
     85920     2677.06
     85960     2678.17
     86000     2679.48
     86040     2680.56
     86080     2682.05
     86120      2683.1
     86160      2684.1
     86200     2685.47
     86240     2687.08
     86280     2688.08
     86320     2689.53
     86360     2690.76
     86400     2692.35
     86440     2693.31
     86480     2694.66
     86520     2695.65
     86560     2696.79
     86600     2698.24
     86640     2699.53
     86680     2700.72
     86720     2701.98
     86760     2703.09
     86800      2704.4
     86840     2705.47
     86880     2706.97
     86920     2708.03
     86960     2709.03
     87000     2710.38
     87040     2712.01
     87080        2713
     87120     2714.45
     87160     2715.69
     87200     2717.28
     87240     2718.24
     87280      2719.6
     87320     2720.57
     87360     2721.71
     87400     2723.17
     87440     2724.45
     87480     2725.63
     87520      2726.9
     87560     2728.01
     87600     2729.32
     87640     2730.39
     87680      2731.9
     87720     2732.94
     87760     2733.96
     87800      2735.3
     87840     2736.93
     87880     2737.93
     87920     2739.38
     87960     2740.62
     88000     2742.21
     88040     2743.16
     88080     2744.54
     88120     2745.51
     88160     2746.64
     88200     2748.11
     88240     2749.39
     88280     2750.57
     88320     2751.85
     88360     2752.95
     88400     2754.26
     88440     2755.32
     88480     2756.83
     88520     2757.88
     88560     2758.89
     88600     2760.24
     88640     2761.87
     88680     2762.86
     88720     2764.31
     88760     2765.55
     88800     2767.14
     88840     2768.07
     88880     2769.46
     88920     2770.43
     88960     2771.56
     89000     2773.02
     89040      2774.3
     89080     2775.48
     89120     2776.75
     89160     2777.86
     89200     2779.15
     89240     2780.23
     89280     2781.73
     89320     2782.78
     89360     2783.78
     89400     2785.14
     89440     2786.79
     89480     2787.77
     89520     2789.23
     89560     2790.45
     89600     2792.05
     89640     2792.99
     89680     2794.37
     89720     2795.35
     89760     2796.49
     89800     2797.95
     89840     2799.24
     89880     2800.39
     89920     2801.68
     89960      2802.8
     90000     2804.08
     90040     2805.16
     90080     2806.67
     90120     2807.73
     90160     2808.71
     90200     2810.07
     90240     2811.72
     90280     2812.71
     90320     2814.18
     90360     2815.39
     90400     2816.98
     90440     2817.93
     90480     2819.31
     90520      2820.3
     90560     2821.43
     90600     2822.89
     90640     2824.18
     90680     2825.32
     90720     2826.62
     90760     2827.75
     90800     2829.02
     90840      2830.1
     90880     2831.61
     90920     2832.69
     90960     2833.67
     91000     2835.02
     91040     2836.68
     91080     2837.68
     91120     2839.14
     91160     2840.35
     91200     2841.96
     91240     2842.89
     91280     2844.28
     91320     2845.26
     91360     2846.38
     91400     2847.84
     91440     2849.15
     91480     2850.29
     91520     2851.59
     91560     2852.72
     91600     2853.99
     91640     2855.07
     91680     2856.57
     91720     2857.64
     91760     2858.63
     91800     2859.97
     91840     2861.64
     91880     2862.63
     91920     2864.11
     91960     2865.32
     92000     2866.92
     92040     2867.86
     92080     2869.25
     92120     2870.23
     92160     2871.34
     92200     2872.81
     92240     2874.12
     92280     2875.26
     92320     2876.56
     92360     2877.69
     92400     2878.96
     92440     2880.03
     92480     2881.53
     92520     2882.61
     92560      2883.6
     92600     2884.92
     92640      2886.6
     92680     2887.59
     92720     2889.08
     92760     2890.29
     92800     2891.89
     92840     2892.81
     92880     2894.21
     92920     2895.19
     92960      2896.3
     93000     2897.77
     93040     2899.07
     93080     2900.23
     93120      2901.5
     93160     2902.65
     93200     2903.91
     93240     2904.99
     93280     2906.49
     93320     2907.58
     93360     2908.56
     93400     2909.87
     93440     2911.57
     93480     2912.56
     93520     2914.06
     93560     2915.25
     93600     2916.86
     93640     2917.78
     93680     2919.18
     93720     2920.16
     93760     2921.28
     93800     2922.74
     93840     2924.04
     93880     2925.21
     93920     2926.47
     93960     2927.63
     94000     2928.89
     94040     2929.95
     94080     2931.46
     94120     2932.55
     94160     2933.53
     94200     2934.83
     94240     2936.54
     94280     2937.53
     94320     2939.02
     94360     2940.21
     94400     2941.83
     94440     2942.75
     94480     2944.16
     94520     2945.13
     94560     2946.25
     94600     2947.72
     94640        2949
     94680     2950.16
     94720     2951.43
     94760     2952.58
     94800     2953.84
     94840      2954.9
     94880     2956.42
     94920     2957.51
     94960     2958.48
     95000      2959.8
     95040      2961.5
     95080     2962.47
     95120     2963.97
     95160     2965.16
     95200     2966.79
     95240      2967.7
     95280     2969.11
     95320     2970.09
     95360     2971.21
     95400     2972.67
     95440     2973.95
     95480     2975.12
     95520     2976.39
     95560     2977.53
     95600     2978.79
     95640     2979.86
     95680     2981.39
     95720     2982.47
     95760     2983.44
     95800     2984.76
     95840     2986.46
     95880     2987.43
     95920     2988.94
     95960      2990.1
     96000     2991.75
     96040     2992.66
     96080     2994.08
     96120     2995.05
     96160     2996.16
     96200     2997.63
     96240     2998.92
     96280     3000.08
     96320     3001.35
     96360      3002.5
     96400     3003.75
     96440     3004.83
     96480     3006.35
     96520     3007.44
     96560     3008.42
     96600     3009.72
     96640     3011.43
     96680      3012.4
     96720     3013.91
     96760     3015.07
     96800     3016.71
     96840     3017.62
     96880     3019.06
     96920     3020.03
     96960     3021.13
     97000     3022.61
     97040     3023.88
     97080     3025.05
     97120     3026.31
     97160     3027.46
     97200     3028.72
     97240     3029.79
     97280     3031.32
     97320     3032.41
     97360     3033.38
     97400     3034.69
     97440     3036.41
     97480     3037.38
     97520     3038.89
     97560     3040.04
     97600      3041.7
     97640      3042.6
     97680     3044.04
     97720     3045.01
     97760      3046.1
     97800     3047.57
     97840     3048.86
     97880     3050.01
     97920     3051.27
     97960     3052.42
     98000     3053.69
     98040     3054.75
     98080     3056.29
     98120     3057.39
     98160     3058.35
     98200     3059.66
     98240     3061.37
     98280     3062.34
     98320     3063.85
     98360     3065.01
     98400     3066.68
     98440     3067.57
     98480     3069.02
     98520     3069.97
     98560     3071.06
     98600     3072.53
     98640     3073.83
     98680     3074.98
     98720     3076.23
     98760     3077.39
     98800     3078.65
     98840     3079.71
     98880     3081.25
     98920     3082.37
     98960     3083.32
     99000     3084.63
     99040     3086.34
     99080     3087.31
     99120     3088.81
     99160     3089.98
     99200     3091.65
     99240     3092.54
     99280        3094
     99320     3094.94
     99360     3096.04
     99400      3097.5
     99440      3098.8
     99480     3099.96
     99520     3101.21
     99560     3102.36
     99600     3103.62
     99640     3104.68
     99680     3106.23
     99720     3107.35
     99760     3108.29
     99800      3109.6
     99840     3111.32
     99880     3112.27
     99920     3113.78
     99960     3114.95
    100000     3116.61
    100040     3117.51
    100080     3118.98
    100120     3119.92
    100160     3121.01
    100200     3122.49
    100240     3123.78
    100280     3124.95
    100320     3126.19
    100360     3127.34
    100400     3128.61
    100440     3129.66
    100480     3131.22
    100520     3132.32
    100560     3133.26
    100600     3134.58
    100640      3136.3
    100680     3137.24
    100720     3138.76
    100760     3139.94
    100800     3141.59
    100840     3142.51
    100880     3143.97
    100920      3144.9
    100960     3145.99
    101000     3147.48
    101040     3148.76
    101080     3149.91
    101120     3151.17
    101160     3152.32
    101200     3153.59
    101240     3154.65
    101280      3156.2
    101320     3157.32
    101360     3158.24
    101400     3159.56
    101440     3161.27
    101480     3162.22
    101520     3163.76
    101560     3164.93
    101600     3166.57
    101640     3167.49
    101680     3168.96
    101720     3169.89
    101760     3170.99
    101800     3172.49
    101840     3173.76
    101880      3174.9
    101920     3176.17
    101960     3177.31
    102000     3178.58
    102040     3179.63
    102080     3181.19
    102120     3182.29
    102160     3183.22
    102200     3184.54
    102240     3186.26
    102280     3187.19
    102320     3188.73
    102360      3189.9
    102400     3191.57
    102440     3192.48
    102480     3193.95
    102520     3194.88
    102560     3195.97
    102600     3197.46
    102640     3198.74
    102680     3199.87
    102720     3201.14
    102760     3202.29
    102800     3203.56
    102840     3204.61
    102880     3206.18
    102920     3207.27
    102960     3208.22
    103000     3209.52
    103040     3211.24
    103080     3212.18
    103120     3213.72
    103160     3214.88
    103200     3216.56
    103240     3217.47
    103280     3218.92
    103320     3219.85
    103360     3220.95
    103400     3222.44
    103440     3223.72
    103480     3224.84
    103520     3226.12
    103560     3227.26
    103600     3228.54
    103640     3229.57
    103680     3231.14
    103720     3232.24
    103760     3233.19
    103800     3234.49
    103840     3236.22
    103880     3237.16
    103920      3238.7
    103960     3239.85
    104000     3241.52
    104040     3242.44
    104080     3243.91
    104120     3244.83
    104160     3245.92
    104200     3247.41
    104240     3248.69
    104280     3249.82
    104320     3251.09
    104360     3252.23
    104400     3253.52
    104440     3254.55
    104480     3256.11
    104520     3257.22
    104560     3258.16
    104600     3259.48
    104640     3261.21
    104680     3262.14
    104720     3263.69
    104760     3264.85
    104800     3266.51
    104840     3267.43
    104880      3268.9
    104920     3269.81
    104960     3270.92
    105000     3272.39
    105040     3273.67
    105080     3274.79
    105120     3276.08
    105160      3277.2
    105200     3278.49
    105240     3279.53
    105280      3281.1
    105320      3282.2
    105360     3283.13
    105400     3284.45
    105440     3286.19
    105480     3287.12
    105520     3288.67
    105560     3289.81
    105600     3291.49
    105640      3292.4
    105680     3293.87
    105720     3294.78
    105760     3295.88
    105800     3297.35
    105840     3298.63
    105880     3299.75
    105920     3301.06
    105960     3302.17
    106000     3303.47
    106040     3304.51
    106080     3306.07
    106120     3307.18
    106160     3308.11
    106200     3309.42
    106240     3311.16
    106280     3312.09
    106320     3313.65
    106360      3314.8
    106400     3316.48
    106440     3317.37
    106480     3318.84
    106520     3319.74
    106560     3320.85
    106600     3322.31
    106640     3323.58
    106680     3324.72
    106720     3326.03
    106760     3327.13
    106800     3328.44
    106840     3329.46
    106880     3331.03
    106920     3332.14
    106960     3333.07
    107000     3334.38
    107040     3336.12
    107080     3337.04
    107120     3338.61
    107160     3339.77
    107200     3341.43
    107240     3342.33
    107280     3343.79
    107320     3344.69
    107360      3345.8
    107400     3347.25
    107440     3348.53
    107480     3349.65
    107520     3350.98
    107560     3352.08
    107600     3353.39
    107640     3354.42
    107680     3355.98
    107720     3357.08
    107760        3358
    107800     3359.33
    107840     3361.07
    107880     3361.98
    107920     3363.58
    107960     3364.72
    108000      3366.4
    108040     3367.27
    108080     3368.75
    108120     3369.65
    108160     3370.75
    108200     3372.21
    108240     3373.49
    108280     3374.62
    108320     3375.94
    108360     3377.03
    108400     3378.34
    108440     3379.36
    108480     3380.92
    108520     3382.02
    108560     3382.95
    108600     3384.29
    108640     3386.04
    108680     3386.93
    108720     3388.53
    108760     3389.67
    108800     3391.36
    108840     3392.22
    108880     3393.69
    108920      3394.6
    108960     3395.69
    109000     3397.13
    109040     3398.44
    109080     3399.57
    109120     3400.87
    109160     3401.98
    109200     3403.28
    109240     3404.31
    109280     3405.88
    109320     3406.97
    109360     3407.89
    109400     3409.23
    109440        3411
    109480     3411.88
    109520     3413.47
    109560     3414.62
    109600     3416.33
    109640     3417.17
    109680     3418.66
    109720     3419.55
    109760     3420.65
    109800     3422.08
    109840      3423.4
    109880     3424.53
    109920     3425.83
    109960     3426.94
    110000     3428.24
    110040     3429.27
    110080     3430.81
    110120     3431.91
    110160     3432.84
    110200     3434.19
    110240     3435.93
    110280     3436.82
    110320     3438.42
    110360     3439.56
    110400     3441.28
    110440     3442.11
    110480     3443.61
    110520      3444.5
    110560     3445.58
    110600     3447.01
    110640     3448.35
    110680     3449.47
    110720     3450.77
    110760     3451.88
    110800     3453.19
    110840     3454.22
    110880     3455.77
    110920     3456.86
    110960      3457.8
    111000     3459.13
    111040     3460.89
    111080     3461.76
    111120     3463.36
    111160     3464.51
    111200     3466.22
    111240     3467.05
    111280     3468.56
    111320     3469.45
    111360     3470.52
    111400     3471.95
    111440     3473.28
    111480     3474.42
    111520      3475.7
    111560     3476.82
    111600     3478.14
    111640     3479.16
    111680     3480.72
    111720     3481.83
    111760     3482.74
    111800     3484.08
    111840     3485.85
    111880     3486.71
    111920     3488.32
    111960     3489.48
    112000     3491.17
    112040     3491.99
    112080     3493.52
    112120      3494.4
    112160     3495.46
    112200     3496.91
    112240     3498.24
    112280     3499.37
    112320     3500.65
    112360     3501.77
    112400      3503.1
    112440      3504.1
    112480     3505.67
    112520     3506.79
    112560      3507.7
    112600     3509.02
    112640      3510.8
    112680     3511.66
    112720     3513.27
    112760     3514.42
    112800     3516.12
    112840     3516.95
    112880     3518.46
    112920     3519.33
    112960     3520.39
    113000     3521.83
    113040     3523.17
    113080     3524.29
    113120     3525.57
    113160     3526.69
    113200     3528.03
    113240     3529.03
    113280     3530.61
    113320     3531.71
    113360     3532.61
    113400     3533.94
    113440     3535.73
    113480     3536.57
    113520      3538.2
    113560     3539.35
    113600     3541.05
    113640     3541.88
    113680      3543.4
    113720     3544.27
    113760     3545.31
    113800     3546.76
    113840      3548.1
    113880     3549.22
    113920     3550.49
    113960     3551.62
    114000     3552.96
    114040     3553.96
    114080     3555.52
    114120     3556.64
    114160     3557.53
    114200     3558.87
    114240     3560.66
    114280      3561.5
    114320     3563.12
    114360     3564.26
    114400     3565.97
    114440     3566.79
    114480     3568.31
    114520     3569.18
    114560     3570.22
    114600     3571.65
    114640     3572.99
    114680      3574.1
    114720     3575.38
    114760      3576.5
    114800     3577.84
    114840     3578.84
    114880     3580.41
    114920     3581.53
    114960     3582.43
    115000     3583.76
    115040     3585.55
    115080      3586.4
    115120     3588.01
    115160     3589.17
    115200     3590.86
    115240     3591.68
    115280     3593.18
    115320     3594.07
    115360     3595.09
    115400     3596.52
    115440     3597.86
    115480        3599
    115520     3600.27
    115560     3601.38
    115600     3602.73
    115640     3603.71
    115680     3605.27
    115720     3606.41
    115760      3607.3
    115800     3608.63
    115840     3610.42
    115880     3611.26
    115920     3612.87
    115960     3614.03
    116000     3615.74
    116040     3616.55
    116080     3618.05
    116120     3618.94
    116160     3619.97
    116200      3621.4
    116240     3622.73
    116280     3623.87
    116320     3625.16
    116360     3626.26
    116400     3627.61
    116440     3628.58
    116480     3630.14
    116520     3631.27
    116560     3632.16
    116600      3633.5
    116640     3635.29
    116680     3636.14
    116720     3637.74
    116760     3638.91
    116800     3640.61
    116840     3641.41
    116880     3642.93
    116920     3643.82
    116960     3644.85
    117000     3646.29
    117040     3647.62
    117080     3648.75
    117120     3650.04
    117160     3651.16
    117200      3652.5
    117240     3653.45
    117280     3655.02
    117320     3656.15
    117360     3657.03
    117400     3658.38
    117440     3660.16
    117480     3661.03
    117520     3662.61
    117560     3663.77
    117600     3665.49
    117640     3666.29
    117680     3667.82
    117720     3668.68
    117760     3669.72
    117800     3671.18
    117840     3672.49
    117880     3673.62
    117920     3674.89
    117960     3676.01
    118000     3677.37
    118040     3678.33
    118080      3679.9
    118120     3681.01
    118160      3681.9
    118200     3683.25
    118240     3685.03
    118280      3685.9
    118320      3687.5
    118360     3688.64
    118400     3690.37
    118440     3691.17
    118480      3692.7
    118520     3693.56
    118560      3694.6
    118600     3696.05
    118640     3697.36
    118680      3698.5
    118720     3699.78
    118760      3700.9
    118800     3702.25
    118840     3703.19
    118880     3704.78
    118920     3705.89
    118960     3706.76
    119000     3708.12
    119040      3709.9
    119080     3710.76
    119120     3712.36
    119160     3713.51
    119200     3715.24
    119240     3716.03
    119280     3717.55
    119320     3718.43
    119360     3719.46
    119400     3720.92
    119440     3722.22
    119480     3723.38
    119520     3724.64
    119560     3725.76
    119600     3727.12
    119640     3728.06
    119680     3729.65
    119720     3730.75
    119760     3731.63
    119800     3732.97
    119840     3734.77
    119880     3735.62
    119920     3737.23
    119960     3738.39
    120000     3740.12
    120040     3740.88
    120080     3742.41
    120120     3743.31
    120160     3744.33
    120200     3745.79
    120240      3747.1
    120280     3748.23
    120320     3749.51
    120360     3750.62
    120400     3751.98
    120440     3752.93
    120480     3754.51
    120520     3755.61
    120560     3756.49
    120600     3757.84
    120640     3759.63
    120680      3760.5
    120720     3762.11
    120760     3763.25
    120800        3765
    120840     3765.78
    120880     3767.29
    120920      3768.2
    120960     3769.22
    121000     3770.68
    121040        3772
    121080     3773.13
    121120     3774.41
    121160      3775.5
    121200     3776.88
    121240      3777.8
    121280     3779.39
    121320      3780.5
    121360     3781.38
    121400     3782.73
    121440     3784.53
    121480     3785.38
    121520     3787.02
    121560     3788.14
    121600     3789.92
    121640      3790.7
    121680     3792.21
    121720     3793.11
    121760     3794.13
    121800     3795.58
    121840     3796.91
    121880     3798.02
    121920     3799.31
    121960     3800.39
    122000     3801.78
    122040     3802.72
    122080     3804.29
    122120     3805.39
    122160     3806.28
    122200     3807.63
    122240     3809.45
    122280     3810.29
    122320     3811.93
    122360     3813.04
    122400     3814.81
    122440     3815.61
    122480     3817.13
    122520     3818.01
    122560     3819.03
    122600     3820.49
    122640     3821.81
    122680     3822.93
    122720     3824.22
    122760      3825.3
    122800      3826.7
    122840     3827.62
    122880      3829.2
    122920     3830.31
    122960     3831.19
    123000     3832.53
    123040     3834.38
    123080     3835.22
    123120     3836.85
    123160     3837.95
    123200     3839.72
    123240     3840.53
    123280     3842.04
    123320     3842.94
    123360     3843.96
    123400     3845.43
    123440     3846.74
    123480     3847.86
    123520     3849.13
    123560     3850.23
    123600     3851.62
    123640     3852.54
    123680     3854.11
    123720     3855.21
    123760     3856.11
    123800     3857.44
    123840     3859.29
    123880     3860.13
    123920     3861.75
    123960     3862.85
    124000     3864.64
    124040     3865.43
    124080     3866.94
    124120     3867.83
    124160     3868.84
    124200     3870.33
    124240     3871.65
    124280     3872.76
    124320     3874.05
    124360     3875.13
    124400     3876.52
    124440     3877.44
    124480     3879.02
    124520      3880.1
    124560        3881
    124600     3882.34
    124640      3884.2
    124680     3885.04
    124720     3886.65
    124760     3887.74
    124800     3889.55
    124840     3890.34
    124880     3891.83
    124920     3892.72
    124960     3893.74
    125000     3895.22
    125040     3896.54
    125080     3897.66
    125120     3898.93
    125160     3900.01
    125200      3901.4
    125240     3902.33
    125280      3903.9
    125320        3905
    125360     3905.89
    125400     3907.21
    125440     3909.07
    125480     3909.93
    125520     3911.53
    125560     3912.62
    125600     3914.43
    125640     3915.21
    125680     3916.71
    125720      3917.6
    125760     3918.62
    125800     3920.09
    125840     3921.42
    125880     3922.53
    125920     3923.81
    125960     3924.89
    126000     3926.29
    126040     3927.22
    126080     3928.79
    126120     3929.89
    126160     3930.78
    126200     3932.09
    126240     3933.98
    126280     3934.82
    126320     3936.44
    126360     3937.52
    126400     3939.32
    126440     3940.09
    126480      3941.6
    126520     3942.46
    126560      3943.5
    126600     3944.96
    126640      3946.3
    126680      3947.4
    126720      3948.7
    126760     3949.77
    126800     3951.17
    126840      3952.1
    126880     3953.66
    126920     3954.76
    126960     3955.64
    127000     3956.96
    127040     3958.86
    127080      3959.7
    127120     3961.32
    127160      3962.4
    127200      3964.2
    127240     3964.97
    127280     3966.47
    127320     3967.35
    127360     3968.37
    127400     3969.83
    127440     3971.17
    127480     3972.29
    127520     3973.58
    127560     3974.66
    127600     3976.07
    127640     3976.98
    127680     3978.56
    127720     3979.65
    127760     3980.54
    127800     3981.86
    127840     3983.74
    127880     3984.59
    127920     3986.22
    127960     3987.28
    128000     3989.09
    128040     3989.86
    128080     3991.37
    128120     3992.25
    128160     3993.27
    128200     3994.73
    128240     3996.06
    128280     3997.18
    128320     3998.48
    128360     3999.54
    128400     4000.96
    128440     4001.88
    128480     4003.46
    128520     4004.54
    128560     4005.44
    128600     4006.76
    128640     4008.66
    128680     4009.49
    128720     4011.12
    128760     4012.19
    128800     4014.01
    128840     4014.77
    128880     4016.26
    128920     4017.13
    128960     4018.18
    129000     4019.63
    129040     4020.96
    129080     4022.09
    129120     4023.37
    129160     4024.44
    129200     4025.86
    129240     4026.79
    129280     4028.36
    129320     4029.45
    129360     4030.34
    129400     4031.65
    129440     4033.57
    129480     4034.37
    129520     4036.01
    129560     4037.08
    129600     4038.91
    129640     4039.66
    129680     4041.15
    129720     4042.02
    129760     4043.07
    129800     4044.51
    129840     4045.84
    129880     4046.95
    129920     4048.25
    129960     4049.32
    130000     4050.73
    130040     4051.66
    130080     4053.24
    130120     4054.34
    130160     4055.22
    130200     4056.54
    130240     4058.47
    130280     4059.26
    130320      4060.9
    130360     4061.97
    130400     4063.81
    130440     4064.54
    130480     4066.03
    130520     4066.91
    130560     4067.96
    130600      4069.4
    130640     4070.72
    130680     4071.83
    130720     4073.15
    130760      4074.2
    130800     4075.61
    130840     4076.55
    130880     4078.13
    130920     4079.21
    130960     4080.09
    131000     4081.42
    131040     4083.36
    131080     4084.17
    131120     4085.79
    131160     4086.85
    131200     4088.71
    131240     4089.44
    131280     4090.92
    131320     4091.78
    131360     4092.84
    131400      4094.3
    131440     4095.64
    131480     4096.72
    131520     4098.04
    131560      4099.1
    131600      4100.5
    131640     4101.43
    131680     4103.03
    131720     4104.11
    131760     4104.97
    131800     4106.32
    131840     4108.24
    131880     4109.07
    131920      4110.7
    131960     4111.75
    132000     4113.62
    132040     4114.34
    132080     4115.85
    132120     4116.69
    132160     4117.73
    132200     4119.22
    132240     4120.56
    132280     4121.63
    132320     4122.96
    132360     4124.02
    132400     4125.41
    132440     4126.34
    132480     4127.94
    132520        4129
    132560     4129.88
    132600     4131.23
    132640     4133.16
    132680     4133.98
    132720     4135.61
    132760     4136.67
    132800     4138.55
    132840     4139.25
    132880     4140.76
    132920     4141.59
    132960     4142.65
    133000     4144.15
    133040     4145.46
    133080     4146.57
    133120     4147.88
    133160     4148.93
    133200     4150.33
    133240     4151.25
    133280     4152.87
    133320     4153.93
    133360     4154.79
    133400     4156.13
    133440     4158.08
    133480     4158.89
    133520     4160.52
    133560     4161.56
    133600     4163.44
    133640     4164.17
    133680     4165.67
    133720     4166.49
    133760     4167.56
    133800     4169.05
    133840     4170.36
    133880     4171.47
    133920     4172.78
    133960     4173.82
    134000     4175.21
    134040     4176.14
    134080     4177.75
    134120     4178.83
    134160     4179.68
    134200        4181
    134240     4182.98
    134280     4183.78
    134320     4185.42
    134360     4186.45
    134400     4188.34
    134440     4189.08
    134480     4190.57
    134520     4191.39
    134560     4192.46
    134600     4193.96
    134640     4195.27
    134680     4196.38
    134720     4197.68
    134760     4198.72
    134800     4200.11
    134840     4201.05
    134880     4202.66
    134920     4203.72
    134960     4204.58
    135000     4205.89
    135040     4207.87
    135080     4208.68
    135120     4210.32
    135160     4211.35
    135200     4213.24
    135240     4213.97
    135280     4215.45
    135320     4216.28
    135360     4217.35
    135400     4218.85
    135440     4220.18
    135480     4221.28
    135520     4222.58
    135560     4223.62
    135600     4225.01
    135640     4225.95
    135680     4227.55
    135720     4228.61
    135760     4229.47
    135800     4230.79
    135840     4232.78
    135880     4233.55
    135920     4235.22
    135960     4236.24
    136000     4238.14
    136040     4238.84
    136080     4240.34
    136120     4241.15
    136160     4242.23
    136200     4243.73
    136240     4245.08
    136280     4246.17
    136320     4247.46
    136360     4248.52
    136400     4249.89
    136440     4250.83
    136480     4252.46
    136520      4253.5
    136560     4254.37
    136600     4255.67
    136640     4257.65
    136680     4258.44
    136720      4260.1
    136760     4261.12
    136800     4263.06
    136840     4263.75
    136880     4265.24
    136920     4266.06
    136960     4267.12
    137000     4268.63
    137040     4269.97
    137080     4271.06
    137120     4272.35
    137160      4273.4
    137200     4274.79
    137240     4275.74
    137280     4277.36
    137320     4278.42
    137360     4279.28
    137400     4280.58
    137440     4282.55
    137480     4283.34
    137520     4284.99
    137560     4286.02
    137600     4287.94
    137640     4288.65
    137680     4290.15
    137720     4290.96
    137760     4292.03
    137800     4293.52
    137840     4294.89
    137880     4295.97
    137920     4297.26
    137960     4298.32
    138000     4299.71
    138040     4300.65
    138080     4302.29
    138120     4303.34
    138160     4304.19
    138200     4305.48
    138240     4307.46
    138280     4308.24
    138320     4309.89
    138360     4310.94
    138400     4312.85
    138440     4313.58
    138480     4315.07
    138520     4315.87
    138560     4316.93
    138600     4318.44
    138640     4319.79
    138680     4320.89
    138720     4322.18
    138760     4323.22
    138800     4324.61
    138840     4325.56
    138880     4327.18
    138920     4328.24
    138960      4329.1
    139000     4330.37
    139040     4332.35
    139080     4333.14
    139120     4334.79
    139160     4335.84
    139200     4337.75
    139240     4338.49
    139280     4339.98
    139320     4340.75
    139360     4341.83
    139400     4343.34
    139440     4344.67
    139480     4345.77
    139520     4347.08
    139560     4348.14
    139600     4349.51
    139640     4350.45
    139680     4352.09
    139720     4353.14
    139760     4354.01
    139800     4355.25
    139840     4357.23
    139880     4358.03
    139920     4359.68
    139960     4360.73
    140000     4362.63
    140040      4363.4
    140080     4364.88
    140120     4365.66
    140160     4366.72
    140200     4368.24
    140240     4369.58
    140280     4370.68
    140320     4371.98
    140360     4373.02
    140400     4374.41
    140440     4375.35
    140480     4376.99
    140520     4378.02
    140560      4378.9
    140600     4380.16
    140640     4382.13
    140680     4382.91
    140720     4384.55
    140760     4385.62
    140800     4387.53
    140840     4388.26
    140880     4389.77
    140920     4390.54
    140960     4391.59
    141000     4393.12
    141040     4394.47
    141080     4395.54
    141120     4396.86
    141160      4397.9
    141200     4399.29
    141240     4400.24
    141280     4401.85
    141320     4402.89
    141360     4403.78
    141400     4405.04
    141440     4407.02
    141480     4407.79
    141520     4409.43
    141560     4410.49
    141600     4412.42
    141640     4413.15
    141680     4414.65
    141720     4415.42
    141760     4416.47
    141800     4418.02
    141840     4419.37
    141880     4420.45
    141920     4421.72
    141960     4422.78
    142000     4424.19
    142040     4425.12
    142080     4426.75
    142120     4427.78
    142160     4428.66
    142200     4429.92
    142240     4431.94
    142280     4432.68
    142320     4434.33
    142360      4435.4
    142400     4437.32
    142440     4438.04
    142480     4439.56
    142520     4440.32
    142560     4441.37
    142600     4442.89
    142640     4444.26
    142680     4445.33
    142720      4446.6
    142760     4447.66
    142800     4449.08
    142840     4450.01
    142880     4451.63
    142920     4452.66
    142960     4453.55
    143000      4454.8
    143040     4456.82
    143080     4457.55
    143120     4459.22
    143160     4460.26
    143200     4462.18
    143240     4462.94
    143280     4464.44
    143320      4465.2
    143360     4466.24
    143400     4467.78
    143440     4469.14
    143480     4470.21
    143520     4471.49
    143560     4472.54
    143600     4473.98
    143640     4474.88
    143680      4476.5
    143720     4477.56
    143760     4478.42
    143800     4479.68
    143840     4481.72
    143880     4482.44
    143920      4484.1
    143960     4485.15
    144000     4487.07
    144040     4487.82
    144080     4489.33
    144120      4490.1
    144160     4491.13
    144200     4492.69
    144240     4494.02
    144280      4495.1
    144320     4496.36
    144360     4497.42
    144400     4498.87
    144440     4499.77
    144480     4501.39
    144520     4502.44
    144560     4503.29
    144600     4504.58
    144640     4506.62
    144680     4507.33
    144720     4508.99
    144760     4510.02
    144800     4511.97
    144840     4512.72
    144880     4514.23
    144920     4515.01
    144960     4516.02
    145000     4517.58
    145040     4518.93
    145080     4519.99
    145120     4521.27
    145160     4522.34
    145200     4523.77
    145240     4524.66
    145280     4526.29
    145320     4527.36
    145360     4528.19
    145400     4529.49
    145440     4531.53
    145480     4532.23
    145520     4533.89
    145560     4534.92
    145600     4536.88
    145640     4537.61
    145680     4539.12
    145720     4539.89
    145760     4540.91
    145800     4542.47
    145840     4543.82
    145880     4544.89
    145920     4546.17
    145960     4547.22
    146000     4548.64
    146040     4549.56
    146080     4551.16
    146120     4552.25
    146160     4553.07
    146200     4554.35
    146240     4556.39
    146280     4557.12
    146320     4558.78
    146360     4559.81
    146400     4561.77
    146440     4562.49
    146480        4564
    146520     4564.78
    146560     4565.79
    146600     4567.37
    146640      4568.7
    146680     4569.75
    146720     4571.06
    146760     4572.08
    146800     4573.52
    146840     4574.42
    146880     4576.05
    146920     4577.11
    146960     4577.94
    147000     4579.21
    147040     4581.28
    147080     4581.98
    147120     4583.66
    147160     4584.68
    147200     4586.63
    147240     4587.36
    147280     4588.87
    147320     4589.65
    147360     4590.65
    147400     4592.23
    147440     4593.57
    147480     4594.61
    147520      4595.9
    147560     4596.93
    147600     4598.37
    147640     4599.26
    147680     4600.89
    147720     4601.97
    147760     4602.78
    147800     4604.07
    147840     4606.13
    147880     4606.84
    147920     4608.51
    147960      4609.5
    148000     4611.48
    148040     4612.21
    148080     4613.73
    148120     4614.51
    148160     4615.49
    148200     4617.11
    148240     4618.43
    148280     4619.49
    148320     4620.74
    148360     4621.76
    148400      4623.2
    148440     4624.11
    148480     4625.73
    148520     4626.82
    148560     4627.63
    148600     4628.91
    148640     4630.99
    148680     4631.69
    148720     4633.37
    148760     4634.36
    148800     4636.35
    148840     4637.05
    148880      4638.6
    148920     4639.37
    148960     4640.35
    149000     4641.97
    149040      4643.3
    149080     4644.32
    149120     4645.59
    149160     4646.63
    149200     4648.07
    149240     4648.98
    149280     4650.59
    149320     4651.66
    149360     4652.48
    149400     4653.76
    149440     4655.85
    149480     4656.53
    149520     4658.21
    149560     4659.22
    149600     4661.21
    149640     4661.92
    149680     4663.48
    149720     4664.21
    149760     4665.21
    149800     4666.83
    149840     4668.17
    149880     4669.19
    149920     4670.46
    149960     4671.49
    150000     4672.95
    150040     4673.84
    150080     4675.44
    150120     4676.53
    150160     4677.33
    150200     4678.61
    150240     4680.71
    150280     4681.38
    150320     4683.05
    150360     4684.05
    150400     4686.05
    150440     4686.75
    150480     4688.31
    150520     4689.05
    150560     4690.07
    150600     4691.67
    150640     4693.01
    150680     4694.05
    150720      4695.3
    150760     4696.33
    150800      4697.8
    150840     4698.68
    150880     4700.31
    150920     4701.38
    150960     4702.18
    151000     4703.46
    151040     4705.57
    151080      4706.2
    151120     4707.91
    151160      4708.9
    151200      4710.9
    151240     4711.61
    151280     4713.17
    151320      4713.9
    151360     4714.91
    151400     4716.53
    151440     4717.87
    151480      4718.9
    151520     4720.15
    151560     4721.18
    151600     4722.63
    151640     4723.54
    151680     4725.17
    151720     4726.24
    151760     4727.02
    151800     4728.32
    151840     4730.41
    151880     4731.04
    151920     4732.74
    151960     4733.75
    152000     4735.75
    152040     4736.47
    152080     4738.04
    152120     4738.77
    152160     4739.77
    152200     4741.37
    152240     4742.72
    152280     4743.75
    152320     4745.02
    152360     4746.05
    152400     4747.49
    152440     4748.39
    152480     4750.04
    152520     4751.11
    152560     4751.87
    152600     4753.19
    152640     4755.27
    152680      4755.9
    152720     4757.61
    152760     4758.62
    152800     4760.63
    152840     4761.36
    152880     4762.92
    152920     4763.64
    152960     4764.66
    153000     4766.25
    153040     4767.61
    153080     4768.63
    153120      4769.9
    153160     4770.93
    153200     4772.37
    153240     4773.26
    153280     4774.94
    153320     4776.01
    153360     4776.76
    153400     4778.08
    153440     4780.16
    153480     4780.77
    153520     4782.49
    153560      4783.5
    153600     4785.52
    153640     4786.26
    153680     4787.79
    153720     4788.53
    153760     4789.54
    153800     4791.14
    153840     4792.49
    153880     4793.51
    153920      4794.8
    153960     4795.82
    154000     4797.27
    154040     4798.14
    154080     4799.81
    154120     4800.88
    154160     4801.65
    154200     4802.96
    154240     4805.02
    154280     4805.65
    154320     4807.38
    154360     4808.38
    154400      4810.4
    154440     4811.13
    154480     4812.68
    154520      4813.4
    154560     4814.42
    154600        4816
    154640     4817.34
    154680     4818.36
    154720     4819.65
    154760     4820.68
    154800     4822.13
    154840        4823
    154880     4824.67
    154920     4825.72
    154960     4826.49
    155000     4827.82
    155040     4829.89
    155080     4830.49
    155120     4832.24
    155160     4833.23
    155200     4835.24
    155240     4835.99
    155280     4837.53
    155320     4838.24
    155360     4839.26
    155400     4840.85
    155440     4842.17
    155480     4843.19
    155520      4844.5
    155560     4845.52
    155600     4846.96
    155640     4847.83
    155680     4849.53
    155720     4850.58
    155760     4851.34
    155800     4852.67
    155840     4854.73
    155880     4855.32
    155920     4857.09
    155960     4858.08
    156000      4860.1
    156040     4860.81
    156080     4862.39
    156120      4863.1
    156160     4864.11
    156200     4865.68
    156240        4867
    156280     4868.04
    156320     4869.35
    156360     4870.36
    156400     4871.82
    156440     4872.69
    156480     4874.39
    156520     4875.42
    156560      4876.2
    156600     4877.54
    156640     4879.61
    156680     4880.17
    156720     4881.96
    156760     4882.92
    156800     4884.95
    156840     4885.67
    156880     4887.27
    156920     4887.98
    156960     4888.97
    157000     4890.52
    157040     4891.87
    157080      4892.9
    157120     4894.22
    157160     4895.24
    157200      4896.7
    157240     4897.54
    157280     4899.25
    157320     4900.28
    157360     4901.06
    157400     4902.39
    157440     4904.48
    157480     4905.04
    157520     4906.78
    157560     4907.79
    157600     4909.82
    157640     4910.54
    157680     4912.14
    157720     4912.84
    157760     4913.83
    157800     4915.37
    157840     4916.75
    157880     4917.77
    157920     4919.09
    157960     4920.09
    158000     4921.54
    158040     4922.41
    158080     4924.09
    158120     4925.12
    158160      4925.9
    158200     4927.23
    158240     4929.33
    158280     4929.89
    158320     4931.64
    158360     4932.63
    158400     4934.69
    158440      4935.4
    158480        4937
    158520     4937.71
    158560      4938.7
    158600     4940.23
    158640     4941.61
    158680     4942.66
    158720     4943.96
    158760     4944.96
    158800     4946.43
    158840     4947.26
    158880     4948.96
    158920     4949.98
    158960     4950.77
    159000     4952.08
    159040     4954.19
    159080     4954.76
    159120     4956.51
    159160     4957.48
    159200     4959.58
    159240     4960.27
    159280     4961.86
    159320     4962.56
    159360     4963.56
    159400      4965.1
    159440     4966.48
    159480     4967.53
    159520      4968.8
    159560     4969.84
    159600     4971.32
    159640     4972.11
    159680     4973.81
    159720     4974.83
    159760     4975.62
    159800     4976.96
    159840     4979.06
    159880     4979.61
    159920     4981.37
    159960     4982.35
    160000     4984.42
    160040     4985.11
    160080     4986.73
    160120      4987.4
    160160     4988.42
    160200     4989.97
    160240     4991.34
    160280      4992.4
    160320     4993.68
    160360     4994.69
    160400     4996.18
    160440     4996.95
    160480     4998.67
    160520      4999.7
    160560     5000.48
    160600     5001.83
    160640     5003.91
    160680     5004.49
    160720     5006.25
    160760     5007.21
    160800     5009.29
    160840     5009.99
    160880      5011.6
    160920     5012.24
    160960     5013.27
    161000     5014.82
    161040      5016.2
    161080     5017.22
    161120     5018.55
    161160     5019.55
    161200     5021.03
    161240     5021.81
    161280     5023.53
    161320     5024.55
    161360     5025.33
    161400     5026.68
    161440     5028.76
    161480     5029.32
    161520     5031.09
    161560     5032.05
    161600     5034.16
    161640     5034.83
    161680     5036.46
    161720     5037.11
    161760     5038.14
    161800     5039.68
    161840     5041.07
    161880     5042.07
    161920     5043.39
    161960     5044.41
    162000     5045.87
    162040     5046.68
    162080     5048.38
    162120      5049.4
    162160     5050.19
    162200     5051.54
    162240     5053.62
    162280     5054.17
    162320     5055.93
    162360      5056.9
    162400     5059.01
    162440     5059.68
    162480     5061.31
    162520     5061.95
    162560     5062.97
    162600     5064.51
    162640     5065.91
    162680      5066.9
    162720     5068.24
    162760     5069.26
    162800     5070.74
    162840     5071.56
    162880     5073.23
    162920     5074.23
    162960     5075.06
    163000     5076.39
    163040     5078.48
    163080     5079.04
    163120     5080.82
    163160     5081.79
    163200     5083.89
    163240     5084.57
    163280     5086.18
    163320     5086.82
    163360     5087.83
    163400     5089.38
    163440     5090.77
    163480     5091.75
    163520     5093.09
    163560     5094.12
    163600     5095.61
    163640     5096.43
    163680     5098.11
    163720     5099.09
    163760     5099.91
    163800     5101.26
    163840     5103.36
    163880     5103.89
    163920     5105.69
    163960     5106.66
    164000      5108.8
    164040     5109.44
    164080     5111.06
    164120      5111.7
    164160     5112.71
    164200     5114.24
    164240     5115.64
    164280     5116.64
    164320     5117.97
    164360        5119
    164400     5120.47
    164440     5121.32
    164480     5122.99
    164520     5123.97
    164560      5124.8
    164600     5126.15
    164640     5128.26
    164680     5128.79
    164720     5130.56
    164760     5131.56
    164800      5133.7
    164840     5134.32
    164880     5135.95
    164920     5136.58
    164960     5137.57
    165000     5139.12
    165040     5140.51
    165080     5141.51
    165120     5142.85
    165160     5143.87
    165200     5145.34
    165240     5146.19
    165280     5147.87
    165320     5148.86
    165360     5149.69
    165400     5151.04
    165440     5153.14
    165480     5153.67
    165520     5155.45
    165560     5156.44
    165600     5158.58
    165640     5159.17
    165680     5160.81
    165720     5161.44
    165760     5162.43
    165800     5163.99
    165840     5165.38
    165880     5166.38
    165920     5167.71
    165960     5168.73
    166000     5170.22
    166040     5171.04
    166080     5172.74
    166120     5173.71
    166160     5174.57
    166200      5175.9
    166240        5178
    166280     5178.54
    166320     5180.32
    166360     5181.31
    166400     5183.47
    166440     5184.05
    166480     5185.68
    166520     5186.31
    166560     5187.29
    166600     5188.86
    166640     5190.27
    166680     5191.26
    166720     5192.58
    166760     5193.61
    166800     5195.08
    166840     5195.89
    166880      5197.6
    166920     5198.57
    166960     5199.47
    167000     5200.76
    167040     5202.87
    167080     5203.41
    167120     5205.21
    167160     5206.18
    167200     5208.35
    167240     5208.91
    167280     5210.53
    167320     5211.16
    167360     5212.16
    167400     5213.68
    167440     5215.13
    167480     5216.11
    167520     5217.43
    167560     5218.46
    167600     5219.95
    167640     5220.73
    167680     5222.46
    167720     5223.41
    167760     5224.33
    167800      5225.6
    167840     5227.73
    167880     5228.27
    167920     5230.06
    167960     5231.04
    168000     5233.21
    168040     5233.77
    168080     5235.39
    168120        5236
    168160     5236.97
    168200     5238.55
    168240     5239.98
    168280     5240.96
    168320     5242.29
    168360     5243.32
    168400     5244.79
    168440      5245.6
    168480      5247.3
    168520     5248.27
    168560     5249.19
    168600     5250.46
    168640     5252.59
    168680     5253.14
    168720     5254.94
    168760     5255.88
    168800     5258.05
    168840     5258.63
    168880     5260.25
    168920     5260.86
    168960     5261.84
    169000     5263.41
    169040     5264.82
    169080     5265.84
    169120     5267.15
    169160     5268.18
    169200     5269.65
    169240     5270.44
    169280     5272.15
    169320     5273.13
    169360     5274.02
    169400     5275.32
    169440     5277.45
    169480     5277.98
    169520     5279.78
    169560     5280.73
    169600     5282.91
    169640     5283.45
    169680      5285.1
    169720     5285.69
    169760     5286.66
    169800     5288.26
    169840     5289.64
    169880     5290.66
    169920        5292
    169960     5293.01
    170000     5294.45
    170040     5295.25
    170080     5296.97
    170120     5297.95
    170160     5298.83
    170200     5300.15
    170240     5302.26
    170280     5302.78
    170320     5304.58
    170360     5305.55
    170400     5307.73
    170440     5308.24
    170480     5309.91
    170520     5310.51
    170560     5311.49
    170600     5313.07
    170640     5314.48
    170680     5315.48
    170720     5316.83
    170760     5317.84
    170800     5319.26
    170840     5320.07
    170880     5321.79
    170920     5322.77
    170960     5323.67
    171000     5324.99
    171040     5327.08
    171080     5327.58
    171120     5329.41
    171160     5330.38
    171200     5332.56
    171240     5333.05
    171280     5334.75
    171320     5335.33
    171360      5336.3
    171400      5337.9
    171440     5339.32
    171480     5340.33
    171520     5341.64
    171560     5342.68
    171600     5344.06
    171640     5344.89
    171680     5346.61
    171720     5347.61
    171760      5348.5
    171800     5349.83
    171840      5351.9
    171880     5352.41
    171920     5354.27
    171960     5355.19
    172000     5357.39
    172040     5357.86
    172080     5359.58
    172120     5360.17
    172160     5361.13
    172200      5362.7
    172240     5364.14
    172280     5365.14
    172320     5366.46
    172360     5367.51
    172400     5368.86
    172440     5369.72
    172480     5371.43
    172520     5372.41
    172560     5373.34
    172600     5374.66
    172640     5376.71
    172680     5377.22
    172720     5379.07
    172760     5380.02
    172800      5382.2
    172840     5382.68
    172880     5384.44
    172920     5384.99
    172960     5385.96
    173000     5387.53
    173040     5388.97
    173080     5389.95
    173120     5391.28
    173160     5392.32
    173200     5393.69
    173240     5394.55
    173280     5396.26
    173320     5397.23
    173360     5398.14
    173400     5399.47
    173440     5401.52
    173480     5402.05
    173520     5403.89
    173560     5404.85
    173600     5407.04
    173640      5407.5
    173680     5409.25
    173720     5409.82
    173760     5410.77
    173800     5412.37
    173840      5413.8
    173880     5414.76
    173920     5416.09
    173960     5417.16
    174000      5418.5
    174040     5419.36
    174080     5421.07
    174120     5422.06
    174160     5422.95
    174200     5424.29
    174240     5426.32
    174280     5426.86
    174320     5428.73
    174360     5429.66
    174400     5431.85
    174440     5432.31
    174480     5434.06
    174520     5434.65
    174560     5435.59
    174600     5437.19
    174640     5438.58
    174680     5439.58
    174720      5440.9
    174760     5441.96
    174800      5443.3
    174840     5444.15
    174880      5445.9
    174920     5446.86
    174960     5447.75
    175000      5449.1
    175040     5451.14
    175080     5451.67
    175120     5453.54
    175160     5454.46
    175200     5456.66
    175240     5457.08
    175280     5458.89
    175320     5459.45
    175360     5460.39
    175400     5461.99
    175440     5463.38
    175480     5464.36
    175520      5465.7
    175560     5466.75
    175600     5468.09
    175640     5468.93
    175680     5470.69
    175720     5471.61
    175760     5472.53
    175800     5473.91
    175840     5475.94
    175880     5476.47
    175920     5478.33
    175960     5479.25
    176000     5481.48
    176040     5481.87
    176080     5483.67
    176120     5484.25
    176160     5485.19
    176200     5486.79
    176240     5488.19
    176280     5489.15
    176320     5490.49
    176360     5491.57
    176400      5492.9
    176440     5493.72
    176480      5495.5
    176520      5496.4
    176560     5497.33
    176600      5498.7
    176640     5500.74
    176680     5501.29
    176720     5503.15
    176760     5504.06
    176800     5506.28
    176840     5506.67
    176880     5508.49
    176920     5509.06
    176960     5509.98
    177000     5511.61
    177040     5513.01
    177080     5513.93
    177120      5515.3
    177160     5516.38
    177200      5517.7
    177240     5518.52
    177280      5520.3
    177320      5521.2
    177360     5522.12
    177400     5523.48
    177440     5525.54
    177480     5526.07
    177520     5527.94
    177560     5528.86
    177600     5531.08
    177640     5531.47
    177680     5533.27
    177720     5533.86
    177760     5534.77
    177800      5536.4
    177840      5537.8
    177880     5538.72
    177920     5540.09
    177960     5541.16
    178000     5542.51
    178040     5543.33
    178080     5545.12
    178120        5546
    178160      5546.9
    178200     5548.28
    178240     5550.35
    178280     5550.85
    178320     5552.74
    178360     5553.67
    178400     5555.87
    178440     5556.29
    178480     5558.04
    178520     5558.64
    178560     5559.53
    178600     5561.19
    178640     5562.59
    178680     5563.51
    178720     5564.88
    178760     5565.95
    178800     5567.31
    178840     5568.11
    178880     5569.93
    178920     5570.79
    178960     5571.71
    179000     5573.07
    179040     5575.16
    179080     5575.64
    179120     5577.52
    179160     5578.47
    179200     5580.69
    179240     5581.08
    179280     5582.86
    179320     5583.43
    179360     5584.33
    179400     5585.99
    179440     5587.37
    179480     5588.33
    179520     5589.65
    179560     5590.75
    179600      5592.1
    179640     5592.91
    179680     5594.74
    179720     5595.58
    179760     5596.48
    179800     5597.86
    179840     5599.95
    179880     5600.45
    179920     5602.33
    179960     5603.27
    180000     5605.49
    180040     5605.89
    180080     5607.67
    180120     5608.24
    180160     5609.14
    180200     5610.77
    180240     5612.19
    180280     5613.14
    180320     5614.49
    180360     5615.55
    180400     5616.91
    180440     5617.74
    180480     5619.55
    180520     5620.38
    180560      5621.3
    180600     5622.66
    180640     5624.76
    180680     5625.27
    180720     5627.13
    180760     5628.08
    180800     5630.31
    180840     5630.69
    180880     5632.47
    180920     5633.01
    180960     5633.93
    181000     5635.56
    181040     5636.99
    181080     5637.92
    181120     5639.26
    181160     5640.31
    181200     5641.73
    181240     5642.52
    181280     5644.32
    181320     5645.18
    181360     5646.09
    181400     5647.46
    181440     5649.55
    181480     5650.08
    181520     5651.93
    181560     5652.88
    181600     5655.13
    181640     5655.49
    181680      5657.3
    181720     5657.81
    181760     5658.71
    181800     5660.36
    181840      5661.8
    181880     5662.72
    181920     5664.06
    181960     5665.11
    182000     5666.52
    182040     5667.33
    182080     5669.12
    182120     5669.97
    182160     5670.87
    182200     5672.27
    182240     5674.35
    182280      5674.9
    182320     5676.75
    182360     5677.66
    182400     5679.94
    182440     5680.28
    182480      5682.1
    182520     5682.64
    182560     5683.52
    182600     5685.17
    182640     5686.62
    182680     5687.53
    182720     5688.89
    182760     5689.94
    182800     5691.34
    182840     5692.15
    182880     5693.95
    182920     5694.77
    182960     5695.66
    183000     5697.07
    183040     5699.14
    183080     5699.71
    183120     5701.56
    183160     5702.49
    183200     5704.77
    183240      5705.1
    183280     5706.89
    183320     5707.47
    183360     5708.32
    183400     5709.98
    183440     5711.43
    183480     5712.36
    183520     5713.71
    183560     5714.75
    183600     5716.14
    183640     5716.95
    183680     5718.77
    183720     5719.58
    183760     5720.46
    183800     5721.88
    183840     5723.94
    183880      5724.5
    183920     5726.37
    183960     5727.27
    184000     5729.58
    184040     5729.91
    184080     5731.71
    184120     5732.26
    184160     5733.15
    184200     5734.79
    184240     5736.24
    184280     5737.19
    184320     5738.53
    184360     5739.56
    184400     5740.95
    184440     5741.77
    184480     5743.57
    184520     5744.39
    184560     5745.28
    184600     5746.67
    184640     5748.76
    184680     5749.34
    184720      5751.2
    184760     5752.08
    184800     5754.37
    184840     5754.71
    184880     5756.53
    184920     5757.08
    184960     5757.97
    185000     5759.58
    185040     5761.05
    185080     5761.98
    185120     5763.36
    185160     5764.36
    185200     5765.77
    185240     5766.62
    185280     5768.42
    185320     5769.22
    185360      5770.1
    185400      5771.5
    185440     5773.59
    185480     5774.17
    185520     5776.05
    185560     5776.92
    185600      5779.2
    185640     5779.55
    185680     5781.37
    185720     5781.93
    185760     5782.82
    185800     5784.41
    185840     5785.88
    185880     5786.83
    185920     5788.22
    185960      5789.2
    186000     5790.62
    186040     5791.44
    186080     5793.23
    186120     5794.07
    186160     5794.93
    186200     5796.33
    186240     5798.44
    186280     5799.01
    186320     5800.88
    186360     5801.75
    186400     5804.06
    186440      5804.4
    186480     5806.23
    186520     5806.78
    186560     5807.68
    186600     5809.28
    186640     5810.75
    186680     5811.68
    186720     5813.08
    186760     5814.04
    186800     5815.45
    186840     5816.31
    186880     5818.09
    186920     5818.91
    186960     5819.76
    187000     5821.17
    187040     5823.26
    187080     5823.86
    187120     5825.72
    187160      5826.6
    187200     5828.93
    187240     5829.26
    187280     5831.09
    187320     5831.66
    187360     5832.55
    187400     5834.13
    187440     5835.61
    187480     5836.53
    187520     5837.94
    187560      5838.9
    187600     5840.29
    187640     5841.17
    187680      5842.9
    187720     5843.77
    187760     5844.61
    187800     5846.02
    187840     5848.12
    187880     5848.74
    187920     5850.59
    187960     5851.45
    188000      5853.8
    188040     5854.12
    188080     5855.97
    188120     5856.52
    188160     5857.41
    188200     5858.97
    188240     5860.47
    188280     5861.39
    188320     5862.78
    188360     5863.74
    188400     5865.14
    188440        5866
    188480     5867.75
    188520     5868.62
    188560     5869.44
    188600     5870.87
    188640     5872.96
    188680     5873.57
    188720     5875.43
    188760     5876.27
    188800     5878.65
    188840     5878.94
    188880      5880.8
    188920     5881.34
    188960     5882.22
    189000     5883.82
    189040     5885.31
    189080     5886.21
    189120      5887.6
    189160     5888.56
    189200     5889.97
    189240     5890.81
    189280     5892.57
    189320     5893.45
    189360     5894.29
    189400     5895.67
    189440     5897.78
    189480      5898.4
    189520     5900.23
    189560     5901.11
    189600     5903.47
    189640     5903.77
    189680      5905.6
    189720     5906.16
    189760     5907.02
    189800     5908.63
    189840     5910.13
    189880     5911.01
    189920     5912.41
    189960     5913.35
    190000     5914.77
    190040     5915.59
    190080     5917.38
    190120     5918.24
    190160     5919.07
    190200     5920.48
    190240     5922.59
    190280     5923.17
    190320     5925.02
    190360     5925.91
    190400     5928.27
    190440     5928.53
    190480     5930.37
    190520     5930.97
    190560     5931.78
    190600     5933.41
    190640     5934.89
    190680      5935.8
    190720     5937.17
    190760     5938.14
    190800     5939.52
    190840     5940.34
    190880     5942.14
    190920     5943.01
    190960     5943.81
    191000     5945.24
    191040     5947.34
    191080     5947.94
    191120     5949.77
    191160     5950.66
    191200     5953.04
    191240      5953.3
    191280     5955.14
    191320     5955.73
    191360     5956.53
    191400     5958.17
    191440     5959.65
    191480     5960.55
    191520     5961.93
    191560      5962.9
    191600     5964.26
    191640     5965.11
    191680      5966.9
    191720     5967.77
    191760     5968.54
    191800        5970
    191840     5972.09
    191880     5972.68
    191920     5974.52
    191960     5975.41
    192000      5977.8
    192040     5978.06
    192080     5979.92
    192120     5980.49
    192160      5981.3
    192200     5982.95
    192240     5984.41
    192280     5985.32
    192320     5986.71
    192360     5987.67
    192400     5989.02
    192440     5989.87
    192480     5991.68
    192520     5992.52
    192560      5993.3
    192600     5994.77
    192640     5996.85
    192680     5997.44
    192720      5999.3
    192760     6000.21
    192800     6002.57
    192840     6002.85
    192880      6004.7
    192920     6005.25
    192960     6006.05
    193000     6007.74
    193040     6009.19
    193080     6010.09
    193120     6011.51
    193160     6012.46
    193200      6013.8
    193240     6014.64
    193280     6016.45
    193320     6017.28
    193360     6018.06
    193400     6019.52
    193440     6021.64
    193480     6022.23
    193520     6024.07
    193560     6024.98
    193600     6027.33
    193640     6027.64
    193680     6029.48
    193720     6030.01
    193760     6030.82
    193800     6032.53
    193840     6033.99
    193880     6034.88
    193920      6036.3
    193960     6037.26
    194000     6038.57
    194040     6039.43
    194080     6041.28
    194120     6042.08
    194160     6042.85
    194200     6044.32
    194240     6046.43
    194280     6047.03
    194320     6048.88
    194360      6049.8
    194400     6052.16
    194440     6052.43
    194480     6054.26
    194520     6054.79
    194560      6055.6
    194600     6057.31
    194640     6058.81
    194680      6059.7
    194720     6061.11
    194760     6062.05
    194800     6063.37
    194840     6064.24
    194880     6066.07
    194920     6066.87
    194960     6067.66
    195000     6069.11
    195040     6071.26
    195080     6071.82
    195120     6073.71
    195160     6074.57
    195200     6076.94
    195240     6077.21
    195280     6079.05
    195320     6079.58
    195360     6080.39
    195400      6082.1
    195440     6083.62
    195480     6084.49
    195520     6085.91
    195560     6086.84
    195600     6088.15
    195640     6089.03
    195680     6090.85
    195720     6091.65
    195760     6092.42
    195800     6093.91
    195840     6096.07
    195880     6096.59
    195920     6098.47
    195960     6099.33
    196000     6101.73
    196040     6101.99
    196080     6103.83
    196120     6104.36
    196160     6105.17
    196200      6106.9
    196240     6108.39
    196280     6109.24
    196320     6110.67
    196360     6111.63
    196400     6112.93
    196440     6113.81
    196480     6115.64
    196520     6116.42
    196560     6117.15
    196600     6118.68
    196640     6120.89
    196680     6121.39
    196720     6123.25
    196760      6124.1
    196800     6126.51
    196840     6126.78
    196880     6128.59
    196920     6129.12
    196960     6129.94
    197000     6131.67
    197040     6133.16
    197080     6134.03
    197120     6135.44
    197160      6136.4
    197200     6137.71
    197240     6138.61
    197280     6140.42
    197320      6141.2
    197360     6141.93
    197400     6143.46
    197440     6145.66
    197480     6146.19
    197520     6148.04
    197560     6148.88
    197600     6151.28
    197640     6151.54
    197680      6153.4
    197720     6153.91
    197760      6154.7
    197800     6156.47
    197840     6157.92
    197880      6158.8
    197920     6160.23
    197960     6161.18
    198000      6162.5
    198040     6163.34
    198080      6165.2
    198120     6165.97
    198160     6166.71
    198200     6168.26
    198240     6170.42
    198280     6170.98
    198320     6172.84
    198360     6173.66
    198400     6176.06
    198440     6176.32
    198480     6178.15
    198520     6178.68
    198560     6179.46
    198600     6181.24
    198640     6182.72
    198680      6183.6
    198720     6184.98
    198760     6185.97
    198800     6187.29
    198840     6188.13
    198880     6189.98
    198920     6190.74
    198960     6191.47
    199000     6193.03
    199040     6195.19
    199080     6195.74
    199120     6197.61
    199160     6198.44
    199200     6200.82
    199240      6201.1
    199280     6202.93
    199320     6203.45
    199360     6204.24
    199400     6206.02
    199440     6207.47
    199480     6208.38
    199520     6209.78
    199560     6210.73
    199600     6212.07
    199640     6212.93
    199680     6214.78
    199720     6215.51
    199760     6216.23
    199800     6217.79
    199840     6219.96
    199880     6220.49
    199920     6222.41
    199960      6223.2
    200000     6225.62
    200040     6225.89
    200080      6227.7
    200120     6228.24
    200160     6229.03
    200200      6230.8
    200240     6232.26
    200280     6233.14
    200320     6234.53
    200360     6235.47
    200400     6236.84
    200440      6237.7
    200480     6239.56
    200520     6240.28
    200560     6241.04
    200600     6242.59
    200640     6244.74
    200680     6245.28
    200720     6247.19
    200760     6247.96
    200800     6250.42
    200840     6250.64
    200880     6252.46
    200920        6253
    200960     6253.79
    201000     6255.56
    201040     6257.02
    201080     6257.91
    201120      6259.3
    201160     6260.24
    201200     6261.59
    201240     6262.46
    201280      6264.3
    201320     6265.03
    201360     6265.78
    201400     6267.33
    201440     6269.51
    201480     6270.05
    201520     6271.95
    201560     6272.73
    201600     6275.19
    201640     6275.39
    201680     6277.25
    201720     6277.76
    201760     6278.54
    201800     6280.29
    201840     6281.78
    201880     6282.67
    201920     6284.01
    201960     6284.98
    202000     6286.32
    202040     6287.19
    202080     6289.03
    202120      6289.8
    202160     6290.51
    202200     6292.05
    202240     6294.27
    202280     6294.79
    202320     6296.68
    202360     6297.44
    202400     6299.91
    202440      6300.1
    202480     6301.97
    202520     6302.47
    202560     6303.26
    202600        6305
    202640      6306.5
    202680     6307.38
    202720     6308.76
    202760     6309.73
    202800     6311.02
    202840      6311.9
    202880     6313.74
    202920     6314.53
    202960      6315.2
    203000     6316.77
    203040     6318.99
    203080      6319.5
    203120     6321.39
    203160     6322.16
    203200     6324.62
    203240     6324.85
    203280     6326.69
    203320     6327.19
    203360        6328
    203400     6329.75
    203440     6331.24
    203480     6332.11
    203520     6333.49
    203560     6334.45
    203600     6335.76
    203640     6336.61
    203680     6338.45
    203720     6339.25
    203760      6339.9
    203800     6341.48
    203840     6343.72
    203880     6344.22
    203920     6346.08
    203960     6346.87
    204000     6349.32
    204040     6349.56
    204080     6351.42
    204120     6351.88
    204160     6352.69
    204200     6354.45
    204240     6355.95
    204280     6356.81
    204320     6358.21
    204360     6359.17
    204400     6360.49
    204440     6361.35
    204480     6363.16
    204520     6363.98
    204560     6364.63
    204600      6366.2
    204640     6368.43
    204680     6368.93
    204720     6370.83
    204760     6371.57
    204800     6374.06
    204840     6374.29
    204880     6376.11
    204920     6376.61
    204960     6377.37
    205000     6379.16
    205040     6380.66
    205080      6381.5
    205120      6382.9
    205160     6383.88
    205200     6385.18
    205240     6386.05
    205280     6387.86
    205320     6388.69
    205360     6389.33
    205400     6390.88
    205440     6393.13
    205480     6393.62
    205520     6395.52
    205560     6396.27
    205600     6398.77
    205640     6398.97
    205680     6400.82
    205720     6401.29
    205760     6402.06
    205800     6403.86
    205840     6405.34
    205880     6406.19
    205920     6407.59
    205960     6408.56
    206000     6409.85
    206040     6410.73
    206080     6412.56
    206120     6413.36
    206160     6414.02
    206200     6415.55
    206240     6417.84
    206280      6418.3
    206320     6420.22
    206360        6421
    206400     6423.45
    206440     6423.69
    206480     6425.55
    206520     6425.99
    206560     6426.76
    206600     6428.56
    206640     6430.04
    206680      6430.9
    206720      6432.3
    206760     6433.27
    206800     6434.55
    206840     6435.42
    206880     6437.24
    206920     6438.04
    206960     6438.69
    207000     6440.25
    207040     6442.54
    207080        6443
    207120     6444.93
    207160     6445.68
    207200     6448.18
    207240     6448.36
    207280     6450.25
    207320     6450.68
    207360     6451.43
    207400     6453.22
    207440     6454.76
    207480     6455.58
    207520     6457.02
    207560     6457.95
    207600     6459.23
    207640     6460.11
    207680     6461.95
    207720     6462.73
    207760     6463.37
    207800     6464.93
    207840     6467.21
    207880     6467.69
    207920     6469.63
    207960     6470.37
    208000     6472.86
    208040     6473.04
    208080     6474.93
    208120     6475.34
    208160     6476.11
    208200     6477.87
    208240     6479.44
    208280     6480.26
    208320      6481.7
    208360     6482.63
    208400     6483.89
    208440     6484.77
    208480     6486.62
    208520      6487.4
    208560     6488.05
    208600     6489.59
    208640     6491.87
    208680      6492.4
    208720     6494.31
    208760     6495.05
    208800     6497.54
    208840     6497.71
    208880     6499.61
    208920     6500.01
    208960     6500.78
    209000     6502.58
    209040      6504.1
    209080     6504.92
    209120     6506.35
    209160     6507.31
    209200     6508.55
    209240     6509.47
    209280     6511.29
    209320     6512.07
    209360     6512.75
    209400     6514.26
    209440     6516.55
    209480     6517.09
    209520     6518.99
    209560     6519.75
    209600     6522.21
    209640     6522.41
    209680     6524.28
    209720     6524.69
    209760     6525.44
    209800     6527.24
    209840     6528.75
    209880     6529.62
    209920     6531.04
    209960     6531.97
    210000     6533.23
    210040     6534.15
    210080     6535.99
    210120     6536.77
    210160     6537.41
    210200      6538.9
    210240     6541.21
    210280     6541.77
    210320     6543.66
    210360     6544.44
    210400     6546.88
    210440     6547.07
    210480     6548.93
    210520     6549.33
    210560     6550.08
    210600     6551.89
    210640     6553.37
    210680     6554.21
    210720     6555.66
    210760     6556.61
    210800     6557.86
    210840     6558.79
    210880     6560.61
    210920     6561.38
    210960     6562.03
    211000     6563.51
    211040     6565.83
    211080      6566.4
    211120     6568.27
    211160     6569.06
    211200     6571.51
    211240     6571.74
    211280      6573.6
    211320     6573.98
    211360     6574.71
    211400     6576.54
    211440     6578.04
    211480     6578.85
    211520      6580.3
    211560     6581.28
    211600     6582.49
    211640     6583.44
    211680     6585.28
    211720     6586.04
    211760     6586.67
    211800     6588.16
    211840     6590.47
    211880     6591.03
    211920      6592.9
    211960      6593.7
    212000     6596.16
    212040      6596.4
    212080     6598.25
    212120     6598.63
    212160     6599.39
    212200     6601.23
    212240     6602.72
    212280     6603.55
    212320     6604.94
    212360     6605.98
    212400     6607.16
    212440     6608.09
    212480     6609.94
    212520     6610.68
    212560     6611.33
    212600     6612.82
    212640     6615.14
    212680     6615.67
    212720     6617.55
    212760     6618.32
    212800     6620.83
    212840     6621.08
    212880     6622.87
    212920     6623.27
    212960     6624.01
    213000     6625.86
    213040     6627.37
    213080     6628.18
    213120     6629.57
    213160     6630.61
    213200      6631.8
    213240     6632.72
    213280     6634.54
    213320     6635.35
    213360     6635.97
    213400     6637.46
    213440     6639.79
    213480     6640.32
    213520     6642.19
    213560     6642.97
    213600     6645.45
    213640     6645.72
    213680     6647.53
    213720      6647.9
    213760     6648.65
    213800     6650.49
    213840     6652.02
    213880     6652.82
    213920     6654.19
    213960     6655.27
    214000     6656.44
    214040     6657.36
    214080     6659.18
    214120     6660.02
    214160     6660.61
    214200      6662.1
    214240     6664.42
    214280     6664.97
    214320     6666.84
    214360     6667.63
    214400     6670.12
    214440     6670.38
    214480     6672.17
    214520     6672.56
    214560      6673.3
    214600     6675.15
    214640     6676.64
    214680     6677.46
    214720     6678.87
    214760     6679.91
    214800     6681.08
    214840     6682.01
    214880     6683.82
    214920     6684.69
    214960     6685.25
    215000     6686.73
    215040     6689.06
    215080     6689.59
    215120     6691.49
    215160      6692.3
    215200     6694.75
    215240     6695.03
    215280     6696.78
    215320      6697.2
    215360      6697.9
    215400     6699.77
    215440     6701.31
    215480     6702.11
    215520     6703.47
    215560     6704.57
    215600     6705.71
    215640     6706.66
    215680     6708.46
    215720     6709.31
    215760     6709.85
    215800     6711.34
    215840     6713.68
    215880     6714.21
    215920      6716.1
    215960     6716.96
    216000     6719.35
    216040     6719.65
    216080     6721.43
    216120     6721.83
    216160     6722.56
    216200     6724.43
    216240     6725.94
    216280     6726.75
    216320     6728.13
    216360     6729.21
    216400     6730.33
    216440      6731.3
    216480     6733.07
    216520     6733.94
    216560     6734.52
    216600     6735.99
    216640     6738.29
    216680     6738.86
    216720     6740.76
    216760     6741.61
    216800        6744
    216840     6744.29
    216880     6746.05
    216920     6746.46
    216960     6747.18
    217000      6749.1
    217040     6750.57
    217080     6751.38
    217120     6752.77
    217160     6753.84
    217200     6755.02
    217240     6755.94
    217280     6757.71
    217320      6758.6
    217360     6759.17
    217400     6760.64
    217440     6762.96
    217480      6763.5
    217520     6765.42
    217560     6766.26
    217600     6768.68
    217640     6768.94
    217680     6770.71
    217720     6771.12
    217760     6771.83
    217800     6773.75
    217840     6775.22
    217880     6776.01
    217920     6777.43
    217960      6778.5
    218000     6779.69
    218040     6780.59
    218080     6782.37
    218120     6783.26
    218160     6783.83
    218200     6785.27
    218240     6787.61
    218280     6788.14
    218320     6790.07
    218360     6790.95
    218400     6793.35
    218440     6793.58
    218480     6795.38
    218520     6795.78
    218560     6796.49
    218600     6798.39
    218640     6799.88
    218680     6800.66
    218720     6802.06
    218760     6803.15
    218800     6804.33
    218840     6805.25
    218880     6807.01
    218920      6807.9
    218960     6808.48
    219000     6809.91
    219040     6812.29
    219080     6812.78
    219120     6814.73
    219160     6815.59
    219200     6818.02
    219240     6818.21
    219280     6820.03
    219320     6820.41
    219360     6821.15
    219400     6823.07
    219440     6824.53
    219480     6825.33
    219520     6826.72
    219560     6827.82
    219600     6828.98
    219640     6829.91
    219680     6831.67
    219720     6832.58
    219760     6833.13
    219800     6834.58
    219840     6836.97
    219880     6837.43
    219920     6839.43
    219960     6840.27
    220000      6842.7
    220040      6842.9
    220080     6844.69
    220120     6845.08
    220160     6845.79
    220200      6847.7
    220240     6849.17
    220280     6849.99
    220320     6851.38
    220360     6852.46
    220400     6853.65
    220440     6854.55
    220480     6856.31
    220520      6857.2
    220560     6857.79
    220600     6859.21
    220640     6861.63
    220680     6862.07
    220720      6864.1
    220760     6864.92
    220800     6867.36
    220840     6867.58
    220880     6869.35
    220920     6869.74
    220960     6870.46
    221000     6872.36
    221040     6873.87
    221080     6874.66
    221120     6876.05
    221160     6877.13
    221200     6878.31
    221240     6879.24
    221280     6880.97
    221320     6881.86
    221360     6882.45
    221400     6883.88
    221440     6886.32
    221480     6886.77
    221520     6888.77
    221560     6889.56
    221600     6892.02
    221640     6892.24
    221680     6894.01
    221720     6894.39
    221760     6895.11
    221800     6897.04
    221840     6898.52
    221880     6899.35
    221920     6900.75
    221960     6901.85
    222000     6903.01
    222040      6903.9
    222080     6905.68
    222120     6906.56
    222160     6907.14
    222200     6908.56
    222240     6911.02
    222280     6911.43
    222320     6913.47
    222360     6914.24
    222400     6916.75
    222440     6916.91
    222480     6918.71
    222520      6919.1
    222560      6919.8
    222600     6921.71
    222640     6923.18
    222680     6924.04
    222720     6925.45
    222760     6926.53
    222800     6927.69
    222840     6928.54
    222880     6930.37
    222920     6931.24
    222960     6931.83
    223000     6933.22
    223040     6935.67
    223080     6936.09
    223120     6938.17
    223160     6938.93
    223200     6941.45
    223240     6941.54
    223280     6943.39
    223320     6943.77
    223360     6944.49
    223400     6946.39
    223440     6947.87
    223480     6948.75
    223520     6950.13
    223560      6951.2
    223600     6952.39
    223640     6953.21
    223680        6955
    223720     6955.89
    223760      6956.5
    223800     6957.92
    223840     6960.37
    223880     6960.71
    223920     6962.83
    223960     6963.57
    224000     6966.12
    224040     6966.19
    224080     6968.02
    224120     6968.43
    224160     6969.12
    224200     6971.03
    224240     6972.49
    224280     6973.41
    224320     6974.74
    224360     6975.83
    224400     6977.01
    224440     6977.86
    224480     6979.62
    224520     6980.56
    224560     6981.14
    224600     6982.56
    224640     6985.02
    224680     6985.37
    224720     6987.49
    224760      6988.2
    224800     6990.77
    224840     6990.85
    224880     6992.65
    224920     6993.04
    224960     6993.75
    225000      6995.7
    225040     6997.13
    225080     6998.07
    225120     6999.35
    225160     7000.48
    225200     7001.66
    225240     7002.48
    225280     7004.22
    225320      7005.2
    225360     7005.78
    225400     7007.19
    225440     7009.66
    225480        7010
    225520     7012.09
    225560     7012.86
    225600     7015.39
    225640     7015.48
    225680     7017.27
    225720     7017.64
    225760     7018.38
    225800     7020.32
    225840     7021.75
    225880     7022.69
    225920     7023.98
    225960     7025.08
    226000     7026.27
    226040     7027.07
    226080     7028.83
    226120      7029.8
    226160     7030.39
    226200     7031.81
    226240     7034.29
    226280     7034.65
    226320     7036.72
    226360     7037.45
    226400     7040.02
    226440     7040.12
    226480      7041.9
    226520     7042.24
    226560     7043.02
    226600     7044.96
    226640     7046.33
    226680     7047.32
    226720     7048.61
    226760     7049.72
    226800     7050.89
    226840     7051.67
    226880     7053.47
    226920      7054.4
    226960        7055
    227000     7056.44
    227040      7058.9
    227080     7059.26
    227120     7061.38
    227160     7062.08
    227200     7064.65
    227240     7064.75
    227280     7066.53
    227320     7066.84
    227360     7067.63
    227400     7069.55
    227440     7070.92
    227480     7071.96
    227520     7073.25
    227560     7074.35
    227600     7075.54
    227640     7076.29
    227680     7078.09
    227720     7079.02
    227760      7079.6
    227800     7081.06
    227840     7083.49
    227880     7083.85
    227920     7085.97
    227960     7086.68
    228000     7089.25
    228040     7089.36
    228080     7091.14
    228120     7091.43
    228160     7092.21
    228200     7094.18
    228240     7095.56
    228280     7096.57
    228320     7097.85
    228360     7098.94
    228400     7100.15
    228440     7100.88
    228480     7102.73
    228520     7103.68
    228560      7104.2
    228600     7105.67
    228640      7108.1
    228680     7108.45
    228720     7110.58
    228760     7111.31
    228800      7113.9
    228840     7113.98
    228880     7115.77
    228920     7116.03
    228960     7116.83
    229000     7118.81
    229040     7120.18
    229080      7121.2
    229120     7122.45
    229160      7123.6
    229200     7124.78
    229240      7125.5
    229280     7127.35
    229320     7128.29
    229360      7128.8
    229400     7130.29
    229440     7132.69
    229480     7133.09
    229520      7135.2
    229560     7135.94
    229600      7138.5
    229640     7138.58
    229680     7140.39
    229720     7140.66
    229760     7141.46
    229800      7143.4
    229840     7144.79
    229880     7145.82
    229920     7147.06
    229960     7148.23
    230000     7149.41
    230040     7150.15
    230080     7151.95
    230120     7152.93
    230160     7153.41
    230200     7154.89
    230240     7157.32
    230280     7157.67
    230320      7159.8
    230360     7160.52
    230400     7163.08
    230440     7163.16
    230480     7164.98
    230520     7165.24
    230560     7166.07
    230600     7167.99
    230640     7169.35
    230680     7170.45
    230720     7171.67
    230760     7172.84
    230800     7174.03
    230840     7174.74
    230880     7176.55
    230920     7177.55
    230960     7178.02
    231000      7179.5
    231040     7181.95
    231080     7182.32
    231120     7184.44
    231160     7185.14
    231200     7187.74
    231240     7187.81
    231280     7189.65
    231320     7189.89
    231360     7190.74
    231400     7192.64
    231440     7193.99
    231480     7195.14
    231520     7196.33
    231560     7197.48
    231600     7198.71
    231640     7199.39
    231680     7201.22
    231720     7202.23
    231760     7202.68
    231800     7204.14
    231840     7206.61
    231880     7206.97
    231920     7209.12
    231960     7209.83
    232000      7212.4
    232040     7212.46
    232080      7214.3
    232120     7214.56
    232160     7215.41
    232200     7217.29
    232240     7218.67
    232280     7219.81
    232320     7221.05
    232360     7222.16
    232400      7223.4
    232440     7224.07
    232480     7225.91
    232520     7226.88
    232560      7227.4
    232600     7228.82
    232640      7231.3
    232680     7231.66
    232720     7233.78
    232760     7234.55
    232800     7237.15
    232840     7237.16
    232880     7239.02
    232920     7239.25
    232960     7240.15
    233000        7242
    233040     7243.36
    233080      7244.5
    233120     7245.75
    233160     7246.83
    233200     7248.07
    233240     7248.79
    233280     7250.63
    233320     7251.61
    233360     7252.09
    233400     7253.53
    233440     7255.99
    233480     7256.34
    233520     7258.53
    233560     7259.23
    233600     7261.86
    233640     7261.87
    233680     7263.71
    233720     7263.95
    233760     7264.83
    233800     7266.74
    233840      7268.1
    233880     7269.21
    233920     7270.45
    233960     7271.54
    234000     7272.77
    234040     7273.48
    234080     7275.35
    234120     7276.29
    234160     7276.79
    234200     7278.23
    234240      7280.7
    234280     7281.05
    234320     7283.26
    234360     7283.93
    234400      7286.6
    234440     7286.61
    234480     7288.44
    234520     7288.69
    234560     7289.53
    234600     7291.45
    234640     7292.84
    234680     7293.89
    234720     7295.15
    234760     7296.26
    234800     7297.52
    234840     7298.23
    234880      7300.1
    234920     7301.03
    234960     7301.56
    235000     7302.98
    235040     7305.45
    235080     7305.79
    235120     7307.99
    235160     7308.68
    235200     7311.32
    235240     7311.32
    235280     7313.15
    235320      7313.4
    235360     7314.25
    235400     7316.17
    235440     7317.55
    235480     7318.62
    235520     7319.88
    235560     7321.02
    235600     7322.22
    235640     7322.93
    235680     7324.79
    235720     7325.78
    235760     7326.25
    235800     7327.69
    235840     7330.19
    235880     7330.48
    235920     7332.73
    235960     7333.41
    236000     7336.06
    236040     7336.05
    236080     7337.84
    236120     7338.08
    236160     7338.98
    236200     7340.93
    236240     7342.26
    236280     7343.37
    236320      7344.6
    236360     7345.74
    236400     7346.94
    236440     7347.67
    236480     7349.48
    236520      7350.5
    236560     7350.98
    236600     7352.43
    236640     7354.93
    236680     7355.22
    236720     7357.46
    236760     7358.13
    236800     7360.83
    236840     7360.81
    236880     7362.55
    236920     7362.83
    236960     7363.71
    237000     7365.66
    237040        7367
    237080     7368.12
    237120     7369.29
    237160     7370.47
    237200     7371.69
    237240     7372.36
    237280     7374.21
    237320     7375.25
    237360     7375.71
    237400     7377.14
    237440     7379.65
    237480     7379.96
    237520     7382.17
    237560     7382.86
    237600     7385.53
    237640     7385.54
    237680     7387.29
    237720     7387.56
    237760     7388.44
    237800      7390.4
    237840     7391.74
    237880     7392.84
    237920     7394.02
    237960     7395.22
    238000      7396.4
    238040     7397.13
    238080     7398.92
    238120     7399.98
    238160     7400.46
    238200     7401.89
    238240      7404.4
    238280     7404.66
    238320     7406.91
    238360      7407.6
    238400      7410.3
    238440     7410.32
    238480     7412.03
    238520     7412.34
    238560     7413.19
    238600     7415.18
    238640     7416.52
    238680     7417.58
    238720     7418.75
    238760     7419.97
    238800     7421.17
    238840     7421.91
    238880     7423.67
    238920     7424.76
    238960     7425.24
    239000     7426.64
    239040     7429.16
    239080     7429.43
    239120     7431.68
    239160     7432.38
    239200     7435.05
    239240      7435.1
    239280     7436.81
    239320      7437.1
    239360     7437.97
    239400     7439.94
    239440     7441.29
    239480     7442.36
    239520     7443.49
    239560     7444.72
    239600     7445.95
    239640     7446.69
    239680     7448.42
    239720     7449.52
    239760     7449.99
    239800      7451.4
    239840     7453.93
    239880      7454.2
    239920     7456.47
    239960     7457.13
    240000     7459.83
    240040      7459.9
    240080     7461.62
    240120     7461.91
    240160     7462.73
    240200     7464.76
    240240     7466.07
    240280     7467.14
    240320     7468.26
    240360      7469.5
    240400     7470.71
    240440     7471.46
    240480      7473.2
    240520     7474.29
    240560     7474.74
    240600     7476.14
    240640     7478.72
    240680     7478.96
    240720     7481.25
    240760     7481.87
    240800     7484.62
    240840     7484.66
    240880      7486.4
    240920      7486.7
    240960     7487.46
    241000     7489.52
    241040     7490.84
    241080      7491.9
    241120     7493.06
    241160     7494.27
    241200     7495.51
    241240     7496.25
    241280     7497.98
    241320     7499.06
    241360     7499.52
    241400     7500.92
    241440     7503.51
    241480     7503.75
    241520     7506.05
    241560     7506.66
    241600     7509.45
    241640     7509.46
    241680     7511.17
    241720     7511.48
    241760     7512.27
    241800     7514.32
    241840     7515.64
    241880     7516.71
    241920     7517.83
    241960     7519.07
    242000     7520.31
    242040     7521.06
    242080     7522.81
    242120     7523.85
    242160     7524.29
    242200     7525.69
    242240     7528.29
    242280     7528.59
    242320     7530.83
    242360     7531.48
    242400     7534.26
    242440     7534.23
    242480     7535.97
    242520     7536.26
    242560      7537.1
    242600      7539.1
    242640     7540.47
    242680     7541.54
    242720     7542.65
    242760     7543.85
    242800     7545.12
    242840     7545.84
    242880      7547.6
    242920     7548.65
    242960     7549.09
    243000     7550.49
    243040      7553.1
    243080     7553.37
    243120     7555.67
    243160     7556.28
    243200     7559.04
    243240        7559
    243280     7560.79
    243320     7561.09
    243360     7561.91
    243400      7563.9
    243440     7565.26
    243480     7566.36
    243520     7567.45
    243560     7568.69
    243600     7569.93
    243640     7570.65
    243680     7572.42
    243720     7573.48
    243760     7573.89
    243800     7575.32
    243840     7577.94
    243880     7578.19
    243920      7580.5
    243960      7581.1
    244000     7583.88
    244040     7583.82
    244080     7585.61
    244120      7585.9
    244160     7586.71
    244200     7588.71
    244240     7590.06
    244280     7591.21
    244320     7592.26
    244360     7593.47
    244400     7594.74
    244440     7595.45
    244480     7597.25
    244520     7598.31
    244560      7598.7
    244600     7600.14
    244640     7602.77
    244680     7602.97
    244720     7605.34
    244760     7605.93
    244800     7608.71
    244840     7608.64
    244880     7610.43
    244920     7610.69
    244960     7611.53
    245000     7613.51
    245040     7614.92
    245080     7616.06
    245120     7617.08
    245160     7618.31
    245200     7619.59
    245240     7620.29
    245280     7622.12
    245320     7623.15
    245360     7623.54
    245400     7624.98
    245440     7627.66
    245480     7627.81
    245520     7630.18
    245560     7630.79
    245600     7633.59
    245640     7633.52
    245680     7635.29
    245720     7635.56
    245760     7636.39
    245800     7638.36
    245840     7639.82
    245880     7640.91
    245920     7641.95
    245960     7643.17
    246000     7644.45
    246040     7645.13
    246080     7646.97
    246120     7648.02
    246160     7648.42
    246200     7649.84
    246240     7652.51
    246280     7652.71
    246320     7655.03
    246360     7655.61
    246400     7658.47
    246440     7658.37
    246480     7660.13
    246520     7660.42
    246560     7661.25
    246600     7663.21
    246640     7664.65
    246680     7665.79
    246720     7666.84
    246760     7668.03
    246800     7669.31
    246840     7669.97
    246880     7671.84
    246920     7672.86
    246960     7673.26
    247000      7674.7
    247040     7677.34
    247080     7677.56
    247120     7679.86
    247160     7680.47
    247200     7683.34
    247240      7683.2
    247280     7684.99
    247320     7685.32
    247360     7686.12
    247400      7688.1
    247440     7689.48
    247480     7690.63
    247520     7691.69
    247560     7692.85
    247600     7694.13
    247640     7694.78
    247680     7696.69
    247720     7697.74
    247760     7698.12
    247800     7699.54
    247840     7702.19
    247880     7702.44
    247920     7704.75
    247960     7705.33
    248000     7708.23
    248040     7708.06
    248080     7709.84
    248120     7710.17
    248160        7711
    248200     7712.98
    248240     7714.33
    248280     7715.53
    248320     7716.53
    248360     7717.72
    248400        7719
    248440     7719.61
    248480     7721.56
    248520     7722.56
    248560     7722.97
    248600     7724.38
    248640     7727.03
    248680     7727.27
    248720     7729.58
    248760     7730.18
    248800     7733.06
    248840     7732.96
    248880     7734.72
    248920     7735.01
    248960     7735.81
    249000      7737.8
    249040     7739.17
    249080     7740.39
    249120     7741.39
    249160     7742.57
    249200     7743.88
    249240     7744.48
    249280     7746.42
    249320     7747.43
    249360     7747.83
    249400     7749.25
    249440     7751.95
    249480     7752.16
    249520     7754.45
    249560     7755.02
    249600     7757.92
    249640     7757.82
    249680     7759.56
    249720     7759.83
    249760     7760.68
    249800     7762.66
    249840     7764.04
    249880     7765.25
    249920     7766.25
    249960     7767.41
    250000     7768.76
    250040     7769.32
    250080     7771.27
    250120     7772.32
    250160     7772.71
    250200     7774.09
    250240     7776.82
    250280     7777.01
    250320     7779.32
    250360     7779.87
    250400      7782.8
    250440     7782.72
    250480     7784.45
    250520     7784.74
    250560     7785.56
    250600     7787.52
    250640     7788.88
    250680     7790.13
    250720     7791.16
    250760     7792.28
    250800     7793.64
    250840     7794.18
    250880     7796.15
    250920     7797.19
    250960     7797.58
    251000     7798.98
    251040     7801.68
    251080     7801.88
    251120      7804.2
    251160     7804.72
    251200     7807.69
    251240      7807.6
    251280      7809.3
    251320      7809.6
    251360     7810.37
    251400     7812.34
    251440     7813.71
    251480        7815
    251520     7816.02
    251560     7817.13
    251600     7818.48
    251640     7819.02
    251680     7820.99
    251720        7822
    251760     7822.45
    251800     7823.81
    251840     7826.56
    251880     7826.74
    251920        7829
    251960     7829.57
    252000     7832.55
    252040     7832.46
    252080     7834.16
    252120     7834.42
    252160     7835.21
    252200     7837.19
    252240     7838.52
    252280     7839.86
    252320     7840.89
    252360     7841.93
    252400     7843.32
    252440     7843.88
    252480     7845.85
    252520     7846.87
    252560     7847.29
    252600     7848.65
    252640     7851.42
    252680     7851.58
    252720     7853.84
    252760     7854.45
    252800     7857.41
    252840     7857.33
    252880        7859
    252920      7859.3
    252960     7860.04
    253000     7862.03
    253040     7863.35
    253080      7864.7
    253120     7865.75
    253160     7866.78
    253200     7868.19
    253240     7868.73
    253280     7870.71
    253320     7871.73
    253360     7872.12
    253400     7873.51
    253440     7876.27
    253480     7876.47
    253520      7878.7
    253560     7879.31
    253600     7882.25
    253640     7882.18
    253680     7883.88
    253720     7884.16
    253760      7884.9
    253800     7886.88
    253840      7888.2
    253880     7889.55
    253920     7890.63
    253960     7891.66
    254000     7893.05
    254040     7893.62
    254080     7895.58
    254120      7896.6
    254160        7897
    254200     7898.36
    254240     7901.13
    254280     7901.33
    254320     7903.53
    254360      7904.2
    254400     7907.12
    254440     7907.05
    254480     7908.77
    254520     7909.06
    254560     7909.81
    254600     7911.78
    254640     7913.12
    254680     7914.43
    254720     7915.52
    254760      7916.5
    254800     7917.91
    254840      7918.5
    254880     7920.45
    254920     7921.47
    254960      7921.8
    255000     7923.18
    255040     7926.02
    255080     7926.23
    255120     7928.43
    255160      7929.1
    255200     7931.98
    255240     7931.92
    255280     7933.61
    255320     7933.93
    255360     7934.68
    255400     7936.65
    255440     7938.01
    255480     7939.32
    255520      7940.4
    255560     7941.42
    255600      7942.8
    255640     7943.36
    255680     7945.35
    255720     7946.35
    255760     7946.65
    255800     7948.06
    255840     7950.94
    255880     7951.12
    255920     7953.31
    255960        7954
    256000     7956.86
    256040     7956.82
    256080     7958.55
    256120      7958.8
    256160      7959.6
    256200     7961.62
    256240     7962.94
    256280     7964.24
    256320     7965.31
    256360      7966.3
    256400      7967.7
    256440     7968.22
    256480     7970.24
    256520     7971.24
    256560     7971.52
    256600     7972.95
    256640     7975.79
    256680     7976.03
    256720      7978.2
    256760     7978.88
    256800      7981.8
    256840     7981.69
    256880     7983.43
    256920     7983.67
    256960      7984.5
    257000      7986.5
    257040     7987.81
    257080     7989.14
    257120     7990.21
    257160     7991.21
    257200     7992.56
    257240      7993.1
    257280     7995.15
    257320     7996.12
    257360     7996.38
    257400     7997.85
    257440     8000.72
    257480     8000.92
    257520     8003.12
    257560     8003.77
    257600      8006.7
    257640     8006.61
    257680     8008.33
    257720     8008.57
    257760     8009.45
    257800     8011.41
    257840     8012.75
    257880     8014.06
    257920     8015.13
    257960     8016.08
    258000     8017.47
    258040     8018.02
    258080     8020.04
    258120      8021.1
    258160     8021.27
    258200     8022.73
    258240     8025.63
    258280     8025.81
    258320     8028.05
    258360     8028.69
    258400     8031.63
    258440     8031.51
    258480     8033.28
    258520     8033.49
    258560     8034.36
    258600      8036.3
    258640     8037.67
    258680     8038.94
    258720     8040.04
    258760     8040.96
    258800     8042.42
    258840      8042.9
    258880     8044.96
    258920     8046.02
    258960     8046.21
    259000     8047.64
    259040     8050.53
    259080     8050.75
    259120     8052.98
    259160     8053.59
    259200     8056.58
    259240     8056.43
    259280     8058.21
    259320     8058.39
    259360     8059.27
    259400     8061.22
    259440     8062.59
    259480     8063.84
    259520        8065
    259560     8065.86
    259600      8067.3
    259640     8067.82
    259680     8069.88
    259720     8070.91
    259760     8071.15
    259800     8072.54
    259840     8075.45
    259880     8075.66
    259920     8077.89
    259960     8078.51
    260000      8081.5
    260040     8081.32
    260080      8083.1
    260120     8083.28
    260160     8084.17
    260200     8086.14
    260240      8087.5
    260280     8088.74
    260320      8089.9
    260360     8090.74
    260400     8092.22
    260440      8092.7
    260480      8094.8
    260520     8095.79
    260560     8096.04
    260600     8097.41
    260640     8100.33
    260680      8100.5
    260720     8102.79
    260760     8103.37
    260800      8106.4
    260840     8106.21
    260880     8108.03
    260920     8108.15
    260960     8109.03
    261000        8111
    261040     8112.39
    261080     8113.61
    261120     8114.74
    261160     8115.61
    261200     8117.08
    261240     8117.58
    261280     8119.69
    261320     8120.67
    261360     8120.88
    261400     8122.25
    261440     8125.18
    261480     8125.37
    261520      8127.7
    261560     8128.23
    261600     8131.25
    261640     8131.08
    261680     8132.92
    261720     8133.03
    261760     8133.92
    261800     8135.89
    261840     8137.26
    261880     8138.47
    261920      8139.6
    261960      8140.5
    262000     8141.93
    262040     8142.48
    262080     8144.57
    262120     8145.53
    262160     8145.74
    262200     8147.14
    262240     8150.07
    262280     8150.22
    262320     8152.57
    262360     8153.07
    262400     8156.12
    262440     8155.95
    262480     8157.82
    262520     8157.92
    262560     8158.78
    262600     8160.76
    262640     8162.14
    262680     8163.37
    262720     8164.46
    262760     8165.38
    262800     8166.84
    262840     8167.37
    262880     8169.46
    262920     8170.44
    262960     8170.63
    263000     8172.02
    263040        8175
    263080     8175.13
    263120     8177.44
    263160     8177.98
    263200     8181.02
    263240     8180.82
    263280     8182.68
    263320     8182.79
    263360     8183.64
    263400     8185.65
    263440     8187.02
    263480     8188.25
    263520      8189.3
    263560     8190.28
    263600      8191.7
    263640     8192.23
    263680     8194.32
    263720     8195.36
    263760     8195.46
    263800     8196.89
    263840     8199.89
    263880     8199.94
    263920     8202.28
    263960     8202.83
    264000      8205.9
    264040     8205.63
    264080     8207.51
    264120     8207.64
    264160     8208.51
    264200     8210.54
    264240     8211.83
    264280     8213.11
    264320     8214.14
    264360     8215.12
    264400     8216.55
    264440     8217.08
    264480     8219.17
    264520      8220.2
    264560      8220.3
    264600     8221.71
    264640     8224.74
    264680     8224.79
    264720      8227.1
    264760     8227.69
    264800     8230.77
    264840      8230.5
    264880     8232.34
    264920     8232.53
    264960     8233.37
    265000     8235.39
    265040     8236.69
    265080     8237.95
    265120     8238.99
    265160     8239.97
    265200     8241.41
    265240     8241.94
    265280        8244
    265320     8245.04
    265360     8245.14
    265400     8246.58
    265440     8249.57
    265480     8249.66
    265520     8251.96
    265560     8252.55
    265600     8255.62
    265640     8255.35
    265680      8257.2
    265720     8257.38
    265760     8258.21
    265800     8260.25
    265840     8261.58
    265880      8262.8
    265920     8263.81
    265960     8264.81
    266000     8266.25
    266040     8266.82
    266080     8268.89
    266120     8269.89
    266160     8269.99
    266200     8271.43
    266240     8274.41
    266280     8274.55
    266320     8276.87
    266360     8277.37
    266400     8280.47
    266440      8280.2
    266480     8282.04
    266520     8282.25
    266560     8283.06
    266600     8285.09
    266640     8286.45
    266680     8287.64
    266720     8288.66
    266760     8289.65
    266800     8291.13
    266840     8291.68
    266880     8293.75
    266920     8294.73
    266960     8294.82
    267000     8296.29
    267040     8299.27
    267080     8299.38
    267120     8301.74
    267160     8302.22
    267200      8305.3
    267240     8305.05
    267280     8306.87
    267320      8307.1
    267360     8307.93
    267400     8309.87
    267440      8311.3
    267480     8312.49
    267520     8313.48
    267560     8314.47
    267600        8316
    267640     8316.51
    267680     8318.64
    267720      8319.6
    267760     8319.64
    267800     8321.15
    267840      8324.1
    267880     8324.21
    267920     8326.62
    267960     8327.09
    268000     8330.19
    268040     8329.95
    268080     8331.77
    268120     8331.97
    268160      8332.8
    268200     8334.76
    268240     8336.13
    268280     8337.38
    268320     8338.35
    268360      8339.3
    268400     8340.91
    268440     8341.38
    268480     8343.51
    268520     8344.49
    268560     8344.47
    268600     8346.02
    268640     8348.99
    268680     8349.08
    268720      8351.5
    268760        8352
    268800     8355.07
    268840     8354.81
    268880     8356.67
    268920     8356.82
    268960     8357.67
    269000     8359.61
    269040        8361
    269080     8362.25
    269120      8363.2
    269160     8364.16
    269200     8365.78
    269240     8366.21
    269280     8368.35
    269320     8369.36
    269360     8369.32
    269400     8370.86
    269440     8373.87
    269480     8373.94
    269520     8376.39
    269560     8376.88
    269600     8379.95
    269640     8379.68
    269680     8381.52
    269720     8381.67
    269760     8382.56
    269800     8384.46
    269840     8385.86
    269880     8387.11
    269920     8388.09
    269960     8388.99
    270000     8390.64
    270040     8391.07
    270080     8393.21
    270120     8394.23
    270160     8394.17
    270200     8395.76
    270240     8398.76
    270280      8398.8
    270320     8401.27
    270360     8401.75
    270400     8404.84
    270440     8404.58
    270480     8406.39
    270520     8406.52
    270560     8407.42
    270600     8409.34
    270640     8410.72
    270680        8412
    270720     8412.97
    270760     8413.94
    270800     8415.52
    270840     8415.99
    270880     8418.12
    270920     8419.11
    270960     8419.03
    271000     8420.63
    271040     8423.65
    271080      8423.7
    271120     8426.15
    271160     8426.67
    271200     8429.74
    271240     8429.48
    271280     8431.28
    271320     8431.43
    271360     8432.35
    271400     8434.27
    271440     8435.62
    271480     8436.89
    271520     8437.89
    271560     8438.88
    271600     8440.41
    271640      8440.9
    271680     8442.99
    271720     8444.02
    271760     8443.92
    271800     8445.55
    271840     8448.57
    271880     8448.59
    271920     8451.04
    271960     8451.58
    272000     8454.65
    272040     8454.35
    272080     8456.19
    272120     8456.36
    272160     8457.23
    272200     8459.14
    272240     8460.52
    272280     8461.79
    272320     8462.79
    272360     8463.77
    272400     8465.31
    272440      8465.8
    272480     8467.91
    272520     8468.94
    272560     8468.82
    272600     8470.47
    272640      8473.5
    272680     8473.51
    272720     8475.91
    272760     8476.51
    272800     8479.55
    272840     8479.29
    272880      8481.1
    272920     8481.28
    272960     8482.13
    273000     8484.04
    273040     8485.44
    273080     8486.69
    273120     8487.71
    273160      8488.7
    273200      8490.2
    273240     8490.72
    273280     8492.83
    273320     8493.83
    273360     8493.76
    273400     8495.42
    273440     8498.42
    273480     8498.42
    273520     8500.79
    273560     8501.42
    273600     8504.49
    273640     8504.19
    273680     8506.03
    273720      8506.2
    273760     8507.04
    273800     8508.95
    273840     8510.35
    273880      8511.6
    273920     8512.62
    273960     8513.58
    274000     8515.12
    274040     8515.63
    274080     8517.76
    274120     8518.75
    274160     8518.65
    274200     8520.31
    274240     8523.33
    274280     8523.29
    274320     8525.71
    274360     8526.32
    274400     8529.38
    274440      8529.1
    274480     8530.93
    274520     8531.12
    274560     8531.93
    274600     8533.84
    274640     8535.23
    274680     8536.49
    274720     8537.51
    274760     8538.48
    274800     8539.99
    274840     8540.55
    274880     8542.67
    274920     8543.68
    274960     8543.51
    275000     8545.21
    275040     8548.21
    275080     8548.18
    275120      8550.6
    275160     8551.19
    275200     8554.32
    275240     8553.99
    275280     8555.84
    275320     8556.04
    275360     8556.82
    275400     8558.76
    275440     8560.14
    275480     8561.39
    275520     8562.44
    275560     8563.37
    275600     8564.92
    275640     8565.45
    275680     8567.59
    275720     8568.61
    275760     8568.42
    275800     8570.13
    275840     8573.14
    275880     8573.12
    275920     8575.51
    275960      8576.1
    276000     8579.22
    276040     8578.93
    276080     8580.78
    276120     8580.97
    276160     8581.78
    276200     8583.68
    276240     8585.04
    276280     8586.33
    276320     8587.38
    276360     8588.29
    276400     8589.87
    276440     8590.36
    276480     8592.54
    276520     8593.56
    276560      8593.4
    276600     8595.05
    276640     8598.05
    276680     8598.04
    276720     8600.43
    276760     8601.05
    276800     8604.14
    276840     8603.87
    276880     8605.72
    276920      8605.9
    276960     8606.71
    277000     8608.62
    277040     8609.99
    277080     8611.28
    277120     8612.35
    277160     8613.24
    277200     8614.86
    277240     8615.31
    277280     8617.53
    277320     8618.51
    277360     8618.32
    277400     8620.06
    277440     8622.99
    277480     8622.95
    277520     8625.36
    277560     8625.97
    277600      8629.1
    277640     8628.82
    277680     8630.66
    277720     8630.85
    277760     8631.67
    277800     8633.54
    277840     8634.94
    277880     8636.21
    277920     8637.29
    277960     8638.18
    278000     8639.78
    278040     8640.24
    278080     8642.51
    278120     8643.45
    278160     8643.27
    278200     8644.98
    278240     8647.92
    278280     8647.87
    278320     8650.29
    278360     8650.92
    278400     8654.01
    278440     8653.76
    278480     8655.64
    278520     8655.78
    278560     8656.61
    278600     8658.49
    278640     8659.89
    278680     8661.15
    278720     8662.21
    278760     8663.11
    278800     8664.69
    278840     8665.19
    278880     8667.43
    278920     8668.41
    278960     8668.24
    279000     8669.95
    279040     8672.87
    279080      8672.8
    279120      8675.2
    279160     8675.84
    279200     8678.95
    279240     8678.64
    279280     8680.54
    279320     8680.73
    279360     8681.51
    279400     8683.38
    279440     8684.83
    279480     8686.08
    279520     8687.19
    279560     8688.05
    279600     8689.63
    279640     8690.13
    279680     8692.35
    279720     8693.37
    279760      8693.2
    279800     8694.85
    279840     8697.75
    279880     8697.69
    279920     8700.11
    279960     8700.72
    280000     8703.84
    280040     8703.54
    280080     8705.47
    280120     8705.62
    280160     8706.42
    280200     8708.27
    280240     8709.76
    280280        8711
    280320     8712.08
    280360     8712.96
    280400     8714.58
    280440     8715.05
    280480     8717.27
    280520     8718.25
    280560     8718.09
    280600     8719.76
    280640     8722.69
    280680     8722.59
    280720     8725.04
    280760     8725.58
    280800     8728.78
    280840     8728.48
    280880     8730.37
    280920     8730.55
    280960     8731.33
    281000     8733.18
    281040     8734.68
    281080     8735.92
    281120     8737.02
    281160     8737.84
    281200     8739.43
    281240     8739.99
    281280     8742.17
    281320     8743.18
    281360     8742.96
    281400     8744.66
    281440     8747.64
    281480     8747.52
    281520     8749.95
    281560     8750.47
    281600     8753.69
    281640     8753.37
    281680     8755.32
    281720     8755.45
    281760     8756.27
    281800     8758.13
    281840     8759.59
    281880     8760.84
    281920     8761.95
    281960     8762.75
    282000     8764.38
    282040     8764.92
    282080     8767.09
    282120     8768.12
    282160     8767.89
    282200     8769.56
    282240     8772.53
    282280     8772.41
    282320     8774.83
    282360     8775.37
    282400     8778.61
    282440     8778.29
    282480     8780.19
    282520     8780.33
    282560      8781.2
    282600     8783.05
    282640      8784.5
    282680     8785.77
    282720     8786.84
    282760     8787.69
    282800     8789.31
    282840     8789.84
    282880     8792.01
    282920     8793.06
    282960     8792.85
    283000     8794.48
    283040     8797.45
    283080     8797.32
    283120     8799.73
    283160     8800.28
    283200     8803.53
    283240      8803.2
    283280     8805.08
    283320     8805.24
    283360     8806.07
    283400     8807.95
    283440     8809.38
    283480     8810.66
    283520     8811.74
    283560     8812.58
    283600     8814.23
    283640     8814.73
    283680     8816.92
    283720     8817.96
    283760     8817.75
    283800     8819.37
    283840     8822.37
    283880      8822.2
    283920     8824.59
    283960     8825.15
    284000     8828.45
    284040     8828.09
    284080     8830.01
    284120     8830.12
    284160     8830.98
    284200     8832.83
    284240      8834.3
    284280     8835.53
    284320     8836.63
    284360     8837.49
    284400     8839.11
    284440     8839.65
    284480     8841.82
    284520     8842.83
    284560     8842.63
    284600     8844.28
    284640     8847.24
    284680     8847.09
    284720      8849.5
    284760     8849.99
    284800     8853.37
    284840     8852.97
    284880     8854.85
    284920     8855.01
    284960     8855.87
    285000     8857.69
    285040     8859.24
    285080     8860.42
    285120     8861.52
    285160      8862.4
    285200     8863.98
    285240     8864.52
    285280     8866.71
    285320     8867.72
    285360     8867.52
    285400     8869.16
    285440     8872.12
    285480     8871.98
    285520     8874.36
    285560      8874.9
    285600     8878.26
    285640     8877.85
    285680     8879.71
    285720     8879.89
    285760     8880.77
    285800     8882.56
    285840     8884.14
    285880      8885.3
    285920      8886.4
    285960     8887.26
    286000     8888.91
    286040     8889.39
    286080     8891.59
    286120     8892.61
    286160     8892.37
    286200     8894.07
    286240     8897.03
    286280     8896.85
    286320     8899.26
    286360      8899.8
    286400     8903.13
    286440     8902.76
    286480     8904.61
    286520     8904.78
    286560     8905.64
    286600     8907.45
    286640        8909
    286680     8910.14
    286720     8911.25
    286760     8912.16
    286800     8913.79
    286840      8914.3
    286880     8916.45
    286920     8917.51
    286960     8917.23
    287000     8918.97
    287040     8921.93
    287080     8921.79
    287120     8924.16
    287160     8924.68
    287200     8928.04
    287240      8927.6
    287280      8929.5
    287320     8929.64
    287360     8930.55
    287400     8932.33
    287440     8933.93
    287480     8935.04
    287520     8936.14
    287560     8937.06
    287600     8938.67
    287640     8939.22
    287680     8941.34
    287720     8942.41
    287760     8942.12
    287800     8943.87
    287840     8946.82
    287880      8946.7
    287920     8949.04
    287960     8949.57
    288000     8952.96
    288040     8952.43
    288080     8954.38
    288120     8954.51
    288160      8955.4
    288200     8957.22
    288240      8958.8
    288280     8959.94
    288320     8961.02
    288360     8961.98
    288400     8963.58
    288440     8964.08
    288480     8966.17
    288520     8967.27
    288560     8967.01
    288600     8968.71
    288640     8971.71
    288680     8971.54
    288720      8973.9
    288760     8974.42
    288800     8977.84
    288840     8977.35
    288880     8979.26
    288920     8979.41
    288960     8980.33
    289000     8982.13
    289040     8983.71
    289080     8984.81
    289120     8985.89
    289160     8986.91
    289200     8988.45
    289240     8988.93
    289280     8991.01
    289320     8992.17
    289360     8991.91
    289400     8993.59
    289440     8996.58
    289480     8996.44
    289520     8998.82
    289560     8999.34
    289600     9002.73
    289640     9002.26
    289680     9004.17
    289720     9004.33
    289760      9005.2
    289800     9007.03
    289840      9008.6
    289880     9009.71
    289920     9010.81
    289960     9011.82
    290000     9013.36
    290040     9013.88
    290080     9015.95
    290120     9017.12
    290160     9016.83
    290200     9018.51
    290240      9021.5
    290280     9021.37
    290320     9023.74
    290360     9024.27
    290400     9027.63
    290440     9027.14
    290480     9029.08
    290520     9029.15
    290560      9030.1
    290600     9031.93
    290640      9033.5
    290680     9034.61
    290720      9035.7
    290760     9036.74
    290800     9038.27
    290840     9038.75
    290880     9040.82
    290920     9042.02
    290960     9041.71
    291000     9043.36
    291040     9046.42
    291080     9046.26
    291120     9048.62
    291160     9049.15
    291200     9052.53
    291240     9052.03
    291280     9053.96
    291320     9053.98
    291360     9054.96
    291400     9056.76
    291440     9058.37
    291480     9059.49
    291520     9060.57
    291560     9061.65
    291600      9063.1
    291640     9063.64
    291680     9065.71
    291720      9066.9
    291760      9066.6
    291800     9068.22
    291840     9071.32
    291880     9071.16
    291920      9073.5
    291960     9074.02
    292000     9077.42
    292040     9076.92
    292080     9078.88
    292120     9078.89
    292160     9079.81
    292200     9081.66
    292240     9083.24
    292280     9084.41
    292320     9085.47
    292360      9086.6
    292400        9088
    292440     9088.55
    292480      9090.6
    292520     9091.79
    292560     9091.47
    292600     9093.12
    292640     9096.17
    292680     9096.05
    292720     9098.36
    292760     9098.92
    292800     9102.34
    292840     9101.77
    292880     9103.76
    292920     9103.74
    292960     9104.67
    293000     9106.51
    293040     9108.09
    293080     9109.27
    293120     9110.33
    293160     9111.48
    293200     9112.91
    293240     9113.41
    293280     9115.47
    293320     9116.67
    293360     9116.32
    293400     9117.98
    293440     9121.03
    293480     9120.85
    293520     9123.21
    293560     9123.77
    293600     9127.18
    293640     9126.61
    293680     9128.62
    293720     9128.59
    293760     9129.54
    293800     9131.37
    293840     9132.88
    293880     9134.12
    293920     9135.15
    293960     9136.33
    294000     9137.76
    294040     9138.25
    294080     9140.29
    294120      9141.5
    294160     9141.16
    294200     9142.87
    294240     9145.87
    294280     9145.65
    294320     9148.08
    294360     9148.61
    294400     9152.03
    294440     9151.49
    294480     9153.46
    294520     9153.41
    294560     9154.36
    294600     9156.18
    294640     9157.73
    294680     9158.96
    294720     9159.97
    294760     9161.17
    294800     9162.56
    294840     9163.07
    294880     9165.11
    294920     9166.33
    294960     9165.95
    295000      9167.7
    295040      9170.7
    295080     9170.52
    295120     9172.91
    295160     9173.46
    295200     9176.86
    295240     9176.33
    295280     9178.33
    295320     9178.23
    295360     9179.19
    295400        9181
    295440     9182.59
    295480     9183.74
    295520     9184.78
    295560        9186
    295600     9187.38
    295640     9187.89
    295680     9189.92
    295720     9191.18
    295760     9190.78
    295800     9192.56
    295840     9195.51
    295880     9195.38
    295920     9197.76
    295960     9198.31
    296000      9201.7
    296040     9201.19
    296080     9203.18
    296120      9203.1
    296160     9204.02
    296200     9205.84
    296240     9207.41
    296280     9208.55
    296320     9209.64
    296360     9210.84
    296400     9212.18
    296440     9212.74
    296480     9214.74
    296520     9216.01
    296560     9215.61
    296600     9217.42
    296640     9220.36
    296680     9220.21
    296720     9222.55
    296760     9223.12
    296800     9226.55
    296840     9226.04
    296880     9228.01
    296920     9227.95
    296960     9228.84
    297000     9230.71
    297040     9232.27
    297080     9233.41
    297120     9234.46
    297160     9235.66
    297200     9236.99
    297240     9237.55
    297280     9239.49
    297320     9240.85
    297360     9240.43
    297400     9242.22
    297440      9245.2
    297480     9245.04
    297520     9247.35
    297560     9247.98
    297600     9251.38
    297640     9250.88
    297680     9252.85
    297720     9252.81
    297760     9253.71
    297800     9255.56
    297840     9257.15
    297880     9258.26
    297920     9259.31
    297960     9260.52
    298000     9261.81
    298040      9262.4
    298080     9264.34
    298120     9265.68
    298160     9265.29
    298200     9267.04
    298240     9270.03
    298280     9269.91
    298320     9272.22
    298360     9272.86
    298400     9276.19
    298440     9275.69
    298480     9277.64
    298520     9277.59
    298560     9278.48
    298600      9280.4
    298640     9281.99
    298680     9283.11
    298720     9284.19
    298760     9285.38
    298800     9286.68
    298840     9287.25
    298880     9289.19
    298920     9290.53
    298960     9290.13
    299000     9291.88
    299040     9294.86
    299080     9294.73
    299120     9297.04
    299160     9297.73
    299200     9301.04
    299240     9300.57
    299280     9302.51
    299320     9302.44
    299360     9303.34
    299400     9305.24
    299440     9306.81
    299480     9307.95
    299520     9308.99
    299560     9310.22
    299600     9311.55
    299640      9312.1
    299680     9314.03
    299720     9315.36
    299760     9314.95
    299800     9316.71
    299840     9319.74
    299880     9319.57
    299920     9321.88
    299960     9322.55
    300000     9325.87
    300040     9325.39
    300080     9327.31
    300120     9327.27
    300160     9328.17
    300200     9330.02
    300240     9331.62
    300280     9332.77
    300320      9333.8
    300360     9335.06
    300400     9336.36
    300440     9336.93
    300480     9338.84
    300520     9340.18
    300560     9339.75
    300600     9341.51
    300640     9344.54
    300680     9344.34
    300720     9346.68
    300760     9347.35
    300800     9350.67
    300840     9350.19
    300880     9352.13
    300920     9352.09
    300960     9352.95
    301000      9354.8
    301040     9356.41
    301080     9357.58
    301120     9358.59
    301160     9359.88
    301200     9361.22
    301240     9361.75
    301280     9363.61
    301320     9364.96
    301360     9364.57
    301400     9366.34
    301440     9369.37
    301480     9369.17
    301520     9371.51
    301560     9372.15
    301600     9375.47
    301640     9374.98
    301680     9376.96
    301720     9376.88
    301760     9377.75
    301800      9379.6
    301840     9381.22
    301880     9382.36
    301920     9383.43
    301960     9384.69
    302000     9386.05
    302040      9386.6
    302080     9388.44
    302120     9389.77
    302160     9389.39
    302200     9391.15
    302240     9394.18
    302280     9393.97
    302320     9396.31
    302360     9396.98
    302400     9400.28
    302440     9399.83
    302480     9401.77
    302520     9401.73
    302560     9402.59
    302600     9404.43
    302640     9406.09
    302680     9407.23
    302720      9408.3
    302760     9409.55
    302800     9410.84
    302840     9411.46
    302880     9413.28
    302920     9414.55
    302960     9414.24
    303000     9415.96
    303040     9419.01
    303080     9418.88
    303120     9421.18
    303160     9421.81
    303200     9425.15
    303240     9424.64
    303280     9426.59
    303320     9426.54
    303360     9427.43
    303400      9429.3
    303440     9430.94
    303480     9432.04
    303520     9433.14
    303560     9434.39
    303600     9435.63
    303640      9436.3
    303680     9438.19
    303720     9439.42
    303760     9439.12
    303800     9440.81
    303840     9443.87
    303880     9443.72
    303920     9446.05
    303960     9446.67
    304000     9449.98
    304040     9449.47
    304080     9451.44
    304120     9451.43
    304160     9452.29
    304200     9454.16
    304240     9455.78
    304280     9456.86
    304320     9457.96
    304360     9459.25
    304400     9460.47
    304440     9461.16
    304480     9463.08
    304520     9464.25
    304560     9463.99
    304600     9465.62
    304640     9468.72
    304680     9468.58
    304720     9470.88
    304760     9471.54
    304800      9474.8
    304840     9474.34
    304880      9476.3
    304920     9476.27
    304960     9477.15
    305000     9479.01
    305040     9480.64
    305080     9481.72
    305120     9482.82
    305160     9484.13
    305200     9485.36
    305240     9486.04
    305280     9487.95
    305320     9489.17
    305360     9488.87
    305400     9490.52
    305440     9493.61
    305480     9493.43
    305520     9495.78
    305560     9496.42
    305600     9499.65
    305640     9499.23
    305680     9501.17
    305720     9501.13
    305760     9502.04
    305800     9503.88
    305840     9505.51
    305880     9506.56
    305920     9507.69
    305960        9509
    306000     9510.21
    306040     9510.91
    306080     9512.83
    306120     9514.06
    306160     9513.76
    306200     9515.34
    306240     9518.53
    306280     9518.28
    306320     9520.63
    306360     9521.26
    306400     9524.54
    306440     9524.11
    306480     9526.03
    306520     9526.01
    306560      9526.9
    306600     9528.73
    306640     9530.38
    306680     9531.48
    306720     9532.56
    306760     9533.89
    306800     9535.08
    306840      9535.7
    306880     9537.68
    306920     9538.93
    306960     9538.59
    307000     9540.21
    307040     9543.41
    307080     9543.16
    307120     9545.48
    307160     9546.09
    307200     9549.39
    307240     9548.97
    307280     9550.86
    307320      9550.9
    307360     9551.76
    307400     9553.57
    307440     9555.23
    307480     9556.35
    307520     9557.39
    307560     9558.74
    307600     9559.95
    307640     9560.55
    307680     9562.54
    307720     9563.79
    307760     9563.44
    307800     9565.06
    307840     9568.24
    307880        9568
    307920      9570.3
    307960     9570.92
    308000     9574.27
    308040     9573.82
    308080      9575.7
    308120     9575.75
    308160     9576.64
    308200     9578.47
    308240     9580.06
    308280     9581.26
    308320     9582.26
    308360     9583.57
    308400     9584.81
    308440     9585.42
    308480     9587.36
    308520     9588.68
    308560     9588.27
    308600     9589.94
    308640     9593.09
    308680      9592.9
    308720     9595.17
    308760     9595.81
    308800     9599.13
    308840     9598.73
    308880     9600.59
    308920     9600.63
    308960     9601.51
    309000     9603.34
    309040     9604.89
    309080     9606.11
    309120     9607.13
    309160     9608.45
    309200     9609.72
    309240     9610.31
    309280     9612.25
    309320     9613.54
    309360     9613.14
    309400     9614.85
    309440     9617.97
    309480     9617.77
    309520     9620.08
    309560     9620.67
    309600     9624.03
    309640     9623.58
    309680     9625.49
    309720     9625.53
    309760     9626.42
    309800     9628.22
    309840     9629.82
    309880     9631.02
    309920     9632.01
    309960     9633.34
    310000     9634.61
    310040      9635.2
    310080     9637.14
    310120     9638.46
    310160     9638.04
    310200     9639.75
    310240      9642.9
    310280     9642.68
    310320     9644.96
    310360      9645.6
    310400     9648.84
    310440     9648.43
    310480     9650.41
    310520     9650.43
    310560     9651.27
    310600      9653.1
    310640     9654.72
    310680     9655.86
    310720     9656.93
    310760     9658.18
    310800     9659.47
    310840     9660.07
    310880     9661.99
    310920     9663.31
    310960     9662.93
    311000     9664.64
    311040     9667.73
    311080      9667.5
    311120     9669.82
    311160     9670.49
    311200      9673.7
    311240     9673.32
    311280     9675.23
    311320     9675.24
    311360     9676.15
    311400     9677.95
    311440     9679.56
    311480     9680.71
    311520      9681.8
    311560     9683.04
    311600     9684.35
    311640     9684.91
    311680     9686.83
    311720     9688.14
    311760     9687.76
    311800     9689.48
    311840     9692.58
    311880     9692.39
    311920      9694.7
    311960     9695.36
    312000     9698.58
    312040     9698.16
    312080     9700.08
    312120     9700.09
    312160     9701.03
    312200     9702.83
    312240     9704.38
    312280     9705.53
    312320     9706.62
    312360     9707.89
    312400     9709.24
    312440     9709.79
    312480     9711.69
    312520     9712.99
    312560     9712.58
    312600     9714.36
    312640     9717.41
    312680     9717.18
    312720     9719.51
    312760     9720.19
    312800     9723.41
    312840     9722.98
    312880     9724.88
    312920     9724.99
    312960     9725.85
    313000     9727.67
    313040     9729.21
    313080     9730.38
    313120      9731.5
    313160     9732.77
    313200     9734.07
    313240     9734.62
    313280     9736.55
    313320     9737.82
    313360     9737.44
    313400     9739.22
    313440      9742.3
    313480     9742.04
    313520     9744.32
    313560     9745.05
    313600     9748.26
    313640     9747.84
    313680     9749.68
    313720     9749.89
    313760     9750.72
    313800      9752.5
    313840     9754.04
    313880     9755.28
    313920     9756.33
    313960     9757.62
    314000     9758.91
    314040     9759.48
    314080     9761.38
    314120     9762.68
    314160     9762.31
    314200     9764.05
    314240     9767.19
    314280      9766.9
    314320     9769.18
    314360     9769.89
    314400     9773.13
    314440     9772.69
    314480     9774.51
    314520     9774.77
    314560     9775.56
    314600     9777.37
    314640     9778.87
    314680     9780.18
    314720     9781.18
    314760     9782.48
    314800     9783.76
    314840     9784.38
    314880     9786.25
    314920     9787.53
    314960      9787.2
    315000     9788.94
    315040      9792.1
    315080     9791.82
    315120     9794.05
    315160     9794.78
    315200     9797.98
    315240     9797.54
    315280     9799.37
    315320     9799.65
    315360     9800.41
    315400     9802.23
    315440     9803.73
    315480     9805.03
    315520     9806.06
    315560     9807.36
    315600     9808.65
    315640     9809.26
    315680     9811.12
    315720     9812.41
    315760     9812.08
    315800     9813.79
    315840        9817
    315880     9816.65
    315920     9818.88
    315960     9819.64
    316000     9822.85
    316040     9822.39
    316080      9824.2
    316120     9824.49
    316160     9825.26
    316200     9827.12
    316240     9828.58
    316280     9829.85
    316320     9830.88
    316360     9832.24
    316400     9833.46
    316440     9834.06
    316480     9835.99
    316520     9837.22
    316560     9836.88
    316600     9838.63
    316640     9841.84
    316680     9841.46
    316720     9843.68
    316760     9844.46
    316800     9847.72
    316840     9847.25
    316880     9849.04
    316920     9849.35
    316960      9850.1
    317000     9851.98
    317040     9853.41
    317080      9854.7
    317120      9855.7
    317160     9857.13
    317200     9858.31
    317240     9858.91
    317280     9860.86
    317320     9862.05
    317360     9861.75
    317400     9863.47
    317440     9866.67
    317480     9866.27
    317520     9868.52
    317560     9869.33
    317600     9872.56
    317640     9872.17
    317680     9873.92
    317720     9874.19
    317760     9874.98
    317800     9876.86
    317840     9878.31
    317880     9879.56
    317920     9880.56
    317960     9882.04
    318000     9883.17
    318040     9883.68
    318080     9885.74
    318120      9886.9
    318160     9886.63
    318200     9888.32
    318240     9891.53
    318280      9891.1
    318320     9893.34
    318360     9894.16
    318400     9897.42
    318440        9897
    318480     9898.79
    318520     9899.04
    318560     9899.84
    318600     9901.69
    318640     9903.18
    318680     9904.49
    318720     9905.43
    318760      9906.9
    318800     9908.08
    318840     9908.52
    318880     9910.64
    318920     9911.75
    318960     9911.52
    319000     9913.23
    319040     9916.43
    319080     9915.95
    319120     9918.23
    319160     9919.04
    319200     9922.36
    319240     9921.87
    319280     9923.68
    319320     9923.96
    319360     9924.74
    319400     9926.58
    319440     9928.11
    319480     9929.41
    319520     9930.36
    319560     9931.79
    319600        9933
    319640     9933.44
    319680     9935.55
    319720     9936.65
    319760     9936.44
    319800     9938.17
    319840     9941.31
    319880     9940.89
    319920     9943.17
    319960     9943.97
    320000     9947.29
    320040      9946.8
    320080     9948.63
    320120      9948.9
    320160     9949.66
    320200     9951.45
    320240     9953.08
    320280     9954.33
    320320     9955.25
    320360     9956.69
    320400     9957.92
    320440     9958.36
    320480     9960.39
    320520     9961.58
    320560     9961.34
    320600     9963.08
    320640     9966.21
    320680     9965.79
    320720      9968.1
    320760     9968.87
    320800     9972.24
    320840     9971.71
    320880      9973.6
    320920     9973.85
    320960      9974.6
    321000     9976.37
    321040     9977.99
    321080     9979.25
    321120     9980.14
    321160     9981.56
    321200     9982.81
    321240     9983.23
    321280     9985.27
    321320      9986.5
    321360     9986.23
    321400     9987.95
    321440     9991.12
    321480     9990.72
    321520     9992.99
    321560     9993.79
    321600     9997.18
    321640     9996.61
    321680     9998.55
    321720     9998.81
    321760     9999.54
    321800     10001.3
    321840     10002.9
    321880     10004.2
    321920     10005.1
    321960     10006.4
    322000     10007.7
    322040     10008.2
    322080     10010.2
    322120     10011.4
    322160     10011.1
    322200     10012.9
    322240       10016
    322280     10015.6
    322320     10017.9
    322360     10018.7
    322400     10022.1
    322440     10021.5
    322480     10023.5
    322520     10023.7
    322560     10024.5
    322600     10026.2
    322640     10027.8
    322680     10029.1
    322720       10030
    322760     10031.4
    322800     10032.6
    322840     10033.1
    322880     10035.1
    322920     10036.4
    322960     10036.1
    323000     10037.8
    323040       10041
    323080     10040.6
    323120     10042.8
    323160     10043.7
    323200     10047.1
    323240     10046.5
    323280     10048.4
    323320     10048.6
    323360     10049.4
    323400     10051.1
    323440     10052.7
    323480     10054.1
    323520       10055
    323560     10056.3
    323600     10057.5
    323640     10058.1
    323680     10060.1
    323720     10061.3
    323760       10061
    323800     10062.8
    323840     10065.9
    323880     10065.6
    323920     10067.8
    323960     10068.6
    324000       10072
    324040     10071.4
    324080     10073.3
    324120     10073.5
    324160     10074.3
    324200     10076.1
    324240     10077.6
    324280     10078.9
    324320     10079.9
    324360     10081.2
    324400     10082.4
    324440       10083
    324480     10085.1
    324520     10086.3
    324560     10085.9
    324600     10087.7
    324640     10090.8
    324680     10090.4
    324720     10092.7
    324760     10093.6
    324800     10096.9
    324840     10096.3
    324880     10098.2
    324920     10098.4
    324960     10099.2
    325000       10101
    325040     10102.5
    325080     10103.9
    325120     10104.8
    325160     10106.2
    325200     10107.3
    325240     10107.8
    325280       10110
    325320     10111.2
    325360     10110.9
    325400     10112.6
    325440     10115.7
    325480     10115.4
    325520     10117.6
    325560     10118.5
    325600     10121.8
    325640     10121.2
    325680     10123.1
    325720     10123.4
    325760     10124.1
    325800     10125.9
    325840     10127.4
    325880     10128.7
    325920     10129.8
    325960     10131.1
    326000     10132.2
    326040     10132.7
    326080     10134.9
    326120       10136
    326160     10135.8
    326200     10137.5
    326240     10140.6
    326280     10140.2
    326320     10142.4
    326360     10143.3
    326400     10146.6
    326440     10146.1
    326480     10147.9
    326520     10148.2
    326560     10148.9
    326600     10150.7
    326640     10152.3
    326680     10153.6
    326720     10154.7
    326760     10155.9
    326800       10157
    326840     10157.7
    326880     10159.7
    326920     10160.9
    326960     10160.6
    327000     10162.4
    327040     10165.5
    327080     10165.1
    327120     10167.3
    327160     10168.2
    327200     10171.5
    327240       10171
    327280     10172.8
    327320     10173.1
    327360     10173.8
    327400     10175.6
    327440     10177.3
    327480     10178.5
    327520     10179.5
    327560     10180.8
    327600     10181.9
    327640     10182.6
    327680     10184.6
    327720     10185.8
    327760     10185.5
    327800     10187.3
    327840     10190.4
    327880       10190
    327920     10192.2
    327960       10193
    328000     10196.4
    328040     10195.8
    328080     10197.6
    328120       10198
    328160     10198.7
    328200     10200.5
    328240     10202.2
    328280     10203.4
    328320     10204.4
    328360     10205.7
    328400     10206.8
    328440     10207.5
    328480     10209.5
    328520     10210.7
    328560     10210.4
    328600     10212.2
    328640     10215.3
    328680     10214.9
    328720     10217.1
    328760     10217.9
    328800     10221.3
    328840     10220.7
    328880     10222.5
    328920     10222.8
    328960     10223.6
    329000     10225.3
    329040       10227
    329080     10228.2
    329120     10229.3
    329160     10230.6
    329200     10231.6
    329240     10232.3
    329280     10234.4
    329320     10235.5
    329360     10235.3
    329400       10237
    329440     10240.1
    329480     10239.7
    329520     10241.9
    329560     10242.7
    329600     10246.1
    329640     10245.6
    329680     10247.3
    329720     10247.7
    329760     10248.4
    329800     10250.2
    329840     10251.8
    329880       10253
    329920     10254.2
    329960     10255.3
    330000     10256.5
    330040     10257.1
    330080     10259.2
    330120     10260.3
    330160     10260.1
    330200     10261.9
    330240       10265
    330280     10264.5
    330320     10266.8
    330360     10267.5
    330400     10270.9
    330440     10270.4
    330480     10272.2
    330520     10272.5
    330560     10273.2
    330600       10275
    330640     10276.6
    330680     10277.8
    330720       10279
    330760     10280.1
    330800     10281.4
    330840     10281.9
    330880       10284
    330920     10285.2
    330960     10284.9
    331000     10286.7
    331040     10289.8
    331080     10289.3
    331120     10291.7
    331160     10292.3
    331200     10295.7
    331240     10295.3
    331280       10297
    331320     10297.3
    331360     10298.1
    331400     10299.9
    331440     10301.4
    331480     10302.6
    331520     10303.9
    331560       10305
    331600     10306.2
    331640     10306.7
    331680     10308.9
    331720       10310
    331760     10309.8
    331800     10311.5
    331840     10314.7
    331880     10314.2
    331920     10316.5
    331960     10317.2
    332000     10320.6
    332040     10320.1
    332080     10321.9
    332120     10322.1
    332160     10322.9
    332200     10324.7
    332240     10326.2
    332280     10327.5
    332320     10328.7
    332360     10329.8
    332400     10331.1
    332440     10331.6
    332480     10333.7
    332520     10334.8
    332560     10334.6
    332600     10336.4
    332640     10339.5
    332680     10339.1
    332720     10341.4
    332760       10342
    332800     10345.4
    332840       10345
    332880     10346.7
    332920       10347
    332960     10347.7
    333000     10349.6
    333040       10351
    333080     10352.3
    333120     10353.6
    333160     10354.7
    333200     10355.9
    333240     10356.5
    333280     10358.6
    333320     10359.7
    333360     10359.4
    333400     10361.3
    333440     10364.3
    333480       10364
    333520     10366.2
    333560     10366.9
    333600     10370.3
    333640     10369.8
    333680     10371.6
    333720     10371.8
    333760     10372.6
    333800     10374.4
    333840     10375.9
    333880     10377.2
    333920     10378.4
    333960     10379.5
    334000     10380.7
    334040     10381.3
    334080     10383.4
    334120     10384.5
    334160     10384.3
    334200     10386.2
    334240     10389.2
    334280     10388.8
    334320     10391.1
    334360     10391.7
    334400     10395.1
    334440     10394.7
    334480     10396.4
    334520     10396.7
    334560     10397.4
    334600     10399.2
    334640     10400.7
    334680       10402
    334720     10403.3
    334760     10404.3
    334800     10405.5
    334840     10406.1
    334880     10408.2
    334920     10409.3
    334960     10409.1
    335000     10410.9
    335040     10414.1
    335080     10413.6
    335120     10415.9
    335160     10416.5
    335200     10419.9
    335240     10419.4
    335280     10421.2
    335320     10421.5
    335360     10422.2
    335400     10424.1
    335440     10425.5
    335480     10426.8
    335520       10428
    335560     10429.1
    335600     10430.3
    335640     10430.8
    335680       10433
    335720     10434.1
    335760     10433.8
    335800     10435.7
    335840     10438.9
    335880     10438.4
    335920     10440.6
    335960     10441.3
    336000     10444.7
    336040     10444.2
    336080       10446
    336120     10446.3
    336160     10447.1
    336200     10448.9
    336240     10450.3
    336280     10451.6
    336320     10452.9
    336360     10453.9
    336400     10455.1
    336440     10455.6
    336480     10457.8
    336520     10458.9
    336560     10458.6
    336600     10460.5
    336640     10463.7
    336680     10463.2
    336720     10465.4
    336760     10466.1
    336800     10469.5
    336840       10469
    336880     10470.8
    336920     10471.1
    336960     10471.8
    337000     10473.7
    337040     10475.1
    337080     10476.4
    337120     10477.7
    337160     10478.7
    337200     10479.9
    337240     10480.4
    337280     10482.6
    337320     10483.7
    337360     10483.4
    337400     10485.3
    337440     10488.5
    337480     10487.9
    337520     10490.2
    337560     10490.9
    337600     10494.2
    337640     10493.8
    337680     10495.6
    337720     10495.9
    337760     10496.7
    337800     10498.5
    337840       10500
    337880     10501.2
    337920     10502.5
    337960     10503.6
    338000     10504.6
    338040     10505.2
    338080     10507.4
    338120     10508.5
    338160     10508.2
    338200     10510.1
    338240     10513.3
    338280     10512.7
    338320       10515
    338360     10515.7
    338400     10519.1
    338440     10518.7
    338480     10520.4
    338520     10520.7
    338560     10521.5
    338600     10523.2
    338640     10524.8
    338680       10526
    338720     10527.3
    338760     10528.3
    338800     10529.4
    338840       10530
    338880     10532.2
    338920     10533.3
    338960       10533
    339000     10534.9
    339040     10538.1
    339080     10537.5
    339120     10539.8
    339160     10540.5
    339200     10543.9
    339240     10543.4
    339280     10545.2
    339320     10545.5
    339360     10546.2
    339400       10548
    339440     10549.6
    339480     10550.8
    339520     10552.1
    339560     10553.1
    339600     10554.2
    339640     10554.8
    339680       10557
    339720     10558.1
    339760     10557.8
    339800     10559.6
    339840       10563
    339880     10562.4
    339920     10564.6
    339960     10565.3
    340000     10568.7
    340040     10568.2
    340080       10570
    340120     10570.3
    340160       10571
    340200     10572.8
    340240     10574.3
    340280     10575.5
    340320     10576.8
    340360     10577.9
    340400     10579.1
    340440     10579.6
    340480     10581.8
    340520     10582.9
    340560     10582.6
    340600     10584.4
    340640     10587.8
    340680     10587.2
    340720     10589.4
    340760     10590.1
    340800     10593.5
    340840       10593
    340880     10594.8
    340920       10595
    340960     10595.8
    341000     10597.6
    341040     10599.1
    341080     10600.3
    341120     10601.7
    341160     10602.7
    341200     10603.8
    341240     10604.4
    341280     10606.6
    341320     10607.8
    341360     10607.4
    341400     10609.1
    341440     10612.6
    341480     10611.9
    341520     10614.2
    341560     10614.9
    341600     10618.3
    341640     10617.8
    341680     10619.7
    341720     10619.8
    341760     10620.6
    341800     10622.4
    341840       10624
    341880     10625.2
    341920     10626.5
    341960     10627.5
    342000     10628.7
    342040     10629.3
    342080     10631.4
    342120     10632.6
    342160     10632.2
    342200     10633.9
    342240     10637.4
    342280     10636.7
    342320     10639.1
    342360     10639.7
    342400     10643.2
    342440     10642.6
    342480     10644.5
    342520     10644.7
    342560     10645.4
    342600     10647.2
    342640     10648.8
    342680       10650
    342720     10651.3
    342760     10652.4
    342800     10653.5
    342840     10654.1
    342880     10656.2
    342920     10657.5
    342960     10657.1
    343000     10658.7
    343040     10662.2
    343080     10661.5
    343120     10663.9
    343160     10664.5
    343200     10667.9
    343240     10667.4
    343280     10669.3
    343320     10669.5
    343360     10670.2
    343400       10672
    343440     10673.6
    343480     10674.8
    343520     10676.2
    343560     10677.2
    343600     10678.3
    343640       10679
    343680       10681
    343720     10682.2
    343760     10681.9
    343800     10683.6
    343840       10687
    343880     10686.2
    343920     10688.7
    343960     10689.3
    344000     10692.7
    344040     10692.2
    344080     10694.1
    344120     10694.3
    344160       10695
    344200     10696.8
    344240     10698.4
    344280     10699.6
    344320     10700.9
    344360       10702
    344400     10703.1
    344440     10703.7
    344480     10705.8
    344520     10707.1
    344560     10706.7
    344600     10708.4
    344640     10711.8
    344680     10711.1
    344720     10713.6
    344760     10714.1
    344800     10717.6
    344840     10717.1
    344880       10719
    344920     10719.2
    344960     10719.9
    345000     10721.6
    345040     10723.3
    345080     10724.5
    345120     10725.8
    345160     10726.9
    345200     10727.9
    345240     10728.6
    345280     10730.6
    345320     10731.9
    345360     10731.5
    345400     10733.2
    345440     10736.6
    345480     10735.9
    345520     10738.4
    345560       10739
    345600     10742.4
    345640     10741.9
    345680     10743.8
    345720       10744
    345760     10744.6
    345800     10746.4
    345840     10748.1
    345880     10749.3
    345920     10750.6
    345960     10751.8
    346000     10752.7
    346040     10753.4
    346080     10755.4
    346120     10756.7
    346160     10756.4
    346200       10758
    346240     10761.5
    346280     10760.8
    346320     10763.2
    346360     10763.8
    346400     10767.3
    346440     10766.7
    346480     10768.6
    346520     10768.8
    346560     10769.4
    346600     10771.2
    346640     10772.9
    346680     10774.1
    346720     10775.4
    346760     10776.6
    346800     10777.6
    346840     10778.3
    346880     10780.2
    346920     10781.6
    346960     10781.2
    347000     10782.8
    347040     10786.3
    347080     10785.6
    347120       10788
    347160     10788.6
    347200     10792.1
    347240     10791.5
    347280     10793.4
    347320     10793.6
    347360     10794.3
    347400     10796.1
    347440     10797.8
    347480     10798.9
    347520     10800.2
    347560     10801.4
    347600     10802.4
    347640     10803.2
    347680     10805.1
    347720     10806.5
    347760     10806.1
    347800     10807.6
    347840     10811.1
    347880     10810.4
    347920     10812.9
    347960     10813.4
    348000       10817
    348040     10816.4
    348080     10818.3
    348120     10818.5
    348160     10819.1
    348200     10820.9
    348240     10822.6
    348280     10823.8
    348320     10825.1
    348360     10826.3
    348400     10827.4
    348440       10828
    348480     10829.9
    348520     10831.3
    348560     10830.9
    348600     10832.5
    348640       10836
    348680     10835.2
    348720     10837.7
    348760     10838.2
    348800     10841.8
    348840     10841.3
    348880     10843.2
    348920     10843.3
    348960     10843.9
    349000     10845.7
    349040     10847.5
    349080     10848.7
    349120       10850
    349160     10851.1
    349200     10852.2
    349240     10852.8
    349280     10854.8
    349320     10856.1
    349360     10855.7
    349400     10857.3
    349440     10860.9
    349480     10860.1
    349520     10862.5
    349560     10863.1
    349600     10866.7
    349640     10866.1
    349680       10868
    349720     10868.2
    349760     10868.8
    349800     10870.6
    349840     10872.3
    349880     10873.6
    349920     10874.8
    349960     10875.9
    350000       10877
    350040     10877.7
    350080     10879.7
    350120       10881
    350160     10880.5
    350200     10882.2
    350240     10885.7
    350280     10884.9
    350320     10887.3
    350360       10888
    350400     10891.6
    350440       10891
    350480     10892.8
    350520     10893.1
    350560     10893.6
    350600     10895.4
    350640     10897.2
    350680     10898.4
    350720     10899.7
    350760     10900.8
    350800     10901.9
    350840     10902.5
    350880     10904.5
    350920     10905.8
    350960     10905.3
    351000       10907
    351040     10910.5
    351080     10909.7
    351120     10912.2
    351160     10912.8
    351200     10916.5
    351240     10915.8
    351280     10917.6
    351320     10917.9
    351360     10918.5
    351400     10920.2
    351440       10922
    351480     10923.2
    351520     10924.5
    351560     10925.6
    351600     10926.7
    351640     10927.3
    351680     10929.4
    351720     10930.6
    351760     10930.1
    351800     10931.8
    351840     10935.4
    351880     10934.5
    351920       10937
    351960     10937.6
    352000     10941.3
    352040     10940.6
    352080     10942.4
    352120     10942.7
    352160     10943.3
    352200       10945
    352240     10946.8
    352280       10948
    352320     10949.3
    352360     10950.5
    352400     10951.5
    352440     10952.2
    352480     10954.2
    352520     10955.3
    352560       10955
    352600     10956.7
    352640     10960.2
    352680     10959.3
    352720     10961.9
    352760     10962.4
    352800     10966.1
    352840     10965.5
    352880     10967.2
    352920     10967.5
    352960     10968.1
    353000     10969.8
    353040     10971.7
    353080     10972.9
    353120     10974.1
    353160     10975.4
    353200     10976.4
    353240       10977
    353280     10979.1
    353320     10980.2
    353360     10979.8
    353400     10981.5
    353440       10985
    353480     10984.1
    353520     10986.7
    353560     10987.1
    353600       10991
    353640     10990.3
    353680       10992
    353720     10992.4
    353760     10992.9
    353800     10994.6
    353840     10996.5
    353880     10997.8
    353920     10998.9
    353960     11000.2
    354000     11001.2
    354040     11001.9
    354080     11003.9
    354120       11005
    354160     11004.6
    354200     11006.3
    354240     11009.9
    354280     11008.9
    354320     11011.5
    354360       11012
    354400     11015.8
    354440     11015.1
    354480     11016.8
    354520     11017.2
    354560     11017.8
    354600     11019.4
    354640     11021.3
    354680     11022.6
    354720     11023.7
    354760       11025
    354800       11026
    354840     11026.7
    354880     11028.8
    354920     11029.8
    354960     11029.4
    355000     11031.1
    355040     11034.7
    355080     11033.7
    355120     11036.4
    355160     11036.9
    355200     11040.6
    355240       11040
    355280     11041.7
    355320       11042
    355360     11042.6
    355400     11044.3
    355440     11046.1
    355480     11047.4
    355520     11048.6
    355560     11049.9
    355600     11050.8
    355640     11051.5
    355680     11053.6
    355720     11054.7
    355760     11054.2
    355800     11055.9
    355840     11059.6
    355880     11058.6
    355920     11061.2
    355960     11061.7
    356000     11065.5
    356040     11064.9
    356080     11066.5
    356120       11067
    356160     11067.5
    356200     11069.2
    356240       11071
    356280     11072.3
    356320     11073.5
    356360     11074.8
    356400     11075.7
    356440     11076.4
    356480     11078.5
    356520     11079.6
    356560     11079.1
    356600     11080.8
    356640     11084.5
    356680     11083.5
    356720     11086.1
    356760     11086.6
    356800     11090.4
    356840     11089.7
    356880     11091.4
    356920     11091.8
    356960     11092.3
    357000     11094.1
    357040     11095.8
    357080     11097.2
    357120     11098.3
    357160     11099.7
    357200     11100.6
    357240     11101.3
    357280     11103.3
    357320     11104.5
    357360     11103.9
    357400     11105.6
    357440     11109.4
    357480     11108.4
    357520       11111
    357560     11111.5
    357600     11115.3
    357640     11114.6
    357680     11116.3
    357720     11116.7
    357760     11117.2
    357800       11119
    357840     11120.8
    357880     11122.1
    357920     11123.2
    357960     11124.6
    358000     11125.4
    358040     11126.2
    358080     11128.2
    358120     11129.3
    358160     11128.8
    358200     11130.5
    358240     11134.2
    358280     11133.3
    358320     11135.9
    358360     11136.3
    358400     11140.2
    358440     11139.5
    358480     11141.1
    358520     11141.5
    358560       11142
    358600     11143.8
    358640     11145.6
    358680     11146.9
    358720     11148.1
    358760     11149.5
    358800     11150.2
    358840       11151
    358880       11153
    358920     11154.2
    358960     11153.7
    359000     11155.3
    359040     11159.1
    359080     11158.2
    359120     11160.7
    359160     11161.2
    359200     11165.1
    359240     11164.4
    359280       11166
    359320     11166.3
    359360     11166.9
    359400     11168.6
    359440     11170.4
    359480     11171.8
    359520     11172.9
    359560     11174.3
    359600     11175.1
    359640     11175.9
    359680     11177.9
    359720       11179
    359760     11178.6
    359800     11180.2
    359840     11183.9
    359880       11183
    359920     11185.5
    359960       11186
    360000       11190
    360040     11189.2
    360080     11190.9
    360120     11191.1
    360160     11191.7
    360200     11193.4
    360240     11195.3
    360280     11196.6
    360320     11197.7
    360360     11199.2
    360400     11199.9
    360440     11200.7
    360480     11202.7
    360520     11203.9
    360560     11203.5
    360600       11205
    360640     11208.8
    360680     11207.9
    360720     11210.4
    360760     11210.8
    360800     11214.8
    360840       11214
    360880     11215.7
    360920       11216
    360960     11216.6
    361000     11218.2
    361040     11220.1
    361080     11221.5
    361120     11222.6
    361160       11224
    361200     11224.7
    361240     11225.5
    361280     11227.6
    361320     11228.6
    361360     11228.3
    361400     11229.8
    361440     11233.7
    361480     11232.7
    361520     11235.2
    361560     11235.6
    361600     11239.6
    361640     11238.8
    361680     11240.5
    361720     11240.7
    361760     11241.4
    361800       11243
    361840       11245
    361880     11246.3
    361920     11247.4
    361960     11248.8
    362000     11249.6
    362040     11250.3
    362080     11252.4
    362120     11253.4
    362160     11253.1
    362200     11254.6
    362240     11258.5
    362280     11257.5
    362320       11260
    362360     11260.4
    362400     11264.4
    362440     11263.6
    362480     11265.3
    362520     11265.5
    362560     11266.1
    362600     11267.8
    362640     11269.7
    362680     11271.1
    362720     11272.2
    362760     11273.5
    362800     11274.3
    362840     11275.2
    362880     11277.2
    362920     11278.2
    362960     11277.9
    363000     11279.3
    363040     11283.3
    363080     11282.3
    363120     11284.8
    363160     11285.1
    363200     11289.1
    363240     11288.4
    363280     11290.1
    363320     11290.3
    363360       11291
    363400     11292.6
    363440     11294.4
    363480     11295.9
    363520     11297.1
    363560     11298.3
    363600     11299.1
    363640     11299.9
    363680       11302
    363720       11303
    363760     11302.6
    363800     11304.1
    363840     11308.1
    363880     11307.1
    363920     11309.6
    363960       11310
    364000     11313.9
    364040     11313.2
    364080       11315
    364120       11315
    364160     11315.7
    364200     11317.4
    364240     11319.2
    364280     11320.6
    364320     11321.8
    364360     11323.1
    364400     11323.9
    364440     11324.7
    364480     11326.8
    364520     11327.8
    364560     11327.4
    364600     11328.9
    364640     11332.9
    364680     11331.9
    364720     11334.3
    364760     11334.7
    364800     11338.6
    364840       11338
    364880     11339.7
    364920     11339.8
    364960     11340.5
    365000     11342.1
    365040     11344.1
    365080     11345.4
    365120     11346.6
    365160     11347.8
    365200     11348.6
    365240     11349.5
    365280     11351.5
    365320     11352.6
    365360     11352.1
    365400     11353.6
    365440     11357.7
    365480     11356.6
    365520     11359.1
    365560     11359.4
    365600     11363.4
    365640     11362.7
    365680     11364.5
    365720     11364.6
    365760     11365.2
    365800     11366.9
    365840     11368.9
    365880     11370.1
    365920     11371.4
    365960     11372.6
    366000     11373.4
    366040     11374.3
    366080     11376.3
    366120     11377.5
    366160     11376.9
    366200     11378.5
    366240     11382.5
    366280     11381.4
    366320     11383.9
    366360     11384.2
    366400     11388.2
    366440     11387.5
    366480     11389.3
    366520     11389.5
    366560     11390.1
    366600     11391.7
    366640     11393.7
    366680     11394.9
    366720     11396.2
    366760     11397.4
    366800     11398.3
    366840     11399.2
    366880     11401.2
    366920     11402.3
    366960     11401.7
    367000     11403.3
    367040     11407.4
    367080     11406.3
    367120     11408.7
    367160       11409
    367200       11413
    367240     11412.3
    367280     11414.1
    367320     11414.3
    367360     11414.9
    367400     11416.5
    367440     11418.6
    367480     11419.7
    367520     11421.1
    367560     11422.3
    367600     11423.1
    367640       11424
    367680       11426
    367720     11427.1
    367760     11426.6
    367800     11428.1
    367840     11432.3
    367880     11431.1
    367920     11433.5
    367960     11433.8
    368000     11437.9
    368040     11437.1
    368080     11438.9
    368120     11439.2
    368160     11439.7
    368200     11441.4
    368240     11443.4
    368280     11444.5
    368320     11445.9
    368360     11447.1
    368400     11447.9
    368440     11448.8
    368480     11450.9
    368520     11451.9
    368560     11451.4
    368600     11452.9
    368640     11457.1
    368680       11456
    368720     11458.3
    368760     11458.6
    368800     11462.7
    368840       11462
    368880     11463.8
    368920       11464
    368960     11464.5
    369000     11466.2
    369040     11468.2
    369080     11469.4
    369120     11470.7
    369160     11471.9
    369200     11472.7
    369240     11473.6
    369280     11475.7
    369320     11476.8
    369360     11476.2
    369400     11477.7
    369440       11482
    369480     11480.8
    369520     11483.2
    369560     11483.4
    369600     11487.5
    369640     11486.8
    369680     11488.6
    369720     11488.8
    369760     11489.4
    369800     11491.1
    369840       11493
    369880     11494.2
    369920     11495.6
    369960     11496.8
    370000     11497.6
    370040     11498.4
    370080     11500.5
    370120     11501.7
    370160     11501.1
    370200     11502.5
    370240     11506.8
    370280     11505.5
    370320       11508
    370360     11508.3
    370400     11512.3
    370440     11511.7
    370480     11513.4
    370520     11513.7
    370560     11514.3
    370600     11515.9
    370640     11517.9
    370680       11519
    370720     11520.5
    370760     11521.6
    370800     11522.4
    370840     11523.2
    370880     11525.3
    370920     11526.6
    370960       11526
    371000     11527.4
    371040     11531.7
    371080     11530.4
    371120       11533
    371160     11533.1
    371200     11537.1
    371240     11536.5
    371280     11538.3
    371320     11538.6
    371360     11539.2
    371400     11540.8
    371440     11542.8
    371480     11543.9
    371520     11545.4
    371560     11546.4
    371600     11547.2
    371640     11548.1
    371680     11550.2
    371720     11551.5
    371760     11550.8
    371800     11552.3
    371840     11556.5
    371880     11555.2
    371920     11557.8
    371960       11558
    372000       11562
    372040     11561.4
    372080     11563.2
    372120     11563.5
    372160       11564
    372200     11565.6
    372240     11567.6
    372280     11568.7
    372320     11570.2
    372360     11571.3
    372400       11572
    372440     11572.9
    372480     11575.1
    372520     11576.2
    372560     11575.6
    372600     11577.1
    372640     11581.4
    372680     11580.1
    372720     11582.7
    372760     11582.8
    372800     11586.8
    372840     11586.3
    372880       11588
    372920     11588.3
    372960     11588.9
    373000     11590.5
    373040     11592.4
    373080     11593.5
    373120     11595.1
    373160       11596
    373200     11596.8
    373240     11597.7
    373280     11599.9
    373320       11601
    373360     11600.5
    373400       11602
    373440     11606.2
    373480       11605
    373520     11607.5
    373560     11607.6
    373600     11611.7
    373640     11611.1
    373680     11612.8
    373720     11613.1
    373760     11613.6
    373800     11615.4
    373840     11617.2
    373880     11618.4
    373920     11619.9
    373960     11620.8
    374000     11621.6
    374040     11622.5
    374080     11624.7
    374120     11625.8
    374160     11625.2
    374200     11626.8
    374240     11630.9
    374280     11629.8
    374320     11632.3
    374360     11632.3
    374400     11636.4
    374440     11635.8
    374480     11637.6
    374520     11637.9
    374560     11638.4
    374600     11640.2
    374640       11642
    374680     11643.1
    374720     11644.8
    374760     11645.6
    374800     11646.4
    374840     11647.3
    374880     11649.4
    374920     11650.6
    374960     11649.9
    375000     11651.6
    375040     11655.7
    375080     11654.6
    375120     11657.1
    375160     11657.1
    375200     11661.2
    375240     11660.6
    375280     11662.3
    375320     11662.7
    375360     11663.2
    375400     11664.9
    375440     11666.8
    375480     11667.9
    375520     11669.5
    375560     11670.3
    375600     11671.2
    375640     11672.1
    375680     11674.2
    375720     11675.3
    375760     11674.7
    375800     11676.3
    375840     11680.5
    375880     11679.4
    375920     11681.9
    375960     11681.8
    376000     11685.9
    376040     11685.3
    376080     11687.1
    376120     11687.5
    376160       11688
    376200     11689.7
    376240     11691.7
    376280     11692.7
    376320     11694.3
    376360     11695.1
    376400     11695.9
    376440     11696.9
    376480     11698.9
    376520     11700.1
    376560     11699.5
    376600     11701.1
    376640     11705.4
    376680     11704.2
    376720     11706.7
    376760     11706.6
    376800     11710.6
    376840     11710.1
    376880     11711.9
    376920     11712.3
    376960     11712.7
    377000     11714.5
    377040     11716.5
    377080     11717.5
    377120       11719
    377160     11719.9
    377200     11720.7
    377240     11721.6
    377280     11723.7
    377320     11724.9
    377360     11724.3
    377400     11725.9
    377440     11730.3
    377480     11728.9
    377520     11731.5
    377560     11731.4
    377600     11735.4
    377640       11735
    377680     11736.7
    377720     11737.1
    377760     11737.5
    377800     11739.3
    377840     11741.3
    377880     11742.4
    377920     11743.8
    377960     11744.6
    378000     11745.5
    378040     11746.5
    378080     11748.4
    378120     11749.7
    378160       11749
    378200     11750.7
    378240     11755.1
    378280     11753.8
    378320     11756.3
    378360     11756.2
    378400     11760.2
    378440     11759.8
    378480     11761.5
    378520     11761.9
    378560     11762.3
    378600     11764.1
    378640     11766.1
    378680     11767.1
    378720     11768.6
    378760     11769.4
    378800     11770.3
    378840     11771.2
    378880     11773.2
    378920     11774.5
    378960     11773.8
    379000     11775.4
    379040     11779.9
    379080     11778.6
    379120     11781.1
    379160     11780.9
    379200       11785
    379240     11784.7
    379280     11786.4
    379320     11786.7
    379360       11787
    379400       11789
    379440       11791
    379480     11791.9
    379520     11793.4
    379560     11794.2
    379600     11795.1
    379640       11796
    379680     11798.1
    379720     11799.4
    379760     11798.7
    379800     11800.2
    379840     11804.7
    379880     11803.3
    379920     11805.9
    379960     11805.8
    380000     11809.9
    380040     11809.5
    380080     11811.2
    380120     11811.6
    380160     11811.9
    380200     11813.8
    380240     11815.8
    380280     11816.7
    380320     11818.2
    380360     11819.1
    380400       11820
    380440     11820.9
    380480     11822.9
    380520     11824.2
    380560     11823.5
    380600       11825
    380640     11829.6
    380680     11828.2
    380720     11830.8
    380760     11830.5
    380800     11834.7
    380840     11834.4
    380880     11836.1
    380920     11836.4
    380960     11836.8
    381000     11838.7
    381040     11840.7
    381080     11841.6
    381120     11843.1
    381160     11843.9
    381200     11844.9
    381240     11845.7
    381280     11847.7
    381320       11849
    381360     11848.4
    381400     11849.9
    381440     11854.4
    381480       11853
    381520     11855.6
    381560     11855.4
    381600     11859.5
    381640     11859.2
    381680     11860.9
    381720     11861.2
    381760     11861.7
    381800     11863.6
    381840     11865.5
    381880     11866.5
    381920     11867.9
    381960     11868.8
    382000     11869.8
    382040     11870.6
    382080     11872.5
    382120     11873.9
    382160     11873.3
    382200     11874.7
    382240     11879.4
    382280     11877.9
    382320     11880.5
    382360     11880.3
    382400     11884.4
    382440     11884.1
    382480     11885.8
    382520     11886.1
    382560     11886.5
    382600     11888.5
    382640     11890.3
    382680     11891.4
    382720     11892.7
    382760     11893.6
    382800     11894.7
    382840     11895.6
    382880     11897.4
    382920     11898.8
    382960     11898.2
    383000     11899.6
    383040     11904.3
    383080     11902.8
    383120     11905.4
    383160     11905.2
    383200     11909.3
    383240     11908.9
    383280     11910.7
    383320     11910.9
    383360     11911.4
    383400     11913.4
    383440     11915.2
    383480     11916.2
    383520     11917.7
    383560     11918.4
    383600     11919.6
    383640     11920.4
    383680     11922.3
    383720     11923.6
    383760     11923.1
    383800     11924.4
    383840     11929.1
    383880     11927.6
    383920     11930.3
    383960       11930
    384000     11934.2
    384040     11933.7
    384080     11935.4
    384120     11935.8
    384160     11936.3
    384200     11938.3
    384240       11940
    384280     11941.1
    384320     11942.5
    384360     11943.3
    384400     11944.4
    384440     11945.2
    384480     11947.2
    384520     11948.5
    384560     11947.9
    384600     11949.2
    384640       11954
    384680     11952.4
    384720     11955.2
    384760     11954.8
    384800     11959.1
    384840     11958.7
    384880     11960.3
    384920     11960.6
    384960     11961.1
    385000     11963.2
    385040     11964.9
    385080       11966
    385120     11967.3
    385160     11968.1
    385200     11969.3
    385240     11970.1
    385280     11972.1
    385320     11973.3
    385360     11972.8
    385400     11974.1
    385440     11978.8
    385480     11977.3
    385520       11980
    385560     11979.7
    385600     11983.9
    385640     11983.5
    385680     11985.1
    385720     11985.5
    385760       11986
    385800       11988
    385840     11989.8
    385880     11990.8
    385920       11992
    385960     11992.9
    386000     11994.2
    386040     11994.9
    386080     11996.9
    386120     11998.2
    386160     11997.5
    386200       11999
    386240     12003.5
    386280     12002.2
    386320     12004.8
    386360     12004.4
    386400     12008.7
    386440     12008.3
    386480     12009.9
    386520     12010.2
    386560     12010.8
    386600     12012.8
    386640     12014.6
    386680     12015.6
    386720     12016.8
    386760     12017.7
    386800       12019
    386840     12019.7
    386880     12021.7
    386920       12023
    386960     12022.4
    387000     12023.7
    387040     12028.4
    387080       12027
    387120     12029.5
    387160     12029.2
    387200     12033.5
    387240     12033.1
    387280     12034.7
    387320     12035.1
    387360     12035.6
    387400     12037.6
    387440     12039.3
    387480     12040.4
    387520     12041.6
    387560     12042.5
    387600     12043.7
    387640     12044.5
    387680     12046.4
    387720     12047.8
    387760     12047.1
    387800     12048.5
    387840     12053.2
    387880     12051.8
    387920     12054.3
    387960       12054
    388000     12058.3
    388040     12057.9
    388080     12059.5
    388120     12059.9
    388160     12060.4
    388200     12062.3
    388240     12064.1
    388280     12065.2
    388320     12066.4
    388360     12067.2
    388400     12068.5
    388440     12069.2
    388480     12071.2
    388520     12072.5
    388560     12071.9
    388600     12073.3
    388640     12077.9
    388680     12076.6
    388720       12079
    388760     12078.8
    388800     12083.1
    388840     12082.7
    388880     12084.3
    388920     12084.7
    388960     12085.3
    389000     12087.2
    389040     12088.9
    389080       12090
    389120     12091.2
    389160       12092
    389200     12093.3
    389240       12094
    389280     12096.1
    389320     12097.3
    389360     12096.6
    389400     12098.2
    389440     12102.7
    389480     12101.4
    389520     12103.8
    389560     12103.6
    389600     12107.9
    389640     12107.5
    389680     12109.1
    389720     12109.4
    389760       12110
    389800       12112
    389840     12113.7
    389880     12114.8
    389920       12116
    389960     12116.7
    390000     12118.1
    390040     12118.8
    390080     12120.9
    390120     12122.1
    390160     12121.5
    390200       12123
    390240     12127.5
    390280     12126.1
    390320     12128.5
    390360     12128.3
    390400     12132.6
    390440     12132.3
    390480     12133.9
    390520     12134.2
    390560     12134.8
    390600     12136.8
    390640     12138.5
    390680     12139.5
    390720     12140.8
    390760     12141.5
    390800     12142.9
    390840     12143.6
    390880     12145.6
    390920     12146.9
    390960     12146.3
    391000     12147.7
    391040     12152.3
    391080       12151
    391120     12153.3
    391160     12153.1
    391200     12157.5
    391240     12157.1
    391280     12158.7
    391320       12159
    391360     12159.6
    391400     12161.5
    391440     12163.3
    391480     12164.3
    391520     12165.5
    391560     12166.3
    391600     12167.6
    391640     12168.3
    391680     12170.4
    391720     12171.7
    391760     12171.1
    391800     12172.5
    391840     12177.1
    391880     12175.8
    391920     12178.1
    391960     12177.8
    392000     12182.2
    392040     12181.9
    392080     12183.5
    392120     12183.8
    392160     12184.4
    392200     12186.4
    392240     12188.2
    392280     12189.1
    392320     12190.3
    392360     12191.1
    392400     12192.4
    392440     12193.1
    392480     12195.1
    392520     12196.5
    392560     12195.9
    392600     12197.3
    392640     12201.9
    392680     12200.6
    392720     12202.9
    392760     12202.7
    392800       12207
    392840     12206.7
    392880     12208.2
    392920     12208.6
    392960     12209.2
    393000     12211.2
    393040       12213
    393080     12213.9
    393120     12215.1
    393160     12215.9
    393200     12217.2
    393240     12217.9
    393280       12220
    393320     12221.2
    393360     12220.7
    393400       12222
    393440     12226.7
    393480     12225.4
    393520     12227.7
    393560     12227.5
    393600     12231.8
    393640     12231.6
    393680       12233
    393720     12233.4
    393760       12234
    393800     12235.9
    393840     12237.7
    393880     12238.6
    393920     12239.9
    393960     12240.7
    394000       12242
    394040     12242.7
    394080     12244.7
    394120       12246
    394160     12245.5
    394200     12246.8
    394240     12251.5
    394280     12250.3
    394320     12252.5
    394360     12252.2
    394400     12256.6
    394440     12256.4
    394480     12257.8
    394520     12258.2
    394560     12258.8
    394600     12260.8
    394640     12262.5
    394680     12263.5
    394720     12264.7
    394760     12265.5
    394800     12266.9
    394840     12267.5
    394880     12269.6
    394920     12270.8
    394960     12270.4
    395000     12271.7
    395040     12276.4
    395080     12275.1
    395120     12277.4
    395160       12277
    395200     12281.5
    395240     12281.3
    395280     12282.6
    395320       12283
    395360     12283.6
    395400     12285.5
    395440     12287.3
    395480     12288.3
    395520     12289.5
    395560     12290.3
    395600     12291.8
    395640     12292.3
    395680     12294.4
    395720     12295.6
    395760     12295.2
    395800     12296.5
    395840     12301.2
    395880     12299.9
    395920     12302.1
    395960     12301.9
    396000     12306.3
    396040       12306
    396080     12307.5
    396120     12307.9
    396160     12308.5
    396200     12310.4
    396240     12312.2
    396280     12313.1
    396320     12314.3
    396360     12315.2
    396400     12316.6
    396440     12317.2
    396480     12319.2
    396520     12320.5
    396560       12320
    396600     12321.3
    396640       12326
    396680     12324.9
    396720       12327
    396760     12326.7
    396800     12331.1
    396840     12330.9
    396880     12332.4
    396920     12332.8
    396960     12333.4
    397000     12335.3
    397040     12337.1
    397080     12338.1
    397120     12339.1
    397160       12340
    397200     12341.4
    397240     12342.1
    397280       12344
    397320     12345.3
    397360     12344.9
    397400     12346.1
    397440     12350.8
    397480     12349.7
    397520     12351.8
    397560     12351.5
    397600       12356
    397640     12355.7
    397680     12357.2
    397720     12357.6
    397760     12358.3
    397800     12360.1
    397840     12361.9
    397880     12362.9
    397920     12363.9
    397960     12364.8
    398000     12366.3
    398040     12366.9
    398080     12368.8
    398120     12370.1
    398160     12369.7
    398200     12370.9
    398240     12375.7
    398280     12374.5
    398320     12376.6
    398360     12376.3
    398400     12380.9
    398440     12380.6
    398480       12382
    398520     12382.4
    398560     12383.1
    398600     12384.9
    398640     12386.8
    398680     12387.8
    398720     12388.8
    398760     12389.7
    398800     12391.1
    398840     12391.7
    398880     12393.7
    398920     12394.9
    398960     12394.5
    399000     12395.8
    399040     12400.5
    399080     12399.3
    399120     12401.5
    399160     12401.1
    399200     12405.6
    399240     12405.4
    399280     12406.7
    399320     12407.3
    399360     12407.9
    399400     12409.7
    399440     12411.6
    399480     12412.6
    399520     12413.5
    399560     12414.5
    399600     12415.9
    399640     12416.5
    399680     12418.4
    399720     12419.8
    399760     12419.3
    399800     12420.5
    399840     12425.3
    399880     12424.1
    399920     12426.2
    399960     12425.9
    400000     12430.4
    400040     12430.2
    400080     12431.6
    400120     12432.1
    400160     12432.7
    400200     12434.4
    400240     12436.3
    400280     12437.4
    400320     12438.3
    400360     12439.2
    400400     12440.7
    400440     12441.3
    400480     12443.2
    400520     12444.5
    400560     12444.1
    400600     12445.4
    400640     12450.1
    400680     12448.8
    400720       12451
    400760     12450.8
    400800     12455.2
    400840       12455
    400880     12456.4
    400920     12456.8
    400960     12457.4
    401000     12459.3
    401040     12461.1
    401080     12462.2
    401120     12463.1
    401160       12464
    401200     12465.5
    401240     12466.1
    401280       12468
    401320     12469.3
    401360     12468.9
    401400     12470.2
    401440     12474.9
    401480     12473.6
    401520     12475.8
    401560     12475.4
    401600     12479.9
    401640     12479.8
    401680     12481.1
    401720     12481.6
    401760     12482.1
    401800       12484
    401840     12485.8
    401880       12487
    401920     12487.9
    401960     12488.7
    402000     12490.1
    402040     12490.8
    402080     12492.8
    402120       12494
    402160     12493.6
    402200       12495
    402240     12499.6
    402280     12498.3
    402320     12500.6
    402360     12500.2
    402400     12504.7
    402440     12504.6
    402480     12505.9
    402520     12506.3
    402560       12507
    402600     12508.8
    402640     12510.6
    402680     12511.8
    402720     12512.7
    402760     12513.5
    402800     12514.9
    402840     12515.7
    402880     12517.6
    402920     12518.9
    402960     12518.4
    403000     12519.7
    403040     12524.4
    403080     12523.1
    403120     12525.3
    403160     12524.9
    403200     12529.4
    403240     12529.3
    403280     12530.7
    403320     12531.1
    403360     12531.7
    403400     12533.6
    403440     12535.5
    403480     12536.5
    403520     12537.5
    403560     12538.2
    403600     12539.7
    403640     12540.4
    403680     12542.4
    403720     12543.6
    403760     12543.2
    403800     12544.5
    403840     12549.1
    403880     12547.9
    403920     12550.1
    403960     12549.7
    404000     12554.2
    404040     12554.1
    404080     12555.4
    404120     12555.8
    404160     12556.5
    404200     12558.3
    404240     12560.2
    404280     12561.2
    404320     12562.2
    404360     12562.9
    404400     12564.5
    404440     12565.1
    404480     12567.1
    404520     12568.3
    404560     12567.9
    404600     12569.2
    404640     12573.8
    404680     12572.6
    404720     12574.9
    404760     12574.3
    404800     12578.9
    404840     12578.8
    404880     12580.2
    404920     12580.5
    404960     12581.2
    405000       12583
    405040     12584.9
    405080       12586
    405120     12586.9
    405160     12587.7
    405200     12589.2
    405240     12589.9
    405280     12591.8
    405320       12593
    405360     12592.6
    405400       12594
    405440     12598.6
    405480     12597.3
    405520     12599.6
    405560       12599
    405600     12603.7
    405640     12603.5
    405680       12605
    405720     12605.3
    405760       12606
    405800     12607.7
    405840     12609.6
    405880     12610.8
    405920     12611.7
    405960     12612.4
    406000     12613.9
    406040     12614.6
    406080     12616.5
    406120     12617.7
    406160     12617.3
    406200     12618.7
    406240     12623.4
    406280     12622.1
    406320     12624.3
    406360     12623.7
    406400     12628.5
    406440     12628.2
    406480     12629.7
    406520       12630
    406560     12630.7
    406600     12632.5
    406640     12634.4
    406680     12635.5
    406720     12636.4
    406760     12637.2
    406800     12638.6
    406840     12639.3
    406880     12641.3
    406920     12642.5
    406960     12642.1
    407000     12643.5
    407040     12648.1
    407080     12646.8
    407120       12649
    407160     12648.4
    407200     12653.2
    407240       12653
    407280     12654.4
    407320     12654.8
    407360     12655.5
    407400     12657.1
    407440     12659.1
    407480     12660.2
    407520     12661.1
    407560       12662
    407600     12663.3
    407640       12664
    407680     12666.1
    407720     12667.2
    407760     12666.8
    407800     12668.2
    407840     12672.8
    407880     12671.5
    407920     12673.7
    407960     12673.2
    408000       12678
    408040     12677.8
    408080     12679.1
    408120     12679.5
    408160     12680.2
    408200     12681.9
    408240     12683.9
    408280       12685
    408320     12685.9
    408360     12686.7
    408400     12688.2
    408440     12688.7
    408480     12690.8
    408520     12691.9
    408560     12691.5
    408600       12693
    408640     12697.5
    408680     12696.2
    408720     12698.5
    408760     12697.9
    408800     12702.8
    408840     12702.5
    408880     12703.9
    408920     12704.3
    408960     12704.8
    409000     12706.6
    409040     12708.6
    409080     12709.8
    409120     12710.6
    409160     12711.5
    409200     12712.9
    409240     12713.5
    409280     12715.5
    409320     12716.8
    409360     12716.2
    409400     12717.7
    409440     12722.2
    409480     12720.9
    409520     12723.2
    409560     12722.7
    409600     12727.6
    409640     12727.2
    409680     12728.6
    409720       12729
    409760     12729.6
    409800     12731.4
    409840     12733.3
    409880     12734.5
    409920     12735.4
    409960     12736.2
    410000     12737.6
    410040     12738.3
    410080     12740.3
    410120     12741.5
    410160     12740.9
    410200     12742.5
    410240     12746.9
    410280     12745.5
    410320     12747.9
    410360     12747.4
    410400     12752.3
    410440     12751.9
    410480     12753.3
    410520     12753.7
    410560     12754.3
    410600     12756.1
    410640       12758
    410680     12759.2
    410720     12760.1
    410760     12760.9
    410800     12762.3
    410840       12763
    410880       12765
    410920     12766.2
    410960     12765.6
    411000     12767.2
    411040     12771.6
    411080     12770.2
    411120     12772.5
    411160     12772.2
    411200       12777
    411240     12776.6
    411280       12778
    411320     12778.5
    411360     12778.9
    411400     12780.8
    411440     12782.7
    411480       12784
    411520     12784.7
    411560     12785.6
    411600       12787
    411640     12787.6
    411680     12789.7
    411720       12791
    411760     12790.4
    411800     12791.9
    411840     12796.3
    411880     12794.9
    411920     12797.3
    411960     12796.9
    412000     12801.8
    412040     12801.3
    412080     12802.7
    412120     12803.2
    412160     12803.6
    412200     12805.5
    412240     12807.4
    412280     12808.6
    412320     12809.4
    412360     12810.4
    412400     12811.8
    412440     12812.3
    412480     12814.3
    412520     12815.7
    412560     12815.1
    412600     12816.6
    412640     12821.1
    412680     12819.6
    412720       12822
    412760     12821.7
    412800     12826.5
    412840       12826
    412880     12827.4
    412920     12827.9
    412960     12828.3
    413000     12830.2
    413040     12832.1
    413080     12833.3
    413120     12834.1
    413160       12835
    413200     12836.6
    413240       12837
    413280       12839
    413320     12840.4
    413360     12839.8
    413400     12841.3
    413440     12845.8
    413480     12844.3
    413520     12846.7
    413560     12846.4
    413600     12851.2
    413640     12850.6
    413680       12852
    413720     12852.7
    413760     12853.1
    413800     12854.9
    413840     12856.8
    413880       12858
    413920     12858.9
    413960     12859.7
    414000     12861.4
    414040     12861.7
    414080     12863.8
    414120     12865.1
    414160     12864.6
    414200       12866
    414240     12870.5
    414280       12869
    414320     12871.5
    414360     12871.2
    414400       12876
    414440     12875.4
    414480     12876.7
    414520     12877.4
    414560     12877.8
    414600     12879.6
    414640     12881.5
    414680     12882.8
    414720     12883.6
    414760     12884.5
    414800     12886.1
    414840     12886.4
    414880     12888.5
    414920     12889.9
    414960     12889.4
    415000     12890.7
    415040     12895.2
    415080     12893.7
    415120     12896.2
    415160     12895.9
    415200     12900.8
    415240     12900.1
    415280     12901.4
    415320     12902.2
    415360     12902.6
    415400     12904.4
    415440     12906.3
    415480     12907.6
    415520     12908.4
    415560     12909.2
    415600     12910.8
    415640     12911.2
    415680     12913.2
    415720     12914.7
    415760     12914.2
    415800     12915.4
    415840       12920
    415880     12918.5
    415920       12921
    415960     12920.8
    416000     12925.6
    416040     12924.9
    416080     12926.3
    416120       12927
    416160     12927.4
    416200     12929.2
    416240       12931
    416280     12932.4
    416320     12933.2
    416360       12934
    416400     12935.6
    416440       12936
    416480     12938.1
    416520     12939.5
    416560     12938.9
    416600     12940.2
    416640     12944.8
    416680     12943.3
    416720     12945.8
    416760     12945.6
    416800     12950.3
    416840     12949.7
    416880       12951
    416920     12951.8
    416960     12952.2
    417000       12954
    417040     12955.8
    417080     12957.1
    417120     12957.9
    417160     12958.8
    417200     12960.3
    417240     12960.8
    417280     12962.9
    417320     12964.2
    417360     12963.7
    417400     12964.9
    417440     12969.6
    417480       12968
    417520     12970.6
    417560     12970.3
    417600       12975
    417640     12974.3
    417680     12975.8
    417720     12976.5
    417760     12976.9
    417800     12978.6
    417840     12980.6
    417880     12981.8
    417920     12982.8
    417960     12983.6
    418000       12985
    418040     12985.5
    418080     12987.6
    418120       12989
    418160     12988.5
    418200     12989.7
    418240     12994.4
    418280     12992.8
    418320     12995.4
    418360     12995.1
    418400     12999.7
    418440     12999.1
    418480     13000.5
    418520     13001.3
    418560     13001.7
    418600     13003.3
    418640     13005.3
    418680     13006.6
    418720     13007.5
    418760     13008.3
    418800     13009.8
    418840     13010.3
    418880     13012.3
    418920     13013.8
    418960     13013.2
    419000     13014.4
    419040     13019.1
    419080     13017.6
    419120     13020.3
    419160     13019.8
    419200     13024.5
    419240     13023.9
    419280     13025.3
    419320     13026.1
    419360     13026.5
    419400     13028.2
    419440     13030.2
    419480     13031.4
    419520     13032.3
    419560       13033
    419600     13034.6
    419640     13035.1
    419680     13037.1
    419720     13038.6
    419760       13038
    419800     13039.2
    419840       13044
    419880     13042.4
    419920       13045
    419960     13044.6
    420000     13049.3
    420040     13048.7
    420080     13050.1
    420120     13050.9
    420160     13051.3
    420200     13052.9
    420240       13055
    420280     13056.2
    420320     13057.1
    420360     13057.8
    420400     13059.5
    420440     13059.9
    420480     13061.9
    420520     13063.3
    420560     13062.7
    420600     13063.9
    420640     13068.7
    420680     13067.1
    420720     13069.8
    420760     13069.4
    420800     13074.1
    420840     13073.6
    420880     13074.9
    420920     13075.8
    420960     13076.1
    421000     13077.7
    421040     13079.8
    421080       13081
    421120     13081.9
    421160     13082.6
    421200     13084.3
    421240     13084.6
    421280     13086.6
    421320     13088.1
    421360     13087.5
    421400     13088.7
    421440     13093.5
    421480     13091.9
    421520     13094.6
    421560     13094.2
    421600     13098.8
    421640     13098.4
    421680     13099.6
    421720     13100.5
    421760     13100.9
    421800     13102.5
    421840     13104.5
    421880     13105.7
    421920     13106.7
    421960     13107.2
    422000     13109.1
    422040     13109.5
    422080     13111.4
    422120     13112.8
    422160     13112.3
    422200     13113.5
    422240     13118.2
    422280     13116.6
    422320     13119.4
    422360     13118.9
    422400     13123.6
    422440     13123.2
    422480     13124.5
    422520     13125.2
    422560     13125.6
    422600     13127.3
    422640     13129.2
    422680     13130.4
    422720     13131.5
    422760       13132
    422800     13133.8
    422840     13134.2
    422880     13136.1
    422920     13137.5
    422960       13137
    423000     13138.3
    423040       13143
    423080     13141.3
    423120     13144.2
    423160     13143.7
    423200     13148.4
    423240       13148
    423280     13149.2
    423320       13150
    423360     13150.4
    423400     13152.1
    423440       13154
    423480     13155.2
    423520     13156.3
    423560     13156.8
    423600     13158.6
    423640       13159
    423680     13160.9
    423720     13162.2
    423760     13161.7
    423800     13163.1
    423840     13167.8
    423880     13166.1
    423920       13169
    423960     13168.4
    424000     13173.3
    424040     13172.7
    424080       13174
    424120     13174.8
    424160     13175.2
    424200     13176.8
    424240     13178.8
    424280       13180
    424320     13181.1
    424360     13181.5
    424400     13183.4
    424440     13183.7
    424480     13185.7
    424520       13187
    424560     13186.5
    424600     13187.9
    424640     13192.6
    424680     13190.9
    424720     13193.8
    424760     13193.2
    424800       13198
    424840     13197.5
    424880     13198.7
    424920     13199.5
    424960       13200
    425000     13201.6
    425040     13203.6
    425080     13204.7
    425120     13205.8
    425160     13206.3
    425200     13208.2
    425240     13208.5
    425280     13210.5
    425320     13211.7
    425360     13211.3
    425400     13212.6
    425440     13217.3
    425480     13215.7
    425520     13218.6
    425560     13217.9
    425600     13222.7
    425640     13222.3
    425680     13223.5
    425720     13224.3
    425760     13224.8
    425800     13226.4
    425840     13228.4
    425880     13229.5
    425920     13230.6
    425960       13231
    426000     13233.1
    426040     13233.3
    426080     13235.3
    426120     13236.6
    426160     13236.2
    426200     13237.5
    426240     13242.1
    426280     13240.5
    426320     13243.3
    426360     13242.7
    426400     13247.6
    426440     13247.1
    426480     13248.3
    426520     13249.2
    426560     13249.6
    426600     13251.2
    426640     13253.3
    426680     13254.3
    426720     13255.4
    426760     13255.8
    426800     13257.8
    426840       13258
    426880     13260.1
    426920     13261.3
    426960     13260.9
    427000     13262.3
    427040     13266.9
    427080     13265.3
    427120     13268.1
    427160     13267.4
    427200     13272.3
    427240     13271.9
    427280     13273.1
    427320     13273.9
    427360     13274.3
    427400     13276.1
    427440     13278.1
    427480     13279.1
    427520     13280.2
    427560     13280.6
    427600     13282.6
    427640     13282.8
    427680     13284.9
    427720     13286.1
    427760     13285.6
    427800     13287.1
    427840     13291.7
    427880     13290.1
    427920     13292.9
    427960     13292.2
    428000     13297.1
    428040     13296.6
    428080     13297.9
    428120     13298.7
    428160     13299.1
    428200     13300.8
    428240     13302.9
    428280     13303.9
    428320       13305
    428360     13305.4
    428400     13307.3
    428440     13307.6
    428480     13309.6
    428520     13310.9
    428560     13310.5
    428600     13311.8
    428640     13316.5
    428680     13314.9
    428720     13317.7
    428760     13317.1
    428800     13321.9
    428840     13321.5
    428880     13322.7
    428920     13323.4
    428960     13323.9
    429000     13325.6
    429040     13327.6
    429080     13328.6
    429120     13329.8
    429160     13330.2
    429200     13332.2
    429240     13332.3
    429280     13334.4
    429320     13335.7
    429360     13335.3
    429400     13336.6
    429440     13341.3
    429480     13339.6
    429520     13342.5
    429560     13341.8
    429600     13346.7
    429640     13346.3
    429680     13347.5
    429720     13348.2
    429760     13348.7
    429800     13350.4
    429840     13352.4
    429880     13353.4
    429920     13354.6
    429960     13354.9
    430000     13356.8
    430040     13357.1
    430080     13359.2
    430120     13360.5
    430160       13360
    430200     13361.4
    430240     13366.1
    430280     13364.4
    430320     13367.2
    430360     13366.5
    430400     13371.5
    430440     13371.1
    430480     13372.3
    430520       13373
    430560     13373.6
    430600     13375.1
    430640     13377.1
    430680     13378.2
    430720     13379.4
    430760     13379.6
    430800     13381.7
    430840     13381.8
    430880       13384
    430920     13385.3
    430960     13384.7
    431000     13386.2
    431040     13390.9
    431080     13389.1
    431120     13391.9
    431160     13391.3
    431200     13396.3
    431240     13395.8
    431280       13397
    431320     13397.8
    431360     13398.4
    431400     13399.9
    431440     13401.8
    431480       13403
    431520     13404.2
    431560     13404.4
    431600     13406.4
    431640     13406.5
    431680     13408.8
    431720       13410
    431760     13409.5
    431800       13411
    431840     13415.7
    431880     13413.9
    431920     13416.8
    431960     13416.1
    432000     13421.1
    432040     13420.6
    432080     13421.9
    432120     13422.7
    432160     13423.2
    432200     13424.8
    432240     13426.7
    432280     13427.8
    432320     13429.1
    432360     13429.3
    432400     13431.3
    432440     13431.4
    432480     13433.6
    432520     13434.8
    432560     13434.2
    432600     13435.9
    432640     13440.5
    432680     13438.7
    432720     13441.5
    432760     13440.8
    432800     13445.9
    432840     13445.5
    432880     13446.7
    432920     13447.5
    432960     13448.1
    433000     13449.5
    433040     13451.5
    433080     13452.6
    433120     13453.9
    433160       13454
    433200     13456.1
    433240     13456.2
    433280     13458.4
    433320     13459.6
    433360       13459
    433400     13460.7
    433440     13465.4
    433480     13463.5
    433520     13466.3
    433560     13465.7
    433600     13470.7
    433640     13470.4
    433680     13471.4
    433720     13472.4
    433760     13472.9
    433800     13474.3
    433840     13476.3
    433880     13477.4
    433920     13478.7
    433960     13478.9
    434000       13481
    434040       13481
    434080     13483.2
    434120     13484.4
    434160     13483.8
    434200     13485.5
    434240     13490.2
    434280     13488.3
    434320     13491.2
    434360     13490.4
    434400     13495.6
    434440     13495.2
    434480     13496.3
    434520     13497.2
    434560     13497.7
    434600     13499.1
    434640     13501.1
    434680     13502.2
    434720     13503.5
    434760     13503.8
    434800     13505.8
    434840     13505.8
    434880     13508.1
    434920     13509.2
    434960     13508.6
    435000     13510.3
    435040     13514.9
    435080     13513.1
    435120       13516
    435160     13515.3
    435200     13520.4
    435240       13520
    435280     13521.1
    435320       13522
    435360     13522.5
    435400       13524
    435440       13526
    435480     13526.9
    435520     13528.4
    435560     13528.7
    435600     13530.6
    435640     13530.7
    435680     13532.8
    435720     13534.1
    435760     13533.5
    435800     13535.2
    435840     13539.8
    435880     13537.9
    435920     13540.8
    435960       13540
    436000     13545.2
    436040     13544.9
    436080       13546
    436120     13546.8
    436160     13547.3
    436200     13548.8
    436240     13550.8
    436280     13551.7
    436320     13553.2
    436360     13553.5
    436400     13555.5
    436440     13555.5
    436480     13557.7
    436520     13558.9
    436560     13558.3
    436600       13560
    436640     13564.5
    436680     13562.7
    436720     13565.6
    436760     13564.8
    436800     13570.1
    436840     13569.8
    436880     13570.8
    436920     13571.6
    436960     13572.1
    437000     13573.6
    437040     13575.7
    437080     13576.6
    437120     13578.1
    437160     13578.3
    437200     13580.3
    437240     13580.2
    437280     13582.5
    437320     13583.8
    437360     13583.2
    437400     13584.8
    437440     13589.4
    437480     13587.5
    437520     13590.3
    437560     13589.7
    437600     13594.9
    437640     13594.5
    437680     13595.6
    437720     13596.5
    437760     13596.9
    437800     13598.4
    437840     13600.4
    437880     13601.4
    437920       13603
    437960     13603.1
    438000     13605.2
    438040     13605.1
    438080     13607.4
    438120     13608.6
    438160     13608.1
    438200     13609.6
    438240     13614.3
    438280     13612.4
    438320     13615.1
    438360     13614.5
    438400     13619.7
    438440     13619.4
    438480     13620.5
    438520     13621.4
    438560     13621.8
    438600     13623.3
    438640     13625.3
    438680     13626.3
    438720     13627.9
    438760       13628
    438800       13630
    438840     13629.9
    438880     13632.2
    438920     13633.5
    438960     13632.9
    439000     13634.5
    439040     13639.1
    439080     13637.2
    439120       13640
    439160     13639.4
    439200     13644.5
    439240     13644.2
    439280     13645.4
    439320     13646.2
    439360     13646.6
    439400     13648.1
    439440     13650.1
    439480       13651
    439520     13652.7
    439560     13652.9
    439600     13654.9
    439640     13654.7
    439680       13657
    439720     13658.3
    439760     13657.7
    439800     13659.3
    439840     13663.9
    439880       13662
    439920     13664.9
    439960     13664.2
    440000     13669.3
    440040       13669
    440080     13670.1
    440120       13671
    440160     13671.4
    440200       13673
    440240       13675
    440280     13675.8
    440320     13677.5
    440360     13677.7
    440400     13679.7
    440440     13679.5
    440480     13681.8
    440520     13683.1
    440560     13682.5
    440600     13684.1
    440640     13688.8
    440680     13686.8
    440720     13689.7
    440760       13689
    440800     13694.1
    440840     13693.7
    440880     13694.9
    440920     13695.7
    440960     13696.2
    441000     13697.8
    441040     13699.7
    441080     13700.5
    441120     13702.3
    441160     13702.5
    441200     13704.4
    441240     13704.3
    441280     13706.6
    441320     13707.8
    441360     13707.3
    441400     13708.8
    441440     13713.5
    441480     13711.5
    441520     13714.4
    441560     13713.8
    441600     13718.8
    441640     13718.4
    441680     13719.8
    441720     13720.5
    441760     13720.9
    441800     13722.5
    441840     13724.4
    441880     13725.4
    441920     13727.2
    441960     13727.2
    442000     13729.2
    442040     13729.1
    442080     13731.3
    442120     13732.6
    442160       13732
    442200     13733.6
    442240     13738.3
    442280     13736.3
    442320     13739.2
    442360     13738.6
    442400     13743.6
    442440     13743.1
    442480     13744.6
    442520     13745.3
    442560     13745.7
    442600     13747.3
    442640     13749.2
    442680     13750.2
    442720       13752
    442760     13751.9
    442800       13754
    442840     13753.8
    442880     13756.1
    442920     13757.3
    442960     13756.8
    443000     13758.5
    443040     13763.1
    443080     13761.1
    443120       13764
    443160     13763.4
    443200     13768.4
    443240     13767.9
    443280     13769.5
    443320     13770.1
    443360     13770.4
    443400     13772.1
    443440       13774
    443480       13775
    443520     13776.8
    443560     13776.7
    443600     13778.8
    443640     13778.6
    443680     13780.9
    443720     13782.1
    443760     13781.6
    443800     13783.3
    443840     13787.9
    443880     13785.9
    443920     13788.8
    443960     13788.2
    444000     13793.2
    444040     13792.8
    444080     13794.2
    444120     13794.8
    444160     13795.2
    444200       13797
    444240     13798.8
    444280     13799.7
    444320     13801.6
    444360     13801.4
    444400     13803.6
    444440     13803.3
    444480     13805.7
    444520     13806.9
    444560     13806.4
    444600     13808.1
    444640     13812.6
    444680     13810.7
    444720     13813.6
    444760     13812.9
    444800     13817.9
    444840     13817.5
    444880     13818.9
    444920     13819.6
    444960     13819.9
    445000     13821.7
    445040     13823.5
    445080     13824.4
    445120     13826.3
    445160     13826.3
    445200     13828.2
    445240     13828.1
    445280     13830.4
    445320     13831.7
    445360     13831.1
    445400     13832.8
    445440     13837.3
    445480     13835.5
    445520     13838.4
    445560     13837.6
    445600     13842.7
    445640     13842.2
    445680     13843.7
    445720     13844.4
    445760     13844.7
    445800     13846.4
    445840     13848.3
    445880     13849.2
    445920     13851.1
    445960       13851
    446000       13853
    446040     13852.9
    446080     13855.1
    446120     13856.5
    446160     13855.9
    446200     13857.6
    446240     13862.2
    446280     13860.3
    446320     13863.2
    446360     13862.4
    446400     13867.5
    446440       13867
    446480     13868.4
    446520     13869.2
    446560     13869.4
    446600     13871.1
    446640     13873.1
    446680     13873.9
    446720     13875.8
    446760     13875.9
    446800     13877.8
    446840     13877.7
    446880     13879.8
    446920     13881.2
    446960     13880.7
    447000     13882.3
    447040     13886.9
    447080       13885
    447120     13887.9
    447160     13887.1
    447200     13892.2
    447240     13891.8
    447280     13893.2
    447320       13894
    447360     13894.1
    447400     13895.9
    447440     13897.9
    447480     13898.7
    447520     13900.6
    447560     13900.6
    447600     13902.5
    447640     13902.4
    447680     13904.7
    447720       13906
    447760     13905.5
    447800       13907
    447840     13911.6
    447880     13909.8
    447920     13912.7
    447960     13911.9
    448000       13917
    448040     13916.5
    448080     13917.9
    448120     13918.7
    448160     13918.9
    448200     13920.7
    448240     13922.6
    448280     13923.4
    448320     13925.4
    448360     13925.4
    448400     13927.3
    448440     13927.3
    448480     13929.5
    448520     13930.7
    448560     13930.3
    448600     13931.8
    448640     13936.4
    448680     13934.5
    448720     13937.4
    448760     13936.6
    448800     13941.8
    448840     13941.3
    448880     13942.7
    448920     13943.5
    448960     13943.6
    449000     13945.4
    449040     13947.3
    449080     13948.1
    449120       13950
    449160     13950.2
    449200     13952.1
    449240       13952
    449280     13954.2
    449320     13955.5
    449360       13955
    449400     13956.6
    449440     13961.1
    449480     13959.3
    449520     13962.3
    449560     13961.4
    449600     13966.5
    449640     13966.1
    449680     13967.4
    449720     13968.2
    449760     13968.4
    449800     13970.1
    449840     13972.1
    449880     13972.8
    449920     13974.8
    449960     13974.9
    450000     13976.8
    450040     13976.8
    450080     13978.9
    450120     13980.2
    450160     13979.7
    450200     13981.3
    450240     13985.8
    450280       13984
    450320       13987
    450360     13986.1
    450400     13991.3
    450440     13990.8
    450480     13992.1
    450520       13993
    450560     13993.1
    450600     13994.9
    450640     13996.8
    450680     13997.6
    450720     13999.6
    450760     13999.7
    450800     14001.5
    450840     14001.6
    450880     14003.6
    450920       14005
    450960     14004.4
    451000     14006.1
    451040     14010.6
    451080     14008.8
    451120     14011.7
    451160     14010.9
    451200       14016
    451240     14015.6
    451280     14016.8
    451320     14017.7
    451360       14018
    451400     14019.7
    451440     14021.6
    451480     14022.4
    451520     14024.3
    451560     14024.6
    451600     14026.3
    451640     14026.4
    451680     14028.5
    451720     14029.8
    451760     14029.3
    451800     14030.9
    451840     14035.4
    451880     14033.6
    451920     14036.5
    451960     14035.7
    452000     14040.8
    452040     14040.4
    452080     14041.6
    452120     14042.5
    452160     14042.7
    452200     14044.4
    452240     14046.4
    452280     14047.2
    452320     14049.1
    452360     14049.5
    452400     14051.1
    452440     14051.2
    452480     14053.3
    452520     14054.6
    452560     14054.1
    452600     14055.7
    452640     14060.2
    452680     14058.4
    452720     14061.2
    452760     14060.5
    452800     14065.6
    452840     14065.2
    452880     14066.4
    452920     14067.3
    452960     14067.5
    453000     14069.1
    453040     14071.2
    453080     14071.9
    453120     14073.9
    453160     14074.3
    453200     14075.9
    453240       14076
    453280     14078.2
    453320     14079.4
    453360     14078.8
    453400     14080.4
    453440     14085.1
    453480     14083.2
    453520       14086
    453560     14085.3
    453600     14090.3
    453640     14089.9
    453680     14091.2
    453720       14092
    453760     14092.3
    453800       14094
    453840     14095.9
    453880     14096.8
    453920     14098.7
    453960       14099
    454000     14100.7
    454040     14100.8
    454080     14102.9
    454120     14104.2
    454160     14103.6
    454200     14105.1
    454240     14109.8
    454280       14108
    454320     14110.7
    454360       14110
    454400     14115.1
    454440     14114.7
    454480     14115.9
    454520     14116.8
    454560     14117.1
    454600     14118.7
    454640     14120.7
    454680     14121.6
    454720     14123.5
    454760     14123.8
    454800     14125.5
    454840     14125.6
    454880     14127.7
    454920       14129
    454960     14128.4
    455000     14129.9
    455040     14134.6
    455080     14132.8
    455120     14135.5
    455160     14134.7
    455200     14139.9
    455240     14139.4
    455280     14140.6
    455320     14141.6
    455360     14141.8
    455400     14143.5
    455440     14145.5
    455480     14146.3
    455520     14148.3
    455560     14148.6
    455600     14150.2
    455640     14150.2
    455680     14152.5
    455720     14153.8
    455760       14153
    455800     14154.6
    455840     14159.3
    455880     14157.6
    455920     14160.2
    455960     14159.5
    456000     14164.7
    456040     14164.2
    456080     14165.3
    456120     14166.3
    456160     14166.6
    456200     14168.3
    456240     14170.2
    456280     14171.1
    456320       14173
    456360     14173.3
    456400       14175
    456440       14175
    456480     14177.3
    456520     14178.5
    456560     14177.8
    456600     14179.4
    456640     14184.1
    456680     14182.4
    456720     14184.9
    456760     14184.3
    456800     14189.4
    456840       14189
    456880     14190.1
    456920       14191
    456960     14191.4
    457000       14193
    457040     14194.9
    457080     14195.9
    457120     14197.7
    457160     14198.1
    457200     14199.7
    457240     14199.6
    457280     14202.1
    457320     14203.2
    457360     14202.5
    457400       14204
    457440     14208.9
    457480     14207.1
    457520     14209.6
    457560       14209
    457600     14214.1
    457640     14213.7
    457680     14214.8
    457720     14215.7
    457760     14216.1
    457800     14217.8
    457840     14219.7
    457880     14220.6
    457920     14222.5
    457960     14222.7
    458000     14224.5
    458040     14224.4
    458080     14226.8
    458120       14228
    458160     14227.2
    458200     14228.7
    458240     14233.6
    458280     14231.8
    458320     14234.4
    458360     14233.7
    458400     14238.9
    458440     14238.4
    458480     14239.5
    458520     14240.5
    458560     14240.8
    458600     14242.4
    458640     14244.4
    458680     14245.4
    458720     14247.2
    458760     14247.5
    458800     14249.2
    458840     14249.1
    458880     14251.5
    458920     14252.9
    458960     14251.9
    459000     14253.4
    459040     14258.4
    459080     14256.5
    459120     14259.1
    459160     14258.4
    459200     14263.7
    459240     14263.1
    459280     14264.2
    459320     14265.2
    459360     14265.5
    459400     14267.2
    459440       14269
    459480     14270.1
    459520     14271.8
    459560     14272.1
    459600     14273.9
    459640     14273.9
    459680     14276.2
    459720     14277.6
    459760     14276.7
    459800     14278.1
    459840       14283
    459880     14281.3
    459920     14283.8
    459960     14283.1
    460000     14288.4
    460040     14287.7
    460080       14289
    460120       14290
    460160     14290.1
    460200     14291.8
    460240     14293.7
    460280     14294.9
    460320     14296.5
    460360     14296.8
    460400     14298.6
    460440     14298.6
    460480     14300.8
    460520     14302.4
    460560     14301.4
    460600     14302.9
    460640     14307.8
    460680       14306
    460720     14308.5
    460760     14307.8
    460800     14313.2
    460840     14312.4
    460880     14313.8
    460920     14314.7
    460960     14314.9
    461000     14316.6
    461040     14318.5
    461080     14319.5
    461120     14321.2
    461160     14321.5
    461200     14323.5
    461240     14323.3
    461280     14325.6
    461320     14327.2
    461360     14326.1
    461400     14327.6
    461440     14332.5
    461480     14330.8
    461520     14333.3
    461560     14332.6
    461600       14338
    461640     14337.2
    461680     14338.6
    461720     14339.4
    461760     14339.7
    461800     14341.3
    461840     14343.3
    461880     14344.3
    461920     14345.9
    461960     14346.3
    462000     14348.2
    462040     14348.1
    462080     14350.3
    462120     14351.9
    462160     14350.8
    462200     14352.4
    462240     14357.1
    462280     14355.5
    462320     14358.1
    462360     14357.3
    462400     14362.7
    462440     14361.9
    462480     14363.3
    462520     14364.2
    462560     14364.4
    462600       14366
    462640       14368
    462680       14369
    462720     14370.7
    462760     14371.1
    462800       14373
    462840     14372.7
    462880       14375
    462920     14376.6
    462960     14375.6
    463000     14377.1
    463040     14381.9
    463080     14380.2
    463120     14382.8
    463160       14382
    463200     14387.5
    463240     14386.6
    463280       14388
    463320     14388.9
    463360     14389.1
    463400     14390.7
    463440     14392.8
    463480     14393.6
    463520     14395.4
    463560     14395.7
    463600     14397.7
    463640     14397.4
    463680     14399.7
    463720     14401.4
    463760     14400.3
    463800     14401.8
    463840     14406.6
    463880     14404.9
    463920     14407.5
    463960     14406.7
    464000     14412.3
    464040     14411.3
    464080     14412.7
    464120     14413.6
    464160     14413.9
    464200     14415.5
    464240     14417.4
    464280     14418.3
    464320     14420.2
    464360     14420.4
    464400     14422.4
    464440     14422.2
    464480     14424.4
    464520     14426.1
    464560       14425
    464600     14426.5
    464640     14431.3
    464680     14429.6
    464720     14432.3
    464760     14431.4
    464800       14437
    464840       14436
    464880     14437.5
    464920     14438.2
    464960     14438.5
    465000     14440.2
    465040     14442.2
    465080     14443.1
    465120     14444.9
    465160     14445.2
    465200     14447.1
    465240     14446.9
    465280     14449.1
    465320     14450.8
    465360     14449.9
    465400     14451.3
    465440       14456
    465480     14454.3
    465520     14457.1
    465560       14456
    465600     14461.7
    465640     14460.8
    465680     14462.3
    465720       14463
    465760     14463.3
    465800       14465
    465840       14467
    465880     14467.9
    465920     14469.6
    465960     14469.9
    466000     14471.9
    466040     14471.8
    466080     14473.9
    466120     14475.6
    466160     14474.6
    466200     14476.2
    466240     14480.8
    466280     14479.1
    466320     14481.8
    466360     14480.8
    466400     14486.5
    466440     14485.6
    466480     14487.1
    466520     14487.8
    466560       14488
    466600     14489.8
    466640     14491.8
    466680     14492.8
    466720     14494.4
    466760     14494.7
    466800     14496.7
    466840     14496.6
    466880     14498.6
    466920     14500.4
    466960     14499.5
    467000       14501
    467040     14505.7
    467080     14503.9
    467120     14506.6
    467160     14505.6
    467200     14511.3
    467240     14510.3
    467280     14511.8
    467320     14512.6
    467360     14512.9
    467400     14514.6
    467440     14516.5
    467480     14517.6
    467520     14519.2
    467560     14519.5
    467600     14521.5
    467640     14521.4
    467680     14523.4
    467720     14525.2
    467760     14524.3
    467800     14525.7
    467840     14530.6
    467880     14528.8
    467920     14531.4
    467960     14530.4
    468000       14536
    468040     14535.1
    468080     14536.6
    468120     14537.4
    468160     14537.6
    468200     14539.3
    468240     14541.3
    468280     14542.4
    468320       14544
    468360     14544.3
    468400     14546.2
    468440     14546.1
    468480     14548.2
    468520       14550
    468560     14549.2
    468600     14550.6
    468640     14555.4
    468680     14553.6
    468720     14556.2
    468760     14555.1
    468800     14560.8
    468840     14559.9
    468880     14561.4
    468920     14562.1
    468960     14562.5
    469000     14564.1
    469040     14566.1
    469080     14567.1
    469120     14568.8
    469160     14569.2
    469200     14570.9
    469240     14570.9
    469280       14573
    469320     14574.9
    469360       14574
    469400     14575.4
    469440     14580.2
    469480     14578.4
    469520     14581.1
    469560     14579.9
    469600     14585.6
    469640     14584.7
    469680     14586.2
    469720       14587
    469760     14587.4
    469800     14588.9
    469840       14591
    469880     14591.9
    469920     14593.6
    469960       14594
    470000     14595.8
    470040     14595.7
    470080     14597.8
    470120     14599.8
    470160     14598.9
    470200     14600.1
    470240       14605
    470280     14603.2
    470320     14605.9
    470360     14604.7
    470400     14610.4
    470440     14609.5
    470480     14611.1
    470520     14611.8
    470560     14612.2
    470600     14613.8
    470640     14615.9
    470680     14616.8
    470720     14618.5
    470760     14618.7
    470800     14620.6
    470840     14620.6
    470880     14622.7
    470920     14624.6
    470960     14623.6
    471000       14625
    471040     14629.8
    471080     14628.1
    471120     14630.7
    471160     14629.6
    471200     14635.3
    471240     14634.3
    471280     14635.9
    471320     14636.6
    471360       14637
    471400     14638.6
    471440     14640.7
    471480     14641.6
    471520     14643.3
    471560     14643.5
    471600     14645.4
    471640     14645.4
    471680     14647.6
    471720     14649.4
    471760     14648.4
    471800     14649.7
    471840     14654.6
    471880     14652.8
    471920     14655.5
    471960     14654.5
    472000     14660.1
    472040     14659.2
    472080     14660.8
    472120     14661.3
    472160     14661.8
    472200     14663.3
    472240     14665.5
    472280     14666.4
    472320     14668.1
    472360     14668.3
    472400     14670.3
    472440     14670.2
    472480     14672.3
    472520     14674.2
    472560     14673.3
    472600     14674.5
    472640     14679.4
    472680     14677.7
    472720     14680.3
    472760     14679.3
    472800     14684.9
    472840       14684
    472880     14685.6
    472920     14686.3
    472960     14686.7
    473000     14688.1
    473040     14690.4
    473080     14691.2
    473120       14693
    473160     14693.1
    473200       14695
    473240       14695
    473280       14697
    473320       14699
    473360       14698
    473400     14699.3
    473440     14704.2
    473480     14702.5
    473520       14705
    473560     14704.1
    473600     14709.7
    473640     14708.7
    473680     14710.4
    473720       14711
    473760     14711.5
    473800       14713
    473840     14715.2
    473880     14715.9
    473920     14717.7
    473960     14717.8
    474000     14719.7
    474040     14719.9
    474080     14721.7
    474120     14723.7
    474160     14722.7
    474200       14724
    474240       14729
    474280     14727.3
    474320     14729.8
    474360     14728.9
    474400     14734.5
    474440     14733.5
    474480     14735.1
    474520     14735.7
    474560     14736.1
    474600     14737.8
    474640     14739.8
    474680     14740.6
    474720     14742.5
    474760     14742.6
    474800     14744.4
    474840     14744.6
    474880     14746.4
    474920     14748.4
    474960     14747.4
    475000     14748.7
    475040     14753.8
    475080       14752
    475120     14754.6
    475160     14753.7
    475200     14759.2
    475240     14758.2
    475280     14759.9
    475320     14760.4
    475360     14760.9
    475400     14762.5
    475440     14764.5
    475480     14765.4
    475520     14767.1
    475560     14767.4
    475600     14769.2
    475640     14769.3
    475680     14771.2
    475720     14773.2
    475760     14772.1
    475800     14773.5
    475840     14778.5
    475880     14776.8
    475920     14779.3
    475960     14778.5
    476000       14784
    476040     14782.9
    476080     14784.7
    476120     14785.2
    476160     14785.6
    476200     14787.2
    476240     14789.3
    476280     14790.1
    476320     14791.8
    476360     14792.1
    476400       14794
    476440       14794
    476480     14795.9
    476520       14798
    476560     14796.7
    476600     14798.2
    476640     14803.2
    476680     14801.4
    476720       14804
    476760     14803.3
    476800     14808.7
    476840     14807.7
    476880     14809.4
    476920       14810
    476960     14810.4
    477000       14812
    477040     14814.1
    477080     14814.9
    477120     14816.5
    477160     14816.9
    477200     14818.8
    477240     14818.8
    477280     14820.6
    477320     14822.9
    477360     14821.3
    477400     14822.9
    477440     14828.1
    477480     14826.1
    477520     14828.8
    477560     14828.1
    477600     14833.4
    477640     14832.4
    477680       14834
    477720     14834.8
    477760       14835
    477800     14836.8
    477840     14838.9
    477880     14839.7
    477920     14841.2
    477960     14841.6
    478000     14843.4
    478040     14843.5
    478080     14845.5
    478120     14847.6
    478160       14846
    478200     14847.6
    478240     14852.9
    478280     14850.9
    478320     14853.4
    478360     14852.9
    478400     14858.3
    478440     14857.1
    478480     14858.8
    478520     14859.6
    478560     14859.7
    478600     14861.5
    478640     14863.7
    478680     14864.5
    478720     14865.9
    478760     14866.4
    478800     14868.1
    478840     14868.2
    478880     14870.2
    478920     14872.4
    478960     14870.8
    479000     14872.3
    479040     14877.7
    479080     14875.5
    479120     14878.3
    479160     14877.6
    479200       14883
    479240     14881.9
    479280     14883.5
    479320     14884.2
    479360     14884.5
    479400     14886.3
    479440     14888.4
    479480     14889.3
    479520     14890.7
    479560     14891.1
    479600     14892.9
    479640       14893
    479680       14895
    479720     14897.2
    479760     14895.6
    479800       14897
    479840     14902.5
    479880     14900.4
    479920       14903
    479960     14902.4
    480000     14907.8
    480040     14906.7
    480080     14908.2
    480120     14908.9
    480160     14909.3
    480200     14911.1
    480240     14913.2
    480280     14914.2
    480320     14915.5
    480360     14915.9
    480400     14917.7
    480440     14917.8
    480480     14919.8
    480520       14922
    480560     14920.4
    480600     14921.8
    480640     14927.2
    480680     14925.1
    480720     14927.9
    480760     14927.1
    480800     14932.6
    480840     14931.5
    480880       14933
    480920     14933.7
    480960     14934.2
    481000     14935.9
    481040       14938
    481080       14939
    481120     14940.3
    481160     14940.7
    481200     14942.4
    481240     14942.5
    481280     14944.6
    481320     14946.9
    481360     14945.3
    481400     14946.5
    481440       14952
    481480       14950
    481520     14952.6
    481560     14951.9
    481600     14957.4
    481640     14956.2
    481680     14957.8
    481720     14958.5
    481760     14958.9
    481800     14960.8
    481840     14962.8
    481880     14963.8
    481920     14965.1
    481960     14965.5
    482000     14967.2
    482040     14967.3
    482080     14969.5
    482120     14971.7
    482160     14969.9
    482200     14971.3
    482240     14976.9
    482280     14974.7
    482320     14977.4
    482360     14976.7
    482400     14982.2
    482440       14981
    482480     14982.5
    482520     14983.4
    482560     14983.6
    482600     14985.5
    482640     14987.6
    482680     14988.6
    482720     14989.8
    482760     14990.1
    482800     14991.9
    482840     14992.1
    482880     14994.2
    482920     14996.4
    482960     14994.7
    483000       14996
    483040     15001.6
    483080     14999.4
    483120     15002.1
    483160     15001.5
    483200     15006.9
    483240     15005.8
    483280     15007.3
    483320     15008.2
    483360     15008.3
    483400     15010.3
    483440     15012.3
    483480     15013.3
    483520     15014.6
    483560     15014.9
    483600     15016.6
    483640     15016.9
    483680       15019
    483720     15021.2
    483760     15019.5
    483800     15020.8
    483840     15026.4
    483880     15024.2
    483920     15026.9
    483960     15026.3
    484000     15031.6
    484040     15030.6
    484080     15032.1
    484120     15032.9
    484160     15033.2
    484200     15035.1
    484240     15037.1
    484280     15038.2
    484320     15039.4
    484360     15039.6
    484400     15041.5
    484440     15041.7
    484480     15043.7
    484520     15046.1
    484560     15044.2
    484600     15045.6
    484640     15051.2
    484680       15049
    484720     15051.7
    484760       15051
    484800     15056.4
    484840     15055.5
    484880     15056.9
    484920     15057.7
    484960     15057.9
    485000       15060
    485040       15062
    485080     15062.9
    485120     15064.2
    485160     15064.4
    485200     15066.2
    485240     15066.6
    485280     15068.6
    485320     15070.8
    485360       15069
    485400     15070.5
    485440     15075.9
    485480     15073.8
    485520     15076.5
    485560     15075.7
    485600     15081.2
    485640     15080.2
    485680     15081.7
    485720     15082.5
    485760     15082.7
    485800     15084.8
    485840     15086.7
    485880     15087.6
    485920     15088.9
    485960     15089.2
    486000       15091
    486040     15091.4
    486080     15093.3
    486120     15095.6
    486160     15093.8
    486200     15095.3
    486240     15100.6
    486280     15098.5
    486320     15101.3
    486360     15100.5
    486400     15105.9
    486440       15105
    486480     15106.6
    486520     15107.3
    486560     15107.4
    486600     15109.6
    486640     15111.6
    486680     15112.5
    486720     15113.7
    486760       15114
    486800     15115.9
    486840     15116.1
    486880     15118.2
    486920     15120.4
    486960     15118.6
    487000     15120.1
    487040     15125.5
    487080     15123.3
    487120     15126.1
    487160     15125.3
    487200     15130.7
    487240     15129.8
    487280     15131.4
    487320       15132
    487360     15132.1
    487400     15134.4
    487440     15136.3
    487480     15137.2
    487520     15138.4
    487560     15138.8
    487600     15140.6
    487640     15140.8
    487680     15142.9
    487720     15145.2
    487760     15143.3
    487800     15144.9
    487840     15150.2
    487880       15148
    487920     15150.8
    487960       15150
    488000     15155.4
    488040     15154.6
    488080     15156.2
    488120     15156.9
    488160     15156.8
    488200     15159.1
    488240       15161
    488280       15162
    488320     15163.2
    488360     15163.6
    488400     15165.3
    488440     15165.7
    488480     15167.6
    488520       15170
    488560     15168.1
    488600     15169.6
    488640     15174.9
    488680     15172.7
    488720     15175.6
    488760     15174.8
    488800     15180.1
    488840     15179.3
    488880       15181
    488920     15181.7
    488960     15181.6
    489000       15184
    489040     15185.8
    489080     15186.7
    489120     15188.1
    489160     15188.4
    489200     15190.1
    489240     15190.6
    489280     15192.4
    489320     15194.8
    489360       15193
    489400     15194.5
    489440     15199.6
    489480     15197.5
    489520     15200.5
    489560     15199.6
    489600     15204.9
    489640     15204.2
    489680     15205.7
    489720     15206.5
    489760     15206.3
    489800     15208.7
    489840     15210.5
    489880     15211.5
    489920     15212.8
    489960     15213.3
    490000     15214.9
    490040     15215.4
    490080     15217.3
    490120     15219.6
    490160     15217.7
    490200     15219.2
    490240     15224.3
    490280     15222.3
    490320     15225.3
    490360     15224.5
    490400     15229.6
    490440       15229
    490480     15230.5
    490520     15231.4
    490560     15231.1
    490600     15233.5
    490640     15235.4
    490680     15236.3
    490720     15237.5
    490760     15238.2
    490800     15239.7
    490840       15240
    490880       15242
    490920     15244.3
    490960     15242.5
    491000     15243.9
    491040     15249.1
    491080       15247
    491120     15250.1
    491160     15249.3
    491200     15254.3
    491240     15253.8
    491280     15255.2
    491320     15256.1
    491360     15255.9
    491400     15258.3
    491440     15260.1
    491480       15261
    491520     15262.3
    491560     15262.9
    491600     15264.4
    491640     15264.6
    491680     15266.7
    491720       15269
    491760     15267.2
    491800     15268.6
    491840     15273.8
    491880     15271.8
    491920     15274.8
    491960     15274.1
    492000       15279
    492040     15278.6
    492080     15279.9
    492120     15280.9
    492160     15280.5
    492200     15283.1
    492240     15284.8
    492280     15285.7
    492320       15287
    492360     15287.7
    492400     15289.1
    492440     15289.4
    492480     15291.5
    492520     15293.8
    492560     15291.9
    492600     15293.4
    492640     15298.6
    492680     15296.5
    492720     15299.5
    492760     15298.8
    492800     15303.7
    492840     15303.3
    492880     15304.6
    492920     15305.5
    492960     15305.2
    493000     15307.8
    493040     15309.5
    493080     15310.4
    493120     15311.7
    493160     15312.4
    493200     15313.8
    493240       15314
    493280     15316.3
    493320     15318.5
    493360     15316.6
    493400     15318.2
    493440     15323.4
    493480     15321.3
    493520     15324.2
    493560     15323.5
    493600     15328.4
    493640       15328
    493680     15329.3
    493720     15330.2
    493760     15329.9
    493800     15332.5
    493840     15334.2
    493880     15335.2
    493920     15336.5
    493960     15337.1
    494000     15338.6
    494040     15338.8
    494080       15341
    494120     15343.2
    494160     15341.2
    494200     15342.9
    494240     15348.2
    494280     15346.1
    494320     15348.9
    494360     15348.2
    494400     15353.1
    494440     15352.8
    494480       15354
    494520     15354.9
    494560     15354.6
    494600     15357.3
    494640     15358.8
    494680     15359.9
    494720     15361.2
    494760     15361.8
    494800     15363.3
    494840     15363.6
    494880     15365.7
    494920       15368
    494960     15365.9
    495000     15367.6
    495040     15372.9
    495080     15370.8
    495120     15373.7
    495160       15373
    495200     15377.8
    495240     15377.6
    495280     15378.7
    495320     15379.5
    495360     15379.3
    495400       15382
    495440     15383.5
    495480     15384.7
    495520       15386
    495560     15386.6
    495600     15388.1
    495640     15388.3
    495680     15390.4
    495720     15392.8
    495760     15390.7
    495800     15392.3
    495840     15397.6
    495880     15395.6
    495920     15398.4
    495960     15397.7
    496000     15402.6
    496040     15402.4
    496080     15403.4
    496120     15404.2
    496160       15404
    496200     15406.6
    496240     15408.2
    496280     15409.3
    496320     15410.7
    496360     15411.3
    496400     15412.8
    496440     15412.9
    496480       15415
    496520     15417.5
    496560     15415.3
    496600       15417
    496640     15422.3
    496680     15420.4
    496720     15423.1
    496760     15422.4
    496800     15427.2
    496840     15427.2
    496880       15428
    496920     15428.8
    496960     15428.8
    497000     15431.3
    497040     15432.8
    497080       15434
    497120     15435.3
    497160     15435.8
    497200     15437.4
    497240     15437.5
    497280     15439.7
    497320     15442.1
    497360       15440
    497400     15441.6
    497440       15447
    497480       15445
    497520     15447.7
    497560       15447
    497600     15451.9
    497640     15451.9
    497680     15452.7
    497720     15453.5
    497760     15453.4
    497800     15455.8
    497840     15457.5
    497880     15458.8
    497920     15459.9
    497960     15460.5
    498000       15462
    498040     15462.3
    498080     15464.2
    498120     15466.7
    498160     15464.5
    498200     15466.2
    498240     15471.6
    498280     15469.6
    498320     15472.3
    498360     15471.7
    498400     15476.6
    498440     15476.4
    498480     15477.4
    498520     15478.1
    498560     15478.1
    498600     15480.5
    498640     15482.2
    498680     15483.4
    498720     15484.6
    498760     15485.1
    498800     15486.8
    498840     15486.9
    498880     15488.9
    498920     15491.4
    498960     15489.2
    499000     15490.9
    499040     15496.3
    499080     15494.3
    499120     15496.8
    499160     15496.4
    499200     15501.2
    499240       15501
    499280       15502
    499320     15502.7
    499360     15502.7
    499400     15505.1
    499440     15506.9
    499480     15508.1
    499520     15509.2
    499560     15509.7
    499600     15511.5
    499640     15511.6
    499680     15513.6
    499720       15516
    499760     15513.8
    499800     15515.7
    499840     15520.9
    499880       15519
    499920     15521.5
    499960     15521.1
    500000     15525.9
    500040     15525.7
    500080     15526.6
    500120     15527.3
    500160     15527.3
    500200     15529.7
    500240     15531.6
    500280     15532.7
    500320     15533.9
    500360     15534.4
    500400       15536
    500440     15536.3
    500480     15538.2
    500520     15540.6
    500560     15538.5
    500600     15540.4
    500640     15545.6
    500680     15543.6
    500720     15546.2
    500760     15545.8
    500800     15550.6
    500840     15550.3
    500880     15551.3
    500920       15552
    500960       15552
    501000     15554.4
    501040     15556.2
    501080     15557.4
    501120     15558.6
    501160       15559
    501200     15560.7
    501240       15561
    501280       15563
    501320     15565.5
    501360     15563.1
    501400       15565
    501440     15570.3
    501480     15568.3
    501520     15570.8
    501560     15570.6
    501600     15575.3
    501640     15574.9
    501680     15576.1
    501720     15576.7
    501760     15576.7
    501800       15579
    501840     15580.9
    501880     15582.1
    501920     15583.3
    501960     15583.5
    502000     15585.2
    502040     15585.6
    502080     15587.7
    502120     15590.2
    502160     15587.7
    502200     15589.7
    502240     15594.9
    502280     15593.1
    502320     15595.5
    502360     15595.2
    502400       15600
    502440     15599.6
    502480     15600.7
    502520     15601.4
    502560     15601.4
    502600     15603.7
    502640     15605.5
    502680     15606.8
    502720     15607.9
    502760     15608.3
    502800     15609.8
    502840     15610.2
    502880     15612.5
    502920     15614.9
    502960     15612.4
    503000     15614.4
    503040     15619.7
    503080     15617.8
    503120       15620
    503160     15619.9
    503200     15624.6
    503240     15624.5
    503280     15625.4
    503320       15626
    503360     15626.1
    503400     15628.4
    503440     15630.2
    503480     15631.6
    503520     15632.6
    503560     15633.1
    503600     15634.5
    503640     15634.9
    503680     15637.1
    503720     15639.6
    503760     15637.1
    503800     15639.1
    503840     15644.4
    503880     15642.5
    503920     15644.7
    503960     15644.6
    504000     15649.2
    504040     15649.1
    504080     15650.2
    504120     15650.7
    504160     15650.9
    504200     15653.2
    504240     15654.9
    504280     15656.3
    504320     15657.3
    504360     15657.8
    504400     15659.4
    504440     15659.6
    504480     15661.8
    504520     15664.3
    504560     15661.8
    504600     15663.8
    504640     15669.1
    504680     15667.3
    504720     15669.5
    504760     15669.4
    504800     15673.9
    504840     15673.9
    504880     15674.9
    504920     15675.5
    504960     15675.6
    505000     15677.9
    505040     15679.7
    505080       15681
    505120       15682
    505160     15682.6
    505200     15684.1
    505240     15684.3
    505280     15686.7
    505320       15689
    505360     15686.4
    505400     15688.5
    505440     15693.8
    505480     15692.1
    505520     15694.2
    505560     15694.1
    505600     15698.7
    505640     15698.7
    505680     15699.6
    505720     15700.3
    505760     15700.3
    505800     15702.6
    505840     15704.4
    505880     15705.8
    505920     15706.5
    505960     15707.3
    506000     15708.8
    506040       15709
    506080     15711.4
    506120     15713.7
    506160     15711.1
    506200     15713.2
    506240     15718.6
    506280     15716.8
    506320       15719
    506360     15718.8
    506400     15723.4
    506440     15723.4
    506480     15724.5
    506520       15725
    506560     15725.1
    506600     15727.3
    506640     15729.1
    506680     15730.6
    506720     15731.3
    506760     15732.2
    506800     15733.5
    506840     15733.8
    506880     15736.1
    506920     15738.4
    506960     15735.9
    507000       15738
    507040     15743.3
    507080     15741.5
    507120     15743.8
    507160     15743.5
    507200     15748.2
    507240     15748.1
    507280     15749.1
    507320     15749.7
    507360     15749.8
    507400     15752.2
    507440     15753.9
    507480     15755.2
    507520     15755.9
    507560     15756.9
    507600     15758.1
    507640     15758.4
    507680     15760.8
    507720     15763.1
    507760     15760.6
    507800     15762.7
    507840     15767.9
    507880     15766.1
    507920     15768.4
    507960     15768.2
    508000     15772.8
    508040     15772.8
    508080     15773.7
    508120     15774.3
    508160     15774.4
    508200     15776.8
    508240     15778.5
    508280     15779.8
    508320     15780.5
    508360     15781.6
    508400     15782.7
    508440     15783.1
    508480     15785.4
    508520     15787.7
    508560     15785.2
    508600     15787.3
    508640     15792.5
    508680     15790.7
    508720       15793
    508760     15792.9
    508800     15797.5
    508840     15797.3
    508880     15798.4
    508920     15798.9
    508960       15799
    509000     15801.4
    509040     15803.1
    509080     15804.4
    509120     15805.2
    509160     15806.3
    509200     15807.2
    509240     15807.7
    509280       15810
    509320     15812.4
    509360     15809.9
    509400     15811.9
    509440     15817.2
    509480     15815.4
    509520     15817.8
    509560     15817.5
    509600     15822.1
    509640       15822
    509680       15823
    509720     15823.6
    509760     15823.7
    509800     15826.1
    509840     15827.9
    509880     15829.1
    509920     15829.8
    509960     15830.9
    510000     15831.9
    510040     15832.4
    510080     15834.8
    510120     15837.2
    510160     15834.6
    510200     15836.7
    510240     15841.8
    510280     15840.1
    510320     15842.5
    510360     15842.2
    510400     15846.8
    510440     15846.7
    510480     15847.7
    510520     15848.4
    510560     15848.5
    510600     15850.8
    510640     15852.6
    510680     15853.9
    510720     15854.6
    510760     15855.6
    510800     15856.7
    510840     15857.1
    510880     15859.5
    510920       15862
    510960     15859.3
    511000     15861.4
    511040     15866.6
    511080     15864.9
    511120     15867.3
    511160     15867.1
    511200     15871.6
    511240     15871.4
    511280     15872.5
    511320     15873.1
    511360     15873.1
    511400     15875.4
    511440     15877.4
    511480     15878.7
    511520     15879.4
    511560     15880.4
    511600     15881.5
    511640     15881.8
    511680     15884.2
    511720     15886.8
    511760     15884.2
    511800     15886.2
    511840     15891.3
    511880     15889.6
    511920     15892.1
    511960     15891.9
    512000     15896.4
    512040     15896.2
    512080     15897.2
    512120       15898
    512160     15897.8
    512200     15900.2
    512240     15902.2
    512280     15903.5
    512320     15904.2
    512360     15905.2
    512400     15906.3
    512440     15906.5
    512480       15909
    512520     15911.6
    512560     15908.9
    512600     15911.1
    512640     15916.1
    512680     15914.3
    512720     15916.8
    512760     15916.7
    512800     15921.2
    512840     15920.9
    512880     15922.1
    512920     15922.7
    512960     15922.5
    513000       15925
    513040       15927
    513080     15928.2
    513120     15928.9
    513160     15929.8
    513200       15931
    513240     15931.3
    513280     15933.7
    513320     15936.3
    513360     15933.5
    513400     15935.9
    513440     15940.8
    513480     15939.1
    513520     15941.5
    513560     15941.4
    513600       15946
    513640     15945.7
    513680     15946.8
    513720     15947.4
    513760     15947.2
    513800     15949.8
    513840     15951.7
    513880     15952.9
    513920     15953.7
    513960     15954.6
    514000     15955.8
    514040       15956
    514080     15958.5
    514120     15961.1
    514160     15958.3
    514200     15960.6
    514240     15965.5
    514280     15963.9
    514320     15966.3
    514360     15966.2
    514400     15970.7
    514440     15970.4
    514480     15971.5
    514520     15972.3
    514560     15971.9
    514600     15974.6
    514640     15976.4
    514680     15977.7
    514720     15978.5
    514760     15979.3
    514800     15980.5
    514840     15980.6
    514880     15983.2
    514920     15985.9
    514960       15983
    515000     15985.3
    515040     15990.4
    515080     15988.8
    515120     15991.1
    515160     15990.8
    515200     15995.5
    515240     15995.2
    515280     15996.2
    515320       15997
    515360     15996.6
    515400     15999.3
    515440       16001
    515480     16002.4
    515520     16003.3
    515560       16004
    515600     16005.4
    515640     16005.4
    515680       16008
    515720     16010.5
    515760     16007.8
    515800       16010
    515840     16015.1
    515880     16013.5
    515920     16015.9
    515960     16015.6
    516000     16020.1
    516040       16020
    516080       16021
    516120     16021.8
    516160     16021.3
    516200     16023.9
    516240     16025.9
    516280     16027.1
    516320       16028
    516360     16028.8
    516400     16030.1
    516440     16030.1
    516480     16032.8
    516520     16035.2
    516560     16032.6
    516600     16034.8
    516640     16039.9
    516680     16038.2
    516720     16040.7
    516760     16040.3
    516800     16044.7
    516840     16044.7
    516880     16045.7
    516920     16046.5
    516960     16046.1
    517000     16048.7
    517040     16050.7
    517080     16051.8
    517120     16052.8
    517160     16053.6
    517200     16054.8
    517240     16054.9
    517280     16057.6
    517320       16060
    517360     16057.3
    517400     16059.6
    517440     16064.7
    517480       16063
    517520     16065.5
    517560       16065
    517600     16069.4
    517640     16069.5
    517680     16070.4
    517720     16071.2
    517760     16070.9
    517800     16073.5
    517840     16075.4
    517880     16076.7
    517920     16077.5
    517960     16078.4
    518000     16079.6
    518040     16079.6
    518080     16082.3
    518120     16084.7
    518160       16082
    518200     16084.3
    518240     16089.5
    518280     16087.7
    518320     16090.2
    518360     16089.7
    518400     16094.1
    518440     16094.3
    518480     16095.2
    518520     16095.9
    518560     16095.5
    518600     16098.2
    518640       16100
    518680     16101.3
    518720     16102.2
    518760       16103
    518800     16104.3
    518840     16104.2
    518880     16107.1
    518920     16109.4
    518960     16106.7
    519000     16109.1
    519040     16114.1
    519080     16112.5
    519120     16114.9
    519160     16114.5
    519200     16118.7
    519240     16119.1
    519280       16120
    519320     16120.6
    519360     16120.3
    519400     16122.9
    519440     16124.8
    519480     16126.1
    519520       16127
    519560     16127.7
    519600     16129.1
    519640     16128.9
    519680     16131.8
    519720     16134.1
    519760     16131.5
    519800     16133.7
    519840     16138.8
    519880     16137.2
    519920     16139.5
    519960     16139.1
    520000     16143.5
    520040     16143.8
    520080     16144.7
    520120     16145.3
    520160       16145
    520200     16147.7
    520240     16149.5
    520280     16150.9
    520320     16151.7
    520360     16152.4
    520400     16153.9
    520440     16153.6
    520480     16156.6
    520520     16158.9
    520560     16156.3
    520600     16158.5
    520640     16163.5
    520680     16161.9
    520720     16164.2
    520760     16163.8
    520800     16168.2
    520840     16168.5
    520880     16169.4
    520920       16170
    520960     16169.7
    521000     16172.5
    521040     16174.2
    521080     16175.5
    521120     16176.4
    521160     16177.2
    521200     16178.6
    521240     16178.2
    521280     16181.4
    521320     16183.7
    521360     16181.1
    521400     16183.1
    521440     16188.2
    521480     16186.7
    521520     16188.9
    521560     16188.5
    521600       16193
    521640     16193.3
    521680       16194
    521720     16194.8
    521760     16194.3
    521800     16197.1
    521840       16199
    521880     16200.3
    521920     16201.2
    521960     16201.8
    522000     16203.2
    522040     16202.8
    522080     16206.1
    522120     16208.4
    522160     16205.7
    522200     16207.9
    522240     16212.9
    522280     16211.5
    522320     16213.6
    522360     16213.2
    522400     16217.7
    522440       16218
    522480     16218.7
    522520     16219.5
    522560     16219.1
    522600     16221.9
    522640     16223.6
    522680     16224.9
    522720     16225.9
    522760     16226.5
    522800       16228
    522840     16227.5
    522880     16230.9
    522920     16233.2
    522960     16230.4
    523000     16232.6
    523040     16237.6
    523080     16236.3
    523120     16238.5
    523160       16238
    523200     16242.5
    523240     16242.6
    523280     16243.5
    523320     16244.3
    523360     16243.9
    523400     16246.7
    523440     16248.3
    523480     16249.7
    523520     16250.6
    523560     16251.3
    523600     16252.9
    523640     16252.3
    523680     16255.6
    523720     16257.9
    523760     16255.2
    523800     16257.5
    523840     16262.3
    523880       16261
    523920     16263.3
    523960     16262.7
    524000     16267.3
    524040     16267.4
    524080     16268.2
    524120     16269.1
    524160     16268.6
    524200     16271.5
    524240     16273.2
    524280     16274.5
    524320     16275.4
    524360     16276.1
    524400     16277.8
    524440     16277.1
    524480     16280.4
    524520     16282.7
    524560     16280.1
    524600     16282.3
    524640     16287.2
    524680     16285.8
    524720     16288.1
    524760     16287.7
    524800     16292.1
    524840     16292.2
    524880     16293.1
    524920     16293.9
    524960     16293.5
    525000     16296.4
    525040     16297.9
    525080     16299.3
    525120     16300.1
    525160     16300.9
    525200     16302.6
    525240     16301.9
    525280     16305.2
    525320     16307.5
    525360     16304.9
    525400     16307.1
    525440     16312.1
    525480     16310.6
    525520     16312.9
    525560     16312.5
    525600     16316.8
    525640     16316.9
    525680     16317.9
    525720     16318.7
    525760     16318.3
    525800     16321.1
    525840     16322.6
    525880     16324.1
    525920     16324.9
    525960     16325.6
    526000     16327.3
    526040     16326.6
    526080     16329.8
    526120     16332.3
    526160     16329.7
    526200     16331.7
    526240     16336.9
    526280     16335.3
    526320     16337.6
    526360     16337.1
    526400     16341.6
    526440     16341.6
    526480     16342.6
    526520     16343.6
    526560     16343.1
    526600     16345.9
    526640     16347.4
    526680     16348.7
    526720     16349.6
    526760     16350.4
    526800     16352.1
    526840     16351.4
    526880     16354.6
    526920     16356.9
    526960     16354.4
    527000     16356.5
    527040     16361.7
    527080       16360
    527120     16362.4
    527160     16361.9
    527200     16366.3
    527240     16366.4
    527280     16367.3
    527320     16368.3
    527360     16367.8
    527400     16370.7
    527440     16372.1
    527480     16373.4
    527520     16374.3
    527560     16375.2
    527600       16377
    527640       16376
    527680     16379.4
    527720     16381.8
    527760     16379.2
    527800     16381.3
    527840     16386.5
    527880     16384.7
    527920     16387.3
    527960     16386.7
    528000       16391
    528040     16391.2
    528080     16392.1
    528120     16393.1
    528160     16392.5
    528200     16395.5
    528240     16396.9
    528280     16398.2
    528320     16399.2
    528360       16400
    528400     16401.6
    528440     16400.7
    528480     16404.3
    528520     16406.4
    528560     16403.9
    528600     16406.1
    528640     16411.3
    528680     16409.6
    528720     16412.1
    528760     16411.5
    528800     16415.8
    528840     16415.9
    528880     16416.9
    528920     16417.8
    528960     16417.2
    529000     16420.2
    529040     16421.6
    529080     16422.9
    529120       16424
    529160     16424.8
    529200     16426.1
    529240     16425.4
    529280     16428.9
    529320     16431.1
    529360     16428.6
    529400     16430.8
    529440     16435.9
    529480     16434.3
    529520     16436.9
    529560     16436.1
    529600     16440.5
    529640     16440.4
    529680     16441.6
    529720     16442.4
    529760     16441.9
    529800     16444.9
    529840     16446.2
    529880     16447.6
    529920     16448.6
    529960     16449.6
    530000     16450.6
    530040     16450.1
    530080     16453.5
    530120     16455.8
    530160     16453.2
    530200     16455.5
    530240     16460.5
    530280     16458.8
    530320     16461.6
    530360     16460.9
    530400     16465.1
    530440     16465.1
    530480     16466.2
    530520     16467.3
    530560     16466.6
    530600     16469.6
    530640     16470.9
    530680     16472.2
    530720     16473.5
    530760     16474.4
    530800     16475.4
    530840     16474.9
    530880     16478.3
    530920     16480.5
    530960     16478.1
    531000     16480.3
    531040       16485
    531080     16483.5
    531120     16486.4
    531160     16485.6
    531200     16489.9
    531240     16489.8
    531280     16490.8
    531320       16492
    531360     16491.2
    531400     16494.2
    531440     16495.5
    531480     16496.9
    531520     16498.2
    531560       16499
    531600     16500.2
    531640     16499.4
    531680       16503
    531720     16505.2
    531760     16502.8
    531800       16505
    531840     16509.8
    531880     16508.1
    531920       16511
    531960     16510.2
    532000     16514.4
    532040     16514.5
    532080     16515.6
    532120     16516.6
    532160     16515.9
    532200       16519
    532240     16520.2
    532280     16521.5
    532320     16522.9
    532360     16523.7
    532400     16524.8
    532440     16524.1
    532480     16527.6
    532520     16529.8
    532560     16527.4
    532600     16529.7
    532640     16534.5
    532680     16532.8
    532720     16535.6
    532760       16535
    532800     16539.1
    532840     16539.2
    532880     16540.2
    532920     16541.2
    532960     16540.6
    533000     16543.6
    533040     16544.7
    533080     16546.2
    533120     16547.6
    533160     16548.3
    533200     16549.4
    533240     16548.7
    533280     16552.1
    533320     16554.3
    533360     16552.1
    533400     16554.3
    533440     16559.1
    533480     16557.4
    533520     16560.2
    533560     16559.6
    533600     16563.7
    533640     16563.9
    533680     16564.8
    533720     16565.8
    533760     16565.2
    533800     16568.3
    533840     16569.4
    533880     16570.8
    533920     16572.2
    533960     16573.1
    534000     16574.1
    534040     16573.3
    534080     16576.8
    534120     16578.9
    534160     16576.8
    534200       16579
    534240     16583.9
    534280     16582.1
    534320       16585
    534360     16584.4
    534400     16588.5
    534440     16588.5
    534480     16589.4
    534520     16590.5
    534560     16589.8
    534600     16592.9
    534640     16594.2
    534680     16595.5
    534720     16596.9
    534760     16597.8
    534800     16598.8
    534840       16598
    534880     16601.4
    534920     16603.6
    534960     16601.5
    535000     16603.6
    535040     16608.6
    535080     16606.8
    535120     16609.8
    535160     16609.1
    535200     16613.1
    535240     16613.1
    535280     16614.1
    535320     16615.2
    535360     16614.5
    535400     16617.7
    535440       16619
    535480     16620.2
    535520     16621.5
    535560     16622.4
    535600     16623.5
    535640     16622.7
    535680       16626
    535720     16628.3
    535760     16626.1
    535800     16628.3
    535840     16633.4
    535880     16631.5
    535920     16634.5
    535960     16633.7
    536000     16637.8
    536040     16637.9
    536080     16638.7
    536120     16639.8
    536160     16639.2
    536200     16642.5
    536240     16643.8
    536280       16645
    536320     16646.2
    536360     16647.2
    536400     16648.3
    536440     16647.4
    536480     16650.8
    536520       16653
    536560     16650.9
    536600     16653.1
    536640     16658.1
    536680     16656.3
    536720     16659.3
    536760     16658.5
    536800     16662.5
    536840     16662.6
    536880     16663.4
    536920     16664.6
    536960       16664
    537000     16667.2
    537040     16668.5
    537080     16669.8
    537120     16670.9
    537160     16671.9
    537200       16673
    537240     16672.2
    537280     16675.5
    537320     16677.8
    537360     16675.6
    537400     16677.9
    537440     16682.8
    537480       16681
    537520     16684.1
    537560     16683.3
    537600     16687.2
    537640     16687.3
    537680       16688
    537720     16689.3
    537760     16688.8
    537800     16691.8
    537840     16693.2
    537880     16694.4
    537920     16695.6
    537960     16696.5
    538000     16697.8
    538040     16696.9
    538080     16700.2
    538120     16702.6
    538160     16700.2
    538200     16702.7
    538240     16707.4
    538280     16705.5
    538320     16708.8
    538360       16708
    538400     16711.8
    538440     16712.1
    538480     16712.7
    538520       16714
    538560     16713.6
    538600     16716.5
    538640     16717.8
    538680     16719.1
    538720     16720.4
    538760     16721.1
    538800     16722.5
    538840     16721.6
    538880     16724.8
    538920     16727.3
    538960     16724.9
    539000     16727.3
    539040     16732.1
    539080     16730.1
    539120     16733.4
    539160     16732.5
    539200     16736.6
    539240     16736.8
    539280     16737.4
    539320     16738.6
    539360     16738.2
    539400     16741.2
    539440     16742.4
    539480     16743.8
    539520       16745
    539560     16745.8
    539600     16747.2
    539640     16746.3
    539680     16749.5
    539720     16752.1
    539760     16749.6
    539800     16752.1
    539840     16756.7
    539880     16754.9
    539920     16758.1
    539960     16757.2
    540000     16761.4
    540040     16761.6
    540080     16762.2
    540120     16763.3
    540160     16762.9
    540200     16765.8
    540240     16767.2
    540280     16768.6
    540320     16769.8
    540360     16770.6
    540400       16772
    540440       16771
    540480     16774.3
    540520     16776.7
    540560     16774.4
    540600     16776.8
    540640     16781.5
    540680     16779.7
    540720     16782.8
    540760     16781.9
    540800     16786.1
    540840     16786.3
    540880     16786.9
    540920       16788
    540960     16787.6
    541000     16790.5
    541040     16791.8
    541080     16793.4
    541120     16794.5
    541160     16795.3
    541200     16796.8
    541240     16795.6
    541280       16799
    541320     16801.4
    541360     16799.2
    541400     16801.5
    541440     16806.2
    541480     16804.6
    541520     16807.4
    541560     16806.7
    541600     16810.7
    541640     16811.1
    541680     16811.7
    541720     16812.7
    541760     16812.4
    541800     16815.4
    541840     16816.5
    541880     16818.1
    541920     16819.3
    541960     16820.1
    542000     16821.6
    542040     16820.4
    542080     16823.6
    542120     16826.1
    542160     16823.9
    542200     16826.2
    542240       16831
    542280     16829.3
    542320     16832.2
    542360     16831.5
    542400     16835.6
    542440     16835.8
    542480     16836.4
    542520     16837.4
    542560     16837.1
    542600     16840.1
    542640     16841.3
    542680     16842.8
    542720       16844
    542760     16844.8
    542800     16846.3
    542840       16845
    542880     16848.3
    542920     16850.8
    542960     16848.6
    543000     16850.8
    543040     16855.6
    543080     16854.1
    543120     16856.9
    543160     16856.2
    543200     16860.3
    543240     16860.5
    543280     16861.2
    543320     16861.9
    543360     16861.8
    543400     16864.7
    543440       16866
    543480     16867.5
    543520     16868.7
    543560     16869.5
    543600     16870.9
    543640     16869.6
    543680     16873.1
    543720     16875.4
    543760     16873.2
    543800     16875.4
    543840     16880.4
    543880     16878.8
    543920     16881.7
    543960     16880.9
    544000       16885
    544040     16885.1
    544080     16885.8
    544120     16886.5
    544160     16886.5
    544200     16889.4
    544240     16890.7
    544280     16892.1
    544320     16893.5
    544360       16894
    544400     16895.5
    544440     16894.2
    544480     16897.8
    544520     16900.1
    544560     16897.8
    544600     16900.1
    544640     16905.1
    544680     16903.4
    544720     16906.4
    544760     16905.7
    544800     16909.6
    544840     16909.6
    544880     16910.4
    544920     16911.2
    544960     16911.1
    545000     16913.9
    545040     16915.3
    545080     16916.9
    545120     16918.2
    545160     16918.7
    545200     16920.1
    545240     16918.8
    545280     16922.4
    545320     16924.8
    545360     16922.3
    545400     16924.7
    545440     16929.7
    545480     16928.1
    545520       16931
    545560     16930.3
    545600     16934.2
    545640     16934.2
    545680     16934.9
    545720     16935.9
    545760     16935.6
    545800     16938.6
    545840     16939.9
    545880     16941.4
    545920     16942.8
    545960     16943.2
    546000     16944.6
    546040     16943.4
    546080       16947
    546120     16949.4
    546160     16946.8
    546200     16949.3
    546240     16954.3
    546280     16952.6
    546320     16955.6
    546360       16955
    546400     16958.7
    546440     16958.8
    546480     16959.3
    546520     16960.5
    546560     16960.2
    546600     16963.2
    546640     16964.4
    546680       16966
    546720     16967.3
    546760     16967.9
    546800     16969.1
    546840       16968
    546880     16971.6
    546920     16974.1
    546960     16971.5
    547000     16973.9
    547040     16978.8
    547080     16977.3
    547120     16980.1
    547160     16979.5
    547200     16983.4
    547240     16983.4
    547280       16984
    547320     16985.2
    547360     16984.8
    547400     16987.9
    547440       16989
    547480     16990.6
    547520     16991.9
    547560     16992.5
    547600     16993.6
    547640     16992.5
    547680     16996.2
    547720     16998.7
    547760     16996.1
    547800     16998.5
    547840     17003.3
    547880     17001.9
    547920     17004.7
    547960     17004.1
    548000       17008
    548040     17007.9
    548080     17008.5
    548120     17009.7
    548160     17009.5
    548200     17012.5
    548240     17013.5
    548280     17015.3
    548320     17016.5
    548360     17017.1
    548400     17018.3
    548440       17017
    548480     17020.8
    548520     17023.3
    548560     17020.7
    548600     17023.2
    548640     17027.8
    548680     17026.5
    548720     17029.3
    548760     17028.7
    548800     17032.7
    548840     17032.6
    548880     17033.1
    548920     17034.2
    548960       17034
    549000     17037.1
    549040     17038.2
    549080     17039.8
    549120     17041.1
    549160     17041.8
    549200     17042.9
    549240     17041.6
    549280     17045.4
    549320     17047.9
    549360     17045.2
    549400     17047.7
    549440     17052.4
    549480       17051
    549520     17053.8
    549560     17053.4
    549600     17057.3
    549640     17057.2
    549680     17057.8
    549720     17058.8
    549760     17058.6
    549800     17061.7
    549840     17062.9
    549880     17064.5
    549920     17065.7
    549960     17066.4
    550000     17067.5
    550040     17066.2
    550080       17070
    550120     17072.4
    550160     17069.8
    550200     17072.3
    550240       17077
    550280     17075.7
    550320     17078.3
    550360     17077.8
    550400     17081.9
    550440     17081.7
    550480     17082.4
    550520     17083.5
    550560     17083.1
    550600     17086.4
    550640     17087.5
    550680     17089.1
    550720     17090.3
    550760     17091.1
    550800       17092
    550840     17090.8
    550880     17094.6
    550920       17097
    550960     17094.6
    551000     17097.1
    551040     17101.6
    551080     17100.3
    551120       17103
    551160     17102.5
    551200     17106.5
    551240     17106.5
    551280     17107.1
    551320     17108.1
    551360     17107.6
    551400     17110.9
    551440     17112.1
    551480     17113.8
    551520     17114.9
    551560     17115.7
    551600     17116.5
    551640     17115.4
    551680     17119.2
    551720     17121.6
    551760     17119.2
    551800     17121.6
    551840     17126.3
    551880     17124.8
    551920     17127.5
    551960     17127.1
    552000     17131.1
    552040     17131.1
    552080     17131.5
    552120     17132.7
    552160     17132.2
    552200     17135.5
    552240     17136.7
    552280     17138.4
    552320     17139.4
    552360     17140.2
    552400     17141.1
    552440     17140.1
    552480     17143.8
    552520     17146.2
    552560     17143.7
    552600     17146.2
    552640     17150.8
    552680     17149.3
    552720     17152.1
    552760     17151.7
    552800     17155.6
    552840     17155.7
    552880     17156.1
    552920     17157.2
    552960     17156.6
    553000     17160.1
    553040     17161.2
    553080     17162.9
    553120       17164
    553160     17164.7
    553200     17165.8
    553240     17164.6
    553280     17168.4
    553320     17170.7
    553360     17168.2
    553400     17170.8
    553440     17175.3
    553480     17173.8
    553520     17176.6
    553560     17176.1
    553600       17180
    553640     17180.2
    553680     17180.6
    553720     17181.6
    553760     17181.2
    553800     17184.7
    553840     17185.7
    553880     17187.7
    553920     17188.6
    553960     17189.3
    554000     17190.3
    554040       17189
    554080       17193
    554120     17195.1
    554160     17192.7
    554200     17195.3
    554240     17199.8
    554280     17198.3
    554320     17201.2
    554360     17200.7
    554400     17204.6
    554440     17204.7
    554480     17205.1
    554520       17206
    554560     17205.7
    554600     17209.1
    554640     17210.2
    554680     17212.1
    554720     17213.1
    554760     17213.9
    554800     17214.9
    554840     17213.4
    554880     17217.4
    554920     17219.6
    554960     17217.2
    555000     17219.8
    555040     17224.3
    555080     17222.8
    555120     17225.6
    555160     17225.2
    555200     17229.1
    555240     17229.2
    555280     17229.7
    555320     17230.4
    555360     17230.3
    555400     17233.6
    555440     17234.8
    555480     17236.6
    555520     17237.6
    555560     17238.4
    555600     17239.3
    555640       17238
    555680     17241.9
    555720     17244.3
    555760     17241.7
    555800     17244.3
    555840     17248.8
    555880     17247.4
    555920     17250.1
    555960     17249.6
    556000     17253.7
    556040     17253.7
    556080       17254
    556120       17255
    556160     17254.8
    556200       17258
    556240     17259.3
    556280     17261.2
    556320     17262.1
    556360       17263
    556400     17263.7
    556440     17262.5
    556480     17266.5
    556520     17268.8
    556560     17266.1
    556600     17268.7
    556640     17273.4
    556680     17271.9
    556720     17274.7
    556760     17273.9
    556800     17278.2
    556840     17278.1
    556880     17278.5
    556920     17279.6
    556960     17279.4
    557000     17282.6
    557040     17283.9
    557080     17285.7
    557120     17286.7
    557160     17287.5
    557200     17288.2
    557240       17287
    557280       17291
    557320     17293.2
    557360     17290.5
    557400     17293.2
    557440     17298.1
    557480     17296.4
    557520     17299.2
    557560     17298.5
    557600     17302.7
    557640     17302.7
    557680       17303
    557720     17304.1
    557760       17304
    557800       17307
    557840     17308.5
    557880     17310.3
    557920     17311.3
    557960       17312
    558000     17312.6
    558040     17311.6
    558080     17315.3
    558120     17317.8
    558160       17315
    558200     17317.7
    558240     17322.6
    558280     17320.9
    558320     17323.8
    558360       17323
    558400     17327.2
    558440     17327.2
    558480     17327.6
    558520     17328.5
    558560     17328.4
    558600     17331.7
    558640       17333
    558680     17334.8
    558720     17335.8
    558760     17336.4
    558800     17337.1
    558840     17336.1
    558880     17339.8
    558920     17342.3
    558960     17339.5
    559000     17342.2
    559040     17347.2
    559080     17345.5
    559120     17348.3
    559160     17347.6
    559200     17351.7
    559240     17351.8
    559280     17352.2
    559320     17353.1
    559360     17352.9
    559400     17356.2
    559440     17357.7
    559480     17359.2
    559520     17360.4
    559560     17360.9
    559600     17361.5
    559640     17360.7
    559680     17364.3
    559720     17366.9
    559760       17364
    559800     17366.8
    559840     17371.9
    559880     17369.9
    559920     17372.9
    559960     17372.2
    560000     17376.3
    560040     17376.3
    560080     17376.9
    560120     17377.6
    560160     17377.3
    560200     17380.6
    560240     17382.2
    560280     17383.7
    560320     17384.9
    560360     17385.4
    560400       17386
    560440     17385.2
    560480     17388.7
    560520     17391.4
    560560     17388.5
    560600     17391.2
    560640     17396.4
    560680     17394.5
    560720     17397.5
    560760     17396.7
    560800     17400.8
    560840     17400.8
    560880     17401.3
    560920     17402.2
    560960     17401.9
    561000     17405.2
    561040     17406.8
    561080     17408.2
    561120     17409.5
    561160     17409.8
    561200     17410.6
    561240     17409.8
    561280     17413.3
    561320       17416
    561360       17413
    561400       17416
    561440       17421
    561480     17419.1
    561520     17422.2
    561560     17421.3
    561600     17425.3
    561640     17425.5
    561680     17425.9
    561720     17426.7
    561760     17426.4
    561800     17429.8
    561840     17431.4
    561880     17432.8
    561920     17434.2
    561960     17434.3
    562000     17435.1
    562040     17434.2
    562080     17437.7
    562120     17440.5
    562160     17437.6
    562200     17440.5
    562240     17445.6
    562280     17443.7
    562320     17446.8
    562360     17445.7
    562400     17449.8
    562440     17450.1
    562480     17450.4
    562520     17451.3
    562560     17450.8
    562600     17454.3
    562640     17455.8
    562680     17457.1
    562720     17458.7
    562760     17458.9
    562800     17459.6
    562840     17458.7
    562880     17462.2
    562920     17465.1
    562960     17461.9
    563000     17464.8
    563040     17470.1
    563080     17468.3
    563120     17471.2
    563160     17470.2
    563200     17474.2
    563240     17474.6
    563280     17474.9
    563320     17475.7
    563360     17475.4
    563400     17478.8
    563440     17480.4
    563480     17481.7
    563520     17483.3
    563560     17483.5
    563600     17484.2
    563640     17483.1
    563680     17486.8
    563720     17489.6
    563760     17486.4
    563800     17489.4
    563840     17494.6
    563880     17492.8
    563920     17495.8
    563960     17494.7
    564000     17498.7
    564040     17499.2
    564080     17499.4
    564120     17500.3
    564160     17499.9
    564200     17503.3
    564240       17505
    564280     17506.2
    564320     17507.9
    564360       17508
    564400     17508.8
    564440     17507.8
    564480     17511.2
    564520     17514.1
    564560     17510.7
    564600     17513.8
    564640     17519.1
    564680     17517.2
    564720     17520.4
    564760     17519.1
    564800     17523.3
    564840     17523.7
    564880       17524
    564920     17524.8
    564960     17524.5
    565000     17527.9
    565040     17529.8
    565080     17530.8
    565120     17532.4
    565160     17532.6
    565200     17533.2
    565240     17532.4
    565280     17535.7
    565320     17538.7
    565360     17535.3
    565400     17538.4
    565440     17543.7
    565480     17541.7
    565520       17545
    565560     17543.6
    565600     17547.8
    565640     17548.2
    565680     17548.7
    565720     17549.4
    565760     17549.1
    565800     17552.4
    565840     17554.3
    565880     17555.4
    565920     17556.8
    565960     17557.2
    566000     17557.9
    566040       17557
    566080     17560.4
    566120     17563.2
    566160     17559.9
    566200     17562.9
    566240     17568.3
    566280     17566.2
    566320     17569.5
    566360       17568
    566400     17572.4
    566440     17572.7
    566480     17573.1
    566520     17573.9
    566560     17573.6
    566600     17576.9
    566640     17578.8
    566680     17579.9
    566720     17581.4
    566760     17581.8
    566800     17582.4
    566840     17581.5
    566880     17584.9
    566920     17587.8
    566960     17584.5
    567000     17587.4
    567040     17592.9
    567080     17590.6
    567120       17594
    567160     17592.6
    567200     17596.9
    567240     17597.4
    567280     17597.6
    567320     17598.5
    567360     17598.1
    567400     17601.6
    567440     17603.3
    567480     17604.4
    567520       17606
    567560     17606.3
    567600       17607
    567640     17606.1
    567680     17609.4
    567720     17612.3
    567760     17608.9
    567800     17611.9
    567840     17617.5
    567880     17615.2
    567920     17618.6
    567960     17617.3
    568000     17621.4
    568040     17621.9
    568080     17622.3
    568120       17623
    568160     17622.6
    568200     17626.2
    568240     17627.9
    568280       17629
    568320     17630.5
    568360     17630.8
    568400     17631.5
    568440     17630.6
    568480     17634.1
    568520       17637
    568560     17633.7
    568600     17636.6
    568640     17642.1
    568680     17639.7
    568720     17643.2
    568760       17642
    568800       17646
    568840     17646.5
    568880     17646.9
    568920     17647.6
    568960     17647.2
    569000     17650.8
    569040     17652.4
    569080     17653.7
    569120     17655.1
    569160     17655.3
    569200       17656
    569240     17655.1
    569280     17658.6
    569320     17661.4
    569360     17658.2
    569400     17661.2
    569440     17666.7
    569480     17664.2
    569520     17667.8
    569560     17666.5
    569600     17670.5
    569640     17671.1
    569680     17671.4
    569720     17672.1
    569760     17671.8
    569800     17675.3
    569840     17676.8
    569880     17678.2
    569920     17679.8
    569960     17679.8
    570000     17680.6
    570040     17679.6
    570080     17683.1
    570120     17685.9
    570160     17682.8
    570200     17685.7
    570240     17691.2
    570280     17688.9
    570320     17692.3
    570360     17691.1
    570400     17695.1
    570440     17695.7
    570480     17695.9
    570520     17696.5
    570560     17696.4
    570600     17699.7
    570640     17701.3
    570680     17702.8
    570720     17704.3
    570760     17704.4
    570800     17705.2
    570840       17704
    570880     17707.8
    570920     17710.4
    570960     17707.3
    571000     17710.4
    571040     17715.7
    571080     17713.5
    571120     17716.8
    571160     17715.6
    571200     17719.6
    571240     17720.2
    571280     17720.4
    571320     17721.1
    571360     17720.8
    571400     17724.1
    571440     17725.9
    571480     17727.3
    571520     17728.7
    571560     17728.9
    571600     17729.7
    571640     17728.7
    571680     17732.3
    571720       17735
    571760     17731.9
    571800     17734.9
    571840     17740.2
    571880     17737.9
    571920     17741.4
    571960     17740.1
    572000     17744.1
    572040     17744.8
    572080     17744.9
    572120     17745.6
    572160     17745.2
    572200     17748.6
    572240     17750.4
    572280     17751.8
    572320     17753.1
    572360     17753.4
    572400     17754.3
    572440     17753.2
    572480     17756.8
    572520     17759.5
    572560     17756.5
    572600     17759.4
    572640     17764.7
    572680     17762.4
    572720     17765.9
    572760     17764.7
    572800     17768.6
    572840     17769.2
    572880     17769.4
    572920     17770.2
    572960     17769.8
    573000     17773.1
    573040     17774.9
    573080     17776.4
    573120     17777.6
    573160     17778.2
    573200     17778.8
    573240     17777.7
    573280     17781.3
    573320     17784.1
    573360     17781.1
    573400     17783.9
    573440     17789.2
    573480     17786.9
    573520     17790.4
    573560     17789.3
    573600     17793.2
    573640     17793.9
    573680       17794
    573720     17794.7
    573760     17794.4
    573800     17797.5
    573840     17799.4
    573880     17800.8
    573920     17802.1
    573960     17802.6
    574000     17803.3
    574040     17802.2
    574080       17806
    574120     17808.7
    574160     17805.7
    574200     17808.5
    574240     17813.8
    574280     17811.4
    574320     17814.9
    574360     17813.7
    574400     17817.9
    574440     17818.4
    574480     17818.5
    574520     17819.2
    574560       17819
    574600     17822.1
    574640     17824.1
    574680     17825.4
    574720     17826.6
    574760     17827.2
    574800     17827.9
    574840     17826.6
    574880     17830.6
    574920     17833.2
    574960     17830.3
    575000       17833
    575040     17838.3
    575080     17836.1
    575120     17839.5
    575160     17838.3
    575200     17842.4
    575240     17842.9
    575280       17843
    575320     17843.9
    575360     17843.5
    575400     17846.6
    575440     17848.8
    575480       17850
    575520     17851.1
    575560     17851.8
    575600     17852.4
    575640     17851.3
    575680     17855.1
    575720     17857.7
    575760     17854.8
    575800     17857.5
    575840     17862.9
    575880     17860.7
    575920       17864
    575960     17862.9
    576000     17866.9
    576040     17867.5
    576080     17867.7
    576120     17868.3
    576160       17868
    576200     17871.2
    576240     17873.5
    576280     17874.7
    576320     17875.8
    576360     17876.3
    576400     17877.1
    576440     17875.8
    576480     17879.6
    576520     17882.4
    576560     17879.6
    576600     17881.9
    576640     17887.6
    576680     17885.3
    576720     17888.6
    576760     17887.4
    576800     17891.5
    576840     17892.2
    576880     17892.3
    576920       17893
    576960     17892.5
    577000     17895.6
    577040     17897.9
    577080     17899.3
    577120     17900.3
    577160     17900.9
    577200     17901.6
    577240     17900.5
    577280     17904.2
    577320     17906.8
    577360     17904.1
    577400     17906.5
    577440     17912.2
    577480     17909.8
    577520     17913.2
    577560     17911.9
    577600     17916.1
    577640     17916.8
    577680     17916.9
    577720     17917.7
    577760     17917.2
    577800     17920.2
    577840     17922.4
    577880     17923.9
    577920     17924.9
    577960     17925.5
    578000     17926.4
    578040     17925.2
    578080     17928.8
    578120     17931.4
    578160     17928.6
    578200     17931.1
    578240     17936.8
    578280     17934.4
    578320     17937.9
    578360     17936.6
    578400     17940.8
    578440     17941.3
    578480     17941.6
    578520     17942.3
    578560     17941.7
    578600     17944.8
    578640     17947.1
    578680     17948.5
    578720     17949.4
    578760       17950
    578800     17950.9
    578840     17949.6
    578880     17953.5
    578920     17956.1
    578960     17953.2
    579000     17955.7
    579040     17961.3
    579080     17958.9
    579120     17962.4
    579160     17961.1
    579200     17965.3
    579240     17965.8
    579280     17966.2
    579320     17966.8
    579360     17966.2
    579400     17969.3
    579440     17971.7
    579480       17973
    579520     17974.1
    579560     17974.6
    579600     17975.3
    579640     17974.3
    579680       17978
    579720     17980.6
    579760     17977.8
    579800     17980.4
    579840     17985.9
    579880     17983.5
    579920     17986.8
    579960     17985.6
    580000     17989.8
    580040     17990.3
    580080     17990.7
    580120     17991.4
    580160     17990.7
    580200     17993.8
    580240     17996.2
    580280     17997.7
    580320     17998.7
    580360     17999.1
    580400     17999.9
    580440     17998.8
    580480     18002.7
    580520     18005.2
    580560     18002.4
    580600     18004.9
    580640     18010.6
    580680       18008
    580720     18011.4
    580760     18010.2
    580800     18014.2
    580840       18015
    580880     18015.2
    580920     18015.9
    580960     18015.3
    581000     18018.4
    581040     18020.8
    581080     18022.3
    581120     18023.3
    581160     18023.7
    581200     18024.4
    581240     18023.4
    581280     18027.3
    581320     18029.8
    581360     18026.9
    581400     18029.6
    581440     18035.1
    581480     18032.5
    581520     18035.9
    581560     18034.7
    581600     18038.8
    581640     18039.6
    581680     18039.7
    581720     18040.4
    581760     18039.8
    581800       18043
    581840     18045.4
    581880     18046.7
    581920     18047.8
    581960     18048.4
    582000     18048.9
    582040     18047.9
    582080     18051.9
    582120     18054.4
    582160     18051.5
    582200     18054.2
    582240     18059.7
    582280     18057.1
    582320     18060.4
    582360     18059.4
    582400     18063.5
    582440     18064.2
    582480     18064.4
    582520       18065
    582560     18064.4
    582600     18067.7
    582640     18070.2
    582680     18071.2
    582720     18072.3
    582760       18073
    582800     18073.5
    582840     18072.6
    582880     18076.5
    582920       18079
    582960     18076.1
    583000     18078.7
    583040     18084.3
    583080     18081.8
    583120       18085
    583160       18084
    583200       18088
    583240     18088.8
    583280       18089
    583320     18089.6
    583360     18089.1
    583400     18092.3
    583440     18094.6
    583480     18095.8
    583520     18096.8
    583560     18097.6
    583600     18098.1
    583640     18097.2
    583680     18101.1
    583720     18103.5
    583760     18100.7
    583800     18103.2
    583840     18108.9
    583880     18106.2
    583920     18109.5
    583960     18108.7
    584000     18112.6
    584040     18113.5
    584080     18113.6
    584120     18114.2
    584160     18113.7
    584200     18116.9
    584240     18119.2
    584280     18120.6
    584320     18121.3
    584360     18122.2
    584400     18122.7
    584440     18121.6
    584480     18125.7
    584520     18128.1
    584560     18125.4
    584600     18127.7
    584640     18133.4
    584680     18130.8
    584720     18134.1
    584760     18133.4
    584800     18137.2
    584840     18138.2
    584880     18138.3
    584920     18138.7
    584960     18138.3
    585000     18141.6
    585040     18143.8
    585080     18145.2
    585120     18145.9
    585160     18146.8
    585200     18147.3
    585240     18146.3
    585280     18150.3
    585320     18152.9
    585360     18150.2
    585400     18152.3
    585440     18158.2
    585480     18155.4
    585520     18158.7
    585560     18157.9
    585600     18161.6
    585640     18162.7
    585680     18162.9
    585720     18163.3
    585760     18162.7
    585800     18166.3
    585840     18168.4
    585880     18169.7
    585920     18170.5
    585960     18171.4
    586000     18172.1
    586040     18170.9
    586080       18175
    586120     18177.6
    586160     18174.7
    586200     18176.9
    586240     18182.8
    586280     18179.9
    586320     18183.2
    586360     18182.6
    586400     18186.3
    586440     18187.3
    586480     18187.5
    586520       18188
    586560     18187.4
    586600     18190.9
    586640     18192.9
    586680     18194.4
    586720     18195.2
    586760       18196
    586800     18196.7
    586840     18195.6
    586880     18199.7
    586920     18202.3
    586960     18199.3
    587000     18201.5
    587040     18207.5
    587080     18204.7
    587120     18207.9
    587160     18207.2
    587200     18210.9
    587240       18212
    587280     18212.2
    587320     18212.6
    587360       18212
    587400     18215.6
    587440     18217.5
    587480       18219
    587520     18219.7
    587560     18220.6
    587600     18221.2
    587640     18220.1
    587680     18224.3
    587720     18226.9
    587760       18224
    587800     18226.1
    587840     18232.2
    587880     18229.4
    587920     18232.4
    587960     18231.7
    588000     18235.5
    588040     18236.6
    588080     18236.8
    588120     18237.3
    588160     18236.8
    588200     18240.2
    588240     18242.2
    588280     18243.7
    588320     18244.4
    588360     18245.2
    588400     18245.8
    588440     18244.8
    588480     18248.8
    588520     18251.6
    588560     18248.5
    588600     18250.7
    588640     18256.8
    588680     18254.1
    588720       18257
    588760     18256.3
    588800     18260.2
    588840     18261.2
    588880     18261.6
    588920       18262
    588960     18261.5
    589000     18265.1
    589040     18266.8
    589080     18268.4
    589120     18269.1
    589160     18269.9
    589200     18270.4
    589240     18269.5
    589280     18273.6
    589320     18276.2
    589360     18273.2
    589400     18275.3
    589440     18281.4
    589480     18278.7
    589520     18281.6
    589560     18280.9
    589600     18284.9
    589640     18285.8
    589680     18286.3
    589720     18286.6
    589760     18286.2
    589800     18289.8
    589840     18291.5
    589880     18293.1
    589920     18293.9
    589960     18294.7
    590000     18295.3
    590040     18294.1
    590080     18298.3
    590120       18301
    590160     18297.8
    590200       18300
    590240     18306.2
    590280     18303.4
    590320     18306.4
    590360     18305.5
    590400     18309.6
    590440     18310.6
    590480     18310.9
    590520     18311.2
    590560     18310.8
    590600     18314.5
    590640     18316.2
    590680     18317.9
    590720     18318.7
    590760     18319.5
    590800     18319.8
    590840     18318.9
    590880     18323.1
    590920     18325.7
    590960     18322.4
    591000     18324.7
    591040     18330.7
    591080     18328.2
    591120     18331.2
    591160     18330.3
    591200     18334.3
    591240     18335.3
    591280     18335.7
    591320     18335.9
    591360     18335.6
    591400     18339.4
    591440       18341
    591480     18342.6
    591520     18343.4
    591560     18344.2
    591600     18344.7
    591640     18343.4
    591680     18347.7
    591720     18350.5
    591760     18347.2
    591800     18349.4
    591840     18355.4
    591880     18352.8
    591920     18355.8
    591960     18354.9
    592000     18359.1
    592040       18360
    592080     18360.3
    592120     18360.4
    592160     18360.3
    592200     18364.1
    592240     18365.6
    592280     18367.3
    592320       18368
    592360     18368.9
    592400     18369.4
    592440     18368.1
    592480     18372.5
    592520     18375.2
    592560     18372.1
    592600       18374
    592640     18380.1
    592680     18377.5
    592720     18380.5
    592760     18379.5
    592800     18383.8
    592840     18384.7
    592880     18384.9
    592920     18385.2
    592960     18385.2
    593000     18388.8
    593040     18390.3
    593080       18392
    593120     18392.7
    593160     18393.7
    593200     18394.2
    593240     18392.8
    593280     18397.3
    593320     18399.9
    593360     18396.8
    593400     18398.7
    593440     18404.8
    593480     18402.3
    593520     18405.3
    593560     18404.3
    593600     18408.5
    593640     18409.5
    593680     18409.6
    593720       18410
    593760     18409.7
    593800     18413.6
    593840     18415.1
    593880     18416.9
    593920     18417.5
    593960     18418.4
    594000     18418.9
    594040     18417.4
    594080     18421.9
    594120     18424.6
    594160     18421.7
    594200     18423.2
    594240     18429.4
    594280       18427
    594320     18430.1
    594360     18428.9
    594400       18433
    594440     18434.3
    594480     18434.4
    594520     18434.6
    594560     18434.4
    594600     18438.4
    594640     18439.9
    594680     18441.5
    594720     18442.4
    594760     18443.1
    594800     18443.8
    594840     18442.2
    594880     18446.5
    594920     18449.2
    594960     18446.3
    595000     18447.9
    595040     18454.1
    595080     18451.8
    595120     18454.8
    595160     18453.7
    595200     18457.6
    595240     18459.2
    595280     18459.2
    595320     18459.3
    595360     18459.1
    595400     18463.1
    595440     18464.5
    595480     18466.2
    595520       18467
    595560     18467.9
    595600     18468.5
    595640     18466.8
    595680     18471.2
    595720     18473.8
    595760     18470.9
    595800     18472.6
    595840     18478.6
    595880     18476.6
    595920     18479.4
    595960     18478.4
    596000     18482.3
    596040     18483.8
    596080       18484
    596120       18484
    596160     18483.8
    596200     18487.6
    596240     18489.4
    596280     18490.9
    596320     18491.5
    596360     18492.6
    596400     18493.2
    596440     18491.5
    596480     18495.9
    596520     18498.6
    596560     18495.6
    596600     18497.5
    596640     18503.4
    596680     18501.1
    596720       18504
    596760     18503.1
    596800     18507.1
    596840     18508.5
    596880     18508.7
    596920     18508.7
    596960     18508.4
    597000     18512.3
    597040     18513.9
    597080     18515.5
    597120     18516.2
    597160     18517.4
    597200     18517.8
    597240     18516.1
    597280     18520.6
    597320     18523.2
    597360     18520.2
    597400     18522.2
    597440       18528
    597480     18525.9
    597520     18528.7
    597560     18527.8
    597600     18531.8
    597640     18533.1
    597680     18533.4
    597720     18533.3
    597760     18533.1
    597800     18537.1
    597840     18538.5
    597880     18540.1
    597920     18540.9
    597960       18542
    598000     18542.4
    598040     18540.7
    598080     18545.4
    598120     18547.9
    598160     18544.9
    598200     18546.9
    598240     18552.7
    598280     18550.6
    598320     18553.4
    598360     18552.4
    598400     18556.4
    598440     18557.8
    598480       18558
    598520     18558.1
    598560     18557.7
    598600     18561.7
    598640     18563.2
    598680     18564.8
    598720     18565.6
    598760     18566.7
    598800       18567
    598840     18565.3
    598880     18569.9
    598920     18572.2
    598960     18569.5
    599000     18571.7
    599040     18577.2
    599080     18575.3
    599120     18578.1
    599160     18577.1
    599200     18581.2
    599240     18582.5
    599280     18582.8
    599320     18582.7
    599360     18582.4
    599400     18586.3
    599440     18587.9
    599480     18589.4
    599520     18590.3
    599560     18591.3
    599600     18591.7
    599640       18590
    599680     18594.6
    599720       18597
    599760     18594.1
    599800     18596.5
    599840       18602
    599880       18600
    599920     18602.8
    599960     18601.8
    600000     18605.7
    600040       18607
    600080     18607.4
    600120     18607.6
    600160       18607
    600200     18610.9
    600240     18612.4
    600280       18614
    600320       18615
    600360     18615.9
    600400     18616.4
    600440     18614.6
    600480     18619.1
    600520     18621.6
    600560     18618.9
    600600       18621
    600640     18626.7
    600680     18624.6
    600720     18627.4
    600760     18626.3
    600800     18630.3
    600840     18631.7
    600880       18632
    600920     18632.3
    600960     18631.7
    601000     18635.6
    601040       18637
    601080     18638.7
    601120     18639.7
    601160     18640.6
    601200       18641
    601240     18639.4
    601280     18643.9
    601320     18646.3
    601360     18643.4
    601400     18645.7
    601440     18651.5
    601480     18649.2
    601520       18652
    601560       18651
    601600     18654.9
    601640     18656.4
    601680     18656.7
    601720       18657
    601760     18656.4
    601800     18660.3
    601840     18661.5
    601880     18663.3
    601920     18664.3
    601960       18665
    602000     18665.6
    602040     18664.2
    602080     18668.7
    602120     18670.9
    602160     18668.2
    602200     18670.3
    602240     18676.1
    602280     18673.9
    602320     18676.6
    602360     18675.6
    602400     18679.5
    602440       18681
    602480     18681.3
    602520     18681.7
    602560     18680.8
    602600       18685
    602640     18686.3
    602680       18688
    602720     18688.9
    602760     18689.8
    602800     18690.2
    602840     18688.7
    602880     18693.3
    602920     18695.5
    602960     18692.8
    603000     18694.8
    603040     18700.8
    603080     18698.5
    603120     18701.4
    603160     18700.3
    603200     18704.1
    603240     18705.7
    603280     18706.1
    603320     18706.4
    603360     18705.5
    603400     18709.7
    603440       18711
    603480     18712.6
    603520     18713.5
    603560     18714.4
    603600     18714.8
    603640     18713.3
    603680     18717.9
    603720     18720.2
    603760     18717.5
    603800     18719.6
    603840     18725.6
    603880     18723.3
    603920     18726.2
    603960       18725
    604000       18729
    604040     18730.5
    604080     18730.8
    604120       18731
    604160     18730.1
    604200     18734.4
    604240     18735.5
    604280     18737.3
    604320     18738.3
    604360     18739.1
    604400     18739.6
    604440     18737.9
    604480     18742.7
    604520     18744.8
    604560     18742.2
    604600     18744.3
    604640     18750.3
    604680     18747.9
    604720     18750.8
    604760     18749.5
    604800     18753.7
    604840     18755.2
    604880     18755.5
    604920     18755.7
    604960     18754.6
    605000     18759.1
    605040     18760.2
    605080       18762
    605120       18763
    605160     18763.7
    605200     18764.2
    605240     18762.4
    605280     18767.4
    605320     18769.5
    605360     18766.8
    605400     18768.9
    605440     18774.7
    605480     18772.5
    605520     18775.4
    605560     18774.3
    605600     18778.2
    605640     18779.7
    605680     18780.1
    605720     18780.2
    605760     18779.3
    605800     18783.7
    605840     18784.8
    605880     18786.5
    605920     18787.6
    605960     18788.3
    606000     18788.9
    606040     18786.8
    606080     18791.9
    606120     18794.1
    606160     18791.3
    606200     18793.5
    606240     18799.3
    606280     18797.2
    606320       18800
    606360     18798.9
    606400     18802.8
    606440     18804.3
    606480     18804.7
    606520     18804.9
    606560     18803.9
    606600     18808.3
    606640     18809.4
    606680     18811.2
    606720     18812.2
    606760     18812.8
    606800     18813.6
    606840     18811.3
    606880     18816.3
    606920     18818.8
    606960     18815.9
    607000     18818.1
    607040       18824
    607080     18821.6
    607120     18824.6
    607160     18823.6
    607200     18827.4
    607240     18828.9
    607280     18829.3
    607320     18829.5
    607360     18828.5
    607400     18832.8
    607440     18833.9
    607480     18835.7
    607520     18836.8
    607560     18837.3
    607600     18838.2
    607640       18836
    607680     18840.9
    607720     18843.3
    607760     18840.5
    607800     18842.6
    607840     18848.6
    607880     18846.2
    607920     18849.4
    607960     18848.1
    608000     18851.9
    608040     18853.6
    608080     18853.8
    608120     18854.1
    608160     18853.2
    608200     18857.3
    608240     18858.6
    608280     18860.3
    608320     18861.4
    608360       18862
    608400     18862.8
    608440     18860.6
    608480     18865.6
    608520     18867.8
    608560     18864.9
    608600       18867
    608640     18873.2
    608680     18870.7
    608720       18874
    608760     18872.6
    608800     18876.6
    608840     18878.1
    608880     18878.5
    608920     18878.7
    608960     18877.7
    609000       18882
    609040       18883
    609080       18885
    609120       18886
    609160     18886.5
    609200     18887.4
    609240     18885.2
    609280     18890.2
    609320     18892.5
    609360     18889.4
    609400     18891.6
    609440     18897.9
    609480     18895.4
    609520     18898.5
    609560     18897.2
    609600     18901.2
    609640     18902.6
    609680     18903.2
    609720     18903.2
    609760     18902.2
    609800     18906.5
    609840     18907.7
    609880     18909.7
    609920     18910.5
    609960     18911.1
    610000     18912.2
    610040     18909.8
    610080     18914.8
    610120     18917.2
    610160       18914
    610200     18916.4
    610240     18922.5
    610280       18920
    610320     18923.1
    610360     18921.8
    610400     18925.8
    610440     18927.4
    610480     18927.9
    610520       18928
    610560     18926.9
    610600     18931.3
    610640     18932.3
    610680     18934.4
    610720     18935.2
    610760     18935.6
    610800     18936.8
    610840     18934.4
    610880     18939.5
    610920     18941.9
    610960     18938.5
    611000       18941
    611040     18947.2
    611080     18944.7
    611120     18947.8
    611160     18946.5
    611200     18950.4
    611240     18951.9
    611280     18952.6
    611320     18952.5
    611360     18951.7
    611400       18956
    611440     18956.9
    611480       18959
    611520     18959.8
    611560     18960.2
    611600     18961.4
    611640     18958.8
    611680     18964.1
    611720     18966.6
    611760       18963
    611800     18965.6
    611840     18971.8
    611880     18969.4
    611920     18972.4
    611960       18971
    612000       18975
    612040     18976.5
    612080     18977.2
    612120     18977.2
    612160     18976.4
    612200     18980.7
    612240     18981.3
    612280     18983.8
    612320     18984.4
    612360     18984.8
    612400     18985.8
    612440     18983.5
    612480     18988.7
    612520     18991.2
    612560     18987.7
    612600     18990.3
    612640     18996.2
    612680       18994
    612720     18996.8
    612760     18995.6
    612800     18999.6
    612840     19001.1
    612880     19001.7
    612920       19002
    612960     19001.1
    613000     19005.4
    613040       19006
    613080     19008.4
    613120     19009.1
    613160     19009.5
    613200     19010.6
    613240     19007.9
    613280     19013.5
    613320     19015.9
    613360     19012.5
    613400     19014.8
    613440       19021
    613480     19018.6
    613520     19021.4
    613560     19020.1
    613600     19024.3
    613640     19025.8
    613680     19026.4
    613720     19026.8
    613760     19025.9
    613800       19030
    613840     19030.7
    613880       19033
    613920     19033.6
    613960       19034
    614000     19035.3
    614040     19032.5
    614080     19038.1
    614120     19040.4
    614160     19037.1
    614200     19039.6
    614240     19045.7
    614280     19043.3
    614320       19046
    614360     19044.8
    614400     19048.8
    614440     19050.4
    614480     19051.1
    614520     19051.4
    614560     19050.6
    614600     19054.6
    614640     19055.5
    614680     19057.7
    614720     19058.3
    614760     19058.7
    614800     19059.9
    614840     19057.1
    614880     19062.9
    614920     19065.1
    614960     19061.9
    615000     19064.3
    615040     19070.4
    615080       19068
    615120     19070.6
    615160     19069.5
    615200     19073.4
    615240     19075.2
    615280     19075.8
    615320       19076
    615360     19075.2
    615400     19079.4
    615440     19080.2
    615480     19082.5
    615520       19083
    615560     19083.3
    615600     19084.5
    615640     19081.8
    615680     19087.6
    615720     19089.7
    615760     19086.7
    615800     19089.1
    615840     19095.1
    615880     19092.7
    615920     19095.2
    615960     19094.2
    616000     19098.1
    616040     19099.9
    616080     19100.5
    616120     19100.6
    616160       19100
    616200     19104.1
    616240     19104.7
    616280     19107.2
    616320     19107.5
    616360       19108
    616400     19109.1
    616440     19106.6
    616480     19112.3
    616520     19114.5
    616560     19111.4
    616600     19113.7
    616640     19119.8
    616680     19117.4
    616720     19119.9
    616760     19118.9
    616800     19122.8
    616840     19124.5
    616880     19125.4
    616920     19125.2
    616960     19124.6
    617000     19128.8
    617040     19129.5
    617080     19131.9
    617120     19132.3
    617160     19132.7
    617200     19133.9
    617240     19131.3
    617280       19137
    617320     19139.3
    617360     19136.1
    617400     19138.4
    617440     19144.6
    617480     19142.2
    617520     19144.7
    617560     19143.6
    617600     19147.4
    617640     19149.3
    617680     19150.1
    617720     19149.8
    617760     19149.4
    617800     19153.5
    617840     19154.1
    617880     19156.8
    617920     19156.9
    617960     19157.6
    618000     19158.6
    618040     19156.1
    618080     19161.9
    618120     19163.9
    618160     19160.7
    618200     19163.3
    618240     19169.3
    618280       19167
    618320     19169.6
    618360     19168.3
    618400     19172.2
    618440     19174.2
    618480     19174.9
    618520     19174.5
    618560     19174.2
    618600     19178.3
    618640     19178.9
    618680     19181.4
    618720     19181.7
    618760     19182.2
    618800     19183.5
    618840       19181
    618880     19186.6
    618920     19188.7
    618960     19185.6
    619000       19188
    619040     19194.1
    619080     19191.7
    619120     19194.2
    619160     19193.1
    619200       19197
    619240       19199
    619280     19199.6
    619320     19199.5
    619360     19198.9
    619400     19203.1
    619440     19203.6
    619480     19206.1
    619520     19206.4
    619560       19207
    619600     19208.3
    619640     19205.7
    619680     19211.2
    619720     19213.4
    619760     19210.4
    619800     19212.8
    619840       19219
    619880     19216.5
    619920       19219
    619960     19217.9
    620000     19221.8
    620040     19223.7
    620080     19224.4
    620120     19224.3
    620160     19223.7
    620200     19227.9
    620240     19228.2
    620280     19230.8
    620320     19231.2
    620360     19231.6
    620400     19233.2
    620440     19230.5
    620480       19236
    620520     19238.2
    620560     19235.2
    620600     19237.6
    620640     19243.8
    620680     19241.3
    620720     19243.9
    620760     19242.7
    620800     19246.7
    620840     19248.5
    620880     19249.2
    620920       19249
    620960     19248.6
    621000     19252.7
    621040     19252.9
    621080     19255.9
    621120       19256
    621160     19256.4
    621200       19258
    621240     19255.2
    621280     19260.8
    621320       19263
    621360     19260.1
    621400     19262.6
    621440     19268.6
    621480     19266.2
    621520     19268.9
    621560     19267.7
    621600     19271.5
    621640     19273.5
    621680       19274
    621720       19274
    621760     19273.4
    621800     19277.7
    621840     19277.8
    621880     19280.7
    621920     19280.8
    621960     19281.2
    622000     19282.8
    622040     19280.3
    622080     19285.7
    622120     19287.8
    622160       19285
    622200     19287.5
    622240     19293.5
    622280       19291
    622320     19293.8
    622360     19292.5
    622400     19296.4
    622440     19298.4
    622480     19298.7
    622520     19298.9
    622560     19298.2
    622600     19302.6
    622640     19302.8
    622680     19305.5
    622720     19305.5
    622760       19306
    622800     19307.6
    622840     19305.1
    622880     19310.5
    622920     19312.6
    622960     19309.6
    623000     19312.2
    623040     19318.3
    623080     19315.8
    623120     19318.5
    623160     19317.3
    623200     19321.2
    623240     19323.1
    623280     19323.6
    623320     19323.7
    623360     19322.8
    623400     19327.4
    623440     19327.7
    623480     19330.3
    623520     19330.4
    623560     19330.9
    623600     19332.2
    623640     19329.9
    623680     19335.3
    623720     19337.4
    623760     19334.4
    623800       19337
    623840     19343.1
    623880     19340.6
    623920     19343.3
    623960     19342.2
    624000     19345.8
    624040       19348
    624080     19348.2
    624120     19348.7
    624160     19347.8
    624200     19352.4
    624240     19352.5
    624280     19355.1
    624320     19355.1
    624360     19355.7
    624400     19357.1
    624440     19354.7
    624480       19360
    624520     19362.1
    624560     19359.2
    624600     19361.8
    624640       19368
    624680     19365.3
    624720     19368.1
    624760     19367.2
    624800     19370.5
    624840     19372.8
    624880     19373.1
    624920     19373.6
    624960     19372.6
    625000     19377.2
    625040     19377.3
    625080     19379.8
    625120     19379.8
    625160     19380.2
    625200     19381.9
    625240     19379.5
    625280     19384.8
    625320     19386.8
    625360     19384.1
    625400     19386.4
    625440     19392.7
    625480       19390
    625520       19393
    625560       19392
    625600     19395.4
    625640     19397.6
    625680     19397.9
    625720     19398.3
    625760     19397.3
    625800     19401.7
    625840     19402.2
    625880     19404.5
    625920     19404.3
    625960     19404.9
    626000     19406.6
    626040     19404.3
    626080     19409.4
    626120     19411.7
    626160     19408.8
    626200     19411.2
    626240     19417.5
    626280     19414.8
    626320       19418
    626360     19416.7
    626400     19420.2
    626440     19422.3
    626480     19422.5
    626520       19423
    626560       19422
    626600     19426.4
    626640       19427
    626680     19429.2
    626720       19429
    626760     19429.6
    626800     19431.4
    626840       19429
    626880     19434.1
    626920     19436.3
    626960     19433.5
    627000     19435.9
    627040     19442.3
    627080     19439.4
    627120     19442.6
    627160     19441.4
    627200     19444.7
    627240     19447.1
    627280     19447.2
    627320     19447.8
    627360     19446.7
    627400       19451
    627440     19451.7
    627480     19453.9
    627520     19453.9
    627560     19454.4
    627600     19456.2
    627640     19453.5
    627680     19458.8
    627720     19461.2
    627760     19458.3
    627800     19460.8
    627840       19467
    627880     19464.3
    627920     19467.4
    627960     19466.2
    628000     19469.5
    628040     19471.7
    628080     19471.9
    628120     19472.5
    628160     19471.3
    628200     19475.6
    628240     19476.4
    628280     19478.7
    628320     19478.5
    628360     19479.2
    628400     19480.9
    628440     19478.3
    628480     19483.6
    628520       19486
    628560     19482.9
    628600     19485.5
    628640     19491.7
    628680     19489.1
    628720     19492.1
    628760     19490.8
    628800     19494.2
    628840     19496.5
    628880     19496.6
    628920     19497.2
    628960       19496
    629000     19500.5
    629040     19501.4
    629080     19503.4
    629120     19503.2
    629160     19503.8
    629200     19505.6
    629240       19503
    629280     19508.3
    629320     19510.6
    629360     19507.7
    629400     19510.2
    629440     19516.4
    629480     19513.9
    629520     19516.8
    629560     19515.5
    629600     19518.9
    629640     19521.2
    629680     19521.4
    629720     19521.8
    629760     19520.6
    629800     19525.2
    629840     19526.2
    629880     19528.2
    629920       19528
    629960     19528.3
    630000     19530.3
    630040     19527.7
    630080       19533
    630120     19535.1
    630160     19532.3
    630200     19534.7
    630240     19541.1
    630280     19538.5
    630320     19541.5
    630360     19540.1
    630400     19543.6
    630440     19545.9
    630480     19546.2
    630520     19546.5
    630560     19545.3
    630600     19549.9
    630640     19550.8
    630680     19552.9
    630720     19552.6
    630760     19553.1
    630800     19554.9
    630840     19552.3
    630880     19557.7
    630920     19559.8
    630960     19557.1
    631000     19559.5
    631040     19565.9
    631080     19563.4
    631120     19566.3
    631160     19564.7
    631200     19568.4
    631240     19570.6
    631280     19571.1
    631320     19571.1
    631360       19570
    631400     19574.7
    631440     19575.6
    631480     19577.6
    631520     19577.2
    631560     19577.9
    631600     19579.7
    631640     19577.1
    631680     19582.5
    631720     19584.7
    631760     19581.8
    631800     19584.2
    631840     19590.5
    631880     19588.3
    631920     19591.3
    631960     19589.5
    632000     19593.2
    632040     19595.4
    632080     19595.8
    632120     19596.1
    632160     19594.6
    632200     19599.4
    632240     19600.4
    632280     19602.4
    632320     19601.9
    632360     19602.8
    632400     19604.4
    632440     19601.9
    632480     19607.2
    632520     19609.4
    632560     19606.6
    632600       19609
    632640     19615.1
    632680     19613.1
    632720     19615.8
    632760     19614.2
    632800     19617.9
    632840       19620
    632880     19620.5
    632920     19620.7
    632960     19619.4
    633000     19624.3
    633040       19625
    633080     19627.2
    633120     19626.6
    633160     19627.6
    633200     19629.1
    633240     19626.5
    633280       19632
    633320     19634.1
    633360     19631.2
    633400     19633.6
    633440     19639.9
    633480     19637.8
    633520     19640.5
    633560     19638.9
    633600     19642.6
    633640     19644.6
    633680     19645.2
    633720     19645.4
    633760     19644.1
    633800     19648.8
    633840     19649.6
    633880     19651.8
    633920     19651.4
    633960     19652.2
    634000     19653.8
    634040       19651
    634080     19656.5
    634120     19658.7
    634160     19655.8
    634200     19658.3
    634240     19664.6
    634280     19662.4
    634320     19665.1
    634360     19663.5
    634400     19667.1
    634440     19669.3
    634480     19669.9
    634520     19670.1
    634560     19668.7
    634600     19673.7
    634640     19674.2
    634680     19676.3
    634720     19676.3
    634760     19676.9
    634800     19678.6
    634840     19675.8
    634880     19681.3
    634920     19683.3
    634960     19680.4
    635000     19682.9
    635040     19689.1
    635080       19687
    635120     19689.8
    635160     19688.1
    635200     19691.7
    635240     19694.2
    635280     19694.6
    635320     19694.8
    635360     19693.5
    635400     19698.4
    635440     19698.9
    635480       19701
    635520     19700.9
    635560     19701.4
    635600     19703.3
    635640     19700.5
    635680       19706
    635720     19708.1
    635760     19705.3
    635800     19707.5
    635840     19713.8
    635880     19711.7
    635920     19714.5
    635960     19712.9
    636000     19716.4
    636040       19719
    636080     19719.3
    636120     19719.4
    636160     19718.1
    636200     19722.9
    636240     19723.7
    636280     19725.5
    636320     19725.7
    636360     19726.1
    636400       19728
    636440     19725.2
    636480     19730.8
    636520     19732.8
    636560     19729.9
    636600     19732.1
    636640     19738.4
    636680     19736.6
    636720     19739.1
    636760     19737.6
    636800       19741
    636840     19743.8
    636880       19744
    636920     19744.3
    636960     19742.8
    637000     19747.7
    637040     19748.4
    637080     19750.2
    637120     19750.5
    637160     19750.9
    637200     19752.8
    637240     19749.9
    637280     19755.6
    637320     19757.6
    637360     19754.5
    637400     19756.9
    637440     19763.1
    637480     19761.5
    637520     19763.8
    637560     19762.3
    637600     19765.7
    637640     19768.5
    637680     19768.9
    637720     19769.1
    637760     19767.7
    637800     19772.4
    637840       19773
    637880     19774.9
    637920     19775.3
    637960     19775.7
    638000     19777.7
    638040     19774.9
    638080     19780.3
    638120     19782.4
    638160     19779.2
    638200     19781.6
    638240     19787.9
    638280     19786.4
    638320     19788.6
    638360     19787.1
    638400     19790.6
    638440     19793.4
    638480     19793.8
    638520       19794
    638560     19792.6
    638600     19797.5
    638640     19797.8
    638680     19799.7
    638720     19800.3
    638760     19800.5
    638800     19802.6
    638840     19799.8
    638880     19805.2
    638920     19807.2
    638960     19804.1
    639000     19806.5
    639040     19812.9
    639080     19811.3
    639120     19813.3
    639160     19812.2
    639200     19815.5
    639240     19818.4
    639280     19818.8
    639320       19819
    639360     19817.3
    639400     19822.2
    639440     19822.9
    639480     19824.8
    639520     19825.2
    639560     19825.6
    639600     19827.5
    639640     19824.6
    639680     19830.1
    639720       19832
    639760     19829.1
    639800     19831.5
    639840     19837.9
    639880     19836.2
    639920     19838.2
    639960     19837.1
    640000     19840.3
    640040     19843.4
    640080     19843.8
    640120     19843.9
    640160     19842.3
    640200       19847
    640240     19847.9
    640280     19849.8
    640320     19850.1
    640360     19850.5
    640400     19852.4
    640440     19849.4
    640480     19854.9
    640520     19856.7
    640560     19853.9
    640600     19856.2
    640640     19862.7
    640680     19861.2
    640720     19862.9
    640760     19861.9
    640800     19865.1
    640840     19868.4
    640880     19868.7
    640920     19868.7
    640960     19867.1
    641000     19871.9
    641040     19872.7
    641080     19874.5
    641120     19874.8
    641160     19875.5
    641200     19876.9
    641240     19874.2
    641280     19879.7
    641320     19881.5
    641360     19878.7
    641400     19881.1
    641440     19887.4
    641480     19885.8
    641520     19887.7
    641560     19886.6
    641600     19889.9
    641640     19893.2
    641680     19893.4
    641720     19893.4
    641760     19891.9
    641800     19896.7
    641840     19897.4
    641880     19899.1
    641920     19899.7
    641960     19900.3
    642000     19901.7
    642040     19898.9
    642080     19904.5
    642120     19906.4
    642160     19903.5
    642200     19905.9
    642240     19912.1
    642280     19910.7
    642320     19912.4
    642360     19911.4
    642400     19914.7
    642440     19917.9
    642480     19918.2
    642520       19918
    642560     19916.7
    642600     19921.5
    642640     19922.1
    642680     19923.8
    642720     19924.4
    642760     19925.1
    642800     19926.5
    642840     19923.8
    642880     19929.6
    642920     19931.1
    642960     19928.2
    643000     19930.7
    643040     19936.6
    643080     19935.4
    643120     19937.3
    643160     19936.3
    643200     19939.5
    643240     19942.7
    643280       19943
    643320     19942.7
    643360     19941.4
    643400     19946.4
    643440     19946.9
    643480     19948.6
    643520     19949.1
    643560     19950.1
    643600     19951.5
    643640     19948.6
    643680     19954.5
    643720     19955.8
    643760       19953
    643800     19955.7
    643840     19961.4
    643880     19960.4
    643920     19962.3
    643960     19961.1
    644000     19964.4
    644040     19967.7
    644080     19967.8
    644120     19967.4
    644160     19966.2
    644200     19971.1
    644240     19971.6
    644280     19973.4
    644320     19973.9
    644360     19974.8
    644400     19976.3
    644440     19973.5
    644480     19979.4
    644520     19980.6
    644560     19977.7
    644600     19980.6
    644640     19986.2
    644680       19985
    644720     19987.1
    644760     19985.9
    644800     19989.1
    644840     19992.6
    644880     19992.8
    644920     19991.9
    644960       19991
    645000       19996
    645040     19996.5
    645080     19998.3
    645120     19998.7
    645160     19999.7
    645200     20001.1
    645240     19998.4
    645280     20004.3
    645320     20005.4
    645360     20002.5
    645400     20005.5
    645440       20011
    645480     20009.8
    645520     20011.9
    645560     20010.7
    645600     20013.9
    645640     20017.4
    645680     20017.6
    645720     20016.6
    645760     20015.8
    645800     20021.1
    645840     20021.4
    645880     20023.4
    645920     20023.4
    645960     20024.3
    646000     20025.7
    646040     20022.9
    646080     20029.2
    646120     20030.3
    646160     20027.2
    646200     20030.3
    646240     20035.8
    646280     20034.7
    646320     20036.9
    646360     20035.3
    646400     20038.6
    646440     20042.3
    646480     20042.5
    646520     20041.4
    646560     20040.7
    646600     20045.9
    646640     20046.3
    646680     20048.2
    646720     20048.3
    646760     20049.1
    646800     20050.7
    646840     20047.8
    646880       20054
    646920       20055
    646960     20052.1
    647000     20055.1
    647040     20060.5
    647080     20059.7
    647120     20061.6
    647160     20060.2
    647200     20063.3
    647240       20067
    647280     20067.2
    647320     20066.1
    647360     20065.4
    647400     20070.5
    647440     20071.1
    647480     20072.9
    647520       20073
    647560       20074
    647600     20075.5
    647640     20072.5
    647680       20079
    647720     20079.9
    647760     20076.9
    647800       20080
    647840     20085.1
    647880     20084.4
    647920     20086.4
    647960     20085.1
    648000     20088.2
    648040     20091.8
    648080     20091.9
    648120     20090.9
    648160     20090.1
    648200     20095.2
    648240     20095.8
    648280     20097.8
    648320     20097.9
    648360     20098.9
    648400     20100.3
    648440     20097.1
    648480     20103.9
    648520     20104.7
    648560     20101.7
    648600     20104.4
    648640     20109.9
    648680     20109.2
    648720     20111.1
    648760       20110
    648800     20112.8
    648840     20116.8
    648880     20116.7
    648920     20115.6
    648960     20114.9
    649000       20120
    649040     20120.4
    649080     20122.6
    649120     20122.7
    649160     20123.6
    649200     20125.1
    649240     20121.7
    649280     20128.6
    649320     20129.5
    649360     20126.3
    649400       20129
    649440     20134.6
    649480     20133.9
    649520     20135.8
    649560     20134.8
    649600     20137.6
    649640     20141.7
    649680     20141.5
    649720     20140.2
    649760     20139.6
    649800     20144.6
    649840     20145.1
    649880     20147.4
    649920     20147.5
    649960     20148.2
    650000     20149.7
    650040     20146.4
    650080     20153.2
    650120     20154.2
    650160     20151.1
    650200     20153.7
    650240     20159.3
    650280     20158.6
    650320     20160.4
    650360     20159.6
    650400     20162.2
    650440     20166.3
    650480     20166.1
    650520     20164.7
    650560     20164.3
    650600     20169.2
    650640     20169.6
    650680     20171.9
    650720     20172.2
    650760       20173
    650800     20174.3
    650840     20171.1
    650880     20178.1
    650920     20178.8
    650960     20175.9
    651000     20178.5
    651040     20183.9
    651080       20183
    651120     20185.1
    651160     20184.5
    651200     20186.9
    651240     20190.9
    651280     20190.9
    651320     20189.3
    651360     20188.8
    651400     20193.8
    651440     20194.3
    651480     20196.7
    651520     20196.9
    651560     20197.7
    651600     20199.1
    651640     20195.9
    651680     20202.8
    651720     20203.3
    651760     20200.7
    651800     20203.2
    651840     20208.6
    651880     20207.7
    651920     20209.8
    651960     20209.1
    652000     20211.6
    652040     20215.5
    652080     20215.3
    652120     20213.9
    652160     20213.6
    652200     20218.4
    652240     20218.9
    652280     20221.4
    652320     20221.7
    652360     20222.4
    652400     20223.8
    652440     20220.4
    652480     20227.4
    652520     20228.1
    652560     20225.2
    652600     20227.9
    652640     20233.2
    652680     20232.4
    652720     20234.5
    652760     20233.7
    652800     20236.3
    652840     20240.3
    652880     20239.7
    652920     20238.7
    652960     20238.3
    653000     20242.9
    653040     20243.5
    653080       20246
    653120     20246.5
    653160       20247
    653200     20248.5
    653240     20245.2
    653280       20252
    653320     20252.7
    653360       20250
    653400     20252.8
    653440     20257.8
    653480       20257
    653520     20259.1
    653560     20258.5
    653600       20261
    653640     20264.8
    653680     20264.1
    653720     20263.5
    653760     20262.8
    653800     20267.6
    653840     20268.3
    653880     20270.6
    653920     20271.1
    653960     20271.6
    654000     20273.5
    654040     20269.8
    654080     20276.8
    654120     20277.1
    654160     20274.8
    654200     20277.6
    654240     20282.7
    654280     20281.9
    654320     20283.8
    654360     20283.2
    654400     20285.8
    654440     20289.8
    654480     20288.9
    654520     20288.2
    654560     20287.5
    654600     20292.3
    654640     20293.1
    654680     20295.4
    654720     20295.9
    654760     20296.4
    654800     20298.2
    654840     20294.5
    654880     20301.4
    654920     20301.8
    654960     20299.6
    655000     20302.2
    655040     20307.3
    655080     20306.7
    655120     20308.5
    655160     20308.1
    655200     20310.3
    655240     20314.5
    655280     20313.6
    655320       20313
    655360     20312.2
    655400     20316.9
    655440     20317.8
    655480     20320.3
    655520     20320.5
    655560     20321.1
    655600     20322.9
    655640     20319.5
    655680       20326
    655720     20326.5
    655760     20324.6
    655800     20326.9
    655840     20331.9
    655880     20331.3
    655920     20333.2
    655960     20332.8
    656000     20335.2
    656040     20339.5
    656080     20338.4
    656120     20337.8
    656160     20336.8
    656200     20341.7
    656240     20342.7
    656280     20344.7
    656320     20345.3
    656360     20346.1
    656400     20347.6
    656440       20344
    656480     20350.8
    656520     20351.2
    656560     20349.3
    656600     20351.7
    656640     20356.6
    656680       20356
    656720     20358.1
    656760     20357.4
    656800       20360
    656840     20364.2
    656880     20363.2
    656920     20362.8
    656960     20361.6
    657000     20366.4
    657040     20367.6
    657080     20369.5
    657120       20370
    657160     20370.9
    657200     20372.5
    657240     20368.9
    657280     20375.5
    657320     20375.7
    657360       20374
    657400     20376.3
    657440     20381.3
    657480     20380.9
    657520     20382.9
    657560       20382
    657600     20384.7
    657640       20389
    657680     20387.9
    657720     20387.5
    657760     20386.3
    657800     20391.1
    657840     20392.5
    657880     20394.3
    657920     20394.6
    657960     20395.6
    658000       20397
    658040     20393.7
    658080     20400.3
    658120     20400.4
    658160     20398.8
    658200     20401.1
    658240     20406.1
    658280     20405.5
    658320     20407.5
    658360     20406.6
    658400     20409.3
    658440     20413.7
    658480     20412.7
    658520     20412.2
    658560     20411.1
    658600     20415.8
    658640     20417.3
    658680     20419.2
    658720     20419.5
    658760     20420.4
    658800     20421.7
    658840     20418.3
    658880     20425.1
    658920       20425
    658960     20423.6
    659000     20425.8
    659040     20430.9
    659080     20430.3
    659120     20432.3
    659160     20431.5
    659200     20434.1
    659240     20438.4
    659280     20437.4
    659320     20437.1
    659360     20436.1
    659400     20440.7
    659440     20442.1
    659480     20443.8
    659520     20444.3
    659560     20445.2
    659600     20446.5
    659640       20443
    659680     20449.9
    659720     20449.8
    659760     20448.2
    659800     20450.4
    659840     20455.7
    659880       20455
    659920     20457.3
    659960     20456.2
    660000     20458.8
    660040     20463.1
    660080       20462
    660120       20462
    660160     20460.8
    660200     20465.3
    660240       20467
    660280     20468.6
    660320     20469.2
    660360       20470
    660400       20471
    660440     20467.8
    660480     20474.6
    660520     20474.7
    660560       20473
    660600       20475
    660640     20480.5
    660680     20479.8
    660720     20481.9
    660760     20480.6
    660800     20483.5
    660840     20487.8
    660880     20486.6
    660920     20486.8
    660960     20485.5
    661000       20490
    661040     20491.5
    661080     20493.1
    661120     20493.9
    661160     20494.7
    661200     20495.6
    661240     20492.4
    661280     20499.3
    661320     20499.4
    661360     20497.7
    661400     20499.7
    661440     20505.3
    661480     20504.3
    661520     20506.6
    661560     20505.4
    661600     20508.3
    661640     20512.5
    661680     20511.5
    661720     20511.4
    661760     20510.2
    661800     20514.7
    661840     20516.3
    661880       20518
    661920     20518.5
    661960     20519.3
    662000     20520.4
    662040     20517.1
    662080     20523.9
    662120     20524.2
    662160     20522.3
    662200     20524.3
    662240     20529.9
    662280     20529.4
    662320     20531.3
    662360     20530.1
    662400     20532.9
    662440     20537.3
    662480     20536.2
    662520       20536
    662560     20534.8
    662600     20539.4
    662640     20541.2
    662680     20542.5
    662720     20543.1
    662760       20544
    662800     20545.1
    662840     20541.8
    662880     20548.5
    662920     20548.6
    662960       20547
    663000     20548.9
    663040     20554.5
    663080     20554.1
    663120     20555.8
    663160     20554.7
    663200     20557.5
    663240     20561.8
    663280       20561
    663320     20560.6
    663360     20559.4
    663400       20564
    663440     20565.9
    663480     20567.2
    663520     20567.8
    663560     20568.7
    663600     20569.8
    663640     20566.3
    663680     20572.9
    663720     20573.2
    663760     20571.6
    663800     20573.6
    663840     20579.2
    663880     20578.7
    663920     20580.4
    663960     20579.3
    664000     20582.1
    664040     20586.4
    664080     20585.6
    664120     20585.3
    664160     20584.1
    664200     20588.7
    664240     20590.4
    664280     20591.8
    664320     20592.4
    664360     20593.2
    664400     20594.2
    664440       20591
    664480     20597.6
    664520     20597.7
    664560       20596
    664600     20598.2
    664640     20603.8
    664680     20603.3
    664720       20605
    664760     20603.9
    664800     20606.5
    664840     20610.8
    664880       20610
    664920     20609.8
    664960     20608.3
    665000       20613
    665040     20615.1
    665080     20616.4
    665120     20617.1
    665160     20617.7
    665200     20618.9
    665240     20615.6
    665280       20622
    665320     20622.4
    665360     20620.6
    665400     20622.7
    665440     20628.3
    665480     20627.8
    665520     20629.7
    665560     20628.5
    665600       20631
    665640     20635.2
    665680     20634.6
    665720     20634.1
    665760     20632.7
    665800     20637.5
    665840     20639.6
    665880       20641
    665920     20641.6
    665960     20642.2
    666000     20643.2
    666040     20640.2
    666080     20646.5
    666120     20646.7
    666160     20645.1
    666200     20647.4
    666240     20652.9
    666280     20652.5
    666320     20654.3
    666360       20653
    666400     20655.5
    666440     20659.7
    666480     20659.2
    666520     20658.5
    666560     20657.2
    666600     20661.9
    666640     20663.9
    666680     20665.5
    666720       20666
    666760     20666.5
    666800     20667.6
    666840     20664.7
    666880     20670.9
    666920     20671.3
    666960     20669.7
    667000     20672.1
    667040     20677.3
    667080     20677.1
    667120     20678.8
    667160     20677.6
    667200     20680.1
    667240     20684.1
    667280     20683.6
    667320       20683
    667360     20681.8
    667400     20686.4
    667440     20688.5
    667480     20689.9
    667520     20690.5
    667560       20691
    667600     20692.1
    667640     20689.3
    667680     20695.2
    667720     20695.9
    667760     20694.2
    667800     20696.8
    667840     20701.9
    667880     20701.4
    667920     20703.4
    667960     20701.9
    668000     20704.6
    668040     20708.5
    668080     20708.1
    668120     20707.6
    668160     20706.2
    668200     20710.9
    668240     20713.2
    668280     20714.3
    668320     20714.9
    668360     20715.5
    668400     20716.5
    668440     20713.5
    668480     20719.7
    668520     20720.3
    668560     20718.7
    668600     20721.3
    668640     20726.2
    668680     20725.8
    668720     20727.7
    668760     20726.6
    668800     20728.9
    668840       20733
    668880     20732.5
    668920     20732.1
    668960     20730.8
    669000     20735.5
    669040     20737.7
    669080     20738.7
    669120     20739.5
    669160     20739.7
    669200       20741
    669240     20737.9
    669280     20744.1
    669320     20744.8
    669360       20743
    669400     20745.8
    669440     20750.6
    669480     20750.1
    669520       20752
    669560     20750.9
    669600     20753.3
    669640     20757.4
    669680     20756.8
    669720     20756.4
    669760     20755.1
    669800     20759.9
    669840     20762.1
    669880       20763
    669920     20763.7
    669960       20764
    670000     20765.4
    670040     20762.3
    670080     20768.3
    670120     20769.1
    670160     20767.4
    670200     20770.2
    670240       20775
    670280     20774.6
    670320     20776.4
    670360     20775.2
    670400     20777.6
    670440     20781.5
    670480       20781
    670520     20780.8
    670560     20779.4
    670600       20784
    670640     20786.5
    670680     20787.1
    670720     20788.1
    670760     20788.3
    670800     20789.5
    670840     20786.6
    670880     20792.6
    670920     20793.5
    670960     20791.6
    671000     20794.5
    671040     20799.2
    671080       20799
    671120     20800.5
    671160     20799.6
    671200     20801.9
    671240     20805.8
    671280     20805.3
    671320     20805.1
    671360     20803.7
    671400     20808.2
    671440     20810.8
    671480     20811.3
    671520     20812.4
    671560     20812.5
    671600     20813.6
    671640     20810.9
    671680     20816.6
    671720     20817.8
    671760     20815.8
    671800     20818.8
    671840     20823.5
    671880     20823.2
    671920     20824.8
    671960     20823.8
    672000     20826.3
    672040     20830.1
    672080     20829.5
    672120     20829.3
    672160     20827.9
    672200     20832.3
    672240     20834.9
    672280     20835.5
    672320     20836.7
    672360     20836.8
    672400     20837.8
    672440     20835.2
    672480     20840.9
    672520     20842.1
    672560     20840.2
    672600       20843
    672640     20847.8
    672680     20847.5
    672720       20849
    672760     20848.1
    672800     20850.5
    672840     20854.4
    672880     20853.9
    672920     20853.5
    672960     20852.1
    673000     20856.4
    673040     20859.3
    673080     20859.8
    673120     20860.9
    673160       20861
    673200       20862
    673240     20859.5
    673280     20865.1
    673320     20866.3
    673360     20864.5
    673400     20867.3
    673440       20872
    673480     20871.7
    673520     20873.1
    673560     20872.3
    673600     20874.6
    673640     20878.7
    673680     20878.2
    673720     20877.8
    673760     20876.4
    673800     20880.7
    673840     20883.7
    673880     20884.1
    673920     20885.1
    673960     20885.3
    674000     20886.3
    674040     20883.9
    674080     20889.5
    674120     20890.9
    674160     20888.9
    674200     20891.7
    674240     20896.1
    674280     20896.1
    674320     20897.1
    674360     20896.7
    674400     20898.8
    674440     20903.2
    674480     20902.4
    674520     20902.1
    674560     20900.7
    674600       20905
    674640     20908.2
    674680     20908.4
    674720     20909.5
    674760     20909.5
    674800     20910.7
    674840     20908.2
    674880       20914
    674920     20915.4
    674960     20913.1
    675000     20916.1
    675040     20920.4
    675080     20920.4
    675120     20921.3
    675160     20920.9
    675200     20923.2
    675240     20927.6
    675280     20926.8
    675320     20926.4
    675360     20924.9
    675400     20929.2
    675440     20932.4
    675480     20932.6
    675520     20933.8
    675560     20933.8
    675600     20934.9
    675640     20932.3
    675680     20938.2
    675720     20939.7
    675760     20937.5
    675800     20940.5
    675840     20944.7
    675880     20944.7
    675920     20945.6
    675960     20945.4
    676000     20947.6
    676040     20951.9
    676080       20951
    676120     20950.7
    676160     20949.3
    676200     20953.6
    676240     20956.8
    676280     20956.9
    676320     20957.9
    676360     20957.9
    676400     20959.2
    676440     20956.6
    676480     20962.7
    676520     20964.1
    676560     20961.9
    676600       20965
    676640     20968.8
    676680       20969
    676720       20970
    676760     20969.6
    676800     20971.9
    676840     20976.2
    676880     20975.2
    676920     20975.2
    676960     20973.5
    677000     20977.9
    677040     20981.1
    677080     20981.2
    677120     20982.4
    677160       20982
    677200     20983.5
    677240     20980.8
    677280     20986.9
    677320     20988.3
    677360     20986.2
    677400     20989.1
    677440     20993.3
    677480     20993.3
    677520     20994.4
    677560     20993.9
    677600     20996.1
    677640     21000.5
    677680     20999.6
    677720     20999.4
    677760     20997.8
    677800     21002.2
    677840     21005.4
    677880     21005.5
    677920     21006.8
    677960     21006.2
    678000     21007.7
    678040       21005
    678080     21011.2
    678120     21012.4
    678160     21010.4
    678200     21013.1
    678240     21017.3
    678280     21017.4
    678320     21018.8
    678360     21018.4
    678400     21020.2
    678440     21024.7
    678480     21023.7
    678520     21023.9
    678560     21022.1
    678600     21026.6
    678640     21029.7
    678680     21029.9
    678720     21031.1
    678760     21030.5
    678800     21032.1
    678840     21029.4
    678880     21035.5
    678920     21036.8
    678960     21034.6
    679000     21037.4
    679040     21041.7
    679080     21041.7
    679120       21043
    679160     21042.8
    679200     21044.6
    679240     21048.9
    679280     21048.2
    679320     21048.1
    679360     21046.3
    679400       21051
    679440     21053.9
    679480     21054.2
    679520     21055.3
    679560     21054.9
    679600     21056.5
    679640     21053.8
    679680     21059.8
    679720       21061
    679760       21059
    679800     21061.8
    679840       21066
    679880     21066.1
    679920     21067.2
    679960     21067.1
    680000     21068.7
    680040     21073.2
    680080     21072.6
    680120     21072.6
    680160     21070.7
    680200     21075.5
    680240     21078.1
    680280     21078.8
    680320     21079.6
    680360     21079.3
    680400     21080.9
    680440     21078.4
    680480     21084.2
    680520     21085.4
    680560     21083.4
    680600     21086.2
    680640     21090.3
    680680     21090.4
    680720     21091.6
    680760     21091.6
    680800       21093
    680840     21097.4
    680880       21097
    680920       21097
    680960     21095.1
    681000     21099.9
    681040     21102.6
    681080     21103.2
    681120       21104
    681160     21103.7
    681200     21105.4
    681240     21102.9
    681280     21108.5
    681320     21109.8
    681360     21107.4
    681400     21110.8
    681440     21114.7
    681480     21114.8
    681520       21116
    681560     21116.1
    681600     21117.3
    681640     21121.7
    681680     21121.2
    681720     21121.3
    681760     21119.3
    681800     21124.3
    681840     21127.1
    681880     21127.6
    681920     21128.2
    681960     21128.1
    682000     21129.9
    682040     21127.3
    682080       21133
    682120     21134.3
    682160     21131.9
    682200     21135.2
    682240     21139.2
    682280     21139.3
    682320     21140.4
    682360     21140.5
    682400     21141.9
    682440     21146.2
    682480     21145.7
    682520     21145.8
    682560     21143.6
    682600     21148.8
    682640     21151.6
    682680       21152
    682720     21152.7
    682760     21152.6
    682800     21154.2
    682840     21151.7
    682880     21157.5
    682920     21158.5
    682960     21156.2
    683000     21159.6
    683040     21163.5
    683080     21163.7
    683120     21164.8
    683160     21164.8
    683200     21166.3
    683240     21170.6
    683280     21170.1
    683320     21170.1
    683360     21168.1
    683400     21173.1
    683440     21176.1
    683480     21176.4
    683520     21176.8
    683560     21176.9
    683600     21178.6
    683640       21176
    683680     21181.8
    683720     21182.9
    683760     21180.6
    683800     21183.9
    683840       21188
    683880     21187.9
    683920     21189.1
    683960     21189.2
    684000     21190.7
    684040       21195
    684080     21194.6
    684120     21194.3
    684160     21192.3
    684200     21197.6
    684240     21200.4
    684280     21200.8
    684320     21201.2
    684360     21201.2
    684400       21203
    684440     21200.2
    684480     21206.3
    684520     21207.3
    684560     21205.2
    684600     21208.6
    684640     21212.5
    684680     21212.2
    684720     21213.6
    684760     21213.9
    684800       21215
    684840     21219.6
    684880     21218.9
    684920     21218.7
    684960     21216.7
    685000     21221.9
    685040       21225
    685080     21225.2
    685120     21225.5
    685160     21225.6
    685200     21227.3
    685240     21224.8
    685280     21230.9
    685320     21231.6
    685360     21229.4
    685400     21233.1
    685440     21237.3
    685480     21236.7
    685520     21237.9
    685560     21238.2
    685600     21239.5
    685640       21244
    685680     21243.3
    685720     21243.1
    685760       21241
    685800     21246.2
    685840     21249.2
    685880     21249.5
    685920     21249.8
    685960     21249.9
    686000     21251.6
    686040     21249.3
    686080     21255.2
    686120       21256
    686160     21253.7
    686200     21257.5
    686240     21261.4
    686280     21261.1
    686320     21262.4
    686360     21262.8
    686400     21263.9
    686440     21268.6
    686480     21267.6
    686520     21267.6
    686560     21265.3
    686600     21270.7
    686640     21273.6
    686680     21273.5
    686720     21274.1
    686760       21274
    686800     21275.9
    686840     21273.6
    686880     21279.6
    686920     21280.2
    686960       21278
    687000       21282
    687040     21285.8
    687080     21285.5
    687120     21286.6
    687160       21287
    687200     21288.2
    687240     21292.8
    687280     21292.1
    687320     21291.8
    687360     21289.6
    687400       21295
    687440     21297.9
    687480     21297.9
    687520     21298.3
    687560     21298.3
    687600     21300.3
    687640     21297.9
    687680     21303.9
    687720     21304.5
    687760     21302.3
    687800     21306.5
    687840       21310
    687880       21310
    687920     21311.1
    687960     21311.5
    688000     21312.6
    688040     21317.1
    688080     21316.4
    688120     21316.2
    688160     21313.9
    688200     21319.4
    688240     21322.2
    688280       21322
    688320     21322.8
    688360     21322.5
    688400     21324.5
    688440     21322.2
    688480     21328.3
    688520     21328.8
    688560     21326.7
    688600     21330.7
    688640     21334.4
    688680     21334.5
    688720     21335.4
    688760     21335.9
    688800       21337
    688840     21341.5
    688880     21340.8
    688920     21340.4
    688960     21338.2
    689000     21343.7
    689040     21346.6
    689080     21346.5
    689120     21347.3
    689160     21346.8
    689200     21348.9
    689240     21346.5
    689280     21352.7
    689320     21353.2
    689360     21351.1
    689400       21355
    689440     21358.8
    689480     21358.8
    689520     21359.6
    689560     21360.3
    689600     21361.5
    689640       21366
    689680       21365
    689720     21364.7
    689760     21362.7
    689800     21368.1
    689840     21370.8
    689880     21370.9
    689920     21371.5
    689960     21371.1
    690000     21373.2
    690040     21370.7
    690080       21377
    690120     21377.4
    690160     21375.6
    690200     21379.6
    690240       21383
    690280     21383.3
    690320     21384.1
    690360     21384.6
    690400     21386.2
    690440     21390.2
    690480     21389.4
    690520       21389
    690560     21386.9
    690600     21392.5
    690640     21395.2
    690680     21395.3
    690720     21395.9
    690760     21395.3
    690800     21397.4
    690840     21394.9
    690880     21401.1
    690920     21401.6
    690960     21399.8
    691000     21403.8
    691040     21407.3
    691080     21407.6
    691120     21408.4
    691160       21409
    691200     21410.4
    691240     21414.5
    691280     21413.8
    691320     21413.2
    691360     21411.1
    691400     21416.8
    691440     21419.4
    691480     21419.3
    691520     21420.2
    691560     21419.6
    691600     21421.5
    691640     21419.2
    691680     21425.3
    691720     21425.9
    691760     21424.2
    691800       21428
    691840     21431.7
    691880     21431.8
    691920     21432.9
    691960     21433.3
    692000     21434.6
    692040     21438.5
    692080       21438
    692120     21437.4
    692160     21435.2
    692200       21441
    692240     21443.6
    692280     21443.6
    692320     21444.3
    692360     21443.7
    692400     21445.7
    692440     21443.3
    692480     21449.6
    692520     21450.3
    692560     21448.6
    692600     21452.4
    692640     21455.7
    692680       21456
    692720       21457
    692760     21457.5
    692800     21458.9
    692840     21462.7
    692880     21462.1
    692920     21461.3
    692960     21459.4
    693000       21465
    693040       21468
    693080     21467.8
    693120     21468.5
    693160     21467.9
    693200     21469.8
    693240     21467.6
    693280     21473.9
    693320     21474.5
    693360     21472.7
    693400     21476.7
    693440     21479.7
    693480     21480.2
    693520     21481.3
    693560     21481.7
    693600     21483.2
    693640     21486.8
    693680     21486.4
    693720     21485.6
    693760     21483.7
    693800     21489.1
    693840     21492.3
    693880     21492.3
    693920     21492.9
    693960     21492.1
    694000     21494.3
    694040     21491.8
[truncated: 175,928 more chars]
