# Supplementary material for: Comment on 'Valid molecular dynamics simulations of human hemoglobin require a surprisingly large box size'
Source: eLife. 2019 Jun 20;8:e44718. doi: 10.7554/eLife.44718 (PMC6586461; doi:10.7554/eLife.44718)
Supplement: Figure 2—figure supplement 1—source data 1. — The zip archive contains a README file describing which source files correspond to the different panels. [file elife-44718-fig2-figsupp1-data1.zip › figure2_SI/panel_C/box1/19/msd.xvg]

# This file was created Thu Mar 28 20:26:27 2019
# Created by:
#             :-) GROMACS - gmx msd, 2018.3-dev-20180823-5d5eb38 (-:
# 
# Executable:   /usr/local/gromacs/2018/2018.3-impi2017-fftw337-gcc640-cuda91/bin/gmx
# Data prefix:  /usr/local/gromacs/2018/2018.3-impi2017-fftw337-gcc640-cuda91
# Working dir:  /home/vgapsys/project/hemoglobin/ubq/closed_cube/box1/eq9/diffusion
# Command line:
#   gmx msd -s ../tpr.tpr -f /netmount/energy/vgapsys/hemoglobin/ubq/closed_cube/box1/eq9/traj_comp.xtc -trestart 800 -n index.ndx -o msd.xvg
# gmx msd is part of G R O M A C S:
#
# Gravel Rubs Often Many Awfully Cauterized Sores
#
@    title "Mean Square Displacement"
@    xaxis  label "Time (ps)"
@    yaxis  label "MSD (nm\S2\N)"
@TYPE xy
# MSD gathered over 1e+06 ps with 1251 restarts
# Diffusion constants fitted from time 100000 to 900000 ps
# D[  SOL_&_OW] = 5.1618 (+/- 0.0037) (1e-5 cm^2/s)
         0           0
        40     1.33068
        80     2.60674
       120     3.87528
       160     5.13698
       200     6.39733
       240     7.65671
       280     8.91464
       320     10.1688
       360     11.4245
       400     12.6782
       440     13.9396
       480     15.1877
       520     16.4373
       560     17.6864
       600     18.9472
       640     20.2067
       680     21.4504
       720      22.709
       760     23.9519
       800     25.2096
       840     26.4687
       880     27.7167
       920     28.9695
       960     30.2253
      1000     31.4719
      1040     32.7243
      1080     33.9743
      1120     35.2316
      1160     36.4754
      1200      37.728
      1240     38.9903
      1280     40.2375
      1320     41.4866
      1360     42.7372
      1400     43.9947
      1440     45.2512
      1480     46.4929
      1520     47.7455
      1560     48.9899
      1600     50.2461
      1640     51.5124
      1680     52.7536
      1720     54.0049
      1760     55.2547
      1800     56.5097
      1840     57.7552
      1880      59.005
      1920     60.2679
      1960     61.5118
      2000      62.767
      2040     64.0362
      2080     65.2807
      2120     66.5316
      2160     67.7881
      2200     69.0414
      2240     70.2908
      2280     71.5261
      2320     72.7885
      2360     74.0292
      2400     75.2934
      2440     76.5545
      2480     77.7972
      2520     79.0514
      2560     80.3041
      2600      81.552
      2640     82.8026
      2680     84.0451
      2720      85.302
      2760     86.5508
      2800      87.811
      2840      89.078
      2880     90.3249
      2920      91.578
      2960     92.8372
      3000      94.089
      3040     95.3372
      3080     96.5695
      3120     97.8278
      3160     99.0613
      3200     100.327
      3240     101.593
      3280     102.838
      3320      104.09
      3360     105.341
      3400     106.595
      3440     107.843
      3480     109.083
      3520     110.346
      3560      111.59
      3600     112.856
      3640     114.133
      3680     115.375
      3720     116.627
      3760     117.888
      3800     119.141
      3840     120.383
      3880     121.609
      3920     122.877
      3960     124.116
      4000     125.384
      4040     126.653
      4080     127.891
      4120     129.151
      4160     130.406
      4200     131.661
      4240     132.908
      4280     134.145
      4320      135.41
      4360     136.645
      4400     137.918
      4440     139.197
      4480     140.437
      4520     141.692
      4560     142.955
      4600     144.208
      4640     145.448
      4680     146.675
      4720     147.946
      4760     149.184
      4800     150.458
      4840      151.73
      4880     152.965
      4920     154.225
      4960     155.476
      5000     156.732
      5040     157.982
      5080     159.216
      5120      160.48
      5160     161.715
      5200     162.996
      5240     164.271
      5280     165.512
      5320     166.763
      5360      168.03
      5400     169.288
      5440     170.524
      5480     171.749
      5520     173.024
      5560     174.255
      5600     175.531
      5640     176.805
      5680     178.041
      5720     179.301
      5760     180.546
      5800     181.803
      5840     183.048
      5880     184.288
      5920     185.553
      5960     186.787
      6000     188.067
      6040     189.346
      6080     190.577
      6120     191.834
      6160     193.098
      6200     194.362
      6240      195.59
      6280     196.816
      6320     198.095
      6360     199.329
      6400     200.604
      6440     201.883
      6480     203.106
      6520      204.37
      6560     205.619
      6600     206.876
      6640     208.128
      6680      209.36
      6720     210.634
      6760      211.86
      6800     213.142
      6840     214.424
      6880     215.657
      6920      216.91
      6960     218.179
      7000     219.437
      7040     220.666
      7080     221.887
      7120     223.173
      7160     224.406
      7200     225.686
      7240     226.964
      7280     228.185
      7320     229.445
      7360     230.699
      7400     231.956
      7440     233.198
      7480     234.439
      7520     235.718
      7560     236.937
      7600     238.225
      7640     239.509
      7680     240.737
      7720     241.991
      7760      243.26
      7800      244.52
      7840     245.739
      7880     246.956
      7920     248.249
      7960     249.474
      8000     250.756
      8040     252.037
      8080     253.252
      8120     254.515
      8160     255.771
      8200     257.026
      8240     258.274
      8280      259.51
      8320     260.791
      8360     262.006
      8400       263.3
      8440     264.595
      8480     265.821
      8520     267.075
      8560     268.348
      8600     269.601
      8640     270.824
      8680     272.035
      8720     273.328
      8760     274.556
      8800     275.844
      8840     277.124
      8880     278.335
      8920     279.594
      8960     280.852
      9000     282.107
      9040     283.351
      9080     284.589
      9120     285.877
      9160     287.092
      9200     288.391
      9240     289.684
      9280     290.911
      9320     292.163
      9360     293.434
      9400     294.691
      9440     295.904
      9480     297.112
      9520     298.408
      9560      299.64
      9600     300.921
      9640     302.211
      9680     303.415
      9720     304.669
      9760     305.927
      9800     307.183
      9840     308.427
      9880     309.663
      9920     310.951
      9960      312.17
     10000     313.471
     10040     314.763
     10080     315.985
     10120     317.238
     10160     318.514
     10200     319.774
     10240     320.977
     10280     322.179
     10320     323.481
     10360      324.71
     10400     325.994
     10440     327.281
     10480     328.479
     10520     329.738
     10560     330.994
     10600     332.249
     10640     333.489
     10680     334.722
     10720     336.014
     10760     337.225
     10800     338.527
     10840     339.828
     10880     341.049
     10920     342.309
     10960     343.585
     11000     344.844
     11040     346.044
     11080     347.238
     11120     348.546
     11160      349.77
     11200     351.057
     11240     352.345
     11280     353.537
     11320      354.79
     11360     356.049
     11400     357.309
     11440     358.545
     11480     359.783
     11520     361.074
     11560     362.286
     11600      363.59
     11640     364.892
     11680     366.108
     11720      367.37
     11760     368.648
     11800     369.905
     11840     371.104
     11880     372.295
     11920     373.608
     11960     374.828
     12000     376.124
     12040      377.41
     12080     378.601
     12120     379.853
     12160     381.114
     12200     382.375
     12240     383.609
     12280     384.841
     12320     386.133
     12360     387.331
     12400     388.641
     12440     389.947
     12480     391.164
     12520     392.423
     12560     393.701
     12600     394.956
     12640      396.15
     12680     397.336
     12720     398.656
     12760     399.872
     12800     401.173
     12840     402.459
     12880     403.649
     12920     404.896
     12960     406.162
     13000     407.422
     13040     408.657
     13080     409.881
     13120     411.176
     13160     412.367
     13200     413.688
     13240      414.99
     13280     416.206
     13320     417.458
     13360     418.733
     13400     419.996
     13440     421.181
     13480     422.367
     13520     423.694
     13560     424.907
     13600     426.204
     13640     427.491
     13680     428.678
     13720     429.927
     13760     431.188
     13800     432.446
     13840     433.678
     13880     434.901
     13920     436.204
     13960     437.389
     14000      438.71
     14040      440.02
     14080     441.228
     14120     442.485
     14160      443.76
     14200     445.028
     14240     446.209
     14280     447.386
     14320     448.719
     14360     449.931
     14400     451.225
     14440     452.515
     14480     453.696
     14520     454.944
     14560     456.205
     14600     457.461
     14640     458.696
     14680     459.918
     14720     461.225
     14760     462.406
     14800     463.728
     14840     465.046
     14880     466.245
     14920     467.512
     14960     468.792
     15000     470.058
     15040     471.231
     15080     472.404
     15120     473.744
     15160      474.95
     15200     476.256
     15240     477.553
     15280     478.725
     15320     479.976
     15360     481.238
     15400      482.49
     15440     483.721
     15480     484.945
     15520     486.254
     15560     487.431
     15600     488.757
     15640     490.078
     15680     491.281
     15720     492.546
     15760      493.83
     15800     495.092
     15840     496.267
     15880     497.435
     15920     498.776
     15960     499.982
     16000     501.289
     16040     502.589
     16080      503.76
     16120     505.016
     16160     506.276
     16200     507.533
     16240     508.762
     16280     509.989
     16320     511.299
     16360     512.466
     16400     513.797
     16440     515.119
     16480     516.322
     16520     517.592
     16560     518.875
     16600     520.141
     16640     521.314
     16680     522.483
     16720     523.827
     16760     525.031
     16800     526.338
     16840     527.638
     16880     528.803
     16920     530.058
     16960     531.313
     17000     532.572
     17040     533.796
     17080     535.018
     17120     536.335
     17160     537.499
     17200     538.833
     17240     540.158
     17280     541.359
     17320      542.63
     17360     543.918
     17400     545.184
     17440     546.354
     17480     547.519
     17520      548.87
     17560     550.068
     17600     551.384
     17640     552.684
     17680      553.85
     17720     555.097
     17760      556.35
     17800     557.608
     17840     558.828
     17880     560.052
     17920     561.372
     17960     562.537
     18000      563.87
     18040     565.196
     18080     566.397
     18120     567.664
     18160     568.955
     18200     570.217
     18240     571.383
     18280     572.546
     18320     573.897
     18360     575.094
     18400     576.413
     18440     577.717
     18480     578.875
     18520     580.126
     18560     581.384
     18600     582.633
     18640     583.856
     18680     585.083
     18720     586.401
     18760     587.562
     18800     588.901
     18840     590.233
     18880      591.43
     18920     592.696
     18960     593.996
     19000      595.26
     19040     596.422
     19080     597.579
     19120     598.932
     19160     600.127
     19200     601.448
     19240     602.753
     19280     603.908
     19320     605.157
     19360     606.415
     19400     607.664
     19440     608.884
     19480      610.11
     19520     611.429
     19560     612.583
     19600     613.927
     19640     615.257
     19680     616.455
     19720     617.718
     19760     619.021
     19800     620.288
     19840     621.443
     19880     622.598
     19920     623.957
     19960     625.156
     20000     626.476
     20040     627.783
     20080     628.936
     20120     630.192
     20160     631.445
     20200     632.699
     20240     633.921
     20280     635.144
     20320     636.458
     20360     637.613
     20400     638.954
     20440     640.293
     20480     641.483
     20520     642.751
     20560     644.055
     20600     645.322
     20640     646.474
     20680     647.629
     20720     648.983
     20760     650.183
     20800     651.503
     20840     652.815
     20880     653.955
     20920     655.209
     20960     656.466
     21000     657.713
     21040     658.936
     21080     660.162
     21120     661.475
     21160     662.626
     21200     663.967
     21240     665.306
     21280       666.5
     21320      667.76
     21360     669.074
     21400      670.34
     21440     671.488
     21480     672.632
     21520     673.995
     21560     675.191
     21600     676.507
     21640     677.824
     21680     678.959
     21720     680.212
     21760      681.47
     21800     682.716
     21840     683.935
     21880     685.163
     21920     686.477
     21960     687.623
     22000     688.974
     22040     690.312
     22080     691.502
     22120     692.765
     22160     694.077
     22200      695.34
     22240     696.487
     22280     697.626
     22320     698.987
     22360     700.186
     22400     701.502
     22440      702.82
     22480     703.956
     22520     705.201
     22560     706.458
     22600     707.715
     22640      708.93
     22680     710.155
     22720     711.475
     22760     712.613
     22800     713.971
     22840     715.316
     22880     716.512
     22920     717.775
     22960     719.089
     23000     720.358
     23040     721.495
     23080      722.63
     23120     724.002
     23160       725.2
     23200     726.522
     23240     727.838
     23280     728.965
     23320     730.214
     23360     731.472
     23400     732.724
     23440     733.941
     23480     735.168
     23520     736.484
     23560     737.616
     23600     738.977
     23640      740.33
     23680     741.528
     23720     742.794
     23760     744.107
     23800     745.372
     23840     746.511
     23880     747.636
     23920     749.017
     23960     750.213
     24000     751.533
     24040      752.85
     24080     753.976
     24120     755.228
     24160     756.482
     24200     757.727
     24240     758.946
     24280     760.163
     24320     761.483
     24360     762.616
     24400     763.979
     24440     765.339
     24480     766.537
     24520     767.805
     24560      769.12
     24600     770.389
     24640     771.518
     24680     772.648
     24720     774.024
     24760     775.212
     24800     776.535
     24840     777.867
     24880     778.983
     24920     780.234
     24960     781.497
     25000     782.733
     25040     783.948
     25080     785.164
     25120     786.483
     25160      787.61
     25200     788.977
     25240     790.339
     25280     791.536
     25320      792.81
     25360     794.129
     25400     795.396
     25440     796.524
     25480     797.648
     25520     799.032
     25560     800.217
     25600     801.542
     25640     802.876
     25680     803.992
     25720     805.241
     25760     806.505
     25800     807.747
     25840     808.957
     25880     810.172
     25920      811.49
     25960     812.607
     26000     813.979
     26040     815.336
     26080     816.535
     26120      817.81
     26160     819.132
     26200     820.404
     26240     821.529
     26280      822.65
     26320     824.038
     26360     825.223
     26400     826.549
     26440     827.889
     26480     828.999
     26520     830.247
     26560     831.515
     26600     832.755
     26640     833.969
     26680     835.186
     26720     836.501
     26760     837.614
     26800     838.989
     26840     840.357
     26880     841.548
     26920     842.821
     26960      844.15
     27000     845.417
     27040     846.536
     27080     847.655
     27120     849.053
     27160     850.228
     27200     851.551
     27240     852.899
     27280     854.006
     27320     855.252
     27360     856.512
     27400     857.755
     27440     858.962
     27480     860.181
     27520       861.5
     27560       862.6
     27600     863.979
     27640      865.35
     27680     866.542
     27720     867.819
     27760     869.148
     27800     870.419
     27840     871.531
     27880     872.649
     27920     874.046
     27960     875.224
     28000     876.541
     28040     877.887
     28080     878.993
     28120     880.239
     28160     881.493
     28200     882.736
     28240     883.944
     28280     885.163
     28320     886.487
     28360     887.576
     28400     888.961
     28440     890.338
     28480     891.522
     28520     892.801
     28560     894.133
     28600     895.399
     28640     896.514
     28680     897.635
     28720     899.042
     28760     900.213
     28800     901.534
     28840      902.88
     28880      903.98
     28920     905.229
     28960     906.479
     29000     907.729
     29040     908.935
     29080      910.15
     29120     911.469
     29160     912.562
     29200     913.955
     29240     915.326
     29280      916.51
     29320     917.791
     29360      919.12
     29400     920.386
     29440     921.497
     29480     922.611
     29520      924.02
     29560     925.197
     29600     926.516
     29640     927.859
     29680     928.956
     29720     930.212
     29760     931.459
     29800     932.712
     29840     933.925
     29880     935.132
     29920     936.455
     29960     937.545
     30000      938.94
     30040      940.32
     30080       941.5
     30120     942.783
     30160     944.113
     30200     945.383
     30240      946.49
     30280     947.591
     30320     949.012
     30360     950.181
     30400     951.501
     30440      952.85
     30480     953.937
     30520     955.196
     30560     956.446
     30600       957.7
     30640     958.912
     30680     960.121
     30720     961.447
     30760      962.53
     30800     963.937
     30840     965.315
     30880     966.491
     30920     967.772
     30960     969.102
     31000     970.367
     31040      971.47
     31080     972.568
     31120     973.993
     31160     975.165
     31200     976.482
     31240      977.84
     31280     978.929
     31320     980.187
     31360     981.438
     31400     982.695
     31440       983.9
     31480     985.113
     31520     986.439
     31560     987.514
     31600     988.929
     31640     990.309
     31680     991.479
     31720     992.766
     31760       994.1
     31800     995.369
     31840     996.469
     31880      997.56
     31920     998.995
     31960     1000.17
     32000     1001.48
     32040     1002.85
     32080     1003.93
     32120     1005.19
     32160     1006.44
     32200      1007.7
     32240      1008.9
     32280     1010.12
     32320     1011.44
     32360     1012.52
     32400     1013.93
     32440     1015.31
     32480     1016.49
     32520     1017.77
     32560     1019.11
     32600     1020.38
     32640     1021.47
     32680     1022.56
     32720        1024
     32760     1025.17
     32800     1026.49
     32840     1027.85
     32880     1028.94
     32920     1030.21
     32960     1031.45
     33000      1032.7
     33040      1033.9
     33080     1035.12
     33120     1036.45
     33160     1037.53
     33200     1038.94
     33240     1040.32
     33280      1041.5
     33320     1042.79
     33360     1044.13
     33400      1045.4
     33440     1046.49
     33480     1047.58
     33520     1049.02
     33560     1050.19
     33600     1051.51
     33640     1052.88
     33680     1053.95
     33720     1055.22
     33760     1056.47
     33800     1057.72
     33840     1058.92
     33880     1060.14
     33920     1061.47
     33960     1062.54
     34000     1063.96
     34040     1065.35
     34080     1066.53
     34120     1067.81
     34160     1069.17
     34200     1070.43
     34240     1071.52
     34280      1072.6
     34320     1074.05
     34360     1075.22
     34400     1076.54
     34440     1077.91
     34480     1078.98
     34520     1080.24
     34560      1081.5
     34600     1082.74
     34640     1083.95
     34680     1085.16
     34720     1086.49
     34760     1087.56
     34800     1088.98
     34840     1090.37
     34880     1091.54
     34920     1092.82
     34960     1094.17
     35000     1095.45
     35040     1096.53
     35080     1097.62
     35120     1099.07
     35160     1100.24
     35200     1101.55
     35240     1102.93
     35280        1104
     35320     1105.26
     35360     1106.52
     35400     1107.76
     35440     1108.96
     35480     1110.17
     35520      1111.5
     35560     1112.57
     35600        1114
     35640     1115.38
     35680     1116.56
     35720     1117.84
     35760     1119.19
     35800     1120.48
     35840     1121.55
     35880     1122.63
     35920     1124.09
     35960     1125.26
     36000     1126.57
     36040     1127.95
     36080     1129.01
     36120     1130.27
     36160     1131.53
     36200     1132.76
     36240     1133.97
     36280     1135.18
     36320     1136.52
     36360     1137.57
     36400     1139.01
     36440     1140.39
     36480     1141.58
     36520     1142.85
     36560     1144.21
     36600     1145.49
     36640     1146.56
     36680     1147.63
     36720     1149.09
     36760     1150.26
     36800     1151.57
     36840     1152.96
     36880     1154.01
     36920     1155.27
     36960     1156.54
     37000     1157.78
     37040     1158.97
     37080     1160.18
     37120     1161.51
     37160     1162.58
     37200     1164.01
     37240      1165.4
     37280     1166.58
     37320     1167.86
     37360     1169.22
     37400     1170.51
     37440     1171.56
     37480     1172.64
     37520      1174.1
     37560     1175.26
     37600     1176.58
     37640     1177.97
     37680     1179.02
     37720     1180.28
     37760     1181.54
     37800     1182.78
     37840     1183.97
     37880     1185.17
     37920     1186.51
     37960     1187.57
     38000        1189
     38040     1190.39
     38080     1191.58
     38120     1192.85
     38160     1194.22
     38200     1195.51
     38240     1196.56
     38280     1197.63
     38320     1199.09
     38360     1200.26
     38400     1201.58
     38440     1202.97
     38480     1204.02
     38520     1205.27
     38560     1206.54
     38600     1207.77
     38640     1208.96
     38680     1210.16
     38720      1211.5
     38760     1212.55
     38800     1213.98
     38840     1215.39
     38880     1216.56
     38920     1217.85
     38960     1219.21
     39000     1220.51
     39040     1221.55
     39080     1222.61
     39120     1224.08
     39160     1225.25
     39200     1226.56
     39240     1227.97
     39280     1229.01
     39320     1230.27
     39360     1231.53
     39400     1232.77
     39440     1233.97
     39480     1235.16
     39520      1236.5
     39560     1237.55
     39600     1238.98
     39640     1240.39
     39680     1241.57
     39720     1242.85
     39760     1244.21
     39800     1245.51
     39840     1246.55
     39880     1247.61
     39920     1249.09
     39960     1250.25
     40000     1251.55
     40040     1252.96
     40080        1254
     40120     1255.25
     40160     1256.52
     40200     1257.76
     40240     1258.96
     40280     1260.15
     40320     1261.49
     40360     1262.53
     40400     1263.97
     40440     1265.38
     40480     1266.56
     40520     1267.85
     40560     1269.21
     40600     1270.51
     40640     1271.55
     40680      1272.6
     40720     1274.08
     40760     1275.24
     40800     1276.54
     40840     1277.96
     40880     1278.99
     40920     1280.26
     40960     1281.52
     41000     1282.75
     41040     1283.95
     41080     1285.15
     41120     1286.49
     41160     1287.52
     41200     1288.96
     41240     1290.38
     41280     1291.56
     41320     1292.85
     41360     1294.21
     41400     1295.51
     41440     1296.54
     41480     1297.59
     41520     1299.08
     41560     1300.24
     41600     1301.54
     41640     1302.96
     41680     1303.99
     41720     1305.25
     41760     1306.52
     41800     1307.75
     41840     1308.95
     41880     1310.14
     41920     1311.49
     41960     1312.51
     42000     1313.96
     42040     1315.38
     42080     1316.57
     42120     1317.85
     42160     1319.22
     42200     1320.52
     42240     1321.56
     42280     1322.58
     42320     1324.08
     42360     1325.24
     42400     1326.55
     42440     1327.96
     42480     1328.98
     42520     1330.25
     42560     1331.52
     42600     1332.75
     42640     1333.94
     42680     1335.14
     42720     1336.48
     42760      1337.5
     42800     1338.95
     42840     1340.38
     42880     1341.55
     42920     1342.85
     42960     1344.22
     43000      1345.5
     43040     1346.54
     43080     1347.56
     43120     1349.05
     43160     1350.21
     43200     1351.53
     43240     1352.94
     43280     1353.96
     43320     1355.22
     43360      1356.5
     43400     1357.73
     43440      1358.9
     43480      1360.1
     43520     1361.44
     43560     1362.46
     43600     1363.91
     43640     1365.35
     43680     1366.52
     43720     1367.81
     43760     1369.19
     43800     1370.47
     43840     1371.51
     43880     1372.52
     43920     1374.02
     43960     1375.17
     44000     1376.49
     44040     1377.91
     44080     1378.91
     44120     1380.17
     44160     1381.44
     44200     1382.68
     44240     1383.85
     44280     1385.05
     44320      1386.4
     44360     1387.41
     44400     1388.86
     44440      1390.3
     44480     1391.46
     44520     1392.76
     44560     1394.14
     44600     1395.42
     44640     1396.44
     44680     1397.46
     44720     1398.95
     44760     1400.12
     44800     1401.44
     44840     1402.85
     44880     1403.85
     44920      1405.1
     44960     1406.38
     45000     1407.61
     45040     1408.78
     45080     1409.98
     45120     1411.31
     45160     1412.33
     45200     1413.77
     45240     1415.22
     45280     1416.38
     45320     1417.68
     45360     1419.06
     45400     1420.33
     45440     1421.36
     45480     1422.37
     45520     1423.86
     45560     1425.03
     45600     1426.36
     45640     1427.76
     45680     1428.77
     45720     1430.02
     45760      1431.3
     45800     1432.54
     45840     1433.71
     45880     1434.91
     45920     1436.24
     45960     1437.26
     46000     1438.69
     46040     1440.15
     46080      1441.3
     46120     1442.61
     46160     1443.98
     46200     1445.27
     46240     1446.29
     46280     1447.29
     46320     1448.78
     46360     1449.95
     46400     1451.27
     46440     1452.67
     46480     1453.68
     46520     1454.94
     46560     1456.22
     46600     1457.45
     46640     1458.62
     46680     1459.82
     46720     1461.15
     46760     1462.16
     46800      1463.6
     46840     1465.06
     46880     1466.21
     46920     1467.52
     46960     1468.89
     47000     1470.19
     47040      1471.2
     47080     1472.19
     47120     1473.69
     47160     1474.86
     47200     1476.19
     47240     1477.58
     47280     1478.59
     47320     1479.86
     47360     1481.13
     47400     1482.35
     47440     1483.52
     47480     1484.72
     47520     1486.05
     47560     1487.06
     47600      1488.5
     47640     1489.97
     47680     1491.11
     47720     1492.43
     47760      1493.8
     47800      1495.1
     47840     1496.11
     47880     1497.09
     47920     1498.59
     47960     1499.76
     48000     1501.09
     48040     1502.48
     48080     1503.48
     48120     1504.74
     48160     1506.01
     48200     1507.24
     48240      1508.4
     48280     1509.61
     48320     1510.94
     48360     1511.94
     48400     1513.39
     48440     1514.87
     48480     1516.01
     48520     1517.32
     48560     1518.69
     48600        1520
     48640     1521.01
     48680     1521.98
     48720     1523.49
     48760     1524.66
     48800        1526
     48840     1527.39
     48880     1528.38
     48920     1529.64
     48960      1530.9
     49000     1532.14
     49040      1533.3
     49080     1534.51
     49120     1535.85
     49160     1536.85
     49200     1538.28
     49240     1539.76
     49280     1540.91
     49320     1542.21
     49360      1543.6
     49400      1544.9
     49440     1545.91
     49480     1546.88
     49520     1548.39
     49560     1549.57
     49600     1550.91
     49640     1552.29
     49680     1553.28
     49720     1554.54
     49760     1555.81
     49800     1557.05
     49840     1558.21
     49880     1559.42
     49920     1560.76
     49960     1561.76
     50000     1563.19
     50040     1564.66
     50080     1565.81
     50120     1567.13
     50160     1568.51
     50200     1569.82
     50240     1570.82
     50280     1571.79
     50320      1573.3
     50360     1574.47
     50400     1575.81
     50440      1577.2
     50480     1578.18
     50520     1579.44
     50560      1580.7
     50600     1581.95
     50640      1583.1
     50680     1584.32
     50720     1585.66
     50760     1586.65
     50800     1588.09
     50840     1589.57
     50880     1590.71
     50920     1592.03
     50960     1593.41
     51000     1594.73
     51040     1595.73
     51080     1596.69
     51120      1598.2
     51160     1599.38
     51200     1600.71
     51240      1602.1
     51280     1603.09
     51320     1604.34
     51360     1605.62
     51400     1606.86
     51440     1608.01
     51480     1609.22
     51520     1610.57
     51560     1611.56
     51600        1613
     51640     1614.49
     51680     1615.63
     51720     1616.94
     51760     1618.32
     51800     1619.64
     51840     1620.64
     51880      1621.6
     51920     1623.11
     51960     1624.29
     52000     1625.62
     52040     1627.01
     52080        1628
     52120     1629.25
     52160     1630.53
     52200     1631.76
     52240     1632.92
     52280     1634.13
     52320     1635.48
     52360     1636.46
     52400      1637.9
     52440      1639.4
     52480     1640.53
     52520     1641.85
     52560     1643.23
     52600     1644.55
     52640     1645.55
     52680     1646.49
     52720     1648.02
     52760     1649.19
     52800     1650.53
     52840     1651.92
     52880     1652.89
     52920     1654.14
     52960     1655.41
     53000     1656.65
     53040     1657.81
     53080     1659.03
     53120     1660.36
     53160     1661.35
     53200     1662.78
     53240     1664.29
     53280     1665.41
     53320     1666.73
     53360     1668.13
     53400     1669.45
     53440     1670.44
     53480     1671.39
     53520     1672.92
     53560     1674.07
     53600     1675.42
     53640     1676.82
     53680     1677.78
     53720     1679.04
     53760     1680.31
     53800     1681.55
     53840      1682.7
     53880     1683.91
     53920     1685.26
     53960     1686.23
     54000     1687.67
     54040     1689.18
     54080     1690.31
     54120     1691.61
     54160     1693.01
     54200     1694.35
     54240     1695.32
     54280     1696.27
     54320     1697.81
     54360     1698.96
     54400      1700.3
     54440     1701.71
     54480     1702.68
     54520     1703.94
     54560     1705.21
     54600     1706.45
     54640     1707.59
     54680     1708.81
     54720     1710.16
     54760     1711.13
     54800     1712.56
     54840     1714.07
     54880      1715.2
     54920      1716.5
     54960      1717.9
     55000     1719.24
     55040     1720.21
     55080     1721.15
     55120     1722.69
     55160     1723.84
     55200      1725.2
     55240      1726.6
     55280     1727.56
     55320     1728.83
     55360     1730.09
     55400     1731.33
     55440     1732.47
     55480     1733.69
     55520     1735.04
     55560     1736.01
     55600     1737.44
     55640     1738.96
     55680     1740.09
     55720     1741.39
     55760     1742.78
     55800     1744.12
     55840     1745.09
     55880     1746.03
     55920     1747.58
     55960     1748.72
     56000     1750.08
     56040     1751.49
     56080     1752.44
     56120     1753.71
     56160     1754.98
     56200     1756.21
     56240     1757.35
     56280     1758.57
     56320     1759.92
     56360     1760.88
     56400     1762.32
     56440     1763.85
     56480     1764.97
     56520     1766.27
     56560     1767.67
     56600     1769.01
     56640     1769.97
     56680     1770.91
     56720     1772.46
     56760     1773.61
     56800     1774.95
     56840     1776.37
     56880     1777.33
     56920     1778.59
     56960     1779.86
     57000     1781.09
     57040     1782.23
     57080     1783.45
     57120      1784.8
     57160     1785.77
     57200      1787.2
     57240     1788.73
     57280     1789.86
     57320     1791.17
     57360     1792.56
     57400      1793.9
     57440     1794.87
     57480      1795.8
     57520     1797.35
     57560      1798.5
     57600     1799.85
     57640     1801.27
     57680     1802.23
     57720     1803.49
     57760     1804.76
     57800     1805.99
     57840     1807.13
     57880     1808.36
     57920     1809.71
     57960     1810.67
     58000      1812.1
     58040     1813.63
     58080     1814.77
     58120     1816.06
     58160     1817.47
     58200      1818.8
     58240     1819.76
     58280     1820.69
     58320     1822.25
     58360     1823.39
     58400     1824.75
     58440     1826.16
     58480     1827.13
     58520     1828.37
     58560     1829.65
     58600     1830.88
     58640     1832.02
     58680     1833.23
     58720      1834.6
     58760     1835.55
     58800     1836.98
     58840     1838.51
     58880     1839.65
     58920     1840.94
     58960     1842.35
     59000      1843.7
     59040     1844.63
     59080     1845.57
     59120     1847.13
     59160     1848.26
     59200     1849.62
     59240     1851.03
     59280     1851.99
     59320     1853.24
     59360     1854.51
     59400     1855.75
     59440     1856.88
     59480     1858.09
     59520     1859.45
     59560      1860.4
     59600     1861.84
     59640     1863.37
     59680     1864.51
     59720     1865.81
     59760     1867.21
     59800     1868.56
     59840     1869.49
     59880     1870.42
     59920     1871.99
     59960     1873.12
     60000     1874.48
     60040     1875.89
     60080     1876.86
     60120     1878.11
     60160     1879.36
     60200     1880.61
     60240     1881.73
     60280     1882.95
     60320      1884.3
     60360     1885.25
     60400     1886.69
     60440     1888.22
     60480     1889.35
     60520     1890.66
     60560     1892.06
     60600     1893.41
     60640     1894.32
     60680     1895.26
     60720     1896.83
     60760     1897.97
     60800     1899.32
     60840     1900.73
     60880     1901.69
     60920     1902.95
     60960      1904.2
     61000     1905.44
     61040     1906.58
     61080     1907.79
     61120     1909.14
     61160     1910.08
     61200     1911.53
     61240     1913.06
     61280     1914.19
     61320     1915.49
     61360     1916.89
     61400     1918.24
     61440     1919.15
     61480     1920.09
     61520     1921.66
     61560     1922.79
     61600     1924.14
     61640     1925.56
     61680     1926.52
     61720     1927.76
     61760     1929.03
     61800     1930.28
     61840      1931.4
     61880     1932.62
     61920     1933.97
     61960     1934.89
     62000     1936.36
     62040     1937.89
     62080     1939.03
     62120     1940.33
     62160     1941.73
     62200     1943.09
     62240     1943.99
     62280     1944.93
     62320     1946.49
     62360     1947.62
     62400     1948.99
     62440      1950.4
     62480     1951.34
     62520      1952.6
     62560     1953.86
     62600     1955.11
     62640     1956.24
     62680     1957.45
     62720      1958.8
     62760     1959.73
     62800     1961.19
     62840     1962.73
     62880     1963.86
     62920     1965.18
     62960     1966.57
     63000     1967.93
     63040     1968.82
     63080     1969.76
     63120     1971.33
     63160     1972.46
     63200     1973.82
     63240     1975.23
     63280     1976.18
     63320     1977.42
     63360     1978.69
     63400     1979.94
     63440     1981.07
     63480     1982.28
     63520     1983.63
     63560     1984.56
     63600     1986.01
     63640     1987.55
     63680     1988.68
     63720     1990.01
     63760      1991.4
     63800     1992.75
     63840     1993.65
     63880     1994.58
     63920     1996.17
     63960      1997.3
     64000     1998.65
     64040     2000.07
     64080     2001.01
     64120     2002.26
     64160     2003.53
     64200     2004.78
     64240      2005.9
     64280     2007.11
     64320     2008.47
     64360     2009.39
     64400     2010.85
     64440     2012.39
     64480     2013.52
     64520     2014.85
     64560     2016.23
     64600      2017.6
     64640     2018.49
     64680     2019.41
     64720        2021
     64760     2022.14
     64800     2023.48
     64840      2024.9
     64880     2025.83
     64920     2027.09
     64960     2028.35
     65000      2029.6
     65040     2030.72
     65080     2031.93
     65120     2033.29
     65160     2034.22
     65200     2035.68
     65240     2037.21
     65280     2038.34
     65320     2039.67
     65360     2041.05
     65400     2042.43
     65440     2043.31
     65480     2044.23
     65520     2045.83
     65560     2046.96
     65600     2048.31
     65640     2049.72
     65680     2050.66
     65720     2051.91
     65760     2053.18
     65800     2054.42
     65840     2055.54
     65880     2056.76
     65920     2058.12
     65960     2059.03
     66000      2060.5
     66040     2062.03
     66080     2063.17
     66120      2064.5
     66160     2065.88
     66200     2067.25
     66240     2068.13
     66280     2069.05
     66320     2070.66
     66360     2071.78
     66400     2073.14
     66440     2074.54
     66480     2075.48
     66520     2076.74
     66560        2078
     66600     2079.25
     66640     2080.37
     66680     2081.58
     66720     2082.94
     66760     2083.86
     66800     2085.33
     66840     2086.87
     66880        2088
     66920     2089.34
     66960      2090.7
     67000     2092.09
     67040     2092.97
     67080     2093.87
     67120     2095.48
     67160     2096.61
     67200     2097.97
     67240     2099.37
     67280     2100.31
     67320     2101.56
     67360     2102.83
     67400     2104.09
     67440      2105.2
     67480     2106.41
     67520     2107.78
     67560     2108.67
     67600     2110.15
     67640      2111.7
     67680     2112.82
     67720     2114.16
     67760     2115.53
     67800     2116.92
     67840     2117.79
     67880     2118.68
     67920      2120.3
     67960     2121.44
     68000     2122.79
     68040      2124.2
     68080     2125.12
     68120     2126.39
     68160     2127.65
     68200     2128.91
     68240     2130.02
     68280     2131.23
     68320     2132.61
     68360     2133.51
     68400     2134.98
     68440     2136.53
     68480     2137.64
     68520     2138.99
     68560     2140.36
     68600     2141.75
     68640     2142.61
     68680     2143.49
     68720     2145.13
     68760     2146.26
     68800     2147.62
     68840     2149.02
     68880     2149.93
     68920      2151.2
     68960     2152.46
     69000     2153.72
     69040     2154.82
     69080     2156.04
     69120     2157.41
     69160     2158.31
     69200     2159.78
     69240     2161.33
     69280     2162.45
     69320      2163.8
     69360     2165.17
     69400     2166.56
     69440     2167.43
     69480      2168.3
     69520     2169.95
     69560     2171.08
     69600     2172.42
     69640     2173.83
     69680     2174.74
     69720     2176.02
     69760     2177.27
     69800     2178.52
     69840     2179.63
     69880     2180.84
     69920     2182.22
     69960     2183.11
     70000     2184.58
     70040     2186.15
     70080     2187.26
     70120     2188.61
     70160     2189.97
     70200     2191.36
     70240     2192.23
     70280      2193.1
     70320     2194.76
     70360     2195.89
     70400     2197.23
     70440     2198.62
     70480     2199.52
     70520     2200.79
     70560     2202.05
     70600      2203.3
     70640     2204.41
     70680     2205.62
     70720        2207
     70760      2207.9
     70800     2209.36
     70840     2210.92
     70880     2212.05
     70920      2213.4
     70960     2214.77
     71000     2216.16
     71040     2217.02
     71080      2217.9
     71120     2219.55
     71160     2220.68
     71200     2222.02
     71240     2223.41
     71280     2224.32
     71320     2225.58
     71360     2226.83
     71400     2228.09
     71440     2229.19
     71480     2230.41
     71520     2231.79
     71560     2232.67
     71600     2234.14
     71640     2235.72
     71680     2236.84
     71720     2238.19
     71760     2239.56
     71800     2240.96
     71840     2241.81
     71880     2242.67
     71920     2244.35
     71960     2245.46
     72000     2246.81
     72040      2248.2
     72080     2249.12
     72120     2250.38
     72160     2251.62
     72200     2252.89
     72240     2253.98
     72280     2255.19
     72320     2256.57
     72360     2257.46
     72400     2258.94
     72440      2260.5
     72480     2261.62
     72520     2262.98
     72560     2264.36
     72600     2265.75
     72640     2266.59
     72680     2267.46
     72720     2269.13
     72760     2270.25
     72800      2271.6
     72840     2272.98
     72880     2273.89
     72920     2275.15
     72960     2276.41
     73000     2277.66
     73040     2278.77
     73080     2279.98
     73120     2281.36
     73160     2282.23
     73200     2283.72
     73240     2285.29
     73280     2286.41
     73320     2287.76
     73360     2289.15
     73400     2290.53
     73440     2291.38
     73480     2292.24
     73520     2293.92
     73560     2295.04
     73600     2296.38
     73640     2297.77
     73680     2298.67
     73720     2299.93
     73760      2301.2
     73800     2302.44
     73840     2303.55
     73880     2304.75
     73920     2306.14
     73960     2307.01
     74000     2308.51
     74040     2310.08
     74080      2311.2
     74120     2312.56
     74160     2313.95
     74200     2315.33
     74240     2316.17
     74280     2317.03
     74320      2318.7
     74360     2319.83
     74400     2321.17
     74440     2322.54
     74480     2323.47
     74520     2324.72
     74560     2325.98
     74600     2327.23
     74640     2328.35
     74680     2329.53
     74720     2330.93
     74760     2331.79
     74800     2333.29
     74840     2334.86
     74880     2335.98
     74920     2337.34
     74960     2338.73
     75000      2340.1
     75040     2340.95
     75080      2341.8
     75120     2343.49
     75160      2344.6
     75200     2345.96
     75240     2347.34
     75280     2348.24
     75320     2349.48
     75360     2350.75
     75400        2352
     75440     2353.12
     75480      2354.3
     75520      2355.7
     75560     2356.56
     75600     2358.06
     75640     2359.65
     75680     2360.76
     75720     2362.12
     75760     2363.51
     75800     2364.88
     75840     2365.71
     75880     2366.57
     75920     2368.25
     75960     2369.37
     76000     2370.72
     76040      2372.1
     76080        2373
     76120     2374.24
     76160     2375.51
     76200     2376.75
     76240     2377.87
     76280     2379.07
     76320     2380.46
     76360      2381.3
     76400     2382.82
     76440      2384.4
     76480      2385.5
     76520     2386.87
     76560     2388.27
     76600     2389.63
     76640     2390.47
     76680     2391.31
     76720        2393
     76760     2394.11
     76800     2395.46
     76840     2396.85
     76880     2397.75
     76920     2398.99
     76960     2400.26
     77000     2401.51
     77040     2402.62
     77080     2403.81
     77120     2405.22
     77160     2406.05
     77200     2407.55
     77240     2409.16
     77280     2410.26
     77320     2411.63
     77360     2413.03
     77400     2414.39
     77440     2415.23
     77480     2416.07
     77520     2417.75
     77560     2418.87
     77600     2420.21
     77640      2421.6
     77680     2422.49
     77720     2423.74
     77760     2425.01
     77800     2426.24
     77840     2427.37
     77880     2428.54
     77920     2429.95
     77960      2430.8
     78000     2432.28
     78040     2433.91
     78080        2435
     78120     2436.37
     78160     2437.78
     78200     2439.12
     78240     2439.96
     78280      2440.8
     78320     2442.49
     78360      2443.6
     78400     2444.94
     78440     2446.33
     78480     2447.24
     78520     2448.47
     78560     2449.74
     78600     2450.97
     78640      2452.1
     78680     2453.26
     78720     2454.68
     78760     2455.51
     78800        2457
     78840     2458.62
     78880     2459.73
     78920     2461.08
     78960     2462.51
     79000     2463.86
     79040     2464.69
     79080     2465.51
     79120     2467.19
     79160     2468.32
     79200     2469.65
     79240     2471.03
     79280     2471.94
     79320     2473.19
     79360     2474.45
     79400     2475.68
     79440     2476.81
     79480     2477.97
     79520     2479.39
     79560     2480.22
     79600      2481.7
     79640     2483.34
     79680     2484.45
     79720      2485.8
     79760     2487.24
     79800     2488.59
     79840     2489.42
     79880     2490.22
     79920     2491.92
     79960     2493.05
     80000     2494.37
     80040     2495.77
     80080     2496.67
     80120     2497.92
     80160     2499.19
     80200     2500.41
     80240     2501.54
     80280      2502.7
     80320     2504.12
     80360     2504.94
     80400     2506.43
     80440     2508.07
     80480     2509.18
     80520     2510.53
     80560     2511.96
     80600     2513.31
     80640     2514.15
     80680     2514.94
     80720     2516.64
     80760     2517.77
     80800      2519.1
     80840     2520.48
     80880     2521.38
     80920     2522.64
     80960      2523.9
     81000     2525.13
     81040     2526.25
     81080     2527.42
     81120     2528.83
     81160     2529.67
     81200     2531.14
     81240     2532.78
     81280     2533.89
     81320     2535.24
     81360     2536.69
     81400     2538.02
     81440     2538.85
     81480     2539.64
     81520     2541.35
     81560     2542.48
     81600     2543.82
     81640      2545.2
     81680      2546.1
     81720     2547.34
     81760     2548.61
     81800     2549.84
     81840     2550.97
     81880     2552.11
     81920     2553.54
     81960     2554.37
     82000     2555.85
     82040      2557.5
     82080      2558.6
     82120     2559.95
     82160      2561.4
     82200     2562.74
     82240     2563.57
     82280     2564.34
     82320     2566.06
     82360     2567.19
     82400     2568.53
     82440     2569.91
     82480     2570.78
     82520     2572.04
     82560     2573.31
     82600     2574.54
     82640     2575.67
     82680     2576.81
     82720     2578.26
     82760     2579.07
     82800     2580.56
     82840     2582.21
     82880     2583.31
     82920     2584.65
     82960     2586.11
     83000     2587.45
     83040     2588.28
     83080     2589.05
     83120     2590.77
     83160     2591.91
     83200     2593.23
     83240     2594.63
     83280     2595.48
     83320     2596.74
     83360     2598.01
     83400     2599.25
     83440     2600.37
     83480     2601.51
     83520     2602.95
     83560     2603.77
     83600     2605.25
     83640     2606.93
     83680     2608.01
     83720     2609.36
     83760     2610.83
     83800     2612.16
     83840     2612.99
     83880     2613.76
     83920     2615.46
     83960     2616.62
     84000     2617.94
     84040     2619.34
     84080     2620.18
     84120     2621.44
     84160     2622.72
     84200     2623.97
     84240     2625.09
     84280     2626.22
     84320     2627.67
     84360     2628.48
     84400     2629.97
     84440     2631.65
     84480     2632.73
     84520     2634.09
     84560     2635.54
     84600     2636.88
     84640     2637.72
     84680     2638.46
     84720     2640.18
     84760     2641.32
     84800     2642.65
     84840     2644.04
     84880     2644.89
     84920     2646.13
     84960     2647.43
     85000     2648.66
     85040      2649.8
     85080     2650.91
     85120     2652.37
     85160     2653.18
     85200     2654.68
     85240     2656.36
     85280     2657.43
     85320     2658.79
     85360     2660.25
     85400     2661.59
     85440     2662.43
     85480     2663.18
     85520     2664.89
     85560     2666.02
     85600     2667.36
     85640     2668.75
     85680      2669.6
     85720     2670.84
     85760     2672.14
     85800     2673.39
     85840     2674.51
     85880     2675.62
     85920     2677.08
     85960     2677.89
     86000     2679.38
     86040     2681.07
     86080     2682.15
     86120     2683.51
     86160     2684.97
     86200      2686.3
     86240     2687.14
     86280     2687.89
     86320      2689.6
     86360     2690.73
     86400     2692.06
     86440     2693.46
     86480     2694.31
     86520     2695.55
     86560     2696.84
     86600     2698.09
     86640     2699.21
     86680     2700.32
     86720     2701.79
     86760      2702.6
     86800     2704.08
     86840     2705.78
     86880     2706.85
     86920     2708.21
     86960     2709.66
     87000     2710.99
     87040     2711.83
     87080     2712.58
     87120     2714.29
     87160     2715.43
     87200     2716.75
     87240     2718.18
     87280        2719
     87320     2720.25
     87360     2721.55
     87400      2722.8
     87440     2723.93
     87480     2725.03
     87520      2726.5
     87560      2727.3
     87600     2728.78
     87640      2730.5
     87680     2731.58
     87720     2732.93
     87760     2734.37
     87800     2735.71
     87840     2736.54
     87880     2737.29
     87920     2739.01
     87960     2740.15
     88000     2741.48
     88040     2742.89
     88080     2743.71
     88120     2744.96
     88160     2746.28
     88200     2747.51
     88240     2748.64
     88280     2749.75
     88320      2751.2
     88360     2751.99
     88400     2753.47
     88440     2755.21
     88480     2756.29
     88520     2757.65
     88560     2759.08
     88600     2760.44
     88640     2761.25
     88680        2762
     88720     2763.72
     88760     2764.87
     88800     2766.19
     88840     2767.61
     88880     2768.43
     88920     2769.69
     88960     2770.99
     89000     2772.24
     89040     2773.36
     89080     2774.47
     89120     2775.92
     89160     2776.71
     89200      2778.2
     89240     2779.93
     89280     2781.02
     89320     2782.37
     89360     2783.82
     89400     2785.17
     89440     2785.98
     89480     2786.71
     89520     2788.45
     89560     2789.59
     89600     2790.92
     89640     2792.33
     89680     2793.14
     89720      2794.4
     89760     2795.72
     89800     2796.96
     89840     2798.08
     89880     2799.17
     89920     2800.65
     89960     2801.44
     90000     2802.92
     90040     2804.65
     90080     2805.73
     90120      2807.1
     90160     2808.55
     90200      2809.9
     90240     2810.69
     90280     2811.42
     90320     2813.16
     90360      2814.3
     90400     2815.65
     90440     2817.06
     90480     2817.86
     90520     2819.12
     90560     2820.44
     90600     2821.68
     90640      2822.8
     90680      2823.9
     90720     2825.39
     90760     2826.16
     90800     2827.65
     90840     2829.38
     90880     2830.48
     90920     2831.84
     90960      2833.3
     91000     2834.64
     91040     2835.43
     91080     2836.16
     91120     2837.89
     91160     2839.04
     91200     2840.38
     91240      2841.8
     91280      2842.6
     91320     2843.85
     91360     2845.18
     91400     2846.42
     91440     2847.53
     91480     2848.62
     91520     2850.11
     91560     2850.88
     91600     2852.37
     91640     2854.11
     91680     2855.19
     91720     2856.56
     91760     2858.02
     91800     2859.36
     91840     2860.15
     91880     2860.88
     91920     2862.62
     91960     2863.77
     92000      2865.1
     92040     2866.52
     92080     2867.32
     92120     2868.58
     92160     2869.88
     92200     2871.13
     92240     2872.24
     92280     2873.33
     92320     2874.85
     92360     2875.61
     92400     2877.09
     92440     2878.83
     92480     2879.92
     92520     2881.28
     92560     2882.75
     92600     2884.08
     92640     2884.88
     92680      2885.6
     92720     2887.34
     92760     2888.49
     92800     2889.81
     92840     2891.24
     92880     2892.05
     92920     2893.29
     92960     2894.59
     93000     2895.85
     93040     2896.94
     93080     2898.04
     93120     2899.55
     93160     2900.33
     93200     2901.79
     93240     2903.53
     93280     2904.62
     93320     2905.98
     93360     2907.45
     93400     2908.77
     93440     2909.58
     93480     2910.29
     93520     2912.04
     93560     2913.17
     93600      2914.5
     93640     2915.92
     93680     2916.73
     93720     2917.98
     93760     2919.29
     93800     2920.54
     93840     2921.65
     93880     2922.74
     93920     2924.25
     93960     2925.02
     94000     2926.48
     94040     2928.24
     94080      2929.3
     94120     2930.66
     94160     2932.14
     94200     2933.44
     94240     2934.27
     94280     2934.98
     94320     2936.73
     94360     2937.87
     94400     2939.18
     94440     2940.63
     94480     2941.43
     94520     2942.66
     94560     2943.98
     94600     2945.23
     94640     2946.34
     94680     2947.44
     94720     2948.95
     94760     2949.72
     94800     2951.18
     94840     2952.95
     94880        2954
     94920     2955.37
     94960     2956.83
     95000     2958.15
     95040     2958.97
     95080     2959.68
     95120     2961.43
     95160     2962.58
     95200     2963.89
     95240     2965.33
     95280     2966.14
     95320     2967.39
     95360     2968.69
     95400     2969.95
     95440     2971.05
     95480     2972.16
     95520     2973.66
     95560     2974.42
     95600     2975.87
     95640     2977.67
     95680     2978.71
     95720     2980.07
     95760     2981.55
     95800     2982.84
     95840     2983.69
     95880     2984.38
     95920     2986.15
     95960     2987.28
     96000      2988.6
     96040     2990.04
     96080     2990.85
     96120      2992.1
     96160      2993.4
     96200     2994.67
     96240     2995.75
     96280     2996.87
     96320     2998.37
     96360     2999.13
     96400     3000.59
     96440     3002.38
     96480     3003.42
     96520     3004.77
     96560     3006.27
     96600     3007.56
     96640     3008.39
     96680     3009.09
     96720     3010.87
     96760     3012.01
     96800     3013.32
     96840     3014.77
     96880     3015.58
     96920     3016.82
     96960     3018.12
     97000     3019.38
     97040     3020.48
     97080     3021.59
     97120     3023.09
     97160     3023.85
     97200     3025.31
     97240     3027.09
     97280     3028.14
     97320     3029.49
     97360        3031
     97400     3032.28
     97440     3033.12
     97480     3033.83
     97520     3035.59
     97560     3036.73
     97600     3038.03
     97640     3039.48
     97680     3040.31
     97720     3041.54
     97760     3042.84
     97800     3044.09
     97840     3045.19
     97880     3046.32
     97920     3047.81
     97960     3048.57
     98000     3050.04
     98040     3051.82
     98080     3052.87
     98120      3054.2
     98160     3055.72
     98200        3057
     98240     3057.83
     98280     3058.54
     98320     3060.31
     98360     3061.45
     98400     3062.75
     98440     3064.19
     98480     3065.01
     98520     3066.25
     98560     3067.56
     98600     3068.81
     98640     3069.89
     98680     3071.02
     98720     3072.52
     98760     3073.27
     98800     3074.73
     98840     3076.52
     98880     3077.57
     98920      3078.9
     98960     3080.42
     99000     3081.72
     99040     3082.54
     99080     3083.24
     99120     3085.01
     99160     3086.15
     99200     3087.46
     99240      3088.9
     99280     3089.71
     99320     3090.94
     99360     3092.25
     99400     3093.51
     99440     3094.58
     99480      3095.7
     99520     3097.21
     99560     3097.97
     99600     3099.42
     99640     3101.22
     99680     3102.26
     99720     3103.59
     99760     3105.11
     99800     3106.42
     99840     3107.24
     99880     3107.95
     99920     3109.71
     99960     3110.84
    100000     3112.15
    100040     3113.63
    100080     3114.42
    100120     3115.65
    100160     3116.96
    100200     3118.23
    100240     3119.28
    100280      3120.4
    100320     3121.93
    100360     3122.67
    100400     3124.14
    100440     3125.93
    100480     3126.98
    100520      3128.3
    100560     3129.85
    100600     3131.13
    100640     3131.95
    100680     3132.65
    100720     3134.43
    100760     3135.57
    100800     3136.86
    100840     3138.35
    100880     3139.15
    100920     3140.36
    100960     3141.69
    101000     3142.95
    101040     3144.02
    101080     3145.12
    101120     3146.66
    101160     3147.38
    101200     3148.85
    101240     3150.65
    101280      3151.7
    101320     3153.01
    101360     3154.58
    101400     3155.86
    101440     3156.67
    101480     3157.37
    101520     3159.15
    101560     3160.29
    101600     3161.58
    101640     3163.08
    101680     3163.87
    101720     3165.09
    101760     3166.42
    101800      3167.7
    101840     3168.73
    101880     3169.86
    101920      3171.4
    101960     3172.13
    102000      3173.6
    102040      3175.4
    102080     3176.45
    102120     3177.76
    102160     3179.33
    102200     3180.62
    102240     3181.42
    102280     3182.12
    102320     3183.91
    102360     3185.05
    102400     3186.33
    102440     3187.84
    102480     3188.63
    102520     3189.84
    102560      3191.2
    102600     3192.46
    102640     3193.49
    102680     3194.63
    102720     3196.18
    102760      3196.9
    102800     3198.37
    102840     3200.16
    102880     3201.22
    102920     3202.54
    102960     3204.09
    103000     3205.39
    103040     3206.18
    103080     3206.89
    103120     3208.67
    103160     3209.81
    103200     3211.09
    103240      3212.6
    103280     3213.41
    103320     3214.62
    103360     3215.97
    103400     3217.22
    103440     3218.25
    103480      3219.4
    103520     3220.95
    103560     3221.67
    103600     3223.14
    103640     3224.93
    103680        3226
    103720     3227.33
    103760     3228.87
    103800     3230.17
    103840     3230.96
    103880     3231.66
    103920     3233.45
    103960     3234.59
    104000     3235.89
    104040     3237.39
    104080      3238.2
    104120     3239.42
    104160     3240.76
    104200     3242.01
    104240     3243.04
    104280     3244.19
    104320     3245.74
    104360     3246.48
    104400     3247.93
    104440     3249.74
    104480      3250.8
    104520     3252.15
    104560     3253.67
    104600     3254.97
    104640     3255.75
    104680     3256.44
    104720     3258.24
    104760     3259.37
    104800     3260.67
    104840     3262.18
    104880     3262.97
    104920     3264.21
    104960     3265.55
    105000     3266.81
    105040     3267.84
    105080     3268.99
    105120     3270.54
    105160     3271.28
    105200     3272.71
    105240     3274.55
    105280      3275.6
    105320     3276.94
    105360     3278.49
    105400     3279.78
    105440     3280.54
    105480     3281.23
    105520     3283.04
    105560     3284.15
    105600     3285.46
    105640     3286.97
    105680     3287.77
    105720     3288.99
    105760     3290.35
    105800      3291.6
    105840     3292.65
    105880     3293.79
    105920     3295.35
    105960     3296.07
    106000     3297.51
    106040     3299.35
    106080      3300.4
    106120     3301.74
    106160     3303.29
    106200     3304.59
    106240     3305.34
    106280     3306.03
    106320     3307.85
    106360     3308.94
    106400     3310.27
    106440     3311.77
    106480     3312.57
    106520      3313.8
    106560     3315.14
    106600     3316.41
    106640     3317.45
    106680     3318.57
    106720     3320.14
    106760     3320.86
    106800     3322.31
    106840     3324.14
    106880     3325.18
    106920     3326.53
    106960      3328.1
    107000     3329.39
    107040     3330.13
    107080     3330.82
    107120     3332.64
    107160     3333.73
    107200     3335.04
    107240     3336.57
    107280     3337.37
    107320     3338.61
    107360     3339.94
    107400     3341.21
    107440     3342.24
    107480     3343.35
    107520     3344.94
    107560     3345.67
    107600     3347.11
    107640     3348.95
    107680     3349.99
    107720     3351.33
    107760     3352.92
    107800     3354.22
    107840     3354.93
    107880     3355.63
    107920     3357.45
    107960     3358.52
    108000     3359.83
    108040     3361.37
    108080     3362.17
    108120     3363.41
    108160     3364.75
    108200     3366.02
    108240     3367.04
    108280     3368.17
    108320     3369.74
    108360     3370.48
    108400     3371.93
    108440     3373.75
    108480      3374.8
    108520     3376.14
    108560     3377.73
    108600     3379.04
    108640     3379.74
    108680     3380.44
    108720     3382.26
    108760     3383.33
    108800     3384.66
    108840     3386.18
    108880     3386.99
    108920     3388.23
    108960     3389.56
    109000     3390.85
    109040     3391.86
    109080     3392.98
    109120     3394.58
    109160     3395.31
    109200     3396.75
    109240     3398.57
    109280     3399.63
    109320     3400.97
    109360     3402.57
    109400     3403.86
    109440     3404.56
    109480     3405.25
    109520     3407.07
    109560     3408.15
    109600     3409.47
    109640     3411.01
    109680     3411.78
    109720     3413.05
    109760     3414.38
    109800     3415.66
    109840     3416.67
    109880     3417.79
    109920     3419.39
    109960     3420.11
    110000     3421.55
    110040     3423.38
    110080     3424.43
    110120     3425.78
    110160     3427.38
    110200     3428.65
    110240     3429.36
    110280     3430.04
    110320     3431.88
    110360     3432.95
    110400     3434.28
    110440      3435.8
    110480     3436.58
    110520     3437.85
    110560     3439.17
    110600     3440.47
    110640     3441.46
    110680     3442.59
    110720     3444.19
    110760     3444.91
    110800     3446.36
    110840      3448.2
    110880     3449.22
    110920     3450.58
    110960     3452.19
    111000     3453.46
    111040     3454.17
    111080     3454.84
    111120     3456.67
    111160     3457.76
    111200     3459.07
    111240     3460.61
    111280     3461.38
    111320     3462.66
    111360     3463.98
    111400     3465.28
    111440     3466.26
    111480     3467.39
    111520     3468.99
    111560     3469.71
    111600     3471.17
    111640        3473
    111680     3474.04
    111720     3475.39
    111760     3476.99
    111800     3478.26
    111840     3478.96
    111880     3479.62
    111920     3481.46
    111960     3482.56
    112000     3483.87
    112040      3485.4
    112080     3486.16
    112120     3487.46
    112160     3488.78
    112200     3490.07
    112240     3491.05
    112280     3492.18
    112320     3493.79
    112360      3494.5
    112400     3495.95
    112440     3497.79
    112480     3498.83
    112520     3500.19
    112560     3501.77
    112600     3503.07
    112640     3503.76
    112680     3504.41
    112720     3506.26
    112760     3507.36
    112800     3508.68
    112840     3510.21
    112880     3510.97
    112920     3512.26
    112960     3513.59
    113000     3514.88
    113040     3515.85
    113080     3516.98
    113120      3518.6
    113160      3519.3
    113200     3520.75
    113240     3522.58
    113280     3523.64
    113320     3524.99
    113360     3526.57
    113400     3527.88
    113440     3528.55
    113480     3529.22
    113520     3531.06
    113560     3532.16
    113600     3533.47
    113640     3535.02
    113680     3535.79
    113720     3537.07
    113760     3538.39
    113800     3539.69
    113840     3540.66
    113880     3541.79
    113920      3543.4
    113960     3544.12
    114000     3545.55
    114040      3547.4
    114080     3548.44
    114120     3549.79
    114160     3551.38
    114200     3552.68
    114240     3553.36
    114280     3554.02
    114320     3555.88
    114360     3556.97
    114400     3558.28
    114440     3559.83
    114480      3560.6
    114520     3561.87
    114560      3563.2
    114600     3564.48
    114640     3565.45
    114680     3566.58
    114720      3568.2
    114760     3568.92
    114800     3570.34
    114840     3572.21
    114880     3573.23
    114920     3574.59
    114960     3576.18
    115000     3577.49
    115040     3578.16
    115080     3578.82
    115120     3580.68
    115160     3581.78
    115200     3583.08
    115240     3584.63
    115280     3585.41
    115320     3586.68
    115360     3587.99
    115400     3589.27
    115440     3590.24
    115480     3591.38
    115520        3593
    115560      3593.7
    115600     3595.13
    115640        3597
    115680     3598.05
    115720      3599.4
    115760     3600.99
    115800     3602.28
    115840     3602.95
    115880     3603.62
    115920     3605.47
    115960     3606.58
    116000     3607.88
    116040     3609.42
    116080     3610.21
    116120     3611.47
    116160      3612.8
    116200     3614.06
    116240     3615.03
    116280     3616.16
    116320      3617.8
    116360     3618.49
    116400     3619.92
    116440     3621.78
    116480     3622.84
    116520     3624.21
    116560     3625.79
    116600     3627.09
    116640     3627.75
    116680     3628.43
    116720     3630.27
    116760     3631.38
    116800     3632.68
    116840     3634.22
    116880     3635.01
    116920     3636.25
    116960      3637.6
    117000     3638.86
    117040     3639.81
    117080     3640.96
    117120      3642.6
    117160     3643.28
    117200     3644.72
    117240     3646.56
    117280     3647.64
    117320     3648.99
    117360     3650.58
    117400     3651.87
    117440     3652.54
    117480     3653.21
    117520     3655.06
    117560     3656.16
    117600     3657.46
    117640        3659
    117680     3659.78
    117720     3661.04
    117760     3662.39
    117800     3663.64
    117840     3664.58
    117880     3665.71
    117920     3667.36
    117960     3668.05
    118000     3669.48
    118040     3671.35
    118080     3672.42
    118120     3673.76
    118160     3675.34
    118200     3676.64
    118240     3677.32
    118280     3677.99
    118320     3679.83
    118360     3680.95
    118400     3682.22
    118440     3683.78
    118480     3684.54
    118520     3685.82
    118560     3687.15
    118600     3688.41
    118640     3689.36
    118680      3690.5
    118720     3692.13
    118760     3692.81
    118800     3694.26
    118840     3696.13
    118880     3697.19
    118920     3698.54
    118960     3700.12
    119000     3701.41
    119040      3702.1
    119080     3702.76
    119120     3704.61
    119160     3705.73
    119200     3706.99
    119240     3708.54
    119280     3709.31
    119320      3710.6
    119360     3711.91
    119400     3713.18
    119440     3714.13
    119480     3715.27
    119520     3716.89
    119560     3717.57
    119600        3719
    119640     3720.89
    119680     3721.94
    119720      3723.3
    119760     3724.87
    119800     3726.14
    119840     3726.86
    119880     3727.49
    119920     3729.35
    119960     3730.47
    120000     3731.72
    120040     3733.28
    120080     3734.05
    120120     3735.34
    120160     3736.64
    120200      3737.9
    120240     3738.88
    120280        3740
    120320     3741.62
    120360      3742.3
    120400     3743.75
    120440     3745.64
    120480     3746.66
    120520     3748.01
    120560      3749.6
    120600     3750.87
    120640      3751.6
    120680     3752.24
    120720     3754.11
    120760     3755.21
    120800     3756.46
    120840     3758.02
    120880     3758.79
    120920     3760.08
    120960     3761.37
    121000     3762.63
    121040     3763.62
    121080     3764.74
    121120     3766.35
    121160     3767.03
    121200     3768.47
    121240      3770.4
    121280     3771.41
    121320     3772.75
    121360     3774.34
    121400     3775.62
    121440     3776.33
    121480     3776.96
    121520     3778.84
    121560     3779.93
    121600     3781.19
    121640     3782.76
    121680     3783.53
    121720      3784.8
    121760     3786.11
    121800     3787.38
    121840     3788.36
    121880     3789.48
    121920     3791.08
    121960     3791.77
    122000      3793.2
    122040     3795.15
    122080     3796.16
    122120     3797.48
    122160     3799.07
    122200     3800.37
    122240     3801.08
    122280     3801.69
    122320     3803.57
    122360     3804.65
    122400     3805.95
    122440      3807.5
    122480     3808.25
    122520     3809.53
    122560     3810.83
    122600     3812.09
    122640     3813.07
    122680     3814.19
    122720     3815.81
    122760     3816.48
    122800     3817.93
    122840     3819.88
    122880     3820.88
    122920      3822.2
    122960     3823.81
    123000      3825.1
    123040     3825.82
    123080     3826.41
    123120      3828.3
    123160     3829.38
    123200     3830.68
    123240     3832.24
    123280     3832.96
    123320     3834.26
    123360     3835.58
    123400     3836.82
    123440      3837.8
    123480     3838.95
    123520     3840.54
    123560     3841.23
    123600     3842.65
    123640      3844.6
    123680     3845.61
    123720     3846.94
    123760     3848.55
    123800     3849.83
    123840     3850.56
    123880     3851.13
    123920     3853.04
    123960     3854.12
    124000     3855.41
    124040     3856.97
    124080     3857.69
    124120     3858.98
    124160     3860.33
    124200     3861.55
    124240     3862.54
    124280     3863.68
    124320      3865.3
    124360     3865.98
    124400     3867.41
    124440     3869.36
    124480     3870.37
    124520      3871.7
    124560     3873.31
    124600      3874.6
    124640     3875.31
    124680     3875.88
    124720     3877.78
    124760     3878.86
    124800     3880.16
    124840     3881.72
    124880     3882.44
    124920     3883.74
    124960     3885.09
    125000     3886.32
    125040     3887.29
    125080     3888.45
    125120     3890.06
    125160     3890.75
    125200     3892.18
    125240     3894.11
    125280     3895.14
    125320     3896.46
    125360     3898.09
    125400     3899.37
    125440     3900.06
    125480     3900.62
    125520     3902.55
    125560     3903.63
    125600     3904.92
    125640      3906.5
    125680     3907.21
    125720     3908.51
    125760     3909.86
    125800     3911.08
    125840     3912.07
    125880     3913.22
    125920     3914.83
    125960     3915.51
    126000     3916.95
    126040     3918.87
    126080      3919.9
    126120     3921.22
    126160     3922.85
    126200     3924.15
    126240     3924.84
    126280     3925.38
    126320     3927.32
    126360     3928.41
    126400     3929.71
    126440     3931.29
    126480     3931.97
    126520     3933.29
    126560     3934.64
    126600     3935.84
    126640     3936.86
    126680        3938
    126720      3939.6
    126760      3940.3
    126800     3941.72
    126840     3943.65
    126880     3944.68
    126920        3946
    126960     3947.63
    127000     3948.93
    127040     3949.62
    127080     3950.16
    127120     3952.09
    127160     3953.18
    127200     3954.47
    127240     3956.07
    127280     3956.76
    127320     3958.06
    127360     3959.42
    127400     3960.62
    127440     3961.64
    127480     3962.79
    127520     3964.39
    127560     3965.07
    127600     3966.51
    127640     3968.43
    127680     3969.46
    127720     3970.77
    127760     3972.42
    127800      3973.7
    127840      3974.4
    127880     3974.92
    127920     3976.87
    127960     3977.96
    128000     3979.26
    128040     3980.83
    128080     3981.53
    128120     3982.83
    128160      3984.2
    128200      3985.4
    128240     3986.42
    128280     3987.55
    128320     3989.15
    128360     3989.84
    128400     3991.27
    128440     3993.22
    128480     3994.24
    128520     3995.55
    128560     3997.21
    128600     3998.48
    128640     3999.17
    128680      3999.7
    128720     4001.66
    128760     4002.72
    128800     4004.05
    128840     4005.61
    128880     4006.31
    128920     4007.61
    128960     4008.98
    129000     4010.16
    129040     4011.19
    129080     4012.32
    129120     4013.92
    129160      4014.6
    129200     4016.04
    129240     4017.99
    129280     4019.01
    129320     4020.33
    129360     4021.99
    129400     4023.25
    129440     4023.96
    129480     4024.46
    129520     4026.45
    129560     4027.49
    129600     4028.82
    129640     4030.41
    129680      4031.1
    129720      4032.4
    129760     4033.75
    129800     4034.93
    129840     4035.95
    129880     4037.09
    129920      4038.7
    129960     4039.39
    130000     4040.82
    130040     4042.78
    130080     4043.78
    130120     4045.11
    130160     4046.79
    130200     4048.07
    130240     4048.74
    130280     4049.23
    130320     4051.24
    130360     4052.27
    130400     4053.59
    130440     4055.18
    130480     4055.87
    130520     4057.16
    130560     4058.53
    130600     4059.71
    130640     4060.73
    130680     4061.89
    130720     4063.48
    130760      4064.2
    130800      4065.6
    130840     4067.57
    130880     4068.57
    130920     4069.92
    130960     4071.59
    131000     4072.87
    131040     4073.54
    131080     4074.03
    131120     4076.03
    131160     4077.08
    131200     4078.38
    131240     4079.98
    131280     4080.66
    131320     4081.95
    131360      4083.3
    131400     4084.52
    131440     4085.53
    131480     4086.68
    131520     4088.28
    131560        4089
    131600      4090.4
    131640     4092.37
    131680     4093.36
    131720     4094.72
    131760     4096.39
    131800     4097.65
    131840     4098.32
    131880     4098.83
    131920     4100.82
    131960     4101.88
    132000     4103.16
    132040     4104.77
    132080     4105.45
    132120     4106.75
    132160      4108.1
    132200      4109.3
    132240     4110.32
    132280     4111.48
    132320     4113.06
    132360     4113.78
    132400     4115.17
    132440     4117.17
    132480     4118.15
    132520     4119.53
    132560     4121.17
    132600     4122.45
    132640      4123.1
    132680     4123.62
    132720      4125.6
    132760     4126.65
    132800     4127.96
    132840     4129.56
    132880     4130.25
    132920     4131.54
    132960      4132.9
    133000      4134.1
    133040     4135.11
    133080     4136.25
    133120     4137.85
    133160     4138.56
    133200     4139.96
    133240     4141.96
    133280     4142.93
    133320     4144.29
    133360     4145.95
    133400     4147.22
    133440     4147.86
    133480      4148.4
    133520     4150.36
    133560     4151.41
    133600     4152.72
    133640     4154.34
    133680     4155.05
    133720     4156.31
    133760     4157.67
    133800     4158.86
    133840     4159.89
    133880     4161.01
    133920     4162.61
    133960     4163.33
    134000     4164.74
    134040     4166.74
    134080     4167.69
    134120     4169.06
    134160     4170.73
    134200     4171.98
    134240     4172.64
    134280     4173.16
    134320     4175.13
    134360     4176.18
    134400     4177.47
    134440      4179.1
    134480     4179.79
    134520     4181.07
    134560     4182.42
    134600      4183.6
    134640     4184.65
    134680     4185.76
    134720     4187.37
    134760     4188.06
    134800     4189.46
    134840     4191.48
    134880     4192.41
    134920     4193.81
    134960     4195.47
    135000     4196.74
    135040     4197.38
    135080     4197.89
    135120     4199.88
    135160     4200.91
    135200      4202.2
    135240     4203.84
    135280     4204.51
    135320     4205.81
    135360     4207.16
    135400     4208.33
    135440     4209.38
    135480      4210.5
    135520     4212.11
    135560     4212.79
    135600     4214.19
    135640     4216.23
    135680     4217.13
    135720     4218.53
    135760     4220.18
    135800     4221.44
    135840     4222.13
    135880     4222.63
    135920     4224.64
    135960     4225.65
    136000     4226.95
    136040     4228.58
    136080     4229.24
    136120     4230.53
    136160     4231.89
    136200     4233.05
    136240     4234.12
    136280     4235.23
    136320     4236.83
    136360     4237.51
    136400     4238.91
    136440     4240.95
    136480     4241.86
    136520     4243.26
    136560     4244.91
    136600     4246.17
    136640     4246.85
    136680     4247.35
    136720     4249.35
    136760     4250.37
    136800     4251.68
    136840     4253.29
    136880     4253.96
    136920     4255.23
    136960     4256.61
    137000     4257.79
    137040     4258.83
    137080     4259.94
    137120     4261.53
    137160     4262.23
    137200     4263.63
    137240     4265.67
    137280     4266.56
    137320     4267.99
    137360     4269.65
    137400     4270.91
    137440      4271.6
    137480     4272.07
    137520     4274.08
    137560     4275.11
    137600      4276.4
    137640     4278.01
    137680     4278.69
    137720     4279.96
    137760     4281.32
    137800     4282.49
    137840     4283.56
    137880     4284.62
    137920     4286.24
    137960     4286.95
    138000     4288.35
    138040     4290.38
    138080     4291.26
    138120      4292.7
    138160     4294.36
    138200     4295.62
    138240      4296.3
    138280     4296.75
    138320     4298.76
    138360      4299.8
    138400     4301.09
    138440     4302.72
    138480      4303.4
    138520     4304.68
    138560     4306.04
    138600     4307.21
    138640     4308.26
    138680     4309.34
    138720     4310.96
    138760     4311.68
    138800     4313.05
    138840     4315.12
    138880        4316
    138920     4317.43
    138960     4319.09
    139000     4320.31
    139040     4321.02
    139080     4321.48
    139120     4323.49
    139160     4324.53
    139200     4325.83
    139240     4327.45
    139280     4328.13
    139320     4329.42
    139360     4330.77
    139400     4331.93
    139440     4332.98
    139480     4334.06
    139520     4335.67
    139560     4336.42
    139600     4337.79
    139640     4339.85
    139680     4340.74
    139720     4342.16
    139760      4343.8
    139800     4345.02
    139840     4345.75
    139880     4346.19
    139920     4348.22
    139960     4349.24
    140000     4350.55
    140040     4352.16
    140080     4352.84
    140120     4354.11
    140160     4355.47
    140200     4356.65
    140240     4357.68
    140280     4358.74
    140320     4360.36
    140360     4361.11
    140400      4362.5
    140440     4364.56
    140480     4365.42
    140520     4366.85
    140560      4368.5
    140600     4369.73
    140640     4370.45
    140680     4370.88
    140720     4372.93
    140760     4373.94
    140800     4375.24
    140840     4376.85
    140880     4377.52
    140920     4378.79
    140960     4380.12
    141000     4381.33
    141040     4382.37
    141080     4383.43
    141120     4385.05
    141160     4385.81
    141200     4387.17
    141240     4389.25
    141280     4390.09
    141320     4391.55
    141360      4393.2
    141400     4394.44
    141440     4395.15
    141480     4395.56
    141520     4397.63
    141560     4398.61
    141600     4399.93
    141640     4401.55
    141680      4402.2
    141720     4403.46
    141760     4404.83
    141800     4406.02
    141840     4407.05
    141880     4408.14
    141920     4409.76
    141960      4410.5
    142000     4411.87
    142040     4413.95
    142080     4414.78
    142120     4416.27
    142160     4417.89
    142200     4419.14
    142240     4419.83
    142280     4420.26
    142320     4422.34
    142360     4423.32
    142400     4424.63
    142440     4426.23
    142480      4426.9
    142520     4428.15
    142560     4429.52
    142600     4430.71
    142640     4431.74
    142680     4432.83
    142720     4434.45
    142760     4435.18
    142800     4436.55
    142840     4438.66
    142880     4439.46
    142920     4440.95
    142960     4442.58
    143000     4443.82
    143040     4444.53
    143080     4444.96
    143120     4447.03
    143160     4448.02
    143200     4449.31
    143240     4450.93
    143280     4451.59
    143320     4452.84
    143360      4454.2
    143400      4455.4
    143440     4456.43
    143480     4457.54
    143520     4459.14
    143560     4459.84
    143600     4461.24
    143640     4463.35
    143680     4464.16
    143720     4465.65
    143760     4467.27
    143800     4468.53
    143840     4469.23
    143880     4469.64
    143920     4471.74
    143960     4472.72
    144000     4474.02
    144040     4475.64
    144080     4476.27
    144120     4477.53
    144160     4478.87
    144200     4480.06
    144240     4481.08
    144280     4482.22
    144320     4483.81
    144360     4484.52
    144400     4485.92
    144440     4488.04
    144480     4488.85
    144520     4490.36
    144560     4491.97
    144600     4493.25
    144640     4493.92
    144680     4494.32
    144720     4496.42
    144760     4497.42
    144800     4498.71
    144840     4500.35
    144880     4500.99
    144920     4502.25
    144960     4503.57
    145000     4504.78
    145040     4505.78
    145080      4506.9
    145120     4508.51
    145160     4509.21
    145200      4510.6
    145240     4512.73
    145280     4513.55
    145320     4515.07
    145360      4516.7
    145400     4517.95
    145440     4518.64
    145480     4519.02
    145520     4521.13
    145560     4522.12
    145600     4523.44
    145640     4525.06
    145680     4525.71
    145720     4526.97
    145760     4528.28
    145800     4529.49
    145840     4530.49
    145880     4531.63
    145920     4533.24
    145960     4533.91
    146000      4535.3
    146040     4537.45
    146080     4538.26
    146120     4539.78
    146160     4541.43
    146200     4542.67
    146240     4543.35
    146280     4543.71
    146320     4545.83
    146360     4546.81
    146400     4548.15
    146440     4549.79
    146480     4550.43
    146520     4551.67
    146560     4552.99
    146600     4554.22
    146640     4555.19
    146680     4556.34
    146720     4557.96
    146760     4558.61
    146800     4560.01
    146840     4562.16
    146880     4562.97
    146920      4564.5
    146960     4566.15
    147000     4567.36
    147040     4568.06
    147080     4568.42
    147120     4570.53
    147160     4571.54
    147200     4572.88
    147240     4574.51
    147280     4575.15
    147320     4576.39
    147360     4577.72
    147400     4578.92
    147440     4579.89
    147480     4581.06
    147520     4582.67
    147560     4583.33
    147600      4584.7
    147640     4586.88
    147680      4587.7
    147720     4589.22
    147760     4590.87
    147800     4592.06
    147840     4592.77
    147880     4593.13
    147920     4595.25
    147960     4596.25
    148000      4597.6
    148040     4599.23
    148080     4599.88
    148120     4601.11
    148160     4602.45
    148200     4603.64
    148240     4604.63
    148280      4605.8
    148320     4607.39
    148360     4608.05
    148400     4609.44
    148440     4611.61
    148480     4612.41
    148520     4613.95
    148560     4615.59
    148600      4616.8
    148640      4617.5
    148680     4617.84
    148720     4619.98
    148760     4620.95
    148800     4622.32
    148840     4623.93
    148880     4624.59
    148920     4625.81
    148960     4627.16
    149000     4628.36
    149040     4629.36
    149080      4630.5
    149120     4632.09
    149160     4632.76
    149200     4634.16
    149240     4636.34
    149280     4637.11
    149320     4638.67
    149360     4640.29
    149400     4641.52
    149440     4642.23
    149480     4642.53
    149520     4644.71
    149560     4645.66
    149600     4647.04
    149640     4648.65
    149680     4649.31
    149720     4650.53
    149760     4651.84
    149800     4653.08
    149840     4654.08
    149880      4655.2
    149920     4656.81
    149960     4657.48
    150000     4658.85
    150040     4661.06
    150080     4661.81
    150120     4663.39
    150160     4664.99
    150200     4666.24
    150240     4666.94
    150280     4667.25
    150320     4669.41
    150360     4670.37
    150400     4671.73
    150440     4673.36
    150480     4674.01
    150520     4675.23
    150560     4676.55
    150600      4677.8
    150640     4678.78
    150680     4679.89
    150720     4681.52
    150760     4682.18
    150800     4683.59
    150840     4685.77
    150880     4686.54
    150920      4688.1
    150960      4689.7
    151000     4690.95
    151040     4691.64
    151080     4691.94
    151120     4694.12
    151160     4695.07
    151200     4696.42
    151240     4698.07
    151280     4698.73
    151320     4699.95
    151360     4701.25
    151400     4702.52
    151440     4703.49
    151480      4704.6
    151520     4706.23
    151560     4706.91
    151600      4708.3
    151640     4710.49
    151680     4711.25
    151720     4712.82
    151760      4714.4
    151800     4715.67
    151840     4716.36
    151880     4716.64
    151920     4718.81
    151960     4719.77
    152000     4721.12
    152040      4722.8
    152080     4723.42
    152120     4724.65
    152160     4725.95
    152200     4727.23
    152240     4728.17
    152280     4729.29
    152320     4730.94
    152360     4731.59
    152400     4732.98
    152440     4735.21
    152480     4735.95
    152520     4737.54
    152560      4739.1
    152600     4740.36
    152640     4741.06
    152680     4741.32
    152720     4743.47
    152760     4744.47
    152800     4745.81
    152840     4747.49
    152880     4748.11
    152920     4749.35
    152960     4750.64
    153000      4751.9
    153040     4752.86
    153080     4753.99
    153120     4755.64
    153160     4756.29
    153200     4757.68
    153240     4759.94
    153280     4760.64
    153320     4762.27
    153360     4763.79
    153400     4765.08
    153440     4765.78
    153480     4766.05
    153520     4768.19
    153560     4769.18
    153600     4770.51
    153640     4772.19
    153680     4772.82
    153720     4774.05
    153760     4775.33
    153800     4776.61
    153840     4777.56
    153880     4778.67
    153920     4780.32
    153960     4780.98
    154000     4782.38
    154040     4784.65
    154080     4785.34
    154120     4786.98
    154160     4788.52
    154200     4789.79
    154240     4790.51
    154280     4790.79
    154320     4792.94
    154360      4793.9
    154400     4795.24
    154440     4796.89
    154480     4797.56
    154520     4798.75
    154560     4800.05
    154600     4801.34
    154640     4802.26
    154680     4803.36
    154720     4805.03
    154760      4805.7
    154800      4807.1
    154840     4809.34
    154880     4810.08
    154920      4811.7
    154960     4813.22
    155000     4814.49
    155040     4815.23
    155080     4815.49
    155120     4817.65
    155160     4818.62
    155200     4819.94
    155240     4821.59
    155280     4822.26
    155320     4823.48
    155360     4824.75
    155400     4826.07
    155440     4826.97
    155480     4828.07
    155520     4829.74
    155560     4830.41
    155600      4831.8
    155640     4834.04
    155680     4834.79
    155720     4836.39
    155760     4837.92
    155800      4839.2
    155840     4839.93
    155880     4840.19
    155920     4842.35
    155960     4843.32
    156000     4844.65
    156040     4846.28
    156080     4846.96
    156120     4848.19
    156160     4849.46
    156200     4850.76
    156240     4851.66
    156280     4852.75
    156320     4854.43
    156360      4855.1
    156400     4856.51
    156440     4858.75
    156480      4859.5
    156520     4861.12
    156560     4862.63
    156600     4863.91
    156640     4864.63
    156680     4864.89
    156720     4867.08
    156760     4868.04
    156800     4869.35
    156840     4870.98
    156880     4871.67
    156920      4872.9
    156960     4874.17
    157000     4875.47
    157040     4876.36
    157080     4877.44
    157120     4879.11
    157160      4879.8
    157200     4881.19
    157240     4883.45
    157280      4884.2
    157320     4885.81
    157360     4887.34
    157400     4888.62
    157440     4889.34
    157480     4889.59
    157520     4891.78
    157560     4892.74
    157600     4894.07
    157640     4895.69
    157680     4896.38
    157720     4897.62
    157760     4898.87
    157800      4900.2
    157840     4901.06
    157880     4902.13
    157920     4903.82
    157960      4904.5
    158000      4905.9
    158040     4908.16
    158080      4908.9
    158120     4910.52
    158160     4912.07
    158200     4913.34
    158240     4914.06
    158280     4914.29
    158320     4916.51
    158360     4917.45
    158400     4918.78
    158440      4920.4
    158480      4921.1
    158520     4922.34
    158560      4923.6
    158600     4924.91
    158640     4925.78
    158680     4926.84
    158720     4928.55
    158760     4929.24
    158800     4930.63
    158840     4932.88
    158880     4933.61
    158920     4935.25
    158960     4936.77
    159000     4938.06
    159040     4938.79
    159080     4939.04
    159120     4941.22
    159160     4942.15
    159200     4943.48
    159240     4945.09
    159280     4945.82
    159320     4947.05
    159360     4948.33
    159400     4949.62
    159440     4950.49
    159480     4951.56
    159520     4953.27
    159560     4953.97
    159600     4955.35
    159640     4957.62
    159680     4958.34
    159720     4959.96
    159760      4961.5
    159800     4962.77
    159840     4963.52
    159880     4963.74
    159920     4965.95
    159960     4966.89
    160000     4968.19
    160040     4969.81
    160080     4970.53
    160120     4971.77
    160160     4973.05
    160200     4974.35
    160240     4975.23
    160280     4976.27
    160320     4978.01
    160360      4978.7
    160400     4980.04
    160440     4982.33
    160480     4983.06
    160520     4984.71
    160560     4986.23
    160600     4987.49
    160640     4988.28
    160680     4988.46
    160720     4990.69
    160760     4991.62
    160800     4992.92
    160840     4994.53
    160880     4995.25
    160920     4996.49
    160960     4997.78
    161000     4999.05
    161040     4999.95
    161080     5000.97
    161120     5002.72
    161160     5003.43
    161200     5004.77
    161240     5007.05
    161280     5007.78
    161320     5009.44
    161360     5010.94
    161400     5012.21
    161440        5013
    161480     5013.15
    161520     5015.39
    161560     5016.32
    161600     5017.65
    161640     5019.23
    161680     5019.96
    161720     5021.22
    161760     5022.48
    161800     5023.77
    161840     5024.67
    161880     5025.69
    161920     5027.44
    161960     5028.14
    162000     5029.49
    162040     5031.77
    162080      5032.5
    162120     5034.15
    162160     5035.67
    162200     5036.94
    162240     5037.73
    162280     5037.88
    162320     5040.13
    162360     5041.06
    162400     5042.39
    162440     5043.95
    162480     5044.69
    162520     5045.95
    162560     5047.21
    162600     5048.49
    162640      5049.4
    162680     5050.43
    162720     5052.19
    162760     5052.87
    162800     5054.24
    162840      5056.5
    162880     5057.21
    162920     5058.87
    162960      5060.4
    163000      5061.7
    163040     5062.45
    163080     5062.62
    163120     5064.87
    163160      5065.8
    163200     5067.13
    163240     5068.68
    163280     5069.44
    163320      5070.7
    163360     5071.95
    163400     5073.25
    163440     5074.13
    163480     5075.17
    163520     5076.93
    163560     5077.58
    163600     5078.99
    163640     5081.26
    163680        5082
    163720      5083.6
    163760     5085.16
    163800     5086.45
    163840     5087.21
    163880     5087.37
    163920     5089.61
    163960     5090.55
    164000     5091.87
    164040     5093.43
    164080     5094.16
    164120     5095.44
    164160      5096.7
    164200     5097.99
    164240     5098.89
    164280     5099.93
    164320     5101.68
    164360     5102.33
    164400     5103.72
    164440        5106
    164480     5106.74
    164520     5108.33
    164560     5109.92
    164600     5111.22
    164640     5111.94
    164680      5112.1
    164720     5114.35
    164760     5115.28
    164800     5116.61
    164840     5118.15
    164880     5118.89
    164920     5120.15
    164960     5121.41
    165000     5122.74
    165040     5123.62
    165080     5124.66
    165120     5126.38
    165160     5127.04
    165200     5128.44
    165240     5130.72
    165280     5131.47
    165320     5133.06
    165360     5134.65
    165400     5135.96
    165440     5136.68
    165480     5136.83
    165520     5139.08
    165560     5140.01
    165600     5141.34
    165640      5142.9
    165680     5143.62
    165720     5144.89
    165760     5146.13
    165800     5147.46
    165840     5148.32
    165880     5149.39
    165920     5151.12
    165960     5151.76
    166000     5153.17
    166040     5155.45
    166080      5156.2
    166120     5157.78
    166160     5159.38
    166200      5160.7
    166240     5161.39
    166280     5161.53
    166320     5163.81
    166360     5164.72
    166400     5166.04
    166440     5167.61
    166480     5168.33
    166520     5169.58
    166560     5170.82
    166600     5172.17
    166640     5173.03
    166680     5174.09
    166720     5175.83
    166760     5176.47
    166800     5177.89
    166840     5180.17
    166880     5180.92
    166920     5182.51
    166960     5184.09
    167000      5185.4
    167040     5186.11
    167080     5186.23
    167120     5188.52
    167160     5189.43
    167200     5190.75
    167240     5192.34
    167280     5193.06
    167320     5194.29
    167360     5195.54
    167400     5196.89
    167440     5197.75
    167480     5198.79
    167520     5200.55
    167560     5201.19
    167600     5202.62
    167640     5204.89
    167680     5205.64
    167720     5207.23
    167760     5208.81
    167800     5210.11
    167840      5210.8
    167880     5210.94
    167920     5213.24
    167960     5214.13
    168000     5215.47
    168040     5217.05
    168080     5217.77
    168120     5218.99
    168160     5220.23
    168200     5221.61
    168240     5222.48
    168280     5223.49
    168320     5225.25
    168360      5225.9
    168400     5227.33
    168440     5229.61
    168480     5230.35
    168520     5231.93
    168560     5233.53
    168600     5234.81
    168640     5235.51
    168680     5235.62
    168720     5237.95
    168760     5238.84
    168800     5240.18
    168840     5241.78
    168880     5242.48
    168920     5243.73
    168960     5244.96
    169000     5246.32
    169040     5247.21
    169080     5248.19
    169120     5249.98
    169160     5250.61
    169200     5252.08
    169240     5254.34
    169280      5255.1
    169320     5256.66
    169360     5258.23
    169400     5259.54
    169440     5260.24
    169480     5260.36
    169520     5262.66
    169560     5263.58
    169600      5264.9
    169640     5266.53
    169680      5267.2
    169720     5268.47
    169760     5269.71
    169800     5271.06
    169840     5271.95
    169880     5272.93
    169920     5274.74
    169960     5275.37
    170000     5276.82
    170040     5279.08
    170080     5279.83
    170120     5281.39
    170160     5282.97
    170200     5284.29
    170240     5284.97
    170280     5285.06
    170320      5287.4
    170360      5288.3
    170400     5289.65
    170440     5291.27
    170480     5291.94
    170520     5293.19
    170560     5294.46
    170600      5295.8
    170640     5296.65
    170680     5297.65
    170720     5299.48
    170760      5300.1
    170800     5301.54
    170840      5303.8
    170880     5304.54
    170920     5306.12
    170960     5307.69
    171000     5309.02
    171040     5309.69
    171080      5309.8
    171120     5312.13
    171160        5313
    171200     5314.38
    171240        5316
    171280     5316.68
    171320     5317.92
    171360     5319.21
    171400     5320.55
    171440     5321.38
    171480     5322.37
    171520     5324.21
    171560     5324.81
    171600     5326.28
    171640     5328.52
    171680     5329.25
    171720     5330.85
    171760     5332.43
    171800     5333.77
    171840     5334.44
    171880     5334.51
    171920     5336.85
    171960     5337.71
    172000     5339.07
    172040     5340.72
    172080     5341.37
    172120     5342.63
    172160      5343.9
    172200     5345.28
    172240     5346.11
    172280     5347.06
    172320     5348.94
    172360     5349.49
    172400     5350.99
    172440     5353.22
    172480     5353.96
    172520     5355.56
    172560     5357.13
    172600     5358.47
    172640     5359.16
    172680      5359.2
    172720     5361.57
    172760      5362.4
    172800      5363.8
    172840     5365.42
    172880     5366.08
    172920     5367.33
    172960     5368.62
    173000     5369.98
    173040     5370.83
    173080     5371.76
    173120     5373.65
    173160     5374.21
    173200     5375.68
    173240     5377.93
    173280     5378.67
    173320     5380.28
    173360     5381.82
    173400     5383.18
    173440     5383.88
    173480      5383.9
    173520      5386.3
    173560     5387.14
    173600     5388.56
    173640     5390.14
    173680     5390.81
    173720     5392.05
    173760     5393.35
    173800     5394.72
    173840     5395.54
    173880     5396.49
    173920     5398.35
    173960     5398.94
    174000     5400.41
    174040     5402.66
    174080     5403.42
    174120     5405.02
    174160     5406.54
    174200      5407.9
    174240      5408.6
    174280     5408.61
    174320     5411.01
    174360     5411.86
    174400     5413.25
    174440     5414.84
    174480     5415.52
    174520     5416.79
    174560     5418.07
    174600     5419.42
    174640     5420.25
    174680     5421.22
    174720     5423.09
    174760     5423.67
    174800     5425.15
    174840     5427.39
    174880     5428.15
    174920     5429.75
    174960     5431.27
    175000     5432.62
    175040     5433.32
    175080     5433.34
    175120     5435.73
    175160      5436.6
    175200     5437.98
    175240     5439.55
    175280     5440.26
    175320     5441.52
    175360     5442.78
    175400     5444.13
    175440     5444.97
    175480     5445.93
    175520     5447.81
    175560     5448.38
    175600     5449.86
    175640     5452.11
    175680     5452.84
    175720     5454.48
    175760     5455.99
    175800     5457.35
    175840     5458.05
    175880     5458.05
    175920     5460.45
    175960     5461.34
    176000     5462.72
    176040     5464.25
    176080     5464.96
    176120     5466.23
    176160     5467.49
    176200     5468.82
    176240     5469.66
    176280     5470.65
    176320     5472.53
    176360      5473.1
    176400     5474.57
    176440     5476.81
    176480     5477.57
    176520      5479.2
    176560      5480.7
    176600     5482.07
    176640     5482.76
    176680     5482.76
    176720     5485.18
    176760     5486.05
    176800     5487.42
    176840     5488.96
    176880     5489.64
    176920     5490.95
    176960      5492.2
    177000     5493.55
    177040     5494.36
    177080     5495.37
    177120     5497.21
    177160     5497.82
    177200     5499.29
    177240     5501.53
    177280      5502.3
    177320      5503.9
    177360     5505.42
    177400      5506.8
    177440     5507.47
    177480     5507.48
    177520     5509.88
    177560     5510.75
    177600     5512.14
    177640     5513.67
    177680     5514.33
    177720     5515.67
    177760      5516.9
    177800     5518.25
    177840     5519.05
    177880     5520.09
    177920     5521.94
    177960     5522.53
    178000     5524.02
    178040     5526.23
    178080     5526.99
    178120     5528.59
    178160     5530.13
    178200     5531.52
    178240     5532.17
    178280     5532.17
    178320     5534.62
    178360     5535.48
    178400     5536.84
    178440     5538.39
    178480     5539.02
    178520     5540.37
    178560      5541.6
    178600     5542.96
    178640     5543.73
    178680      5544.8
    178720     5546.65
    178760     5547.21
    178800     5548.69
    178840     5550.93
    178880     5551.71
    178920     5553.31
    178960     5554.84
    179000     5556.24
    179040     5556.84
    179080     5556.86
    179120     5559.35
    179160     5560.19
    179200     5561.54
    179240     5563.09
    179280     5563.72
    179320     5565.08
    179360     5566.25
    179400     5567.66
    179440     5568.42
    179480     5569.47
    179520     5571.34
    179560      5571.9
    179600     5573.42
    179640     5575.65
    179680      5576.4
    179720     5578.01
    179760     5579.55
    179800     5580.94
    179840     5581.57
    179880     5581.56
    179920     5584.05
    179960     5584.89
    180000     5586.25
    180040     5587.79
    180080     5588.44
    180120     5589.77
    180160     5590.94
    180200     5592.36
    180240     5593.11
    180280     5594.19
    180320     5596.04
    180360     5596.59
    180400     5598.14
    180440     5600.35
    180480     5601.11
    180520     5602.72
    180560     5604.24
    180600     5605.62
    180640     5606.27
    180680     5606.24
    180720     5608.75
    180760     5609.59
    180800     5610.96
    180840     5612.49
    180880     5613.14
    180920     5614.47
    180960     5615.62
    181000     5617.08
    181040      5617.8
    181080     5618.88
    181120     5620.74
    181160      5621.3
    181200     5622.82
    181240     5625.07
    181280     5625.78
    181320     5627.41
    181360     5628.94
    181400     5630.31
    181440     5630.97
    181480     5630.92
    181520     5633.48
    181560      5634.3
    181600     5635.66
    181640     5637.17
    181680     5637.84
    181720     5639.19
    181760     5640.33
    181800      5641.8
    181840      5642.5
    181880      5643.6
    181920     5645.45
    181960        5646
    182000     5647.53
    182040     5649.78
    182080     5650.47
    182120     5652.11
    182160     5653.64
    182200        5655
    182240     5655.67
    182280     5655.62
    182320      5658.2
    182360     5659.02
    182400     5660.34
    182440      5661.9
    182480     5662.52
    182520     5663.87
    182560     5665.01
    182600     5666.48
    182640      5667.2
    182680     5668.29
    182720     5670.15
    182760      5670.7
    182800     5672.27
    182840     5674.48
    182880     5675.18
    182920     5676.83
    182960     5678.34
    183000     5679.71
    183040     5680.38
    183080     5680.33
    183120      5682.9
    183160     5683.74
    183200     5685.04
    183240     5686.61
    183280     5687.22
    183320      5688.6
    183360     5689.72
    183400     5691.19
    183440      5691.9
    183480     5692.98
    183520     5694.85
    183560     5695.39
    183600     5696.97
    183640     5699.19
    183680     5699.87
    183720     5701.54
    183760     5703.05
    183800     5704.44
    183840      5705.1
    183880     5705.04
    183920     5707.63
    183960     5708.49
    184000     5709.73
    184040     5711.33
    184080     5711.92
    184120      5713.3
    184160     5714.41
    184200     5715.94
    184240     5716.62
    184280      5717.7
    184320     5719.57
    184360      5720.1
    184400     5721.67
    184440      5723.9
    184480     5724.57
    184520     5726.23
    184560     5727.76
    184600     5729.16
    184640     5729.81
    184680     5729.75
    184720     5732.34
    184760      5733.2
    184800     5734.43
    184840     5736.03
    184880     5736.61
    184920     5737.99
    184960     5739.13
    185000     5740.63
    185040     5741.36
    185080     5742.41
    185120     5744.26
    185160     5744.77
    185200     5746.36
    185240     5748.58
    185280     5749.27
    185320     5750.91
    185360     5752.46
    185400     5753.88
    185440     5754.51
    185480     5754.42
    185520     5757.04
    185560     5757.89
    185600     5759.12
    185640     5760.71
    185680      5761.3
    185720     5762.68
    185760     5763.81
    185800      5765.3
    185840     5766.04
    185880     5767.09
    185920     5768.97
    185960     5769.45
    186000     5771.05
    186040     5773.31
    186080     5773.94
    186120     5775.63
    186160     5777.16
    186200     5778.55
    186240     5779.18
    186280     5779.08
    186320     5781.71
    186360     5782.56
    186400     5783.79
    186440     5785.36
    186480     5785.99
    186520     5787.38
    186560     5788.51
    186600     5789.98
    186640     5790.69
    186680     5791.76
    186720     5793.66
    186760     5794.12
    186800     5795.72
    186840     5798.04
    186880     5798.62
    186920     5800.32
    186960     5801.84
    187000     5803.23
    187040     5803.85
    187080     5803.79
    187120     5806.39
    187160     5807.25
    187200     5808.49
    187240     5810.07
    187280     5810.68
    187320     5812.09
    187360      5813.2
    187400     5814.69
    187440     5815.38
    187480     5816.46
    187520     5818.37
    187560     5818.83
    187600     5820.41
    187640     5822.75
    187680     5823.33
    187720        5825
    187760     5826.54
    187800     5827.95
    187840     5828.52
    187880     5828.51
    187920     5831.08
    187960     5831.97
    188000     5833.19
    188040     5834.77
    188080      5835.4
    188120     5836.78
    188160     5837.89
    188200     5839.41
    188240     5840.06
    188280     5841.17
    188320     5843.11
    188360     5843.55
    188400     5845.15
    188440     5847.47
    188480     5848.03
    188520     5849.71
    188560     5851.24
    188600     5852.65
    188640     5853.21
    188680     5853.23
    188720     5855.77
    188760     5856.68
    188800      5857.9
    188840     5859.47
    188880      5860.1
    188920     5861.49
    188960     5862.61
    189000     5864.11
    189040     5864.74
    189080     5865.89
    189120     5867.81
    189160     5868.27
    189200     5869.82
    189240     5872.17
    189280     5872.75
    189320     5874.39
    189360     5875.93
    189400     5877.37
    189440     5877.94
    189480     5877.95
    189520     5880.49
    189560     5881.41
    189600     5882.62
    189640     5884.22
    189680     5884.85
    189720     5886.25
    189760     5887.33
    189800     5888.86
    189840     5889.48
    189880     5890.62
    189920     5892.53
    189960        5893
    190000     5894.58
    190040     5896.93
    190080     5897.49
    190120     5899.14
    190160     5900.67
    190200     5902.11
    190240     5902.67
    190280     5902.65
    190320     5905.22
    190360     5906.17
    190400     5907.34
    190440     5908.96
    190480     5909.58
    190520     5910.97
    190560     5912.08
    190600     5913.62
    190640      5914.2
    190680     5915.34
    190720     5917.24
    190760     5917.75
    190800      5919.3
    190840     5921.64
    190880     5922.23
    190920     5923.86
    190960     5925.42
    191000     5926.86
    191040     5927.42
    191080      5927.4
    191120     5929.93
    191160     5930.89
    191200     5932.06
    191240     5933.69
    191280     5934.28
    191320     5935.69
    191360     5936.78
    191400     5938.32
    191440     5938.97
    191480     5940.07
    191520     5941.97
    191560     5942.44
    191600     5944.01
    191640     5946.39
    191680     5946.93
    191720      5948.6
    191760     5950.17
    191800     5951.59
    191840     5952.14
    191880      5952.1
    191920     5954.67
    191960     5955.63
    192000     5956.78
    192040     5958.43
    192080     5959.02
    192120     5960.41
    192160     5961.51
    192200     5963.07
    192240     5963.69
    192280      5964.8
    192320      5966.7
    192360     5967.17
    192400     5968.73
    192440     5971.12
    192480     5971.67
    192520     5973.33
    192560     5974.93
    192600     5976.31
    192640     5976.86
    192680     5976.84
    192720     5979.39
    192760     5980.37
    192800     5981.53
    192840     5983.19
    192880     5983.78
    192920     5985.12
    192960     5986.22
    193000     5987.83
    193040     5988.45
    193080     5989.55
    193120     5991.45
    193160     5991.92
    193200     5993.46
    193240     5995.88
    193280     5996.39
    193320     5998.07
    193360     5999.66
    193400     6001.05
    193440     6001.59
    193480     6001.58
    193520     6004.12
    193560     6005.13
    193600     6006.26
    193640     6007.94
    193680     6008.51
    193720     6009.86
    193760     6010.97
    193800     6012.57
    193840     6013.19
    193880     6014.31
    193920     6016.22
    193960     6016.66
    194000     6018.23
    194040     6020.62
    194080     6021.12
    194120     6022.83
    194160     6024.45
    194200     6025.81
    194240     6026.33
    194280     6026.32
    194320     6028.88
    194360     6029.89
    194400     6031.01
    194440     6032.71
    194480     6033.27
    194520     6034.63
    194560     6035.74
    194600     6037.36
    194640     6037.95
    194680     6039.06
    194720     6040.99
    194760     6041.44
    194800     6042.98
    194840     6045.39
    194880     6045.87
    194920     6047.58
    194960     6049.22
    195000     6050.57
    195040     6051.08
    195080     6051.06
    195120     6053.65
    195160     6054.69
    195200      6055.8
    195240     6057.53
    195280     6058.06
    195320     6059.41
    195360     6060.53
    195400     6062.14
    195440     6062.75
    195480     6063.84
    195520     6065.75
    195560     6066.21
    195600     6067.75
    195640     6070.18
    195680      6070.6
    195720     6072.39
    195760     6073.97
    195800     6075.39
    195840     6075.85
    195880     6075.84
    195920     6078.45
    195960     6079.45
    196000     6080.61
    196040     6082.32
    196080     6082.86
    196120      6084.2
    196160     6085.33
    196200     6086.95
    196240     6087.57
    196280     6088.62
    196320     6090.56
    196360     6091.03
    196400     6092.58
    196440     6094.99
    196480     6095.41
    196520     6097.22
    196560      6098.8
    196600     6100.23
    196640     6100.66
    196680     6100.66
    196720     6103.28
    196760     6104.25
    196800     6105.42
    196840     6107.15
    196880     6107.69
    196920     6109.01
    196960     6110.16
    197000     6111.75
    197040     6112.39
    197080     6113.44
    197120      6115.4
    197160     6115.83
    197200     6117.39
    197240      6119.8
    197280     6120.21
    197320     6122.04
    197360     6123.65
    197400     6125.06
    197440     6125.49
    197480     6125.49
    197520      6128.1
    197560     6129.08
    197600     6130.25
    197640     6131.98
    197680     6132.52
    197720     6133.86
    197760        6135
    197800     6136.58
    197840      6137.2
    197880     6138.28
    197920     6140.21
    197960     6140.68
    198000     6142.24
    198040     6144.62
    198080     6145.05
    198120     6146.85
    198160     6148.44
    198200     6149.89
    198240     6150.28
    198280     6150.32
    198320      6152.9
    198360     6153.88
    198400     6155.07
    198440     6156.78
    198480     6157.35
    198520     6158.68
    198560      6159.8
    198600      6161.4
    198640     6162.02
    198680     6163.11
    198720     6165.04
    198760     6165.48
    198800     6167.04
    198840     6169.42
    198880     6169.84
    198920     6171.67
    198960     6173.28
    199000     6174.67
    199040      6175.1
    199080     6175.13
    199120     6177.72
    199160     6178.67
    199200     6179.86
    199240      6181.6
    199280     6182.16
    199320     6183.51
    199360     6184.62
    199400     6186.24
    199440     6186.79
    199480     6187.91
    199520     6189.86
    199560     6190.31
    199600     6191.86
    199640     6194.23
    199680     6194.66
    199720     6196.47
    199760      6198.1
    199800     6199.49
    199840     6199.93
    199880     6199.95
    199920     6202.57
    199960      6203.5
    200000     6204.72
    200040     6206.42
    200080     6206.98
    200120     6208.32
    200160     6209.45
    200200     6211.07
    200240     6211.64
    200280     6212.74
    200320      6214.7
    200360     6215.13
    200400     6216.66
    200440     6219.08
    200480     6219.48
    200520     6221.28
    200560     6222.92
    200600     6224.32
    200640     6224.76
    200680     6224.79
    200720      6227.4
    200760     6228.32
    200800     6229.55
    200840     6231.25
    200880      6231.8
    200920     6233.15
    200960     6234.29
    201000     6235.88
    201040     6236.48
    201080     6237.56
    201120     6239.55
    201160     6239.96
    201200     6241.49
    201240     6243.93
    201280      6244.3
    201320     6246.13
    201360     6247.77
    201400     6249.18
    201440     6249.59
    201480     6249.63
    201520     6252.21
    201560     6253.14
    201600     6254.35
    201640     6256.07
    201680     6256.61
    201720     6257.96
    201760      6259.1
    201800     6260.69
    201840     6261.32
    201880     6262.41
    201920     6264.36
    201960     6264.76
    202000     6266.34
    202040     6268.78
    202080     6269.11
    202120     6270.97
    202160      6272.6
    202200     6273.98
    202240     6274.42
    202280     6274.44
    202320     6277.06
    202360     6277.97
    202400     6279.19
    202440      6280.9
    202480     6281.42
    202520     6282.77
    202560     6283.95
    202600     6285.48
    202640     6286.12
    202680     6287.21
    202720     6289.19
    202760     6289.56
    202800     6291.17
    202840     6293.61
    202880     6293.91
    202920     6295.78
    202960     6297.41
    203000     6298.78
    203040     6299.22
    203080     6299.22
    203120     6301.86
    203160     6302.76
    203200        6304
    203240     6305.68
    203280      6306.2
    203320     6307.56
    203360     6308.72
    203400     6310.29
    203440     6310.91
    203480     6312.03
    203520     6313.97
    203560     6314.34
    203600     6315.97
    203640     6318.43
    203680      6318.7
    203720      6320.6
    203760     6322.22
    203800     6323.58
    203840     6324.02
    203880        6324
    203920     6326.65
    203960     6327.55
    204000     6328.78
    204040     6330.49
    204080     6330.99
    204120     6332.35
    204160     6333.53
    204200     6335.07
    204240     6335.68
    204280     6336.82
    204320     6338.78
    204360     6339.11
    204400     6340.77
    204440     6343.21
    204480     6343.49
    204520     6345.39
    204560        6347
    204600     6348.38
    204640     6348.79
    204680     6348.77
    204720     6351.43
    204760     6352.37
    204800     6353.56
    204840     6355.27
    204880     6355.78
    204920     6357.18
    204960     6358.31
    205000     6359.86
    205040     6360.44
    205080     6361.61
    205120     6363.57
    205160     6363.87
    205200     6365.54
    205240     6367.99
    205280     6368.25
    205320     6370.18
    205360     6371.77
    205400     6373.18
    205440     6373.58
    205480     6373.56
    205520     6376.21
    205560     6377.14
    205600     6378.38
    205640     6380.02
    205680     6380.55
    205720     6381.96
    205760     6383.09
    205800     6384.65
    205840     6385.19
    205880     6386.36
    205920     6388.34
    205960     6388.63
    206000     6390.32
    206040     6392.76
    206080     6393.05
    206120     6394.98
    206160     6396.55
    206200     6397.97
    206240     6398.37
    206280     6398.36
    206320     6401.03
    206360     6401.95
    206400     6403.16
    206440     6404.86
    206480     6405.34
    206520     6406.78
    206560      6407.9
    206600     6409.43
    206640     6409.96
    206680     6411.19
    206720     6413.14
    206760     6413.43
    206800     6415.11
    206840     6417.57
    206880     6417.86
    206920     6419.76
    206960     6421.37
    207000     6422.79
    207040     6423.19
    207080     6423.19
    207120     6425.88
    207160     6426.77
    207200     6427.97
    207240     6429.67
    207280     6430.15
    207320     6431.59
    207360     6432.71
    207400     6434.23
    207440     6434.76
    207480     6435.99
    207520     6437.95
    207560     6438.23
    207600     6439.92
    207640     6442.39
    207680     6442.65
    207720      6444.6
    207760     6446.21
    207800      6447.6
    207840     6447.99
    207880     6448.01
    207920     6450.69
    207960     6451.58
    208000      6452.8
    208040      6454.5
    208080     6454.98
    208120     6456.43
    208160     6457.55
    208200     6459.07
    208240     6459.59
    208280     6460.83
    208320     6462.78
    208360     6463.03
    208400     6464.76
    208440     6467.24
    208480     6467.51
    208520     6469.45
    208560     6471.07
    208600     6472.45
    208640     6472.83
    208680     6472.84
    208720     6475.52
    208760     6476.45
    208800     6477.63
    208840     6479.35
    208880     6479.84
    208920     6481.27
    208960     6482.42
    209000     6483.91
    209040     6484.39
    209080     6485.65
    209120     6487.65
    209160     6487.91
    209200     6489.63
    209240     6492.09
    209280     6492.35
    209320      6494.3
    209360     6495.96
    209400     6497.29
    209440     6497.67
    209480      6497.7
    209520     6500.35
    209560     6501.32
    209600     6502.52
    209640     6504.24
    209680     6504.73
    209720     6506.16
    209760      6507.3
    209800     6508.78
    209840     6509.28
    209880     6510.55
    209920     6512.54
    209960     6512.78
    210000     6514.47
    210040     6516.97
    210080     6517.25
    210120      6519.2
    210160     6520.83
    210200     6522.15
    210240     6522.52
    210280     6522.57
    210320     6525.22
    210360     6526.22
    210400     6527.41
    210440     6529.15
    210480     6529.61
    210520     6531.03
    210560      6532.2
    210600     6533.63
    210640     6534.16
    210680     6535.45
    210720     6537.42
    210760     6537.67
    210800     6539.34
    210840     6541.85
    210880     6542.15
    210920     6544.09
    210960     6545.69
    211000     6547.04
    211040     6547.39
    211080     6547.45
    211120     6550.11
    211160      6551.1
    211200     6552.28
    211240     6554.05
    211280      6554.5
    211320     6555.92
    211360      6557.1
    211400     6558.52
    211440     6559.07
    211480     6560.32
    211520     6562.31
    211560     6562.54
    211600     6564.22
    211640     6566.73
    211680     6567.04
    211720     6568.96
    211760     6570.59
    211800     6571.91
    211840     6572.26
    211880     6572.33
    211920     6574.99
    211960        6576
    212000     6577.15
    212040     6578.95
    212080      6579.4
    212120     6580.81
    212160        6582
    212200     6583.44
    212240     6583.98
    212280     6585.19
    212320     6587.22
    212360     6587.43
    212400     6589.12
    212440     6591.62
    212480     6591.91
    212520     6593.84
    212560     6595.46
    212600     6596.81
    212640     6597.13
    212680     6597.21
    212720     6599.88
    212760     6600.86
    212800     6602.05
    212840     6603.83
    212880     6604.28
    212920     6605.68
    212960     6606.87
    213000     6608.33
    213040     6608.86
    213080      6610.1
    213120     6612.09
    213160     6612.29
    213200     6613.99
    213240     6616.51
    213280     6616.81
    213320     6618.72
    213360     6620.33
    213400     6621.74
    213440     6622.02
    213480      6622.1
    213520     6624.77
    213560     6625.73
    213600     6626.92
    213640     6628.73
    213680     6629.17
    213720     6630.59
    213760     6631.77
    213800     6633.19
    213840     6633.77
    213880     6634.96
    213920     6636.99
    213960     6637.17
    214000     6638.86
    214040     6641.41
    214080     6641.73
    214120     6643.61
    214160     6645.19
    214200     6646.59
    214240     6646.89
    214280     6646.97
    214320     6649.64
    214360     6650.63
    214400     6651.82
    214440     6653.63
    214480     6654.04
    214520     6655.46
    214560     6656.67
    214600     6658.09
    214640     6658.67
    214680     6659.85
    214720     6661.89
    214760     6662.06
    214800     6663.77
    214840     6666.31
    214880     6666.61
    214920      6668.5
    214960     6670.09
    215000     6671.49
    215040     6671.78
    215080     6671.84
    215120     6674.54
    215160     6675.54
    215200     6676.72
    215240     6678.54
    215280     6678.94
    215320     6680.39
    215360     6681.58
    215400     6682.99
    215440     6683.57
    215480     6684.74
    215520     6686.78
    215560     6686.96
    215600     6688.68
    215640     6691.21
    215680     6691.53
    215720      6693.4
    215760     6695.01
    215800     6696.36
    215840     6696.69
    215880     6696.75
    215920     6699.48
    215960     6700.45
    216000     6701.66
    216040     6703.45
    216080     6703.83
    216120     6705.33
    216160     6706.48
    216200      6707.9
    216240     6708.48
    216280     6709.64
    216320     6711.66
    216360     6711.86
    216400     6713.58
    216440     6716.12
    216480     6716.44
    216520     6718.28
    216560     6719.91
    216600     6721.27
    216640     6721.59
    216680     6721.66
    216720     6724.35
    216760     6725.35
    216800     6726.53
    216840     6728.34
    216880     6728.75
    216920     6730.25
    216960      6731.4
    217000     6732.81
    217040      6733.4
    217080     6734.52
    217120     6736.57
    217160     6736.75
    217200     6738.54
    217240     6741.04
    217280     6741.34
    217320     6743.22
    217360     6744.86
    217400     6746.17
    217440     6746.52
    217480     6746.57
    217520     6749.26
    217560     6750.26
    217600     6751.45
    217640     6753.21
    217680      6753.7
    217720     6755.16
    217760     6756.32
    217800     6757.73
    217840      6758.3
    217880     6759.43
    217920     6761.47
    217960     6761.65
    218000     6763.44
    218040     6765.96
    218080     6766.26
    218120     6768.12
    218160     6769.76
    218200     6771.11
    218240     6771.44
    218280      6771.5
    218320     6774.15
    218360     6775.17
    218400     6776.35
    218440     6778.15
    218480     6778.59
    218520      6780.1
    218560     6781.24
    218600     6782.65
    218640     6783.21
    218680     6784.34
    218720     6786.42
    218760     6786.55
    218800     6788.33
    218840     6790.87
    218880     6791.17
    218920        6793
    218960     6794.68
    219000     6796.03
    219040     6796.36
    219080     6796.43
    219120     6799.08
    219160      6800.1
    219200     6801.27
    219240     6803.07
    219280     6803.51
    219320        6805
    219360     6806.13
    219400     6807.55
    219440     6808.12
    219480     6809.26
    219520     6811.35
    219560     6811.46
    219600     6813.27
    219640     6815.79
    219680      6816.1
    219720     6817.96
    219760      6819.6
    219800     6820.94
    219840     6821.26
    219880     6821.33
    219920     6823.99
    219960     6825.03
    220000     6826.21
    220040     6827.98
    220080     6828.42
    220120      6829.9
    220160     6831.07
    220200     6832.43
    220240     6833.02
    220280     6834.15
    220320      6836.3
    220360     6836.34
    220400     6838.17
    220440     6840.68
    220480     6841.02
    220520     6842.86
    220560     6844.52
    220600     6845.85
    220640     6846.13
    220680     6846.24
    220720     6848.87
    220760     6849.95
    220800     6851.16
    220840     6852.88
    220880     6853.34
    220920     6854.81
    220960     6855.99
    221000     6857.34
    221040     6857.89
    221080     6859.06
    221120      6861.2
    221160     6861.24
    221200     6863.08
    221240      6865.6
    221280     6865.94
    221320     6867.76
    221360     6869.45
    221400     6870.78
    221440     6871.05
    221480     6871.18
    221520     6873.79
    221560     6874.89
    221600      6876.1
    221640     6877.83
    221680     6878.27
    221720     6879.71
    221760      6880.9
    221800     6882.27
    221840     6882.84
    221880     6883.98
    221920     6886.15
    221960     6886.18
    222000     6887.98
    222040     6890.53
    222080     6890.83
    222120     6892.66
    222160     6894.39
    222200      6895.7
    222240     6895.93
    222280     6896.06
    222320      6898.7
    222360     6899.77
    222400     6901.02
    222440     6902.75
    222480     6903.18
    222520     6904.63
    222560      6905.8
    222600     6907.17
    222640     6907.75
    222680     6908.88
    222720     6911.04
    222760     6911.08
    222800     6912.87
    222840     6915.44
    222880     6915.76
    222920      6917.6
    222960     6919.33
    223000     6920.59
    223040     6920.84
    223080     6920.98
    223120     6923.63
    223160     6924.67
    223200     6925.96
    223240     6927.65
    223280     6928.07
    223320     6929.53
    223360     6930.71
    223400     6932.05
    223440     6932.65
    223480     6933.77
    223520     6935.96
    223560     6935.99
    223600      6937.8
    223640     6940.35
    223680     6940.68
    223720     6942.52
    223760     6944.26
    223800     6945.49
    223840     6945.74
    223880      6945.9
    223920     6948.55
    223960     6949.57
    224000     6950.88
    224040     6952.54
    224080     6952.99
    224120     6954.45
    224160     6955.64
    224200     6956.98
    224240     6957.57
    224280     6958.68
    224320     6960.84
    224360     6960.91
    224400     6962.75
    224440     6965.25
    224480     6965.61
    224520     6967.43
    224560      6969.2
    224600     6970.41
    224640     6970.64
    224680     6970.83
    224720     6973.48
    224760     6974.48
    224800     6975.76
    224840     6977.46
    224880     6977.94
    224920     6979.37
    224960     6980.57
    225000     6981.89
    225040     6982.49
    225080      6983.6
    225120     6985.75
    225160     6985.83
    225200     6987.67
    225240     6990.17
    225280     6990.52
    225320     6992.37
    225360     6994.13
    225400     6995.34
    225440     6995.57
    225480     6995.75
    225520     6998.38
    225560     6999.37
    225600     7000.67
    225640     7002.38
    225680     7002.84
    225720     7004.28
    225760     7005.46
    225800      7006.8
    225840     7007.37
    225880     7008.48
    225920     7010.63
    225960     7010.73
    226000     7012.58
    226040      7015.1
    226080     7015.41
    226120     7017.27
    226160     7019.05
    226200     7020.29
    226240     7020.45
    226280      7020.7
    226320     7023.29
    226360     7024.32
    226400     7025.59
    226440     7027.29
    226480     7027.74
    226520     7029.19
    226560     7030.39
    226600     7031.71
    226640      7032.3
    226680     7033.36
    226720     7035.58
    226760     7035.64
    226800      7037.5
    226840     7040.05
    226880     7040.32
    226920     7042.24
    226960     7043.98
    227000     7045.23
    227040     7045.37
    227080     7045.62
    227120     7048.23
    227160     7049.26
    227200     7050.53
    227240     7052.21
    227280     7052.58
    227320     7054.13
    227360     7055.36
    227400     7056.64
    227440     7057.26
    227480      7058.3
    227520     7060.52
    227560     7060.58
    227600      7062.4
    227640     7064.95
    227680     7065.25
    227720     7067.11
    227760     7068.88
    227800     7070.17
    227840     7070.28
    227880     7070.52
    227920     7073.14
    227960     7074.17
    228000     7075.47
    228040     7077.13
    228080      7077.5
    228120     7079.05
    228160     7080.29
    228200     7081.56
    228240     7082.17
    228280     7083.18
    228320     7085.42
    228360     7085.49
    228400     7087.29
    228440     7089.88
    228480     7090.17
    228520     7092.04
    228560     7093.79
    228600     7095.11
    228640     7095.19
    228680     7095.41
    228720     7098.04
    228760     7099.11
    228800     7100.37
    228840     7102.08
    228880      7102.4
    228920     7103.95
    228960     7105.23
    229000     7106.49
    229040     7107.09
    229080     7108.09
    229120     7110.36
    229160     7110.42
    229200     7112.19
    229240      7114.8
    229280     7115.05
    229320     7116.94
    229360     7118.71
    229400     7120.01
    229440     7120.04
    229480     7120.32
    229520     7122.91
    229560     7124.01
    229600     7125.25
    229640        7127
    229680     7127.33
    229720     7128.82
    229760     7130.15
    229800     7131.41
    229840        7132
    229880     7132.99
    229920     7135.26
    229960     7135.34
    230000     7137.13
    230040      7139.7
    230080     7139.99
    230120     7141.85
    230160     7143.66
    230200     7144.94
    230240     7144.98
    230280     7145.24
    230320     7147.81
    230360     7148.93
    230400     7150.17
    230440     7151.94
    230480     7152.26
    230520     7153.71
    230560      7155.1
    230600     7156.32
    230640     7156.93
    230680     7157.91
    230720     7160.17
    230760     7160.28
    230800     7162.06
    230840     7164.61
    230880      7164.9
    230920     7166.76
    230960     7168.58
    231000     7169.85
    231040     7169.92
    231080     7170.16
    231120     7172.73
    231160     7173.86
    231200     7175.07
    231240     7176.84
    231280     7177.17
    231320     7178.58
    231360     7180.02
    231400     7181.25
    231440     7181.85
    231480     7182.81
    231520     7185.11
    231560      7185.2
    231600     7186.95
    231640     7189.51
    231680     7189.81
    231720     7191.68
    231760     7193.51
    231800     7194.74
    231840     7194.83
    231880      7195.1
    231920     7197.67
    231960      7198.8
    232000     7200.01
    232040      7201.8
    232080      7202.1
    232120     7203.54
    232160     7204.98
    232200     7206.18
    232240     7206.82
    232280     7207.72
    232320     7210.04
    232360     7210.18
    232400     7211.88
    232440     7214.46
    232480     7214.71
    232520     7216.63
    232560     7218.48
    232600     7219.69
    232640     7219.75
    232680     7220.04
    232720     7222.58
    232760     7223.74
    232800     7224.91
    232840     7226.74
    232880     7227.06
    232920     7228.46
    232960     7229.89
    233000     7231.08
    233040     7231.75
    233080     7232.65
    233120        7235
    233160     7235.08
    233200     7236.79
    233240     7239.43
    233280     7239.62
    233320     7241.55
    233360     7243.41
    233400     7244.62
    233440     7244.66
    233480     7244.99
    233520     7247.53
    233560     7248.68
    233600     7249.85
    233640     7251.65
    233680     7251.97
    233720     7253.41
    233760     7254.83
    233800        7256
    233840     7256.66
    233880     7257.56
    233920     7259.96
    233960     7260.02
    234000     7261.74
    234040     7264.38
    234080      7264.6
    234120     7266.49
    234160     7268.36
    234200     7269.57
    234240     7269.54
    234280     7269.92
    234320     7272.46
    234360     7273.65
    234400     7274.84
    234440     7276.58
    234480      7276.9
    234520     7278.39
    234560     7279.78
    234600     7280.98
    234640     7281.63
    234680     7282.56
    234720      7284.9
    234760     7284.97
    234800     7286.67
    234840     7289.34
    234880     7289.55
    234920     7291.48
    234960     7293.34
    235000     7294.54
    235040     7294.52
    235080      7294.9
    235120     7297.45
    235160     7298.64
    235200     7299.84
    235240     7301.59
    235280     7301.88
    235320     7303.34
    235360     7304.74
    235400     7305.98
    235440     7306.61
    235480     7307.51
    235520      7309.9
    235560     7309.99
    235600     7311.65
    235640     7314.31
    235680     7314.54
    235720     7316.49
    235760     7318.33
    235800      7319.5
    235840     7319.49
    235880      7319.9
    235920     7322.45
    235960     7323.61
    236000     7324.81
    236040      7326.6
    236080     7326.87
    236120      7328.3
    236160      7329.7
    236200     7330.98
    236240     7331.58
    236280      7332.5
    236320     7334.87
    236360     7334.94
    236400     7336.61
    236440     7339.29
    236480     7339.52
    236520     7341.45
    236560     7343.34
    236600     7344.49
    236640     7344.48
    236680      7344.9
    236720     7347.44
    236760      7348.6
    236800     7349.82
    236840     7351.63
    236880     7351.85
    236920     7353.29
    236960     7354.68
    237000     7355.97
    237040     7356.59
    237080     7357.49
    237120     7359.87
    237160     7359.98
    237200     7361.61
    237240     7364.29
    237280     7364.51
    237320     7366.44
    237360     7368.34
    237400     7369.48
    237440     7369.46
    237480     7369.88
    237520      7372.4
    237560     7373.59
    237600      7374.8
    237640     7376.62
    237680     7376.83
    237720     7378.27
    237760     7379.68
    237800     7380.95
    237840     7381.57
    237880     7382.46
    237920     7384.86
    237960     7384.99
    238000     7386.61
    238040     7389.24
    238080     7389.48
    238120     7391.45
    238160     7393.36
    238200     7394.45
    238240     7394.41
    238280     7394.88
    238320     7397.38
    238360     7398.58
    238400     7399.79
    238440     7401.63
    238480     7401.81
    238520     7403.26
    238560     7404.68
    238600     7405.95
    238640     7406.55
    238680     7407.44
    238720     7409.84
    238760        7410
    238800     7411.62
    238840     7414.23
    238880     7414.49
    238920     7416.46
    238960     7418.34
    239000     7419.48
    239040     7419.39
    239080     7419.88
    239120     7422.37
    239160     7423.59
    239200     7424.78
    239240     7426.69
    239280     7426.82
    239320     7428.28
    239360     7429.69
    239400        7431
    239440     7431.55
    239480     7432.46
    239520     7434.86
    239560     7434.99
    239600     7436.63
    239640     7439.22
    239680     7439.53
    239720      7441.5
    239760     7443.36
    239800     7444.51
    239840     7444.43
    239880     7444.91
    239920     7447.38
    239960     7448.62
    240000      7449.8
    240040     7451.73
    240080     7451.84
    240120     7453.28
    240160      7454.7
    240200     7455.98
    240240     7456.57
    240280     7457.48
    240320     7459.89
    240360     7459.99
    240400     7461.66
    240440     7464.25
    240480     7464.55
    240520     7466.55
    240560      7468.4
    240600     7469.54
    240640     7469.45
    240680     7469.93
    240720     7472.43
    240760     7473.64
    240800     7474.83
    240840     7476.77
    240880     7476.88
    240920     7478.31
    240960     7479.75
    241000     7480.98
    241040     7481.58
    241080     7482.48
    241120     7484.92
    241160        7485
    241200     7486.67
    241240     7489.25
    241280     7489.54
    241320     7491.58
    241360     7493.38
    241400     7494.57
    241440      7494.5
    241480     7494.92
    241520     7497.45
    241560     7498.62
    241600     7499.84
    241640     7501.79
    241680     7501.89
    241720     7503.33
    241760     7504.77
    241800     7505.96
    241840      7506.6
    241880     7507.51
    241920     7509.89
    241960     7510.02
    242000     7511.67
    242040     7514.24
    242080     7514.58
    242120     7516.62
    242160     7518.43
    242200      7519.6
    242240      7519.5
    242280     7519.96
    242320     7522.45
    242360     7523.64
    242400     7524.85
    242440     7526.84
    242480     7526.91
    242520     7528.36
    242560     7529.81
    242600     7530.97
    242640     7531.65
    242680     7532.53
    242720     7534.88
    242760     7535.03
    242800     7536.66
    242840     7539.29
    242880     7539.59
    242920     7541.64
    242960     7543.47
    243000     7544.63
    243040     7544.54
    243080     7545.01
    243120     7547.52
    243160     7548.68
    243200     7549.89
    243240     7551.88
    243280     7551.94
    243320     7553.38
    243360     7554.81
    243400     7556.04
    243440     7556.66
    243480     7557.54
    243520     7559.92
    243560     7560.07
    243600     7561.71
    243640     7564.34
    243680     7564.63
    243720     7566.69
    243760     7568.53
    243800     7569.68
    243840     7569.56
    243880     7570.03
    243920     7572.51
    243960     7573.72
    244000     7574.91
    244040     7576.94
    244080     7576.97
    244120     7578.41
    244160      7579.8
    244200      7581.1
    244240     7581.68
    244280     7582.59
    244320     7584.96
    244360     7585.09
    244400     7586.73
    244440     7589.34
    244480     7589.66
    244520      7591.7
    244560     7593.56
    244600     7594.66
    244640     7594.59
    244680     7595.04
    244720     7597.54
    244760     7598.75
    244800     7599.92
    244840     7601.95
    244880        7602
    244920     7603.44
    244960     7604.82
    245000     7606.14
    245040     7606.69
    245080     7607.62
    245120     7609.99
    245160      7610.1
    245200     7611.74
    245240     7614.35
    245280     7614.64
    245320     7616.69
    245360     7618.57
    245400      7619.7
    245440     7619.61
    245480     7620.05
    245520     7622.54
    245560     7623.74
    245600     7624.96
    245640     7626.96
    245680     7627.04
    245720     7628.48
    245760     7629.83
    245800     7631.15
    245840      7631.7
    245880     7632.62
    245920     7634.96
    245960     7635.11
    246000     7636.76
    246040     7639.36
    246080     7639.59
    246120     7641.66
    246160     7643.61
    246200     7644.71
    246240     7644.59
    246280     7645.05
    246320     7647.53
    246360     7648.77
    246400     7649.95
    246440     7651.95
    246480     7652.05
    246520     7653.46
    246560     7654.83
    246600     7656.15
    246640      7656.7
    246680     7657.65
    246720     7659.98
    246760     7660.15
    246800      7661.8
    246840     7664.35
    246880      7664.6
    246920     7666.64
    246960     7668.61
    247000      7669.7
    247040     7669.56
    247080     7670.02
    247120     7672.56
    247160     7673.72
    247200     7674.98
    247240     7676.98
    247280     7677.04
    247320     7678.45
    247360     7679.84
    247400      7681.1
    247440     7681.76
    247480     7682.65
    247520        7685
    247560     7685.17
    247600     7686.81
    247640     7689.38
    247680     7689.59
    247720     7691.66
    247760     7693.66
    247800     7694.74
    247840     7694.55
    247880     7695.04
    247920     7697.58
    247960     7698.71
    248000     7699.98
    248040     7701.98
    248080     7702.01
    248120     7703.42
    248160     7704.85
    248200     7706.08
    248240     7706.73
    248280     7707.61
    248320     7709.97
    248360     7710.12
    248400      7711.8
    248440     7714.32
    248480     7714.59
    248520     7716.62
    248560     7718.62
    248600     7719.71
    248640     7719.52
    248680        7720
    248720     7722.51
    248760     7723.69
    248800     7724.96
    248840     7726.96
    248880     7726.99
    248920     7728.42
    248960     7729.81
    249000     7731.05
    249040     7731.66
    249080      7732.6
    249120     7734.95
    249160     7735.09
    249200     7736.77
    249240     7739.29
    249280     7739.53
    249320     7741.57
    249360     7743.59
    249400      7744.7
    249440     7744.49
    249480     7744.97
    249520     7747.48
    249560     7748.64
    249600     7749.92
    249640     7751.93
    249680     7751.99
    249720     7753.42
    249760     7754.76
    249800     7756.04
    249840     7756.67
    249880     7757.55
    249920      7759.9
    249960     7760.05
    250000     7761.73
    250040     7764.28
    250080     7764.51
    250120     7766.56
    250160     7768.55
    250200     7769.69
    250240     7769.46
    250280     7769.93
    250320     7772.48
    250360     7773.63
    250400     7774.88
    250440     7776.91
    250480        7777
    250520     7778.41
    250560     7779.77
    250600     7781.01
    250640     7781.67
    250680     7782.53
    250720     7784.86
    250760     7785.03
    250800      7786.7
    250840     7789.28
    250880     7789.49
    250920     7791.55
    250960     7793.53
    251000     7794.69
    251040     7794.45
    251080     7794.91
    251120     7797.46
    251160     7798.62
    251200     7799.85
    251240     7801.92
    251280     7801.98
    251320     7803.39
    251360     7804.75
    251400     7806.03
    251440     7806.69
    251480     7807.56
    251520     7809.85
    251560     7810.02
    251600     7811.68
    251640     7814.24
    251680     7814.49
    251720     7816.52
    251760     7818.52
    251800     7819.66
    251840     7819.48
    251880     7819.85
    251920     7822.41
    251960     7823.57
    252000     7824.84
    252040     7826.92
    252080     7826.93
    252120     7828.38
    252160     7829.73
    252200     7831.02
    252240     7831.67
    252280     7832.52
    252320     7834.83
    252360     7835.03
    252400     7836.69
    252440     7839.25
    252480     7839.49
    252520     7841.54
    252560     7843.49
    252600     7844.64
    252640     7844.48
    252680     7844.84
    252720     7847.42
    252760     7848.56
    252800     7849.81
    252840     7851.93
    252880     7851.89
    252920     7853.33
    252960     7854.72
    253000     7856.04
    253040     7856.64
    253080     7857.48
    253120     7859.81
    253160     7860.02
    253200     7861.66
    253240     7864.27
    253280     7864.51
    253320     7866.53
    253360     7868.49
    253400     7869.63
    253440     7869.46
    253480     7869.77
    253520     7872.43
    253560     7873.53
    253600     7874.76
    253640      7876.9
    253680     7876.88
    253720     7878.34
    253760     7879.73
    253800     7881.03
    253840     7881.64
    253880     7882.47
    253920      7884.8
    253960     7884.99
    254000     7886.64
    254040     7889.26
    254080     7889.52
    254120     7891.54
    254160     7893.47
    254200     7894.64
    254240     7894.45
    254280     7894.75
    254320     7897.41
    254360     7898.53
    254400     7899.73
    254440     7901.85
    254480     7901.86
    254520     7903.29
    254560     7904.72
    254600        7906
    254640     7906.64
    254680     7907.45
    254720     7909.77
    254760     7909.97
    254800     7911.61
    254840     7914.21
    254880     7914.43
    254920     7916.45
    254960     7918.45
    255000     7919.59
    255040     7919.44
    255080     7919.75
    255120      7922.4
    255160     7923.48
    255200     7924.73
    255240     7926.83
    255280      7926.8
    255320     7928.24
    255360     7929.68
    255400     7930.96
    255440     7931.61
    255480     7932.41
    255520     7934.73
    255560     7934.95
    255600      7936.6
    255640      7939.2
    255680     7939.41
    255720     7941.38
    255760     7943.41
    255800     7944.56
    255840     7944.39
    255880     7944.71
    255920     7947.36
    255960     7948.42
    256000     7949.71
    256040     7951.76
    256080     7951.79
    256120     7953.21
    256160     7954.63
    256200     7955.91
    256240     7956.58
    256280     7957.36
    256320     7959.69
    256360      7959.9
    256400     7961.55
    256440     7964.17
    256480     7964.34
    256520     7966.36
    256560     7968.32
    256600     7969.54
    256640     7969.31
    256680     7969.71
    256720     7972.27
    256760     7973.37
    256800     7974.64
    256840     7976.71
    256880     7976.65
    256920     7978.16
    256960     7979.57
    257000     7980.84
    257040     7981.53
    257080      7982.3
    257120     7984.64
    257160     7984.87
    257200     7986.46
    257240     7989.13
    257280     7989.28
    257320     7991.34
    257360     7993.25
    257400     7994.47
    257440     7994.32
    257480     7994.68
    257520     7997.24
    257560     7998.35
    257600     7999.66
    257640     8001.69
    257680     8001.67
    257720     8003.17
    257760     8004.58
    257800     8005.81
    257840     8006.46
    257880     8007.25
    257920     8009.66
    257960     8009.88
    258000     8011.46
    258040     8014.11
    258080     8014.29
    258120     8016.31
    258160     8018.23
    258200     8019.49
    258240     8019.33
    258280     8019.66
    258320      8022.2
    258360     8023.35
    258400     8024.67
    258440      8026.7
    258480     8026.63
    258520      8028.2
    258560      8029.6
    258600     8030.85
    258640     8031.46
    258680     8032.26
    258720     8034.62
    258760     8034.87
    258800     8036.47
    258840      8039.1
    258880     8039.29
    258920     8041.27
    258960     8043.22
    259000     8044.46
    259040      8044.3
    259080     8044.64
    259120     8047.19
    259160     8048.33
    259200     8049.65
    259240     8051.67
    259280      8051.6
    259320      8053.2
    259360     8054.57
    259400     8055.78
    259440     8056.42
    259480     8057.25
    259520     8059.54
    259560     8059.85
    259600     8061.41
    259640     8064.05
    259680     8064.21
    259720     8066.21
    259760      8068.2
    259800      8069.4
    259840     8069.22
    259880     8069.64
    259920     8072.16
    259960     8073.33
    260000     8074.62
    260040     8076.64
    260080     8076.59
    260120     8078.17
    260160     8079.54
    260200     8080.75
    260240     8081.37
    260280     8082.28
    260320      8084.5
    260360     8084.79
    260400     8086.36
    260440     8088.98
    260480     8089.19
    260520     8091.17
    260560     8093.17
    260600     8094.38
    260640     8094.19
    260680     8094.55
    260720     8097.15
    260760     8098.27
    260800     8099.56
    260840     8101.56
    260880      8101.5
    260920      8103.1
    260960     8104.45
    261000     8105.65
    261040     8106.32
    261080     8107.21
    261120     8109.46
    261160     8109.71
    261200     8111.34
    261240     8113.91
    261280     8114.11
    261320      8116.1
    261360      8118.1
    261400     8119.29
    261440     8119.12
    261480      8119.5
    261520     8122.06
    261560     8123.22
    261600     8124.49
    261640     8126.51
    261680     8126.43
    261720     8128.04
    261760     8129.41
    261800     8130.57
    261840     8131.27
    261880     8132.14
    261920     8134.42
    261960     8134.65
    262000     8136.27
    262040     8138.84
    262080     8139.08
    262120     8141.05
    262160     8143.05
    262200     8144.23
    262240     8144.06
    262280      8144.4
    262320     8146.99
    262360     8148.14
    262400     8149.44
    262440     8151.44
    262480     8151.36
    262520     8152.94
    262560     8154.36
    262600      8155.5
    262640      8156.2
    262680     8157.08
    262720     8159.34
    262760      8159.6
    262800     8161.19
    262840     8163.77
    262880     8164.04
    262920        8166
    262960     8167.98
    263000     8169.16
    263040     8169.03
    263080     8169.34
    263120     8171.94
    263160     8173.13
    263200     8174.42
    263240     8176.41
    263280     8176.29
    263320     8177.92
    263360     8179.32
    263400     8180.43
    263440     8181.15
    263480     8182.01
    263520     8184.29
    263560     8184.53
    263600     8186.08
    263640     8188.69
    263680     8188.96
    263720     8190.96
    263760     8192.92
    263800     8194.08
    263840     8193.97
    263880     8194.24
    263920      8196.9
    263960     8198.06
    264000     8199.37
    264040     8201.33
    264080     8201.21
    264120     8202.84
    264160     8204.25
    264200     8205.37
    264240     8206.05
    264280     8206.96
    264320      8209.2
    264360     8209.43
    264400     8211.01
    264440     8213.61
    264480     8213.86
    264520     8215.89
    264560     8217.84
    264600     8219.02
    264640     8218.88
    264680     8219.17
    264720     8221.84
    264760     8222.95
    264800     8224.26
    264840     8226.26
    264880     8226.13
    264920     8227.75
    264960     8229.18
    265000     8230.31
    265040     8230.96
    265080      8231.9
    265120     8234.14
    265160     8234.37
    265200     8235.94
    265240     8238.59
    265280      8238.8
    265320      8240.8
    265360     8242.78
    265400     8243.98
    265440     8243.81
    265480     8244.11
    265520      8246.8
    265560      8247.9
    265600     8249.22
    265640     8251.19
    265680     8251.09
    265720     8252.73
    265760     8254.14
    265800     8255.27
    265840     8255.96
    265880     8256.81
    265920     8259.09
    265960     8259.29
    266000     8260.92
    266040     8263.57
    266080     8263.77
    266120     8265.79
    266160     8267.73
    266200     8268.95
    266240     8268.77
    266280     8269.07
    266320     8271.73
    266360     8272.87
    266400     8274.16
    266440     8276.17
    266480     8276.02
    266520     8277.66
    266560     8279.07
    266600     8280.18
    266640     8280.88
    266680     8281.72
    266720     8284.04
    266760     8284.22
    266800     8285.87
    266840     8288.51
    266880     8288.72
    266920     8290.72
    266960      8292.7
    267000     8293.88
    267040     8293.71
    267080     8294.01
    267120     8296.68
    267160     8297.82
    267200      8299.1
    267240     8301.16
    267280     8300.99
    267320     8302.63
    267360     8304.02
    267400     8305.13
    267440     8305.83
    267480     8306.68
    267520        8309
    267560     8309.19
    267600     8310.82
    267640     8313.49
    267680     8313.68
    267720      8315.7
    267760     8317.71
    267800     8318.84
    267840     8318.67
    267880     8318.95
    267920     8321.62
    267960     8322.75
    268000     8324.01
    268040     8326.12
    268080     8325.89
    268120     8327.55
    268160     8328.94
    268200     8330.07
    268240     8330.79
    268280      8331.6
    268320     8333.93
    268360     8334.15
    268400     8335.76
    268440     8338.43
    268480     8338.62
    268520     8340.62
    268560     8342.64
    268600     8343.81
    268640      8343.6
    268680     8343.89
    268720     8346.53
    268760     8347.67
    268800     8348.96
    268840     8351.09
    268880     8350.88
    268920      8352.5
    268960     8353.87
    269000     8355.03
    269040     8355.75
    269080     8356.52
    269120     8358.89
    269160      8359.1
    269200     8360.67
    269240     8363.37
    269280     8363.54
    269320     8365.56
    269360     8367.58
    269400     8368.78
    269440     8368.53
    269480     8368.84
    269520     8371.44
    269560     8372.64
    269600     8373.88
    269640     8376.02
    269680     8375.82
    269720     8377.46
    269760     8378.79
    269800        8380
    269840      8380.7
    269880     8381.46
    269920     8383.84
    269960     8384.08
    270000     8385.63
    270040     8388.35
    270080     8388.52
    270120      8390.5
    270160     8392.55
    270200     8393.76
    270240      8393.5
    270280     8393.75
    270320     8396.36
    270360     8397.58
    270400     8398.83
    270440     8400.98
    270480     8400.78
    270520     8402.38
    270560     8403.73
    270600     8404.95
    270640     8405.61
    270680     8406.37
    270720     8408.79
    270760     8409.01
    270800     8410.57
    270840     8413.34
    270880     8413.47
    270920     8415.45
    270960      8417.5
    271000     8418.72
    271040     8418.51
    271080      8418.7
    271120     8421.33
    271160     8422.54
    271200     8423.77
    271240     8425.92
    271280     8425.75
    271320     8427.35
    271360     8428.69
    271400     8429.93
    271440     8430.54
    271480     8431.38
    271520     8433.74
    271560     8433.99
    271600     8435.56
    271640     8438.33
    271680     8438.44
    271720     8440.42
    271760     8442.46
    271800     8443.68
    271840     8443.54
    271880     8443.62
    271920     8446.32
    271960     8447.46
    272000     8448.73
    272040     8450.88
    272080     8450.67
    272120      8452.3
    272160     8453.61
    272200     8454.91
    272240     8455.53
    272280     8456.34
    272320     8458.72
    272360     8458.92
    272400     8460.46
    272440      8463.3
    272480     8463.43
    272520     8465.37
    272560     8467.44
    272600     8468.71
    272640     8468.52
    272680     8468.59
    272720     8471.28
    272760     8472.38
    272800     8473.69
    272840     8475.83
    272880     8475.62
    272920     8477.24
    272960     8478.56
    273000     8479.83
    273040     8480.45
    273080     8481.29
    273120     8483.65
    273160     8483.86
    273200     8485.39
    273240     8488.24
    273280     8488.36
    273320     8490.31
    273360     8492.39
    273400     8493.68
    273440     8493.48
    273480     8493.52
    273520     8496.24
    273560     8497.29
    273600     8498.65
    273640     8500.78
    273680     8500.55
    273720     8502.21
    273760     8503.51
    273800     8504.76
    273840     8505.36
    273880     8506.21
    273920     8508.64
    273960     8508.83
    274000     8510.34
    274040     8513.16
    274080     8513.32
    274120     8515.29
    274160     8517.37
    274200     8518.63
    274240     8518.48
    274280      8518.5
    274320     8521.22
    274360     8522.26
    274400     8523.61
    274440     8525.74
    274480     8525.46
    274520     8527.14
    274560     8528.47
    274600     8529.75
    274640     8530.33
    274680     8531.18
    274720     8533.61
    274760     8533.74
    274800     8535.28
    274840     8538.12
    274880     8538.26
    274920     8540.24
    274960     8542.29
    275000     8543.58
    275040     8543.39
    275080     8543.45
    275120     8546.19
    275160      8547.2
    275200     8548.52
    275240     8550.64
    275280     8550.38
    275320     8552.08
    275360     8553.34
    275400     8554.63
    275440     8555.25
    275480     8556.06
    275520     8558.58
    275560     8558.67
    275600     8560.21
    275640     8563.05
    275680     8563.19
    275720     8565.16
    275760     8567.27
    275800     8568.54
    275840     8568.32
    275880     8568.36
    275920     8571.17
    275960     8572.18
    276000     8573.48
    276040     8575.59
    276080     8575.37
    276120     8577.05
    276160     8578.28
    276200     8579.55
    276240     8580.19
    276280     8580.97
    276320     8583.55
    276360     8583.62
    276400     8585.14
    276440     8588.02
    276480     8588.12
    276520     8590.12
    276560      8592.2
    276600     8593.48
    276640     8593.24
    276680      8593.3
    276720     8596.08
    276760     8597.13
    276800     8598.42
    276840     8600.57
    276880     8600.34
    276920     8601.98
    276960     8603.25
    277000     8604.49
    277040     8605.17
    277080     8605.97
    277120      8608.5
    277160     8608.58
    277200     8610.08
    277240     8613.01
    277280     8613.09
    277320     8615.06
    277360     8617.14
    277400     8618.44
    277440      8618.2
    277480     8618.23
    277520     8621.08
    277560     8622.06
    277600     8623.37
    277640     8625.55
    277680      8625.3
    277720      8626.9
    277760     8628.22
    277800     8629.44
    277840     8630.17
    277880     8630.89
    277920     8633.42
    277960     8633.53
    278000     8634.97
    278040     8637.89
    278080     8638.01
    278120     8640.02
    278160     8642.11
    278200      8643.4
    278240     8643.14
    278280     8643.15
    278320     8646.01
    278360     8647.01
    278400     8648.29
    278440     8650.52
    278480     8650.26
    278520     8651.84
    278560     8653.18
    278600      8654.4
    278640     8655.14
    278680     8655.81
    278720     8658.35
    278760     8658.49
    278800     8659.94
    278840     8662.81
    278880     8662.92
    278920     8664.91
    278960     8667.06
    279000     8668.32
    279040      8668.1
    279080     8668.17
    279120     8670.96
    279160     8671.98
    279200     8673.25
    279240     8675.46
    279280     8675.15
    279320     8676.77
    279360     8678.12
    279400     8679.39
    279440     8680.14
    279480     8680.72
    279520     8683.24
    279560      8683.4
    279600     8684.87
    279640     8687.73
    279680     8687.85
    279720      8689.8
    279760     8691.97
    279800     8693.27
    279840     8693.06
    279880     8693.06
    279920     8695.89
    279960     8696.92
    280000     8698.18
    280040     8700.43
    280080     8700.01
    280120     8701.73
    280160     8703.04
    280200     8704.34
    280240     8705.02
    280280     8705.63
    280320      8708.2
    280360     8708.35
    280400     8709.83
    280440     8712.65
    280480     8712.75
    280520     8714.71
    280560     8716.91
    280600      8718.2
    280640     8717.98
    280680     8717.97
    280720      8720.8
    280760     8721.81
    280800      8723.1
    280840     8725.34
    280880     8724.94
    280920     8726.63
    280960     8727.99
    281000      8729.3
    281040     8729.95
    281080     8730.56
    281120     8733.16
    281160      8733.3
    281200     8734.77
    281240     8737.62
    281280     8737.72
    281320     8739.63
    281360     8741.85
    281400     8743.17
    281440      8742.9
    281480     8742.92
    281520     8745.78
    281560     8746.73
    281600     8748.01
    281640     8750.25
    281680     8749.85
    281720     8751.56
    281760     8752.93
    281800     8754.26
    281840     8754.91
    281880     8755.51
    281920     8758.08
    281960     8758.25
    282000     8759.71
    282040     8762.54
    282080     8762.66
    282120      8764.6
    282160     8766.82
    282200     8768.12
    282240     8767.85
    282280     8767.86
    282320      8770.7
    282360     8771.68
    282400     8772.95
    282440     8775.15
    282480     8774.74
    282520     8776.52
    282560     8777.88
    282600      8779.2
    282640     8779.88
    282680     8780.45
    282720        8783
    282760     8783.18
    282800     8784.61
    282840     8787.49
    282880     8787.59
    282920     8789.58
    282960     8791.75
    283000     8793.06
    283040     8792.78
    283080      8792.8
    283120     8795.64
    283160     8796.63
    283200     8797.87
    283240     8800.16
    283280     8799.68
    283320     8801.47
    283360     8802.82
    283400     8804.12
    283440      8804.8
    283480     8805.39
    283520     8807.96
    283560      8808.1
    283600     8809.54
    283640     8812.46
    283680     8812.56
    283720     8814.54
    283760     8816.74
    283800     8818.03
    283840     8817.73
    283880     8817.73
    283920     8820.59
    283960      8821.6
    284000      8822.8
    284040     8825.11
    284080     8824.58
    284120      8826.4
    284160     8827.71
    284200      8829.1
    284240     8829.79
    284280     8830.35
    284320     8832.91
    284360     8833.02
    284400      8834.5
    284440     8837.41
    284480     8837.51
    284520     8839.48
    284560     8841.67
    284600     8843.02
    284640     8842.66
    284680     8842.67
    284720     8845.56
    284760     8846.57
    284800     8847.73
    284840     8850.02
    284880     8849.45
    284920     8851.29
    284960     8852.68
    285000     8854.07
    285040     8854.76
    285080     8855.33
    285120     8857.83
    285160     8857.98
    285200     8859.46
    285240     8862.33
    285280     8862.43
    285320     8864.45
    285360     8866.62
    285400     8867.99
    285440     8867.58
    285480     8867.65
    285520     8870.48
    285560     8871.47
    285600     8872.68
    285640     8874.97
    285680     8874.45
    285720     8876.28
    285760     8877.64
    285800     8879.01
    285840     8879.71
    285880     8880.31
    285920     8882.81
    285960     8882.96
    286000     8884.43
    286040     8887.32
    286080     8887.41
    286120      8889.4
    286160      8891.6
    286200     8893.01
    286240     8892.62
    286280     8892.63
    286320     8895.44
    286360     8896.45
    286400     8897.63
    286440     8899.92
    286480     8899.42
    286520     8901.25
    286560      8902.6
    286600        8904
    286640     8904.67
    286680     8905.28
    286720     8907.76
    286760     8907.96
    286800      8909.4
    286840     8912.34
    286880      8912.3
    286920     8914.36
    286960     8916.57
    287000     8917.96
    287040     8917.56
    287080      8917.6
    287120      8920.4
    287160      8921.4
    287200     8922.57
    287240     8924.91
    287280     8924.37
    287320     8926.15
    287360     8927.52
    287400     8928.94
    287440     8929.62
    287480     8930.23
    287520      8932.7
    287560     8932.91
    287600     8934.34
    287640      8937.3
    287680     8937.29
    287720      8939.3
    287760     8941.53
    287800     8942.96
    287840     8942.46
    287880     8942.57
    287920     8945.32
    287960     8946.31
    288000      8947.5
    288040     8949.83
    288080      8949.3
    288120     8951.05
    288160     8952.49
    288200     8953.82
    288240     8954.55
    288280     8955.15
    288320     8957.63
    288360      8957.8
    288400     8959.26
    288440     8962.28
    288480     8962.19
    288520     8964.16
    288560     8966.46
    288600     8967.92
    288640     8967.36
    288680     8967.45
    288720     8970.19
    288760     8971.24
    288800     8972.41
    288840     8974.73
    288880     8974.19
    288920     8975.91
    288960     8977.38
    289000     8978.71
    289040     8979.45
    289080     8980.02
    289120     8982.49
    289160     8982.68
    289200     8984.18
    289240     8987.13
    289280      8987.1
    289320     8989.03
    289360     8991.33
    289400     8992.87
    289440     8992.23
    289480     8992.36
    289520     8995.04
    289560     8996.11
    289600     8997.25
    289640     8999.61
    289680     8999.09
    289720     9000.77
    289760      9002.2
    289800     9003.55
    289840     9004.31
    289880      9004.9
    289920     9007.34
    289960     9007.52
    290000     9009.03
    290040     9012.01
    290080     9011.98
    290120     9013.89
    290160     9016.21
    290200     9017.71
    290240      9017.1
    290280     9017.21
    290320      9019.9
    290360     9020.95
    290400     9022.12
    290440     9024.46
    290480     9023.97
    290520     9025.64
    290560     9027.03
    290600      9028.4
    290640     9029.21
    290680     9029.78
    290720     9032.18
    290760     9032.36
    290800     9033.91
    290840     9036.86
    290880     9036.91
    290920     9038.74
    290960     9041.11
    291000     9042.56
    291040     9041.95
    291080     9042.05
    291120     9044.78
    291160     9045.83
    291200     9046.96
    291240     9049.28
    291280     9048.77
    291320     9050.46
    291360      9051.9
    291400     9053.27
    291440     9054.07
    291480     9054.62
    291520     9057.02
    291560     9057.19
    291600     9058.72
    291640     9061.75
    291680     9061.68
    291720     9063.56
    291760     9065.95
    291800     9067.39
    291840     9066.79
    291880     9066.86
    291920     9069.61
    291960     9070.64
    292000      9071.8
    292040     9074.06
    292080     9073.53
    292120     9075.24
    292160     9076.69
    292200     9078.11
    292240     9078.87
    292280     9079.45
    292320     9081.86
    292360     9082.01
    292400     9083.55
    292440     9086.57
    292480     9086.53
    292520     9088.41
    292560     9090.75
    292600     9092.21
    292640     9091.61
    292680      9091.7
    292720     9094.43
    292760     9095.46
    292800     9096.65
    292840     9098.88
    292880     9098.37
    292920     9100.05
    292960     9101.51
    293000     9102.97
    293040     9103.73
    293080     9104.27
    293120     9106.69
    293160     9106.78
    293200     9108.35
    293240     9111.42
    293280     9111.33
    293320      9113.2
    293360     9115.57
    293400     9117.05
    293440     9116.41
    293480     9116.48
    293520     9119.24
    293560     9120.33
    293600     9121.49
    293640     9123.71
    293680     9123.21
    293720     9124.86
    293760     9126.33
    293800     9127.76
    293840     9128.59
    293880     9129.04
    293920     9131.43
    293960     9131.58
    294000     9133.12
    294040     9136.24
    294080     9136.16
    294120     9138.02
    294160     9140.42
    294200     9141.89
    294240     9141.25
    294280     9141.33
    294320     9144.11
    294360     9145.18
    294400     9146.34
    294440     9148.61
    294480     9148.05
    294520     9149.69
    294560     9151.15
    294600     9152.57
    294640     9153.42
    294680     9153.86
    294720     9156.29
    294760     9156.36
    294800     9157.95
    294840     9161.08
    294880     9161.01
    294920     9162.89
    294960     9165.25
    295000     9166.74
    295040     9166.04
    295080      9166.2
    295120     9168.97
    295160     9169.98
    295200     9171.19
    295240      9173.4
    295280     9172.88
    295320     9174.58
    295360     9175.97
    295400     9177.38
    295440     9178.26
    295480      9178.7
    295520     9181.18
    295560     9181.22
    295600     9182.83
    295640     9185.87
    295680     9185.84
    295720     9187.78
    295760     9190.19
    295800      9191.6
    295840     9190.89
    295880     9191.06
    295920     9193.82
    295960     9194.88
    296000        9196
    296040     9198.29
    296080     9197.72
    296120     9199.42
    296160      9200.8
    296200     9202.19
    296240     9203.12
    296280     9203.51
    296320     9206.02
    296360     9206.08
    296400     9207.73
    296440     9210.77
    296480     9210.67
    296520     9212.61
    296560     9215.02
    296600     9216.43
    296640     9215.71
    296680     9215.89
    296720     9218.66
    296760     9219.75
    296800     9220.85
    296840     9223.13
    296880     9222.59
    296920     9224.29
    296960     9225.62
    297000     9227.07
    297040     9227.95
    297080     9228.39
    297120     9230.89
    297160     9230.91
    297200     9232.56
    297240     9235.62
    297280     9235.51
    297320     9237.47
    297360     9239.86
    297400     9241.29
    297440     9240.55
    297480     9240.72
    297520      9243.5
    297560     9244.54
    297600     9245.69
    297640        9248
    297680     9247.42
    297720     9249.17
    297760     9250.44
    297800     9251.91
    297840     9252.86
    297880     9253.29
    297920     9255.79
    297960     9255.74
    298000     9257.46
    298040      9260.5
    298080     9260.38
    298120     9262.34
    298160     9264.73
    298200      9266.2
    298240     9265.43
    298280     9265.59
    298320     9268.37
    298360      9269.4
    298400     9270.54
    298440     9272.88
    298480     9272.28
    298520     9274.05
    298560     9275.24
    298600     9276.77
    298640     9277.76
    298680     9278.17
    298720     9280.73
    298760     9280.62
    298800     9282.37
    298840     9285.41
    298880     9285.25
    298920     9287.21
    298960     9289.62
    299000     9291.11
    299040     9290.28
    299080      9290.5
    299120     9293.33
    299160     9294.25
    299200     9295.43
    299240     9297.75
    299280     9297.16
    299320     9298.94
    299360     9300.15
    299400     9301.64
    299440      9302.6
    299480     9303.09
    299520     9305.64
    299560     9305.52
    299600     9307.28
    299640      9310.3
    299680     9310.14
    299720     9312.07
    299760     9314.52
    299800     9315.98
    299840     9315.19
    299880     9315.38
    299920      9318.2
    299960     9319.13
    300000     9320.31
    300040     9322.67
    300080     9322.06
    300120     9323.83
    300160     9325.05
    300200     9326.54
    300240      9327.5
    300280        9328
    300320     9330.52
    300360     9330.38
    300400     9332.17
    300440     9335.22
    300480     9335.05
    300520     9336.96
    300560      9339.4
    300600     9340.91
    300640      9340.1
    300680     9340.28
    300720     9343.09
    300760     9344.05
    300800      9345.2
    300840     9347.56
    300880     9346.98
    300920     9348.75
    300960      9349.9
    301000     9351.44
    301040     9352.33
    301080     9352.85
    301120     9355.42
    301160     9355.24
    301200     9357.06
    301240     9360.11
    301280      9359.9
    301320     9361.83
    301360      9364.2
    301400     9365.77
    301440     9364.99
    301480     9365.14
    301520     9367.99
    301560     9368.94
    301600     9370.07
    301640     9372.41
    301680     9371.85
    301720     9373.62
    301760     9374.72
    301800     9376.29
    301840     9377.19
    301880     9377.69
    301920     9380.26
    301960      9380.1
    302000     9381.91
    302040     9384.98
    302080     9384.72
    302120      9386.7
    302160     9389.04
    302200     9390.65
    302240      9389.8
    302280     9390.01
    302320     9392.83
    302360     9393.77
    302400     9394.97
    302440     9397.21
    302480     9396.69
    302520     9398.46
    302560     9399.54
    302600     9401.12
    302640     9402.08
    302680     9402.52
    302720     9405.11
    302760     9404.96
    302800     9406.75
    302840     9409.89
    302880     9409.61
    302920     9411.55
    302960      9413.9
    303000     9415.52
    303040     9414.66
    303080     9414.87
    303120      9417.7
    303160     9418.64
    303200     9419.84
    303240     9422.09
    303280     9421.54
    303320      9423.3
    303360     9424.41
    303400     9425.95
    303440     9426.97
    303480     9427.39
    303520     9429.96
    303560     9429.85
    303600     9431.64
    303640     9434.82
    303680     9434.47
    303720     9436.46
    303760     9438.79
    303800     9440.41
    303840     9439.54
    303880     9439.75
    303920      9442.6
    303960     9443.53
    304000     9444.72
    304040     9446.99
    304080     9446.44
    304120     9448.22
    304160     9449.32
    304200     9450.87
    304240     9451.78
    304280     9452.27
    304320      9454.9
    304360     9454.74
    304400     9456.52
    304440     9459.68
    304480     9459.37
    304520     9461.33
    304560     9463.71
    304600     9465.24
    304640     9464.42
    304680     9464.61
    304720     9467.53
    304760     9468.38
    304800     9469.59
    304840     9471.84
    304880     9471.27
    304920     9473.11
    304960     9474.16
    305000     9475.68
    305040     9476.66
    305080     9477.14
    305120     9479.76
    305160     9479.61
    305200     9481.39
    305240      9484.6
    305280     9484.26
    305320     9486.18
    305360     9488.59
    305400     9490.12
    305440     9489.29
    305480     9489.44
    305520     9492.42
    305560     9493.19
    305600     9494.48
    305640     9496.72
    305680     9496.13
    305720     9497.97
    305760     9499.04
    305800     9500.58
    305840     9501.51
    305880     9502.01
    305920     9504.64
    305960     9504.47
    306000     9506.27
    306040     9509.54
    306080     9509.14
    306120     9511.08
    306160     9513.47
    306200     9515.03
    306240     9514.19
    306280     9514.32
    306320      9517.3
    306360     9518.03
    306400     9519.38
    306440     9521.62
    306480        9521
    306520     9522.88
    306560     9523.93
    306600     9525.44
    306640     9526.37
    306680     9526.91
    306720     9529.49
    306760     9529.32
    306800     9531.16
    306840     9534.42
    306880     9534.06
    306920     9535.96
    306960     9538.38
    307000     9539.97
    307040     9539.07
    307080     9539.24
    307120     9542.14
    307160      9542.9
    307200     9544.27
    307240     9546.45
    307280     9545.86
    307320      9547.7
    307360      9548.8
    307400      9550.3
    307440     9551.24
    307480     9551.69
    307520     9554.35
    307560     9554.18
    307600     9556.01
    307640     9559.29
    307680     9558.96
    307720      9560.8
    307760     9563.27
    307800     9564.83
    307840     9563.98
    307880     9564.09
    307920     9567.01
    307960     9567.75
    308000     9569.11
    308040     9571.34
    308080      9570.7
    308120     9572.55
    308160     9573.67
    308200     9575.13
    308240     9576.07
    308280     9576.51
    308320     9579.24
    308360        9579
    308400     9580.83
    308440     9584.13
    308480     9583.78
    308520     9585.61
    308560     9588.14
    308600     9589.71
    308640     9588.81
    308680      9588.9
    308720      9591.8
    308760     9592.55
    308800     9593.98
    308840     9596.16
    308880     9595.55
    308920      9597.4
    308960      9598.5
    309000     9599.98
    309040     9600.92
    309080     9601.35
    309120     9604.05
    309160     9603.78
    309200     9605.66
    309240     9608.95
    309280     9608.65
    309320     9610.45
    309360     9612.94
    309400     9614.52
    309440     9613.64
    309480     9613.74
    309520     9616.61
    309560     9617.42
    309600     9618.79
    309640     9621.03
    309680     9620.39
    309720     9622.27
    309760     9623.36
    309800      9624.8
    309840     9625.76
    309880     9626.18
    309920     9628.86
    309960     9628.65
    310000     9630.54
    310040     9633.82
    310080     9633.45
    310120     9635.28
    310160     9637.72
    310200     9639.39
    310240     9638.47
    310280     9638.52
    310320     9641.43
    310360     9642.24
    310400     9643.68
    310440     9645.85
    310480      9645.3
    310520     9647.06
    310560     9648.17
    310600     9649.65
    310640     9650.63
    310680     9651.03
    310720     9653.68
    310760     9653.51
    310800      9655.4
    310840     9658.62
    310880     9658.29
    310920     9660.11
    310960     9662.57
    311000     9664.25
    311040     9663.31
    311080     9663.35
    311120     9666.24
    311160     9667.03
    311200     9668.54
    311240      9670.7
    311280     9670.17
    311320     9671.91
    311360     9673.03
    311400      9674.5
    311440     9675.47
    311480     9675.81
    311520     9678.56
    311560     9678.38
    311600      9680.3
    311640     9683.53
    311680     9683.16
    311720     9684.96
    311760     9687.45
    311800     9689.09
    311840     9688.19
    311880     9688.21
    311920     9691.11
    311960      9691.9
    312000     9693.42
    312040     9695.53
    312080        9695
    312120     9696.79
    312160     9697.91
    312200     9699.34
    312240     9700.38
    312280     9700.61
    312320     9703.45
    312360     9703.22
    312400     9705.14
    312440     9708.39
    312480     9708.03
    312520     9709.82
    312560     9712.31
    312600     9713.99
    312640     9713.08
    312680     9713.03
    312720        9716
    312760     9716.75
    312800     9718.31
    312840     9720.41
    312880     9719.86
    312920     9721.61
    312960     9722.78
    313000     9724.25
    313040     9725.24
    313080     9725.46
    313120     9728.28
    313160     9728.09
    313200     9729.98
    313240     9733.24
    313280     9732.88
    313320     9734.68
    313360     9737.17
    313400     9738.81
    313440     9737.92
    313480     9737.93
    313520     9740.84
    313560     9741.61
    313600     9743.23
    313640     9745.31
    313680     9744.74
    313720     9746.52
    313760     9747.61
    313800     9749.09
    313840     9750.13
    313880     9750.31
    313920     9753.13
    313960     9752.97
    314000     9754.83
    314040     9758.05
    314080     9757.73
    314120     9759.51
    314160     9762.01
    314200     9763.63
    314240     9762.74
    314280      9762.8
    314320     9765.72
    314360     9766.53
    314400     9768.08
    314440     9770.18
    314480     9769.65
    314520     9771.34
    314560     9772.43
    314600     9773.94
    314640     9775.01
    314680     9775.17
    314720     9777.95
    314760     9777.75
    314800     9779.74
    314840     9782.92
    314880     9782.62
    314920     9784.33
    314960     9786.89
    315000     9788.47
    315040     9787.56
    315080     9787.62
    315120     9790.53
    315160     9791.35
    315200     9792.93
    315240     9795.01
    315280     9794.51
    315320     9796.22
    315360     9797.23
    315400     9798.74
    315440     9799.89
    315480        9800
    315520     9802.79
    315560     9802.62
    315600     9804.54
    315640     9807.77
    315680     9807.48
    315720     9809.21
    315760     9811.74
    315800     9813.36
    315840     9812.39
    315880     9812.49
    315920     9815.38
    315960     9816.16
    316000     9817.77
    316040     9819.85
    316080     9819.33
    316120     9821.06
    316160     9822.07
    316200     9823.56
    316240     9824.74
    316280     9824.79
    316320     9827.59
    316360     9827.42
    316400     9829.39
    316440     9832.56
    316480      9832.3
    316520     9834.05
    316560     9836.56
    316600     9838.16
    316640     9837.22
    316680     9837.31
    316720     9840.16
    316760     9840.99
    316800     9842.61
    316840     9844.69
    316880     9844.23
    316920     9845.91
    316960     9846.92
    317000     9848.34
    317040     9849.57
    317080     9849.63
    317120     9852.43
    317160     9852.28
    317200     9854.25
    317240     9857.37
    317280     9857.13
    317320     9858.89
    317360     9861.37
    317400     9863.03
    317440     9862.03
    317480     9862.13
    317520      9864.9
    317560     9865.83
    317600     9867.45
    317640     9869.43
    317680     9869.05
    317720     9870.67
    317760     9871.74
    317800     9873.12
    317840     9874.37
    317880     9874.38
    317920     9877.25
    317960     9877.06
    318000     9879.02
    318040     9882.12
    318080     9881.91
    318120     9883.67
    318160      9886.2
    318200     9887.87
    318240     9886.78
    318280     9886.94
    318320     9889.67
    318360      9890.6
    318400     9892.26
    318440     9894.19
    318480     9893.87
    318520     9895.42
    318560      9896.5
    318600     9897.93
    318640     9899.14
    318680      9899.2
    318720     9902.07
    318760     9901.86
    318800      9903.8
    318840      9906.9
    318880      9906.7
    318920     9908.43
    318960     9911.03
    319000     9912.61
    319040     9911.61
    319080     9911.75
    319120     9914.49
    319160     9915.42
    319200      9917.1
    319240        9919
    319280     9918.67
    319320     9920.29
    319360     9921.29
    319400     9922.74
    319440     9923.94
    319480     9923.95
    319520     9926.87
    319560     9926.61
    319600     9928.59
    319640      9931.7
    319680     9931.52
    319720     9933.17
    319760     9935.81
    319800     9937.39
    319840     9936.42
    319880     9936.51
    319920     9939.24
    319960     9940.22
    320000     9941.85
    320040     9943.88
    320080     9943.44
    320120     9945.04
    320160     9946.05
    320200     9947.51
    320240      9948.7
    320280     9948.74
    320320     9951.67
    320360     9951.39
    320400     9953.34
    320440     9956.48
    320480     9956.29
    320520     9957.94
    320560     9960.61
    320600     9962.16
    320640      9961.2
    320680     9961.29
    320720     9963.98
    320760        9965
    320800     9966.57
    320840     9968.66
    320880     9968.21
    320920     9969.79
    320960     9970.81
    321000     9972.24
    321040     9973.42
    321080     9973.53
    321120     9976.49
    321160     9976.16
    321200     9978.08
    321240     9981.26
    321280     9981.07
    321320      9982.7
    321360     9985.35
    321400      9986.9
    321440     9985.97
    321480     9986.07
    321520     9988.73
    321560     9989.74
    321600     9991.32
    321640     9993.42
    321680     9992.92
    321720     9994.54
    321760     9995.53
    321800     9997.01
    321840     9998.12
    321880     9998.23
    321920     10001.2
    321960     10000.9
    322000     10002.8
    322040       10006
    322080     10005.8
    322120     10007.4
    322160     10010.1
    322200     10011.6
    322240     10010.7
    322280     10010.8
    322320     10013.5
    322360     10014.5
    322400     10016.1
    322440     10018.2
    322480     10017.7
    322520     10019.3
    322560     10020.3
    322600     10021.8
    322640     10022.9
    322680       10023
    322720       10026
    322760     10025.7
    322800     10027.6
    322840     10030.8
    322880     10030.6
    322920     10032.2
    322960     10034.8
    323000     10036.4
    323040     10035.5
    323080     10035.6
    323120     10038.3
    323160     10039.3
    323200     10040.9
    323240       10043
    323280     10042.5
    323320       10044
    323360     10045.1
    323400     10046.6
    323440     10047.6
    323480     10047.7
    323520     10050.8
    323560     10050.4
    323600     10052.4
    323640     10055.6
    323680     10055.3
    323720       10057
    323760     10059.6
    323800     10061.3
    323840     10060.2
    323880     10060.3
    323920     10063.1
    323960       10064
    324000     10065.6
    324040     10067.8
    324080     10067.2
    324120     10068.8
    324160     10069.9
    324200     10071.3
    324240     10072.4
    324280     10072.5
    324320     10075.5
    324360     10075.1
    324400     10077.2
    324440     10080.4
    324480       10080
    324520     10081.8
    324560     10084.4
    324600     10086.1
    324640       10085
    324680     10085.1
    324720     10087.9
    324760     10088.8
    324800     10090.4
    324840     10092.5
    324880       10092
    324920     10093.6
    324960     10094.6
    325000     10096.1
    325040     10097.2
    325080     10097.2
    325120     10100.3
    325160     10099.9
    325200     10101.9
    325240     10105.1
    325280     10104.7
    325320     10106.6
    325360     10109.1
    325400     10110.8
    325440     10109.8
    325480     10109.8
    325520     10112.6
    325560     10113.5
    325600     10115.2
    325640     10117.3
    325680     10116.8
    325720     10118.3
    325760     10119.4
    325800     10120.9
    325840     10121.9
    325880       10122
    325920     10125.1
    325960     10124.7
    326000     10126.7
    326040     10129.9
    326080     10129.5
    326120     10131.3
    326160     10133.9
    326200     10135.7
    326240     10134.6
    326280     10134.6
    326320     10137.4
    326360     10138.2
    326400       10140
    326440       10142
    326480     10141.5
    326520     10143.1
    326560     10144.1
    326600     10145.7
    326640     10146.7
    326680     10146.8
    326720     10149.8
    326760     10149.5
    326800     10151.4
    326840     10154.7
    326880     10154.3
    326920     10156.1
    326960     10158.6
    327000     10160.4
    327040     10159.3
    327080     10159.3
    327120     10162.1
    327160       10163
    327200     10164.7
    327240     10166.8
    327280     10166.2
    327320     10167.8
    327360     10168.8
    327400     10170.4
    327440     10171.4
    327480     10171.5
    327520     10174.5
    327560     10174.2
    327600     10176.2
    327640     10179.4
    327680       10179
    327720     10180.9
    327760     10183.3
    327800     10185.2
    327840     10184.1
    327880     10184.1
    327920     10186.7
    327960     10187.7
    328000     10189.4
    328040     10191.5
    328080       10191
    328120     10192.6
    328160     10193.6
    328200     10195.1
    328240     10196.1
    328280     10196.3
    328320     10199.3
    328360     10198.9
    328400     10200.9
    328440     10204.1
    328480     10203.8
    328520     10205.6
    328560     10208.1
    328600     10209.9
    328640     10208.8
    328680     10208.7
    328720     10211.5
    328760     10212.4
    328800     10214.1
    328840     10216.1
    328880     10215.7
    328920     10217.4
    328960     10218.3
    329000     10219.9
    329040     10220.9
    329080       10221
    329120       10224
    329160     10223.7
    329200     10225.7
    329240     10228.9
    329280     10228.5
    329320     10230.4
    329360     10232.9
    329400     10234.7
    329440     10233.6
    329480     10233.4
    329520     10236.2
    329560     10237.2
    329600     10238.8
    329640       10241
    329680     10240.4
    329720     10242.1
    329760       10243
    329800     10244.6
    329840     10245.6
    329880     10245.7
    329920     10248.7
    329960     10248.4
    330000     10250.4
    330040     10253.6
    330080     10253.2
    330120       10255
    330160     10257.5
    330200     10259.3
    330240     10258.3
    330280     10258.1
    330320     10260.9
    330360     10261.9
    330400     10263.5
    330440     10265.6
    330480     10265.1
    330520     10266.8
    330560     10267.6
    330600     10269.3
    330640     10270.3
    330680     10270.4
    330720     10273.4
    330760       10273
    330800     10275.1
    330840     10278.3
    330880     10277.9
    330920     10279.7
    330960     10282.3
    331000       10284
    331040       10283
    331080     10282.9
    331120     10285.6
    331160     10286.6
    331200     10288.2
    331240     10290.3
    331280     10289.8
    331320     10291.4
    331360     10292.3
    331400       10294
    331440       10295
    331480     10295.1
    331520     10298.1
    331560     10297.7
    331600     10299.8
    331640     10303.1
    331680     10302.5
    331720     10304.4
    331760     10306.9
    331800     10308.7
    331840     10307.7
    331880     10307.5
    331920     10310.2
    331960     10311.3
    332000     10312.9
    332040     10314.9
    332080     10314.5
    332120     10316.1
    332160     10316.9
    332200     10318.7
    332240     10319.7
    332280     10319.8
    332320     10322.8
    332360     10322.3
    332400     10324.5
    332440     10327.7
    332480     10327.2
    332520       10329
    332560     10331.6
    332600     10333.4
    332640     10332.4
    332680     10332.3
    332720     10334.9
    332760     10335.9
    332800     10337.6
    332840     10339.5
    332880     10339.1
    332920     10340.8
    332960     10341.6
    333000     10343.4
    333040     10344.3
    333080     10344.5
    333120     10347.5
    333160       10347
    333200     10349.1
    333240     10352.5
    333280     10351.9
    333320     10353.7
    333360     10356.3
    333400     10358.1
    333440       10357
    333480     10356.9
    333520     10359.6
    333560     10360.6
    333600     10362.3
    333640     10364.2
    333680     10363.8
    333720     10365.4
    333760     10366.4
    333800       10368
    333840       10369
    333880     10369.1
    333920     10372.2
    333960     10371.7
    334000     10373.8
    334040     10377.1
    334080     10376.6
    334120     10378.4
    334160       10381
    334200     10382.7
    334240     10381.7
    334280     10381.6
    334320     10384.2
    334360     10385.3
    334400       10387
    334440     10388.9
    334480     10388.4
    334520     10390.1
    334560       10391
    334600     10392.7
    334640     10393.8
    334680     10393.8
    334720     10396.8
    334760     10396.3
    334800     10398.5
    334840     10401.8
    334880     10401.3
    334920     10403.1
    334960     10405.6
    335000     10407.4
    335040     10406.4
    335080     10406.3
    335120       10409
    335160       10410
    335200     10411.6
    335240     10413.5
    335280     10413.1
    335320     10414.8
    335360     10415.7
    335400     10417.4
    335440     10418.4
    335480     10418.4
    335520     10421.5
    335560       10421
    335600     10423.2
    335640     10426.5
    335680     10425.9
    335720     10427.7
    335760     10430.3
    335800     10432.1
    335840     10431.1
    335880       10431
    335920     10433.7
    335960     10434.7
    336000     10436.3
    336040     10438.2
    336080     10437.8
    336120     10439.5
    336160     10440.4
    336200       10442
    336240       10443
    336280     10443.1
    336320     10446.2
    336360     10445.7
    336400     10447.9
    336440     10451.2
    336480     10450.6
    336520     10452.4
    336560       10455
    336600     10456.8
    336640     10455.9
    336680     10455.7
    336720     10458.4
    336760     10459.4
    336800       10461
    336840       10463
    336880     10462.5
    336920     10464.3
    336960     10465.2
    337000     10466.8
    337040     10467.8
    337080     10467.9
    337120     10470.9
    337160     10470.4
    337200     10472.7
    337240       10476
    337280     10475.3
    337320     10477.2
    337360     10479.8
    337400     10481.6
    337440     10480.6
    337480     10480.5
    337520     10483.1
    337560     10484.2
    337600     10485.8
    337640     10487.7
    337680     10487.2
    337720       10489
    337760     10489.9
    337800     10491.5
    337840     10492.5
    337880     10492.6
    337920     10495.6
    337960     10495.2
    338000     10497.4
    338040     10500.8
    338080     10500.1
    338120     10501.9
    338160     10504.5
    338200     10506.4
    338240     10505.3
    338280     10505.3
    338320     10507.9
    338360     10508.9
    338400     10510.6
    338440     10512.5
    338480       10512
    338520     10513.8
    338560     10514.7
    338600     10516.2
    338640     10517.2
    338680     10517.4
    338720     10520.4
    338760       10520
    338800     10522.2
    338840     10525.5
    338880     10524.8
    338920     10526.7
    338960     10529.3
    339000     10531.2
    339040     10530.1
    339080     10530.1
    339120     10532.7
    339160     10533.6
    339200     10535.3
    339240     10537.2
    339280     10536.7
    339320     10538.5
    339360     10539.4
    339400       10541
    339440       10542
    339480     10542.2
    339520     10545.2
    339560     10544.7
    339600     10546.9
    339640     10550.3
    339680     10549.6
    339720     10551.5
    339760     10554.1
    339800     10555.9
    339840     10554.9
    339880     10554.8
    339920     10557.5
    339960     10558.4
    340000       10560
    340040       10562
    340080     10561.5
    340120     10563.4
    340160     10564.2
    340200     10565.7
    340240     10566.8
    340280     10566.9
    340320       10570
    340360     10569.5
    340400     10571.7
    340440     10575.1
    340480     10574.4
    340520     10576.3
    340560     10578.9
    340600     10580.7
    340640     10579.7
    340680     10579.6
    340720     10582.3
    340760     10583.2
    340800     10584.8
    340840     10586.8
    340880     10586.3
    340920     10588.2
    340960       10589
    341000     10590.5
    341040     10591.6
    341080     10591.7
    341120     10594.8
    341160     10594.4
    341200     10596.5
    341240     10599.9
    341280     10599.1
    341320     10601.1
    341360     10603.7
    341400     10605.5
    341440     10604.4
    341480     10604.3
    341520     10607.2
    341560       10608
    341600     10609.6
    341640     10611.6
    341680     10611.1
    341720       10613
    341760     10613.8
    341800     10615.3
    341840     10616.4
    341880     10616.5
    341920     10619.6
    341960     10619.2
    342000     10621.3
    342040     10624.8
    342080     10623.9
    342120     10625.9
    342160     10628.5
    342200     10630.3
    342240     10629.2
    342280     10629.1
    342320       10632
    342360     10632.8
    342400     10634.4
    342440     10636.4
    342480     10635.8
    342520     10637.7
    342560     10638.6
    342600     10640.1
    342640     10641.2
    342680     10641.3
    342720     10644.4
    342760     10644.1
    342800     10646.1
    342840     10649.5
    342880     10648.7
    342920     10650.7
    342960     10653.3
    343000     10655.2
    343040     10654.1
    343080     10653.9
    343120     10656.9
    343160     10657.6
    343200     10659.3
    343240     10661.3
    343280     10660.7
    343320     10662.6
    343360     10663.5
    343400     10664.9
    343440     10666.1
    343480     10666.1
    343520     10669.2
    343560     10668.9
    343600     10670.9
    343640     10674.4
    343680     10673.6
    343720     10675.6
    343760     10678.2
    343800     10680.1
    343840     10678.9
    343880     10678.8
    343920     10681.7
    343960     10682.5
    344000     10684.2
    344040     10686.1
    344080     10685.6
    344120     10687.5
    344160     10688.3
    344200     10689.8
    344240       10691
    344280       10691
    344320       10694
    344360     10693.7
    344400     10695.8
    344440     10699.3
    344480     10698.5
    344520     10700.5
    344560       10703
    344600       10705
    344640     10703.8
    344680     10703.7
    344720     10706.6
    344760     10707.3
    344800     10709.1
    344840       10711
    344880     10710.5
    344920     10712.3
    344960     10713.2
    345000     10714.6
    345040     10715.8
    345080     10715.8
    345120     10718.9
    345160     10718.6
    345200     10720.7
    345240     10724.2
    345280     10723.3
    345320     10725.3
    345360     10727.9
    345400     10729.8
    345440     10728.7
    345480     10728.5
    345520     10731.4
    345560     10732.2
    345600     10733.9
    345640     10735.8
    345680     10735.3
    345720     10737.1
    345760     10738.1
    345800     10739.5
    345840     10740.6
    345880     10740.7
    345920     10743.8
    345960     10743.4
    346000     10745.4
    346040       10749
    346080     10748.2
    346120     10750.2
    346160     10752.7
    346200     10754.7
    346240     10753.5
    346280     10753.3
    346320     10756.3
    346360       10757
    346400     10758.7
    346440     10760.7
    346480     10760.1
    346520       10762
    346560     10762.9
    346600     10764.3
    346640     10765.4
    346680     10765.4
    346720     10768.5
    346760     10768.2
    346800     10770.2
    346840     10773.8
    346880       10773
    346920       10775
    346960     10777.5
    347000     10779.5
    347040     10778.4
    347080     10778.1
    347120       10781
    347160     10781.8
    347200     10783.6
    347240     10785.5
    347280     10784.9
    347320     10786.8
    347360     10787.8
    347400     10789.1
    347440     10790.3
    347480     10790.3
    347520     10793.3
    347560       10793
    347600       10795
    347640     10798.7
    347680     10797.8
    347720     10799.8
    347760     10802.3
    347800     10804.3
    347840     10803.1
    347880     10802.9
    347920     10805.9
    347960     10806.6
    348000     10808.5
    348040     10810.3
    348080     10809.7
    348120     10811.6
    348160     10812.6
    348200     10813.9
    348240     10815.1
    348280     10815.1
    348320     10818.2
    348360     10817.9
    348400     10819.9
    348440     10823.5
    348480     10822.6
    348520     10824.7
    348560     10827.1
    348600     10829.1
    348640     10827.9
    348680     10827.7
    348720     10830.7
    348760     10831.3
    348800     10833.3
    348840     10835.2
    348880     10834.5
    348920     10836.4
    348960     10837.4
    349000     10838.7
    349040     10839.9
    349080     10839.9
    349120       10843
    349160     10842.7
    349200     10844.7
    349240     10848.4
    349280     10847.4
    349320     10849.5
    349360     10851.9
    349400       10854
    349440     10852.7
    349480     10852.5
    349520     10855.6
    349560     10856.2
    349600     10858.1
    349640       10860
    349680     10859.3
    349720     10861.2
    349760     10862.2
    349800     10863.5
    349840     10864.7
    349880     10864.7
    349920     10867.8
    349960     10867.5
    350000     10869.5
    350040     10873.2
    350080     10872.2
    350120     10874.3
    350160     10876.7
    350200     10878.9
    350240     10877.6
    350280     10877.4
    350320     10880.4
    350360       10881
    350400       10883
    350440     10884.8
    350480     10884.1
    350520       10886
    350560       10887
    350600     10888.3
    350640     10889.5
    350680     10889.4
    350720     10892.6
    350760     10892.3
    350800     10894.3
    350840       10898
    350880       10897
    350920       10899
    350960     10901.5
    351000     10903.6
    351040     10902.4
    351080     10902.2
    351120     10905.2
    351160     10905.7
    351200     10907.7
    351240     10909.7
    351280     10908.9
    351320     10910.9
    351360     10911.8
    351400     10913.1
    351440     10914.3
    351480     10914.3
    351520     10917.4
    351560     10917.1
    351600     10919.1
    351640     10922.9
    351680     10921.8
    351720     10923.8
    351760     10926.3
    351800     10928.4
    351840     10927.1
    351880     10926.9
    351920       10930
    351960     10930.4
    352000     10932.4
    352040     10934.5
    352080     10933.7
    352120     10935.7
    352160     10936.6
    352200     10937.9
    352240     10939.1
    352280     10939.1
    352320     10942.2
    352360     10941.9
    352400     10943.9
    352440     10947.7
    352480     10946.5
    352520     10948.6
    352560       10951
    352600     10953.2
    352640     10951.9
    352680     10951.7
    352720     10954.7
    352760     10955.2
    352800     10957.2
    352840     10959.3
    352880     10958.5
    352920     10960.4
    352960     10961.4
    353000     10962.7
    353040     10963.9
    353080     10963.9
    353120       10967
    353160     10966.7
    353200     10968.6
    353240     10972.5
    353280     10971.3
    353320     10973.3
    353360     10975.8
    353400     10977.9
    353440     10976.7
    353480     10976.5
    353520     10979.5
    353560       10980
    353600       10982
    353640       10984
    353680     10983.3
    353720     10985.2
    353760     10986.2
    353800     10987.5
    353840     10988.7
    353880     10988.7
    353920     10991.8
    353960     10991.5
    354000     10993.4
    354040     10997.3
    354080     10996.1
    354120     10998.1
    354160     11000.6
    354200     11002.8
    354240     11001.5
    354280     11001.3
    354320     11004.3
    354360     11004.8
    354400     11006.8
    354440     11008.8
    354480       11008
    354520     11009.9
    354560       11011
    354600     11012.2
    354640     11013.5
    354680     11013.4
    354720     11016.5
    354760     11016.3
    354800     11018.2
    354840     11022.2
    354880       11021
    354920       11023
    354960     11025.4
    355000     11027.6
    355040     11026.3
    355080     11026.2
    355120     11029.1
    355160     11029.6
    355200     11031.6
    355240     11033.7
    355280     11032.8
    355320     11034.8
    355360     11035.8
    355400     11037.1
    355440     11038.3
    355480     11038.2
    355520     11041.4
    355560     11041.1
    355600     11043.1
    355640     11046.9
    355680     11045.8
    355720     11047.8
    355760     11050.3
    355800     11052.4
    355840     11051.1
    355880       11051
    355920       11054
    355960     11054.4
    356000     11056.4
    356040     11058.5
    356080     11057.6
    356120     11059.6
    356160     11060.7
    356200     11061.9
    356240     11063.1
    356280       11063
    356320     11066.2
    356360     11065.9
    356400     11067.9
    356440     11071.7
    356480     11070.6
    356520     11072.6
    356560     11075.1
    356600     11077.3
    356640     11075.9
    356680     11075.9
    356720     11078.8
    356760     11079.3
    356800     11081.2
    356840     11083.3
    356880     11082.4
    356920     11084.4
    356960     11085.5
    357000     11086.7
    357040     11087.9
    357080     11087.8
    357120       11091
    357160     11090.8
    357200     11092.6
    357240     11096.6
    357280     11095.4
    357320     11097.4
    357360       11100
    357400     11102.1
    357440     11100.7
    357480     11100.7
    357520     11103.5
    357560     11104.1
    357600     11106.1
    357640     11108.2
    357680     11107.3
    357720     11109.3
    357760     11110.3
    357800     11111.6
    357840     11112.8
    357880     11112.7
    357920     11115.8
    357960     11115.6
    358000     11117.5
    358040     11121.5
    358080     11120.2
    358120     11122.3
    358160     11124.7
    358200     11126.9
    358240     11125.5
    358280     11125.6
    358320     11128.4
    358360     11128.9
    358400     11130.9
    358440       11133
    358480     11132.1
    358520     11134.1
    358560     11135.1
    358600     11136.5
    358640     11137.6
    358680     11137.4
    358720     11140.7
    358760     11140.5
    358800     11142.2
    358840     11146.4
    358880     11145.1
    358920     11147.1
    358960     11149.6
    359000     11151.7
    359040     11150.5
    359080     11150.4
    359120     11153.2
    359160     11153.7
    359200     11155.8
    359240     11157.8
    359280     11156.9
    359320       11159
    359360     11159.9
    359400     11161.3
    359440     11162.5
    359480     11162.3
    359520     11165.5
    359560     11165.4
    359600     11167.1
    359640     11171.2
    359680     11169.9
    359720     11171.9
    359760     11174.4
    359800     11176.5
    359840     11175.2
    359880     11175.3
    359920       11178
    359960     11178.6
    360000     11180.6
    360040     11182.6
    360080     11181.7
    360120     11183.8
    360160     11184.8
    360200     11186.1
    360240     11187.3
    360280     11187.1
    360320     11190.4
    360360     11190.2
    360400       11192
    360440       11196
    360480     11194.8
    360520     11196.8
    360560     11199.2
    360600     11201.3
    360640       11200
    360680     11200.1
    360720     11202.9
    360760     11203.4
    360800     11205.4
    360840     11207.5
    360880     11206.6
    360920     11208.6
    360960     11209.6
    361000     11210.9
    361040     11212.1
    361080       11212
    361120     11215.2
    361160       11215
    361200     11216.8
    361240     11220.8
    361280     11219.6
    361320     11221.6
    361360       11224
    361400     11226.2
    361440     11224.8
    361480     11224.9
    361520     11227.7
    361560     11228.2
    361600     11230.2
    361640     11232.3
    361680     11231.4
    361720     11233.5
    361760     11234.5
    361800     11235.7
    361840       11237
    361880     11236.8
    361920     11240.1
    361960     11239.8
    362000     11241.6
    362040     11245.6
    362080     11244.4
    362120     11246.4
    362160     11248.9
    362200     11251.1
    362240     11249.6
    362280     11249.7
    362320     11252.5
    362360     11253.1
    362400       11255
    362440     11257.1
    362480     11256.2
    362520     11258.4
    362560     11259.3
    362600     11260.6
    362640     11261.9
    362680     11261.6
    362720       11265
    362760     11264.7
    362800     11266.5
    362840     11270.5
    362880     11269.3
    362920     11271.2
    362960     11273.8
    363000     11275.9
    363040     11274.5
    363080     11274.5
    363120     11277.4
    363160     11277.9
    363200     11279.9
    363240       11282
    363280       11281
    363320     11283.3
    363360     11284.2
    363400     11285.5
    363440     11286.7
    363480     11286.5
    363520     11289.8
    363560     11289.6
    363600     11291.3
    363640     11295.4
    363680     11294.2
    363720     11296.1
    363760     11298.7
    363800     11300.8
    363840     11299.4
    363880     11299.3
    363920     11302.2
    363960     11302.7
    364000     11304.8
    364040     11306.8
    364080     11305.9
    364120     11308.1
    364160       11309
    364200     11310.3
    364240     11311.6
    364280     11311.3
    364320     11314.6
    364360     11314.5
    364400     11316.2
    364440     11320.3
    364480     11319.1
    364520       11321
    364560     11323.6
    364600     11325.7
    364640     11324.2
    364680     11324.2
    364720       11327
    364760     11327.7
    364800     11329.6
    364840     11331.7
    364880     11330.7
    364920       11333
    364960     11333.8
    365000     11335.2
    365040     11336.3
    365080     11336.2
    365120     11339.4
    365160     11339.5
    365200       11341
    365240     11345.1
    365280       11344
    365320     11345.8
    365360     11348.5
    365400     11350.5
    365440       11349
    365480     11349.1
    365520     11351.9
    365560     11352.5
    365600     11354.4
    365640     11356.5
    365680     11355.6
    365720     11357.9
    365760     11358.7
    365800     11359.9
    365840     11361.2
    365880     11361.1
    365920     11364.3
    365960     11364.3
    366000     11365.9
    366040     11369.9
    366080     11368.8
    366120     11370.7
    366160     11373.4
    366200     11375.4
    366240     11373.9
    366280       11374
    366320     11376.8
    366360     11377.3
    366400     11379.3
    366440     11381.4
    366480     11380.4
    366520     11382.8
    366560     11383.6
    366600     11384.8
    366640     11386.1
    366680       11386
    366720     11389.2
    366760     11389.2
    366800     11390.9
    366840     11394.8
    366880     11393.7
    366920     11395.7
    366960     11398.3
    367000     11400.3
    367040     11398.8
    367080     11398.9
    367120     11401.7
    367160     11402.2
    367200     11404.2
    367240     11406.3
    367280     11405.3
    367320     11407.7
    367360     11408.5
    367400     11409.7
    367440       11411
    367480     11410.8
    367520     11414.1
    367560     11414.1
    367600     11415.7
    367640     11419.6
    367680     11418.6
    367720     11420.5
    367760     11423.2
    367800     11425.1
    367840     11423.6
    367880     11423.8
    367920     11426.6
    367960     11427.1
    368000       11429
    368040     11431.1
    368080     11430.2
    368120     11432.5
    368160     11433.4
    368200     11434.4
    368240     11435.9
    368280     11435.7
    368320     11438.9
    368360       11439
    368400     11440.5
    368440     11444.5
    368480     11443.4
    368520     11445.5
    368560     11448.1
    368600       11450
    368640     11448.5
    368680     11448.7
    368720     11451.5
    368760     11451.9
    368800     11453.8
    368840       11456
    368880     11455.1
    368920     11457.4
    368960     11458.2
    369000     11459.3
    369040     11460.8
    369080     11460.6
    369120     11463.8
    369160     11463.9
    369200     11465.4
    369240     11469.3
    369280     11468.3
    369320     11470.4
    369360     11472.9
    369400     11474.9
    369440     11473.3
    369480     11473.5
    369520     11476.3
    369560     11476.8
    369600     11478.7
    369640     11480.9
    369680     11479.9
    369720     11482.3
    369760     11483.1
    369800     11484.2
    369840     11485.7
    369880     11485.5
    369920     11488.7
    369960     11488.8
    370000     11490.2
    370040     11494.1
    370080     11493.3
    370120     11495.2
    370160     11497.7
    370200     11499.7
    370240     11498.2
    370280     11498.4
    370320     11501.2
    370360     11501.6
    370400     11503.6
    370440     11505.6
    370480     11504.8
    370520     11507.1
    370560     11507.9
    370600       11509
    370640     11510.6
    370680     11510.3
    370720     11513.6
    370760     11513.5
    370800       11515
    370840       11519
    370880     11518.1
    370920     11520.1
    370960     11522.5
    371000     11524.6
    371040       11523
    371080     11523.3
    371120     11525.9
    371160     11526.5
    371200     11528.4
    371240     11530.5
    371280     11529.6
    371320       11532
    371360     11532.8
    371400       11534
    371440     11535.5
    371480     11535.1
    371520     11538.5
    371560     11538.4
    371600     11539.9
    371640     11543.8
    371680     11542.9
    371720       11545
    371760     11547.4
    371800     11549.5
    371840     11547.9
    371880     11548.1
    371920     11550.8
    371960     11551.4
    372000     11553.3
    372040     11555.4
    372080     11554.5
    372120       11557
    372160     11557.6
    372200     11558.9
    372240     11560.4
    372280       11560
    372320     11563.4
    372360     11563.3
    372400     11564.8
    372440     11568.8
    372480     11567.8
    372520     11569.9
    372560     11572.3
    372600     11574.4
    372640     11572.8
    372680     11572.9
    372720     11575.7
    372760     11576.3
    372800     11578.2
    372840     11580.3
    372880     11579.3
    372920     11581.9
    372960     11582.5
    373000     11583.8
    373040     11585.2
    373080     11584.8
    373120     11588.2
    373160     11588.2
    373200     11589.7
    373240     11593.6
    373280     11592.7
    373320     11594.8
    373360     11597.2
    373400     11599.3
    373440     11597.6
    373480     11597.8
    373520     11600.6
    373560     11601.1
    373600     11603.1
    373640     11605.2
    373680     11604.2
    373720     11606.7
    373760     11607.4
    373800     11608.7
    373840     11610.1
    373880     11609.7
    373920     11613.1
    373960     11613.1
    374000     11614.5
    374040     11618.5
    374080     11617.5
    374120     11619.6
    374160     11622.1
    374200     11624.1
    374240     11622.4
    374280     11622.7
    374320     11625.5
    374360     11625.9
    374400     11627.9
    374440       11630
    374480       11629
    374520     11631.6
    374560     11632.2
    374600     11633.5
    374640     11634.9
    374680     11634.6
    374720       11638
    374760       11638
    374800     11639.4
    374840     11643.4
    374880     11642.5
    374920     11644.5
    374960     11646.9
    375000       11649
    375040     11647.3
    375080     11647.5
    375120     11650.4
    375160     11650.7
    375200     11652.9
    375240     11654.9
    375280     11653.9
    375320     11656.4
    375360     11657.1
    375400     11658.4
    375440     11659.8
    375480     11659.4
    375520     11662.9
    375560     11662.9
    375600     11664.3
    375640     11668.3
    375680     11667.3
    375720     11669.3
    375760     11671.7
    375800     11673.9
    375840     11672.2
    375880     11672.4
    375920     11675.2
    375960     11675.6
    376000     11677.7
    376040     11679.8
    376080     11678.9
    376120     11681.4
    376160       11682
    376200     11683.3
    376240     11684.7
    376280     11684.3
    376320     11687.8
    376360     11687.9
    376400     11689.3
    376440     11693.2
    376480     11692.2
    376520     11694.1
    376560     11696.6
    376600     11698.8
    376640     11697.1
    376680     11697.2
    376720     11700.1
    376760     11700.5
    376800     11702.6
    376840     11704.6
    376880     11703.7
    376920     11706.3
    376960     11706.9
    377000     11708.1
    377040     11709.5
    377080     11709.1
    377120     11712.6
    377160     11712.6
    377200     11714.2
    377240     11718.1
    377280     11717.1
    377320       11719
    377360     11721.5
    377400     11723.6
    377440       11722
    377480     11722.1
    377520     11724.9
    377560     11725.4
    377600     11727.5
    377640     11729.5
    377680     11728.5
    377720     11731.1
    377760     11731.7
    377800       11733
    377840     11734.3
    377880       11734
    377920     11737.5
    377960     11737.5
    378000       11739
    378040       11743
    378080       11742
    378120     11743.9
    378160     11746.5
    378200     11748.6
    378240     11746.9
    378280     11746.9
    378320     11749.7
    378360     11750.2
    378400     11752.4
    378440     11754.3
    378480     11753.3
    378520     11755.9
    378560     11756.5
    378600     11757.9
    378640     11759.2
    378680     11758.9
    378720     11762.3
    378760     11762.3
    378800     11763.8
    378840     11767.7
    378880     11766.8
    378920     11768.7
    378960     11771.3
    379000     11773.4
    379040     11771.8
    379080     11771.8
    379120     11774.5
    379160       11775
    379200     11777.1
    379240     11779.2
    379280     11778.1
    379320     11780.7
    379360     11781.4
    379400     11782.7
    379440       11784
    379480     11783.6
    379520     11787.1
    379560     11787.1
    379600     11788.5
    379640     11792.6
    379680     11791.5
    379720     11793.5
    379760     11796.1
    379800     11798.2
    379840     11796.6
    379880     11796.5
    379920     11799.3
    379960     11799.8
    380000     11801.9
    380040     11803.9
    380080     11802.9
    380120     11805.5
    380160     11806.2
    380200     11807.4
    380240     11808.8
    380280     11808.4
    380320     11811.9
    380360       11812
    380400     11813.4
    380440     11817.4
    380480     11816.3
    380520     11818.3
    380560     11820.9
    380600       11823
    380640     11821.3
    380680     11821.3
    380720     11824.1
    380760     11824.6
    380800     11826.7
    380840     11828.7
    380880     11827.7
    380920     11830.3
    380960       11831
    381000     11832.3
    381040     11833.5
    381080     11833.1
    381120     11836.8
    381160     11836.8
    381200     11838.2
    381240     11842.2
    381280     11841.2
    381320     11843.2
    381360     11845.8
    381400     11847.8
    381440     11846.2
    381480     11846.2
    381520       11849
    381560     11849.4
    381600     11851.5
    381640     11853.5
    381680     11852.6
    381720     11855.2
    381760     11855.9
    381800     11857.1
    381840     11858.5
    381880       11858
    381920     11861.7
    381960     11861.7
    382000     11863.1
    382040       11867
    382080       11866
    382120     11868.1
    382160     11870.5
    382200     11872.6
    382240       11871
    382280     11871.1
    382320     11873.9
    382360     11874.3
    382400     11876.4
    382440     11878.4
    382480     11877.4
    382520       11880
    382560     11880.7
    382600       11882
    382640     11883.3
    382680     11882.9
    382720     11886.6
    382760     11886.6
    382800     11887.9
    382840     11891.9
    382880     11890.9
    382920     11892.8
    382960     11895.5
    383000     11897.4
    383040     11895.8
    383080     11895.9
    383120     11898.7
    383160     11899.1
    383200     11901.2
    383240     11903.2
    383280     11902.3
    383320     11904.8
    383360     11905.5
    383400     11906.8
    383440     11908.2
    383480     11907.7
    383520     11911.4
    383560     11911.4
    383600     11912.8
    383640     11916.7
    383680     11915.7
    383720     11917.7
    383760     11920.3
    383800     11922.2
    383840     11920.6
    383880     11920.8
    383920     11923.5
    383960     11923.9
    384000     11926.1
    384040       11928
    384080     11927.1
    384120     11929.7
    384160     11930.4
    384200     11931.6
    384240       11933
    384280     11932.5
    384320     11936.3
    384360     11936.1
    384400     11937.6
    384440     11941.6
    384480     11940.6
    384520     11942.5
    384560     11945.2
    384600     11947.1
    384640     11945.5
    384680     11945.7
    384720     11948.4
    384760     11948.8
    384800     11950.9
    384840     11952.9
    384880     11951.9
    384920     11954.6
    384960     11955.2
    385000     11956.6
    385040     11957.9
    385080     11957.4
    385120       11961
    385160       11961
    385200     11962.5
    385240     11966.4
    385280     11965.4
    385320     11967.4
    385360       11970
    385400     11971.9
    385440     11970.3
    385480     11970.6
    385520     11973.2
    385560     11973.6
    385600     11975.7
    385640     11977.7
    385680     11976.7
    385720     11979.4
    385760       11980
    385800     11981.4
    385840     11982.7
    385880     11982.1
    385920     11985.8
    385960     11985.8
    386000     11987.3
    386040     11991.2
    386080     11990.2
    386120     11992.2
    386160     11994.9
    386200     11996.7
    386240     11995.1
    386280     11995.4
    386320       11998
    386360     11998.4
    386400     12000.5
    386440     12002.5
    386480     12001.5
    386520     12004.2
    386560     12004.8
    386600     12006.2
    386640     12007.4
    386680     12006.9
    386720     12010.5
    386760     12010.6
    386800       12012
    386840       12016
    386880       12015
    386920     12016.9
    386960     12019.7
    387000     12021.5
    387040     12019.8
    387080     12020.2
    387120     12022.8
    387160     12023.2
    387200     12025.3
    387240     12027.3
    387280     12026.3
    387320       12029
    387360     12029.5
    387400       12031
    387440     12032.2
    387480     12031.7
    387520     12035.3
    387560     12035.4
    387600     12036.8
    387640     12040.7
    387680     12039.8
    387720     12041.6
    387760     12044.5
    387800     12046.3
    387840     12044.6
    387880       12045
    387920     12047.5
    387960     12047.9
    388000     12050.1
    388040     12052.1
    388080     12051.1
    388120     12053.7
    388160     12054.2
    388200     12055.7
    388240     12056.9
    388280     12056.4
    388320       12060
    388360     12060.2
    388400     12061.5
    388440     12065.5
    388480     12064.5
    388520     12066.4
    388560     12069.2
    388600     12070.9
    388640     12069.3
    388680     12069.7
    388720     12072.3
    388760     12072.7
    388800     12074.8
    388840     12076.8
    388880     12075.8
    388920     12078.4
    388960       12079
    389000     12080.5
    389040     12081.7
    389080     12081.2
    389120     12084.9
    389160     12084.9
    389200     12086.2
    389240     12090.2
    389280     12089.3
    389320     12091.1
    389360     12093.9
    389400     12095.7
    389440       12094
    389480     12094.5
    389520       12097
    389560     12097.4
    389600     12099.6
    389640     12101.6
    389680     12100.5
    389720     12103.3
    389760     12103.7
    389800     12105.2
    389840     12106.5
    389880       12106
    389920     12109.6
    389960     12109.6
    390000       12111
    390040       12115
    390080       12114
    390120     12115.9
    390160     12118.7
    390200     12120.5
    390240     12118.7
    390280     12119.2
    390320     12121.8
    390360     12122.2
    390400     12124.4
    390440     12126.3
    390480     12125.3
    390520       12128
    390560     12128.5
    390600     12130.1
    390640     12131.2
    390680     12130.7
    390720     12134.4
    390760     12134.3
    390800     12135.8
    390840     12139.8
    390880     12138.8
    390920     12140.6
    390960     12143.5
    391000     12145.2
    391040     12143.5
    391080     12144.1
    391120     12146.6
    391160     12146.9
    391200     12149.1
    391240     12151.1
    391280     12150.1
    391320     12152.8
    391360     12153.3
    391400       12155
    391440     12155.9
    391480     12155.5
    391520     12159.1
    391560     12159.1
    391600     12160.5
    391640     12164.6
    391680     12163.5
    391720     12165.4
    391760     12168.3
    391800       12170
    391840     12168.4
    391880     12168.8
    391920     12171.4
    391960     12171.8
    392000     12173.9
    392040     12175.9
    392080     12174.9
    392120     12177.7
    392160     12178.2
    392200     12179.8
    392240     12180.7
    392280     12180.3
    392320     12183.9
    392360       12184
    392400     12185.3
    392440     12189.4
    392480     12188.3
    392520     12190.2
    392560       12193
    392600     12194.8
    392640     12193.2
    392680     12193.6
    392720     12196.1
    392760     12196.7
    392800     12198.7
    392840     12200.7
    392880     12199.7
    392920     12202.4
    392960     12202.9
    393000     12204.5
    393040     12205.4
    393080     12205.1
    393120     12208.7
    393160     12208.7
    393200     12210.2
    393240     12214.1
    393280     12213.2
    393320     12214.9
    393360     12217.8
    393400     12219.6
    393440       12218
    393480     12218.4
    393520       12221
    393560     12221.4
    393600     12223.5
    393640     12225.4
    393680     12224.5
    393720     12227.2
    393760     12227.7
    393800     12229.3
    393840     12230.2
    393880     12229.9
    393920     12233.5
    393960     12233.5
    394000     12234.9
    394040     12238.9
    394080       12238
    394120     12239.7
    394160     12242.6
    394200     12244.4
    394240     12242.7
    394280     12243.2
    394320     12245.8
    394360     12246.2
    394400     12248.2
    394440     12250.2
    394480     12249.2
    394520       12252
    394560     12252.5
    394600       12254
    394640       12255
    394680     12254.6
    394720     12258.2
    394760     12258.3
    394800     12259.7
    394840     12263.6
    394880     12262.7
    394920     12264.5
    394960     12267.4
    395000     12269.2
    395040     12267.5
    395080       12268
    395120     12270.6
    395160     12270.9
    395200       12273
    395240       12275
    395280     12273.9
    395320     12276.8
    395360     12277.2
    395400     12278.7
    395440     12279.7
    395480     12279.4
    395520       12283
    395560       12283
    395600     12284.4
    395640     12288.4
    395680     12287.4
    395720     12289.2
    395760     12292.2
    395800     12293.8
    395840     12292.2
    395880     12292.7
    395920     12295.4
    395960     12295.7
    396000     12297.7
    396040     12299.7
    396080     12298.6
    396120     12301.6
    396160     12301.9
    396200     12303.4
    396240     12304.4
    396280     12304.1
    396320     12307.8
    396360     12307.7
    396400     12309.2
    396440     12313.1
    396480     12312.1
    396520     12313.9
    396560     12316.9
    396600     12318.5
    396640     12316.9
    396680     12317.4
    396720     12320.1
    396760     12320.4
    396800     12322.4
    396840     12324.4
    396880     12323.3
    396920     12326.3
    396960     12326.7
    397000     12328.1
    397040     12329.1
    397080     12328.9
    397120     12332.5
    397160     12332.3
    397200       12334
    397240     12337.8
    397280     12336.9
    397320     12338.6
    397360     12341.6
    397400     12343.3
    397440     12341.6
    397480     12342.2
    397520     12344.8
    397560     12345.1
    397600     12347.1
    397640     12349.2
    397680     12348.1
    397720       12351
    397760     12351.4
    397800     12352.8
    397840     12353.8
    397880     12353.6
    397920     12357.2
    397960     12357.1
    398000     12358.7
    398040     12362.6
    398080     12361.7
    398120     12363.3
    398160     12366.3
    398200       12368
    398240     12366.3
    398280     12366.9
    398320     12369.6
    398360     12369.8
    398400     12371.8
    398440     12373.9
    398480     12372.8
    398520     12375.6
    398560       12376
    398600     12377.5
    398640     12378.5
    398680     12378.3
    398720     12381.9
    398760     12381.8
    398800     12383.3
    398840     12387.3
    398880     12386.4
    398920     12388.1
    398960       12391
    399000     12392.7
    399040       12391
    399080     12391.7
    399120     12394.2
    399160     12394.6
    399200     12396.5
    399240     12398.5
    399280     12397.5
    399320     12400.4
    399360     12400.8
    399400     12402.2
    399440     12403.2
    399480     12403.1
    399520     12406.6
    399560     12406.5
    399600       12408
    399640     12412.1
    399680     12411.2
    399720     12412.7
    399760     12415.6
    399800     12417.4
    399840     12415.7
    399880     12416.3
    399920     12418.9
    399960     12419.3
    400000     12421.1
    400040     12423.3
    400080     12422.2
    400120     12425.1
    400160     12425.4
    400200     12426.8
    400240     12427.9
    400280     12427.7
    400320     12431.3
    400360     12431.2
    400400     12432.7
    400440     12436.8
    400480     12435.8
    400520     12437.4
    400560     12440.3
    400600     12442.1
    400640     12440.3
    400680       12441
    400720     12443.6
    400760     12443.9
    400800     12445.8
    400840     12447.9
    400880     12446.9
    400920     12449.8
    400960     12450.1
    401000     12451.5
    401040     12452.6
    401080     12452.4
    401120       12456
    401160       12456
    401200     12457.3
    401240     12461.5
    401280     12460.5
    401320     12462.1
    401360       12465
    401400     12466.7
    401440       12465
    401480     12465.7
    401520     12468.3
    401560     12468.6
    401600     12470.5
    401640     12472.6
    401680     12471.6
    401720     12474.5
    401760     12474.9
    401800     12476.2
    401840     12477.3
    401880     12477.2
    401920     12480.7
    401960     12480.7
    402000     12482.2
    402040     12486.2
    402080     12485.2
    402120     12486.8
    402160     12489.7
    402200     12491.4
    402240     12489.7
    402280     12490.4
    402320       12493
    402360     12493.3
    402400     12495.2
    402440     12497.3
    402480     12496.2
    402520     12499.2
    402560     12499.6
    402600       12501
    402640     12502.1
    402680     12501.9
    402720     12505.4
    402760     12505.4
    402800     12506.9
    402840     12510.9
    402880     12509.8
    402920     12511.5
    402960     12514.4
    403000     12516.1
    403040     12514.4
    403080     12515.1
    403120     12517.7
    403160       12518
    403200     12519.8
    403240       12522
    403280     12520.9
    403320       12524
    403360     12524.4
    403400     12525.7
    403440     12526.8
    403480     12526.6
    403520     12530.2
    403560     12530.1
    403600     12531.5
    403640     12535.6
    403680     12534.5
    403720     12536.2
    403760     12539.1
    403800     12540.8
    403840     12539.1
    403880     12539.8
    403920     12542.4
    403960     12542.7
    404000     12544.6
    404040     12546.7
    404080     12545.6
    404120     12548.7
    404160       12549
    404200     12550.3
    404240     12551.4
    404280     12551.4
    404320     12554.7
    404360     12554.8
    404400     12556.2
    404440     12560.3
    404480     12559.3
    404520     12560.8
    404560     12563.8
    404600     12565.5
    404640     12563.8
    404680     12564.4
    404720     12567.1
    404760     12567.3
    404800     12569.3
    404840     12571.4
    404880     12570.2
    404920     12573.4
    404960     12573.6
    405000     12575.1
    405040     12576.1
    405080       12576
    405120     12579.4
    405160     12579.4
    405200     12580.9
    405240       12585
    405280       12584
    405320     12585.5
    405360     12588.6
    405400     12590.2
    405440     12588.5
    405480     12589.1
    405520     12591.8
    405560       12592
    405600       12594
    405640       12596
    405680     12594.9
    405720       12598
    405760     12598.3
    405800     12599.8
    405840     12600.8
    405880     12600.7
    405920     12604.1
    405960     12604.1
    406000     12605.5
    406040     12609.6
    406080     12608.7
    406120     12610.2
    406160     12613.2
    406200       12615
    406240     12613.2
    406280     12613.9
    406320     12616.5
    406360     12616.7
    406400     12618.7
    406440     12620.7
    406480     12619.6
    406520     12622.7
    406560     12622.9
    406600     12624.5
    406640     12625.4
    406680     12625.4
    406720     12628.8
    406760     12628.7
    406800     12630.2
    406840     12634.4
    406880     12633.4
    406920     12634.9
    406960       12638
    407000     12639.7
    407040     12637.8
    407080     12638.5
    407120     12641.2
    407160     12641.4
    407200     12643.4
    407240     12645.3
    407280     12644.3
    407320     12647.4
    407360     12647.6
    407400     12649.2
    407440     12650.2
    407480     12650.1
    407520     12653.5
    407560     12653.5
    407600     12654.9
    407640     12659.2
    407680     12658.1
    407720     12659.6
    407760     12662.7
    407800     12664.4
    407840     12662.6
    407880     12663.3
    407920     12665.9
    407960     12666.1
    408000     12668.3
    408040       12670
    408080     12668.9
    408120     12672.1
    408160     12672.3
    408200       12674
    408240       12675
    408280     12674.8
    408320     12678.2
    408360     12678.2
    408400     12679.7
    408440     12683.9
    408480     12682.8
    408520     12684.4
    408560     12687.5
    408600     12689.3
    408640     12687.4
    408680       12688
    408720     12690.8
    408760     12690.9
    408800       12693
    408840     12694.8
    408880     12693.7
    408920     12696.8
    408960       12697
    409000     12698.7
    409040     12699.7
    409080     12699.6
    409120     12702.9
    409160       12703
    409200     12704.5
    409240     12708.7
    409280     12707.6
    409320     12709.1
    409360     12712.2
    409400       12714
    409440     12712.2
    409480     12712.8
    409520     12715.5
    409560     12715.6
    409600     12717.7
    409640     12719.6
    409680     12718.5
    409720     12721.5
    409760     12721.8
    409800     12723.4
    409840     12724.4
    409880     12724.4
    409920     12727.7
    409960     12727.7
    410000     12729.3
    410040     12733.5
    410080     12732.3
    410120     12733.8
    410160       12737
    410200     12738.8
    410240       12737
    410280     12737.5
    410320     12740.3
    410360     12740.3
    410400     12742.4
    410440     12744.3
    410480     12743.2
    410520     12746.3
    410560     12746.5
    410600     12748.2
    410640     12749.2
    410680     12749.1
    410720     12752.5
    410760     12752.4
    410800     12754.1
    410840     12758.2
    410880     12757.1
    410920     12758.5
    410960     12761.7
    411000     12763.5
    411040     12761.7
    411080     12762.2
    411120       12765
    411160     12765.1
    411200     12767.1
    411240       12769
    411280     12767.9
    411320       12771
    411360     12771.2
    411400     12772.9
    411440     12773.9
    411480     12773.8
    411520     12777.2
    411560     12777.1
    411600     12778.9
    411640     12782.9
    411680     12781.8
    411720     12783.3
    411760     12786.5
    411800     12788.2
    411840     12786.4
    411880     12786.9
    411920     12789.8
    411960     12789.9
    412000     12791.8
    412040     12793.8
    412080     12792.7
    412120     12795.8
    412160     12795.9
    412200     12797.6
    412240     12798.7
    412280     12798.5
    412320       12802
    412360     12801.9
    412400     12803.6
    412440     12807.6
    412480     12806.5
    412520     12808.1
    412560     12811.2
    412600       12813
    412640     12811.2
    412680     12811.7
    412720     12814.5
    412760     12814.6
    412800     12816.6
    412840     12818.5
    412880     12817.5
    412920     12820.6
    412960     12820.6
    413000     12822.3
    413040     12823.5
    413080     12823.2
    413120     12826.8
    413160     12826.6
    413200     12828.3
    413240     12832.4
    413280     12831.4
    413320     12832.8
    413360     12835.9
    413400     12837.6
    413440       12836
    413480     12836.5
    413520     12839.3
    413560     12839.3
    413600     12841.3
    413640     12843.2
    413680     12842.2
    413720     12845.3
    413760     12845.3
    413800       12847
    413840     12848.2
    413880     12847.9
    413920     12851.5
    413960     12851.3
    414000     12852.9
    414040     12857.1
    414080       12856
    414120     12857.5
    414160     12860.6
    414200     12862.3
    414240     12860.7
    414280     12861.1
    414320       12864
    414360       12864
    414400       12866
    414440     12867.9
    414480     12866.9
    414520       12870
    414560       12870
    414600     12871.8
    414640       12873
    414680     12872.7
    414720     12876.2
    414760     12876.1
    414800     12877.6
    414840     12881.9
    414880     12880.7
    414920     12882.2
    414960     12885.2
    415000       12887
    415040     12885.4
    415080     12885.8
    415120     12888.8
    415160     12888.8
    415200     12890.8
    415240     12892.7
    415280     12891.7
    415320     12894.8
    415360     12894.8
    415400     12896.6
    415440     12897.7
    415480     12897.5
    415520       12901
    415560     12900.9
    415600     12902.4
    415640     12906.6
    415680     12905.5
    415720     12906.9
    415760       12910
    415800     12911.8
    415840     12910.1
    415880     12910.5
    415920     12913.6
    415960     12913.6
    416000     12915.5
    416040     12917.4
    416080     12916.4
    416120     12919.5
    416160     12919.5
    416200     12921.3
    416240     12922.5
    416280     12922.3
    416320     12925.7
    416360     12925.7
    416400     12927.1
    416440     12931.3
    416480     12930.3
    416520     12931.6
    416560     12934.7
    416600     12936.6
    416640     12934.9
    416680     12935.3
    416720     12938.3
    416760     12938.3
    416800     12940.3
    416840     12942.1
    416880     12941.1
    416920     12944.2
    416960     12944.2
    417000       12946
    417040     12947.3
    417080       12947
    417120     12950.4
    417160     12950.4
    417200     12951.8
    417240     12956.1
    417280       12955
    417320     12956.4
    417360     12959.4
    417400     12961.3
    417440     12959.6
    417480       12960
    417520       12963
    417560       12963
    417600     12964.9
    417640     12966.9
    417680     12965.8
    417720     12968.9
    417760       12969
    417800     12970.7
    417840     12971.9
    417880     12971.7
    417920     12975.1
    417960     12975.1
    418000     12976.5
    418040     12980.8
    418080     12979.6
    418120     12981.1
    418160       12984
    418200       12986
    418240     12984.4
    418280     12984.7
    418320     12987.7
    418360     12987.7
    418400     12989.6
    418440     12991.6
    418480     12990.5
    418520     12993.6
    418560     12993.7
    418600     12995.5
    418640     12996.6
    418680     12996.4
    418720     12999.8
    418760     12999.8
    418800     13001.2
    418840     13005.5
    418880     13004.4
    418920     13005.8
    418960     13008.7
    419000     13010.7
    419040     13009.1
    419080     13009.4
    419120     13012.4
    419160     13012.5
    419200     13014.2
    419240     13016.3
    419280     13015.2
    419320     13018.3
    419360     13018.4
    419400     13020.3
    419440     13021.4
    419480     13021.1
    419520     13024.5
    419560     13024.6
    419600       13026
    419640     13030.2
    419680     13029.1
    419720     13030.6
    419760     13033.5
    419800     13035.5
    419840     13033.9
    419880     13034.2
    419920     13037.1
    419960     13037.3
    420000     13038.9
    420040     13041.1
    420080     13040.1
    420120     13043.1
    420160     13043.2
    420200     13045.2
    420240     13046.2
    420280     13045.9
    420320     13049.3
    420360     13049.3
    420400     13050.8
    420440       13055
    420480       13054
    420520     13055.4
    420560     13058.3
    420600     13060.3
    420640     13058.7
    420680     13058.9
    420720     13061.9
    420760     13062.1
    420800     13063.7
    420840     13065.8
    420880     13064.9
    420920       13068
    420960       13068
    421000     13069.9
    421040       13071
    421080     13070.7
    421120     13074.1
    421160     13074.1
    421200     13075.5
    421240     13079.9
    421280     13078.8
    421320     13080.2
    421360     13083.1
    421400     13085.1
    421440     13083.5
    421480     13083.8
    421520     13086.8
    421560     13086.9
    421600     13088.6
    421640     13090.6
    421680     13089.8
    421720     13092.9
    421760     13092.8
    421800     13094.8
    421840     13095.8
    421880     13095.6
    421920       13099
    421960     13098.9
    422000     13100.2
    422040     13104.7
    422080     13103.6
    422120     13105.1
    422160       13108
    422200       13110
    422240     13108.4
    422280     13108.6
    422320     13111.7
    422360     13111.7
    422400     13113.4
    422440     13115.5
    422480     13114.5
    422520     13117.8
    422560     13117.7
    422600     13119.7
    422640     13120.7
    422680     13120.5
    422720     13123.8
    422760     13123.7
    422800       13125
    422840     13129.5
    422880     13128.5
    422920     13129.9
    422960     13132.8
    423000     13134.8
    423040     13133.2
    423080     13133.5
    423120     13136.6
    423160     13136.6
    423200     13138.3
    423240     13140.3
    423280     13139.4
    423320     13142.7
    423360     13142.5
    423400     13144.6
    423440     13145.7
    423480     13145.3
    423520     13148.7
    423560     13148.5
    423600     13149.9
    423640     13154.4
    423680     13153.5
    423720     13154.8
    423760     13157.7
    423800     13159.7
    423840       13158
    423880     13158.4
    423920     13161.4
    423960     13161.4
    424000     13163.1
    424040     13165.2
    424080     13164.3
    424120     13167.6
    424160     13167.4
    424200     13169.5
    424240     13170.5
    424280     13170.1
    424320     13173.6
    424360     13173.4
    424400     13174.8
    424440     13179.4
    424480     13178.4
    424520     13179.7
    424560     13182.5
    424600     13184.6
    424640     13182.9
    424680     13183.3
    424720     13186.3
    424760     13186.2
    424800       13188
    424840     13190.1
    424880     13189.2
    424920     13192.4
    424960     13192.3
    425000     13194.4
    425040     13195.3
    425080       13195
    425120     13198.4
    425160     13198.3
    425200     13199.7
    425240     13204.3
    425280     13203.3
    425320     13204.6
    425360     13207.4
    425400     13209.5
    425440     13207.8
    425480     13208.2
    425520     13211.2
    425560     13211.1
    425600     13212.9
    425640     13215.1
    425680     13214.1
    425720     13217.3
    425760     13217.1
    425800     13219.3
    425840     13220.3
    425880       13220
    425920     13223.4
    425960     13223.2
    426000     13224.6
    426040     13229.3
    426080     13228.2
    426120     13229.6
    426160     13232.4
    426200     13234.4
    426240     13232.7
    426280     13233.1
    426320     13236.2
    426360       13236
    426400     13237.8
    426440       13240
    426480     13239.1
    426520     13242.2
    426560     13242.1
    426600     13244.2
    426640     13245.2
    426680       13245
    426720     13248.3
    426760     13248.1
    426800     13249.6
    426840     13254.2
    426880     13253.1
    426920     13254.6
    426960     13257.3
    427000     13259.4
    427040     13257.6
    427080       13258
    427120     13261.1
    427160       13261
    427200     13262.8
    427240       13265
    427280     13263.9
    427320     13267.2
    427360     13266.9
    427400     13269.1
    427440     13270.1
    427480     13269.9
    427520     13273.2
    427560     13273.1
    427600     13274.5
    427640     13279.2
    427680     13278.1
    427720     13279.6
    427760     13282.3
    427800     13284.3
    427840     13282.5
    427880     13282.9
    427920       13286
    427960     13285.9
    428000     13287.7
    428040     13289.9
    428080     13288.9
    428120     13292.2
    428160       13292
    428200       13294
    428240     13295.1
    428280     13294.9
    428320     13298.2
    428360       13298
    428400     13299.5
    428440     13304.2
    428480     13303.1
    428520     13304.5
    428560     13307.3
    428600     13309.3
    428640     13307.4
    428680       13308
    428720       13311
    428760     13310.8
    428800     13312.7
    428840     13314.8
    428880     13313.9
    428920     13317.1
    428960     13316.9
    429000     13318.9
    429040       13320
    429080     13319.9
    429120     13323.2
    429160     13322.9
    429200     13324.4
    429240     13329.1
    429280       13328
    429320     13329.4
    429360     13332.2
    429400     13334.1
    429440     13332.3
    429480     13332.8
    429520     13335.8
    429560     13335.7
    429600     13337.5
    429640     13339.8
    429680     13338.8
    429720       13342
    429760     13341.8
    429800     13343.9
    429840     13344.9
    429880     13344.7
    429920       13348
    429960     13347.7
    430000     13349.3
    430040     13353.9
    430080     13352.8
    430120     13354.3
    430160     13357.1
    430200       13359
    430240     13357.3
    430280     13357.7
    430320     13360.6
    430360     13360.7
    430400     13362.5
    430440     13364.7
    430480     13363.7
    430520       13367
    430560     13366.7
    430600     13368.8
    430640     13369.8
    430680     13369.6
    430720       13373
    430760     13372.7
    430800     13374.2
    430840     13378.7
    430880     13377.7
    430920     13379.3
    430960       13382
    431000     13383.9
    431040     13382.2
    431080     13382.7
    431120     13385.6
    431160     13385.6
    431200     13387.4
    431240     13389.6
    431280     13388.5
    431320     13391.8
    431360     13391.7
    431400     13393.6
    431440     13394.6
    431480     13394.4
    431520     13397.8
    431560     13397.5
    431600     13399.1
    431640     13403.6
    431680     13402.6
    431720     13404.1
    431760     13406.9
    431800     13408.7
    431840     13407.1
    431880     13407.5
    431920     13410.4
    431960     13410.5
    432000     13412.3
    432040     13414.5
    432080     13413.4
    432120     13416.7
    432160     13416.5
    432200     13418.5
    432240     13419.6
    432280     13419.4
    432320     13422.6
    432360     13422.4
    432400     13423.9
    432440     13428.4
    432480     13427.5
    432520       13429
    432560     13431.7
    432600     13433.6
    432640     13431.9
    432680     13432.3
    432720     13435.3
    432760     13435.4
    432800     13437.1
    432840     13439.3
    432880     13438.3
    432920     13441.6
    432960     13441.4
    433000     13443.4
    433040     13444.5
    433080     13444.2
    433120     13447.5
    433160     13447.2
    433200     13448.7
    433240     13453.2
    433280     13452.3
    433320     13453.9
    433360     13456.6
    433400     13458.5
    433440     13456.7
    433480     13457.1
    433520     13460.2
    433560     13460.3
    433600     13461.9
    433640     13464.2
    433680     13463.2
    433720     13466.4
    433760     13466.3
    433800     13468.2
    433840     13469.4
    433880     13469.1
    433920     13472.3
    433960     13472.1
    434000     13473.6
    434040     13478.1
    434080     13477.2
    434120     13478.8
    434160     13481.4
    434200     13483.3
    434240     13481.5
    434280     13481.9
    434320     13485.2
    434360     13485.1
    434400     13486.8
    434440     13489.1
    434480       13488
    434520     13491.3
    434560     13491.2
    434600     13493.1
    434640     13494.2
    434680       13494
    434720     13497.2
    434760     13496.9
    434800     13498.4
    434840       13503
    434880       13502
    434920     13503.7
    434960     13506.2
    435000     13508.2
    435040     13506.4
    435080     13506.8
    435120       13510
    435160       13510
    435200     13511.6
    435240     13513.9
    435280     13512.9
    435320     13516.3
    435360     13516.1
    435400     13517.9
    435440     13519.1
    435480     13518.9
    435520     13522.1
    435560     13521.9
    435600     13523.4
    435640     13527.8
    435680     13526.9
    435720     13528.6
    435760     13531.1
    435800       13533
    435840     13531.3
    435880     13531.6
    435920       13535
    435960     13534.9
    436000     13536.5
    436040     13538.7
    436080     13537.8
    436120     13541.1
    436160     13540.9
    436200     13542.9
    436240       13544
    436280     13543.8
    436320     13546.9
    436360     13546.7
    436400     13548.2
    436440     13552.7
    436480     13551.8
    436520     13553.4
    436560     13555.9
    436600     13557.9
    436640     13556.2
    436680     13556.5
    436720     13559.8
    436760     13559.7
    436800     13561.3
    436840     13563.7
    436880     13562.7
    436920       13566
    436960     13565.8
    437000     13567.7
    437040     13568.8
    437080     13568.7
    437120     13571.9
    437160     13571.6
    437200     13573.1
    437240     13577.6
    437280     13576.7
    437320     13578.4
    437360     13580.8
    437400     13582.7
    437440     13581.1
    437480     13581.5
    437520     13584.7
    437560     13584.6
    437600     13586.2
    437640     13588.5
    437680     13587.6
    437720       13591
    437760     13590.8
    437800     13592.6
    437840     13593.8
    437880     13593.5
    437920     13596.9
    437960     13596.4
    438000     13598.1
    438040     13602.5
    438080     13601.7
    438120     13603.3
    438160     13605.7
    438200     13607.6
    438240     13605.9
    438280     13606.5
    438320     13609.6
    438360     13609.5
    438400     13611.1
    438440     13613.5
    438480     13612.6
    438520       13616
    438560     13615.7
    438600     13617.6
    438640     13618.9
    438680     13618.5
    438720     13621.8
    438760     13621.4
    438800       13623
    438840     13627.5
    438880     13626.6
    438920     13628.2
    438960     13630.6
    439000     13632.5
    439040     13630.8
    439080     13631.4
    439120     13634.6
    439160     13634.4
    439200       13636
    439240     13638.5
    439280     13637.5
    439320     13640.9
    439360     13640.5
    439400     13642.6
    439440     13643.8
    439480     13643.4
    439520     13646.7
    439560     13646.3
    439600     13647.9
    439640     13652.5
    439680     13651.5
    439720     13653.1
    439760     13655.5
    439800     13657.5
    439840     13655.8
    439880     13656.4
    439920     13659.5
    439960     13659.4
    440000     13660.9
    440040     13663.4
    440080     13662.3
    440120     13665.9
    440160     13665.5
    440200     13667.5
    440240     13668.7
    440280     13668.3
    440320     13671.7
    440360     13671.2
    440400     13672.7
    440440     13677.4
    440480     13676.4
    440520     13677.9
    440560     13680.4
    440600     13682.4
    440640     13680.8
    440680     13681.2
    440720     13684.4
    440760     13684.2
    440800     13685.8
    440840     13688.3
    440880     13687.3
    440920     13690.7
    440960     13690.3
    441000     13692.4
    441040     13693.6
    441080     13693.1
    441120     13696.5
    441160       13696
    441200     13697.6
    441240     13702.3
    441280     13701.2
    441320     13702.8
    441360     13705.3
    441400     13707.3
    441440     13705.6
    441480     13706.1
    441520     13709.3
    441560     13709.1
    441600     13710.7
    441640     13713.2
    441680     13712.2
    441720     13715.6
    441760     13715.2
    441800     13717.4
    441840     13718.5
    441880       13718
    441920     13721.4
    441960       13721
    442000     13722.4
    442040     13727.2
    442080     13726.1
    442120     13727.8
    442160     13730.2
    442200     13732.2
    442240     13730.5
    442280     13731.1
    442320     13734.3
    442360       13734
    442400     13735.7
    442440     13738.1
    442480       13737
    442520     13740.5
    442560     13740.1
    442600     13742.2
    442640     13743.4
    442680     13742.9
    442720     13746.4
    442760     13745.9
    442800     13747.4
    442840       13752
    442880     13751.1
    442920     13752.7
    442960     13755.1
    443000     13757.2
    443040     13755.4
    443080       13756
    443120     13759.2
    443160       13759
    443200     13760.6
    443240       13763
    443280       13762
    443320     13765.5
    443360     13765.1
    443400     13767.3
    443440     13768.4
    443480     13767.9
    443520     13771.4
    443560     13770.8
    443600     13772.3
    443640       13777
    443680     13776.1
    443720     13777.6
    443760     13780.1
    443800       13782
    443840     13780.4
    443880     13780.9
    443920     13784.1
    443960       13784
    444000     13785.6
    444040     13787.9
    444080     13786.9
    444120     13790.5
    444160       13790
    444200     13792.2
    444240     13793.3
    444280     13792.8
    444320     13796.4
    444360     13795.7
    444400     13797.4
    444440     13801.9
    444480     13801.1
    444520     13802.6
    444560       13805
    444600     13807.1
    444640     13805.3
    444680     13805.9
    444720     13809.1
    444760       13809
    444800     13810.5
    444840     13812.9
    444880       13812
    444920     13815.4
    444960       13815
    445000     13817.2
    445040     13818.2
    445080     13817.9
    445120     13821.3
    445160     13820.8
    445200     13822.3
    445240     13826.9
    445280     13826.1
    445320     13827.5
    445360     13829.9
    445400     13832.1
    445440     13830.3
    445480     13830.8
    445520     13834.2
    445560       13834
    445600     13835.5
    445640     13837.8
    445680     13836.9
    445720     13840.5
    445760       13840
    445800     13842.1
    445840     13843.2
    445880     13842.8
    445920     13846.4
    445960     13845.7
    446000     13847.3
    446040     13851.9
    446080       13851
    446120     13852.5
    446160     13854.8
    446200       13857
    446240     13855.2
    446280     13855.8
    446320     13859.1
    446360       13859
    446400     13860.5
    446440     13862.9
    446480     13861.9
    446520     13865.4
    446560     13865.1
    446600     13867.2
    446640     13868.2
    446680     13867.8
    446720     13871.4
    446760     13870.8
    446800     13872.3
    446840     13876.9
    446880       13876
    446920     13877.5
    446960     13879.8
    447000       13882
    447040     13880.2
    447080     13880.8
    447120     13884.1
    447160       13884
    447200     13885.5
    447240     13887.9
    447280     13886.9
    447320     13890.4
    447360     13890.1
    447400     13892.1
    447440     13893.1
    447480     13892.7
    447520     13896.3
    447560     13895.8
    447600     13897.3
    447640       13902
    447680     13900.9
    447720     13902.4
    447760     13904.8
    447800       13907
    447840     13905.1
    447880     13905.8
    447920       13909
    447960     13908.9
    448000     13910.5
    448040       13913
    448080     13911.8
    448120     13915.3
    448160     13915.1
    448200       13917
    448240     13918.1
    448280     13917.7
    448320     13921.2
    448360     13920.8
    448400     13922.2
    448440     13926.9
    448480     13925.8
    448520     13927.3
    448560     13929.7
    448600     13931.9
    448640     13930.2
    448680     13930.8
    448720       13934
    448760     13933.9
    448800     13935.6
    448840       13938
    448880     13936.9
    448920     13940.3
    448960     13940.1
    449000       13942
    449040     13943.1
    449080     13942.7
    449120     13946.2
    449160     13945.8
    449200     13947.1
    449240       13952
    449280     13950.7
    449320     13952.3
    449360     13954.8
    449400     13956.8
    449440     13955.2
    449480     13955.6
    449520       13959
    449560       13959
    449600     13960.5
    449640       13963
    449680     13961.9
    449720     13965.2
    449760       13965
    449800     13966.9
    449840     13968.1
    449880     13967.6
    449920     13971.2
    449960     13970.7
    450000     13972.1
    450040     13977.1
    450080     13975.7
    450120     13977.3
    450160     13979.8
    450200     13981.8
    450240     13980.1
    450280     13980.6
    450320     13983.9
    450360     13983.9
    450400     13985.5
    450440     13987.9
    450480     13986.8
    450520     13990.2
    450560     13989.8
    450600     13991.8
    450640     13993.1
    450680     13992.6
    450720     13996.1
    450760     13995.7
    450800     13997.1
    450840       14002
    450880     14000.6
    450920     14002.2
    450960     14004.8
    451000     14006.8
    451040     14005.1
    451080     14005.4
    451120       14009
    451160     14008.8
    451200     14010.5
    451240     14012.9
    451280     14011.8
    451320     14015.1
    451360     14014.7
    451400     14016.8
    451440       14018
    451480     14017.5
    451520       14021
    451560     14020.6
    451600       14022
    451640     14026.9
    451680     14025.6
    451720     14027.1
    451760     14029.7
    451800     14031.8
    451840       14030
    451880     14030.4
    451920     14033.8
    451960     14033.8
    452000     14035.4
    452040     14037.7
    452080     14036.7
    452120       14040
    452160     14039.6
    452200     14041.7
    452240     14042.9
    452280     14042.4
    452320     14045.8
    452360     14045.4
    452400     14046.8
    452440     14051.8
    452480     14050.5
    452520       14052
    452560     14054.6
    452600     14056.7
    452640     14054.7
    452680     14055.3
    452720     14058.7
    452760     14058.7
    452800     14060.2
    452840     14062.6
    452880     14061.5
    452920     14064.9
    452960     14064.5
    453000     14066.5
    453040     14067.8
    453080     14067.2
    453120     14070.7
    453160     14070.4
    453200     14071.7
    453240     14076.6
    453280     14075.4
    453320     14076.9
    453360     14079.5
    453400     14081.6
    453440     14079.6
    453480     14080.2
    453520     14083.5
    453560     14083.5
    453600     14085.1
    453640     14087.4
    453680     14086.4
    453720     14089.7
    453760     14089.3
    453800     14091.2
    453840     14092.6
    453880       14092
    453920     14095.5
    453960     14095.1
    454000     14096.4
    454040     14101.5
    454080     14100.3
    454120     14101.7
    454160     14104.4
    454200     14106.5
    454240     14104.3
    454280       14105
    454320     14108.3
    454360     14108.3
    454400     14109.9
    454440     14112.1
    454480     14111.1
    454520     14114.5
    454560     14114.1
    454600       14116
    454640     14117.5
    454680     14116.8
    454720     14120.3
    454760       14120
    454800     14121.4
    454840     14126.4
    454880     14125.1
    454920     14126.5
    454960     14129.2
    455000     14131.4
    455040     14129.1
    455080     14129.8
    455120       14133
    455160     14133.1
    455200     14134.6
    455240     14136.9
    455280       14136
    455320     14139.4
    455360     14138.9
    455400     14140.9
    455440     14142.5
    455480     14141.6
    455520     14145.1
    455560       14145
    455600     14146.2
    455640     14151.2
    455680     14150.1
    455720     14151.4
    455760     14154.1
    455800     14156.3
    455840       14154
    455880     14154.8
    455920       14158
    455960       14158
    456000     14159.6
    456040     14161.9
    456080     14160.9
    456120     14164.3
    456160     14163.7
    456200     14165.8
    456240     14167.4
    456280     14166.4
    456320       14170
    456360     14169.9
    456400       14171
    456440       14176
    456480     14174.9
    456520     14176.2
    456560     14178.9
    456600     14181.2
    456640     14178.7
    456680     14179.7
    456720     14182.9
    456760     14182.9
    456800     14184.4
    456840     14186.7
    456880     14185.7
    456920     14189.2
    456960     14188.6
    457000     14190.7
    457040     14192.2
    457080     14191.3
    457120     14194.9
    457160     14194.7
    457200     14195.8
    457240     14200.9
    457280     14199.9
    457320     14201.1
    457360     14203.8
    457400       14206
    457440     14203.6
    457480     14204.5
    457520     14207.7
    457560     14207.9
    457600     14209.2
    457640     14211.5
    457680     14210.5
    457720     14214.1
    457760     14213.5
    457800     14215.5
    457840       14217
    457880     14216.2
    457920     14219.8
    457960     14219.4
    458000     14220.7
    458040     14225.7
    458080     14224.7
    458120     14225.8
    458160     14228.7
    458200     14230.9
    458240     14228.3
    458280     14229.3
    458320     14232.6
    458360     14232.7
    458400     14234.1
    458440     14236.4
    458480     14235.3
    458520       14239
    458560     14238.4
    458600     14240.3
    458640     14241.9
    458680       14241
    458720     14244.6
    458760     14244.2
    458800     14245.4
    458840     14250.5
    458880     14249.5
    458920     14250.7
    458960     14253.5
    459000     14255.7
    459040     14253.2
    459080     14254.1
    459120     14257.4
    459160     14257.5
    459200     14258.9
    459240     14261.2
    459280     14260.1
    459320     14263.8
    459360     14263.1
    459400     14265.1
    459440     14266.6
    459480     14265.8
    459520     14269.3
    459560       14269
    459600     14270.3
    459640     14275.3
    459680     14274.1
    459720     14275.4
    459760     14278.2
    459800     14280.5
    459840     14278.1
    459880     14278.9
    459920     14282.2
    459960     14282.3
    460000     14283.6
    460040     14285.9
    460080     14284.8
    460120     14288.5
    460160       14288
    460200     14289.9
    460240     14291.5
    460280     14290.6
    460320       14294
    460360     14293.8
    460400     14295.1
    460440     14300.1
    460480       14299
    460520     14300.2
    460560     14303.1
    460600     14305.4
    460640       14303
    460680     14303.6
    460720       14307
    460760     14307.1
    460800     14308.5
    460840     14310.8
    460880     14309.6
    460920     14313.3
    460960     14312.9
    461000     14314.7
    461040     14316.3
    461080     14315.3
    461120     14318.9
    461160     14318.6
    461200     14319.8
    461240       14325
    461280     14323.8
    461320       14325
    461360     14327.9
    461400       14330
    461440     14327.7
    461480     14328.4
    461520     14331.8
    461560     14331.9
    461600     14333.1
    461640     14335.6
    461680     14334.4
    461720     14338.2
    461760     14337.6
    461800     14339.5
    461840     14341.1
    461880     14340.2
    461920     14343.7
    461960     14343.3
    462000     14344.6
    462040     14349.8
    462080     14348.5
    462120     14349.8
    462160     14352.8
    462200     14354.8
    462240     14352.6
    462280     14353.2
    462320     14356.6
    462360     14356.7
    462400       14358
    462440     14360.4
    462480     14359.2
    462520     14363.1
    462560     14362.4
    462600     14364.4
    462640     14365.9
    462680       14365
    462720     14368.4
    462760     14368.1
    462800     14369.4
    462840     14374.5
    462880     14373.2
    462920     14374.5
    462960     14377.5
    463000     14379.6
    463040     14377.3
    463080     14378.1
    463120     14381.4
    463160     14381.5
    463200     14382.8
    463240     14385.2
    463280       14384
    463320     14387.8
    463360     14387.2
    463400     14389.2
    463440     14390.7
    463480     14389.9
    463520     14393.1
    463560     14392.8
    463600     14394.2
    463640     14399.3
    463680       14398
    463720     14399.3
    463760     14402.4
    463800     14404.4
    463840     14402.1
    463880     14402.9
    463920     14406.3
    463960     14406.3
    464000     14407.6
    464040       14410
    464080     14408.8
    464120     14412.6
    464160     14411.9
    464200     14413.9
    464240     14415.4
    464280     14414.7
    464320     14417.8
    464360     14417.5
    464400       14419
    464440     14424.2
    464480     14422.7
    464520       14424
    464560     14427.1
    464600     14429.2
    464640     14426.8
    464680     14427.6
    464720       14431
    464760       14431
    464800     14432.4
    464840     14434.8
    464880     14433.5
    464920     14437.4
    464960     14436.7
    465000     14438.6
    465040     14440.3
    465080     14439.4
    465120     14442.5
    465160     14442.4
    465200     14443.7
    465240     14448.9
    465280     14447.5
    465320     14448.8
    465360     14451.9
    465400       14454
    465440     14451.6
    465480     14452.3
    465520     14455.7
    465560     14455.8
    465600     14457.1
    465640     14459.5
    465680     14458.2
    465720     14462.2
    465760     14461.4
    465800     14463.3
    465840       14465
    465880     14464.2
    465920     14467.4
    465960     14467.1
    466000     14468.4
    466040     14473.7
    466080     14472.2
    466120     14473.6
    466160     14476.7
    466200     14478.7
    466240     14476.3
    466280     14477.2
    466320     14480.5
    466360     14480.5
    466400     14481.9
    466440     14484.4
    466480       14483
    466520     14486.9
    466560     14486.2
    466600     14488.2
    466640     14489.8
    466680     14488.9
    466720     14492.1
    466760     14491.8
    466800     14493.1
    466840     14498.5
    466880     14496.9
    466920     14498.2
    466960     14501.5
    467000     14503.5
    467040     14501.1
    467080       14502
    467120     14505.3
    467160     14505.3
    467200     14506.7
    467240       14509
    467280     14507.7
    467320     14511.7
    467360       14511
    467400     14513.1
    467440     14514.5
    467480     14513.7
    467520     14516.9
    467560     14516.5
    467600       14518
    467640     14523.2
    467680     14521.7
    467720       14523
    467760     14526.4
    467800     14528.4
    467840     14525.9
    467880     14526.8
    467920       14530
    467960     14530.1
    468000     14531.5
    468040     14533.8
    468080     14532.6
    468120     14536.5
    468160     14535.8
    468200     14537.9
    468240     14539.2
    468280     14538.5
    468320     14541.7
    468360     14541.3
    468400     14542.7
    468440     14548.1
    468480     14546.5
    468520     14547.7
    468560     14551.1
    468600     14553.1
    468640     14550.7
    468680     14551.6
    468720     14554.9
    468760     14554.7
    468800     14556.2
    468840     14558.7
    468880     14557.3
    468920     14561.3
    468960     14560.6
    469000     14562.7
    469040     14564.1
    469080     14563.2
    469120     14566.4
    469160       14566
    469200     14567.5
    469240     14572.9
    469280     14571.3
    469320     14572.5
    469360     14575.8
    469400       14578
    469440     14575.5
    469480     14576.4
    469520     14579.7
    469560     14579.5
    469600       14581
    469640     14583.6
    469680     14582.1
    469720       14586
    469760     14585.4
    469800     14587.5
    469840     14588.8
    469880       14588
    469920     14591.2
    469960     14590.7
    470000     14592.2
    470040     14597.6
    470080     14596.1
    470120     14597.2
    470160     14600.7
    470200     14602.9
    470240     14600.3
    470280     14601.1
    470320     14604.5
    470360     14604.4
    470400     14605.8
    470440     14608.4
    470480     14606.8
    470520     14610.9
    470560     14610.2
    470600     14612.2
    470640     14613.7
    470680     14612.8
    470720       14616
    470760     14615.5
    470800       14617
    470840     14622.5
    470880     14620.9
    470920     14621.9
    470960     14625.4
    471000     14627.6
    471040     14625.1
    471080     14625.8
    471120     14629.2
    471160     14629.1
    471200     14630.4
    471240     14633.1
    471280     14631.6
    471320     14635.7
    471360     14634.9
    471400       14637
    471440     14638.5
    471480     14637.5
    471520     14640.7
    471560     14640.3
    471600     14641.9
    471640     14647.3
    471680     14645.8
    471720     14646.7
    471760     14650.2
    471800     14652.5
    471840     14649.9
    471880     14650.5
    471920       14654
    471960     14653.9
    472000     14655.1
    472040     14657.9
    472080     14656.4
    472120     14660.4
    472160     14659.7
    472200     14661.7
    472240     14663.3
    472280     14662.3
    472320     14665.5
    472360       14665
    472400     14666.7
    472440     14672.1
    472480     14670.4
    472520     14671.6
    472560       14675
    472600     14677.3
    472640     14674.7
    472680     14675.4
    472720     14678.7
    472760     14678.7
    472800     14679.9
    472840     14682.7
    472880     14681.1
    472920     14685.2
    472960     14684.5
    473000     14686.5
    473040     14688.1
    473080       14687
    473120     14690.2
    473160     14689.8
    473200     14691.4
    473240     14696.9
    473280     14695.3
    473320     14696.3
    473360     14699.8
    473400       14702
    473440     14699.4
    473480     14700.2
    473520     14703.5
    473560     14703.6
    473600     14704.7
    473640     14707.5
    473680     14705.9
    473720     14709.9
    473760     14709.2
    473800     14711.3
    473840     14712.9
    473880     14711.8
    473920       14715
    473960     14714.5
    474000     14716.1
    474040     14721.7
    474080       14720
    474120       14721
    474160     14724.5
    474200     14726.8
    474240     14724.2
    474280     14724.9
    474320     14728.2
    474360     14728.4
    474400     14729.5
    474440     14732.2
    474480     14730.6
    474520     14734.7
    474560     14733.9
    474600     14736.2
    474640     14737.6
    474680     14736.5
    474720     14739.8
    474760     14739.2
    474800     14740.8
    474840     14746.4
    474880     14744.6
    474920     14745.8
    474960     14749.3
    475000     14751.6
    475040     14748.9
    475080     14749.7
    475120     14752.9
    475160     14753.1
    475200     14754.2
    475240     14756.8
    475280     14755.4
    475320     14759.3
    475360     14758.6
    475400     14760.9
    475440     14762.3
    475480     14761.3
    475520     14764.5
    475560       14764
    475600     14765.5
    475640     14771.2
    475680     14769.4
    475720     14770.5
    475760     14773.9
    475800     14776.4
    475840     14773.6
    475880     14774.4
    475920     14777.6
    475960     14777.8
    476000     14778.9
    476040     14781.7
    476080     14780.1
    476120       14784
    476160     14783.4
    476200     14785.7
    476240     14787.1
    476280       14786
    476320     14789.2
    476360     14788.8
    476400     14790.2
    476440     14795.9
    476480     14794.1
    476520     14795.3
    476560     14798.7
    476600     14801.2
    476640     14798.2
    476680     14799.2
    476720     14802.3
    476760     14802.4
    476800     14803.7
    476840     14806.4
    476880     14804.8
    476920     14808.8
    476960     14808.1
    477000     14810.4
    477040     14811.8
    477080     14810.7
    477120     14813.9
    477160     14813.6
    477200       14815
    477240     14820.7
    477280     14818.9
    477320     14820.1
    477360     14823.4
    477400       14826
    477440     14822.9
    477480     14823.9
    477520       14827
    477560     14827.2
    477600     14828.4
    477640     14831.1
    477680     14829.5
    477720     14833.5
    477760     14832.8
    477800       14835
    477840     14836.5
    477880     14835.4
    477920     14838.6
    477960     14838.2
    478000     14839.7
    478040     14845.4
    478080     14843.6
    478120     14844.8
    478160       14848
    478200     14850.8
    478240     14847.6
    478280     14848.6
    478320     14851.8
    478360     14851.9
    478400     14853.2
    478440     14855.8
    478480     14854.3
    478520     14858.1
    478560     14857.5
    478600     14859.7
    478640     14861.3
    478680     14860.1
    478720     14863.3
    478760     14862.9
    478800     14864.5
    478840     14870.1
    478880     14868.4
    478920     14869.5
    478960     14872.7
    479000     14875.5
    479040     14872.4
    479080     14873.4
    479120     14876.6
    479160     14876.8
    479200     14877.9
    479240     14880.7
    479280     14879.1
    479320       14883
    479360     14882.3
    479400     14884.4
    479440     14886.1
    479480     14884.9
    479520       14888
    479560     14887.7
    479600     14889.2
    479640     14894.8
    479680     14893.1
    479720     14894.3
    479760     14897.6
    479800     14900.2
    479840     14897.1
    479880     14898.1
    479920     14901.3
    479960     14901.6
    480000     14902.6
    480040     14905.4
    480080     14903.7
    480120     14907.7
    480160       14907
    480200     14909.1
    480240     14910.7
    480280     14909.6
    480320     14912.8
    480360     14912.3
    480400     14913.8
    480440     14919.6
    480480     14917.8
    480520       14919
    480560     14922.4
    480600     14924.9
    480640     14921.7
    480680     14922.9
    480720       14926
    480760     14926.4
    480800     14927.3
    480840     14930.2
    480880     14928.5
    480920     14932.5
    480960     14931.8
    481000     14933.9
    481040     14935.6
    481080     14934.3
    481120     14937.5
    481160     14937.1
    481200     14938.6
    481240     14944.4
    481280     14942.5
    481320     14943.8
    481360     14947.1
    481400     14949.7
    481440     14946.5
    481480     14947.6
    481520     14950.8
    481560     14951.2
    481600       14952
    481640     14954.9
    481680     14953.2
    481720     14957.3
    481760     14956.6
    481800     14958.6
    481840     14960.4
    481880     14959.2
    481920     14962.3
    481960     14961.9
    482000     14963.3
    482040     14969.2
    482080     14967.3
    482120     14968.4
    482160     14971.8
    482200     14974.4
    482240     14971.2
    482280     14972.2
    482320     14975.4
    482360     14975.9
    482400     14976.8
    482440     14979.6
    482480     14977.9
    482520       14982
    482560     14981.3
    482600     14983.3
    482640     14985.1
    482680       14984
    482720       14987
    482760     14986.5
    482800       14988
    482840       14994
    482880       14992
    482920     14993.2
    482960     14996.5
    483000     14999.2
    483040     14995.8
    483080     14996.9
    483120     15000.1
    483160     15000.7
    483200     15001.5
    483240     15004.2
    483280     15002.7
    483320     15006.7
    483360     15006.1
    483400     15008.1
    483440     15009.9
    483480     15008.8
    483520     15011.7
    483560     15011.4
    483600     15012.7
    483640     15018.7
    483680     15016.7
    483720     15017.9
    483760     15021.2
    483800       15024
    483840     15020.6
    483880     15021.7
    483920     15024.9
    483960     15025.4
    484000     15026.2
    484040     15028.9
    484080     15027.3
    484120     15031.5
    484160     15030.9
    484200     15032.8
    484240     15034.6
    484280     15033.5
    484320     15036.5
    484360     15036.1
    484400     15037.4
    484440     15043.3
    484480     15041.5
    484520     15042.7
    484560     15045.8
    484600     15048.6
    484640     15045.3
    484680     15046.3
    484720     15049.6
    484760       15050
    484800     15050.9
    484840     15053.7
    484880       15052
    484920     15056.3
    484960     15055.4
    485000     15057.4
    485040     15059.3
    485080     15058.2
    485120     15061.2
    485160     15060.7
    485200     15062.1
    485240       15068
    485280     15066.1
    485320     15067.4
    485360     15070.5
    485400     15073.3
    485440     15070.1
    485480       15071
    485520     15074.2
    485560     15074.6
    485600     15075.6
    485640     15078.3
    485680     15076.6
    485720     15081.1
    485760     15080.1
    485800       15082
    485840       15084
    485880     15082.9
    485920     15085.9
    485960     15085.3
    486000     15086.7
    486040     15092.7
    486080     15090.9
    486120       15092
    486160     15095.1
    486200     15097.9
    486240     15094.9
    486280     15095.7
    486320     15098.8
    486360     15099.4
    486400     15100.4
    486440     15102.9
    486480     15101.3
    486520     15105.7
    486560     15104.8
    486600     15106.6
    486640     15108.8
    486680     15107.5
    486720     15110.7
    486760     15110.1
    486800     15111.4
    486840     15117.3
    486880     15115.6
    486920     15116.7
    486960     15119.8
    487000     15122.7
    487040     15119.6
    487080     15120.2
    487120     15123.5
    487160       15124
    487200     15125.1
    487240     15127.6
    487280     15125.9
    487320     15130.5
    487360     15129.4
    487400     15131.2
    487440     15133.6
    487480     15132.2
    487520     15135.4
    487560     15134.7
    487600     15136.2
    487640     15141.9
    487680     15140.2
    487720     15141.3
    487760     15144.5
    487800     15147.4
    487840     15144.4
    487880     15144.8
    487920     15148.2
    487960     15148.8
    488000     15149.8
    488040     15152.3
    488080     15150.6
    488120     15155.2
    488160     15154.2
    488200     15155.9
    488240     15158.3
    488280     15156.9
    488320     15160.1
    488360     15159.4
    488400     15160.9
    488440     15166.7
    488480       15165
    488520       15166
    488560     15169.3
    488600     15172.1
    488640       15169
    488680     15169.4
    488720     15172.9
    488760     15173.5
    488800     15174.5
    488840     15177.1
    488880     15175.3
    488920     15179.8
    488960     15178.8
    489000     15180.6
    489040       15183
    489080     15181.6
    489120     15184.7
    489160       15184
    489200     15185.6
    489240     15191.5
    489280     15189.7
    489320     15190.8
    489360     15194.1
    489400     15196.8
    489440     15193.6
    489480     15194.1
    489520     15197.6
    489560     15198.2
    489600     15199.3
    489640     15201.8
    489680       15200
    489720     15204.5
    489760     15203.4
    489800     15205.3
    489840     15207.7
    489880     15206.4
    489920     15209.5
    489960     15208.7
    490000     15210.2
    490040     15216.1
    490080     15214.2
    490120     15215.6
    490160     15218.7
    490200     15221.5
    490240     15218.2
    490280     15218.9
    490320     15222.3
    490360     15222.9
    490400     15223.9
    490440     15226.4
    490480     15224.8
    490520     15229.3
    490560     15228.1
    490600     15229.9
    490640     15232.4
    490680     15231.1
    490720     15234.1
    490760     15233.5
    490800     15234.9
    490840     15240.9
    490880       15239
    490920     15240.3
    490960     15243.5
    491000     15246.1
    491040     15242.9
    491080     15243.6
    491120       15247
    491160     15247.6
    491200     15248.5
    491240     15251.1
    491280     15249.5
    491320       15254
    491360     15252.7
    491400     15254.7
    491440     15257.1
    491480     15255.8
    491520     15258.8
    491560       15258
    491600     15259.5
    491640     15265.6
    491680     15263.7
    491720       15265
    491760     15268.2
    491800     15270.8
    491840     15267.5
    491880     15268.4
    491920     15271.7
    491960     15272.3
    492000     15273.3
    492040     15275.9
    492080     15274.2
    492120     15278.6
    492160     15277.5
    492200     15279.4
    492240     15281.8
    492280     15280.6
    492320     15283.5
    492360     15282.7
    492400     15284.2
    492440     15290.3
    492480     15288.5
    492520     15289.6
    492560       15293
    492600     15295.5
    492640     15292.2
    492680     15293.1
    492720     15296.3
    492760       15297
    492800     15297.9
    492840     15300.6
    492880     15298.7
    492920     15303.3
    492960     15302.2
    493000       15304
    493040     15306.5
    493080     15305.3
    493120     15308.1
    493160     15307.3
    493200     15308.9
    493240       15315
    493280     15313.2
    493320     15314.3
    493360     15317.5
    493400     15320.2
    493440       15317
    493480     15317.8
    493520     15321.1
    493560     15321.8
    493600     15322.5
    493640     15325.3
    493680     15323.4
    493720       15328
    493760     15326.9
    493800     15328.7
    493840     15331.1
    493880       15330
    493920     15332.7
    493960       15332
    494000     15333.5
    494040     15339.6
    494080     15337.9
    494120       15339
    494160     15342.2
    494200     15344.9
    494240     15341.7
    494280     15342.4
    494320     15345.6
    494360     15346.4
    494400     15347.1
    494440       15350
    494480     15348.1
    494520     15352.6
    494560     15351.5
    494600     15353.3
    494640     15355.7
    494680     15354.7
    494720     15357.4
    494760     15356.5
    494800     15358.1
    494840     15364.4
    494880     15362.5
    494920     15363.7
    494960       15367
    495000     15369.6
    495040     15366.4
    495080     15367.2
    495120     15370.3
    495160     15371.2
    495200     15371.7
    495240     15374.7
    495280     15372.8
    495320     15377.3
    495360     15376.2
    495400       15378
    495440     15380.3
    495480     15379.3
    495520     15382.1
    495560     15381.2
    495600     15382.7
    495640     15389.2
    495680     15387.2
    495720     15388.5
    495760     15391.7
    495800     15394.3
    495840     15391.1
    495880     15391.9
    495920       15395
    495960     15395.9
    496000     15396.5
    496040     15399.5
    496080     15397.5
    496120       15402
    496160     15400.9
    496200     15402.7
    496240     15405.1
    496280     15404.1
    496320     15406.9
    496360       15406
    496400     15407.5
    496440     15413.9
    496480       15412
    496520     15413.3
    496560     15416.4
    496600     15419.1
    496640     15415.8
    496680     15416.6
    496720     15419.7
    496760     15420.5
    496800     15421.2
    496840     15424.2
    496880     15422.3
    496920     15426.8
    496960     15425.8
    497000     15427.5
    497040     15429.8
    497080     15428.8
    497120     15431.6
    497160     15430.8
    497200     15432.3
    497240     15438.8
    497280     15436.7
    497320     15437.9
    497360     15441.3
    497400     15443.8
    497440     15440.5
    497480     15441.2
    497520     15444.5
    497560     15445.3
    497600       15446
    497640     15449.1
    497680     15447.2
    497720     15451.6
    497760     15450.5
    497800     15452.4
    497840     15454.7
    497880     15453.5
    497920     15456.4
    497960     15455.6
    498000     15457.1
    498040     15463.7
    498080     15461.5
    498120     15462.7
    498160     15466.1
    498200     15468.6
    498240     15465.3
    498280     15465.9
    498320     15469.3
    498360       15470
    498400     15470.8
    498440     15473.8
    498480       15472
    498520     15476.4
    498560     15475.4
    498600     15477.2
    498640     15479.4
    498680     15478.3
    498720     15481.2
    498760     15480.3
    498800     15481.8
    498840     15488.4
    498880     15486.2
    498920     15487.5
    498960     15490.8
    499000     15493.5
    499040     15490.1
    499080     15490.6
    499120       15494
    499160     15494.7
    499200     15495.5
    499240     15498.5
    499280     15496.7
    499320     15501.2
    499360     15500.1
    499400     15501.8
    499440       15504
    499480     15503.1
    499520     15505.9
    499560       15505
    499600     15506.5
    499640     15513.3
    499680     15510.9
    499720     15512.4
    499760     15515.5
    499800     15518.2
    499840     15514.8
    499880     15515.5
    499920     15518.8
    499960     15519.4
    500000     15520.3
    500040     15523.2
    500080     15521.6
    500120     15525.9
    500160     15524.8
    500200     15526.6
    500240     15528.7
    500280     15527.9
    500320     15530.6
    500360     15529.9
    500400     15531.2
    500440     15537.9
    500480     15535.6
    500520     15537.1
    500560     15540.2
    500600     15542.9
    500640     15539.5
    500680     15540.2
    500720     15543.4
    500760     15544.2
    500800       15545
    500840       15548
    500880     15546.2
    500920     15550.7
    500960     15549.4
    501000     15551.5
    501040     15553.4
    501080     15552.4
    501120     15555.2
    501160     15554.6
    501200     15555.8
    501240     15562.6
    501280     15560.3
    501320     15561.9
    501360       15565
    501400     15567.7
    501440     15564.3
    501480       15565
    501520     15568.1
    501560     15568.8
    501600     15569.8
    501640     15572.7
    501680     15570.8
    501720     15575.3
    501760       15574
    501800     15576.1
    501840     15578.1
    501880     15577.2
    501920     15579.9
    501960     15579.3
    502000     15580.6
    502040     15587.2
    502080       15585
    502120     15586.6
    502160     15589.8
    502200     15592.3
    502240       15589
    502280     15589.6
    502320     15592.8
    502360     15593.5
    502400     15594.4
    502440     15597.4
    502480     15595.5
    502520     15599.9
    502560     15598.7
    502600     15600.7
    502640     15602.8
    502680     15601.9
    502720     15604.6
    502760       15604
    502800     15605.2
    502840     15611.8
    502880     15609.6
    502920     15611.3
    502960     15614.4
    503000     15616.8
    503040     15613.6
    503080     15614.2
    503120     15617.5
    503160     15618.1
    503200       15619
    503240       15622
    503280     15620.2
    503320     15624.6
    503360     15623.4
    503400     15625.4
    503440     15627.5
    503480     15626.6
    503520     15629.2
    503560     15628.6
    503600     15629.8
    503640     15636.5
    503680     15634.2
    503720     15635.9
    503760     15639.1
    503800     15641.4
    503840     15638.2
    503880     15638.8
    503920       15642
    503960     15642.6
    504000     15643.6
    504040     15646.7
    504080     15644.7
    504120     15649.3
    504160     15648.1
    504200       15650
    504240       15652
    504280     15651.3
    504320     15653.9
    504360     15653.2
    504400     15654.5
    504440     15661.1
    504480     15658.8
    504520     15660.5
    504560     15663.9
    504600     15666.1
    504640     15662.9
    504680     15663.4
    504720     15666.7
    504760     15667.2
    504800     15668.3
    504840     15671.3
    504880     15669.3
    504920     15673.9
    504960     15672.6
    505000     15674.7
    505040     15676.7
    505080     15675.9
    505120     15678.4
    505160     15677.9
    505200       15679
    505240     15685.8
    505280     15683.3
    505320     15685.1
    505360     15688.5
    505400     15690.8
    505440     15687.6
    505480       15688
    505520     15691.3
    505560     15691.7
    505600     15692.8
    505640       15696
    505680     15693.8
    505720     15698.4
    505760     15697.2
    505800     15699.3
    505840     15701.3
    505880     15700.6
    505920       15703
    505960     15702.5
    506000     15703.5
    506040     15710.5
    506080     15707.9
    506120     15709.8
    506160     15713.1
    506200     15715.3
    506240     15712.2
    506280     15712.5
    506320     15715.8
    506360     15716.2
    506400     15717.4
    506440     15720.4
    506480     15718.3
    506520     15722.8
    506560     15721.7
    506600     15723.8
    506640     15725.8
    506680     15725.1
    506720     15727.6
    506760     15727.1
    506800     15728.2
    506840     15735.1
    506880     15732.5
    506920     15734.4
    506960     15737.7
    507000       15740
    507040     15736.7
    507080     15737.1
    507120     15740.4
    507160     15740.7
    507200       15742
    507240     15744.9
    507280     15742.9
    507320     15747.4
    507360     15746.4
    507400     15748.3
    507440     15750.4
    507480     15749.8
    507520     15752.1
    507560     15751.6
    507600     15752.7
    507640     15759.7
    507680     15757.2
    507720       15759
    507760     15762.2
    507800     15764.6
    507840     15761.3
    507880     15761.5
    507920       15765
    507960     15765.2
    508000     15766.6
    508040     15769.6
    508080     15767.4
    508120     15771.9
    508160     15771.1
    508200       15773
    508240       15775
    508280     15774.4
    508320     15776.7
    508360     15776.2
    508400     15777.3
    508440     15784.3
    508480     15781.7
    508520     15783.6
    508560     15786.8
    508600     15789.2
    508640     15785.9
    508680     15786.1
    508720     15789.6
    508760     15789.9
    508800     15791.2
    508840     15794.2
    508880       15792
    508920     15796.6
    508960     15795.7
    509000     15797.7
    509040     15799.7
    509080       15799
    509120     15801.4
    509160     15800.8
    509200     15801.9
    509240     15808.9
    509280     15806.4
    509320     15808.2
    509360     15811.4
    509400     15813.8
    509440     15810.6
    509480     15810.6
    509520     15814.1
    509560     15814.6
    509600     15815.7
    509640     15818.8
    509680     15816.4
    509720     15821.2
    509760     15820.2
    509800     15822.2
    509840     15824.2
    509880     15823.6
    509920       15826
    509960     15825.5
    510000     15826.6
    510040     15833.6
    510080       15831
    510120     15832.9
    510160       15836
    510200     15838.5
    510240     15835.3
    510280     15835.2
    510320     15838.7
    510360     15839.3
    510400     15840.3
    510440     15843.4
    510480       15841
    510520     15845.7
    510560     15844.6
    510600     15846.7
    510640     15848.6
    510680     15848.1
    510720     15850.6
    510760       15850
    510800     15851.1
    510840     15858.2
    510880     15855.7
    510920     15857.5
    510960     15860.5
    511000     15863.1
    511040     15859.9
    511080     15859.8
    511120     15863.3
    511160     15863.9
    511200     15864.9
    511240       15868
    511280     15865.6
    511320     15870.3
    511360     15869.2
    511400     15871.2
    511440     15873.3
    511480     15872.6
    511520     15875.1
    511560     15874.5
    511600     15875.7
    511640     15882.8
    511680     15880.2
    511720     15882.1
    511760     15885.1
    511800     15887.7
    511840     15884.5
    511880     15884.5
    511920     15887.9
    511960     15888.5
    512000     15889.5
    512040     15892.6
    512080     15890.1
    512120     15894.9
    512160     15893.7
    512200     15895.8
    512240     15897.9
    512280     15897.2
    512320     15899.5
    512360     15899.1
    512400     15900.2
    512440     15907.3
    512480     15904.7
    512520     15906.6
    512560     15909.6
    512600     15912.3
    512640       15909
    512680       15909
    512720     15912.5
    512760     15913.1
    512800     15913.9
    512840     15917.2
    512880     15914.7
    512920     15919.5
    512960     15918.2
    513000     15920.4
    513040     15922.5
    513080     15921.7
    513120     15924.1
    513160     15923.7
    513200     15924.8
    513240     15931.9
    513280     15929.3
    513320     15931.1
    513360     15934.2
    513400       15937
    513440     15933.5
    513480     15933.6
    513520     15937.1
    513560     15937.7
    513600     15938.5
    513640     15941.8
    513680     15939.3
    513720       15944
    513760     15942.9
    513800     15944.9
    513840       15947
    513880     15946.3
    513920     15948.7
    513960     15948.2
    514000     15949.4
    514040     15956.4
    514080     15953.9
    514120     15955.8
    514160     15958.8
    514200     15961.5
    514240     15958.1
    514280     15958.1
    514320     15961.7
    514360     15962.3
    514400     15963.1
    514440     15966.3
    514480       15964
    514520     15968.6
    514560     15967.3
    514600     15969.3
    514640     15971.6
    514680     15970.7
    514720     15973.2
    514760     15972.7
    514800     15973.9
    514840     15980.8
    514880     15978.5
    514920     15980.3
    514960     15983.4
    515000     15986.1
    515040     15982.7
    515080     15982.6
    515120     15986.3
    515160     15986.8
    515200     15987.6
    515240     15990.8
    515280     15988.5
    515320     15993.1
    515360     15991.8
    515400     15993.8
    515440     15996.1
    515480     15995.2
    515520     15997.7
    515560     15997.3
    515600     15998.5
    515640     16005.4
    515680       16003
    515720     16004.9
    515760     16007.9
    515800     16010.6
    515840     16007.3
    515880     16007.2
    515920     16010.8
    515960     16011.5
    516000     16012.1
    516040     16015.3
    516080       16013
    516120     16017.6
    516160     16016.4
    516200     16018.4
    516240     16020.7
    516280     16019.8
    516320     16022.4
    516360     16021.9
    516400     16023.1
    516440       16030
    516480     16027.4
    516520     16029.5
    516560     16032.5
    516600     16035.2
    516640     16031.9
    516680     16031.6
    516720     16035.4
    516760     16036.1
    516800     16036.7
    516840     16039.9
    516880     16037.6
    516920     16042.2
    516960     16040.9
    517000       16043
    517040     16045.3
    517080     16044.4
    517120       16047
    517160     16046.4
    517200     16047.6
    517240     16054.6
    517280       16052
    517320     16054.1
    517360       16057
    517400     16059.8
    517440     16056.3
    517480     16056.2
    517520     16059.9
    517560     16060.6
    517600     16061.2
    517640     16064.4
    517680       16062
    517720     16066.7
    517760     16065.5
    517800     16067.6
    517840     16069.7
    517880     16068.9
    517920     16071.5
    517960       16071
    518000     16072.2
    518040     16079.1
    518080     16076.5
    518120     16078.6
    518160     16081.4
    518200     16084.3
    518240     16080.8
    518280     16080.7
    518320     16084.4
    518360     16085.2
    518400     16085.9
    518440     16088.9
    518480     16086.5
    518520     16091.2
    518560       16090
    518600     16092.1
    518640     16094.3
    518680     16093.4
    518720       16096
    518760     16095.5
    518800     16096.6
    518840     16103.6
    518880       16101
    518920     16103.2
    518960       16106
    519000     16108.8
    519040     16105.3
    519080     16105.2
    519120     16108.9
    519160     16109.6
    519200     16110.4
    519240     16113.4
    519280     16110.9
    519320     16115.7
    519360     16114.5
    519400     16116.7
    519440     16118.8
    519480     16117.8
    519520     16120.5
    519560     16120.1
    519600     16121.2
    519640     16128.3
    519680     16125.6
    519720     16127.7
    519760     16130.4
    519800     16133.3
    519840     16129.9
    519880     16129.8
    519920     16133.5
    519960     16134.3
    520000       16135
    520040       16138
    520080     16135.5
    520120     16140.3
    520160       16139
    520200     16141.3
    520240     16143.3
    520280     16142.3
    520320     16145.1
    520360     16144.6
    520400     16145.7
    520440     16152.9
    520480     16150.3
    520520     16152.3
    520560     16154.9
    520600     16157.8
    520640     16154.4
    520680     16154.4
    520720       16158
    520760     16158.8
    520800     16159.5
    520840     16162.5
    520880     16160.1
    520920     16164.8
    520960     16163.5
    521000     16165.8
    521040     16167.9
    521080     16166.7
    521120     16169.5
    521160     16169.2
    521200     16170.2
    521240     16177.4
    521280     16174.8
    521320     16176.9
    521360     16179.3
    521400     16182.3
    521440     16178.9
    521480     16178.8
    521520     16182.5
    521560     16183.3
    521600     16183.9
    521640     16186.7
    521680     16184.6
    521720     16189.3
    521760       16188
    521800     16190.1
    521840     16192.3
    521880     16191.1
    521920     16194.1
    521960     16193.5
    522000     16194.6
    522040     16201.8
    522080     16199.3
    522120     16201.4
    522160     16203.8
    522200     16206.7
    522240     16203.4
    522280     16203.3
    522320     16206.9
    522360     16207.7
    522400     16208.4
    522440     16211.1
    522480       16209
    522520     16213.6
    522560     16212.4
    522600     16214.6
    522640     16216.8
    522680     16215.6
    522720     16218.4
    522760     16217.8
    522800       16219
    522840     16226.3
    522880     16223.7
    522920     16225.7
    522960     16228.2
    523000     16231.2
    523040     16227.8
    523080     16227.8
    523120     16231.4
    523160     16232.2
    523200     16232.7
    523240     16235.4
    523280     16233.3
    523320       16238
    523360     16236.9
    523400     16239.1
    523440     16241.3
    523480     16239.9
    523520     16242.8
    523560     16242.2
    523600     16243.4
    523640     16250.7
    523680     16248.2
    523720     16250.2
    523760     16252.7
    523800     16255.7
    523840     16252.3
    523880     16252.2
    523920     16255.8
    523960     16256.6
    524000     16257.1
    524040     16259.9
    524080     16257.7
    524120     16262.6
    524160     16261.5
    524200     16263.5
    524240     16265.7
    524280     16264.5
    524320     16267.4
    524360     16266.8
    524400     16267.8
    524440     16275.2
    524480     16272.6
    524520     16274.6
    524560     16277.1
    524600     16280.3
    524640     16276.7
    524680     16276.7
    524720     16280.3
    524760       16281
    524800     16281.6
    524840     16284.4
    524880     16282.1
    524920     16287.1
    524960     16285.9
    525000       16288
    525040     16290.2
    525080     16289.1
    525120     16291.9
    525160     16291.2
    525200     16292.3
    525240     16299.7
    525280     16297.1
    525320     16299.1
    525360     16301.5
    525400     16304.7
    525440     16301.4
    525480     16301.3
    525520     16304.7
    525560     16305.5
    525600       16306
    525640     16308.8
    525680     16306.6
    525720     16311.6
    525760     16310.3
    525800     16312.5
    525840     16314.8
    525880     16313.6
    525920     16316.2
    525960     16315.8
    526000     16316.7
    526040     16324.2
    526080     16321.6
    526120     16323.6
    526160     16326.1
    526200     16329.2
    526240     16325.8
    526280     16325.8
    526320     16329.1
    526360     16329.9
    526400     16330.5
    526440     16333.2
    526480       16331
    526520     16336.1
    526560     16334.8
    526600     16336.9
    526640     16339.2
    526680     16338.1
    526720     16340.8
    526760     16340.3
    526800     16341.2
    526840     16348.7
    526880     16346.2
    526920       16348
    526960     16350.7
    527000     16353.6
    527040     16350.2
    527080     16350.2
    527120     16353.6
    527160     16354.3
    527200     16354.9
    527240     16357.8
    527280     16355.5
    527320     16360.5
    527360     16359.3
    527400     16361.5
    527440     16363.6
    527480     16362.6
    527520     16365.2
    527560     16364.7
    527600     16365.7
    527640     16373.1
    527680     16370.7
    527720     16372.4
    527760     16375.2
    527800     16378.1
    527840     16374.7
    527880     16374.6
    527920     16378.1
    527960     16378.9
    528000     16379.4
    528040     16382.3
    528080     16379.8
    528120       16385
    528160     16383.7
    528200     16385.9
    528240     16388.1
    528280       16387
    528320     16389.6
    528360     16389.1
    528400     16390.2
    528440     16397.6
    528480     16395.1
    528520     16396.9
    528560     16399.8
    528600     16402.5
    528640     16399.1
    528680     16399.1
    528720     16402.5
    528760     16403.4
    528800     16403.9
    528840     16406.8
    528880     16404.4
    528920     16409.5
    528960     16408.1
    529000     16410.4
    529040     16412.7
    529080     16411.6
    529120     16414.2
    529160     16413.6
    529200     16414.8
    529240       16422
    529280     16419.6
    529320     16421.4
    529360     16424.3
    529400       16427
    529440     16423.8
    529480     16423.7
    529520     16427.1
    529560       16428
    529600     16428.4
    529640     16431.3
    529680     16428.9
    529720       16434
    529760     16432.7
    529800     16434.9
    529840     16437.2
    529880     16436.1
    529920     16438.7
    529960       16438
    530000     16439.1
    530040     16446.4
    530080     16444.1
    530120     16445.9
    530160     16448.7
    530200     16451.4
    530240     16448.3
    530280     16448.1
    530320     16451.5
    530360     16452.5
    530400     16452.9
    530440     16455.8
    530480     16453.5
    530520     16458.6
    530560     16457.2
    530600     16459.5
    530640     16461.7
    530680     16460.7
    530720     16463.2
    530760     16462.5
    530800     16463.6
    530840     16470.9
    530880     16468.7
    530920     16470.4
    530960     16473.4
    531000       16476
    531040     16472.8
    531080     16472.7
    531120       16476
    531160     16477.1
    531200     16477.4
    531240     16480.4
    531280       16478
    531320     16483.2
    531360     16481.8
    531400     16483.9
    531440     16486.2
    531480     16485.1
    531520     16487.7
    531560     16487.1
    531600     16488.1
    531640     16495.5
    531680     16493.3
    531720     16494.8
    531760     16497.9
    531800     16500.6
    531840     16497.3
    531880     16497.2
    531920     16500.6
    531960     16501.6
    532000     16501.9
    532040     16504.9
    532080     16502.4
    532120     16507.6
    532160     16506.3
    532200     16508.3
    532240     16510.8
    532280     16509.6
    532320     16512.3
    532360     16511.6
    532400     16512.6
    532440       16520
    532480     16517.8
    532520     16519.1
    532560     16522.2
    532600     16525.1
    532640     16521.7
    532680     16521.6
    532720       16525
    532760     16526.2
    532800     16526.4
    532840     16529.6
    532880     16526.9
    532920     16532.2
    532960     16530.8
    533000     16532.6
    533040     16535.3
    533080     16533.9
    533120     16536.8
    533160     16536.1
    533200       16537
    533240     16544.5
    533280     16542.2
    533320     16543.6
    533360     16546.7
    533400     16549.6
    533440     16546.4
    533480     16546.1
    533520     16549.5
    533560     16550.6
    533600     16550.9
    533640     16554.1
    533680     16551.3
    533720     16556.7
    533760     16555.5
    533800     16557.2
    533840     16559.8
    533880     16558.4
    533920     16561.3
    533960     16560.7
    534000     16561.6
    534040       16569
    534080     16566.7
    534120       16568
    534160     16571.3
    534200     16574.1
    534240     16570.9
    534280     16570.6
    534320     16574.1
    534360     16575.1
    534400     16575.3
    534440     16578.6
    534480     16575.9
    534520     16581.4
    534560       16580
    534600     16581.8
    534640     16584.4
    534680     16582.9
    534720     16585.7
    534760     16585.2
    534800     16586.1
    534840     16593.5
    534880     16591.2
    534920     16592.5
    534960     16595.9
    535000     16598.5
    535040     16595.4
    535080     16595.2
    535120     16598.6
    535160     16599.6
    535200     16599.8
    535240     16603.1
    535280     16600.4
    535320     16605.9
    535360     16604.5
    535400     16606.3
    535440       16609
    535480     16607.5
    535520     16610.5
    535560     16609.8
    535600     16610.6
    535640     16618.1
    535680     16615.9
    535720     16617.1
    535760     16620.4
    535800     16623.2
    535840       16620
    535880     16619.8
    535920     16623.2
    535960     16624.2
    536000     16624.5
    536040     16627.7
    536080       16625
    536120     16630.4
    536160     16628.9
    536200     16630.9
    536240     16633.6
    536280     16632.2
    536320       16635
    536360     16634.4
    536400     16635.2
    536440     16642.6
    536480     16640.3
    536520     16641.7
    536560     16644.9
    536600     16647.7
    536640     16644.7
    536680     16644.4
    536720     16647.9
    536760     16648.7
    536800       16649
    536840     16652.1
    536880     16649.6
    536920     16654.9
    536960     16653.4
    537000     16655.4
    537040     16658.2
    537080     16656.7
    537120     16659.5
    537160     16658.9
    537200     16659.8
    537240     16667.2
    537280     16664.9
    537320     16666.2
    537360     16669.6
    537400     16672.3
    537440     16669.4
    537480       16669
    537520     16672.2
    537560     16673.2
    537600     16673.7
    537640     16676.7
    537680     16674.1
    537720     16679.4
    537760     16678.1
    537800     16680.1
    537840     16682.8
    537880     16681.3
    537920     16684.1
    537960     16683.4
    538000     16684.3
    538040     16691.9
    538080     16689.3
    538120     16690.7
    538160       16694
    538200     16696.8
    538240     16693.8
    538280     16693.7
    538320     16696.7
    538360     16697.7
    538400     16698.3
    538440     16701.3
    538480     16698.7
    538520       16704
    538560     16702.7
    538600     16704.6
    538640     16707.3
    538680     16705.9
    538720     16708.7
    538760       16708
    538800       16709
    538840     16716.5
    538880     16713.9
    538920     16715.1
    538960     16718.7
    539000     16721.4
    539040     16718.4
    539080     16718.4
    539120     16721.4
    539160     16722.3
    539200     16723.1
    539240     16725.9
    539280     16723.2
    539320     16728.5
    539360     16727.3
    539400     16729.3
    539440     16732.1
    539480     16730.5
    539520     16733.4
    539560     16732.7
    539600     16733.7
    539640       16741
    539680     16738.5
    539720     16739.8
    539760     16743.3
    539800       16746
    539840     16743.1
    539880       16743
    539920       16746
    539960       16747
    540000     16747.6
    540040     16750.6
    540080     16747.8
    540120     16753.2
    540160     16751.9
    540200       16754
    540240     16756.7
    540280     16755.1
    540320     16757.9
    540360     16757.4
    540400     16758.3
    540440     16765.6
    540480     16763.2
    540520     16764.4
    540560     16767.9
    540600     16770.8
    540640     16767.6
    540680     16767.6
    540720     16770.7
    540760     16771.6
    540800     16772.2
    540840     16775.3
    540880     16772.4
    540920     16777.9
    540960     16776.4
    541000     16778.6
    541040     16781.3
    541080     16779.5
    541120     16782.5
    541160       16782
    541200       16783
    541240     16790.4
    541280     16787.8
    541320       16789
    541360     16792.5
    541400     16795.4
    541440     16792.1
    541480     16792.2
    541520     16795.3
    541560     16796.1
    541600     16796.8
    541640     16799.9
    541680     16796.9
    541720     16802.4
    541760       16801
    541800       16803
    541840     16805.7
    541880     16804.1
    541920     16807.1
    541960     16806.6
    542000     16807.6
    542040       16815
    542080     16812.4
    542120     16813.6
    542160     16817.1
    542200       16820
    542240     16816.6
    542280     16816.8
    542320     16819.8
    542360     16820.6
    542400     16821.3
    542440     16824.5
    542480     16821.4
    542520     16826.9
    542560     16825.7
    542600     16827.6
    542640     16830.3
    542680     16828.7
    542720     16831.7
    542760     16831.2
    542800     16832.3
    542840     16839.7
    542880       16837
    542920       16838
    542960     16841.7
    543000     16844.6
    543040     16841.2
    543080     16841.4
    543120     16844.3
    543160     16845.2
    543200     16845.9
    543240     16849.1
    543280       16846
    543320     16851.6
    543360     16850.1
    543400     16852.2
    543440     16854.9
    543480     16853.2
    543520     16856.4
    543560     16855.8
    543600     16856.7
    543640     16864.3
    543680     16861.6
    543720     16862.5
    543760     16866.2
    543800     16869.1
    543840     16865.8
    543880     16865.9
    543920     16868.9
    543960     16869.6
    544000     16870.4
    544040     16873.6
    544080     16870.7
    544120     16876.2
    544160     16874.7
    544200     16876.7
    544240     16879.3
    544280     16877.7
    544320       16881
    544360     16880.3
    544400     16881.2
    544440     16888.8
    544480     16886.1
    544520       16887
    544560     16890.8
    544600     16893.7
    544640     16890.3
    544680     16890.3
    544720     16893.2
    544760     16894.1
    544800     16894.9
    544840     16898.2
    544880     16895.2
    544920     16900.8
    544960     16899.2
    545000     16901.2
    545040     16903.9
    545080     16902.3
    545120     16905.6
    545160       16905
    545200     16905.8
    545240     16913.4
    545280     16910.6
    545320     16911.6
    545360     16915.3
    545400     16918.4
    545440     16914.9
    545480     16914.9
    545520     16917.8
    545560     16918.8
    545600     16919.6
    545640     16922.9
    545680     16919.7
    545720     16925.4
    545760     16923.9
    545800     16925.8
    545840     16928.5
    545880     16926.8
    545920     16930.2
    545960     16929.7
    546000     16930.4
    546040     16938.1
    546080     16935.3
    546120     16936.2
    546160     16939.8
    546200       16943
    546240     16939.5
    546280     16939.5
    546320     16942.5
    546360     16943.5
    546400     16944.2
    546440     16947.5
    546480     16944.3
    546520     16949.9
    546560     16948.4
    546600     16950.5
    546640     16953.2
    546680     16951.5
    546720     16954.6
    546760     16954.3
    546800       16955
    546840     16962.6
    546880     16959.8
    546920     16960.7
    546960     16964.5
    547000     16967.6
    547040     16964.1
    547080     16964.1
    547120     16967.1
    547160     16968.1
    547200     16968.8
    547240     16972.2
    547280     16968.9
    547320     16974.5
    547360       16973
    547400     16975.1
    547440     16977.8
    547480     16976.1
    547520     16979.1
    547560     16978.8
    547600     16979.6
    547640     16987.1
    547680     16984.4
    547720     16985.2
    547760     16989.1
    547800     16992.1
    547840     16988.5
    547880     16988.7
    547920     16991.6
    547960     16992.8
    548000     16993.3
    548040     16996.7
    548080     16993.4
    548120       16999
    548160     16997.5
    548200     16999.7
    548240     17002.4
    548280     17000.8
    548320     17003.6
    548360     17003.3
    548400     17004.2
    548440     17011.5
    548480       17009
    548520     17009.9
    548560     17013.7
    548600     17016.7
    548640     17013.1
    548680     17013.3
    548720     17016.2
    548760     17017.4
    548800     17017.9
    548840     17021.3
    548880     17017.9
    548920     17023.4
    548960     17022.2
    549000     17024.2
    549040       17027
    549080     17025.2
    549120     17028.3
    549160     17027.8
    549200     17028.6
    549240     17036.1
    549280     17033.5
    549320     17034.5
    549360     17038.2
    549400     17041.1
    549440     17037.8
    549480     17037.8
    549520     17040.6
    549560       17042
    549600     17042.5
    549640     17045.9
    549680     17042.4
    549720       17048
    549760     17046.8
    549800     17048.9
    549840     17051.6
    549880       17050
    549920     17052.9
    549960     17052.4
    550000     17053.1
    550040     17060.7
    550080     17058.1
    550120     17059.2
    550160     17062.8
    550200     17065.7
    550240     17062.3
    550280     17062.4
    550320     17065.3
    550360     17066.6
    550400     17067.1
    550440     17070.6
    550480       17067
    550520     17072.7
    550560     17071.3
    550600     17073.4
    550640     17076.2
    550680     17074.6
    550720     17077.5
    550760     17076.8
    550800     17077.7
    550840     17085.5
    550880     17082.6
    550920     17083.8
    550960     17087.4
    551000     17090.2
    551040     17086.9
    551080     17086.9
    551120       17090
    551160     17091.1
    551200     17091.6
    551240     17095.2
    551280     17091.5
    551320     17097.3
    551360     17095.9
    551400     17098.1
    551440     17100.7
    551480     17099.2
    551520     17101.9
    551560     17101.3
    551600     17102.1
    551640     17110.1
    551680     17107.1
    551720     17108.3
    551760     17111.9
    551800     17114.8
    551840     17111.4
    551880     17111.5
    551920     17114.6
    551960     17115.8
    552000     17116.1
    552040     17119.8
    552080     17115.9
    552120     17121.8
    552160     17120.4
    552200     17122.6
    552240     17125.2
    552280     17123.7
    552320     17126.5
    552360     17125.8
    552400     17126.6
    552440     17134.6
    552480     17131.7
    552520     17132.8
    552560     17136.4
    552600     17139.3
    552640     17135.9
    552680       17136
    552720     17139.1
    552760     17140.3
    552800     17140.6
    552840     17144.3
    552880     17140.5
    552920     17146.2
    552960     17144.9
    553000     17147.3
    553040     17149.6
    553080     17148.3
    553120       17151
    553160     17150.4
    553200     17151.2
    553240     17159.1
    553280     17156.1
    553320     17157.2
    553360       17161
    553400     17163.7
    553440     17160.5
    553480     17160.4
    553520     17163.5
    553560     17164.7
    553600     17165.1
    553640     17168.9
    553680     17165.1
    553720     17170.7
    553760     17169.5
    553800     17171.9
    553840       17174
    553880     17172.7
    553920     17175.4
    553960     17174.9
    554000     17175.6
    554040     17183.6
    554080     17180.6
    554120     17181.7
    554160     17185.6
    554200     17188.2
    554240     17184.9
    554280     17185.2
    554320     17188.1
    554360     17189.3
    554400     17189.5
    554440     17193.5
    554480     17189.5
    554520     17195.3
    554560       17194
    554600     17196.6
    554640     17198.5
    554680     17197.2
    554720       17200
    554760     17199.7
    554800     17200.2
    554840     17208.3
    554880     17205.1
    554920     17206.4
    554960     17210.1
    555000     17212.7
    555040     17209.4
    555080     17209.8
    555120     17212.6
    555160     17213.9
    555200     17214.1
    555240     17218.1
    555280     17214.1
    555320       17220
    555360     17218.7
    555400     17221.3
    555440     17223.1
    555480     17221.8
    555520     17224.7
    555560     17224.3
    555600     17224.8
    555640       17233
    555680     17229.6
    555720     17230.9
    555760     17234.7
    555800     17237.2
    555840     17233.9
    555880     17234.3
    555920     17237.3
    555960     17238.4
    556000     17238.7
    556040     17242.6
    556080     17238.8
    556120     17244.7
    556160     17243.4
    556200     17245.8
    556240     17247.7
    556280     17246.4
    556320     17249.2
    556360     17248.7
    556400     17249.3
    556440     17257.7
    556480     17254.2
    556520     17255.4
    556560     17259.2
    556600     17261.9
    556640     17258.5
    556680     17258.7
    556720       17262
    556760     17262.9
    556800     17263.3
    556840       17267
    556880     17263.3
    556920     17269.3
    556960       17268
    557000     17270.4
    557040     17272.4
    557080     17271.1
    557120     17273.8
    557160     17273.3
    557200     17273.9
    557240     17282.4
    557280     17278.6
    557320     17279.8
    557360       17284
    557400     17286.5
    557440     17283.1
    557480     17283.2
    557520     17286.6
    557560     17287.6
    557600     17287.8
    557640     17291.6
    557680     17288.1
    557720     17293.9
    557760     17292.7
    557800     17294.9
    557840       17297
    557880     17295.6
    557920     17298.4
    557960     17297.9
    558000     17298.5
    558040       17307
    558080     17303.2
    558120     17304.5
    558160     17308.5
    558200     17311.1
    558240     17307.6
    558280     17307.9
    558320     17311.2
    558360     17312.2
    558400     17312.3
    558440     17316.2
    558480     17312.7
    558520     17318.7
    558560     17317.4
    558600     17319.6
    558640     17321.5
    558680     17320.2
    558720     17323.2
    558760     17322.5
    558800       17323
    558840     17331.6
    558880     17327.7
    558920     17328.9
    558960     17333.1
    559000     17335.7
    559040     17332.2
    559080     17332.6
    559120     17335.8
    559160     17336.8
    559200     17337.1
    559240     17340.8
    559280     17337.4
    559320     17343.4
    559360       17342
    559400     17344.2
    559440     17345.9
    559480     17344.7
    559520     17347.9
    559560     17347.2
    559600     17347.7
    559640     17356.3
    559680     17352.4
    559720     17353.5
    559760     17357.6
    559800     17360.5
    559840     17356.9
    559880     17357.3
    559920     17360.3
    559960     17361.3
    560000     17361.8
    560040     17365.4
    560080     17362.1
    560120       17368
    560160     17366.7
    560200     17368.8
    560240     17370.6
    560280     17369.3
    560320     17372.5
    560360       17372
    560400     17372.4
    560440     17381.1
    560480     17376.9
    560520     17378.3
    560560     17382.3
    560600     17385.1
    560640     17381.5
    560680     17381.8
    560720     17384.9
    560760       17386
    560800     17386.5
    560840       17390
    560880     17386.8
    560920     17392.6
    560960     17391.2
    561000     17393.5
    561040     17395.2
    561080       17394
    561120     17397.2
    561160     17396.6
    561200       17397
    561240     17405.7
    561280     17401.5
    561320       17403
    561360     17406.9
    561400     17409.8
    561440     17406.2
    561480     17406.6
    561520     17409.5
    561560     17410.6
    561600     17411.2
    561640     17414.6
    561680     17411.4
    561720     17417.3
    561760     17415.9
    561800     17418.1
    561840     17419.9
    561880     17418.7
    561920     17421.9
    561960     17421.3
    562000     17421.7
    562040     17430.4
    562080     17426.2
    562120     17427.7
    562160     17431.6
    562200     17434.5
    562240       17431
    562280     17431.3
    562320     17434.2
    562360     17435.2
    562400     17435.8
    562440     17439.3
    562480       17436
    562520     17441.8
    562560     17440.7
    562600     17442.9
    562640     17444.6
    562680     17443.3
    562720     17446.6
    562760       17446
    562800     17446.4
    562840     17455.1
    562880     17450.8
    562920     17452.3
    562960     17456.2
    563000     17459.2
    563040     17455.7
    563080     17455.9
    563120     17458.9
    563160     17459.9
    563200     17460.3
    563240     17463.9
    563280     17460.7
    563320     17466.5
    563360     17465.4
    563400     17467.4
    563440     17469.3
    563480       17468
    563520     17471.3
    563560     17470.7
    563600     17471.1
    563640     17479.9
    563680     17475.4
    563720     17476.9
    563760       17481
    563800     17483.8
    563840     17480.3
    563880     17480.5
    563920     17483.6
    563960     17484.6
    564000       17485
    564040     17488.8
    564080     17485.4
    564120     17491.2
    564160     17490.1
    564200     17492.1
    564240     17493.9
    564280     17492.9
    564320       17496
    564360     17495.4
    564400     17495.9
    564440     17504.7
    564480       17500
    564520     17501.8
    564560     17505.7
    564600     17508.5
    564640     17505.1
    564680     17505.1
    564720     17508.2
    564760     17509.3
    564800     17509.7
    564840     17513.6
    564880     17510.1
    564920     17515.9
    564960     17514.8
    565000     17516.7
    565040     17518.5
    565080     17517.3
    565120     17520.5
    565160     17520.1
    565200     17520.6
    565240     17529.3
    565280     17524.6
    565320     17526.5
    565360     17530.4
    565400     17533.1
    565440     17529.6
    565480     17529.7
    565520     17532.9
    565560     17534.1
    565600     17534.4
    565640     17538.1
    565680     17534.6
    565720     17540.5
    565760     17539.5
    565800     17541.5
    565840       17543
    565880     17541.8
    565920     17545.2
    565960     17544.7
    566000     17545.1
    566040     17553.9
    566080     17549.3
    566120     17551.1
    566160     17555.1
    566200     17557.8
    566240     17554.1
    566280     17554.4
    566320     17557.5
    566360     17558.8
    566400     17559.1
    566440     17562.7
    566480     17559.2
    566520     17565.2
    566560     17564.1
    566600       17566
    566640     17567.5
    566680     17566.5
    566720     17569.7
    566760     17569.3
    566800     17569.7
    566840     17578.4
    566880     17573.7
    566920     17575.7
    566960     17579.7
    567000     17582.3
    567040     17578.7
    567080     17579.1
    567120       17582
    567160     17583.3
    567200     17583.6
    567240     17587.3
    567280     17583.7
    567320     17589.5
    567360     17588.6
    567400     17590.7
    567440     17592.1
    567480     17591.1
    567520     17594.2
    567560       17594
    567600     17594.2
    567640       17603
    567680     17598.2
    567720     17600.3
    567760     17604.2
    567800     17606.8
    567840       17603
    567880     17603.7
    567920     17606.6
    567960     17607.9
    568000     17608.2
    568040       17612
    568080     17608.1
    568120     17614.1
    568160     17613.1
    568200     17615.2
    568240     17616.6
    568280     17615.5
    568320     17618.8
    568360     17618.6
    568400     17618.8
    568440     17627.6
    568480     17622.8
    568520     17624.9
    568560     17628.5
    568600     17631.5
    568640     17627.6
    568680     17628.2
    568720     17631.2
    568760     17632.5
    568800     17632.7
    568840     17636.6
    568880     17632.6
    568920     17638.6
    568960     17637.6
    569000     17639.8
    569040     17641.2
    569080     17640.2
    569120     17643.2
    569160     17643.3
    569200     17643.3
    569240     17652.3
    569280     17647.2
    569320     17649.4
    569360     17653.1
    569400       17656
    569440     17652.3
    569480     17652.8
    569520     17655.7
    569560     17657.1
    569600     17657.2
    569640     17661.1
    569680     17657.1
    569720     17663.2
    569760     17662.2
    569800     17664.5
    569840     17665.8
    569880     17664.7
    569920     17667.9
    569960     17667.8
    570000     17667.8
    570040     17676.9
    570080     17671.6
    570120     17673.9
    570160     17677.7
    570200     17680.5
    570240       17677
    570280     17677.3
    570320     17680.2
    570360     17681.7
    570400     17681.8
    570440     17685.7
    570480     17681.6
    570520     17687.8
    570560     17686.7
    570600     17689.2
    570640     17690.3
    570680     17689.2
    570720     17692.4
    570760     17692.3
    570800     17692.2
    570840     17701.4
    570880     17696.1
    570920     17698.3
    570960     17702.3
    571000     17704.9
    571040     17701.5
    571080     17701.9
    571120     17704.8
    571160     17706.1
    571200     17706.4
    571240     17710.4
    571280     17706.3
    571320     17712.3
    571360     17711.3
    571400     17713.7
    571440       17715
    571480     17713.8
    571520       17717
    571560     17716.8
    571600     17716.7
    571640       17726
    571680     17720.8
    571720     17722.9
    571760     17726.9
    571800     17729.5
    571840       17726
    571880     17726.5
    571920     17729.5
    571960     17730.7
    572000       17731
    572040       17735
    572080     17730.9
    572120     17736.9
    572160     17735.9
    572200     17738.2
    572240     17739.4
    572280     17738.3
    572320     17741.5
    572360     17741.3
    572400     17741.3
    572440     17750.4
    572480     17745.3
    572520     17747.6
    572560     17751.5
    572600       17754
    572640     17750.5
    572680     17750.9
    572720       17754
    572760     17755.3
    572800     17755.4
    572840     17759.5
    572880     17755.4
    572920     17761.4
    572960     17760.3
    573000     17762.9
    573040     17763.9
    573080     17762.6
    573120       17766
    573160     17765.9
    573200     17765.9
    573240       17775
    573280     17769.9
    573320     17772.3
    573360     17776.1
    573400     17778.5
    573440       17775
    573480     17775.4
    573520     17778.5
    573560     17779.9
    573600     17780.1
    573640       17784
    573680     17779.9
    573720       17786
    573760     17784.9
    573800     17787.4
    573840     17788.4
    573880     17787.3
    573920     17790.5
    573960     17790.6
    574000     17790.4
    574040     17799.6
    574080     17794.5
    574120     17796.9
    574160     17800.6
    574200     17803.2
    574240     17799.6
    574280     17800.2
    574320     17803.1
    574360     17804.6
    574400     17804.6
    574440     17808.5
    574480     17804.4
    574520     17810.4
    574560     17809.4
    574600     17811.9
    574640     17812.8
    574680     17811.9
    574720     17814.9
    574760     17815.2
    574800     17814.8
    574840       17824
    574880       17819
    574920     17821.3
    574960     17825.1
    575000     17827.7
    575040     17824.1
    575080     17824.8
    575120     17827.5
    575160     17829.1
    575200     17829.1
    575240     17832.9
    575280     17828.8
    575320       17835
    575360     17833.9
    575400     17836.3
    575440     17837.2
    575480     17836.2
    575520     17839.4
    575560     17839.8
    575600     17839.2
    575640     17848.3
    575680     17843.5
    575720     17845.7
    575760     17849.6
    575800       17852
    575840     17848.5
    575880     17849.4
    575920     17851.8
    575960     17853.5
    576000     17853.7
    576040     17857.4
    576080     17853.3
    576120     17859.5
    576160     17858.3
    576200     17860.7
    576240     17861.6
    576280     17860.7
    576320     17863.8
    576360     17864.3
    576400     17863.6
    576440     17872.9
    576480     17867.8
    576520       17870
    576560     17874.1
    576600     17876.4
    576640     17872.8
    576680     17873.7
    576720     17876.2
    576760       17878
    576800     17878.1
    576840     17881.9
    576880     17877.8
    576920     17883.9
    576960     17882.6
    577000     17885.2
    577040     17886.1
    577080     17885.1
    577120     17888.2
    577160     17888.8
    577200       17888
    577240     17897.4
    577280     17892.1
    577320     17894.4
    577360     17898.5
    577400     17900.8
    577440     17897.5
    577480     17898.2
    577520     17900.6
    577560     17902.4
    577600     17902.6
    577640     17906.4
    577680     17902.1
    577720     17908.4
    577760       17907
    577800     17909.6
    577840     17910.4
    577880     17909.5
    577920     17912.5
    577960     17913.2
    578000     17912.5
    578040     17921.8
    578080     17916.5
    578120     17918.8
    578160       17923
    578200     17925.2
    578240     17921.8
    578280     17922.5
    578320     17924.9
    578360     17926.9
    578400     17927.1
    578440     17930.9
    578480     17926.5
    578520       17933
    578560     17931.6
    578600     17934.1
    578640     17934.8
    578680       17934
    578720       17937
    578760     17937.6
    578800     17937.1
    578840     17946.2
    578880     17941.1
    578920     17943.4
    578960     17947.3
    579000     17949.5
    579040     17946.5
    579080     17947.1
    579120     17949.5
    579160     17951.3
    579200     17951.6
    579240     17955.3
    579280     17950.9
    579320     17957.4
    579360     17956.1
    579400     17958.5
    579440     17959.1
    579480     17958.4
    579520     17961.4
    579560       17962
    579600     17961.5
    579640     17970.6
    579680     17965.6
    579720     17967.9
    579760     17971.9
    579800     17974.1
    579840       17971
    579880     17971.6
    579920     17973.9
    579960     17975.7
    580000       17976
    580040     17979.9
    580080     17975.5
    580120     17981.8
    580160     17980.7
    580200       17983
    580240     17983.4
    580280     17982.9
    580320     17985.9
    580360     17986.6
    580400     17986.1
    580440       17995
    580480       17990
    580520     17992.4
    580560     17996.5
    580600     17998.6
    580640     17995.5
    580680       17996
    580720     17998.4
    580760     18000.1
    580800     18000.6
    580840     18004.4
    580880     17999.9
    580920     18006.4
    580960     18005.3
    581000     18007.4
    581040     18007.9
    581080     18007.4
    581120     18010.3
    581160     18011.2
    581200     18010.4
    581240     18019.6
    581280     18014.4
    581320       18017
    581360       18021
    581400     18023.1
    581440     18019.9
    581480     18020.5
    581520     18023.1
    581560     18024.8
    581600       18025
    581640     18028.9
    581680     18024.4
    581720     18030.9
    581760     18029.9
    581800     18031.8
    581840     18032.4
    581880     18031.9
    581920     18034.8
    581960     18035.7
    582000     18034.9
    582040     18044.1
    582080     18039.1
    582120     18041.4
    582160     18045.5
    582200     18047.7
    582240     18044.5
    582280       18045
    582320     18047.6
    582360     18049.3
    582400     18049.3
    582440     18053.4
    582480     18049.1
    582520     18055.4
    582560     18054.4
    582600     18056.3
    582640       18057
    582680     18056.3
    582720     18059.2
    582760     18060.2
    582800     18059.4
    582840     18068.6
    582880     18063.4
    582920     18065.8
    582960     18070.1
    583000     18072.2
    583040     18069.1
    583080     18069.5
    583120     18072.2
    583160     18073.9
    583200     18073.8
    583240     18078.1
    583280     18073.6
    583320     18079.9
    583360       18079
    583400     18080.8
    583440     18081.6
    583480     18080.8
    583520     18083.9
    583560     18084.8
    583600     18083.8
    583640     18093.1
    583680     18087.7
    583720     18090.2
    583760     18094.5
    583800     18096.9
    583840     18093.7
    583880       18094
    583920     18096.8
    583960     18098.4
    584000     18098.4
    584040     18102.7
    584080     18098.1
    584120     18104.4
    584160     18103.4
    584200     18105.3
    584240     18106.2
    584280     18105.3
    584320     18108.5
    584360     18109.4
    584400     18108.2
    584440     18117.5
    584480     18112.4
    584520     18114.6
    584560       18119
    584600     18121.4
    584640     18118.3
    584680     18118.5
    584720     18121.2
    584760     18122.9
    584800     18122.9
    584840     18127.1
    584880     18122.5
    584920     18128.9
    584960     18128.1
    585000     18129.8
    585040     18130.8
    585080     18129.9
    585120     18133.1
    585160     18133.9
    585200     18132.7
    585240     18142.2
    585280     18136.9
    585320     18139.2
    585360     18143.6
    585400       18146
    585440     18142.7
    585480     18143.1
    585520     18145.8
    585560     18147.6
    585600     18147.5
    585640     18151.6
    585680     18147.1
    585720     18153.5
    585760     18152.7
    585800     18154.3
    585840     18155.3
    585880     18154.6
    585920     18157.7
    585960     18158.3
    586000     18157.2
    586040     18166.9
    586080     18161.5
    586120     18163.8
    586160       18168
    586200     18170.6
    586240     18167.4
    586280     18167.7
    586320     18170.4
    586360     18172.2
    586400       18172
    586440     18176.2
    586480     18171.7
    586520     18178.2
    586560     18177.5
    586600     18179.1
    586640       18180
    586680     18179.1
    586720     18182.3
    586760     18182.9
    586800     18181.9
    586840     18191.6
    586880     18186.1
    586920     18188.4
    586960     18192.5
    587000     18195.2
    587040       18192
    587080     18192.2
    587120     18194.8
    587160     18196.7
    587200     18196.4
    587240     18200.8
    587280     18196.4
    587320     18202.8
    587360       18202
    587400     18203.6
    587440     18204.5
    587480     18203.7
    587520     18206.7
    587560     18207.4
    587600     18206.4
    587640     18216.2
    587680     18210.6
    587720     18213.1
    587760     18217.1
    587800     18219.8
    587840     18216.7
    587880     18216.8
    587920     18219.5
    587960     18221.3
    588000     18221.1
    588040     18225.4
    588080     18220.8
    588120     18227.3
    588160     18226.7
    588200     18228.2
    588240     18229.1
    588280     18228.3
    588320     18231.3
    588360       18232
    588400     18230.8
    588440     18240.9
    588480     18235.3
    588520     18237.7
    588560     18241.7
    588600     18244.2
    588640     18241.2
    588680     18241.4
    588720     18243.9
    588760     18245.7
    588800     18245.6
    588840     18249.9
    588880     18245.4
    588920     18251.8
    588960     18251.2
    589000     18252.7
    589040     18253.5
    589080       18253
    589120     18255.8
    589160     18256.5
    589200     18255.3
    589240     18265.3
    589280     18259.9
    589320     18262.3
    589360     18266.2
    589400     18268.8
    589440     18265.7
    589480     18265.9
    589520     18268.6
    589560     18270.3
    589600     18270.2
    589640     18274.5
    589680     18269.9
    589720     18276.3
    589760     18275.9
    589800     18277.3
    589840       18278
    589880     18277.6
    589920     18280.4
    589960       18281
    590000     18279.8
    590040     18289.8
    590080     18284.3
    590120     18286.6
    590160     18290.7
    590200     18293.4
    590240     18290.2
    590280     18290.3
    590320     18293.2
    590360     18294.7
    590400     18294.6
    590440     18299.2
    590480     18294.5
    590520     18300.8
    590560     18300.4
    590600     18301.9
    590640     18302.4
    590680     18302.1
    590720       18305
    590760     18305.4
    590800     18304.3
    590840     18314.2
    590880     18308.9
    590920     18311.2
    590960     18315.3
    591000     18317.9
    591040     18314.9
    591080     18314.8
    591120     18317.7
    591160     18319.4
    591200       18319
    591240     18323.7
    591280     18318.8
    591320     18325.4
    591360     18324.7
    591400     18326.3
    591440     18326.9
    591480     18326.6
    591520     18329.5
    591560     18329.8
    591600     18328.7
    591640     18338.6
    591680     18333.4
    591720     18335.8
    591760     18339.8
    591800     18342.3
    591840     18339.3
    591880     18339.2
    591920     18342.3
    591960     18343.8
    592000     18343.6
    592040     18348.3
    592080     18343.3
    592120     18349.9
    592160     18349.2
    592200     18350.7
    592240     18351.4
    592280       18351
    592320     18353.8
    592360     18354.4
    592400     18353.1
    592440     18362.9
    592480     18357.9
    592520     18360.2
    592560     18364.2
    592600     18366.9
    592640     18363.7
    592680     18363.8
    592720     18366.8
    592760     18368.3
    592800     18368.1
    592840     18372.9
    592880     18367.9
    592920     18374.5
    592960     18373.6
    593000     18375.2
    593040       18376
    593080     18375.6
    593120     18378.3
    593160     18378.9
    593200     18377.6
    593240     18387.7
    593280     18382.4
    593320     18384.7
    593360     18388.7
    593400     18391.5
    593440     18388.3
    593480     18388.4
    593520     18391.5
    593560     18392.9
    593600     18392.8
    593640     18397.5
    593680     18392.4
    593720     18399.2
    593760     18398.1
    593800     18399.7
    593840     18400.6
    593880     18400.3
    593920       18403
    593960     18403.6
    594000     18402.2
    594040     18412.2
    594080     18406.9
    594120     18409.3
    594160     18413.5
    594200     18416.2
    594240     18412.8
    594280     18413.1
    594320       18416
    594360     18417.6
    594400     18417.4
    594440       18422
    594480       18417
    594520     18423.6
    594560     18422.7
    594600     18424.2
    594640     18425.1
    594680     18424.7
    594720     18427.6
    594760     18428.1
    594800     18426.7
    594840     18436.8
    594880     18431.6
    594920     18434.1
    594960     18438.2
    595000       18441
    595040     18437.4
    595080     18437.6
    595120     18440.5
    595160     18442.1
    595200     18441.8
    595240     18446.6
    595280     18441.5
    595320     18448.2
    595360     18447.4
    595400     18448.7
    595440     18449.6
    595480     18449.4
    595520     18452.2
    595560     18452.7
    595600     18451.4
    595640     18461.5
    595680     18456.3
    595720     18458.7
    595760     18462.7
    595800     18465.6
    595840     18461.9
    595880     18462.2
    595920       18465
    595960     18466.7
    596000     18466.4
    596040     18471.3
    596080     18466.1
    596120     18472.8
    596160     18471.9
    596200     18473.2
    596240     18474.1
    596280       18474
    596320     18476.9
    596360     18477.2
    596400     18475.9
    596440     18486.1
    596480     18480.7
    596520     18483.3
    596560     18487.2
    596600     18490.2
    596640     18486.4
    596680     18486.8
    596720     18489.7
    596760     18491.2
    596800       18491
    596840     18495.9
    596880     18490.7
    596920     18497.4
    596960     18496.5
    597000     18497.7
    597040     18498.5
    597080     18498.6
    597120     18501.5
    597160     18501.9
    597200     18500.5
    597240     18510.6
    597280     18505.2
    597320     18507.8
    597360     18511.8
    597400     18514.7
    597440     18510.8
    597480     18511.3
    597520     18514.1
    597560     18515.7
    597600     18515.6
    597640     18520.5
    597680     18515.1
    597720     18521.9
    597760     18520.9
    597800     18522.1
    597840     18523.1
    597880     18523.1
    597920       18526
    597960     18526.4
    598000       18525
    598040       18535
    598080     18529.6
    598120     18532.2
    598160     18536.3
    598200       18539
    598240     18535.4
    598280     18535.8
    598320     18538.6
    598360     18540.2
    598400     18540.1
    598440       18545
    598480     18539.5
    598520     18546.4
    598560     18545.5
    598600     18546.7
    598640     18547.6
    598680     18547.6
    598720     18550.5
    598760       18551
    598800     18549.4
    598840     18559.6
    598880     18554.1
    598920     18556.6
    598960     18560.5
    599000     18563.4
    599040     18559.8
    599080     18560.4
    599120     18563.1
    599160     18564.7
    599200     18564.5
    599240     18569.6
    599280       18564
    599320       18571
    599360       18570
    599400     18571.2
    599440     18572.1
    599480     18572.3
    599520       18575
    599560     18575.4
    599600       18574
    599640     18584.1
    599680     18578.6
    599720     18581.3
    599760     18585.1
    599800       18588
    599840     18584.4
    599880     18584.7
    599920     18587.7
    599960     18589.2
    600000     18589.1
    600040       18594
    600080     18588.6
    600120     18595.6
    600160     18594.5
    600200     18595.7
    600240     18596.6
    600280     18596.8
    600320     18599.3
    600360       18600
    600400     18598.5
    600440     18608.8
    600480     18603.1
    600520     18605.7
    600560     18609.6
    600600     18612.5
    600640       18609
    600680     18609.2
    600720     18612.3
    600760     18613.9
    600800     18613.7
    600840     18618.4
    600880     18613.1
    600920     18620.1
    600960     18619.2
    601000     18620.4
    601040     18621.1
    601080     18621.3
    601120     18623.8
    601160     18624.7
    601200       18623
    601240     18633.4
    601280     18627.7
    601320     18630.4
    601360     18634.1
    601400     18637.1
    601440     18633.7
    601480     18633.8
    601520     18636.8
    601560     18638.5
    601600     18638.5
    601640     18643.1
    601680     18637.6
    601720     18644.8
    601760     18643.7
    601800       18645
    601840     18645.6
    601880     18645.9
    601920     18648.4
    601960     18649.4
    602000     18647.5
    602040     18657.9
    602080     18652.2
    602120     18654.9
    602160     18658.6
    602200     18661.6
    602240     18658.1
    602280     18658.4
    602320     18661.5
    602360       18663
    602400     18662.9
    602440     18667.6
    602480       18662
    602520     18669.2
    602560     18668.2
    602600     18669.4
    602640       18670
    602680     18670.4
    602720     18672.8
    602760     18673.9
    602800       18672
    602840     18682.4
    602880     18676.6
    602920     18679.4
    602960     18683.4
    603000     18686.1
    603040     18682.5
    603080     18682.9
    603120     18685.9
    603160     18687.5
    603200     18687.4
    603240     18692.1
    603280     18686.5
    603320     18693.6
    603360     18692.8
    603400     18693.8
    603440     18694.6
    603480     18694.8
    603520     18697.2
    603560     18698.4
    603600     18696.4
    603640       18707
    603680     18701.2
    603720     18704.1
    603760     18707.8
    603800     18710.7
    603840     18707.2
    603880     18707.5
    603920     18710.4
    603960     18712.1
    604000       18712
    604040     18716.6
    604080       18711
    604120     18717.8
    604160     18717.2
    604200     18718.2
    604240     18719.1
    604280     18719.2
    604320     18721.8
    604360       18723
    604400     18720.9
    604440     18731.5
    604480     18725.8
    604520     18728.7
    604560     18732.3
    604600     18735.1
    604640     18731.7
    604680       18732
    604720     18734.7
    604760     18736.5
    604800     18736.4
    604840       18741
    604880     18735.5
    604920     18742.3
    604960     18741.6
    605000     18742.7
    605040     18743.6
    605080     18743.7
    605120     18746.3
    605160     18747.6
    605200     18745.4
    605240     18755.8
    605280     18750.4
    605320     18753.3
    605360     18756.9
    605400     18759.7
    605440     18756.1
    605480     18756.4
    605520     18759.3
    605560     18761.1
    605600     18760.8
    605640     18765.6
    605680     18759.8
    605720     18766.6
    605760     18765.9
    605800       18767
    605840       18768
    605880     18768.2
    605920     18770.7
    605960       18772
    606000     18769.9
    606040     18780.5
    606080     18774.8
    606120     18777.9
    606160     18781.4
    606200     18784.3
    606240     18780.6
    606280     18780.9
    606320     18783.8
    606360     18785.5
    606400     18785.3
    606440     18790.1
    606480     18784.1
    606520       18791
    606560     18790.5
    606600     18791.5
    606640     18792.6
    606680     18792.7
    606720     18795.1
    606760     18796.5
    606800     18794.4
    606840       18805
    606880     18799.2
    606920     18802.4
    606960     18805.8
    607000     18808.7
    607040       18805
    607080     18805.4
    607120     18808.2
    607160     18810.1
    607200     18809.8
    607240     18814.8
    607280     18808.7
    607320     18815.6
    607360     18815.1
    607400     18816.2
    607440     18817.2
    607480     18817.3
    607520     18819.7
    607560       18821
    607600     18819.1
    607640     18829.7
    607680     18823.7
    607720     18827.1
    607760     18830.4
    607800     18833.3
    607840     18829.5
    607880     18830.1
    607920     18832.7
    607960     18834.7
    608000     18834.3
    608040     18839.2
    608080     18833.4
    608120     18840.2
    608160     18839.7
    608200     18840.9
    608240     18841.9
    608280       18842
    608320     18844.3
    608360     18845.7
    608400     18843.7
    608440     18854.3
    608480     18848.4
    608520     18851.8
    608560       18855
    608600     18857.8
    608640     18854.2
    608680     18854.7
    608720     18857.2
    608760     18859.4
    608800     18858.9
    608840     18863.8
    608880     18857.9
    608920     18864.7
    608960     18864.1
    609000     18865.5
    609040     18866.5
    609080     18866.7
    609120     18868.8
    609160     18870.3
    609200     18868.3
    609240     18878.9
    609280     18872.8
    609320     18876.5
    609360     18879.6
    609400     18882.4
    609440     18878.7
    609480     18879.2
    609520     18881.8
    609560     18883.9
    609600     18883.5
    609640     18888.2
    609680     18882.4
    609720     18889.2
    609760     18888.8
    609800       18890
    609840     18890.9
    609880     18891.2
    609920     18893.5
    609960     18894.9
    610000     18893.1
    610040     18903.5
    610080     18897.3
    610120       18901
    610160     18904.2
    610200       18907
    610240     18903.4
    610280     18903.7
    610320     18906.3
    610360     18908.5
    610400     18908.1
    610440       18913
    610480     18906.9
    610520     18913.8
    610560     18913.4
    610600     18914.6
    610640     18915.6
    610680     18915.8
    610720     18917.9
    610760     18919.5
    610800     18917.6
    610840     18928.2
    610880     18921.8
    610920     18925.7
    610960       18929
    611000     18931.6
    611040     18928.1
    611080     18928.2
    611120     18930.9
    611160     18933.1
    611200     18932.5
    611240     18937.5
    611280     18931.5
    611320     18938.4
    611360     18938.2
    611400     18939.1
    611440     18940.1
    611480     18940.3
    611520     18942.3
    611560     18944.2
    611600       18942
    611640     18952.9
    611680     18946.3
    611720     18950.3
    611760     18953.5
    611800     18956.2
    611840     18952.7
    611880     18952.8
    611920     18955.4
    611960     18957.7
    612000     18957.1
    612040     18962.1
    612080     18956.1
    612120     18962.8
    612160     18962.7
    612200     18963.8
    612240     18964.7
    612280     18964.9
    612320     18966.8
    612360     18968.8
    612400     18966.6
    612440     18977.7
    612480       18971
    612520     18975.1
    612560       18978
    612600     18980.7
    612640       18977
    612680     18977.5
    612720       18980
    612760     18982.4
    612800     18981.6
    612840     18986.6
    612880     18980.7
    612920     18987.7
    612960     18987.5
    613000     18988.5
    613040     18989.4
    613080     18989.6
    613120     18991.3
    613160     18993.4
    613200     18991.3
    613240     19002.2
    613280     18995.6
    613320     18999.4
    613360     19002.5
    613400     19005.2
    613440     19001.6
    613480       19002
    613520     19004.6
    613560     19007.1
    613600     19006.2
    613640     19011.3
    613680     19005.3
    613720     19012.3
    613760       19012
    613800     19013.1
    613840     19014.1
    613880     19014.4
    613920     19015.9
    613960     19018.1
    614000     19015.9
    614040     19026.7
    614080     19020.2
    614120       19024
    614160       19027
    614200     19029.8
    614240     19026.3
    614280     19026.6
    614320     19029.3
    614360     19031.8
    614400     19030.7
    614440     19036.1
    614480     19029.9
    614520       19037
    614560     19036.6
    614600     19037.8
    614640     19038.7
    614680     19039.1
    614720     19040.7
    614760     19042.7
    614800     19040.5
    614840     19051.3
    614880     19044.6
    614920     19048.7
    614960     19051.7
    615000     19054.4
    615040     19050.9
    615080     19051.1
    615120     19053.9
    615160     19056.4
    615200     19055.2
    615240     19060.6
    615280     19054.5
    615320     19061.5
    615360     19061.3
    615400     19062.6
    615440     19063.3
    615480     19063.6
    615520     19065.3
    615560     19066.9
    615600       19065
    615640     19075.8
    615680     19069.2
    615720     19073.2
    615760     19076.2
    615800       19079
    615840     19075.3
    615880     19075.7
    615920     19078.4
    615960     19081.1
    616000     19079.8
    616040     19085.3
    616080     19079.1
    616120     19086.1
    616160       19086
    616200     19087.2
    616240     19087.8
    616280     19088.2
    616320     19089.9
    616360     19091.5
    616400     19089.5
    616440     19100.4
    616480       19094
    616520       19098
    616560     19100.9
    616600     19103.5
    616640     19099.9
    616680     19100.3
    616720       19103
    616760     19105.7
    616800     19104.5
    616840     19109.9
    616880     19103.8
    616920     19110.8
    616960     19110.7
    617000     19111.8
    617040     19112.5
    617080     19112.8
    617120     19114.5
    617160     19116.2
    617200     19114.1
    617240     19125.1
    617280     19118.7
    617320     19122.6
    617360     19125.7
    617400     19128.3
    617440     19124.6
    617480     19125.2
    617520     19127.6
    617560     19130.5
    617600       19129
    617640     19134.4
    617680     19128.4
    617720     19135.5
    617760     19135.4
    617800     19136.5
    617840     19137.1
    617880     19137.6
    617920       19139
    617960     19140.9
    618000     19138.6
    618040     19149.7
    618080     19143.3
    618120     19147.3
    618160     19150.4
    618200     19153.1
    618240     19149.3
    618280     19149.8
    618320     19152.2
    618360     19155.3
    618400     19153.7
    618440     19158.9
    618480     19153.2
    618520     19160.1
    618560       19160
    618600     19161.2
    618640     19161.8
    618680     19162.2
    618720     19163.7
    618760     19165.5
    618800     19163.1
    618840     19174.2
    618880     19167.7
    618920       19172
    618960     19175.1
    619000     19177.8
    619040     19173.8
    619080     19174.3
    619120     19176.7
    619160     19180.1
    619200     19178.4
    619240     19183.6
    619280     19177.8
    619320     19184.7
    619360     19184.7
    619400     19185.7
    619440     19186.4
    619480     19186.6
    619520     19188.2
    619560     19190.1
    619600     19187.6
    619640     19198.9
    619680     19192.2
    619720     19196.5
    619760     19199.7
    619800     19202.4
    619840     19198.3
    619880     19198.8
    619920     19201.1
    619960     19204.5
    620000     19203.1
    620040     19208.2
    620080     19202.2
    620120     19209.2
    620160     19209.4
    620200     19210.3
    620240     19211.1
    620280     19211.1
    620320     19212.7
    620360     19214.7
    620400     19212.3
    620440     19223.5
    620480     19216.9
    620520     19221.1
    620560     19224.2
    620600     19226.9
    620640     19222.9
    620680     19223.4
    620720     19225.8
    620760     19229.1
    620800     19227.7
    620840     19232.8
    620880     19226.7
    620920     19233.6
    620960     19233.7
    621000     19234.8
    621040     19235.5
    621080     19235.6
    621120     19237.2
    621160     19239.4
    621200       19237
    621240     19247.9
    621280     19241.3
    621320     19245.6
    621360     19248.6
    621400     19251.5
    621440     19247.5
    621480     19247.8
    621520     19250.3
    621560     19253.6
    621600     19252.2
    621640     19257.1
    621680     19251.2
    621720     19258.1
    621760     19258.2
    621800     19259.3
    621840       19260
    621880       19260
    621920     19261.4
    621960       19264
    622000     19261.5
    622040     19272.3
    622080     19265.8
    622120     19270.1
    622160     19273.1
    622200     19276.1
    622240     19271.9
    622280     19272.2
    622320     19274.7
    622360       19278
    622400     19276.5
    622440     19281.5
    622480     19275.5
    622520     19282.4
    622560     19282.6
    622600     19283.6
    622640     19284.3
    622680     19284.4
    622720     19285.7
    622760     19288.3
    622800     19286.1
    622840     19296.7
    622880     19290.3
    622920     19294.6
    622960     19297.4
    623000     19300.5
    623040     19296.3
    623080     19296.7
    623120     19299.1
    623160     19302.5
    623200       19301
    623240     19305.9
    623280     19299.8
    623320     19306.9
    623360     19306.9
    623400     19308.2
    623440     19308.6
    623480     19308.6
    623520     19310.2
    623560     19312.7
    623600     19310.4
    623640       19321
    623680     19314.7
    623720     19318.9
    623760     19321.7
    623800     19324.8
    623840     19320.6
    623880     19321.1
    623920     19323.4
    623960     19326.8
    624000     19325.4
    624040     19330.3
    624080     19324.3
    624120     19331.4
    624160     19331.3
    624200     19332.7
    624240     19333.1
    624280       19333
    624320     19334.5
    624360       19337
    624400     19334.9
    624440     19345.5
    624480       19339
    624520     19343.2
    624560     19346.2
    624600     19349.1
    624640     19344.9
    624680     19345.5
    624720     19347.8
    624760     19351.3
    624800     19349.7
    624840     19354.6
    624880     19348.8
    624920     19355.8
    624960     19355.7
    625000     19357.1
    625040     19357.6
    625080     19357.4
    625120     19358.9
    625160     19361.4
    625200     19359.1
    625240     19369.9
    625280     19363.3
    625320     19367.6
    625360     19370.5
    625400     19373.6
    625440     19369.4
    625480     19369.7
    625520     19372.2
    625560     19375.7
    625600     19374.2
    625640     19378.8
    625680     19373.3
    625720     19380.2
    625760     19380.2
    625800     19381.5
    625840     19382.1
    625880     19381.7
    625920     19383.2
    625960     19385.7
    626000     19383.5
    626040     19394.3
    626080     19387.7
    626120     19391.9
    626160       19395
    626200     19397.9
    626240     19393.9
    626280     19394.2
    626320     19396.6
    626360     19400.1
    626400     19398.5
    626440     19403.4
    626480     19397.6
    626520     19404.7
    626560     19404.6
    626600     19405.9
    626640     19406.5
    626680       19406
    626720     19407.7
    626760     19410.1
    626800     19407.9
    626840     19418.7
    626880     19412.1
    626920     19416.3
    626960     19419.4
    627000     19422.4
    627040     19418.4
    627080     19418.6
    627120       19421
    627160     19424.8
    627200     19422.8
    627240     19427.7
    627280     19421.8
    627320     19428.9
    627360     19428.9
    627400     19430.3
    627440     19430.8
    627480     19430.4
    627520     19432.2
    627560     19434.6
    627600     19432.1
    627640     19443.2
    627680     19436.4
    627720     19440.9
    627760     19443.8
    627800     19446.8
    627840     19442.7
    627880     19443.2
    627920     19445.5
    627960     19449.3
    628000     19447.2
    628040     19452.2
    628080     19446.2
    628120     19453.1
    628160     19453.4
    628200     19454.7
    628240     19455.2
    628280     19454.8
    628320     19456.4
    628360     19458.8
    628400     19456.6
    628440     19467.7
    628480     19460.7
    628520     19465.4
    628560     19468.4
    628600     19471.2
    628640     19466.9
    628680     19467.6
    628720     19469.8
    628760     19473.7
    628800     19471.6
    628840     19476.5
    628880     19470.6
    628920     19477.7
    628960     19477.9
    629000     19479.2
    629040     19479.6
    629080     19479.3
    629120       19481
    629160     19483.1
    629200     19481.2
    629240     19492.4
    629280     19485.2
    629320     19489.8
    629360       19493
    629400     19495.6
    629440     19491.5
    629480     19492.1
    629520     19494.2
    629560     19498.2
    629600     19496.2
    629640     19500.7
    629680     19495.1
    629720     19502.3
    629760     19502.4
    629800     19503.6
    629840     19504.2
    629880     19503.6
    629920     19505.6
    629960     19507.6
    630000     19505.5
    630040     19517.2
    630080       19510
    630120     19514.4
    630160     19517.4
    630200     19520.4
    630240       19516
    630280     19516.8
    630320     19518.9
    630360     19522.8
    630400     19520.9
    630440     19525.5
    630480     19519.5
    630520     19526.9
    630560     19527.1
    630600     19528.1
    630640     19528.8
    630680     19528.3
    630720     19530.1
    630760     19532.2
    630800     19530.3
    630840     19541.9
    630880     19534.6
    630920       19539
    630960     19542.1
    631000     19544.9
    631040     19540.6
    631080     19541.5
    631120     19543.4
    631160     19547.3
    631200     19545.6
    631240       19550
    631280     19544.2
    631320     19551.4
    631360     19551.8
    631400     19552.8
    631440     19553.5
    631480       19553
    631520     19554.8
    631560     19556.7
    631600     19555.1
    631640     19566.4
    631680     19559.1
    631720     19563.8
    631760     19566.7
    631800     19569.3
    631840     19565.2
    631880       19566
    631920     19567.9
    631960     19571.8
    632000     19569.9
    632040     19574.4
    632080     19568.5
    632120     19575.9
    632160     19576.2
    632200     19577.2
    632240     19577.8
    632280     19577.5
    632320     19579.4
    632360     19581.5
    632400     19579.6
    632440     19590.8
    632480     19583.5
    632520     19588.3
    632560     19591.3
    632600     19593.8
    632640     19589.7
    632680     19590.6
    632720     19592.4
    632760     19596.4
    632800     19594.4
    632840     19598.9
    632880       19593
    632920     19600.3
    632960     19600.6
    633000     19601.7
    633040     19602.3
    633080       19602
    633120       19604
    633160     19606.1
    633200       19604
    633240     19615.5
    633280       19608
    633320     19612.7
    633360     19615.7
    633400     19618.3
    633440     19614.1
    633480     19615.1
    633520     19616.8
    633560     19621.1
    633600     19618.8
    633640     19623.5
    633680     19617.6
    633720     19624.9
    633760       19625
    633800     19626.3
    633840     19626.9
    633880     19626.5
    633920     19628.5
    633960     19630.7
    634000     19628.6
    634040       19640
    634080     19632.4
    634120     19637.3
    634160     19640.3
    634200     19642.7
    634240     19638.6
    634280     19639.8
    634320     19641.5
    634360     19645.8
    634400     19643.4
    634440     19648.1
    634480     19642.3
    634520     19649.3
    634560     19649.7
    634600       19651
    634640     19651.5
    634680       19651
    634720     19652.9
    634760     19655.3
    634800     19653.3
    634840     19664.5
    634880     19656.6
    634920     19661.8
    634960     19664.8
    635000     19667.1
    635040     19663.2
    635080     19664.2
    635120     19666.2
    635160     19670.3
    635200     19668.3
    635240     19672.6
    635280       19667
    635320     19673.9
    635360     19674.4
    635400     19675.7
    635440     19676.2
    635480     19675.5
    635520     19677.7
    635560       19680
    635600     19677.9
    635640     19689.1
    635680     19681.2
    635720     19686.7
    635760     19689.7
    635800     19691.6
    635840     19687.9
    635880       19689
    635920       19691
    635960     19694.8
    636000     19692.9
    636040     19697.3
    636080     19691.5
    636120     19698.4
    636160       19699
    636200     19700.5
    636240     19700.8
    636280     19700.1
    636320     19702.3
    636360     19704.6
    636400     19702.4
    636440     19713.7
    636480     19705.9
    636520     19711.1
    636560     19714.4
    636600     19716.2
    636640     19712.6
    636680     19713.7
    636720     19715.7
    636760     19719.4
    636800     19717.4
    636840       19722
    636880     19716.2
    636920       19723
    636960     19723.6
    637000     19725.2
    637040     19725.4
    637080     19724.7
    637120       19727
    637160     19729.1
    637200     19727.2
    637240     19738.3
    637280     19730.7
    637320     19735.9
    637360       19739
    637400       19741
    637440     19737.3
    637480     19738.4
    637520     19740.4
    637560     19744.1
    637600     19742.1
    637640     19746.5
    637680     19740.7
    637720     19747.6
    637760     19748.3
    637800       19750
    637840     19750.1
    637880     19749.4
    637920     19751.7
    637960     19753.6
    638000     19751.9
    638040     19762.8
    638080     19755.1
    638120     19760.7
    638160     19763.7
    638200     19765.7
    638240       19762
    638280     19763.2
    638320     19765.1
    638360     19768.9
    638400     19766.9
    638440     19771.1
    638480     19765.4
    638520     19772.3
    638560     19772.9
    638600     19774.5
    638640     19774.6
    638680     19774.1
    638720     19776.2
    638760     19778.4
    638800     19776.8
    638840     19787.4
    638880     19779.9
    638920     19785.4
    638960     19788.4
    639000     19790.4
    639040     19786.4
    639080     19787.8
    639120     19789.7
    639160     19793.4
    639200     19791.6
    639240     19795.6
    639280     19790.1
    639320     19796.9
    639360     19797.4
    639400       19799
    639440     19799.3
    639480     19798.8
    639520       19801
    639560     19803.1
    639600     19801.5
    639640     19812.1
    639680     19804.6
    639720     19810.3
    639760     19812.9
    639800       19815
    639840       19811
    639880     19812.3
    639920       19814
    639960       19818
    640000     19816.2
    640040     19820.5
    640080     19814.9
    640120     19821.7
    640160     19821.9
    640200     19823.5
    640240     19824.1
    640280     19823.6
    640320     19825.8
    640360     19827.7
    640400     19826.3
    640440     19836.8
    640480     19829.4
    640520     19834.8
    640560     19837.5
    640600     19839.7
    640640     19835.4
    640680     19836.9
    640720     19838.7
    640760     19842.7
    640800       19841
    640840     19845.3
    640880     19839.6
    640920     19846.2
    640960     19846.7
    641000     19848.1
    641040     19848.9
    641080       19848
    641120     19850.6
    641160     19852.5
    641200     19851.1
    641240     19861.5
    641280       19854
    641320     19859.5
    641360     19862.1
    641400     19864.4
    641440       19860
    641480     19861.5
    641520     19863.4
    641560     19867.4
    641600     19865.8
    641640       19870
    641680     19864.4
    641720       19871
    641760     19871.5
    641800     19872.8
    641840     19873.8
    641880     19872.6
    641920     19875.2
    641960     19877.1
    642000     19875.9
    642040     19886.4
    642080     19878.6
    642120     19884.1
    642160     19886.9
    642200       19889
    642240     19884.8
    642280     19886.2
    642320     19888.1
    642360     19892.2
    642400     19890.4
    642440       19895
    642480     19889.2
    642520     19895.9
    642560     19895.9
    642600     19897.7
    642640     19898.6
    642680     19897.4
    642720     19899.9
    642760     19901.9
    642800     19900.7
    642840     19911.3
    642880     19903.5
    642920     19908.9
    642960     19911.7
    643000     19913.7
    643040     19909.6
    643080     19911.1
    643120     19912.9
    643160       19917
    643200       19915
    643240     19919.7
    643280     19913.9
    643320     19920.6
    643360     19920.7
    643400     19922.2
    643440     19923.4
    643480     19922.2
    643520     19924.7
    643560     19926.5
    643600     19925.4
    643640     19936.2
    643680     19928.4
    643720     19933.6
    643760     19936.4
    643800     19938.6
    643840     19934.5
    643880       19936
    643920     19937.6
    643960     19941.8
    644000     19939.6
    644040     19944.6
    644080     19938.6
    644120     19945.5
    644160     19945.4
    644200     19946.9
    644240     19948.2
    644280     19946.9
    644320     19949.4
    644360     19951.1
    644400     19950.2
    644440     19960.8
    644480     19953.1
    644520     19958.3
    644560     19961.4
    644600     19963.4
    644640     19959.2
    644680     19960.8
    644720     19962.5
    644760     19966.5
    644800     19964.4
    644840     19969.6
    644880     19963.6
    644920     19970.3
    644960     19970.2
    645000     19971.8
    645040       19973
    645080     19971.8
    645120     19974.1
    645160       19976
    645200     19975.2
    645240     19985.6
    645280     19977.9
    645320     19983.2
    645360     19986.3
    645400     19988.1
    645440     19984.1
    645480     19985.7
    645520       19987
    645560     19991.3
    645600     19989.1
    645640     19994.2
    645680     19988.3
    645720     19995.2
    645760       19995
    645800     19996.6
    645840     19997.8
    645880     19996.6
    645920     19998.7
    645960     20000.8
    646000       20000
    646040     20010.5
    646080     20002.7
    646120       20008
    646160       20011
    646200     20012.9
    646240     20008.9
    646280     20010.5
    646320     20011.7
    646360     20016.1
    646400       20014
    646440     20018.9
    646480     20013.2
    646520       20020
    646560     20019.7
    646600     20021.3
    646640     20022.6
    646680     20021.3
    646720     20023.6
    646760     20025.4
    646800     20024.8
    646840     20035.6
    646880     20027.8
    646920     20032.8
    646960     20035.9
    647000     20037.8
    647040     20033.9
    647080     20035.1
    647120     20036.6
    647160     20040.9
    647200     20038.7
    647240     20043.7
    647280       20038
    647320     20044.8
    647360     20044.6
    647400     20046.2
    647440     20047.3
    647480       20046
    647520     20048.5
    647560       20050
    647600     20049.4
    647640     20060.2
    647680     20052.4
    647720     20057.6
    647760     20060.6
    647800     20062.6
    647840     20058.6
    647880     20059.9
    647920     20061.1
    647960     20065.6
    648000     20063.5
    648040     20068.6
    648080     20062.7
    648120     20069.5
    648160     20069.3
    648200     20070.9
    648240       20072
    648280     20070.8
    648320     20073.1
    648360     20074.9
    648400     20074.3
    648440     20085.3
    648480       20077
    648520     20082.5
    648560     20085.4
    648600     20087.5
    648640     20083.4
    648680     20084.6
    648720     20085.8
    648760     20090.6
    648800     20088.4
    648840     20093.5
    648880     20087.5
    648920     20094.4
    648960     20094.1
    649000     20095.7
    649040     20096.6
    649080     20095.6
    649120     20097.9
    649160     20099.8
    649200       20099
    649240     20110.1
    649280     20101.7
    649320     20107.2
    649360     20110.3
    649400     20112.2
    649440     20108.1
    649480     20109.3
    649520     20110.7
    649560     20115.4
    649600     20113.2
    649640     20118.2
    649680     20112.4
    649720     20119.3
    649760     20118.8
    649800     20120.5
    649840     20121.4
    649880     20120.5
    649920     20122.6
    649960     20124.5
    650000     20123.8
    650040     20134.7
    650080     20126.4
    650120     20132.1
    650160       20135
    650200     20137.1
    650240     20132.6
    650280     20134.2
    650320     20135.4
    650360     20140.2
    650400     20137.8
    650440     20142.8
    650480     20137.1
    650520       20144
    650560     20143.5
    650600     20145.2
    650640       20146
    650680     20145.2
    650720     20147.6
    650760     20149.4
    650800     20148.5
    650840     20159.2
    650880     20151.1
    650920     20156.8
    650960     20159.5
    651000       20162
    651040     20157.4
    651080     20158.9
    651120     20160.1
    651160       20165
    651200     20162.6
    651240     20167.8
    651280     20161.9
    651320     20168.8
    651360     20168.4
    651400       20170
    651440     20170.5
    651480       20170
    651520     20172.2
    651560     20174.1
    651600     20173.3
    651640       20184
    651680     20175.8
    651720     20181.5
    651760     20184.3
    651800     20186.8
    651840     20182.3
    651880     20183.8
    651920     20184.9
    651960     20189.8
    652000     20187.3
    652040     20192.7
    652080     20186.6
    652120     20193.5
    652160     20193.1
    652200     20194.8
    652240     20195.4
    652280     20194.6
    652320     20196.9
    652360       20199
    652400       20198
    652440     20208.7
    652480     20200.6
    652520     20206.4
    652560     20209.1
    652600     20211.4
    652640     20207.2
    652680     20208.5
    652720     20209.6
    652760     20214.6
    652800     20212.1
    652840     20217.4
    652880     20211.4
    652920     20218.2
    652960     20217.9
    653000     20219.4
    653040     20220.2
    653080     20219.6
    653120     20221.7
    653160     20223.5
    653200     20222.8
    653240     20233.6
    653280     20225.5
    653320     20231.2
    653360       20234
    653400     20236.3
    653440     20231.9
    653480     20233.4
    653520     20234.5
    653560     20239.3
    653600     20236.9
    653640     20242.3
    653680     20236.3
    653720       20243
    653760     20242.8
    653800     20244.2
    653840     20244.8
    653880     20244.4
    653920     20246.6
    653960     20248.3
    654000     20247.5
    654040     20258.4
    654080     20250.4
    654120       20256
    654160       20259
    654200     20261.2
    654240     20256.5
    654280     20258.2
    654320     20259.2
    654360     20264.3
    654400     20261.7
    654440       20267
    654480       20261
    654520     20267.8
    654560     20267.5
    654600     20269.1
    654640     20269.4
    654680     20269.2
    654720     20271.4
    654760     20273.2
    654800     20272.6
    654840     20283.4
    654880     20275.1
    654920     20280.8
    654960     20283.9
    655000     20286.1
    655040     20281.3
    655080     20282.9
    655120       20284
    655160     20289.1
    655200     20286.4
    655240     20291.7
    655280     20285.7
    655320     20292.6
    655360     20292.3
    655400     20293.7
    655440     20294.3
    655480     20293.9
    655520     20296.1
    655560     20298.1
    655600     20297.3
    655640     20308.3
    655680       20300
    655720     20305.6
    655760     20308.7
    655800     20310.9
    655840     20306.2
    655880     20307.6
    655920     20308.7
    655960     20313.9
    656000     20311.2
    656040     20316.5
    656080     20310.6
    656120     20317.5
    656160     20317.1
    656200     20318.5
    656240       20319
    656280     20318.7
    656320       20321
    656360     20322.8
    656400     20322.2
    656440       20333
    656480     20324.8
    656520     20330.3
    656560     20333.5
    656600     20335.6
    656640       20331
    656680     20332.4
    656720     20333.4
    656760     20338.8
    656800       20336
    656840       20341
    656880       20335
    656920     20342.2
    656960     20341.9
    657000     20343.3
    657040       20344
    657080     20343.6
    657120     20345.9
    657160     20347.5
    657200       20347
    657240     20357.8
    657280     20349.6
    657320     20355.1
    657360     20358.2
    657400     20360.4
    657440     20355.9
    657480       20357
    657520     20358.1
    657560     20363.5
    657600     20360.9
    657640     20365.9
    657680     20359.8
    657720       20367
    657760     20366.7
    657800       20368
    657840     20368.8
    657880     20368.4
    657920     20370.6
    657960     20372.4
    658000       20372
    658040     20382.6
    658080     20374.4
    658120     20380.1
    658160     20382.8
    658200     20385.5
    658240     20380.9
    658280     20381.9
    658320       20383
    658360     20388.2
    658400     20385.7
    658440     20390.9
    658480     20384.7
    658520     20392.1
    658560     20391.6
    658600     20392.9
    658640     20393.7
    658680     20393.4
    658720     20395.3
    658760     20397.3
    658800       20397
    658840     20407.5
    658880     20399.1
    658920     20404.9
    658960     20407.6
    659000     20410.2
    659040     20405.7
    659080     20406.7
    659120     20407.8
    659160       20413
    659200     20410.6
    659240     20415.7
    659280     20409.5
    659320     20416.9
    659360     20416.3
    659400     20417.8
    659440     20418.6
    659480     20418.4
    659520     20420.3
    659560     20422.1
    659600     20421.8
    659640     20432.3
    659680       20424
    659720     20429.9
    659760     20432.4
    659800     20435.1
    659840     20430.7
    659880     20431.7
    659920     20432.4
    659960     20437.6
    660000     20435.4
    660040     20440.5
    660080     20434.3
    660120     20441.6
    660160     20441.1
    660200     20442.5
    660240     20443.4
    660280     20443.3
    660320     20445.1
    660360     20446.9
    660400     20446.7
    660440     20457.3
    660480       20449
    660520     20454.8
    660560     20457.1
    660600     20459.9
    660640     20455.3
    660680     20456.6
    660720     20457.3
    660760     20462.5
    660800     20460.5
    660840     20465.1
    660880       20459
    660920     20466.2
    660960     20466.1
    661000     20467.3
    661040     20468.1
    661080     20468.1
    661120       20470
    661160     20471.5
    661200     20471.4
    661240     20481.9
    661280     20473.8
    661320     20479.8
    661360       20482
    661400     20484.9
    661440     20480.1
    661480     20481.4
    661520     20481.9
    661560     20487.2
    661600     20485.2
    661640     20489.9
    661680       20484
    661720     20491.1
    661760     20490.6
    661800     20492.1
    661840     20492.7
    661880     20492.7
    661920     20494.9
    661960     20496.5
    662000       20496
    662040     20506.6
    662080     20498.7
    662120     20504.4
    662160     20506.8
    662200     20509.6
    662240     20504.8
    662280     20506.1
    662320     20506.7
    662360     20511.9
    662400       20510
    662440     20514.8
    662480     20508.8
    662520     20515.7
    662560     20515.5
    662600     20516.9
    662640     20517.6
    662680     20517.4
    662720     20519.9
    662760     20521.4
    662800     20520.9
    662840     20531.5
    662880     20523.7
    662920     20529.2
    662960     20531.5
    663000     20534.5
    663040     20529.6
    663080     20530.9
    663120     20531.6
    663160     20536.7
    663200     20534.8
    663240     20539.6
    663280     20533.6
    663320     20540.2
    663360     20540.3
    663400     20541.7
    663440     20542.4
    663480     20542.5
    663520     20544.6
    663560     20546.1
    663600     20545.6
    663640     20556.5
    663680     20548.5
    663720     20553.8
    663760     20556.5
    663800     20559.4
    663840     20554.5
    663880     20555.8
    663920     20556.7
    663960     20561.6
    664000     20559.8
    664040     20564.5
    664080     20558.3
    664120     20564.9
    664160       20565
    664200     20566.4
    664240       20567
    664280     20567.3
    664320     20569.5
    664360     20570.9
    664400     20570.3
    664440     20581.2
    664480       20573
    664520     20578.6
    664560     20581.1
    664600     20583.9
    664640     20579.1
    664680     20580.6
    664720     20581.6
    664760     20586.4
    664800     20584.3
    664840     20589.1
    664880     20582.9
    664920     20589.7
    664960     20589.6
    665000     20591.1
    665040     20591.8
    665080       20592
    665120     20594.3
    665160     20595.4
    665200     20595.2
    665240     20605.9
    665280     20597.6
    665320     20603.3
    665360     20605.8
    665400     20608.5
    665440     20603.5
    665480       20605
    665520     20606.4
    665560     20610.9
    665600     20608.7
    665640     20613.7
    665680     20607.6
    665720     20614.2
    665760     20614.3
    665800     20615.9
    665840     20616.4
    665880     20616.8
    665920       20619
    665960     20620.2
    666000     20619.8
    666040     20630.5
    666080     20622.1
    666120     20627.9
    666160     20630.5
    666200     20633.2
    666240     20628.2
    666280       20630
    666320     20631.1
    666360     20635.7
    666400     20633.4
    666440     20638.8
    666480     20632.4
    666520     20638.7
    666560     20639.2
    666600     20640.9
    666640     20641.3
    666680     20641.4
    666720     20643.7
    666760       20645
    666800     20644.7
    666840     20655.2
    666880     20646.8
    666920     20652.7
    666960     20655.2
    667000     20657.9
    667040     20653.1
    667080     20654.6
    667120     20655.8
    667160     20660.4
    667200     20658.3
    667240     20663.5
    667280       20657
    667320     20663.6
    667360     20664.1
    667400     20665.9
    667440     20666.3
    667480     20666.2
    667520     20668.5
    667560     20669.8
    667600     20669.5
    667640     20680.1
    667680     20671.7
    667720     20677.4
    667760     20679.8
    667800     20682.7
    667840     20677.9
    667880     20679.6
    667920     20680.5
    667960     20684.9
    668000     20683.1
    668040     20688.2
    668080     20681.8
    668120     20688.4
    668160     20688.9
    668200     20690.8
    668240     20691.2
    668280     20691.1
    668320     20693.5
    668360     20694.7
    668400     20694.3
    668440     20704.9
    668480     20696.4
    668520       20702
    668560     20704.6
    668600     20707.3
    668640     20702.5
    668680     20704.5
    668720     20705.2
    668760     20709.7
    668800     20707.7
    668840     20713.1
    668880     20706.5
    668920     20713.1
    668960     20713.6
    669000     20715.6
    669040     20715.9
    669080     20715.9
    669120     20718.5
    669160     20719.5
    669200     20719.2
    669240     20729.8
    669280     20721.1
    669320     20726.6
    669360     20729.3
    669400     20732.4
    669440     20726.9
    669480     20729.3
    669520     20730.2
    669560     20734.5
    669600     20732.3
    669640     20737.6
    669680     20731.2
    669720     20737.7
    669760     20738.5
    669800     20740.5
    669840     20740.8
    669880     20740.6
    669920     20743.1
    669960     20744.3
    670000     20743.9
    670040     20754.6
    670080     20745.9
    670120     20751.4
    670160     20754.2
    670200     20757.3
    670240     20751.9
    670280     20754.1
    670320     20754.9
    670360     20759.4
    670400       20757
    670440     20762.4
    670480     20755.9
    670520     20762.6
    670560     20763.3
    670600     20765.3
    670640     20765.5
    670680     20765.4
    670720       20768
    670760     20769.3
    670800     20768.7
    670840     20779.5
    670880     20770.9
    670920     20776.4
    670960     20779.1
    671000       20782
    671040     20776.7
    671080       20779
    671120     20779.9
    671160     20784.2
    671200     20781.7
    671240     20787.2
    671280     20780.8
    671320     20787.4
    671360     20788.4
    671400     20790.2
    671440     20790.5
    671480     20790.3
    671520       20793
    671560     20794.2
    671600     20793.6
    671640     20804.3
    671680     20795.9
    671720     20801.2
    671760       20804
    671800       20807
    671840     20801.6
    671880     20804.1
    671920     20804.7
    671960     20809.2
    672000     20806.6
    672040     20812.1
    672080     20805.6
    672120     20812.2
    672160     20813.2
    672200     20814.8
    672240     20815.2
    672280     20815.1
    672320       20818
    672360     20819.2
    672400     20818.4
    672440     20829.3
    672480     20820.9
    672520     20825.9
    672560       20829
    672600     20831.8
    672640     20826.3
    672680     20828.9
    672720     20829.7
    672760     20833.8
    672800     20831.5
    672840       20837
    672880     20830.4
    672920     20836.8
    672960     20838.2
    673000     20839.8
    673040       20840
    673080       20840
    673120     20843.2
    673160     20843.9
    673200     20843.2
    673240     20854.1
    673280     20845.8
    673320     20850.8
    673360     20853.9
    673400     20856.6
    673440     20851.2
    673480     20854.1
    673520     20854.6
    673560     20858.7
    673600     20856.6
    673640       20862
    673680     20855.3
    673720     20861.8
    673760     20863.3
    673800     20864.6
    673840     20864.9
    673880       20865
    673920     20868.2
    673960     20868.8
    674000     20868.1
    674040       20879
    674080     20870.6
    674120     20875.7
    674160       20879
    674200     20881.5
    674240     20875.9
    674280     20878.9
    674320     20879.3
    674360     20883.8
    674400     20881.4
    674440     20886.9
    674480     20880.5
    674520     20886.8
    674560     20888.4
    674600     20889.8
    674640     20889.9
    674680     20890.1
    674720     20893.1
    674760     20893.6
    674800     20893.1
    674840       20904
    674880     20895.7
    674920     20900.7
    674960     20903.8
    675000     20906.5
    675040     20900.9
    675080     20903.8
    675120     20904.3
    675160     20908.7
    675200     20906.3
    675240     20911.7
    675280     20905.3
    675320     20911.8
    675360     20913.4
    675400     20914.6
    675440     20914.7
    675480       20915
    675520     20918.1
    675560     20918.3
    675600       20918
    675640     20928.9
    675680     20920.8
    675720     20925.6
    675760     20928.8
    675800     20931.4
    675840     20925.6
    675880     20928.8
    675920     20929.1
    675960     20933.6
    676000     20931.2
    676040     20936.6
    676080     20930.3
    676120     20936.6
    676160     20938.2
    676200     20939.5
    676240     20939.6
    676280     20940.1
    676320     20942.9
    676360     20943.1
    676400     20942.7
    676440       20954
    676480     20945.6
    676520     20950.5
    676560     20953.7
    676600     20956.3
    676640     20950.4
    676680     20953.5
    676720     20953.9
    676760     20958.4
    676800       20956
    676840     20961.8
    676880     20955.1
    676920     20961.8
    676960       20963
    677000     20964.5
    677040     20964.3
    677080       20965
    677120     20967.9
    677160       20968
    677200     20967.7
    677240       20979
    677280     20970.6
    677320     20975.4
    677360     20978.7
    677400     20981.3
    677440     20975.4
    677480     20978.4
    677520     20978.9
    677560     20983.4
    677600     20980.9
    677640     20986.7
    677680     20979.8
    677720     20986.7
    677760       20988
    677800     20989.6
    677840     20988.9
    677880     20989.8
    677920     20992.9
    677960     20992.9
    678000     20992.7
    678040       21004
    678080     20995.8
    678120     21000.2
    678160     21003.6
    678200     21006.2
    678240     21000.1
    678280     21003.3
    678320       21004
    678360     21008.5
    678400     21006.2
    678440     21011.5
    678480     21004.7
    678520     21011.8
    678560     21012.9
    678600     21014.7
    678640       21014
    678680     21014.9
    678720       21018
    678760     21017.8
    678800     21017.9
    678840     21029.1
    678880     21020.6
    678920     21024.9
    678960     21028.5
    679000     21031.2
    679040     21024.8
    679080     21028.3
    679120       21029
    679160     21033.3
    679200     21030.9
    679240     21036.3
    679280     21029.8
    679320     21036.8
    679360     21037.9
    679400     21039.5
    679440     21039.1
    679480     21039.8
    679520       21043
    679560     21042.8
    679600     21042.8
    679640     21054.3
    679680     21045.5
    679720     21050.2
    679760     21053.4
    679800     21056.4
    679840     21049.6
    679880     21053.3
    679920     21054.2
    679960     21058.4
    680000     21055.8
    680040     21061.3
    680080     21054.9
    680120     21061.6
    680160     21063.2
    680200     21064.2
    680240     21064.1
    680280       21065
    680320     21067.8
    680360     21067.9
    680400     21068.1
    680440     21079.3
    680480     21070.3
    680520     21075.3
    680560     21078.3
    680600     21081.5
    680640     21074.8
    680680     21078.5
    680720     21079.2
    680760     21083.2
    680800     21080.8
    680840     21086.4
    680880     21079.9
    680920     21086.4
    680960     21088.2
    681000     21089.3
    681040     21089.1
    681080     21090.2
    681120     21092.9
    681160     21092.9
    681200       21093
    681240     21104.5
    681280     21095.2
    681320     21100.3
    681360       21103
    681400     21106.6
    681440     21099.8
    681480     21103.4
    681520     21104.1
    681560     21108.2
    681600     21105.9
    681640     21111.6
    681680       21105
    681720     21111.4
    681760     21113.2
    681800     21114.4
    681840     21114.2
    681880     21115.4
    681920       21118
    681960       21118
    682000       21118
    682040     21129.6
    682080     21120.2
    682120     21125.4
    682160     21127.9
    682200     21131.8
    682240     21124.7
    682280     21128.6
    682320     21129.1
    682360     21133.2
    682400     21131.1
    682440     21136.7
    682480       21130
    682520     21136.2
    682560     21138.4
    682600     21139.5
    682640     21139.2
    682680     21140.7
    682720     21143.2
    682760       21143
    682800     21143.2
    682840     21154.7
    682880     21145.4
    682920     21150.5
    682960     21152.6
    683000     21156.8
    683040     21149.9
    683080     21153.8
    683120     21154.1
    683160     21158.6
    683200     21156.4
    683240       21162
    683280     21155.1
    683320     21161.4
    683360     21163.4
    683400     21164.7
    683440     21164.5
    683480     21165.8
    683520     21168.5
    683560     21168.1
    683600     21168.2
    683640     21179.6
    683680     21170.4
    683720     21175.8
    683760     21177.8
    683800     21181.9
    683840     21175.2
    683880     21178.8
    683920     21179.1
    683960     21183.5
    684000     21181.4
    684040     21187.2
    684080     21180.1
    684120     21186.7
    684160     21188.5
    684200     21189.8
    684240     21189.7
    684280       21191
    684320     21193.7
    684360     21193.1
    684400     21193.5
    684440     21204.7
    684480     21195.7
    684520     21200.6
    684560     21202.8
    684600     21206.9
    684640     21200.3
    684680     21203.7
    684720     21204.3
    684760     21208.5
    684800     21206.5
    684840     21212.3
    684880     21204.9
    684920     21211.8
    684960     21213.6
    685000     21214.8
    685040     21214.5
    685080     21216.1
    685120     21218.8
    685160       21218
    685200     21218.5
    685240     21229.9
    685280     21220.7
    685320     21225.8
    685360     21227.8
    685400     21232.1
    685440       21225
    685480     21228.8
    685520     21229.4
    685560     21233.6
    685600     21231.7
    685640     21237.3
    685680     21229.9
    685720     21236.7
    685760     21238.4
    685800     21239.9
    685840     21239.5
    685880       21241
    685920     21243.8
    685960     21243.2
    686000     21243.7
    686040     21255.1
    686080     21245.6
    686120     21250.7
    686160     21253.2
    686200     21257.3
    686240     21249.8
    686280     21253.9
    686320     21254.4
    686360     21258.7
    686400     21256.9
    686440     21262.3
    686480     21254.9
    686520     21261.9
    686560     21263.5
    686600     21265.1
    686640     21264.5
    686680       21266
    686720     21268.8
    686760     21268.1
    686800     21268.8
    686840     21280.1
    686880     21270.6
    686920     21275.9
    686960     21278.2
    687000     21282.3
    687040       21275
    687080     21278.9
    687120     21279.6
    687160     21283.6
    687200     21281.9
    687240     21287.4
    687280     21279.9
    687320       21287
    687360     21288.6
    687400       21290
    687440     21289.4
    687480     21290.9
    687520     21293.6
    687560     21293.2
    687600     21293.8
    687640       21305
    687680     21295.6
    687720     21301.1
    687760       21303
    687800     21307.3
    687840     21299.8
    687880     21303.8
    687920     21304.5
    687960     21308.4
    688000     21306.9
    688040     21312.4
    688080     21304.8
    688120     21311.9
    688160     21313.6
    688200       21315
    688240     21314.2
    688280       21316
    688320     21318.7
    688360     21318.3
    688400     21319.1
    688440     21330.1
    688480     21320.5
    688520     21326.1
    688560     21327.9
    688600     21332.2
    688640     21324.8
    688680     21328.7
    688720     21329.6
    688760     21333.3
    688800       21332
    688840     21337.1
    688880     21329.8
    688920     21336.9
    688960     21338.6
    689000     21339.9
    689040     21339.1
    689080     21340.9
    689120     21343.8
    689160     21343.4
    689200     21344.1
    689240     21355.2
    689280     21345.6
    689320     21351.1
    689360       21353
    689400     21357.3
    689440     21349.7
    689480     21353.5
    689520     21354.8
    689560     21358.4
    689600     21357.1
    689640       21362
    689680     21354.8
    689720     21361.9
    689760     21363.4
    689800     21364.9
    689840     21364.3
    689880     21366.2
    689920     21368.9
    689960     21368.5
    690000     21369.1
    690040     21380.3
    690080     21370.8
    690120     21376.1
    690160       21378
    690200     21382.5
    690240     21374.9
    690280     21378.6
    690320     21379.8
    690360     21383.4
    690400     21382.2
    690440     21387.2
    690480     21379.8
    690520     21386.7
    690560     21388.9
    690600     21389.7
    690640     21389.2
    690680     21391.1
    690720     21393.9
    690760     21393.5
    690800       21394
    690840     21405.3
    690880     21395.8
    690920     21401.1
    690960     21403.1
    691000     21407.7
    691040     21399.8
    691080     21403.4
    691120     21404.7
    691160     21408.4
    691200     21407.4
    691240     21412.1
    691280     21404.9
    691320     21411.7
    691360     21413.8
    691400     21414.8
    691440     21414.3
    691480     21416.1
    691520     21418.9
    691560     21418.4
    691600       21419
    691640     21430.3
    691680     21420.7
    691720       21426
    691760     21428.1
    691800     21432.8
    691840     21424.8
    691880     21428.2
    691920     21429.7
    691960     21433.2
    692000     21432.3
    692040     21437.2
    692080     21429.8
    692120     21436.5
    692160     21438.7
    692200     21439.6
    692240     21439.3
    692280     21441.2
    692320     21443.8
    692360     21443.3
    692400     21443.9
    692440     21455.3
    692480     21445.8
    692520     21450.8
    692560     21452.9
    692600     21457.7
    692640     21449.7
    692680     21452.9
    692720     21454.8
    692760     21458.2
    692800       21457
    692840     21461.8
    692880     21454.6
    692920     21461.5
    692960     21463.6
    693000     21464.4
    693040     21464.2
    693080     21466.1
    693120     21468.7
    693160       21468
    693200     21468.7
    693240     21480.3
    693280     21470.6
    693320     21476.1
    693360     21477.7
    693400     21482.8
    693440     21474.6
    693480     21478.1
    693520     21479.7
    693560     21483.3
    693600     21481.9
    693640     21486.7
    693680     21479.5
    693720     21486.3
    693760     21488.2
    693800     21489.3
    693840     21488.9
    693880       21491
    693920     21493.5
    693960       21493
    694000     21493.7
    694040     21505.2
[truncated: 175,928 more chars]
