# Supplementary material for: Comment on 'Valid molecular dynamics simulations of human hemoglobin require a surprisingly large box size'
Source: eLife. 2019 Jun 20;8:e44718. doi: 10.7554/eLife.44718 (PMC6586461; doi:10.7554/eLife.44718)
Supplement: Figure 2—figure supplement 1—source data 1. — The zip archive contains a README file describing which source files correspond to the different panels. [file elife-44718-fig2-figsupp1-data1.zip › figure2_SI/panel_C/box1/1/msd.xvg]

# This file was created Thu Mar 28 18:51:26 2019
# Created by:
#             :-) GROMACS - gmx msd, 2018.3-dev-20180823-5d5eb38 (-:
# 
# Executable:   /usr/local/gromacs/2018/2018.3-impi2017-fftw337-gcc640-cuda91/bin/gmx
# Data prefix:  /usr/local/gromacs/2018/2018.3-impi2017-fftw337-gcc640-cuda91
# Working dir:  /home/vgapsys/project/hemoglobin/ubq/cube/box1/eq1/diffusion
# Command line:
#   gmx msd -s ../tpr.tpr -f /netmount/projects1/vgapsys/hemoglobin/ubq/cube/box1/eq1/traj_comp.xtc -trestart 800 -n index.ndx -o msd.xvg
# gmx msd is part of G R O M A C S:
#
# Gnomes, ROck Monsters And Chili Sauce
#
@    title "Mean Square Displacement"
@    xaxis  label "Time (ps)"
@    yaxis  label "MSD (nm\S2\N)"
@TYPE xy
# MSD gathered over 1e+06 ps with 1251 restarts
# Diffusion constants fitted from time 100000 to 900000 ps
# D[  SOL_&_OW] = 5.2427 (+/- 0.0536) (1e-5 cm^2/s)
         0           0
        40     1.32005
        80     2.59281
       120     3.86089
       160     5.12574
       200     6.38141
       240     7.63956
       280     8.89387
       320     10.1473
       360     11.4009
       400     12.6527
       440     13.9062
       480     15.1637
       520     16.4155
       560     17.6646
       600     18.9166
       640     20.1701
       680     21.4198
       720     22.6723
       760     23.9203
       800     25.1758
       840     26.4273
       880     27.6827
       920      28.929
       960     30.1869
      1000     31.4356
      1040     32.6869
      1080     33.9317
      1120     35.1905
      1160     36.4336
      1200      37.681
      1240     38.9353
      1280     40.1866
      1320     41.4399
      1360     42.6892
      1400     43.9457
      1440     45.1999
      1480      46.446
      1520     47.7047
      1560     48.9442
      1600     50.2007
      1640     51.4556
      1680     52.7109
      1720     53.9557
      1760     55.2179
      1800     56.4718
      1840     57.7187
      1880     58.9651
      1920      60.224
      1960     61.4687
      2000     62.7211
      2040     63.9756
      2080     65.2238
      2120     66.4776
      2160     67.7201
      2200     68.9695
      2240     70.2328
      2280     71.4789
      2320     72.7426
      2360     73.9798
      2400     75.2444
      2440        76.5
      2480     77.7489
      2520     78.9925
      2560     80.2588
      2600     81.5071
      2640     82.7576
      2680     84.0011
      2720     85.2652
      2760      86.502
      2800     87.7536
      2840     89.0094
      2880     90.2514
      2920     91.5114
      2960      92.753
      3000          94
      3040     95.2648
      3080     96.5087
      3120     97.7716
      3160     99.0135
      3200     100.281
      3240     101.534
      3280     102.786
      3320     104.026
      3360       105.3
      3400     106.551
      3440     107.794
      3480     109.034
      3520     110.301
      3560      111.53
      3600     112.779
      3640     114.037
      3680     115.284
      3720     116.538
      3760     117.782
      3800     119.025
      3840     120.301
      3880     121.541
      3920     122.807
      3960     124.045
      4000      125.31
      4040     126.566
      4080     127.814
      4120     129.056
      4160     130.336
      4200     131.585
      4240     132.825
      4280     134.063
      4320     135.327
      4360     136.553
      4400     137.798
      4440     139.065
      4480     140.307
      4520     141.571
      4560     142.806
      4600      144.05
      4640     145.326
      4680     146.567
      4720     147.832
      4760     149.068
      4800     150.337
      4840     151.594
      4880     152.842
      4920     154.074
      4960     155.357
      5000     156.604
      5040     157.847
      5080     159.081
      5120     160.354
      5160     161.577
      5200     162.825
      5240     164.092
      5280     165.335
      5320     166.596
      5360     167.836
      5400     169.076
      5440     170.362
      5480     171.595
      5520      172.87
      5560     174.098
      5600      175.37
      5640     176.634
      5680     177.878
      5720     179.112
      5760     180.401
      5800     181.645
      5840     182.888
      5880     184.119
      5920      185.39
      5960     186.607
      6000     187.857
      6040     189.129
      6080     190.377
      6120     191.642
      6160     192.876
      6200     194.114
      6240       195.4
      6280      196.63
      6320     197.909
      6360     199.125
      6400     200.399
      6440     201.667
      6480     202.909
      6520     204.142
      6560     205.432
      6600     206.677
      6640     207.916
      6680     209.141
      6720     210.413
      6760     211.629
      6800     212.873
      6840     214.148
      6880     215.395
      6920     216.664
      6960     217.896
      7000     219.135
      7040     220.427
      7080      221.65
      7120     222.936
      7160     224.146
      7200     225.427
      7240     226.692
      7280     227.935
      7320     229.165
      7360     230.454
      7400     231.695
      7440     232.929
      7480     234.152
      7520     235.428
      7560     236.642
      7600     237.891
      7640     239.164
      7680     240.407
      7720     241.674
      7760     242.901
      7800     244.141
      7840     245.437
      7880     246.657
      7920     247.937
      7960     249.147
      8000      250.43
      8040     251.696
      8080     252.938
      8120     254.169
      8160     255.461
      8200     256.707
      8240     257.935
      8280     259.153
      8320     260.429
      8360     261.643
      8400     262.888
      8440     264.158
      8480     265.406
      8520     266.668
      8560     267.899
      8600     269.138
      8640     270.438
      8680     271.661
      8720     272.942
      8760     274.146
      8800     275.431
      8840     276.697
      8880     277.939
      8920     279.166
      8960     280.465
      9000     281.705
      9040     282.932
      9080     284.149
      9120     285.428
      9160     286.637
      9200     287.881
      9240     289.155
      9280     290.398
      9320     291.664
      9360     292.884
      9400     294.128
      9440     295.435
      9480     296.653
      9520     297.937
      9560     299.137
      9600     300.426
      9640     301.693
      9680     302.935
      9720      304.16
      9760     305.464
      9800     306.701
      9840     307.935
      9880     309.143
      9920     310.421
      9960     311.631
     10000     312.874
     10040     314.144
     10080     315.389
     10120     316.653
     10160      317.87
     10200     319.111
     10240     320.422
     10280     321.642
     10320     322.927
     10360     324.122
     10400     325.415
     10440      326.68
     10480     327.917
     10520     329.144
     10560      330.45
     10600      331.69
     10640     332.918
     10680     334.128
     10720     335.407
     10760     336.616
     10800      337.85
     10840     339.123
     10880      340.37
     10920     341.637
     10960     342.853
     11000      344.09
     11040     345.401
     11080     346.616
     11120     347.912
     11160     349.099
     11200     350.396
     11240     351.654
     11280     352.894
     11320     354.113
     11360     355.427
     11400      356.67
     11440     357.893
     11480     359.103
     11520     360.383
     11560     361.594
     11600     362.825
     11640     364.106
     11680     365.345
     11720      366.61
     11760     367.822
     11800     369.055
     11840     370.369
     11880      371.58
     11920     372.875
     11960     374.065
     12000     375.364
     12040      376.63
     12080     377.872
     12120     379.087
     12160     380.405
     12200     381.645
     12240     382.869
     12280      384.07
     12320     385.356
     12360     386.561
     12400     387.801
     12440     389.081
     12480     390.321
     12520     391.589
     12560     392.799
     12600     394.029
     12640     395.349
     12680     396.561
     12720     397.856
     12760     399.042
     12800     400.345
     12840     401.611
     12880     402.852
     12920     404.068
     12960     405.383
     13000     406.625
     13040     407.841
     13080     409.046
     13120     410.334
     13160     411.544
     13200     412.782
     13240     414.061
     13280     415.303
     13320     416.573
     13360     417.777
     13400     419.004
     13440     420.325
     13480      421.53
     13520     422.835
     13560     424.013
     13600     425.315
     13640      426.58
     13680     427.818
     13720     429.026
     13760     430.349
     13800     431.588
     13840     432.806
     13880     434.011
     13920     435.309
     13960     436.513
     14000     437.746
     14040     439.031
     14080     440.273
     14120     441.541
     14160     442.733
     14200     443.959
     14240     445.282
     14280     446.486
     14320     447.799
     14360     448.965
     14400     450.274
     14440     451.541
     14480     452.775
     14520     453.979
     14560     455.306
     14600     456.543
     14640     457.764
     14680     458.972
     14720     460.266
     14760     461.473
     14800     462.706
     14840     463.989
     14880     465.231
     14920     466.505
     14960      467.69
     15000     468.916
     15040     470.244
     15080     471.445
     15120     472.769
     15160     473.933
     15200     475.244
     15240     476.508
     15280     477.746
     15320     478.946
     15360     480.272
     15400     481.511
     15440     482.732
     15480      483.94
     15520     485.235
     15560     486.439
     15600     487.667
     15640      488.95
     15680     490.197
     15720     491.471
     15760     492.659
     15800     493.885
     15840     495.213
     15880     496.412
     15920      497.74
     15960     498.899
     16000     500.215
     16040     501.479
     16080     502.715
     16120     503.913
     16160     505.243
     16200     506.479
     16240       507.7
     16280     508.906
     16320     510.201
     16360     511.403
     16400     512.631
     16440     513.912
     16480     515.155
     16520      516.43
     16560      517.61
     16600     518.842
     16640     520.174
     16680     521.375
     16720     522.705
     16760     523.869
     16800     525.186
     16840      526.45
     16880     527.686
     16920     528.882
     16960     530.214
     17000     531.453
     17040     532.672
     17080     533.874
     17120     535.176
     17160     536.379
     17200     537.604
     17240     538.889
     17280     540.128
     17320     541.404
     17360     542.585
     17400      543.81
     17440     545.146
     17480     546.344
     17520     547.681
     17560     548.842
     17600     550.164
     17640     551.431
     17680     552.665
     17720     553.865
     17760     555.197
     17800     556.437
     17840      557.66
     17880     558.858
     17920     560.163
     17960     561.361
     18000     562.585
     18040      563.87
     18080     565.112
     18120     566.383
     18160     567.558
     18200     568.786
     18240     570.125
     18280     571.317
     18320     572.656
     18360     573.814
     18400     575.135
     18440     576.406
     18480     577.637
     18520     578.836
     18560     580.175
     18600     581.418
     18640      582.64
     18680     583.833
     18720      585.14
     18760     586.338
     18800     587.557
     18840      588.84
     18880     590.088
     18920     591.356
     18960     592.526
     19000     593.757
     19040     595.101
     19080     596.295
     19120     597.641
     19160     598.791
     19200     600.115
     19240     601.387
     19280     602.612
     19320     603.813
     19360     605.156
     19400       606.4
     19440     607.616
     19480     608.813
     19520     610.122
     19560      611.32
     19600     612.539
     19640     613.827
     19680     615.066
     19720     616.337
     19760     617.511
     19800     618.734
     19840     620.088
     19880     621.275
     19920     622.618
     19960     623.767
     20000     625.094
     20040     626.366
     20080     627.601
     20120     628.794
     20160      630.14
     20200     631.385
     20240     632.604
     20280     633.798
     20320     635.109
     20360     636.304
     20400     637.525
     20440     638.815
     20480     640.054
     20520     641.323
     20560     642.502
     20600     643.718
     20640     645.074
     20680     646.257
     20720     647.603
     20760     648.752
     20800     650.084
     20840     651.362
     20880     652.594
     20920     653.787
     20960     655.132
     21000     656.377
     21040     657.595
     21080     658.783
     21120     660.097
     21160     661.284
     21200     662.508
     21240     663.797
     21280     665.034
     21320     666.304
     21360     667.478
     21400     668.689
     21440     670.053
     21480     671.237
     21520     672.584
     21560      673.73
     21600     675.062
     21640     676.343
     21680     677.573
     21720      678.77
     21760     680.117
     21800     681.365
     21840     682.591
     21880     683.775
     21920     685.088
     21960     686.272
     22000     687.495
     22040     688.782
     22080      690.02
     22120     691.292
     22160     692.465
     22200     693.678
     22240     695.044
     22280     696.227
     22320     697.576
     22360     698.721
     22400     700.058
     22440     701.337
     22480     702.569
     22520     703.762
     22560     705.112
     22600     706.357
     22640     707.584
     22680     708.763
     22720     710.078
     22760     711.265
     22800     712.484
     22840     713.771
     22880     715.006
     22920     716.277
     22960     717.448
     23000     718.657
     23040     720.027
     23080     721.213
     23120     722.556
     23160     723.697
     23200     725.034
     23240     726.317
     23280     727.546
     23320     728.734
     23360     730.092
     23400     731.336
     23440     732.564
     23480     733.743
     23520     735.058
     23560     736.243
     23600     737.463
     23640     738.747
     23680     739.987
     23720     741.259
     23760     742.422
     23800     743.632
     23840      745.01
     23880     746.193
     23920     747.543
     23960     748.675
     24000     750.016
     24040     751.295
     24080     752.532
     24120     753.719
     24160     755.073
     24200     756.319
     24240     757.546
     24280     758.722
     24320     760.042
     24360      761.23
     24400     762.443
     24440     763.732
     24480     764.971
     24520      766.24
     24560     767.404
     24600     768.616
     24640     769.997
     24680     771.172
     24720     772.523
     24760     773.656
     24800     774.996
     24840      776.28
     24880     777.512
     24920      778.69
     24960     780.051
     25000     781.297
     25040     782.528
     25080     783.706
     25120     785.024
     25160      786.21
     25200     787.418
     25240     788.709
     25280     789.955
     25320     791.222
     25360     792.384
     25400     793.583
     25440     794.977
     25480     796.153
     25520     797.503
     25560     798.629
     25600     799.977
     25640     801.258
     25680      802.49
     25720     803.666
     25760     805.032
     25800     806.285
     25840     807.514
     25880     808.692
     25920     810.009
     25960     811.198
     26000     812.406
     26040     813.692
     26080     814.932
     26120     816.198
     26160     817.356
     26200     818.559
     26240     819.954
     26280     821.122
     26320     822.473
     26360     823.594
     26400     824.949
     26440     826.238
     26480     827.472
     26520     828.647
     26560     830.015
     26600      831.27
     26640     832.501
     26680     833.674
     26720     834.998
     26760      836.18
     26800     837.382
     26840     838.669
     26880     839.907
     26920     841.175
     26960     842.328
     27000     843.527
     27040     844.925
     27080     846.096
     27120     847.449
     27160     848.571
     27200     849.927
     27240     851.221
     27280     852.458
     27320     853.638
     27360     855.008
     27400     856.265
     27440     857.491
     27480     858.663
     27520      859.99
     27560      861.17
     27600     862.371
     27640     863.657
     27680     864.888
     27720     866.163
     27760     867.313
     27800     868.515
     27840      869.91
     27880     871.085
     27920     872.443
     27960     873.556
     28000     874.912
     28040      876.21
     28080     877.448
     28120     878.622
     28160     879.999
     28200     881.248
     28240     882.479
     28280     883.647
     28320     884.981
     28360     886.158
     28400     887.358
     28440     888.645
     28480     889.876
     28520      891.15
     28560     892.299
     28600       893.5
     28640     894.902
     28680     896.069
     28720     897.427
     28760     898.529
     28800     899.888
     28840     901.192
     28880     902.429
     28920     903.597
     28960     904.984
     29000      906.23
     29040     907.453
     29080      908.62
     29120     909.966
     29160     911.139
     29200     912.341
     29240     913.625
     29280     914.867
     29320     916.135
     29360     917.275
     29400     918.477
     29440      919.89
     29480     921.061
     29520     922.416
     29560     923.517
     29600     924.876
     29640     926.177
     29680     927.415
     29720     928.588
     29760     929.976
     29800     931.223
     29840      932.45
     29880     933.611
     29920     934.958
     29960     936.131
     30000     937.329
     30040     938.616
     30080     939.854
     30120     941.125
     30160     942.259
     30200     943.463
     30240     944.881
     30280     946.053
     30320     947.411
     30360     948.505
     30400     949.868
     30440      951.17
     30480     952.409
     30520     953.577
     30560     954.968
     30600     956.219
     30640      957.44
     30680     958.605
     30720      959.96
     30760     961.129
     30800     962.326
     30840     963.609
     30880     964.848
     30920      966.12
     30960     967.253
     31000     968.455
     31040     969.882
     31080     971.057
     31120     972.409
     31160       973.5
     31200     974.874
     31240     976.173
     31280     977.419
     31320     978.583
     31360     979.983
     31400     981.234
     31440     982.453
     31480      983.62
     31520     984.977
     31560      986.15
     31600     987.344
     31640     988.631
     31680     989.875
     31720     991.144
     31760     992.277
     31800     993.475
     31840     994.904
     31880     996.078
     31920     997.434
     31960     998.519
     32000     999.896
     32040      1001.2
     32080     1002.45
     32120     1003.61
     32160     1005.01
     32200     1006.27
     32240     1007.49
     32280     1008.65
     32320     1010.01
     32360     1011.18
     32400     1012.37
     32440     1013.66
     32480     1014.91
     32520     1016.18
     32560      1017.3
     32600      1018.5
     32640     1019.93
     32680      1021.1
     32720     1022.46
     32760     1023.54
     32800     1024.92
     32840     1026.23
     32880     1027.47
     32920     1028.63
     32960     1030.04
     33000     1031.29
     33040     1032.51
     33080     1033.67
     33120     1035.03
     33160      1036.2
     33200      1037.4
     33240     1038.69
     33280     1039.93
     33320      1041.2
     33360     1042.32
     33400     1043.52
     33440     1044.95
     33480     1046.13
     33520     1047.48
     33560     1048.56
     33600     1049.94
     33640     1051.26
     33680      1052.5
     33720     1053.65
     33760     1055.07
     33800     1056.32
     33840     1057.53
     33880     1058.69
     33920     1060.05
     33960     1061.23
     34000     1062.42
     34040     1063.71
     34080     1064.95
     34120     1066.22
     34160     1067.34
     34200     1068.54
     34240     1069.97
     34280     1071.15
     34320      1072.5
     34360     1073.58
     34400     1074.96
     34440     1076.27
     34480     1077.51
     34520     1078.67
     34560     1080.08
     34600     1081.33
     34640     1082.55
     34680     1083.71
     34720     1085.07
     34760     1086.25
     34800     1087.44
     34840     1088.73
     34880     1089.97
     34920     1091.24
     34960     1092.37
     35000     1093.56
     35040        1095
     35080     1096.17
     35120     1097.53
     35160      1098.6
     35200     1099.98
     35240      1101.3
     35280     1102.54
     35320     1103.68
     35360     1105.11
     35400     1106.35
     35440     1107.58
     35480     1108.73
     35520     1110.09
     35560     1111.27
     35600     1112.45
     35640     1113.74
     35680     1114.99
     35720     1116.26
     35760     1117.38
     35800     1118.58
     35840     1120.01
     35880     1121.18
     35920     1122.54
     35960      1123.6
     36000        1125
     36040     1126.32
     36080     1127.55
     36120      1128.7
     36160     1130.12
     36200     1131.35
     36240     1132.58
     36280     1133.73
     36320      1135.1
     36360     1136.27
     36400     1137.45
     36440     1138.74
     36480     1139.98
     36520     1141.25
     36560     1142.37
     36600     1143.58
     36640     1145.02
     36680     1146.18
     36720     1147.53
     36760     1148.58
     36800     1149.98
     36840     1151.32
     36880     1152.54
     36920     1153.69
     36960      1155.1
     37000     1156.35
     37040     1157.57
     37080     1158.72
     37120     1160.09
     37160     1161.27
     37200     1162.45
     37240     1163.74
     37280     1164.98
     37320     1166.25
     37360     1167.37
     37400     1168.56
     37440        1170
     37480     1171.16
     37520     1172.52
     37560     1173.57
     37600     1174.97
     37640      1176.3
     37680     1177.53
     37720     1178.66
     37760     1180.08
     37800     1181.33
     37840     1182.55
     37880      1183.7
     37920     1185.07
     37960     1186.25
     38000     1187.43
     38040     1188.72
     38080     1189.96
     38120     1191.24
     38160     1192.36
     38200     1193.54
     38240     1194.99
     38280     1196.15
     38320     1197.51
     38360     1198.55
     38400     1199.95
     38440     1201.28
     38480     1202.51
     38520     1203.64
     38560     1205.07
     38600     1206.31
     38640     1207.53
     38680     1208.67
     38720     1210.06
     38760     1211.24
     38800     1212.42
     38840      1213.7
     38880     1214.94
     38920     1216.22
     38960     1217.34
     39000     1218.53
     39040     1219.98
     39080     1221.13
     39120      1222.5
     39160     1223.53
     39200     1224.94
     39240     1226.27
     39280      1227.5
     39320     1228.63
     39360     1230.05
     39400      1231.3
     39440     1232.51
     39480     1233.65
     39520     1235.04
     39560     1236.21
     39600      1237.4
     39640     1238.68
     39680     1239.94
     39720     1241.21
     39760     1242.32
     39800     1243.51
     39840     1244.97
     39880     1246.11
     39920     1247.49
     39960     1248.52
     40000     1249.93
     40040     1251.26
     40080     1252.48
     40120     1253.61
     40160     1255.03
     40200     1256.29
     40240      1257.5
     40280     1258.64
     40320     1260.03
     40360      1261.2
     40400     1262.38
     40440     1263.67
     40480     1264.92
     40520     1266.19
     40560     1267.31
     40600     1268.49
     40640     1269.96
     40680      1271.1
     40720     1272.48
     40760      1273.5
     40800     1274.91
     40840     1276.25
     40880     1277.47
     40920      1278.6
     40960     1280.03
     41000     1281.28
     41040     1282.49
     41080     1283.64
     41120     1285.03
     41160      1286.2
     41200     1287.38
     41240     1288.66
     41280     1289.91
     41320      1291.2
     41360     1292.31
     41400      1293.5
     41440     1294.97
     41480      1296.1
     41520     1297.48
     41560      1298.5
     41600     1299.91
     41640     1301.25
     41680     1302.48
     41720      1303.6
     41760     1305.03
     41800     1306.28
     41840     1307.49
     41880     1308.63
     41920     1310.03
     41960      1311.2
     42000     1312.38
     42040     1313.66
     42080     1314.92
     42120     1316.19
     42160     1317.31
     42200     1318.49
     42240     1319.97
     42280      1321.1
     42320     1322.48
     42360      1323.5
     42400     1324.91
     42440     1326.26
     42480     1327.48
     42520      1328.6
     42560     1330.04
     42600     1331.29
     42640     1332.49
     42680     1333.64
     42720     1335.04
     42760      1336.2
     42800     1337.38
     42840     1338.66
     42880     1339.91
     42920     1341.19
     42960     1342.31
     43000      1343.5
     43040     1344.96
     43080     1346.09
     43120     1347.48
     43160      1348.5
     43200     1349.91
     43240     1351.26
     43280     1352.48
     43320     1353.59
     43360     1355.04
     43400     1356.29
     43440      1357.5
     43480     1358.64
     43520     1360.04
     43560     1361.21
     43600     1362.39
     43640     1363.67
     43680     1364.92
     43720      1366.2
     43760     1367.32
     43800      1368.5
     43840     1369.98
     43880      1371.1
     43920      1372.5
     43960     1373.53
     44000     1374.95
     44040     1376.29
     44080     1377.51
     44120     1378.63
     44160     1380.08
     44200     1381.33
     44240     1382.53
     44280     1383.67
     44320     1385.08
     44360     1386.24
     44400     1387.42
     44440      1388.7
     44480     1389.95
     44520     1391.22
     44560     1392.35
     44600     1393.53
     44640     1395.02
     44680     1396.13
     44720     1397.53
     44760     1398.55
     44800     1399.98
     44840     1401.32
     44880     1402.54
     44920     1403.66
     44960     1405.12
     45000     1406.36
     45040     1407.57
     45080      1408.7
     45120     1410.11
     45160     1411.27
     45200     1412.45
     45240     1413.72
     45280     1414.98
     45320     1416.24
     45360     1417.37
     45400     1418.55
     45440     1420.04
     45480     1421.16
     45520     1422.56
     45560     1423.58
     45600        1425
     45640     1426.34
     45680     1427.57
     45720     1428.67
     45760     1430.15
     45800     1431.39
     45840     1432.59
     45880     1433.73
     45920     1435.15
     45960      1436.3
     46000     1437.47
     46040     1438.75
     46080     1440.01
     46120     1441.27
     46160      1442.4
     46200     1443.57
     46240     1445.07
     46280     1446.18
     46320     1447.57
     46360      1448.6
     46400     1450.02
     46440     1451.36
     46480      1452.6
     46520     1453.69
     46560     1455.18
     46600     1456.41
     46640     1457.62
     46680     1458.74
     46720     1460.17
     46760     1461.32
     46800      1462.5
     46840     1463.78
     46880     1465.03
     46920      1466.3
     46960     1467.41
     47000     1468.59
     47040      1470.1
     47080      1471.2
     47120      1472.6
     47160     1473.62
     47200     1475.05
     47240      1476.4
     47280     1477.63
     47320     1478.72
     47360      1480.2
     47400     1481.44
     47440     1482.65
     47480     1483.77
     47520      1485.2
     47560     1486.36
     47600     1487.53
     47640     1488.81
     47680     1490.06
     47720     1491.33
     47760     1492.44
     47800     1493.62
     47840     1495.12
     47880     1496.23
     47920     1497.62
     47960     1498.64
     48000     1500.06
     48040     1501.42
     48080     1502.65
     48120     1503.75
     48160     1505.22
     48200     1506.46
     48240     1507.67
     48280     1508.78
     48320     1510.21
     48360     1511.37
     48400     1512.54
     48440     1513.83
     48480     1515.07
     48520     1516.34
     48560     1517.45
     48600     1518.63
     48640     1520.13
     48680     1521.23
     48720     1522.64
     48760     1523.64
     48800     1525.08
     48840     1526.43
     48880     1527.66
     48920     1528.75
     48960     1530.22
     49000     1531.47
     49040     1532.69
     49080     1533.78
     49120     1535.22
     49160     1536.38
     49200     1537.55
     49240     1538.83
     49280     1540.08
     49320     1541.35
     49360     1542.45
     49400     1543.63
     49440     1545.14
     49480     1546.24
     49520     1547.65
     49560     1548.65
     49600     1550.09
     49640     1551.43
     49680     1552.65
     49720     1553.75
     49760     1555.22
     49800     1556.46
     49840     1557.69
     49880     1558.78
     49920     1560.21
     49960     1561.37
     50000     1562.54
     50040     1563.83
     50080     1565.08
     50120     1566.35
     50160     1567.45
     50200     1568.63
     50240     1570.14
     50280     1571.23
     50320     1572.65
     50360     1573.64
     50400     1575.08
     50440     1576.43
     50480     1577.65
     50520     1578.76
     50560     1580.23
     50600     1581.47
     50640     1582.69
     50680     1583.79
     50720     1585.22
     50760     1586.39
     50800     1587.56
     50840     1588.84
     50880      1590.1
     50920     1591.37
     50960     1592.47
     51000     1593.65
     51040     1595.16
     51080     1596.26
     51120     1597.67
     51160     1598.66
     51200     1600.11
     51240     1601.45
     51280     1602.67
     51320     1603.77
     51360     1605.25
     51400      1606.5
     51440     1607.71
     51480      1608.8
     51520     1610.25
     51560     1611.41
     51600     1612.58
     51640     1613.87
     51680     1615.12
     51720     1616.39
     51760     1617.48
     51800     1618.66
     51840     1620.19
     51880     1621.28
     51920     1622.69
     51960     1623.68
     52000     1625.13
     52040     1626.47
     52080     1627.69
     52120     1628.79
     52160     1630.27
     52200     1631.51
     52240     1632.73
     52280     1633.82
     52320     1635.26
     52360     1636.44
     52400     1637.59
     52440     1638.89
     52480     1640.14
     52520     1641.41
     52560      1642.5
     52600     1643.67
     52640      1645.2
     52680     1646.29
     52720     1647.71
     52760     1648.69
     52800     1650.14
     52840     1651.49
     52880     1652.72
     52920     1653.81
     52960      1655.3
     53000     1656.54
     53040     1657.76
     53080     1658.83
     53120     1660.28
     53160     1661.45
     53200      1662.6
     53240     1663.91
     53280     1665.15
     53320     1666.44
     53360     1667.52
     53400     1668.68
     53440     1670.22
     53480     1671.31
     53520     1672.73
     53560     1673.72
     53600     1675.17
     53640     1676.52
     53680     1677.74
     53720     1678.84
     53760     1680.32
     53800     1681.58
     53840     1682.78
     53880     1683.87
     53920     1685.32
     53960     1686.48
     54000     1687.63
     54040     1688.94
     54080     1690.18
     54120     1691.47
     54160     1692.56
     54200     1693.71
     54240     1695.25
     54280     1696.33
     54320     1697.75
     54360     1698.73
     54400     1700.19
     54440     1701.54
     54480     1702.76
     54520     1703.85
     54560     1705.34
     54600     1706.59
     54640     1707.81
     54680     1708.88
     54720     1710.33
     54760     1711.49
     54800     1712.65
     54840     1713.96
     54880      1715.2
     54920      1716.5
     54960     1717.58
     55000     1718.73
     55040     1720.27
     55080     1721.36
     55120     1722.78
     55160     1723.75
     55200     1725.21
     55240     1726.57
     55280      1727.8
     55320     1728.89
     55360     1730.39
     55400     1731.64
     55440     1732.85
     55480     1733.92
     55520     1735.38
     55560     1736.52
     55600     1737.69
     55640        1739
     55680     1740.24
     55720     1741.54
     55760     1742.62
     55800     1743.77
     55840     1745.31
     55880      1746.4
     55920     1747.82
     55960      1748.8
     56000     1750.25
     56040     1751.62
     56080     1752.84
     56120     1753.92
     56160     1755.44
     56200     1756.69
     56240      1757.9
     56280     1758.97
     56320     1760.43
     56360     1761.58
     56400     1762.72
     56440     1764.04
     56480     1765.27
     56520     1766.58
     56560     1767.66
     56600     1768.81
     56640     1770.35
     56680     1771.44
     56720     1772.87
     56760     1773.84
     56800     1775.31
     56840     1776.68
     56880     1777.89
     56920     1778.98
     56960     1780.49
     57000     1781.75
     57040     1782.96
     57080     1784.03
     57120     1785.49
     57160     1786.64
     57200     1787.79
     57240      1789.1
     57280     1790.34
     57320     1791.65
     57360     1792.72
     57400     1793.87
     57440     1795.41
     57480      1796.5
     57520     1797.93
     57560      1798.9
     57600     1800.37
     57640     1801.73
     57680     1802.94
     57720     1804.03
     57760     1805.54
     57800     1806.81
     57840     1808.01
     57880     1809.07
     57920     1810.54
     57960     1811.68
     58000     1812.83
     58040     1814.14
     58080     1815.38
     58120      1816.7
     58160     1817.76
     58200     1818.89
     58240     1820.44
     58280     1821.54
     58320     1822.97
     58360     1823.93
     58400      1825.4
     58440     1826.76
     58480     1827.98
     58520     1829.06
     58560     1830.59
     58600     1831.84
     58640     1833.05
     58680     1834.11
     58720     1835.57
     58760     1836.72
     58800     1837.86
     58840     1839.17
     58880     1840.43
     58920     1841.73
     58960      1842.8
     59000     1843.93
     59040     1845.48
     59080     1846.58
     59120     1848.01
     59160     1848.96
     59200     1850.43
     59240     1851.79
     59280     1853.01
     59320     1854.08
     59360     1855.62
     59400     1856.87
     59440     1858.07
     59480     1859.13
     59520     1860.59
     59560     1861.73
     59600     1862.88
     59640     1864.19
     59680     1865.45
     59720     1866.75
     59760     1867.83
     59800     1868.95
     59840      1870.5
     59880      1871.6
     59920     1873.05
     59960     1873.97
     60000     1875.45
     60040     1876.81
     60080     1878.02
     60120     1879.09
     60160     1880.64
     60200     1881.89
     60240     1883.08
     60280     1884.15
     60320     1885.61
     60360     1886.76
     60400      1887.9
     60440     1889.21
     60480     1890.47
     60520     1891.77
     60560     1892.85
     60600     1893.96
     60640     1895.51
     60680     1896.61
     60720     1898.06
     60760     1898.99
     60800     1900.46
     60840     1901.83
     60880     1903.04
     60920     1904.11
     60960     1905.66
     61000     1906.92
     61040     1908.11
     61080     1909.17
     61120     1910.63
     61160     1911.79
     61200     1912.92
     61240     1914.23
     61280     1915.49
     61320      1916.8
     61360     1917.88
     61400     1918.99
     61440     1920.55
     61480     1921.63
     61520     1923.08
     61560     1924.01
     61600     1925.48
     61640     1926.86
     61680     1928.06
     61720     1929.14
     61760     1930.68
     61800     1931.94
     61840     1933.12
     61880      1934.2
     61920     1935.66
     61960     1936.82
     62000     1937.94
     62040     1939.25
     62080     1940.52
     62120     1941.82
     62160      1942.9
     62200     1944.01
     62240     1945.57
     62280     1946.65
     62320     1948.11
     62360     1949.04
     62400     1950.52
     62440     1951.88
     62480     1953.09
     62520     1954.15
     62560      1955.7
     62600     1956.97
     62640     1958.15
     62680     1959.22
     62720     1960.68
     62760     1961.84
     62800     1962.96
     62840     1964.26
     62880     1965.53
     62920     1966.83
     62960      1967.9
     63000     1969.02
     63040     1970.58
     63080     1971.67
     63120     1973.13
     63160     1974.06
     63200     1975.54
     63240      1976.9
     63280     1978.11
     63320     1979.17
     63360     1980.73
     63400        1982
     63440     1983.18
     63480     1984.25
     63520     1985.72
     63560     1986.86
     63600     1987.98
     63640     1989.29
     63680     1990.56
     63720     1991.86
     63760     1992.92
     63800     1994.04
     63840      1995.6
     63880     1996.69
     63920     1998.16
     63960     1999.09
     64000     2000.57
     64040     2001.93
     64080     2003.13
     64120      2004.2
     64160     2005.75
     64200     2007.01
     64240      2008.2
     64280     2009.27
     64320     2010.74
     64360     2011.88
     64400        2013
     64440     2014.31
     64480     2015.58
     64520     2016.88
     64560     2017.94
     64600     2019.07
     64640     2020.64
     64680     2021.71
     64720     2023.19
     64760     2024.12
     64800     2025.59
     64840     2026.95
     64880     2028.16
     64920     2029.23
     64960     2030.78
     65000     2032.04
     65040     2033.23
     65080     2034.31
     65120     2035.77
     65160     2036.93
     65200     2038.03
     65240     2039.35
     65280     2040.61
     65320     2041.92
     65360     2042.97
     65400      2044.1
     65440     2045.67
     65480     2046.74
     65520     2048.23
     65560     2049.16
     65600     2050.62
     65640        2052
     65680      2053.2
     65720     2054.26
     65760     2055.83
     65800     2057.08
     65840     2058.28
     65880     2059.35
     65920     2060.82
     65960     2061.96
     66000     2063.07
     66040     2064.39
     66080     2065.65
     66120     2066.95
     66160     2068.01
     66200     2069.14
     66240     2070.72
     66280     2071.79
     66320     2073.26
     66360      2074.2
     66400     2075.67
     66440     2077.04
     66480     2078.25
     66520     2079.29
     66560     2080.87
     66600     2082.14
     66640     2083.33
     66680     2084.38
     66720     2085.87
     66760     2087.01
     66800     2088.12
     66840     2089.43
     66880      2090.7
     66920        2092
     66960     2093.06
     67000     2094.17
     67040     2095.75
     67080     2096.83
     67120     2098.31
     67160     2099.24
     67200     2100.72
     67240     2102.08
     67280     2103.31
     67320     2104.34
     67360     2105.93
     67400     2107.19
     67440     2108.39
     67480     2109.44
     67520     2110.93
     67560     2112.07
     67600     2113.19
     67640     2114.49
     67680     2115.75
     67720     2117.07
     67760     2118.12
     67800     2119.23
     67840      2120.8
     67880     2121.89
     67920     2123.37
     67960     2124.29
     68000     2125.78
     68040     2127.16
     68080     2128.38
     68120     2129.41
     68160        2131
     68200     2132.26
     68240     2133.46
     68280     2134.51
     68320        2136
     68360     2137.14
     68400     2138.25
     68440     2139.56
     68480     2140.82
     68520     2142.14
     68560     2143.18
     68600     2144.29
     68640     2145.86
     68680     2146.95
     68720     2148.43
     68760     2149.35
     68800     2150.85
     68840     2152.22
     68880     2153.45
     68920     2154.47
     68960     2156.07
     69000     2157.33
     69040     2158.52
     69080     2159.58
     69120     2161.05
     69160     2162.21
     69200     2163.32
     69240     2164.63
     69280     2165.88
     69320      2167.2
     69360     2168.25
     69400     2169.36
     69440     2170.92
     69480     2172.01
     69520     2173.48
     69560     2174.41
     69600      2175.9
     69640     2177.28
     69680     2178.51
     69720     2179.52
     69760     2181.13
     69800     2182.37
     69840     2183.56
     69880     2184.62
     69920     2186.11
     69960     2187.25
     70000     2188.37
     70040     2189.68
     70080     2190.94
     70120     2192.25
     70160      2193.3
     70200     2194.43
     70240     2195.98
     70280     2197.08
     70320     2198.54
     70360     2199.46
     70400     2200.96
     70440     2202.35
     70480     2203.57
     70520     2204.58
     70560     2206.19
     70600     2207.43
     70640     2208.62
     70680     2209.68
     70720     2211.16
     70760      2212.3
     70800     2213.42
     70840     2214.73
     70880     2215.99
     70920     2217.31
     70960     2218.36
     71000     2219.48
     71040     2221.03
     71080     2222.13
     71120      2223.6
     71160     2224.51
     71200     2226.02
     71240      2227.4
     71280     2228.62
     71320     2229.62
     71360     2231.24
     71400     2232.49
     71440     2233.66
     71480     2234.73
     71520      2236.2
     71560     2237.34
     71600     2238.46
     71640     2239.78
     71680     2241.04
     71720     2242.35
     71760     2243.39
     71800     2244.52
     71840     2246.07
     71880     2247.17
     71920     2248.65
     71960     2249.54
     72000     2251.06
     72040     2252.44
     72080     2253.66
     72120     2254.66
     72160     2256.29
     72200     2257.54
     72240     2258.72
     72280     2259.77
     72320     2261.25
     72360     2262.39
     72400     2263.51
     72440     2264.82
     72480     2266.09
     72520     2267.39
     72560     2268.44
     72600     2269.57
     72640     2271.13
     72680      2272.2
     72720     2273.69
     72760     2274.58
     72800     2276.09
     72840     2277.47
     72880     2278.69
     72920      2279.7
     72960     2281.32
     73000     2282.58
     73040     2283.77
     73080     2284.81
     73120     2286.29
     73160     2287.43
     73200     2288.55
     73240     2289.87
     73280     2291.12
     73320     2292.44
     73360     2293.48
     73400     2294.62
     73440     2296.17
     73480     2297.26
     73520     2298.75
     73560     2299.64
     73600     2301.13
     73640     2302.53
     73680     2303.74
     73720     2304.75
     73760     2306.37
     73800     2307.64
     73840     2308.83
     73880     2309.86
     73920     2311.34
     73960     2312.47
     74000     2313.59
     74040     2314.92
     74080     2316.17
     74120     2317.49
     74160     2318.52
     74200     2319.67
     74240     2321.23
     74280     2322.31
     74320      2323.8
     74360     2324.68
     74400     2326.18
     74440     2327.58
     74480     2328.79
     74520     2329.81
     74560     2331.42
     74600      2332.7
     74640     2333.88
     74680     2334.91
     74720      2336.4
     74760     2337.52
     74800     2338.64
     74840     2339.97
     74880     2341.24
     74920     2342.55
     74960     2343.58
     75000     2344.72
     75040     2346.29
     75080     2347.37
     75120     2348.85
     75160     2349.73
     75200     2351.24
     75240     2352.64
     75280     2353.86
     75320     2354.86
     75360     2356.47
     75400     2357.75
     75440     2358.94
     75480     2359.96
     75520     2361.46
     75560     2362.57
     75600      2363.7
     75640     2365.03
     75680     2366.28
     75720     2367.61
     75760     2368.64
     75800     2369.77
     75840     2371.34
     75880     2372.43
     75920     2373.91
     75960     2374.78
     76000     2376.29
     76040     2377.69
     76080     2378.91
     76120     2379.91
     76160     2381.52
     76200     2382.81
     76240        2384
     76280     2385.02
     76320     2386.51
     76360     2387.61
     76400     2388.74
     76440     2390.07
     76480     2391.33
     76520     2392.65
     76560     2393.69
     76600     2394.82
     76640      2396.4
     76680     2397.48
     76720     2398.96
     76760     2399.83
     76800     2401.34
     76840     2402.74
     76880     2403.97
     76920     2404.96
     76960     2406.57
     77000     2407.87
     77040     2409.06
     77080     2410.07
     77120     2411.56
     77160     2412.67
     77200      2413.8
     77240     2415.13
     77280     2416.37
     77320     2417.71
     77360     2418.74
     77400     2419.86
     77440     2421.45
     77480     2422.52
     77520     2424.01
     77560     2424.87
     77600     2426.38
     77640     2427.78
     77680     2429.02
     77720        2430
     77760     2431.62
     77800     2432.92
     77840     2434.12
     77880     2435.11
     77920     2436.61
     77960     2437.73
     78000     2438.85
     78040     2440.17
     78080     2441.43
     78120     2442.75
     78160      2443.8
     78200     2444.92
     78240     2446.52
     78280     2447.57
     78320     2449.07
     78360     2449.92
     78400     2451.44
     78440     2452.84
     78480     2454.07
     78520     2455.06
     78560     2456.68
     78600     2457.98
     78640     2459.18
     78680     2460.18
     78720     2461.67
     78760      2462.8
     78800     2463.91
     78840     2465.23
     78880     2466.49
     78920     2467.81
     78960     2468.87
     79000     2469.97
     79040     2471.57
     79080     2472.64
     79120     2474.13
     79160     2474.97
     79200     2476.49
     79240      2477.9
     79280     2479.14
     79320     2480.12
     79360     2481.75
     79400     2483.05
     79440     2484.24
     79480     2485.25
     79520     2486.74
     79560     2487.86
     79600     2488.97
     79640     2490.29
     79680     2491.56
     79720     2492.87
     79760     2493.93
     79800     2495.03
     79840     2496.63
     79880      2497.7
     79920     2499.19
     79960     2500.03
     80000     2501.55
     80040     2502.96
     80080     2504.21
     80120     2505.19
     80160     2506.82
     80200     2508.11
     80240     2509.31
     80280     2510.32
     80320     2511.81
     80360     2512.92
     80400     2514.02
     80440     2515.35
     80480     2516.62
     80520     2517.94
     80560     2518.99
     80600     2520.11
     80640     2521.69
     80680     2522.76
     80720     2524.26
     80760     2525.09
     80800     2526.62
     80840     2528.04
     80880     2529.27
     80920     2530.26
     80960     2531.91
     81000     2533.18
     81040     2534.38
     81080     2535.38
     81120     2536.89
     81160        2538
     81200     2539.09
     81240     2540.42
     81280     2541.69
     81320     2543.02
     81360     2544.06
     81400     2545.18
     81440     2546.76
     81480     2547.84
     81520     2549.35
     81560     2550.17
     81600      2551.7
     81640     2553.15
     81680     2554.38
     81720     2555.35
     81760     2556.99
     81800     2558.26
     81840     2559.48
     81880     2560.47
     81920     2561.98
     81960     2563.08
     82000     2564.19
     82040      2565.5
     82080     2566.78
     82120     2568.12
     82160     2569.15
     82200     2570.28
     82240     2571.86
     82280     2572.94
     82320     2574.46
     82360     2575.25
     82400     2576.79
     82440     2578.22
     82480     2579.46
     82520     2580.43
     82560     2582.07
     82600     2583.34
     82640     2584.57
     82680     2585.55
     82720     2587.06
     82760     2588.17
     82800     2589.26
     82840     2590.59
     82880     2591.85
     82920     2593.21
     82960     2594.24
     83000     2595.35
     83040     2596.94
     83080     2598.02
     83120     2599.54
     83160     2600.33
     83200     2601.87
     83240      2603.3
     83280     2604.54
     83320     2605.52
     83360     2607.16
     83400     2608.42
     83440     2609.65
     83480     2610.63
     83520     2612.15
     83560     2613.24
     83600     2614.35
     83640     2615.66
     83680     2616.93
     83720     2618.28
     83760     2619.32
     83800     2620.43
     83840     2622.01
     83880     2623.07
     83920     2624.61
     83960     2625.39
     84000     2626.94
     84040     2628.37
     84080      2629.6
     84120     2630.57
     84160     2632.22
     84200     2633.49
     84240      2634.7
     84280     2635.68
     84320     2637.22
     84360     2638.29
     84400     2639.39
     84440     2640.71
     84480     2641.97
     84520     2643.34
     84560     2644.38
     84600     2645.48
     84640     2647.07
     84680     2648.12
     84720     2649.67
     84760     2650.44
     84800     2651.98
     84840     2653.42
     84880     2654.65
     84920      2655.6
     84960     2657.27
     85000     2658.53
     85040     2659.75
     85080     2660.72
     85120     2662.26
     85160     2663.33
     85200     2664.44
     85240     2665.75
     85280     2667.01
     85320     2668.38
     85360     2669.42
     85400     2670.52
     85440     2672.11
     85480     2673.17
     85520     2674.71
     85560     2675.48
     85600     2677.02
     85640     2678.47
     85680     2679.69
     85720     2680.64
     85760     2682.32
     85800     2683.58
     85840      2684.8
     85880     2685.77
     85920      2687.3
     85960     2688.37
     86000     2689.48
     86040      2690.8
     86080     2692.06
     86120     2693.41
     86160     2694.46
     86200     2695.55
     86240     2697.15
     86280     2698.22
     86320     2699.73
     86360     2700.51
     86400     2702.06
     86440      2703.5
     86480     2704.73
     86520     2705.67
     86560     2707.36
     86600     2708.62
     86640     2709.84
     86680      2710.8
     86720     2712.34
     86760      2713.4
     86800     2714.52
     86840     2715.85
     86880      2717.1
     86920     2718.46
     86960      2719.5
     87000     2720.58
     87040     2722.19
     87080     2723.26
     87120     2724.77
     87160     2725.55
     87200     2727.11
     87240     2728.54
     87280     2729.78
     87320     2730.71
     87360      2732.4
     87400     2733.66
     87440     2734.88
     87480     2735.84
     87520     2737.38
     87560     2738.45
     87600     2739.55
     87640     2740.88
     87680     2742.13
     87720     2743.49
     87760     2744.52
     87800     2745.61
     87840     2747.22
     87880     2748.29
     87920     2749.78
     87960     2750.59
     88000     2752.14
     88040     2753.57
     88080     2754.81
     88120     2755.73
     88160     2757.43
     88200     2758.69
     88240     2759.91
     88280     2760.87
     88320     2762.42
     88360     2763.49
     88400     2764.59
     88440     2765.93
     88480     2767.17
     88520     2768.54
     88560     2769.57
     88600     2770.65
     88640     2772.27
     88680     2773.33
     88720     2774.82
     88760     2775.62
     88800     2777.18
     88840     2778.62
     88880     2779.86
     88920     2780.79
     88960     2782.48
     89000     2783.75
     89040     2784.97
     89080      2785.9
     89120     2787.46
     89160     2788.54
     89200     2789.64
     89240     2790.96
     89280     2792.22
     89320     2793.58
     89360     2794.62
     89400     2795.69
     89440      2797.3
     89480     2798.38
     89520     2799.86
     89560     2800.66
     89600     2802.22
     89640     2803.67
     89680     2804.92
     89720     2805.84
     89760     2807.54
     89800     2808.81
     89840     2810.01
     89880     2810.95
     89920     2812.51
     89960     2813.58
     90000     2814.68
     90040     2816.01
     90080     2817.26
     90120     2818.64
     90160     2819.66
     90200     2820.72
     90240     2822.35
     90280     2823.42
     90320     2824.92
     90360      2825.7
     90400     2827.27
     90440     2828.71
     90480     2829.96
     90520     2830.87
     90560     2832.58
     90600     2833.86
     90640     2835.06
     90680     2835.97
     90720     2837.54
     90760     2838.62
     90800     2839.72
     90840     2841.04
     90880     2842.29
     90920     2843.67
     90960     2844.67
     91000     2845.74
     91040     2847.37
     91080     2848.44
     91120     2849.93
     91160     2850.73
     91200     2852.29
     91240     2853.75
     91280        2855
     91320     2855.91
     91360     2857.63
     91400     2858.89
     91440      2860.1
     91480        2861
     91520     2862.58
     91560     2863.66
     91600     2864.76
     91640     2866.07
     91680     2867.33
     91720      2868.7
     91760     2869.71
     91800     2870.78
     91840     2872.41
     91880     2873.49
     91920     2874.97
     91960     2875.75
     92000     2877.32
     92040     2878.78
     92080     2880.03
     92120     2880.95
     92160     2882.66
     92200     2883.93
     92240     2885.14
     92280     2886.04
     92320     2887.62
     92360     2888.72
     92400     2889.79
     92440      2891.1
     92480     2892.36
     92520     2893.74
     92560     2894.75
     92600     2895.81
     92640     2897.46
     92680     2898.52
     92720     2900.01
     92760     2900.78
     92800     2902.36
     92840     2903.82
     92880     2905.07
     92920     2905.99
     92960     2907.69
     93000     2908.97
     93040     2910.17
     93080     2911.07
     93120     2912.66
     93160     2913.75
     93200     2914.84
     93240     2916.15
     93280      2917.4
     93320     2918.78
     93360     2919.78
     93400     2920.84
     93440     2922.49
     93480     2923.55
     93520     2925.05
     93560      2925.8
     93600      2927.4
     93640     2928.86
     93680      2930.1
     93720     2931.03
     93760     2932.71
     93800        2934
     93840     2935.21
     93880      2936.1
     93920     2937.68
     93960     2938.79
     94000     2939.88
     94040     2941.19
     94080     2942.43
     94120     2943.81
     94160     2944.82
     94200     2945.86
     94240     2947.53
     94280     2948.57
     94320     2950.07
     94360     2950.82
     94400     2952.43
     94440     2953.88
     94480     2955.13
     94520     2956.04
     94560     2957.73
     94600     2959.02
     94640     2960.21
     94680     2961.12
     94720      2962.7
     94760     2963.81
     94800      2964.9
     94840     2966.19
     94880     2967.44
     94920     2968.83
     94960     2969.84
     95000     2970.86
     95040     2972.53
     95080     2973.57
     95120     2975.08
     95160     2975.82
     95200     2977.44
     95240     2978.89
     95280     2980.14
     95320     2981.04
     95360     2982.73
     95400     2984.01
     95440     2985.22
     95480     2986.12
     95520     2987.72
     95560     2988.81
     95600     2989.89
     95640     2991.19
     95680     2992.43
     95720     2993.82
     95760     2994.82
     95800     2995.85
     95840     2997.53
     95880     2998.56
     95920     3000.06
     95960     3000.81
     96000     3002.43
     96040     3003.88
     96080     3005.14
     96120     3006.03
     96160     3007.72
     96200        3009
     96240     3010.21
     96280     3011.12
     96320     3012.72
     96360     3013.82
     96400     3014.88
     96440     3016.19
     96480     3017.42
     96520     3018.81
     96560     3019.81
     96600     3020.84
     96640     3022.51
     96680     3023.55
     96720     3025.04
     96760     3025.78
     96800     3027.41
     96840     3028.86
     96880     3030.11
     96920     3031.01
     96960      3032.7
     97000     3033.99
     97040     3035.19
     97080     3036.09
     97120      3037.7
     97160     3038.79
     97200     3039.84
     97240     3041.17
     97280      3042.4
     97320     3043.78
     97360     3044.79
     97400     3045.81
     97440     3047.48
     97480     3048.51
     97520     3050.01
     97560     3050.74
     97600     3052.38
     97640     3053.83
     97680     3055.08
     97720     3055.97
     97760     3057.67
     97800     3058.96
     97840     3060.14
     97880     3061.04
     97920     3062.66
     97960     3063.75
     98000     3064.79
     98040     3066.14
     98080     3067.36
     98120     3068.73
     98160     3069.76
     98200     3070.77
     98240     3072.44
     98280     3073.48
     98320     3074.98
     98360      3075.7
     98400     3077.34
     98440     3078.78
     98480     3080.04
     98520     3080.94
     98560     3082.62
     98600      3083.9
     98640     3085.08
     98680     3085.99
     98720     3087.61
     98760     3088.71
     98800     3089.75
     98840     3091.08
     98880     3092.32
     98920      3093.7
     98960     3094.71
     99000     3095.73
     99040      3097.4
     99080     3098.45
     99120     3099.93
     99160     3100.66
     99200     3102.32
     99240     3103.74
     99280        3105
     99320     3105.89
     99360     3107.59
     99400     3108.86
     99440     3110.05
     99480     3110.95
     99520     3112.56
     99560     3113.67
     99600     3114.71
     99640     3116.06
     99680     3117.28
     99720     3118.66
     99760     3119.68
     99800      3120.7
     99840     3122.36
     99880      3123.4
     99920      3124.9
     99960     3125.62
    100000     3127.28
    100040     3128.71
    100080     3129.98
    100120     3130.85
    100160     3132.55
    100200     3133.83
    100240     3135.02
    100280     3135.91
    100320     3137.54
    100360     3138.65
    100400      3139.7
    100440     3141.03
    100480     3142.25
    100520     3143.64
    100560     3144.65
    100600     3145.68
    100640     3147.32
    100680     3148.37
    100720     3149.87
    100760     3150.61
    100800     3152.27
    100840     3153.67
    100880     3154.95
    100920     3155.82
    100960     3157.53
    101000      3158.8
    101040        3160
    101080     3160.88
    101120     3162.52
    101160     3163.62
    101200     3164.67
    101240     3166.01
    101280     3167.23
    101320     3168.62
    101360     3169.62
    101400     3170.65
    101440     3172.29
    101480     3173.35
    101520     3174.83
    101560     3175.57
    101600     3177.25
    101640     3178.64
    101680     3179.94
    101720     3180.81
    101760      3182.5
    101800     3183.77
    101840     3184.97
    101880     3185.86
    101920     3187.49
    101960     3188.58
    102000     3189.62
    102040     3190.98
    102080      3192.2
    102120     3193.59
    102160     3194.59
    102200     3195.62
    102240     3197.28
    102280     3198.33
    102320     3199.81
    102360     3200.55
    102400     3202.23
    102440     3203.62
    102480     3204.93
    102520     3205.79
    102560     3207.49
    102600     3208.75
    102640     3209.95
    102680     3210.83
    102720     3212.49
    102760     3213.57
    102800     3214.61
    102840     3215.96
    102880     3217.18
    102920     3218.58
    102960     3219.58
    103000     3220.61
    103040     3222.26
    103080     3223.34
    103120      3224.8
    103160     3225.54
    103200     3227.21
    103240     3228.62
    103280     3229.92
    103320     3230.78
    103360     3232.48
    103400     3233.74
    103440     3234.96
    103480     3235.82
    103520     3237.48
    103560     3238.56
    103600      3239.6
    103640     3240.96
    103680     3242.16
    103720     3243.58
    103760     3244.56
    103800      3245.6
    103840     3247.25
    103880     3248.32
    103920     3249.79
    103960     3250.51
    104000      3252.2
    104040      3253.6
    104080      3254.9
    104120     3255.76
    104160     3257.47
    104200     3258.72
    104240     3259.94
    104280      3260.8
    104320     3262.47
    104360     3263.56
    104400     3264.58
    104440     3265.93
    104480     3267.14
    104520     3268.55
    104560     3269.54
    104600     3270.58
    104640     3272.22
    104680     3273.31
    104720     3274.77
    104760     3275.47
    104800     3277.18
    104840     3278.58
    104880     3279.89
    104920     3280.73
    104960     3282.46
    105000     3283.72
    105040     3284.92
    105080     3285.79
    105120     3287.44
    105160     3288.53
    105200     3289.55
    105240      3290.9
    105280     3292.11
    105320      3293.5
    105360     3294.51
    105400     3295.54
    105440     3297.18
    105480     3298.27
    105520     3299.74
    105560     3300.43
    105600     3302.14
    105640     3303.55
    105680     3304.85
    105720     3305.71
    105760     3307.43
    105800     3308.69
    105840     3309.88
    105880     3310.75
    105920     3312.41
    105960      3313.5
    106000     3314.52
    106040     3315.87
    106080     3317.07
    106120     3318.48
    106160     3319.49
    106200     3320.51
    106240     3322.15
    106280     3323.25
    106320     3324.71
    106360     3325.41
    106400     3327.11
    106440     3328.53
    106480     3329.82
    106520     3330.67
    106560     3332.42
    106600     3333.67
    106640     3334.86
    106680     3335.73
    106720     3337.38
    106760     3338.47
    106800     3339.51
    106840     3340.83
    106880     3342.07
    106920     3343.46
    106960     3344.46
    107000     3345.48
    107040     3347.12
    107080     3348.22
    107120     3349.67
    107160     3350.38
    107200     3352.07
    107240     3353.48
    107280     3354.79
    107320     3355.65
    107360     3357.38
    107400     3358.65
    107440     3359.84
    107480     3360.69
    107520     3362.35
    107560     3363.44
    107600     3364.48
    107640      3365.8
    107680     3367.03
    107720     3368.43
    107760     3369.41
    107800     3370.44
    107840     3372.08
    107880     3373.19
    107920     3374.65
    107960     3375.36
    108000     3377.04
    108040     3378.45
    108080     3379.74
    108120     3380.61
    108160     3382.34
    108200     3383.63
    108240     3384.79
    108280     3385.65
    108320     3387.31
    108360     3388.39
    108400     3389.42
    108440     3390.77
    108480        3392
    108520     3393.39
    108560     3394.37
    108600     3395.39
    108640     3397.04
    108680     3398.15
    108720     3399.59
    108760     3400.31
    108800     3401.99
    108840     3403.41
    108880      3404.7
    108920     3405.57
    108960     3407.31
    109000      3408.6
    109040     3409.76
    109080      3410.6
    109120     3412.27
    109160     3413.36
    109200     3414.39
    109240     3415.73
    109280     3416.95
    109320     3418.36
    109360     3419.35
    109400     3420.34
    109440        3422
    109480      3423.1
    109520     3424.55
    109560     3425.26
    109600     3426.94
    109640     3428.38
    109680     3429.64
    109720     3430.52
    109760     3432.26
    109800     3433.55
    109840     3434.72
    109880     3435.55
    109920     3437.21
    109960     3438.31
    110000     3439.35
    110040      3440.7
    110080     3441.91
    110120      3443.3
    110160     3444.29
    110200     3445.29
    110240     3446.95
    110280     3448.05
    110320     3449.49
    110360      3450.2
    110400     3451.89
    110440     3453.33
    110480     3454.58
    110520     3455.47
    110560     3457.22
    110600      3458.5
    110640     3459.67
    110680     3460.49
    110720     3462.15
    110760     3463.26
    110800     3464.27
    110840     3465.64
    110880     3466.85
    110920     3468.26
    110960     3469.24
    111000     3470.22
    111040     3471.91
    111080     3472.99
    111120     3474.44
    111160     3475.15
    111200     3476.84
    111240     3478.28
    111280     3479.53
    111320     3480.41
    111360     3482.17
    111400     3483.45
    111440     3484.61
    111480     3485.43
    111520      3487.1
    111560      3488.2
    111600      3489.2
    111640     3490.58
    111680     3491.79
    111720     3493.19
    111760     3494.19
    111800     3495.15
    111840     3496.85
    111880      3497.9
    111920     3499.36
    111960     3500.09
    112000     3501.78
    112040     3503.19
    112080     3504.48
    112120     3505.34
    112160     3507.09
    112200     3508.37
    112240     3509.54
    112280     3510.36
    112320     3512.03
    112360     3513.13
    112400     3514.13
    112440     3515.53
    112480     3516.72
    112520     3518.13
    112560     3519.13
    112600     3520.06
    112640     3521.77
    112680     3522.83
    112720     3524.28
    112760     3525.02
    112800     3526.71
    112840     3528.11
    112880     3529.41
    112920     3530.25
    112960     3532.02
    113000      3533.3
    113040     3534.47
    113080     3535.28
    113120     3536.96
    113160     3538.06
    113200     3539.07
    113240     3540.45
    113280     3541.66
    113320     3543.08
    113360     3544.07
    113400     3544.99
    113440     3546.72
    113480     3547.76
    113520     3549.22
    113560     3549.94
    113600     3551.63
    113640     3553.05
    113680     3554.34
    113720     3555.17
    113760     3556.94
    113800     3558.23
    113840     3559.41
    113880     3560.22
    113920      3561.9
    113960        3563
    114000        3564
    114040      3565.4
    114080     3566.59
    114120     3568.02
    114160        3569
    114200     3569.93
    114240     3571.63
    114280     3572.71
    114320     3574.16
    114360     3574.87
    114400     3576.56
    114440     3577.98
    114480     3579.28
    114520     3580.11
    114560      3581.9
    114600     3583.17
    114640     3584.36
    114680     3585.18
    114720     3586.86
    114760     3587.94
    114800     3588.95
    114840     3590.35
    114880     3591.54
    114920     3592.96
    114960     3593.93
    115000     3594.86
    115040     3596.57
    115080     3597.64
    115120      3599.1
    115160      3599.8
    115200     3601.51
    115240     3602.94
    115280     3604.23
    115320     3605.05
    115360     3606.86
    115400     3608.12
    115440     3609.31
    115480      3610.1
    115520     3611.81
    115560     3612.87
    115600     3613.89
    115640     3615.28
    115680     3616.45
    115720      3617.9
    115760     3618.86
    115800      3619.8
    115840      3621.5
    115880     3622.58
    115920     3624.04
    115960     3624.75
    116000     3626.45
    116040     3627.87
    116080     3629.17
    116120        3630
    116160     3631.81
    116200     3633.08
    116240     3634.27
    116280     3635.06
    116320     3636.76
    116360     3637.84
    116400     3638.84
    116440     3640.23
    116480     3641.41
    116520     3642.86
    116560     3643.83
    116600     3644.75
    116640     3646.46
    116680     3647.53
    116720     3648.98
    116760     3649.71
    116800      3651.4
    116840     3652.82
    116880     3654.11
    116920     3654.93
    116960     3656.75
    117000     3658.02
    117040     3659.21
    117080     3659.98
    117120     3661.71
    117160     3662.78
    117200     3663.79
    117240     3665.18
    117280     3666.36
    117320     3667.82
    117360     3668.76
    117400     3669.68
    117440      3671.4
    117480     3672.48
    117520     3673.92
    117560     3674.66
    117600     3676.33
    117640     3677.77
    117680     3679.06
    117720     3679.88
    117760      3681.7
    117800     3682.98
    117840     3684.15
    117880     3684.94
    117920     3686.65
    117960     3687.71
    118000     3688.72
    118040     3690.11
    118080     3691.28
    118120     3692.75
    118160      3693.7
    118200     3694.62
    118240     3696.34
    118280     3697.42
    118320     3698.87
    118360      3699.6
    118400     3701.28
    118440     3702.71
    118480     3704.01
    118520     3704.82
    118560     3706.64
    118600     3707.93
    118640     3709.09
    118680     3709.88
    118720     3711.59
    118760     3712.64
    118800     3713.68
    118840     3715.06
    118880     3716.22
    118920     3717.71
    118960     3718.64
    119000     3719.57
    119040     3721.28
    119080     3722.36
    119120     3723.81
    119160     3724.54
    119200     3726.23
    119240     3727.66
    119280     3728.96
    119320     3729.76
    119360      3731.6
    119400     3732.88
    119440     3734.05
    119480     3734.83
    119520     3736.56
    119560     3737.59
    119600     3738.62
    119640     3740.01
    119680     3741.16
    119720     3742.67
    119760     3743.59
    119800     3744.51
    119840     3746.24
    119880      3747.3
    119920     3748.76
    119960     3749.49
    120000     3751.18
    120040      3752.6
    120080     3753.92
    120120     3754.71
    120160     3756.53
    120200     3757.82
    120240     3758.99
    120280     3759.77
    120320     3761.51
    120360     3762.53
    120400     3763.57
    120440     3764.95
    120480      3766.1
    120520     3767.62
    120560     3768.52
    120600     3769.44
    120640     3771.18
    120680     3772.24
    120720     3773.69
    120760     3774.42
    120800     3776.12
    120840     3777.56
    120880     3778.85
    120920     3779.66
    120960     3781.48
    121000     3782.75
    121040     3783.94
    121080     3784.71
    121120     3786.46
    121160     3787.47
    121200     3788.51
    121240     3789.88
    121280     3791.05
    121320     3792.57
    121360     3793.47
    121400     3794.38
    121440     3796.13
    121480     3797.18
    121520     3798.64
    121560     3799.37
    121600     3801.07
    121640     3802.48
    121680     3803.77
    121720     3804.59
    121760      3806.4
    121800     3807.68
    121840     3808.87
    121880     3809.65
    121920     3811.39
    121960     3812.41
    122000     3813.44
    122040     3814.82
    122080     3815.99
    122120     3817.51
    122160     3818.42
    122200     3819.32
    122240     3821.04
    122280     3822.13
    122320     3823.58
    122360     3824.31
    122400     3826.01
    122440     3827.42
    122480     3828.71
    122520     3829.53
    122560     3831.34
    122600     3832.65
    122640      3833.8
    122680     3834.59
    122720     3836.35
    122760     3837.36
    122800     3838.38
    122840     3839.79
    122880     3840.93
    122920     3842.45
    122960     3843.36
    123000     3844.27
    123040        3846
    123080     3847.07
    123120     3848.53
    123160     3849.25
    123200     3850.95
    123240     3852.36
    123280     3853.66
    123320     3854.47
    123360     3856.28
    123400     3857.59
    123440     3858.75
    123480     3859.53
    123520     3861.29
    123560     3862.29
    123600     3863.32
    123640     3864.74
    123680     3865.88
    123720     3867.41
    123760      3868.3
    123800     3869.22
    123840     3870.96
    123880     3872.04
    123920     3873.48
    123960     3874.22
    124000      3875.9
    124040     3877.33
    124080     3878.63
    124120      3879.4
    124160     3881.23
    124200     3882.53
    124240      3883.7
    124280     3884.48
    124320     3886.23
    124360     3887.23
    124400     3888.27
    124440     3889.68
    124480     3890.84
    124520     3892.35
    124560     3893.26
    124600     3894.15
    124640     3895.91
    124680     3896.98
    124720     3898.42
    124760     3899.18
    124800     3900.84
    124840     3902.28
    124880     3903.58
    124920     3904.36
    124960     3906.18
    125000      3907.5
    125040     3908.66
    125080     3909.42
    125120     3911.19
    125160     3912.21
    125200     3913.23
    125240     3914.64
    125280     3915.79
    125320     3917.31
    125360     3918.21
    125400      3919.1
    125440     3920.87
    125480     3921.92
    125520     3923.36
    125560     3924.13
    125600     3925.79
    125640     3927.23
    125680     3928.53
    125720     3929.31
    125760     3931.13
    125800     3932.46
    125840      3933.6
    125880     3934.37
    125920     3936.14
    125960     3937.16
    126000     3938.19
    126040     3939.57
    126080     3940.74
    126120     3942.24
    126160     3943.14
    126200     3944.02
    126240     3945.81
    126280     3946.84
    126320     3948.31
    126360     3949.07
    126400     3950.74
    126440     3952.19
    126480     3953.49
    126520     3954.28
    126560      3956.1
    126600     3957.42
    126640     3958.55
    126680     3959.33
    126720     3961.09
    126760     3962.13
    126800     3963.14
    126840     3964.53
    126880      3965.7
    126920     3967.22
    126960      3968.1
    127000     3968.98
    127040     3970.75
    127080      3971.8
    127120     3973.28
    127160     3974.01
    127200      3975.7
    127240     3977.13
    127280     3978.45
    127320     3979.23
    127360     3981.06
    127400     3982.38
    127440     3983.51
    127480     3984.29
    127520     3986.06
    127560     3987.08
    127600      3988.1
    127640     3989.47
    127680     3990.67
    127720     3992.16
    127760     3993.05
    127800     3993.92
    127840     3995.69
    127880     3996.74
    127920     3998.22
    127960     3998.94
    128000     4000.63
    128040     4002.07
    128080     4003.38
    128120     4004.17
    128160     4006.01
    128200     4007.33
    128240     4008.45
    128280     4009.24
    128320     4011.01
    128360     4012.04
    128400     4013.06
    128440     4014.41
    128480      4015.6
    128520     4017.11
    128560     4018.01
    128600     4018.87
    128640     4020.63
    128680     4021.69
    128720     4023.16
    128760      4023.9
    128800     4025.56
    128840     4027.03
    128880     4028.32
    128920     4029.11
    128960     4030.96
    129000     4032.27
    129040     4033.39
    129080     4034.17
    129120     4035.94
    129160     4036.98
    129200     4037.99
    129240     4039.35
    129280     4040.56
    129320     4042.04
    129360     4042.94
    129400     4043.81
    129440     4045.56
    129480     4046.64
    129520     4048.11
    129560     4048.84
    129600      4050.5
    129640     4051.98
    129680     4053.26
    129720     4054.06
    129760      4055.9
    129800     4057.23
    129840     4058.33
    129880     4059.12
    129920     4060.88
    129960     4061.91
    130000     4062.93
    130040     4064.29
    130080      4065.5
    130120     4066.97
    130160     4067.87
    130200     4068.74
    130240      4070.5
    130280     4071.56
    130320     4073.06
    130360     4073.78
    130400     4075.45
    130440     4076.91
    130480     4078.19
    130520        4079
    130560     4080.82
    130600     4082.17
    130640     4083.27
    130680     4084.05
    130720     4085.82
    130760     4086.85
    130800     4087.86
    130840     4089.25
    130880     4090.42
    130920     4091.92
    130960      4092.8
    131000     4093.67
    131040     4095.45
    131080      4096.5
    131120        4098
    131160     4098.73
    131200     4100.39
    131240     4101.87
    131280     4103.14
    131320     4103.95
    131360     4105.77
    131400     4107.12
    131440     4108.22
    131480     4109.01
    131520     4110.76
    131560      4111.8
    131600      4112.8
    131640      4114.2
    131680     4115.37
    131720     4116.88
    131760     4117.75
    131800     4118.62
    131840     4120.42
    131880     4121.45
    131920     4122.97
    131960     4123.66
    132000     4125.33
    132040     4126.83
    132080      4128.1
    132120     4128.88
    132160     4130.72
    132200     4132.09
    132240     4133.18
    132280     4133.97
    132320     4135.71
    132360     4136.76
    132400     4137.74
    132440     4139.15
    132480     4140.32
    132520     4141.82
    132560     4142.71
    132600     4143.59
    132640     4145.35
    132680     4146.41
    132720     4147.93
    132760     4148.61
    132800     4150.28
    132840     4151.78
    132880     4153.05
    132920     4153.83
    132960      4155.7
    133000     4157.03
    133040     4158.16
    133080     4158.94
    133120     4160.68
    133160     4161.71
    133200      4162.7
    133240     4164.11
    133280     4165.27
    133320     4166.78
    133360     4167.64
    133400     4168.53
    133440     4170.31
    133480     4171.35
    133520     4172.89
    133560     4173.57
    133600     4175.22
    133640     4176.75
    133680        4178
    133720     4178.81
    133760     4180.68
    133800     4181.99
    133840     4183.13
    133880     4183.89
    133920     4185.65
    133960     4186.67
    134000     4187.68
    134040     4189.08
    134080     4190.24
    134120     4191.76
    134160     4192.61
    134200     4193.51
    134240     4195.27
    134280     4196.33
    134320     4197.88
    134360     4198.55
    134400      4200.2
    134440     4201.75
    134480     4202.99
    134520      4203.8
    134560     4205.67
    134600     4206.99
    134640     4208.12
    134680     4208.89
    134720     4210.64
    134760     4211.66
    134800     4212.67
    134840     4214.09
    134880     4215.24
    134920     4216.75
    134960     4217.59
    135000     4218.49
    135040     4220.25
    135080     4221.32
    135120     4222.88
    135160     4223.54
    135200     4225.18
    135240     4226.74
    135280     4227.99
    135320     4228.78
    135360     4230.66
    135400     4231.98
    135440     4233.11
    135480     4233.88
    135520     4235.63
    135560     4236.65
    135600     4237.67
    135640     4239.08
    135680     4240.25
    135720     4241.75
    135760     4242.59
    135800     4243.48
    135840     4245.25
    135880     4246.31
    135920     4247.87
    135960     4248.51
    136000     4250.19
    136040     4251.75
    136080     4252.97
    136120     4253.77
    136160     4255.67
    136200     4256.96
    136240     4258.07
    136280     4258.87
    136320     4260.63
    136360     4261.65
    136400     4262.67
    136440     4264.08
    136480     4265.23
    136520     4266.74
    136560     4267.58
    136600     4268.47
    136640     4270.23
    136680     4271.28
    136720     4272.87
    136760      4273.5
    136800     4275.17
    136840     4276.74
    136880     4277.97
    136920     4278.73
    136960     4280.66
    137000     4281.92
    137040     4283.06
    137080     4283.84
    137120      4285.6
    137160     4286.62
    137200     4287.65
    137240     4289.06
    137280     4290.22
    137320     4291.71
    137360     4292.57
    137400     4293.45
    137440     4295.21
    137480     4296.25
    137520     4297.85
    137560     4298.47
    137600     4300.15
    137640     4301.71
    137680     4302.95
    137720     4303.69
    137760     4305.61
    137800     4306.89
    137840     4308.02
    137880     4308.81
    137920     4310.57
    137960     4311.58
    138000     4312.61
    138040     4314.03
    138080     4315.17
    138120     4316.68
    138160     4317.52
    138200      4318.4
    138240     4320.17
    138280     4321.22
    138320     4322.81
    138360     4323.45
    138400     4325.12
    138440     4326.68
    138480     4327.94
    138520     4328.65
    138560     4330.59
    138600     4331.86
    138640     4332.98
    138680     4333.78
    138720     4335.55
    138760     4336.54
    138800     4337.57
    138840     4339.01
    138880     4340.13
    138920     4341.65
    138960     4342.49
    139000     4343.36
    139040     4345.16
    139080     4346.18
    139120     4347.79
    139160     4348.41
    139200     4350.08
    139240     4351.65
    139280     4352.91
    139320     4353.61
    139360     4355.55
    139400     4356.82
    139440     4357.95
    139480     4358.76
    139520     4360.52
    139560      4361.5
    139600     4362.52
    139640     4363.97
    139680     4365.11
    139720     4366.64
    139760     4367.45
    139800     4368.32
    139840     4370.11
    139880     4371.13
    139920     4372.76
    139960     4373.37
    140000     4375.01
    140040      4376.6
    140080     4377.85
    140120     4378.58
    140160     4380.49
    140200      4381.8
    140240     4382.89
    140280      4383.7
    140320     4385.49
    140360     4386.44
    140400     4387.44
    140440     4388.92
    140480     4390.05
    140520     4391.59
    140560     4392.41
    140600     4393.26
    140640     4395.06
    140680     4396.08
    140720     4397.71
    140760     4398.32
    140800     4399.96
    140840     4401.54
    140880     4402.79
    140920     4403.52
    140960     4405.44
    141000     4406.75
    141040     4407.84
    141080     4408.65
    141120     4410.44
    141160      4411.4
    141200     4412.38
    141240     4413.87
    141280        4415
    141320     4416.55
    141360     4417.36
    141400      4418.2
    141440        4420
    141480     4421.03
    141520     4422.67
    141560     4423.26
    141600     4424.89
    141640      4426.5
    141680     4427.75
    141720     4428.47
    141760     4430.39
    141800      4431.7
    141840     4432.78
    141880     4433.58
    141920     4435.38
    141960     4436.35
    142000     4437.33
    142040      4438.8
    142080     4439.95
    142120     4441.48
    142160     4442.29
    142200     4443.14
    142240     4444.95
    142280     4445.99
    142320     4447.61
    142360     4448.22
    142400     4449.84
    142440     4451.47
    142480     4452.71
    142520     4453.41
    142560     4455.36
    142600     4456.67
    142640     4457.73
    142680     4458.53
    142720     4460.34
    142760     4461.28
    142800     4462.28
    142840     4463.76
    142880     4464.91
    142920     4466.43
    142960     4467.25
    143000      4468.1
    143040     4469.89
    143080     4470.94
    143120     4472.56
    143160     4473.16
    143200     4474.78
    143240     4476.43
    143280     4477.66
    143320     4478.36
    143360     4480.29
    143400     4481.61
    143440     4482.68
    143480     4483.48
    143520     4485.27
    143560     4486.21
    143600     4487.21
    143640     4488.71
    143680     4489.86
    143720     4491.38
    143760     4492.19
    143800     4493.02
    143840     4494.85
    143880     4495.86
    143920     4497.48
    143960     4498.09
    144000     4499.71
    144040     4501.36
    144080     4502.61
    144120     4503.31
    144160     4505.25
    144200     4506.56
    144240     4507.62
    144280     4508.41
    144320     4510.21
    144360     4511.16
    144400     4512.16
    144440     4513.64
    144480     4514.82
    144520     4516.31
    144560     4517.12
    144600     4517.97
    144640     4519.78
    144680      4520.8
    144720     4522.45
    144760     4523.01
    144800     4524.64
    144840      4526.3
    144880     4527.55
    144920     4528.25
    144960     4530.19
    145000      4531.5
    145040     4532.56
    145080     4533.33
    145120     4535.15
    145160     4536.11
    145200     4537.09
    145240     4538.57
    145280     4539.74
    145320     4541.25
    145360     4542.05
    145400     4542.89
    145440     4544.72
    145480     4545.74
    145520     4547.39
    145560     4547.93
    145600     4549.59
    145640     4551.22
    145680      4552.5
    145720     4553.18
    145760     4555.12
    145800     4556.43
    145840     4557.49
    145880     4558.27
    145920     4560.09
    145960     4561.05
    146000     4562.03
    146040     4563.49
    146080     4564.69
    146120     4566.17
    146160     4566.99
    146200     4567.83
    146240     4569.65
    146280     4570.69
    146320     4572.32
    146360     4572.85
    146400      4574.5
    146440     4576.14
    146480     4577.43
    146520      4578.1
    146560     4580.06
    146600     4581.38
    146640     4582.41
    146680     4583.22
    146720     4585.04
    146760     4585.98
    146800     4586.98
    146840     4588.42
    146880     4589.63
    146920      4591.1
    146960      4591.9
    147000     4592.75
    147040     4594.57
    147080     4595.61
    147120     4597.24
    147160     4597.79
    147200     4599.45
    147240      4601.1
    147280     4602.37
    147320     4603.02
    147360        4605
    147400     4606.31
    147440     4607.34
    147480     4608.15
    147520     4609.96
    147560     4610.91
    147600     4611.91
    147640     4613.37
    147680     4614.55
    147720     4616.03
    147760     4616.83
    147800     4617.67
    147840     4619.51
    147880     4620.53
    147920     4622.17
    147960     4622.72
    148000     4624.39
    148040     4626.04
    148080      4627.3
    148120     4627.96
    148160     4629.96
    148200     4631.24
    148240     4632.29
    148280      4633.1
    148320     4634.92
    148360     4635.86
    148400     4636.85
    148440     4638.31
    148480     4639.51
    148520     4640.97
    148560     4641.76
    148600     4642.61
    148640     4644.45
    148680     4645.48
    148720      4647.1
    148760     4647.67
    148800     4649.32
    148840     4650.99
    148880     4652.25
    148920     4652.92
    148960     4654.91
    149000     4656.19
    149040     4657.21
    149080     4658.04
    149120     4659.85
    149160     4660.81
    149200     4661.76
    149240     4663.23
    149280     4664.42
    149320     4665.89
    149360     4666.69
    149400     4667.53
    149440     4669.35
    149480     4670.39
    149520     4672.02
    149560     4672.59
    149600     4674.24
    149640     4675.92
    149680     4677.15
    149720     4677.82
    149760      4679.8
    149800     4681.11
    149840     4682.13
    149880     4682.94
    149920     4684.76
    149960     4685.71
    150000     4686.66
    150040     4688.15
    150080     4689.35
    150120      4690.8
    150160     4691.59
    150200     4692.43
    150240     4694.25
    150280     4695.28
    150320     4696.91
    150360     4697.49
    150400     4699.13
    150440     4700.84
    150480     4702.06
    150520     4702.71
    150560      4704.7
    150600     4706.02
    150640     4707.02
    150680     4707.85
    150720     4709.67
    150760     4710.59
    150800     4711.55
    150840     4713.05
    150880     4714.25
    150920     4715.69
    150960     4716.49
    151000     4717.33
    151040     4719.15
    151080     4720.18
    151120     4721.82
    151160     4722.38
    151200     4724.04
    151240     4725.73
    151280     4726.95
    151320     4727.63
    151360     4729.61
    151400     4730.91
    151440     4731.93
    151480     4732.75
    151520     4734.56
    151560      4735.5
    151600     4736.45
    151640     4737.95
    151680     4739.16
    151720     4740.58
    151760     4741.38
    151800     4742.21
    151840     4744.06
    151880     4745.07
    151920     4746.73
    151960     4747.27
    152000     4748.94
    152040     4750.64
    152080     4751.86
    152120     4752.54
    152160     4754.49
    152200     4755.81
    152240     4756.84
    152280     4757.68
    152320     4759.48
    152360      4760.4
    152400     4761.36
    152440     4762.85
    152480     4764.06
    152520     4765.49
    152560     4766.27
    152600     4767.13
    152640     4768.95
    152680     4769.98
    152720     4771.64
    152760     4772.15
    152800     4773.84
    152840     4775.56
    152880     4776.73
    152920     4777.43
    152960     4779.39
    153000      4780.7
    153040     4781.73
    153080     4782.58
    153120     4784.38
    153160     4785.31
    153200     4786.25
    153240     4787.74
    153280     4788.96
    153320     4790.37
    153360     4791.14
    153400        4792
    153440     4793.82
    153480     4794.85
    153520     4796.51
    153560     4797.05
    153600     4798.72
    153640     4800.45
    153680     4801.61
    153720     4802.32
    153760     4804.28
    153800     4805.59
    153840     4806.61
    153880     4807.47
    153920     4809.28
    153960      4810.2
    154000     4811.16
    154040     4812.64
    154080     4813.87
    154120     4815.28
    154160     4816.05
    154200     4816.91
    154240     4818.73
    154280     4819.74
    154320     4821.41
    154360     4821.94
    154400     4823.62
    154440     4825.35
    154480     4826.53
    154520     4827.23
    154560     4829.18
    154600     4830.51
    154640     4831.53
    154680     4832.39
    154720     4834.17
    154760     4835.09
    154800     4836.07
    154840     4837.54
    154880     4838.78
    154920     4840.16
    154960     4840.96
    155000     4841.79
    155040     4843.64
    155080     4844.65
    155120     4846.31
    155160     4846.84
    155200     4848.52
    155240     4850.26
    155280     4851.44
    155320     4852.14
    155360     4854.08
    155400      4855.4
    155440     4856.44
    155480     4857.29
    155520     4859.07
    155560     4860.01
    155600     4860.96
    155640     4862.45
    155680     4863.65
    155720     4865.07
    155760     4865.83
    155800     4866.68
    155840     4868.53
    155880     4869.51
    155920     4871.22
    155960     4871.72
    156000     4873.41
    156040     4875.13
    156080     4876.33
    156120     4877.03
    156160     4878.97
    156200     4880.28
    156240     4881.35
    156280     4882.19
    156320     4883.96
    156360     4884.89
    156400     4885.83
    156440     4887.34
    156480     4888.55
    156520     4889.95
    156560     4890.73
    156600     4891.55
    156640     4893.41
    156680     4894.39
    156720     4896.11
    156760     4896.58
    156800     4898.28
    156840     4900.01
    156880     4901.19
    156920     4901.92
    156960     4903.85
    157000     4905.16
    157040     4906.23
    157080     4907.07
    157120     4908.86
    157160     4909.76
    157200     4910.73
    157240     4912.22
    157280     4913.43
    157320     4914.83
    157360     4915.61
    157400     4916.44
    157440      4918.3
    157480     4919.29
    157520     4921.01
    157560     4921.47
    157600     4923.17
    157640     4924.89
    157680     4926.08
    157720     4926.82
    157760     4928.76
    157800     4930.05
    157840     4931.15
    157880     4931.97
    157920     4933.75
    157960     4934.65
    158000     4935.62
    158040      4937.1
    158080     4938.32
    158120     4939.73
    158160     4940.49
    158200     4941.34
    158240      4943.2
    158280     4944.19
    158320     4945.91
    158360     4946.36
    158400     4948.09
    158440     4949.81
    158480     4950.94
    158520     4951.72
    158560     4953.66
    158600     4954.99
    158640     4956.08
    158680     4956.87
    158720     4958.66
    158760     4959.58
    158800     4960.53
    158840     4962.02
    158880     4963.23
    158920     4964.65
    158960     4965.39
    159000     4966.25
    159040     4968.11
    159080      4969.1
    159120     4970.81
    159160     4971.27
    159200     4972.99
    159240     4974.69
    159280     4975.83
    159320     4976.64
    159360     4978.54
    159400     4979.87
    159440     4980.97
    159480     4981.74
    159520     4983.54
    159560     4984.48
    159600     4985.41
    159640     4986.92
    159680     4988.09
    159720     4989.52
    159760     4990.27
    159800     4991.14
    159840     4992.99
    159880     4993.97
    159920     4995.67
    159960     4996.16
    160000     4997.86
    160040     4999.57
    160080     5000.71
    160120     5001.51
    160160     5003.42
    160200     5004.71
    160240     5005.84
    160280     5006.62
    160320     5008.43
    160360     5009.34
    160400     5010.31
    160440     5011.81
    160480        5013
    160520     5014.43
    160560     5015.14
    160600        5016
    160640      5017.9
    160680     5018.85
    160720     5020.56
    160760     5021.05
    160800     5022.76
    160840     5024.46
    160880     5025.61
    160920     5026.39
    160960     5028.31
    161000     5029.61
    161040     5030.73
    161080     5031.51
    161120     5033.33
    161160     5034.22
    161200      5035.2
    161240     5036.71
    161280     5037.89
    161320     5039.31
    161360     5040.03
    161400     5040.88
    161440      5042.8
    161480     5043.74
    161520     5045.45
    161560     5045.96
    161600     5047.67
    161640     5049.37
    161680      5050.5
    161720     5051.27
    161760     5053.22
    161800      5054.5
    161840     5055.64
    161880     5056.41
    161920     5058.24
    161960     5059.12
    162000     5060.11
    162040      5061.6
    162080     5062.79
    162120     5064.19
    162160     5064.93
    162200     5065.78
    162240      5067.7
    162280     5068.64
    162320     5070.36
    162360     5070.84
    162400     5072.57
    162440     5074.27
    162480     5075.37
    162520     5076.19
    162560     5078.11
    162600     5079.39
    162640     5080.54
    162680     5081.31
    162720     5083.15
    162760     5084.04
    162800     5085.03
    162840     5086.52
    162880     5087.69
    162920      5089.1
    162960     5089.83
    163000     5090.69
    163040     5092.61
    163080     5093.53
    163120     5095.27
    163160     5095.76
    163200     5097.46
    163240     5099.18
    163280     5100.27
    163320     5101.08
    163360        5103
    163400     5104.27
    163440     5105.44
    163480      5106.2
    163520     5108.06
    163560     5108.93
    163600     5109.95
    163640     5111.43
    163680     5112.59
    163720     5114.01
    163760     5114.75
    163800     5115.61
    163840     5117.54
    163880     5118.43
    163920     5120.19
    163960     5120.66
    164000     5122.38
    164040     5124.08
    164080      5125.2
    164120     5126.01
    164160     5127.94
    164200     5129.17
    164240     5130.36
    164280     5131.12
    164320     5132.98
    164360     5133.85
    164400     5134.88
    164440     5136.34
    164480     5137.52
    164520     5138.95
    164560     5139.69
    164600     5140.52
    164640     5142.47
    164680     5143.39
    164720     5145.15
    164760      5145.6
    164800     5147.32
    164840     5149.02
    164880     5150.13
    164920     5150.95
    164960     5152.88
    165000     5154.12
    165040     5155.31
    165080     5156.07
    165120     5157.92
    165160     5158.77
    165200     5159.81
    165240     5161.29
    165280     5162.45
    165320     5163.89
    165360     5164.63
    165400     5165.45
    165440     5167.39
    165480     5168.32
    165520     5170.07
    165560     5170.51
    165600     5172.25
    165640     5173.96
    165680     5175.05
    165720     5175.87
    165760     5177.81
    165800     5179.05
    165840     5180.23
    165880        5181
    165920     5182.87
    165960      5183.7
    166000     5184.76
    166040     5186.25
    166080     5187.39
    166120     5188.82
    166160     5189.56
    166200      5190.4
    166240     5192.32
    166280     5193.25
    166320     5195.02
    166360     5195.44
    166400     5197.19
    166440      5198.9
    166480     5199.99
    166520     5200.83
    166560     5202.76
    166600     5203.98
    166640     5205.16
    166680     5205.95
    166720     5207.79
    166760     5208.62
    166800      5209.7
    166840     5211.18
    166880     5212.33
    166920     5213.75
    166960      5214.5
    167000     5215.35
    167040     5217.27
    167080      5218.2
    167120     5219.96
    167160      5220.4
    167200     5222.14
    167240     5223.83
    167280     5224.95
    167320     5225.77
    167360     5227.72
    167400     5228.92
    167440     5230.11
    167480      5230.9
    167520     5232.76
    167560     5233.58
    167600     5234.65
    167640     5236.14
    167680     5237.26
    167720     5238.72
    167760     5239.46
    167800     5240.32
    167840     5242.24
    167880     5243.17
    167920     5244.94
    167960     5245.37
    168000     5247.09
    168040     5248.81
    168080     5249.93
    168120     5250.73
    168160     5252.66
    168200     5253.88
    168240      5255.1
    168280     5255.86
    168320     5257.74
    168360     5258.58
    168400     5259.62
    168440     5261.09
    168480     5262.23
    168520     5263.68
    168560     5264.42
    168600     5265.27
    168640     5267.22
    168680     5268.16
    168720      5269.9
    168760     5270.33
    168800     5272.04
    168840     5273.75
    168880     5274.92
    168920     5275.71
    168960      5277.6
    169000     5278.86
    169040     5280.08
    169080     5280.84
    169120     5282.72
    169160     5283.54
    169200      5284.6
    169240     5286.07
    169280      5287.2
    169320     5288.65
    169360     5289.42
    169400     5290.25
    169440     5292.19
    169480     5293.15
    169520      5294.9
    169560     5295.31
    169600     5297.04
    169640     5298.73
    169680     5299.87
    169720     5300.67
    169760     5302.59
    169800     5303.83
    169840     5305.06
    169880     5305.83
    169920      5307.7
    169960     5308.52
    170000     5309.59
    170040     5311.05
    170080     5312.19
    170120     5313.63
    170160     5314.38
    170200     5315.25
    170240     5317.16
    170280     5318.13
    170320      5319.9
    170360     5320.27
    170400     5322.04
    170440     5323.74
    170480     5324.84
    170520     5325.65
    170560     5327.58
    170600     5328.81
    170640     5330.06
    170680     5330.82
    170720     5332.68
    170760     5333.51
    170800     5334.56
    170840     5336.02
    170880     5337.16
    170920     5338.63
    170960     5339.35
    171000     5340.22
    171040     5342.14
    171080     5343.13
    171120     5344.89
    171160     5345.28
    171200     5347.03
    171240      5348.7
    171280     5349.82
    171320     5350.62
    171360     5352.57
    171400      5353.8
    171440     5355.06
    171480     5355.79
    171520     5357.66
    171560      5358.5
    171600     5359.54
    171640     5361.02
    171680     5362.15
    171720      5363.6
    171760      5364.3
    171800     5365.19
    171840     5367.12
    171880     5368.12
    171920     5369.87
    171960     5370.23
    172000     5371.99
    172040     5373.69
    172080      5374.8
    172120      5375.6
    172160     5377.53
    172200      5378.8
    172240     5380.05
    172280     5380.75
    172320     5382.63
    172360     5383.48
    172400     5384.52
    172440     5385.97
    172480     5387.12
    172520     5388.56
    172560     5389.25
    172600     5390.14
    172640     5392.07
    172680     5393.06
    172720     5394.84
    172760     5395.17
    172800     5396.96
    172840      5398.6
    172880     5399.75
    172920     5400.56
    172960     5402.49
    173000     5403.75
    173040        5405
    173080     5405.69
    173120     5407.59
    173160     5408.45
    173200     5409.48
    173240     5410.93
    173280     5412.09
    173320     5413.54
    173360     5414.23
    173400      5415.1
    173440     5417.03
    173480     5417.99
    173520     5419.81
    173560      5420.1
    173600     5421.91
    173640     5423.55
    173680     5424.68
    173720     5425.52
    173760     5427.44
    173800      5428.7
    173840     5429.95
    173880     5430.65
    173920     5432.54
    173960     5433.38
    174000     5434.42
    174040     5435.89
    174080     5437.05
    174120      5438.5
    174160     5439.16
    174200     5440.03
    174240     5441.98
    174280     5442.94
    174320     5444.76
    174360     5445.06
    174400     5446.85
    174440     5448.48
    174480     5449.62
    174520     5450.47
    174560     5452.38
    174600     5453.65
    174640     5454.87
    174680     5455.61
    174720      5457.5
    174760     5458.35
    174800     5459.38
    174840     5460.85
    174880     5462.01
    174920     5463.47
    174960     5464.11
    175000     5464.97
    175040      5466.9
    175080     5467.91
    175120     5469.74
    175160        5470
    175200     5471.82
    175240     5473.42
    175280     5474.61
    175320     5475.44
    175360     5477.36
    175400      5478.6
    175440     5479.83
    175480     5480.57
    175520     5482.44
    175560     5483.32
    175600     5484.34
    175640      5485.8
    175680     5486.95
    175720     5488.45
    175760     5489.03
    175800     5489.91
    175840     5491.83
    175880     5492.88
    175920      5494.7
    175960     5494.95
    176000     5496.77
    176040     5498.35
    176080     5499.54
    176120     5500.37
    176160     5502.31
    176200     5503.51
    176240     5504.77
    176280     5505.52
    176320     5507.37
    176360     5508.27
    176400     5509.28
    176440     5510.76
    176480      5511.9
    176520     5513.37
    176560     5513.97
    176600     5514.83
    176640     5516.76
    176680     5517.79
    176720     5519.61
    176760     5519.87
    176800     5521.69
    176840     5523.28
    176880     5524.48
    176920      5525.3
    176960     5527.24
    177000     5528.44
    177040     5529.68
    177080     5530.45
    177120      5532.3
    177160     5533.19
    177200      5534.2
    177240     5535.68
    177280     5536.82
    177320     5538.29
    177360     5538.89
    177400     5539.75
    177440     5541.67
    177480     5542.73
    177520     5544.53
    177560     5544.78
    177600      5546.6
    177640     5548.19
    177680     5549.42
    177720     5550.23
    177760     5552.14
    177800     5553.34
    177840     5554.62
    177880     5555.33
    177920     5557.21
    177960     5558.09
    178000     5559.07
    178040     5560.57
    178080     5561.71
    178120     5563.17
    178160     5563.79
    178200     5564.62
    178240     5566.54
    178280     5567.61
    178320      5569.4
    178360     5569.68
    178400     5571.52
    178440     5573.09
    178480     5574.32
    178520     5575.12
    178560     5577.01
    178600     5578.22
    178640     5579.49
    178680     5580.24
    178720     5582.09
    178760     5582.98
    178800     5583.94
    178840     5585.45
    178880      5586.6
    178920     5588.06
    178960      5588.7
    179000     5589.52
    179040     5591.43
    179080     5592.53
    179120     5594.26
    179160     5594.56
    179200     5596.41
    179240     5597.96
    179280     5599.19
    179320        5600
    179360      5601.9
    179400     5603.12
    179440     5604.38
    179480     5605.12
    179520     5606.96
    179560     5607.87
    179600     5608.84
    179640     5610.35
    179680     5611.47
    179720     5612.93
    179760      5613.6
    179800     5614.39
    179840     5616.33
    179880     5617.41
    179920     5619.18
    179960     5619.47
    180000      5621.3
    180040     5622.86
    180080     5624.12
    180120     5624.89
    180160     5626.81
    180200     5628.04
    180240      5629.3
    180280     5630.04
    180320     5631.86
    180360     5632.78
    180400     5633.73
    180440     5635.26
    180480     5636.39
    180520     5637.83
    180560      5638.5
    180600     5639.31
    180640     5641.25
    180680     5642.32
    180720     5644.09
    180760     5644.38
    180800     5646.23
    180840     5647.81
    180880     5649.02
    180920     5649.82
    180960     5651.73
    181000     5652.94
    181040     5654.23
    181080     5654.94
    181120     5656.79
    181160     5657.66
    181200     5658.64
    181240     5660.22
    181280     5661.33
    181320     5662.74
    181360     5663.45
    181400     5664.21
    181440     5666.19
    181480     5667.26
    181520        5669
    181560      5669.3
    181600     5671.14
    181640     5672.71
    181680     5673.95
    181720     5674.74
    181760     5676.63
    181800     5677.87
    181840     5679.13
    181880     5679.85
    181920     5681.67
    181960     5682.57
    182000     5683.55
    182040     5685.12
    182080     5686.24
    182120     5687.66
    182160     5688.37
    182200     5689.12
    182240     5691.06
    182280     5692.18
    182320     5693.93
    182360     5694.21
    182400     5696.05
    182440     5697.62
    182480     5698.87
    182520     5699.66
    182560     5701.57
    182600     5702.79
    182640     5704.06
    182680     5704.77
    182720     5706.57
    182760     5707.49
    182800     5708.45
    182840     5710.03
    182880     5711.15
    182920     5712.56
    182960     5713.29
    183000     5714.03
    183040     5715.98
    183080      5717.1
    183120     5718.85
    183160     5719.12
    183200     5720.96
    183240     5722.55
    183280      5723.8
    183320     5724.57
    183360     5726.47
    183400      5727.7
    183440     5728.96
    183480     5729.68
    183520     5731.48
    183560     5732.41
    183600     5733.37
    183640     5734.94
    183680     5736.05
    183720     5737.45
    183760      5738.2
    183800     5738.92
    183840     5740.87
    183880     5742.01
    183920     5743.75
    183960     5744.03
    184000     5745.87
    184040     5747.47
    184080     5748.72
    184120     5749.51
    184160     5751.41
    184200     5752.64
    184240      5753.9
    184280     5754.59
    184320      5756.4
    184360     5757.32
    184400     5758.28
    184440     5759.86
    184480     5760.99
    184520     5762.37
    184560      5763.1
    184600     5763.84
    184640     5765.77
    184680     5766.94
    184720     5768.66
    184760     5768.94
    184800     5770.79
    184840     5772.38
    184880     5773.65
    184920     5774.41
    184960     5776.34
    185000     5777.54
    185040      5778.8
    185080     5779.51
    185120     5781.31
    185160     5782.23
    185200     5783.16
    185240     5784.75
    185280     5785.89
    185320     5787.29
    185360     5788.01
    185400     5788.76
    185440     5790.69
    185480     5791.86
    185520     5793.58
    185560     5793.87
    185600     5795.71
    185640     5797.29
    185680     5798.54
    185720      5799.3
    185760     5801.24
    185800     5802.47
    185840     5803.72
    185880      5804.4
    185920     5806.21
    185960     5807.15
    186000     5808.08
    186040     5809.65
    186080     5810.79
    186120     5812.17
    186160     5812.89
    186200     5813.65
    186240     5815.58
    186280     5816.75
    186320     5818.47
    186360     5818.75
    186400     5820.61
    186440     5822.23
    186480     5823.47
    186520     5824.21
    186560     5826.14
    186600     5827.36
    186640     5828.65
    186680     5829.32
    186720     5831.13
    186760     5832.07
    186800        5833
    186840     5834.58
    186880     5835.71
    186920     5837.11
    186960     5837.84
    187000     5838.55
    187040     5840.52
    187080     5841.69
    187120     5843.41
    187160     5843.67
    187200     5845.53
    187240     5847.17
    187280      5848.4
    187320     5849.16
    187360     5851.05
    187400     5852.27
    187440     5853.56
    187480     5854.22
    187520     5856.03
    187560     5856.97
    187600     5857.91
    187640     5859.49
    187680     5860.63
    187720        5862
    187760     5862.74
    187800     5863.47
    187840     5865.44
    187880     5866.61
    187920      5868.3
    187960     5868.61
    188000     5870.44
    188040     5872.08
    188080     5873.34
    188120     5874.09
    188160     5875.98
    188200     5877.23
    188240      5878.5
    188280     5879.15
    188320     5880.96
    188360     5881.89
    188400     5882.81
    188440     5884.39
    188480     5885.54
    188520     5886.91
    188560     5887.67
    188600     5888.39
    188640     5890.36
    188680     5891.52
    188720      5893.2
    188760      5893.5
    188800     5895.36
    188840     5896.99
    188880     5898.25
    188920     5898.98
    188960     5900.87
    189000      5902.1
    189040     5903.38
    189080     5904.04
    189120     5905.88
    189160     5906.78
    189200     5907.75
    189240      5909.3
    189280     5910.45
    189320     5911.79
    189360     5912.57
    189400     5913.31
    189440     5915.25
    189480      5916.4
    189520     5918.09
    189560      5918.4
    189600     5920.29
    189640     5921.89
    189680     5923.18
    189720      5923.9
    189760     5925.78
    189800     5926.99
    189840     5928.28
    189880     5928.96
    189920      5930.8
    189960     5931.72
    190000     5932.67
    190040     5934.22
    190080     5935.35
    190120     5936.72
    190160      5937.5
    190200     5938.21
    190240     5940.15
    190280      5941.3
    190320     5943.02
    190360     5943.33
    190400      5945.2
    190440     5946.79
    190480     5948.09
    190520     5948.82
    190560     5950.67
    190600     5951.86
    190640     5953.18
    190680     5953.85
    190720     5955.73
    190760     5956.63
    190800     5957.57
    190840     5959.12
    190880     5960.24
    190920      5961.6
    190960     5962.39
    191000     5963.12
    191040     5965.05
    191080      5966.2
    191120     5967.93
    191160     5968.25
    191200      5970.1
    191240     5971.68
    191280        5973
    191320     5973.71
    191360     5975.56
    191400     5976.77
    191440      5978.1
    191480     5978.77
    191520     5980.63
    191560     5981.55
    191600     5982.48
    191640     5984.05
    191680     5985.14
    191720     5986.51
    191760     5987.31
    191800     5988.02
    191840     5989.96
    191880     5991.14
    191920     5992.81
    191960     5993.16
    192000     5995.02
    192040     5996.63
    192080     5997.94
    192120     5998.62
    192160     6000.48
    192200     6001.68
    192240     6003.03
    192280     6003.69
    192320     6005.57
    192360     6006.48
    192400     6007.43
    192440     6008.96
    192480     6010.06
    192520     6011.42
    192560     6012.22
    192600     6012.91
    192640     6014.88
    192680     6016.04
    192720     6017.75
    192760     6018.06
    192800     6019.95
    192840     6021.54
    192880     6022.84
    192920     6023.52
    192960     6025.38
    193000      6026.6
    193040     6027.96
    193080     6028.61
    193120      6030.5
    193160      6031.4
    193200     6032.35
    193240     6033.88
    193280     6034.99
    193320     6036.37
    193360     6037.16
    193400     6037.82
    193440     6039.81
    193480     6040.94
    193520     6042.69
    193560     6042.99
    193600     6044.88
    193640     6046.45
    193680     6047.79
    193720     6048.46
    193760     6050.29
    193800     6051.54
    193840     6052.88
    193880     6053.52
    193920     6055.43
    193960     6056.31
    194000     6057.26
    194040     6058.79
    194080     6059.92
    194120      6061.3
    194160      6062.1
    194200     6062.76
    194240     6064.75
    194280     6065.85
    194320     6067.63
    194360      6067.9
    194400     6069.81
    194440     6071.41
    194480     6072.73
    194520     6073.39
    194560      6075.2
    194600     6076.48
    194640     6077.81
    194680     6078.45
    194720     6080.36
    194760     6081.25
    194800      6082.2
    194840     6083.71
    194880     6084.87
    194920     6086.23
    194960     6087.04
    195000     6087.69
    195040     6089.68
    195080     6090.79
    195120     6092.56
    195160     6092.84
    195200     6094.78
    195240     6096.36
    195280     6097.69
    195320     6098.31
    195360     6100.13
    195400     6101.44
    195440     6102.74
    195480     6103.37
    195520     6105.29
    195560     6106.19
    195600     6107.13
    195640     6108.63
    195680     6109.81
    195720     6111.16
    195760     6111.96
    195800      6112.6
    195840     6114.63
    195880     6115.71
    195920      6117.5
    195960     6117.77
    196000      6119.7
    196040      6121.3
    196080     6122.59
    196120     6123.24
    196160     6125.04
    196200     6126.37
    196240     6127.66
    196280     6128.28
    196320      6130.2
    196360     6131.09
    196400     6132.05
    196440     6133.55
    196480     6134.73
    196520     6136.09
    196560     6136.89
    196600     6137.52
    196640     6139.55
    196680     6140.65
    196720     6142.43
    196760     6142.68
    196800     6144.61
    196840     6146.26
    196880     6147.55
    196920     6148.17
    196960        6150
    197000     6151.32
    197040      6152.6
    197080      6153.2
    197120     6155.13
    197160     6156.03
    197200     6157.01
    197240      6158.5
    197280     6159.66
    197320     6161.02
    197360     6161.83
    197400     6162.49
    197440     6164.47
    197480     6165.59
    197520     6167.38
    197560     6167.62
    197600     6169.52
    197640     6171.22
    197680     6172.49
    197720     6173.14
    197760     6174.93
    197800     6176.26
    197840     6177.56
    197880     6178.15
    197920     6180.08
    197960     6180.99
    198000     6181.95
    198040     6183.43
    198080     6184.62
    198120     6185.99
    198160     6186.76
    198200     6187.41
    198240     6189.42
    198280     6190.52
    198320     6192.35
    198360     6192.57
    198400     6194.47
    198440     6196.16
    198480      6197.4
    198520     6198.07
    198560     6199.87
    198600      6201.2
    198640     6202.51
    198680     6203.06
    198720     6205.02
    198760     6205.88
    198800     6206.87
    198840     6208.34
    198880     6209.57
    198920     6210.92
    198960     6211.66
    199000     6212.31
    199040     6214.34
    199080     6215.46
    199120     6217.28
    199160      6217.5
    199200     6219.42
    199240     6221.11
    199280     6222.35
    199320     6223.01
    199360     6224.82
    199400     6226.16
    199440     6227.48
    199480     6228.01
    199520     6229.96
    199560     6230.83
    199600     6231.79
    199640     6233.31
    199680      6234.5
    199720     6235.87
    199760     6236.59
    199800     6237.24
    199840      6239.3
    199880     6240.42
    199920     6242.24
    199960     6242.45
    200000     6244.41
    200040     6246.06
    200080     6247.29
    200120     6247.95
    200160     6249.75
    200200     6251.12
    200240     6252.45
    200280     6252.99
    200320     6254.91
    200360     6255.79
    200400     6256.73
    200440     6258.27
    200480     6259.47
    200520     6260.81
    200560     6261.54
    200600     6262.21
    200640     6264.27
    200680     6265.36
    200720     6267.21
    200760      6267.4
    200800     6269.35
    200840     6271.01
    200880      6272.2
    200920     6272.89
    200960     6274.69
    201000     6276.04
    201040     6277.38
    201080     6277.88
    201120     6279.84
    201160     6280.71
    201200     6281.64
    201240     6283.19
    201280      6284.4
    201320     6285.74
    201360     6286.48
    201400     6287.12
    201440     6289.17
    201480      6290.3
    201520     6292.17
    201560     6292.33
    201600     6294.27
    201640     6295.91
    201680     6297.13
    201720      6297.8
    201760     6299.62
    201800     6300.97
    201840     6302.32
    201880     6302.79
    201920     6304.77
    201960     6305.64
    202000     6306.54
    202040     6308.11
    202080     6309.33
    202120     6310.66
    202160     6311.39
    202200     6312.03
    202240     6314.13
    202280      6315.2
    202320     6317.09
    202360     6317.25
    202400      6319.2
    202440     6320.82
    202480     6322.07
    202520     6322.73
    202560     6324.56
    202600     6325.93
    202640     6327.25
    202680     6327.73
    202720      6329.7
    202760     6330.57
    202800     6331.48
    202840     6333.06
    202880     6334.28
    202920     6335.59
    202960     6336.34
    203000     6336.97
    203040     6339.05
    203080     6340.14
    203120     6342.04
    203160     6342.19
    203200     6344.15
    203240     6345.75
    203280     6346.99
    203320     6347.64
    203360      6349.5
    203400     6350.87
    203440     6352.18
    203480     6352.64
    203520     6354.63
    203560     6355.51
    203600     6356.42
    203640     6358.02
    203680     6359.21
    203720     6360.51
    203760     6361.29
    203800      6361.9
    203840     6364.02
    203880     6365.12
    203920     6366.99
    203960     6367.07
    204000     6369.09
    204040      6370.7
    204080     6371.96
    204120      6372.6
    204160     6374.43
    204200     6375.82
    204240     6377.13
    204280     6377.61
    204320      6379.6
    204360      6380.5
    204400     6381.37
    204440     6382.98
    204480     6384.18
    204520     6385.46
    204560     6386.25
    204600     6386.88
    204640     6388.94
    204680     6390.05
    204720     6391.95
    204760     6392.01
    204800     6394.07
    204840     6395.68
    204880     6396.93
    204920     6397.57
    204960      6399.4
    205000     6400.79
    205040     6402.08
    205080     6402.58
    205120     6404.56
    205160     6405.46
    205200     6406.31
    205240     6407.93
    205280     6409.15
    205320      6410.4
    205360     6411.21
    205400     6411.83
    205440     6413.89
    205480     6414.98
    205520     6416.89
    205560     6416.97
    205600     6419.01
    205640     6420.62
    205680     6421.89
    205720     6422.51
    205760     6424.36
    205800     6425.79
    205840     6427.03
    205880     6427.53
    205920     6429.51
    205960      6430.4
    206000     6431.28
    206040     6432.88
    206080     6434.13
    206120     6435.35
    206160     6436.14
    206200      6436.8
    206240     6438.84
    206280     6439.93
    206320     6441.82
    206360     6441.92
    206400     6443.94
    206440     6445.61
    206480     6446.84
    206520     6447.49
    206560     6449.33
    206600     6450.71
    206640     6451.97
    206680     6452.47
    206720     6454.46
    206760     6455.35
    206800     6456.22
    206840     6457.84
    206880     6459.12
    206920     6460.33
    206960     6461.12
    207000     6461.75
    207040     6463.81
    207080     6464.91
    207120     6466.79
    207160     6466.88
    207200     6468.91
    207240     6470.57
    207280      6471.8
    207320     6472.44
    207360     6474.27
    207400     6475.67
    207440     6476.92
    207480     6477.43
    207520     6479.45
    207560      6480.3
    207600     6481.15
    207640      6482.8
    207680     6484.07
    207720     6485.28
    207760     6486.07
    207800      6486.7
    207840     6488.75
    207880     6489.87
    207920     6491.73
    207960     6491.82
    208000     6493.85
    208040     6495.52
    208080     6496.78
    208120      6497.4
    208160     6499.23
    208200     6500.63
    208240     6501.88
    208280     6502.38
    208320      6504.4
    208360     6505.25
    208400      6506.1
    208440     6507.73
    208480     6508.99
    208520     6510.24
    208560     6511.04
    208600     6511.63
    208640     6513.72
    208680     6514.83
    208720     6516.69
    208760     6516.77
    208800     6518.81
    208840     6520.48
    208880     6521.73
    208920     6522.34
    208960     6524.18
    209000     6525.59
    209040     6526.86
    209080     6527.36
    209120     6529.37
    209160     6530.19
    209200     6531.07
    209240      6532.7
    209280     6533.95
    209320     6535.22
    209360        6536
    209400      6536.6
    209440      6538.7
    209480     6539.77
    209520     6541.64
    209560     6541.71
    209600     6543.77
    209640     6545.41
    209680     6546.68
    209720     6547.33
    209760     6549.16
    209800     6550.56
    209840      6551.8
    209880     6552.31
    209920     6554.33
    209960     6555.18
    210000     6556.04
    210040     6557.66
    210080     6558.92
    210120     6560.18
    210160     6560.96
    210200     6561.54
    210240     6563.67
    210280     6564.73
    210320     6566.61
    210360     6566.68
    210400     6568.73
    210440     6570.38
    210480     6571.63
    210520      6572.3
    210560     6574.11
    210600     6575.54
    210640     6576.76
    210680     6577.28
    210720      6579.3
    210760     6580.16
    210800        6581
    210840     6582.64
    210880      6583.9
    210920     6585.17
    210960     6585.95
    211000     6586.49
    211040     6588.66
    211080     6589.72
    211120     6591.57
    211160     6591.63
    211200      6593.7
    211240     6595.37
    211280     6596.61
    211320     6597.29
    211360     6599.09
    211400     6600.52
    211440     6601.75
    211480     6602.25
    211520     6604.28
    211560     6605.11
    211600     6605.98
    211640      6607.6
    211680     6608.84
    211720     6610.14
    211760      6610.9
    211800     6611.44
    211840     6613.61
    211880     6614.67
    211920     6616.52
    211960     6616.58
    212000     6618.68
    212040      6620.3
    212080     6621.57
    212120     6622.26
    212160     6624.05
    212200     6625.47
    212240      6626.7
    212280      6627.2
    212320     6629.22
    212360     6630.05
    212400     6630.92
    212440     6632.58
    212480     6633.82
    212520     6635.11
    212560     6635.91
    212600     6636.44
    212640     6638.55
    212680     6639.63
    212720     6641.51
    212760     6641.54
    212800     6643.69
    212840     6645.28
    212880     6646.53
    212920     6647.23
    212960     6649.03
    213000     6650.46
    213040     6651.66
    213080     6652.15
    213120      6654.2
    213160     6655.02
    213200     6655.88
    213240     6657.55
    213280      6658.8
    213320     6660.08
    213360     6660.91
    213400     6661.37
    213440     6663.52
    213480     6664.59
    213520     6666.49
    213560     6666.51
    213600      6668.7
    213640     6670.27
    213680     6671.52
    213720     6672.23
    213760     6674.01
    213800     6675.44
    213840     6676.67
    213880     6677.15
    213920      6679.2
    213960     6680.04
    214000     6680.88
    214040     6682.53
    214080     6683.78
    214120     6685.07
    214160     6685.93
    214200     6686.35
    214240      6688.5
    214280      6689.6
    214320      6691.5
    214360     6691.48
    214400     6693.71
    214440     6695.27
    214480     6696.54
    214520     6697.24
    214560     6699.01
    214600     6700.43
    214640      6701.7
    214680     6702.13
    214720     6704.24
    214760     6705.01
    214800      6705.9
    214840     6707.54
    214880      6708.8
    214920     6710.07
    214960     6710.96
    215000     6711.34
    215040     6713.55
    215080     6714.61
    215120     6716.51
    215160     6716.52
    215200     6718.72
    215240     6720.31
    215280     6721.59
    215320     6722.25
    215360     6724.06
    215400     6725.48
    215440     6726.72
    215480     6727.18
    215520     6729.32
    215560     6730.06
    215600     6730.92
    215640     6732.57
    215680     6733.83
    215720     6735.11
    215760     6736.01
    215800     6736.36
    215840     6738.58
    215880     6739.65
    215920     6741.52
    215960     6741.56
    216000     6743.75
    216040     6745.34
    216080     6746.58
    216120     6747.27
    216160     6749.09
    216200     6750.52
    216240     6751.76
    216280     6752.23
    216320     6754.37
    216360     6755.06
    216400     6755.94
    216440     6757.59
    216480     6758.88
    216520     6760.14
    216560     6761.05
    216600     6761.35
    216640     6763.63
    216680      6764.7
    216720     6766.58
    216760     6766.62
    216800     6768.76
    216840     6770.38
    216880     6771.64
    216920      6772.3
    216960     6774.13
    217000     6775.57
    217040     6776.81
    217080     6777.28
    217120     6779.43
    217160     6780.08
    217200     6780.99
    217240     6782.62
    217280      6783.9
    217320     6785.17
    217360     6786.09
    217400      6786.4
    217440     6788.67
    217480     6789.77
    217520     6791.61
    217560     6791.68
    217600      6793.8
    217640     6795.43
    217680     6796.68
    217720     6797.36
    217760     6799.18
    217800     6800.62
    217840     6801.89
    217880      6802.3
    217920     6804.48
    217960     6805.11
    218000     6806.02
    218040     6807.64
    218080     6808.91
    218120     6810.21
    218160     6811.17
    218200      6811.4
    218240     6813.71
    218280     6814.81
    218320     6816.66
    218360     6816.73
    218400     6818.85
    218440     6820.46
    218480     6821.72
    218520     6822.43
    218560     6824.22
    218600     6825.67
    218640     6826.95
    218680     6827.35
    218720     6829.52
    218760     6830.16
    218800     6831.06
    218840     6832.67
    218880     6833.94
    218920     6835.23
    218960     6836.22
    219000     6836.42
    219040     6838.76
    219080     6839.85
    219120     6841.67
    219160     6841.75
    219200     6843.87
    219240     6845.52
    219280     6846.78
    219320     6847.49
    219360     6849.27
    219400     6850.74
    219440     6851.98
    219480     6852.41
    219520     6854.59
    219560     6855.19
    219600     6856.09
    219640     6857.69
    219680     6858.96
    219720     6860.24
    219760     6861.27
    219800     6861.43
    219840     6863.79
    219880     6864.89
    219920     6866.69
    219960     6866.78
    220000     6868.88
    220040     6870.54
    220080     6871.81
    220120     6872.55
    220160     6874.32
    220200     6875.81
    220240     6877.02
    220280     6877.45
    220320     6879.62
    220360     6880.21
    220400     6881.16
    220440     6882.72
    220480     6884.01
    220520     6885.29
    220560     6886.33
    220600     6886.47
    220640     6888.86
    220680     6889.93
    220720     6891.74
    220760     6891.81
    220800     6893.95
    220840     6895.61
    220880     6896.88
    220920     6897.55
    220960     6899.36
    221000     6900.86
    221040     6902.06
    221080     6902.51
    221120     6904.67
    221160     6905.26
    221200     6906.19
    221240     6907.77
    221280     6909.06
    221320     6910.33
    221360      6911.4
    221400     6911.52
    221440     6913.89
    221480        6915
    221520     6916.81
    221560     6916.85
    221600     6919.01
    221640     6920.65
    221680     6921.94
    221720     6922.61
    221760     6924.39
    221800     6925.89
    221840     6927.13
    221880     6927.57
    221920     6929.72
    221960     6930.32
    222000     6931.25
    222040     6932.83
    222080     6934.13
    222120     6935.38
    222160     6936.46
    222200     6936.56
    222240     6938.97
    222280     6940.01
    222320     6941.85
    222360      6941.9
    222400     6944.06
    222440     6945.73
    222480     6946.98
    222520     6947.68
    222560     6949.48
    222600     6950.97
    222640     6952.24
    222680     6952.61
    222720     6954.79
    222760     6955.39
    222800     6956.33
    222840     6957.91
    222880     6959.22
    222920     6960.43
    222960     6961.53
    223000      6961.6
    223040     6964.04
    223080     6965.08
    223120     6966.92
    223160     6966.96
    223200     6969.12
    223240      6970.8
    223280     6972.04
    223320     6972.76
    223360     6974.56
    223400     6976.04
    223440     6977.29
    223480     6977.69
    223520     6979.84
    223560     6980.44
    223600     6981.38
    223640     6982.94
    223680     6984.28
    223720     6985.45
    223760     6986.58
    223800     6986.67
    223840      6989.1
    223880     6990.14
    223920     6991.98
    223960     6992.01
    224000     6994.21
    224040     6995.88
    224080     6997.09
    224120     6997.81
    224160     6999.63
    224200     7001.08
    224240     7002.36
    224280     7002.76
    224320     7004.93
    224360     7005.51
    224400     7006.47
    224440     7008.04
    224480     7009.36
    224520     7010.52
    224560     7011.66
    224600     7011.72
    224640     7014.18
    224680     7015.22
    224720     7017.08
    224760     7017.06
    224800     7019.28
    224840     7020.95
    224880     7022.18
    224920     7022.91
    224960     7024.71
    225000     7026.17
    225040     7027.43
    225080     7027.79
    225120     7029.99
    225160     7030.56
    225200     7031.55
    225240      7033.1
    225280     7034.43
    225320     7035.62
    225360     7036.73
    225400     7036.81
    225440     7039.24
    225480      7040.3
    225520     7042.14
    225560     7042.15
    225600     7044.37
    225640     7046.04
    225680     7047.25
    225720     7047.97
    225760     7049.79
    225800     7051.27
    225840     7052.56
    225880     7052.91
    225920     7055.09
    225960     7055.66
    226000     7056.59
    226040     7058.19
    226080     7059.51
    226120     7060.68
    226160     7061.83
    226200     7061.91
    226240     7064.33
    226280     7065.41
    226320     7067.24
    226360     7067.25
    226400     7069.47
    226440     7071.14
    226480     7072.33
    226520     7073.03
    226560     7074.89
    226600     7076.35
    226640     7077.61
    226680        7078
    226720     7080.15
    226760     7080.74
    226800     7081.64
    226840     7083.25
    226880     7084.59
    226920     7085.73
    226960      7086.9
    227000     7086.98
    227040     7089.41
    227080     7090.49
    227120      7092.3
    227160     7092.34
    227200     7094.56
    227240      7096.2
    227280     7097.39
    227320     7098.11
    227360     7099.96
    227400     7101.43
    227440     7102.68
    227480     7103.06
    227520      7105.2
    227560     7105.81
    227600     7106.72
    227640     7108.31
    227680     7109.68
    227720     7110.79
    227760     7111.97
    227800     7112.06
    227840     7114.49
    227880     7115.58
    227920     7117.37
    227960     7117.42
    228000     7119.63
    228040     7121.28
    228080     7122.47
    228120     7123.19
    228160     7125.04
    228200     7126.54
    228240     7127.78
    228280     7128.18
    228320     7130.27
    228360      7130.9
    228400     7131.81
    228440     7133.38
    228480     7134.75
    228520     7135.88
    228560     7137.06
    228600     7137.14
    228640      7139.6
    228680     7140.71
    228720     7142.48
    228760     7142.54
    228800      7144.7
    228840     7146.35
    228880     7147.57
    228920     7148.29
    228960     7150.13
    229000     7151.67
    229040     7152.86
    229080     7153.29
    229120     7155.38
    229160     7156.07
    229200     7156.93
    229240     7158.49
    229280     7159.84
    229320     7160.98
    229360     7162.22
    229400     7162.26
    229440     7164.76
    229480     7165.82
    229520     7167.57
    229560     7167.67
    229600     7169.79
    229640     7171.46
    229680     7172.69
    229720     7173.39
    229760     7175.23
    229800     7176.77
    229840     7178.01
    229880     7178.41
    229920     7180.48
    229960     7181.19
    230000     7182.03
    230040     7183.57
    230080     7184.93
    230120     7186.07
    230160      7187.3
    230200     7187.39
    230240     7189.85
    230280      7190.9
    230320     7192.66
    230360     7192.77
    230400     7194.89
    230440     7196.55
    230480      7197.8
    230520     7198.51
    230560     7200.31
    230600     7201.86
    230640     7203.09
    230680     7203.48
    230720     7205.56
    230760     7206.29
    230800     7207.11
    230840     7208.68
    230880        7210
    230920     7211.17
    230960      7212.4
    231000     7212.47
    231040     7214.91
    231080     7216.02
    231120     7217.75
    231160     7217.85
    231200     7219.99
    231240     7221.63
    231280      7222.9
    231320     7223.59
    231360     7225.37
    231400     7226.95
    231440     7228.16
    231480      7228.6
    231520     7230.66
    231560      7231.4
    231600      7232.2
    231640     7233.77
    231680     7235.09
    231720     7236.29
    231760     7237.49
    231800     7237.56
    231840     7239.99
    231880     7241.12
    231920     7242.84
    231960     7242.92
    232000     7245.09
    232040     7246.72
    232080     7248.01
    232120     7248.65
    232160     7250.45
    232200     7252.01
    232240     7253.26
    232280      7253.7
    232320     7255.74
    232360     7256.49
    232400     7257.32
    232440     7258.84
    232480     7260.19
    232520     7261.37
    232560      7262.6
    232600     7262.65
    232640     7265.09
    232680     7266.21
    232720     7267.92
    232760        7268
    232800     7270.17
    232840     7271.83
    232880     7273.11
    232920     7273.74
    232960     7275.57
    233000      7277.1
    233040     7278.35
    233080     7278.79
    233120      7280.8
    233160     7281.58
    233200     7282.42
    233240     7283.92
    233280     7285.26
    233320     7286.45
    233360     7287.65
    233400      7287.7
    233440     7290.14
    233480     7291.28
    233520     7292.98
    233560     7293.06
    233600     7295.21
    233640      7296.9
    233680     7298.19
    233720      7298.8
    233760     7300.63
    233800     7302.19
    233840     7303.44
    233880     7303.89
    233920     7305.87
    233960     7306.67
    234000     7307.48
    234040     7308.98
    234080     7310.33
    234120     7311.51
    234160      7312.7
    234200     7312.77
    234240     7315.22
    234280     7316.35
    234320     7318.06
    234360     7318.11
    234400      7320.3
    234440     7321.96
    234480     7323.27
    234520     7323.87
    234560     7325.71
    234600     7327.21
    234640     7328.49
    234680     7328.96
    234720     7330.94
    234760     7331.76
    234800     7332.55
    234840     7334.02
    234880     7335.38
    234920     7336.55
    234960     7337.78
    235000     7337.81
    235040     7340.29
    235080      7341.4
    235120     7343.14
    235160     7343.16
    235200     7345.34
    235240        7347
    235280     7348.34
    235320      7348.9
    235360     7350.79
    235400     7352.29
    235440     7353.56
    235480     7354.04
    235520     7355.99
    235560     7356.83
    235600     7357.64
    235640     7359.06
    235680     7360.45
    235720     7361.62
    235760     7362.83
    235800     7362.88
    235840     7365.38
    235880     7366.46
    235920     7368.25
    235960     7368.22
    236000      7370.4
    236040     7372.07
    236080     7373.41
    236120     7373.95
    236160     7375.85
    236200     7377.37
    236240     7378.63
    236280     7379.09
    236320     7381.04
    236360     7381.91
    236400     7382.71
    236440     7384.16
    236480     7385.53
    236520     7386.67
    236560     7387.88
    236600     7387.92
    236640     7390.42
    236680      7391.5
    236720     7393.27
    236760     7393.26
    236800     7395.48
    236840      7397.1
    236880     7398.47
    236920     7398.99
    236960     7400.88
    237000     7402.39
    237040     7403.68
    237080     7404.16
    237120     7406.14
    237160        7407
    237200     7407.77
    237240      7409.2
    237280      7410.6
    237320     7411.77
    237360     7412.92
    237400        7413
    237440     7415.49
    237480     7416.59
    237520     7418.34
    237560     7418.39
    237600     7420.58
    237640     7422.14
    237680     7423.54
    237720     7424.06
    237760     7425.97
    237800     7427.45
    237840     7428.78
    237880     7429.24
    237920     7431.21
    237960     7432.08
    238000     7432.83
    238040     7434.29
    238080     7435.66
    238120     7436.83
    238160     7437.98
    238200     7438.05
    238240     7440.56
    238280     7441.67
    238320     7443.45
    238360     7443.42
    238400     7445.65
    238440     7447.19
    238480     7448.61
    238520      7449.1
    238560     7451.04
    238600     7452.53
    238640     7453.86
    238680     7454.33
    238720     7456.29
    238760     7457.15
    238800     7457.93
    238840     7459.37
    238880     7460.73
    238920     7461.89
    238960     7463.06
    239000     7463.13
    239040     7465.64
    239080     7466.73
    239120     7468.55
    239160     7468.52
    239200      7470.7
    239240     7472.32
    239280     7473.71
    239320     7474.22
    239360     7476.15
    239400      7477.6
    239440     7478.98
    239480     7479.45
    239520     7481.35
    239560     7482.24
    239600     7483.01
    239640     7484.46
    239680     7485.81
    239720     7486.98
    239760     7488.16
    239800     7488.21
    239840     7490.75
    239880     7491.82
    239920     7493.63
    239960     7493.59
    240000     7495.78
    240040     7497.43
    240080     7498.79
    240120     7499.29
    240160     7501.25
    240200     7502.69
    240240     7504.07
    240280     7504.51
    240320     7506.41
    240360     7507.33
    240400     7508.11
    240440     7509.55
    240480     7510.86
    240520     7512.05
    240560      7513.2
    240600     7513.28
    240640     7515.78
    240680     7516.89
    240720     7518.69
    240760     7518.62
    240800     7520.79
    240840     7522.47
    240880      7523.9
    240920     7524.32
    240960     7526.31
    241000     7527.71
    241040     7529.11
    241080      7529.6
    241120     7531.48
    241160      7532.4
    241200     7533.16
    241240     7534.61
    241280     7535.93
    241320     7537.11
    241360     7538.23
    241400     7538.34
    241440     7540.85
    241480     7541.97
    241520     7543.75
    241560     7543.69
    241600     7545.87
    241640     7547.52
    241680     7548.94
    241720     7549.38
    241760     7551.35
    241800     7552.79
    241840     7554.18
    241880     7554.64
    241920     7556.53
    241960     7557.43
    242000     7558.23
    242040     7559.63
    242080     7560.93
    242120     7562.13
    242160     7563.24
    242200     7563.38
    242240     7565.89
    242280     7567.02
    242320     7568.79
    242360     7568.79
    242400     7570.94
    242440     7572.59
    242480     7573.94
    242520      7574.4
    242560      7576.4
    242600     7577.85
    242640     7579.22
    242680     7579.68
    242720     7581.55
    242760     7582.45
    242800     7583.24
    242840     7584.66
    242880     7585.96
    242920     7587.14
    242960     7588.27
    243000     7588.38
    243040     7590.93
    243080     7592.05
    243120      7593.8
    243160     7593.78
    243200     7595.97
    243240     7597.64
    243280     7598.97
    243320     7599.46
    243360     7601.43
    243400      7602.9
    243440     7604.25
    243480     7604.71
    243520     7606.59
    243560     7607.47
    243600     7608.29
    243640     7609.69
    243680     7611.01
    243720     7612.17
    243760     7613.28
    243800     7613.43
    243840     7615.98
    243880     7617.08
    243920     7618.82
    243960      7618.8
    244000     7621.01
    244040     7622.68
    244080        7624
    244120     7624.49
    244160     7626.47
    244200     7627.95
    244240     7629.29
    244280     7629.76
    244320     7631.61
    244360     7632.55
    244400     7633.32
    244440     7634.71
    244480     7636.03
    244520     7637.22
    244560      7638.3
    244600     7638.46
    244640     7641.03
    244680     7642.13
    244720     7643.87
    244760     7643.82
    244800     7646.08
    244840     7647.74
    244880     7649.05
    244920     7649.55
    244960     7651.52
    245000     7652.99
    245040     7654.34
    245080     7654.79
    245120     7656.68
    245160     7657.59
    245200     7658.37
    245240     7659.74
    245280     7661.06
    245320     7662.25
    245360     7663.33
    245400      7663.5
    245440     7666.07
    245480     7667.15
    245520      7668.9
    245560     7668.88
    245600     7671.11
    245640     7672.75
    245680     7674.07
    245720     7674.52
    245760     7676.54
    245800     7678.05
    245840     7679.36
    245880     7679.83
    245920     7681.75
    245960      7682.6
    246000     7683.38
    246040     7684.76
    246080     7686.08
    246120     7687.28
    246160     7688.34
    246200     7688.49
    246240     7691.11
    246280      7692.2
    246320     7693.96
    246360     7693.94
    246400     7696.13
    246440     7697.77
    246480     7699.09
    246520     7699.56
    246560     7701.56
    246600     7703.05
    246640     7704.37
    246680     7704.88
    246720     7706.77
    246760     7707.63
    246800     7708.38
    246840      7709.8
    246880     7711.07
    246920     7712.27
    246960      7713.3
    247000     7713.46
    247040     7716.11
    247080     7717.18
    247120     7718.96
    247160     7718.93
    247200     7721.11
    247240     7722.72
    247280     7724.09
    247320     7724.57
    247360     7726.61
    247400     7728.03
    247440     7729.36
    247480     7729.89
    247520     7731.79
    247560     7732.62
    247600     7733.41
    247640     7734.77
    247680     7736.08
    247720     7737.26
    247760      7738.3
    247800     7738.45
    247840     7741.12
    247880     7742.16
    247920     7743.98
    247960     7743.91
    248000     7746.14
    248040     7747.73
    248080      7749.1
    248120     7749.56
    248160      7751.6
    248200     7753.04
    248240     7754.36
    248280     7754.91
    248320      7756.8
    248360     7757.61
    248400     7758.41
    248440     7759.79
    248480     7761.09
    248520     7762.27
    248560     7763.32
    248600     7763.47
    248640     7766.18
    248680     7767.18
    248720     7768.98
    248760     7768.94
    248800     7771.16
    248840     7772.75
    248880      7774.1
    248920     7774.57
    248960     7776.63
    249000     7778.04
    249040     7779.37
    249080      7779.9
    249120      7781.8
    249160     7782.63
    249200     7783.42
    249240      7784.8
    249280      7786.1
    249320     7787.28
    249360     7788.36
    249400     7788.44
    249440      7791.2
    249480     7792.21
    249520     7794.04
    249560     7793.94
    249600     7796.16
    249640     7797.74
    249680     7799.08
    249720     7799.61
    249760     7801.61
    249800     7803.05
    249840     7804.38
    249880     7804.89
    249920     7806.79
    249960     7807.63
    250000      7808.4
    250040     7809.78
    250080     7811.11
    250120     7812.26
    250160     7813.32
    250200     7813.46
    250240     7816.21
    250280      7817.2
    250320     7819.06
    250360     7818.95
    250400     7821.17
    250440     7822.74
    250480     7824.09
    250520     7824.63
    250560     7826.63
    250600     7828.03
    250640     7829.39
    250680      7829.9
    250720     7831.79
    250760     7832.63
    250800     7833.37
    250840     7834.81
    250880     7836.09
    250920     7837.23
    250960      7838.3
    251000     7838.44
    251040     7841.18
    251080     7842.19
    251120     7844.03
    251160     7843.93
    251200     7846.18
    251240     7847.72
    251280     7849.04
    251320     7849.61
    251360     7851.64
    251400     7853.05
    251440     7854.42
    251480     7854.89
    251520     7856.75
    251560     7857.62
    251600     7858.38
    251640     7859.79
    251680     7861.06
    251720     7862.24
    251760     7863.33
    251800     7863.44
    251840     7866.19
    251880     7867.16
    251920     7868.99
    251960     7868.94
    252000     7871.16
    252040     7872.73
    252080     7873.99
    252120      7874.6
    252160     7876.58
    252200     7878.01
    252240     7879.45
    252280     7879.92
    252320     7881.76
    252360     7882.64
    252400     7883.33
    252440      7884.8
    252480     7886.08
    252520     7887.25
    252560     7888.36
    252600     7888.43
    252640      7891.2
    252680     7892.16
    252720     7894.02
    252760     7893.93
    252800     7896.15
    252840      7897.7
    252880     7898.97
    252920     7899.59
    252960     7901.56
    253000        7903
    253040     7904.46
    253080     7904.88
    253120     7906.76
    253160     7907.63
    253200      7908.3
    253240     7909.79
    253280     7911.07
    253320     7912.23
    253360     7913.36
    253400     7913.37
    253440      7916.2
    253480     7917.12
    253520     7919.03
    253560     7918.91
    253600     7921.16
    253640     7922.68
    253680     7923.96
    253720     7924.56
    253760     7926.54
    253800     7927.99
    253840     7929.48
    253880     7929.88
    253920     7931.78
    253960     7932.63
    254000     7933.29
    254040     7934.78
    254080     7936.07
    254120     7937.23
    254160     7938.33
    254200     7938.35
    254240     7941.18
    254280     7942.11
    254320     7944.04
    254360     7943.91
    254400     7946.16
    254440     7947.68
    254480     7948.96
    254520     7949.54
    254560     7951.51
    254600     7953.01
    254640     7954.48
    254680     7954.87
    254720     7956.79
    254760     7957.62
    254800     7958.28
    254840     7959.79
    254880     7961.06
    254920     7962.22
    254960     7963.31
    255000     7963.32
    255040     7966.17
    255080     7967.12
    255120     7969.05
    255160     7968.91
    255200     7971.17
    255240     7972.69
    255280     7973.94
    255320     7974.55
    255360     7976.55
    255400     7978.01
    255440     7979.52
    255480      7979.9
    255520     7981.79
    255560     7982.67
    255600     7983.27
    255640      7984.8
    255680     7986.04
    255720     7987.21
    255760     7988.31
    255800     7988.35
    255840     7991.18
    255880     7992.14
    255920     7994.08
    255960     7993.93
    256000     7996.15
    256040     7997.65
    256080     7998.93
    256120     7999.53
    256160     8001.52
    256200     8002.99
    256240     8004.49
    256280     8004.86
    256320     8006.76
    256360     8007.65
    256400     8008.25
    256440     8009.75
    256480     8011.04
    256520     8012.21
    256560     8013.32
    256600      8013.3
    256640     8016.17
    256680      8017.1
    256720     8019.04
    256760     8018.93
    256800     8021.15
    256840     8022.63
    256880     8023.94
    256920     8024.52
    256960     8026.52
    257000     8027.98
    257040     8029.48
    257080     8029.85
    257120     8031.75
    257160     8032.64
    257200     8033.25
    257240     8034.69
    257280     8035.99
    257320     8037.18
    257360     8038.29
    257400     8038.28
    257440     8041.14
    257480      8042.1
    257520     8044.04
    257560     8043.89
    257600     8046.15
    257640     8047.61
    257680     8048.91
    257720     8049.55
    257760     8051.54
    257800     8053.01
    257840      8054.5
    257880     8054.89
    257920     8056.76
    257960     8057.62
    258000      8058.3
    258040     8059.69
    258080     8060.97
    258120     8062.18
    258160     8063.31
    258200     8063.27
    258240     8066.13
    258280      8067.1
    258320     8069.03
    258360      8068.9
    258400      8071.1
    258440     8072.58
    258480     8073.89
    258520     8074.53
    258560      8076.5
    258600     8078.01
    258640      8079.5
    258680     8079.89
    258720     8081.72
    258760     8082.61
    258800      8083.3
    258840     8084.68
    258880     8085.95
    258920     8087.14
    258960     8088.29
    259000     8088.22
    259040     8091.11
    259080     8092.08
    259120     8093.99
    259160     8093.88
    259200     8096.09
    259240     8097.58
    259280     8098.86
    259320      8099.5
    259360     8101.47
    259400     8103.02
    259440     8104.49
    259480     8104.93
    259520     8106.72
    259560     8107.57
    259600     8108.28
    259640     8109.68
    259680     8110.98
    259720     8112.14
    259760     8113.29
    259800     8113.21
    259840     8116.14
    259880      8117.1
    259920        8119
    259960     8118.85
    260000     8121.08
    260040     8122.61
    260080     8123.84
    260120     8124.49
    260160     8126.47
    260200     8128.04
    260240     8129.47
    260280     8129.94
    260320     8131.75
    260360     8132.54
    260400     8133.25
    260440     8134.64
    260480     8135.98
    260520     8137.12
    260560     8138.28
    260600     8138.19
    260640     8141.14
    260680     8142.07
    260720     8143.98
    260760     8143.79
    260800     8146.08
    260840     8147.59
    260880     8148.82
    260920     8149.45
    260960     8151.47
    261000     8153.02
    261040     8154.47
    261080      8154.9
    261120     8156.72
    261160     8157.55
    261200     8158.23
    261240     8159.65
    261280     8160.96
    261320      8162.1
    261360     8163.22
    261400     8163.19
    261440     8166.12
    261480     8167.08
    261520     8168.95
    261560     8168.77
    261600     8171.09
    261640     8172.54
    261680     8173.83
    261720     8174.43
    261760     8176.47
    261800     8178.01
    261840     8179.43
    261880      8179.9
    261920     8181.68
    261960     8182.56
    262000     8183.22
    262040     8184.62
    262080     8185.95
    262120      8187.1
    262160      8188.2
    262200     8188.19
    262240     8191.13
    262280     8192.11
    262320     8193.97
    262360     8193.76
    262400     8196.09
    262440     8197.56
    262480     8198.81
    262520     8199.47
    262560     8201.49
    262600     8203.01
    262640     8204.43
    262680      8204.9
    262720     8206.68
    262760     8207.59
    262800     8208.24
    262840     8209.64
    262880     8210.97
    262920     8212.13
    262960     8213.25
    263000     8213.22
    263040     8216.13
    263080     8217.11
    263120     8218.97
    263160     8218.77
    263200     8221.08
    263240     8222.55
    263280     8223.79
    263320     8224.46
    263360     8226.48
    263400     8228.01
    263440     8229.43
    263480     8229.89
    263520     8231.69
    263560     8232.58
    263600     8233.22
    263640     8234.61
    263680     8235.96
    263720     8237.12
    263760     8238.25
    263800      8238.2
    263840     8241.11
    263880     8242.09
    263920     8243.94
    263960     8243.78
    264000     8246.07
    264040     8247.52
    264080     8248.79
    264120     8249.45
    264160     8251.42
    264200     8252.97
    264240      8254.4
    264280     8254.85
    264320     8256.65
    264360     8257.53
    264400      8258.2
    264440     8259.62
    264480     8260.94
    264520     8262.08
    264560     8263.19
    264600     8263.15
    264640     8266.03
    264680     8267.01
    264720      8268.9
    264760     8268.72
    264800     8270.99
    264840     8272.48
    264880     8273.75
    264920      8274.4
    264960     8276.38
    265000     8277.93
    265040     8279.37
    265080     8279.81
    265120     8281.59
    265160     8282.49
    265200     8283.14
    265240     8284.58
    265280      8285.9
    265320     8287.02
    265360     8288.12
    265400     8288.09
    265440     8291.02
    265480     8291.99
    265520     8293.86
    265560     8293.67
    265600     8295.93
    265640     8297.43
    265680     8298.68
    265720     8299.31
    265760     8301.34
    265800     8302.88
    265840     8304.34
    265880     8304.73
    265920     8306.56
    265960     8307.47
    266000     8308.06
    266040     8309.54
    266080     8310.87
    266120     8311.96
    266160      8313.1
    266200     8313.06
    266240     8315.98
    266280     8316.96
    266320     8318.85
    266360     8318.67
    266400     8320.91
    266440     8322.42
    266480     8323.67
    266520      8324.3
    266560     8326.31
    266600     8327.84
    266640     8329.29
    266680      8329.7
    266720     8331.54
    266760     8332.45
    266800     8332.98
    266840     8334.51
    266880     8335.87
    266920     8336.94
    266960      8338.1
    267000     8338.04
    267040     8340.95
    267080     8341.96
    267120     8343.86
    267160     8343.65
    267200     8345.92
    267240     8347.43
    267280     8348.69
    267320     8349.27
    267360     8351.29
    267400     8352.89
    267440     8354.29
    267480      8354.7
    267520     8356.57
    267560     8357.45
    267600     8357.98
    267640     8359.54
    267680     8360.85
    267720     8361.91
    267760     8363.08
    267800     8363.02
    267840     8365.96
    267880     8366.91
    267920     8368.89
    267960     8368.62
    268000     8370.92
    268040     8372.41
    268080     8373.72
    268120     8374.27
    268160     8376.28
    268200     8377.91
    268240     8379.29
    268280     8379.68
    268320     8381.58
    268360     8382.45
    268400     8382.98
    268440     8384.53
    268480     8385.82
    268520     8386.91
    268560      8388.1
    268600     8388.02
    268640     8390.91
    268680     8391.92
    268720     8393.87
    268760     8393.59
    268800     8395.92
    268840     8397.43
    268880      8398.7
    268920     8399.23
    268960     8401.24
    269000     8402.91
    269040     8404.34
    269080     8404.69
    269120     8406.65
    269160     8407.44
    269200     8407.98
    269240     8409.53
    269280     8410.83
    269320     8411.92
    269360     8413.13
    269400     8413.04
    269440     8415.94
    269480     8416.92
    269520     8418.88
    269560     8418.59
    269600     8420.92
    269640     8422.47
    269680     8423.68
    269720     8424.22
    269760     8426.22
    269800     8427.92
    269840     8429.33
    269880      8429.7
    269920     8431.72
    269960     8432.45
    270000        8433
    270040     8434.56
    270080     8435.84
    270120     8436.92
    270160     8438.09
    270200     8438.03
    270240     8440.92
    270280     8441.91
    270320     8443.88
    270360     8443.59
    270400     8445.94
    270440     8447.45
    270480     8448.67
    270520     8449.23
    270560     8451.18
    270600     8452.92
    270640     8454.36
    270680     8454.69
    270720     8456.71
    270760     8457.44
    270800     8457.95
    270840     8459.56
    270880     8460.82
    270920     8461.89
    270960      8463.1
    271000     8462.99
    271040     8465.91
    271080     8466.91
    271120     8468.87
    271160     8468.53
    271200     8470.93
    271240     8472.44
    271280     8473.65
    271320      8474.2
    271360     8476.16
    271400     8477.89
    271440     8479.35
    271480     8479.69
    271520     8481.67
    271560     8482.41
    271600     8482.89
    271640     8484.54
    271680     8485.77
    271720     8486.87
    271760      8488.1
    271800        8488
    271840     8490.89
    271880      8491.9
    271920     8493.88
    271960      8493.5
    272000     8495.87
    272040     8497.44
    272080     8498.62
    272120     8499.18
    272160     8501.12
    272200     8502.87
    272240     8504.36
    272280     8504.66
    272320     8506.65
    272360     8507.36
    272400     8507.84
    272440     8509.52
    272480     8510.73
    272520     8511.82
    272560      8513.1
    272600     8512.99
    272640     8515.83
    272680     8516.88
    272720     8518.84
    272760     8518.44
    272800     8520.84
    272840     8522.39
    272880     8523.59
    272920     8524.15
    272960      8526.1
    273000     8527.84
    273040     8529.36
    273080     8529.63
    273120     8531.58
    273160      8532.3
    273200     8532.81
    273240     8534.47
    273280      8535.7
    273320     8536.76
    273360     8538.02
    273400     8537.97
    273440     8540.79
    273480     8541.85
    273520     8543.79
    273560      8543.4
    273600     8545.79
    273640     8547.35
    273680     8548.47
    273720     8549.09
    273760     8551.03
    273800     8552.78
    273840     8554.33
    273880     8554.59
    273920     8556.54
    273960     8557.26
    274000     8557.79
    274040     8559.46
    274080     8560.64
    274120      8561.7
    274160     8562.96
    274200     8562.93
    274240     8565.71
    274280     8566.82
    274320     8568.77
    274360     8568.38
    274400     8570.72
    274440      8572.3
    274480     8573.42
    274520     8573.99
    274560     8575.96
    274600     8577.71
    274640     8579.27
    274680     8579.46
    274720     8581.46
    274760     8582.23
    274800     8582.75
    274840     8584.39
    274880      8585.6
    274920     8586.65
    274960     8587.92
    275000     8587.87
    275040     8590.64
    275080     8591.81
    275120     8593.74
    275160     8593.28
    275200     8595.66
    275240     8597.26
    275280     8598.43
    275320     8598.97
    275360     8600.96
    275400     8602.66
    275440     8604.25
    275480     8604.47
    275520     8606.43
    275560     8607.19
    275600     8607.73
    275640     8609.38
    275680     8610.56
    275720     8611.59
    275760      8612.9
    275800     8612.86
    275840     8615.63
    275880     8616.75
    275920     8618.74
    275960     8618.25
    276000     8620.62
    276040     8622.25
    276080     8623.47
    276120     8624.01
    276160     8625.95
    276200     8627.67
    276240     8629.23
    276280     8629.48
    276320     8631.47
    276360     8632.18
    276400     8632.68
    276440     8634.35
    276480      8635.5
    276520     8636.58
    276560     8637.86
    276600     8637.89
    276640      8640.6
    276680     8641.75
    276720      8643.7
    276760     8643.24
    276800     8645.58
    276840     8647.26
    276880     8648.43
    276920     8649.01
    276960     8650.96
    277000     8652.64
    277040     8654.25
    277080      8654.5
    277120     8656.47
    277160     8657.17
    277200     8657.62
    277240     8659.34
    277280     8660.55
    277320     8661.59
    277360     8662.86
    277400     8662.89
    277440     8665.57
    277480     8666.72
    277520     8668.68
    277560     8668.25
    277600     8670.56
    277640     8672.24
    277680     8673.35
    277720     8674.02
    277760     8675.95
    277800     8677.63
    277840     8679.19
    277880     8679.48
    277920     8681.45
    277960     8682.16
    278000      8682.6
    278040     8684.31
    278080     8685.51
    278120     8686.63
    278160     8687.93
    278200     8687.87
    278240     8690.58
    278280     8691.73
    278320     8693.67
    278360     8693.25
    278400     8695.57
    278440     8697.24
    278480     8698.35
    278520     8699.04
    278560     8700.93
    278600     8702.64
    278640     8704.12
    278680     8704.44
    278720     8706.43
    278760     8707.17
    278800     8707.58
    278840     8709.35
    278880     8710.47
    278920     8711.62
    278960     8712.93
    279000     8712.84
    279040     8715.57
    279080     8716.73
    279120     8718.65
    279160     8718.26
    279200     8720.59
    279240      8722.2
    279280     8723.38
    279320     8724.04
    279360     8725.95
    279400     8727.65
    279440     8729.15
    279480     8729.45
    279520     8731.46
    279560     8732.21
    279600     8732.58
    279640      8734.4
    279680     8735.45
    279720     8736.62
    279760     8737.92
    279800     8737.79
    279840     8740.59
    279880     8741.73
    279920     8743.64
    279960     8743.32
    280000     8745.62
    280040      8747.2
    280080     8748.35
    280120        8749
    280160     8750.95
    280200     8752.65
    280240     8754.18
    280280     8754.43
    280320     8756.45
    280360     8757.22
    280400     8757.59
    280440      8759.4
    280480     8760.42
    280520      8761.6
    280560     8762.95
    280600     8762.78
    280640     8765.58
    280680     8766.73
    280720     8768.64
    280760     8768.32
    280800     8770.62
    280840     8772.19
    280880     8773.33
    280920     8774.03
    280960     8775.96
    281000     8777.69
    281040     8779.21
    281080     8779.46
    281120     8781.42
    281160     8782.18
    281200     8782.55
    281240     8784.44
    281280     8785.46
    281320     8786.59
    281360     8787.96
    281400     8787.81
    281440     8790.58
    281480     8791.75
    281520     8793.62
    281560     8793.34
    281600     8795.64
    281640     8797.19
    281680     8798.35
    281720     8799.04
    281760        8801
    281800      8802.7
    281840     8804.24
    281880     8804.48
    281920     8806.46
    281960     8807.23
    282000     8807.56
    282040     8809.41
    282080      8810.5
    282120     8811.59
    282160     8812.95
    282200     8812.88
    282240     8815.58
    282280     8816.74
    282320     8818.64
    282360     8818.32
    282400     8820.64
    282440     8822.16
    282480     8823.36
    282520     8824.05
    282560     8826.02
    282600     8827.71
    282640     8829.27
    282680     8829.49
    282720     8831.48
    282760     8832.21
    282800     8832.57
    282840     8834.42
    282880     8835.55
    282920     8836.68
    282960     8837.95
    283000     8837.91
    283040     8840.62
    283080     8841.76
    283120     8843.65
    283160     8843.33
    283200     8845.65
    283240     8847.19
    283280     8848.35
    283320      8849.1
    283360     8851.02
    283400     8852.68
    283440     8854.29
    283480     8854.47
    283520     8856.49
    283560     8857.21
    283600     8857.55
    283640      8859.4
    283680     8860.58
    283720     8861.72
    283760     8862.96
    283800     8862.87
    283840     8865.64
    283880     8866.77
    283920     8868.63
    283960     8868.33
    284000     8870.68
    284040     8872.18
    284080     8873.32
    284120     8874.07
    284160     8876.02
    284200     8877.71
    284240      8879.3
    284280     8879.46
    284320     8881.52
    284360     8882.25
    284400     8882.55
    284440     8884.37
    284480     8885.55
    284520     8886.71
    284560     8887.96
    284600     8887.83
    284640      8890.6
    284680     8891.81
    284720      8893.6
    284760     8893.32
    284800     8895.67
    284840     8897.16
    284880     8898.33
    284920     8899.13
    284960     8900.97
    285000     8902.71
    285040     8904.32
    285080     8904.47
    285120     8906.47
    285160      8907.2
    285200      8907.5
    285240     8909.36
    285280     8910.52
    285320     8911.68
    285360     8912.93
    285400     8912.84
    285440     8915.59
    285480     8916.77
    285520     8918.54
    285560     8918.29
    285600     8920.64
    285640     8922.12
    285680     8923.28
    285720      8924.1
    285760     8925.94
    285800     8927.68
    285840     8929.29
    285880     8929.44
    285920     8931.46
    285960      8932.2
    286000     8932.46
    286040     8934.32
    286080     8935.47
    286120     8936.62
    286160     8937.85
    286200     8937.76
    286240     8940.54
    286280     8941.74
    286320     8943.48
    286360     8943.25
    286400     8945.59
    286440     8947.09
    286480     8948.21
    286520     8949.03
    286560     8950.82
    286600     8952.64
    286640     8954.23
    286680     8954.38
    286720     8956.38
    286760     8957.11
    286800     8957.36
    286840     8959.31
    286880     8960.44
    286920     8961.58
    286960     8962.78
    287000     8962.69
    287040     8965.47
    287080     8966.69
    287120     8968.45
    287160     8968.19
    287200     8970.54
    287240     8972.08
    287280     8973.16
    287320     8973.97
    287360     8975.82
    287400     8977.62
    287440     8979.21
    287480     8979.35
    287520     8981.35
    287560     8982.11
    287600     8982.35
    287640      8984.3
    287680     8985.41
    287720     8986.58
    287760     8987.78
    287800      8987.7
    287840     8990.44
    287880     8991.68
    287920     8993.44
    287960     8993.15
    288000      8995.5
    288040     8997.07
    288080     8998.13
    288120     8998.94
    288160      9000.8
    288200     9002.59
    288240     9004.21
    288280     9004.38
    288320     9006.32
    288360     9007.12
    288400     9007.29
    288440     9009.25
    288480      9010.4
    288520     9011.64
    288560     9012.81
    288600     9012.71
    288640     9015.43
    288680     9016.66
    288720     9018.43
    288760     9018.13
    288800     9020.53
    288840     9022.12
    288880     9023.12
    288920     9023.87
    288960     9025.77
    289000     9027.54
    289040     9029.24
    289080     9029.34
    289120     9031.26
    289160     9032.09
    289200      9032.3
    289240     9034.23
    289280     9035.37
    289320     9036.62
    289360     9037.77
    289400     9037.68
    289440     9040.47
    289480     9041.65
    289520     9043.38
    289560     9043.12
    289600     9045.45
    289640     9047.06
    289680     9048.12
    289720     9048.86
    289760     9050.78
    289800     9052.48
    289840     9054.21
    289880     9054.28
    289920     9056.26
    289960     9057.02
    290000     9057.24
    290040     9059.11
    290080     9060.31
    290120     9061.53
    290160     9062.69
    290200     9062.62
    290240     9065.38
    290280      9066.6
    290320     9068.33
    290360      9068.1
    290400     9070.36
    290440     9072.04
    290480     9073.08
    290520     9073.79
    290560     9075.76
    290600     9077.43
    290640     9079.11
    290680     9079.22
    290720     9081.21
    290760     9081.99
    290800     9082.17
    290840     9084.09
    290880     9085.28
    290920     9086.52
    290960     9087.68
    291000     9087.56
    291040     9090.34
    291080     9091.54
    291120     9093.26
    291160     9093.05
    291200     9095.31
    291240     9097.01
    291280     9098.03
    291320     9098.76
    291360     9100.73
    291400      9102.4
    291440     9104.08
    291480     9104.17
    291520     9106.18
    291560     9106.91
    291600     9107.12
    291640     9109.08
    291680     9110.25
    291720     9111.49
    291760      9112.7
    291800     9112.54
    291840     9115.35
    291880     9116.49
    291920      9118.2
    291960     9117.97
    292000     9120.28
    292040     9121.96
    292080     9122.96
    292120     9123.72
    292160     9125.71
    292200     9127.32
    292240     9129.02
    292280     9129.08
    292320     9131.13
    292360     9131.88
    292400     9132.05
    292440        9134
    292480     9135.24
    292520     9136.43
    292560     9137.66
    292600      9137.5
    292640      9140.3
    292680     9141.44
    292720     9143.09
    292760     9142.88
    292800     9145.21
    292840     9146.83
    292880     9147.92
    292920     9148.65
    292960     9150.64
    293000     9152.26
    293040     9153.94
    293080     9154.09
    293120     9156.12
    293160      9156.8
    293200        9157
    293240     9158.92
    293280     9160.24
    293320     9161.43
    293360     9162.61
    293400     9162.45
    293440     9165.29
    293480     9166.35
    293520     9168.04
    293560     9167.81
    293600     9170.15
    293640     9171.74
    293680     9172.87
    293720     9173.63
    293760     9175.61
    293800     9177.21
    293840     9178.88
    293880     9179.04
    293920     9181.08
    293960     9181.77
    294000     9181.97
    294040     9183.92
    294080     9185.21
    294120     9186.42
    294160     9187.62
    294200     9187.44
    294240     9190.26
    294280     9191.34
    294320     9193.03
    294360     9192.81
    294400     9195.12
    294440     9196.71
    294480     9197.83
    294520     9198.61
    294560      9200.6
    294600     9202.21
    294640     9203.86
    294680     9204.03
    294720     9206.03
    294760     9206.76
    294800     9206.91
    294840     9208.89
    294880     9210.19
    294920      9211.4
    294960      9212.6
    295000     9212.38
    295040     9215.25
    295080      9216.3
    295120     9217.96
    295160     9217.79
    295200     9220.08
    295240     9221.71
    295280     9222.87
    295320     9223.57
    295360     9225.59
    295400     9227.19
    295440     9228.85
    295480     9229.02
    295520     9231.03
    295560     9231.75
    295600     9231.93
    295640     9233.88
    295680     9235.21
    295720     9236.39
    295760      9237.6
    295800     9237.42
    295840     9240.27
    295880     9241.26
    295920     9242.99
    295960      9242.8
    296000     9245.05
    296040     9246.67
    296080     9247.85
    296120     9248.58
    296160     9250.55
    296200     9252.17
    296240     9253.84
    296280     9253.97
    296320     9256.05
    296360     9256.71
    296400     9256.92
    296440     9258.88
    296480     9260.19
    296520     9261.35
    296560     9262.59
    296600     9262.42
    296640     9265.27
    296680     9266.25
    296720     9267.99
    296760     9267.76
    296800     9270.04
    296840     9271.68
    296880     9272.85
    296920     9273.58
    296960     9275.55
    297000     9277.14
    297040      9278.9
    297080     9278.98
    297120     9281.02
    297160     9281.75
    297200     9281.95
    297240     9283.91
    297280     9285.25
    297320     9286.38
    297360     9287.58
    297400     9287.43
    297440     9290.31
    297480     9291.23
    297520     9293.06
    297560     9292.82
    297600     9295.09
    297640      9296.7
    297680     9297.87
    297720     9298.61
    297760     9300.56
    297800     9302.19
    297840     9303.94
    297880     9303.99
    297920     9306.06
    297960     9306.78
    298000     9307.03
    298040     9308.94
    298080     9310.26
    298120     9311.46
    298160     9312.64
    298200     9312.46
    298240     9315.31
    298280     9316.26
    298320     9318.09
    298360     9317.82
    298400     9320.07
    298440     9321.73
    298480     9322.92
    298520     9323.63
    298560     9325.57
    298600     9327.19
    298640     9328.94
    298680     9328.96
    298720     9331.09
    298760     9331.76
    298800     9332.04
    298840     9333.98
    298880     9335.28
    298920     9336.48
    298960     9337.62
    299000     9337.49
    299040      9340.3
    299080     9341.22
    299120      9343.1
    299160     9342.81
    299200     9345.07
    299240     9346.75
    299280     9347.87
    299320      9348.6
    299360     9350.57
    299400     9352.19
    299440     9353.92
    299480     9353.95
    299520     9356.03
    299560     9356.76
    299600     9357.02
    299640     9358.94
    299680     9360.31
    299720     9361.44
    299760     9362.63
    299800     9362.46
    299840     9365.28
    299880     9366.21
    299920     9368.06
    299960     9367.77
    300000     9370.06
    300040     9371.72
    300080     9372.85
    300120     9373.58
    300160     9375.57
    300200     9377.21
    300240     9378.95
    300280     9378.99
    300320     9381.01
    300360     9381.74
    300400        9382
    300440     9383.92
    300480     9385.32
    300520     9386.47
    300560     9387.63
    300600     9387.48
    300640      9390.3
    300680     9391.27
    300720     9393.08
    300760     9392.76
    300800     9395.09
    300840     9396.74
    300880     9397.89
    300920     9398.62
    300960     9400.59
    301000     9402.25
    301040     9404.01
    301080     9404.07
    301120     9406.06
    301160      9406.8
    301200     9407.07
    301240     9408.93
    301280     9410.36
    301320     9411.48
    301360     9412.67
    301400     9412.51
    301440     9415.34
    301480     9416.27
    301520     9418.11
    301560     9417.77
    301600     9420.11
    301640      9421.8
    301680     9422.92
    301720     9423.59
    301760     9425.65
    301800     9427.27
    301840     9429.07
    301880      9429.1
    301920     9431.12
    301960     9431.82
    302000     9432.08
    302040        9434
    302080     9435.37
    302120      9436.5
    302160      9437.7
    302200     9437.52
    302240     9440.31
    302280     9441.31
    302320      9443.1
    302360     9442.79
    302400     9445.18
    302440     9446.81
    302480     9447.97
    302520     9448.63
    302560     9450.68
    302600     9452.24
    302640     9454.14
    302680     9454.14
    302720     9456.14
    302760     9456.83
    302800     9457.11
    302840     9458.98
    302880     9460.41
    302920      9461.5
    302960     9462.73
    303000     9462.54
    303040     9465.33
    303080     9466.31
    303120     9468.12
    303160     9467.84
    303200     9470.19
    303240      9471.8
    303280     9472.96
    303320      9473.6
    303360     9475.71
    303400     9477.19
    303440     9479.17
    303480     9479.18
    303520     9481.14
    303560     9481.83
    303600     9482.12
    303640     9484.03
    303680     9485.41
    303720     9486.54
    303760     9487.74
    303800     9487.54
    303840     9490.37
    303880     9491.35
    303920     9493.14
    303960     9492.91
    304000     9495.25
    304040     9496.86
    304080     9498.01
    304120     9498.62
    304160     9500.76
    304200     9502.27
    304240     9504.22
    304280     9504.21
    304320     9506.18
    304360     9506.86
    304400     9507.18
    304440     9509.06
    304480     9510.46
    304520     9511.61
    304560      9512.8
    304600     9512.56
    304640     9515.45
    304680     9516.41
    304720      9518.2
    304760     9517.95
    304800     9520.31
    304840     9521.91
    304880     9523.03
    304920     9523.69
    304960     9525.81
    305000     9527.29
    305040     9529.26
    305080     9529.21
    305120     9531.19
    305160     9531.88
    305200     9532.23
    305240     9534.06
    305280     9535.44
    305320      9536.6
    305360     9537.84
    305400      9537.6
    305440      9540.5
    305480     9541.44
    305520     9543.21
    305560     9542.92
    305600     9545.32
    305640     9546.94
    305680     9548.06
    305720     9548.72
    305760     9550.81
    305800     9552.35
    305840     9554.35
    305880     9554.26
    305920      9556.2
    305960     9556.96
    306000     9557.29
    306040     9559.08
    306080     9560.47
    306120     9561.61
    306160     9562.92
    306200     9562.66
    306240     9565.55
    306280     9566.54
    306320     9568.26
    306360     9567.96
    306400     9570.38
    306440     9571.95
    306480     9573.14
    306520     9573.76
    306560     9575.86
    306600     9577.41
    306640     9579.43
    306680      9579.3
    306720     9581.24
    306760     9582.04
    306800     9582.31
    306840      9584.1
    306880     9585.52
    306920      9586.7
    306960     9587.97
    307000      9587.7
    307040     9590.59
    307080      9591.6
    307120     9593.37
    307160     9592.96
    307200      9595.4
    307240        9597
    307280     9598.15
    307320     9598.78
    307360     9600.87
    307400     9602.44
    307440     9604.47
    307480     9604.35
    307520     9606.31
    307560     9607.13
    307600     9607.37
    307640     9609.15
    307680     9610.58
    307720     9611.76
    307760     9613.06
    307800     9612.76
    307840     9615.65
    307880     9616.64
    307920     9618.42
    307960     9618.02
    308000     9620.45
    308040     9622.04
    308080     9623.18
    308120     9623.86
    308160      9625.9
    308200     9627.51
    308240     9629.55
    308280     9629.45
    308320     9631.35
    308360     9632.18
    308400     9632.42
    308440     9634.23
    308480     9635.62
    308520     9636.86
    308560     9638.12
    308600     9637.81
    308640     9640.73
    308680     9641.71
    308720     9643.48
    308760     9643.09
    308800     9645.52
    308840     9647.12
    308880     9648.27
    308920     9648.94
    308960     9650.95
    309000     9652.61
    309040     9654.62
    309080     9654.51
    309120      9656.4
    309160     9657.23
    309200     9657.49
    309240     9659.29
    309280     9660.67
    309320     9661.97
    309360     9663.18
    309400     9662.86
    309440     9665.82
    309480     9666.82
    309520     9668.54
    309560     9668.15
    309600     9670.64
    309640     9672.21
    309680     9673.32
    309720     9674.01
    309760     9676.03
    309800     9677.72
    309840      9679.7
    309880     9679.62
    309920     9681.53
    309960     9682.35
    310000     9682.58
    310040     9684.38
    310080     9685.79
    310120     9687.11
    310160     9688.28
    310200     9687.94
    310240     9690.92
    310280     9691.93
    310320     9693.66
    310360     9693.23
    310400     9695.76
    310440     9697.29
    310480     9698.38
    310520     9699.09
    310560     9701.08
    310600     9702.82
    310640     9704.81
    310680      9704.7
    310720     9706.64
    310760     9707.43
    310800     9707.65
    310840     9709.46
    310880     9710.91
    310920     9712.19
    310960     9713.38
    311000     9713.02
    311040     9715.99
    311080        9717
    311120     9718.74
    311160     9718.33
    311200     9720.87
    311240     9722.37
    311280     9723.46
    311320     9724.15
    311360     9726.12
    311400     9727.89
    311440     9729.87
    311480     9729.77
    311520     9731.76
    311560     9732.52
    311600      9732.7
    311640     9734.51
    311680     9735.99
    311720     9737.29
    311760     9738.46
    311800     9738.05
    311840     9741.05
    311880     9742.11
    311920     9743.83
    311960     9743.43
    312000     9745.95
    312040     9747.44
    312080     9748.55
    312120     9749.24
    312160     9751.21
    312200     9753.01
    312240     9754.97
    312280      9754.9
    312320     9756.86
    312360     9757.59
    312400     9757.79
    312440     9759.65
    312480     9761.07
    312520     9762.38
    312560     9763.59
    312600     9763.08
    312640     9766.16
    312680     9767.14
    312720     9768.92
    312760     9768.52
    312800     9771.06
    312840     9772.56
    312880     9773.63
    312920     9774.36
    312960      9776.3
    313000     9778.14
    313040     9780.05
    313080     9780.01
    313120     9781.92
    313160     9782.71
    313200     9782.88
    313240     9784.73
    313280     9786.13
    313320      9787.5
    313360     9788.68
    313400     9788.14
    313440      9791.2
    313480     9792.29
    313520     9794.01
    313560     9793.61
    313600     9796.18
    313640     9797.65
    313680     9798.76
    313720     9799.45
    313760     9801.41
    313800     9803.21
    313840      9805.2
    313880     9805.11
    313920     9807.04
    313960     9807.84
    314000     9807.96
    314040     9809.85
    314080     9811.22
    314120      9812.6
    314160     9813.78
    314200     9813.25
    314240     9816.28
    314280     9817.43
    314320     9819.15
    314360     9818.75
    314400     9821.28
    314440     9822.78
    314480      9823.9
    314520     9824.54
    314560     9826.52
    314600     9828.35
    314640     9830.35
    314680     9830.21
    314720     9832.19
    314760     9832.99
    314800     9833.09
    314840     9835.01
    314880     9836.39
    314920     9837.73
    314960     9838.94
    315000     9838.37
    315040     9841.42
    315080     9842.57
    315120     9844.27
    315160     9843.88
    315200     9846.41
    315240     9847.92
    315280     9849.03
    315320     9849.69
    315360     9851.67
    315400     9853.49
    315440     9855.47
    315480     9855.35
    315520     9857.29
    315560     9858.11
    315600     9858.23
    315640     9860.11
    315680     9861.51
    315720     9862.87
    315760     9864.01
    315800     9863.48
    315840     9866.56
    315880     9867.68
    315920     9869.35
    315960     9869.02
    316000     9871.57
    316040     9873.04
    316080     9874.16
    316120     9874.82
    316160     9876.78
    316200     9878.61
    316240     9880.62
    316280     9880.41
    316320     9882.38
    316360     9883.24
    316400     9883.36
    316440     9885.18
    316480      9886.6
    316520     9888.03
    316560     9889.09
    316600     9888.65
    316640     9891.68
    316680     9892.75
    316720     9894.48
    316760     9894.12
    316800     9896.73
    316840     9898.17
    316880     9899.29
    316920     9900.01
    316960     9901.91
    317000     9903.72
    317040     9905.72
    317080     9905.49
    317120     9907.49
    317160     9908.37
    317200     9908.48
    317240     9910.31
    317280     9911.76
    317320      9913.2
    317360      9914.2
    317400     9913.75
    317440     9916.74
    317480     9917.85
    317520     9919.63
    317560     9919.25
    317600     9921.85
    317640     9923.34
    317680     9924.44
    317720     9925.21
    317760     9927.08
    317800     9928.87
    317840     9930.87
    317880     9930.67
    317920     9932.67
    317960     9933.56
    318000     9933.64
    318040     9935.49
    318080     9936.95
    318120     9938.37
    318160     9939.37
    318200     9938.89
    318240     9941.93
    318280        9943
    318320     9944.78
    318360     9944.43
    318400     9947.06
    318440      9948.5
    318480     9949.61
    318520     9950.36
    318560     9952.26
    318600     9954.05
    318640     9956.08
    318680     9955.87
    318720     9957.83
    318760     9958.76
    318800     9958.84
    318840     9960.68
    318880     9962.11
    318920     9963.52
    318960     9964.55
    319000     9964.08
    319040     9967.11
    319080     9968.19
    319120        9970
    319160     9969.65
    319200     9972.28
    319240     9973.71
    319280     9974.84
    319320     9975.47
    319360     9977.46
    319400     9979.25
    319440     9981.24
    319480     9980.99
    319520     9983.02
    319560     9983.92
    319600     9984.05
    319640     9985.91
    319680     9987.33
    319720     9988.73
    319760     9989.74
    319800     9989.27
    319840     9992.25
    319880     9993.43
    319920     9995.22
    319960     9994.81
    320000     9997.48
    320040      9998.9
    320080     10000.1
    320120     10000.7
    320160     10002.7
    320200     10004.5
    320240     10006.5
    320280     10006.2
    320320     10008.2
    320360     10009.1
    320400     10009.3
    320440     10011.1
    320480     10012.5
    320520     10013.9
    320560     10014.9
    320600     10014.5
    320640     10017.4
    320680     10018.6
    320720     10020.4
    320760     10020.1
    320800     10022.7
    320840     10024.1
    320880     10025.3
    320920     10025.9
    320960     10027.9
    321000     10029.7
    321040     10031.6
    321080     10031.4
    321120     10033.4
    321160     10034.3
    321200     10034.4
    321240     10036.3
    321280     10037.7
    321320     10039.1
    321360     10040.1
    321400     10039.7
    321440     10042.6
    321480     10043.9
    321520     10045.6
    321560     10045.3
    321600     10047.9
    321640     10049.3
    321680     10050.5
    321720     10051.1
    321760     10053.1
    321800     10054.9
    321840     10056.8
    321880     10056.6
    321920     10058.6
    321960     10059.6
    322000     10059.6
    322040     10061.5
    322080     10062.8
    322120     10064.3
    322160     10065.3
    322200     10064.9
    322240     10067.8
    322280       10069
    322320     10070.8
    322360     10070.5
    322400     10073.1
    322440     10074.5
    322480     10075.7
    322520     10076.2
    322560     10078.3
    322600     10080.1
    322640       10082
    322680     10081.8
    322720     10083.8
    322760     10084.8
    322800     10084.8
    322840     10086.7
    322880       10088
    322920     10089.5
    322960     10090.5
    323000     10090.1
    323040       10093
    323080     10094.2
    323120       10096
    323160     10095.7
    323200     10098.3
    323240     10099.7
    323280     10100.8
    323320     10101.4
    323360     10103.5
    323400     10105.2
    323440     10107.2
    323480       10107
    323520       10109
    323560       10110
    323600       10110
    323640     10111.8
    323680     10113.1
    323720     10114.7
    323760     10115.7
    323800     10115.2
    323840     10118.1
    323880     10119.4
    323920     10121.1
    323960     10120.8
    324000     10123.4
    324040     10124.8
    324080       10126
    324120     10126.6
    324160     10128.7
    324200     10130.4
    324240     10132.3
    324280     10132.2
    324320     10134.1
    324360     10135.1
    324400     10135.2
    324440       10137
    324480     10138.3
    324520     10139.8
    324560     10140.8
    324600     10140.4
    324640     10143.3
    324680     10144.5
    324720     10146.3
    324760       10146
    324800     10148.6
    324840     10149.9
    324880     10151.2
    324920     10151.7
    324960     10153.8
    325000     10155.5
    325040     10157.5
    325080     10157.4
    325120     10159.3
    325160     10160.3
    325200     10160.4
    325240     10162.1
    325280     10163.5
    325320       10165
    325360     10165.9
    325400     10165.5
    325440     10168.4
    325480     10169.6
    325520     10171.5
    325560     10171.1
    325600     10173.9
    325640     10175.1
    325680     10176.3
    325720     10176.9
    325760       10179
    325800     10180.7
    325840     10182.7
    325880     10182.5
    325920     10184.5
    325960     10185.5
    326000     10185.5
    326040     10187.3
    326080     10188.6
    326120     10190.1
    326160     10191.1
    326200     10190.7
    326240     10193.6
    326280     10194.8
    326320     10196.6
    326360     10196.2
    326400     10199.1
    326440     10200.2
    326480     10201.5
    326520       10202
    326560     10204.2
    326600     10205.9
    326640     10207.8
    326680     10207.7
    326720     10209.7
    326760     10210.6
    326800     10210.7
    326840     10212.4
    326880     10213.8
    326920     10215.2
    326960     10216.2
    327000     10215.8
    327040     10218.7
    327080     10219.9
    327120     10221.7
    327160     10221.4
    327200     10224.2
    327240     10225.4
    327280     10226.6
    327320     10227.2
    327360     10229.3
    327400       10231
    327440     10232.9
    327480     10232.9
    327520     10234.8
    327560     10235.8
    327600     10235.8
    327640     10237.5
    327680     10238.9
    327720     10240.3
    327760     10241.4
    327800     10240.9
    327840     10243.8
    327880       10245
    327920     10246.9
    327960     10246.5
    328000     10249.3
    328040     10250.5
    328080     10251.7
    328120     10252.3
    328160     10254.4
    328200     10256.1
    328240     10258.1
    328280       10258
    328320       10260
    328360     10260.9
    328400     10260.9
    328440     10262.7
    328480     10264.1
    328520     10265.5
    328560     10266.5
    328600     10266.1
    328640       10269
    328680     10270.2
    328720       10272
    328760     10271.6
    328800     10274.4
    328840     10275.6
    328880     10276.9
    328920     10277.5
    328960     10279.5
    329000     10281.2
    329040     10283.2
    329080     10283.2
    329120     10285.1
    329160       10286
    329200       10286
    329240     10287.8
    329280     10289.2
    329320     10290.6
    329360     10291.6
    329400     10291.2
    329440     10294.2
    329480     10295.3
    329520     10297.1
    329560     10296.8
    329600     10299.6
    329640     10300.8
    329680       10302
    329720     10302.6
    329760     10304.7
    329800     10306.4
    329840     10308.4
    329880     10308.3
    329920     10310.3
    329960     10311.2
    330000     10311.2
    330040     10312.9
    330080     10314.4
    330120     10315.7
    330160     10316.8
    330200     10316.4
    330240     10319.3
    330280     10320.4
    330320     10322.3
    330360     10321.9
    330400     10324.8
    330440     10325.9
    330480     10327.2
    330520     10327.7
    330560     10329.9
    330600     10331.6
    330640     10333.6
    330680     10333.5
    330720     10335.5
    330760     10336.3
    330800     10336.4
    330840     10338.1
    330880     10339.5
    330920     10340.8
    330960     10341.9
    331000     10341.5
    331040     10344.5
    331080     10345.5
    331120     10347.4
    331160     10347.1
    331200     10349.9
    331240     10351.1
    331280     10352.3
    331320     10352.9
    331360     10355.1
    331400     10356.8
    331440     10358.8
    331480     10358.6
    331520     10360.6
    331560     10361.4
    331600     10361.6
    331640     10363.3
    331680     10364.7
    331720       10366
    331760     10367.1
    331800     10366.6
    331840     10369.6
    331880     10370.7
    331920     10372.6
    331960     10372.3
    332000       10375
    332040     10376.3
    332080     10377.5
    332120       10378
    332160     10380.2
    332200     10381.9
    332240       10384
    332280     10383.8
    332320     10385.8
    332360     10386.6
    332400     10386.8
    332440     10388.5
    332480     10389.9
    332520     10391.2
    332560     10392.3
    332600     10391.8
    332640     10394.8
    332680     10395.9
    332720     10397.8
    332760     10397.4
    332800     10400.2
    332840     10401.5
    332880     10402.7
    332920     10403.2
    332960     10405.4
    333000     10407.1
    333040     10409.2
    333080     10408.9
    333120     10411.1
    333160     10411.8
    333200       10412
    333240     10413.6
    333280     10415.1
    333320     10416.4
    333360     10417.5
    333400     10416.9
    333440       10420
    333480       10421
    333520       10423
    333560     10422.6
    333600     10425.4
    333640     10426.7
    333680     10427.9
    333720     10428.4
    333760     10430.6
    333800     10432.3
    333840     10434.4
    333880     10434.1
    333920     10436.2
    333960     10436.9
    334000     10437.1
    334040     10438.8
    334080     10440.2
    334120     10441.5
    334160     10442.6
    334200     10442.2
    334240     10445.2
    334280     10446.2
    334320     10448.2
    334360     10447.7
    334400     10450.6
    334440     10451.9
    334480     10453.1
    334520     10453.6
    334560     10455.8
    334600     10457.5
    334640     10459.6
    334680     10459.3
    334720     10461.4
    334760     10462.1
    334800     10462.3
    334840       10464
    334880     10465.4
    334920     10466.7
    334960     10467.8
    335000     10467.3
    335040     10470.4
    335080     10471.4
    335120     10473.3
    335160     10472.9
    335200     10475.7
    335240     10477.1
    335280     10478.3
    335320     10478.7
    335360       10481
    335400     10482.6
    335440     10484.8
    335480     10484.4
    335520     10486.6
    335560     10487.3
    335600     10487.4
    335640     10489.2
    335680     10490.6
    335720     10491.9
    335760     10492.9
    335800     10492.5
    335840     10495.6
    335880     10496.6
    335920     10498.5
    335960     10498.1
    336000       10501
    336040     10502.3
    336080     10503.4
    336120     10503.9
    336160     10506.2
    336200     10507.8
    336240       10510
    336280     10509.7
    336320     10511.8
    336360     10512.5
    336400     10512.6
    336440     10514.4
    336480     10515.8
    336520       10517
    336560     10518.1
    336600     10517.6
    336640     10520.7
    336680     10521.8
    336720     10523.7
    336760     10523.2
    336800     10526.1
    336840     10527.4
    336880     10528.6
    336920       10529
    336960     10531.3
    337000       10533
    337040     10535.1
    337080     10534.8
    337120     10536.9
    337160     10537.7
    337200     10537.7
    337240     10539.5
    337280     10540.9
    337320     10542.2
    337360     10543.3
    337400     10542.8
    337440     10545.9
    337480     10546.9
    337520     10548.8
    337560     10548.4
    337600     10551.2
    337640     10552.6
    337680     10553.8
    337720     10554.2
    337760     10556.5
    337800     10558.1
    337840     10560.3
    337880       10560
    337920     10562.1
    337960     10562.9
    338000     10562.9
    338040     10564.6
    338080     10566.1
    338120     10567.3
    338160     10568.5
    338200     10567.9
    338240     10571.1
    338280       10572
    338320       10574
    338360     10573.6
    338400     10576.3
    338440     10577.8
    338480       10579
    338520     10579.3
    338560     10581.6
    338600     10583.3
    338640     10585.6
    338680     10585.3
    338720     10587.3
    338760     10588.1
    338800     10588.1
    338840     10589.8
    338880     10591.3
    338920     10592.5
    338960     10593.7
    339000       10593
    339040     10596.3
    339080     10597.2
    339120     10599.2
    339160     10598.8
    339200     10601.5
    339240       10603
    339280     10604.1
    339320     10604.6
    339360     10606.8
    339400     10608.5
    339440     10610.8
    339480     10610.5
    339520     10612.5
    339560     10613.3
    339600     10613.2
    339640       10615
    339680     10616.5
    339720     10617.7
    339760     10618.9
    339800     10618.2
    339840     10621.5
    339880     10622.4
    339920     10624.4
    339960       10624
    340000     10626.7
    340040     10628.2
    340080     10629.3
    340120     10629.8
    340160       10632
    340200     10633.8
    340240       10636
    340280     10635.7
    340320     10637.7
    340360     10638.5
    340400     10638.5
    340440     10640.2
    340480     10641.7
    340520     10642.9
    340560     10644.1
    340600     10643.4
    340640     10646.8
    340680     10647.6
    340720     10649.5
    340760     10649.2
    340800     10651.9
    340840     10653.4
    340880     10654.5
    340920       10655
    340960     10657.3
    341000       10659
    341040     10661.2
    341080       10661
    341120       10663
    341160     10663.7
    341200     10663.6
    341240     10665.3
    341280     10666.9
    341320     10668.1
    341360     10669.3
    341400     10668.5
    341440     10671.9
    341480     10672.8
    341520     10674.7
    341560     10674.3
    341600     10677.1
    341640     10678.6
    341680     10679.7
    341720     10680.1
    341760     10682.4
    341800     10684.2
    341840     10686.4
    341880     10686.1
    341920     10688.1
    341960     10688.9
    342000     10688.8
    342040     10690.5
    342080     10692.1
    342120     10693.2
    342160     10694.5
    342200     10693.7
    342240     10697.1
    342280       10698
    342320     10699.8
    342360     10699.5
    342400     10702.3
    342440     10703.8
    342480     10704.8
    342520     10705.3
    342560     10707.7
    342600     10709.4
    342640     10711.6
    342680     10711.3
    342720     10713.3
    342760     10714.1
    342800       10714
    342840     10715.6
    342880     10717.2
    342920     10718.5
    342960     10719.7
    343000     10718.9
    343040     10722.3
    343080     10723.3
    343120       10725
    343160     10724.7
    343200     10727.5
    343240       10729
    343280     10730.1
    343320     10730.5
    343360     10732.9
    343400     10734.6
    343440     10736.8
    343480     10736.5
    343520     10738.5
    343560     10739.3
    343600     10739.2
    343640     10740.9
    343680     10742.4
    343720     10743.7
    343760     10744.8
    343800     10744.1
    343840     10747.5
    343880     10748.4
    343920     10750.2
    343960     10749.8
    344000     10752.7
    344040     10754.2
    344080     10755.2
    344120     10755.7
    344160       10758
    344200     10759.8
    344240       10762
    344280     10761.7
    344320     10763.7
    344360     10764.5
    344400     10764.3
    344440       10766
    344480     10767.5
    344520     10768.8
    344560       10770
    344600     10769.3
    344640     10772.7
    344680     10773.6
    344720     10775.4
    344760       10775
    344800     10777.9
    344840     10779.3
    344880     10780.4
    344920     10780.8
    344960     10783.2
    345000     10784.9
    345040     10787.2
    345080     10786.8
    345120     10788.9
    345160     10789.6
    345200     10789.5
    345240     10791.2
    345280     10792.7
    345320       10794
    345360     10795.1
    345400     10794.4
    345440     10797.9
    345480     10798.8
    345520     10800.5
    345560     10800.2
    345600     10803.1
    345640     10804.5
    345680     10805.6
    345720       10806
    345760     10808.4
    345800     10810.1
    345840     10812.4
    345880       10812
    345920       10814
    345960     10814.8
    346000     10814.6
    346040     10816.4
    346080     10817.9
    346120     10819.2
    346160     10820.4
    346200     10819.6
    346240       10823
    346280       10824
    346320     10825.7
    346360     10825.3
    346400     10828.3
    346440     10829.8
    346480     10830.8
    346520     10831.2
    346560     10833.6
    346600     10835.3
    346640     10837.7
    346680     10837.3
    346720     10839.3
    346760       10840
    346800     10839.8
    346840     10841.6
    346880     10843.1
    346920     10844.4
    346960     10845.6
    347000     10844.8
    347040     10848.2
    347080     10849.3
    347120     10850.9
    347160     10850.6
    347200     10853.4
    347240       10855
    347280       10856
    347320     10856.4
    347360     10858.8
    347400     10860.5
    347440     10862.9
    347480     10862.5
    347520     10864.5
    347560     10865.3
    347600       10865
    347640     10866.8
    347680     10868.3
    347720     10869.7
    347760     10870.8
    347800       10870
    347840     10873.4
    347880     10874.6
    347920     10876.2
    347960     10875.8
    348000     10878.7
    348040     10880.2
    348080     10881.3
    348120     10881.6
    348160       10884
    348200     10885.8
    348240     10888.2
    348280     10887.7
    348320     10889.8
    348360     10890.6
    348400     10890.3
    348440       10892
    348480     10893.6
    348520       10895
    348560     10896.1
    348600     10895.3
    348640     10898.7
    348680     10899.8
    348720     10901.5
    348760     10901.1
    348800     10903.8
    348840     10905.4
    348880     10906.5
    348920     10906.9
    348960     10909.3
    349000       10911
    349040     10913.4
    349080     10912.9
    349120       10915
    349160     10915.8
    349200     10915.5
    349240     10917.3
    349280     10918.9
    349320     10920.2
    349360     10921.3
    349400     10920.5
    349440     10923.8
    349480     10925.1
    349520     10926.6
    349560     10926.3
    349600     10929.1
    349640     10930.5
    349680     10931.7
    349720     10932.1
    349760     10934.5
    349800     10936.2
    349840     10938.5
    349880     10938.1
    349920     10940.2
    349960       10941
    350000     10940.7
    350040     10942.5
    350080       10944
    350120     10945.4
    350160     10946.5
    350200     10945.7
    350240       10949
    350280     10950.3
    350320     10951.8
    350360     10951.5
    350400     10954.3
    350440     10955.7
    350480     10956.9
    350520     10957.3
    350560     10959.7
    350600     10961.4
    350640     10963.8
    350680     10963.3
    350720     10965.4
    350760     10966.2
    350800     10965.9
    350840     10967.7
    350880     10969.2
    350920     10970.6
    350960     10971.7
    351000     10970.9
    351040     10974.1
    351080     10975.5
    351120       10977
    351160     10976.7
    351200     10979.4
    351240     10980.9
    351280       10982
    351320     10982.4
    351360     10984.9
    351400     10986.5
    351440     10988.9
    351480     10988.5
    351520     10990.5
    351560     10991.4
    351600       10991
    351640     10992.8
    351680     10994.3
    351720     10995.8
    351760     10996.9
    351800     10996.1
    351840     10999.3
    351880     11000.7
    351920     11002.2
    351960     11001.9
    352000     11004.6
    352040     11006.1
    352080     11007.2
    352120     11007.6
    352160     11010.1
    352200     11011.7
    352240     11014.1
    352280     11013.7
    352320     11015.7
    352360     11016.5
    352400     11016.2
    352440       11018
    352480     11019.6
    352520     11020.8
    352560       11022
    352600     11021.2
    352640     11024.5
    352680     11025.8
    352720     11027.3
    352760       11027
    352800     11029.8
    352840     11031.2
    352880     11032.4
    352920     11032.7
    352960     11035.2
    353000     11036.9
    353040     11039.3
    353080     11038.8
    353120     11040.8
    353160     11041.7
    353200     11041.4
    353240     11043.1
    353280     11044.7
    353320       11046
    353360     11047.2
    353400     11046.3
    353440     11049.6
    353480       11051
    353520     11052.4
    353560     11052.1
    353600     11054.9
    353640     11056.4
    353680     11057.5
    353720     11057.8
    353760     11060.4
    353800       11062
    353840     11064.5
    353880       11064
    353920       11066
    353960     11066.8
    354000     11066.5
    354040     11068.3
    354080     11069.9
    354120     11071.2
    354160     11072.3
    354200     11071.5
    354240     11074.8
    354280     11076.2
    354320     11077.6
    354360     11077.3
    354400     11080.1
    354440     11081.5
    354480     11082.7
    354520       11083
    354560     11085.5
    354600     11087.1
    354640     11089.6
    354680     11089.1
    354720     11091.1
    354760       11092
    354800     11091.7
    354840     11093.5
    354880       11095
    354920     11096.4
    354960     11097.5
    355000     11096.7
    355040       11100
    355080     11101.3
    355120     11102.7
    355160     11102.5
    355200     11105.3
    355240     11106.7
    355280     11107.9
    355320     11108.1
    355360     11110.7
    355400     11112.2
    355440     11114.8
    355480     11114.3
    355520     11116.3
    355560     11117.2
    355600     11116.9
    355640     11118.7
    355680     11120.1
    355720     11121.5
    355760     11122.6
    355800     11121.8
    355840     11125.1
    355880     11126.5
    355920     11127.9
    355960     11127.6
    356000     11130.4
    356040     11131.8
    356080       11133
    356120     11133.2
    356160     11135.8
    356200     11137.3
    356240     11139.8
    356280     11139.4
    356320     11141.4
    356360     11142.3
    356400       11142
    356440     11143.8
    356480     11145.2
    356520     11146.6
    356560     11147.7
    356600     11146.9
    356640     11150.2
    356680     11151.6
    356720     11153.1
    356760     11152.7
    356800     11155.5
    356840     11156.9
    356880     11158.2
    356920     11158.4
    356960     11160.9
    357000     11162.5
    357040       11165
    357080     11164.6
    357120     11166.5
    357160     11167.4
    357200     11167.1
    357240     11168.9
    357280     11170.4
    357320     11171.7
    357360     11172.9
    357400     11172.1
    357440     11175.3
    357480     11176.7
    357520     11178.2
    357560     11177.8
    357600     11180.6
    357640       11182
    357680     11183.2
    357720     11183.5
    357760       11186
    357800     11187.6
    357840       11190
    357880     11189.7
    357920     11191.7
    357960     11192.5
    358000     11192.1
    358040     11193.9
    358080     11195.4
    358120     11196.8
    358160       11198
    358200     11197.2
    358240     11200.4
    358280     11201.8
    358320     11203.3
    358360     11202.9
    358400     11205.7
    358440     11207.1
    358480     11208.3
    358520     11208.6
    358560     11211.1
    358600     11212.7
    358640     11215.1
    358680     11214.8
    358720     11216.7
    358760     11217.5
    358800     11217.2
    358840     11218.9
    358880     11220.5
    358920     11221.9
    358960       11223
    359000     11222.3
    359040     11225.4
    359080     11226.9
    359120     11228.4
    359160       11228
    359200     11230.8
    359240     11232.2
    359280     11233.3
    359320     11233.6
    359360     11236.1
    359400     11237.8
    359440     11240.2
    359480     11239.8
    359520     11241.8
    359560     11242.6
    359600     11242.3
    359640     11244.1
    359680     11245.5
    359720       11247
    359760     11248.1
    359800     11247.4
    359840     11250.5
    359880       11252
    359920     11253.5
    359960     11253.1
    360000     11255.9
    360040     11257.3
    360080     11258.4
    360120     11258.7
    360160     11261.2
    360200     11262.8
    360240     11265.2
    360280     11264.9
    360320     11266.9
    360360     11267.7
    360400     11267.3
    360440     11269.1
    360480     11270.6
    360520       11272
    360560     11273.2
    360600     11272.5
    360640     11275.6
    360680     11277.1
    360720     11278.5
    360760     11278.2
    360800     11281.1
    360840     11282.4
    360880     11283.5
    360920     11283.8
    360960     11286.3
    361000     11287.9
    361040     11290.3
    361080       11290
    361120     11291.9
    361160     11292.8
    361200     11292.4
    361240     11294.2
    361280     11295.7
    361320     11297.1
    361360     11298.3
    361400     11297.6
    361440     11300.7
    361480     11302.2
    361520     11303.6
    361560     11303.2
    361600     11306.1
    361640     11307.5
    361680     11308.5
    361720     11308.8
    361760     11311.3
    361800     11312.8
    361840     11315.3
    361880     11315.1
    361920     11316.9
    361960     11317.8
    362000     11317.4
    362040     11319.3
    362080     11320.7
    362120     11322.2
    362160     11323.3
    362200     11322.6
    362240     11325.7
    362280     11327.2
    362320     11328.6
    362360     11328.3
    362400     11331.2
    362440     11332.6
    362480     11333.6
    362520     11333.9
    362560     11336.3
    362600     11337.8
    362640     11340.4
    362680     11340.1
    362720       11342
    362760     11342.8
    362800     11342.4
    362840     11344.2
    362880     11345.8
    362920     11347.2
    362960     11348.4
    363000     11347.6
    363040     11350.8
    363080     11352.2
    363120     11353.6
    363160     11353.3
    363200     11356.2
    363240     11357.6
    363280     11358.6
    363320     11358.9
    363360     11361.3
    363400     11362.9
    363440     11365.3
    363480     11365.1
    363520       11367
    363560     11367.8
    363600     11367.4
    363640     11369.3
    363680     11370.7
    363720     11372.2
    363760     11373.3
    363800     11372.6
    363840     11375.7
    363880     11377.2
    363920     11378.6
    363960     11378.2
    364000     11381.2
    364040     11382.5
    364080     11383.5
    364120     11383.8
    364160     11386.3
    364200     11387.9
    364240     11390.3
    364280       11390
    364320       11392
    364360     11392.7
    364400     11392.3
    364440     11394.3
    364480     11395.7
    364520     11397.2
    364560     11398.3
    364600     11397.6
    364640     11400.7
    364680     11402.2
    364720     11403.5
    364760     11403.2
    364800     11406.2
    364840     11407.5
    364880     11408.5
    364920     11408.8
    364960     11411.3
    365000     11412.9
    365040     11415.2
    365080     11414.9
    365120       11417
    365160     11417.7
    365200     11417.2
    365240     11419.2
    365280     11420.7
    365320     11422.2
    365360     11423.3
    365400     11422.6
    365440     11425.6
    365480     11427.2
    365520     11428.4
    365560     11428.1
    365600     11431.2
    365640     11432.5
    365680     11433.5
    365720     11433.7
    365760     11436.3
    365800     11437.8
    365840     11440.3
    365880     11439.9
    365920       11442
    365960     11442.7
    366000     11442.3
    366040     11444.2
    366080     11445.7
    366120     11447.2
    366160     11448.3
    366200     11447.5
    366240     11450.6
    366280     11452.2
    366320     11453.3
    366360     11453.1
    366400     11456.2
    366440     11457.4
    366480     11458.4
    366520     11458.7
    366560     11461.2
    366600     11462.8
    366640     11465.3
    366680     11464.9
    366720     11466.9
    366760     11467.7
    366800     11467.3
    366840     11469.2
    366880     11470.7
    366920     11472.1
    366960     11473.3
    367000     11472.6
    367040     11475.6
    367080     11477.2
    367120     11478.3
    367160     11478.1
    367200     11481.2
    367240     11482.4
    367280     11483.4
    367320     11483.7
    367360     11486.2
    367400     11487.8
    367440     11490.2
    367480     11489.9
    367520       11492
    367560     11492.7
    367600     11492.3
    367640     11494.3
    367680     11495.7
    367720     11497.1
    367760     11498.3
    367800     11497.6
    367840     11500.6
    367880     11502.3
    367920     11503.3
    367960     11503.1
    368000     11506.2
    368040     11507.4
    368080     11508.5
    368120     11508.8
    368160     11511.3
    368200     11512.9
    368240     11515.3
    368280     11514.9
    368320       11517
    368360     11517.7
    368400     11517.3
    368440     11519.3
    368480     11520.8
    368520     11522.1
    368560     11523.4
    368600     11522.6
    368640     11525.6
    368680     11527.3
    368720     11528.3
    368760     11528.2
    368800     11531.2
    368840     11532.5
    368880     11533.5
    368920     11533.8
    368960     11536.3
    369000       11538
    369040     11540.4
    369080       11540
    369120       11542
    369160     11542.8
    369200     11542.3
    369240     11544.3
    369280     11545.7
    369320     11547.2
    369360     11548.4
    369400     11547.6
    369440     11550.6
    369480     11552.3
    369520     11553.3
    369560     11553.2
    369600     11556.2
    369640     11557.4
    369680     11558.5
    369720     11558.9
    369760     11561.3
    369800     11562.9
    369840     11565.4
    369880       11565
    369920       11567
    369960     11567.8
    370000     11567.3
    370040     11569.3
    370080     11570.7
    370120     11572.1
    370160     11573.4
    370200     11572.7
    370240     11575.6
    370280     11577.3
    370320     11578.3
    370360     11578.2
    370400     11581.2
    370440     11582.4
    370480     11583.5
    370520     11583.8
    370560     11586.3
    370600     11587.9
    370640     11590.3
    370680     11589.9
    370720       11592
    370760     11592.7
    370800     11592.2
    370840     11594.2
    370880     11595.7
    370920     11597.1
    370960     11598.4
    371000     11597.7
    371040     11600.5
    371080     11602.2
    371120     11603.2
    371160     11603.2
    371200     11606.1
    371240     11607.3
    371280     11608.6
    371320     11608.8
    371360     11611.3
    371400     11612.9
    371440     11615.3
    371480     11614.9
    371520       11617
    371560     11617.7
    371600     11617.2
    371640     11619.2
    371680     11620.6
    371720       11622
    371760     11623.3
    371800     11622.7
    371840     11625.4
    371880     11627.2
    371920     11628.2
    371960     11628.1
    372000       11631
    372040     11632.3
    372080     11633.6
    372120     11633.6
    372160     11636.3
    372200     11637.8
    372240     11640.2
    372280     11639.8
    372320     11641.9
    372360     11642.6
    372400     11642.2
    372440     11644.1
    372480     11645.5
    372520     11646.9
    372560     11648.2
    372600     11647.6
    372640     11650.3
    372680     11652.1
    372720     11653.1
    372760       11653
    372800       11656
    372840     11657.2
    372880     11658.5
    372920     11658.5
    372960     11661.3
    373000     11662.8
    373040     11665.2
    373080     11664.7
    373120     11666.9
    373160     11667.5
    373200     11667.1
    373240       11669
    373280     11670.4
    373320     11671.8
    373360     11673.2
    373400     11672.5
    373440     11675.2
    373480     11677.1
    373520       11678
    373560       11678
    373600       11681
    373640     11682.2
    373680     11683.5
    373720     11683.5
    373760     11686.2
    373800     11687.8
    373840     11690.1
    373880     11689.7
    373920     11691.8
    373960     11692.5
    374000     11692.1
    374040     11693.9
    374080     11695.4
    374120     11696.8
    374160     11698.1
    374200     11697.4
    374240     11700.2
    374280     11701.9
    374320     11702.9
    374360     11702.9
    374400     11705.9
    374440     11707.1
    374480     11708.4
    374520     11708.4
    374560     11711.1
    374600     11712.7
    374640     11715.1
    374680     11714.6
    374720     11716.7
    374760     11717.3
    374800       11717
    374840     11718.8
    374880     11720.3
    374920     11721.6
    374960       11723
    375000     11722.4
    375040     11725.1
    375080     11726.8
    375120     11727.9
    375160     11727.8
    375200     11730.9
    375240       11732
    375280     11733.4
    375320     11733.3
    375360     11736.1
    375400     11737.6
    375440     11740.1
    375480     11739.5
    375520     11741.6
    375560     11742.2
    375600     11741.9
    375640     11743.7
    375680     11745.2
    375720     11746.6
    375760     11747.9
    375800     11747.3
    375840       11750
    375880     11751.8
    375920     11752.8
    375960     11752.8
    376000     11755.8
    376040     11756.8
    376080     11758.3
    376120     11758.3
    376160       11761
    376200     11762.5
    376240       11765
    376280     11764.4
    376320     11766.6
    376360     11767.2
    376400     11766.8
    376440     11768.7
    376480     11770.2
    376520     11771.5
    376560     11772.8
    376600     11772.2
    376640       11775
    376680     11776.8
    376720     11777.8
    376760     11777.6
    376800     11780.7
    376840     11781.8
    376880     11783.2
    376920     11783.3
    376960     11785.9
    377000     11787.4
    377040     11789.9
    377080     11789.3
    377120     11791.5
    377160     11792.2
    377200     11791.7
    377240     11793.6
    377280     11795.1
    377320     11796.4
    377360     11797.8
    377400     11797.2
    377440     11799.9
    377480     11801.7
    377520     11802.7
    377560     11802.5
    377600     11805.6
    377640     11806.7
    377680     11808.1
    377720     11808.2
    377760     11810.9
    377800     11812.3
    377840     11814.8
    377880     11814.3
    377920     11816.5
    377960     11817.1
    378000     11816.6
    378040     11818.5
    378080       11820
    378120     11821.4
    378160     11822.7
    378200     11822.1
    378240     11824.9
    378280     11826.5
    378320     11827.7
    378360     11827.4
    378400     11830.5
    378440     11831.6
    378480       11833
    378520     11833.2
    378560     11835.7
    378600     11837.2
    378640     11839.7
    378680     11839.2
    378720     11841.4
    378760       11842
    378800     11841.5
    378840     11843.3
    378880     11844.9
    378920     11846.2
    378960     11847.6
    379000       11847
    379040     11849.8
    379080     11851.4
    379120     11852.5
    379160     11852.3
    379200     11855.3
    379240     11856.4
    379280     11857.8
    379320       11858
    379360     11860.5
    379400     11862.1
    379440     11864.5
    379480     11864.1
    379520     11866.2
    379560     11866.8
    379600     11866.4
    379640     11868.1
    379680     11869.8
    379720     11871.1
    379760     11872.4
    379800     11871.8
    379840     11874.7
    379880     11876.2
    379920     11877.3
    379960     11877.2
    380000     11880.2
    380040     11881.3
    380080     11882.7
    380120     11882.8
    380160     11885.4
    380200     11886.9
    380240     11889.3
    380280     11888.9
    380320       11891
    380360     11891.7
    380400     11891.3
    380440       11893
    380480     11894.6
    380520       11896
    380560     11897.3
    380600     11896.6
    380640     11899.5
    380680     11901.1
    380720     11902.2
    380760     11901.9
    380800       11905
    380840     11906.1
    380880     11907.5
    380920     11907.6
    380960     11910.3
    381000     11911.8
    381040     11914.2
    381080     11913.7
    381120     11915.8
    381160     11916.6
    381200     11916.1
    381240     11917.9
    381280     11919.4
    381320     11920.8
    381360     11922.1
    381400     11921.4
    381440     11924.3
    381480     11925.9
    381520     11927.1
    381560     11926.8
    381600     11929.8
    381640     11930.9
    381680     11932.3
    381720     11932.4
    381760     11935.2
    381800     11936.6
    381840       11939
    381880     11938.6
    381920     11940.6
    381960     11941.4
    382000       11941
    382040     11942.7
    382080     11944.2
    382120     11945.6
    382160     11946.9
    382200     11946.3
    382240     11949.1
    382280     11950.7
    382320     11951.9
    382360     11951.6
    382400     11954.6
    382440     11955.7
    382480     11957.1
    382520     11957.2
    382560     11959.9
    382600     11961.4
    382640     11963.7
    382680     11963.3
    382720     11965.4
    382760     11966.2
    382800     11965.7
    382840     11967.5
    382880       11969
    382920     11970.4
    382960     11971.7
    383000       11971
    383040     11973.9
    383080     11975.5
    383120     11976.7
    383160     11976.4
    383200     11979.4
    383240     11980.6
    383280     11981.9
    383320       11982
    383360     11984.7
    383400     11986.2
    383440     11988.5
    383480     11988.1
    383520     11990.2
    383560       11991
    383600     11990.5
    383640     11992.3
    383680     11993.8
    383720     11995.1
    383760     11996.5
    383800     11995.9
    383840     11998.7
    383880     12000.3
    383920     12001.5
    383960     12001.1
    384000     12004.2
    384040     12005.5
    384080     12006.7
    384120     12006.8
    384160     12009.4
    384200       12011
    384240     12013.3
    384280     12012.9
    384320       12015
    384360     12015.7
    384400     12015.4
    384440     12017.1
    384480     12018.6
    384520       12020
    384560     12021.3
    384600     12020.7
    384640     12023.6
    384680     12025.1
    384720     12026.3
    384760     12025.9
    384800     12029.1
    384840     12030.3
    384880     12031.5
    384920     12031.6
    384960     12034.3
    385000     12035.8
    385040     12038.2
    385080     12037.7
    385120     12039.9
    385160     12040.5
    385200     12040.2
    385240       12042
    385280     12043.5
    385320     12044.8
    385360     12046.2
    385400     12045.5
    385440     12048.5
    385480     12049.9
    385520     12051.1
    385560     12050.7
    385600     12053.9
    385640     12055.2
    385680     12056.3
    385720     12056.4
    385760     12059.1
    385800     12060.7
    385840       12063
    385880     12062.6
    385920     12064.7
    385960     12065.4
    386000     12064.9
    386040     12066.8
    386080     12068.3
    386120     12069.6
    386160       12071
    386200     12070.3
    386240     12073.3
    386280     12074.8
    386320     12075.9
    386360     12075.5
    386400     12078.8
    386440       12080
    386480     12081.1
    386520     12081.3
    386560     12083.9
    386600     12085.6
    386640     12087.9
    386680     12087.5
    386720     12089.6
    386760     12090.2
    386800     12089.8
    386840     12091.7
    386880     12093.2
    386920     12094.4
    386960     12095.8
    387000     12095.2
    387040     12098.2
    387080     12099.5
    387120     12100.8
    387160     12100.4
    387200     12103.6
    387240     12104.9
    387280       12106
    387320     12106.1
    387360     12108.7
    387400     12110.5
    387440     12112.7
    387480     12112.3
    387520     12114.4
    387560       12115
    387600     12114.7
    387640     12116.5
    387680     12118.1
    387720     12119.2
    387760     12120.7
    387800     12120.1
    387840       12123
    387880     12124.4
    387920     12125.6
    387960     12125.2
    388000     12128.5
    388040     12129.8
    388080     12130.8
    388120       12131
    388160     12133.5
    388200     12135.3
    388240     12137.5
    388280     12137.1
    388320     12139.2
    388360     12139.9
    388400     12139.5
    388440     12141.3
    388480     12142.9
    388520       12144
    388560     12145.5
    388600     12144.9
    388640     12147.9
    388680     12149.2
    388720     12150.4
    388760       12150
    388800     12153.3
    388840     12154.6
    388880     12155.7
    388920     12155.9
    388960     12158.3
    389000     12160.1
    389040     12162.3
    389080       12162
    389120     12164.1
    389160     12164.7
    389200     12164.4
    389240     12166.2
    389280     12167.7
    389320     12168.8
    389360     12170.3
    389400     12169.7
    389440     12172.7
    389480     12174.1
    389520     12175.2
    389560     12174.8
    389600     12178.2
    389640     12179.4
    389680     12180.5
    389720     12180.7
    389760     12183.1
    389800     12184.9
    389840     12187.1
    389880     12186.8
    389920     12188.8
    389960     12189.5
    390000     12189.2
    390040     12191.1
    390080     12192.5
    390120     12193.6
    390160     12195.2
    390200     12194.5
    390240     12197.6
    390280     12198.9
    390320       12200
    390360     12199.6
    390400     12202.9
    390440     12204.2
    390480     12205.3
    390520     12205.6
    390560     12207.9
    390600     12209.7
    390640     12211.9
    390680     12211.6
    390720     12213.7
    390760     12214.3
    390800       12214
    390840     12215.9
    390880     12217.4
    390920     12218.5
    390960       12220
    391000     12219.4
    391040     12222.4
    391080     12223.7
    391120     12224.8
    391160     12224.5
    391200     12227.7
    391240       12229
    391280     12230.1
    391320     12230.4
    391360     12232.7
    391400     12234.5
    391440     12236.7
    391480     12236.4
    391520     12238.4
    391560     12239.1
    391600     12238.8
    391640     12240.7
    391680     12242.1
    391720     12243.3
    391760     12244.8
    391800     12244.2
    391840     12247.1
    391880     12248.5
    391920     12249.6
    391960     12249.2
    392000     12252.5
    392040     12253.9
    392080     12254.9
    392120     12255.2
    392160     12257.5
    392200     12259.3
    392240     12261.5
    392280     12261.1
    392320     12263.2
    392360     12263.9
    392400     12263.7
    392440     12265.5
    392480     12266.9
    392520     12268.2
    392560     12269.6
    392600     12268.9
    392640     12271.9
    392680     12273.3
    392720     12274.4
    392760       12274
    392800     12277.3
    392840     12278.6
    392880     12279.7
    392920       12280
    392960     12282.3
    393000     12284.1
    393040     12286.3
    393080     12285.9
    393120       12288
    393160     12288.6
    393200     12288.4
    393240     12290.3
    393280     12291.7
    393320       12293
    393360     12294.4
    393400     12293.7
    393440     12296.7
    393480     12298.1
    393520     12299.2
    393560     12298.8
    393600     12302.2
    393640     12303.4
    393680     12304.4
    393720     12304.8
    393760     12307.1
    393800     12308.9
    393840     12311.2
    393880     12310.6
    393920     12312.8
    393960     12313.4
    394000     12313.3
    394040     12315.1
    394080     12316.5
    394120     12317.7
    394160     12319.2
    394200     12318.5
    394240     12321.4
    394280     12322.8
    394320       12324
    394360     12323.6
    394400       12327
    394440     12328.3
    394480     12329.3
    394520     12329.6
    394560     12331.8
    394600     12333.7
    394640       12336
    394680     12335.5
    394720     12337.7
    394760     12338.3
    394800     12338.1
    394840       12340
    394880     12341.3
    394920     12342.6
    394960       12344
    395000     12343.3
    395040     12346.3
    395080     12347.7
    395120     12348.9
    395160     12348.4
    395200     12351.8
    395240     12353.1
    395280     12354.1
    395320     12354.4
    395360     12356.6
    395400     12358.5
    395440     12360.9
    395480     12360.4
    395520     12362.5
    395560     12363.1
    395600       12363
    395640     12364.8
    395680       12366
    395720     12367.5
    395760     12368.7
    395800     12368.1
    395840     12371.1
    395880     12372.5
    395920     12373.7
    395960     12373.2
    396000     12376.7
    396040     12377.9
    396080     12378.9
    396120     12379.2
    396160     12381.3
    396200     12383.4
    396240     12385.6
    396280     12385.2
    396320     12387.2
    396360     12387.9
    396400     12387.8
    396440     12389.6
    396480     12390.9
    396520     12392.3
    396560     12393.6
    396600     12392.8
    396640       12396
    396680     12397.2
    396720     12398.5
    396760       12398
    396800     12401.5
    396840     12402.7
    396880     12403.6
    396920       12404
    396960     12406.1
    397000     12408.2
    397040     12410.4
    397080       12410
    397120     12411.9
    397160     12412.6
    397200     12412.6
    397240     12414.3
    397280     12415.7
    397320     12417.1
    397360     12418.4
    397400     12417.5
    397440     12420.8
    397480       12422
    397520     12423.3
    397560     12422.8
    397600     12426.3
    397640     12427.5
    397680     12428.4
    397720     12428.7
    397760     12430.9
    397800     12432.9
    397840     12435.3
    397880     12434.7
    397920     12436.8
    397960     12437.4
    398000     12437.4
    398040     12439.1
    398080     12440.5
    398120     12441.8
    398160     12443.2
    398200     12442.3
    398240     12445.6
    398280     12446.8
    398320     12448.1
    398360     12447.6
    398400     12451.1
    398440     12452.2
    398480     12453.2
    398520     12453.5
    398560     12455.7
    398600     12457.7
    398640     12460.1
    398680     12459.5
    398720     12461.6
    398760     12462.2
    398800     12462.2
    398840     12463.8
    398880     12465.2
    398920     12466.6
    398960     12467.9
    399000     12467.1
    399040     12470.3
    399080     12471.6
    399120     12472.9
    399160     12472.3
    399200     12475.9
    399240       12477
    399280       12478
    399320     12478.4
    399360     12480.5
    399400     12482.5
    399440       12485
    399480     12484.3
    399520     12486.3
    399560       12487
    399600       12487
    399640     12488.6
    399680       12490
    399720     12491.3
    399760     12492.7
    399800     12491.9
    399840     12495.2
    399880     12496.3
    399920     12497.7
    399960     12497.1
    400000     12500.7
    400040     12501.9
    400080     12502.9
    400120     12503.1
    400160     12505.3
    400200     12507.3
    400240     12509.8
    400280       12509
    400320     12511.2
    400360     12511.9
    400400     12511.8
    400440     12513.4
    400480     12514.7
    400520     12516.2
    400560     12517.5
    400600     12516.7
    400640       12520
    400680     12521.2
    400720     12522.5
    400760     12521.9
    400800     12525.5
    400840     12526.7
    400880     12527.7
    400920     12527.9
    400960     12530.1
    401000     12532.1
    401040     12534.6
    401080     12533.8
    401120       12536
    401160     12536.7
    401200     12536.6
    401240     12538.2
    401280     12539.5
    401320       12541
    401360     12542.3
    401400     12541.5
    401440     12544.8
    401480     12545.9
    401520     12547.2
    401560     12546.7
    401600     12550.3
    401640     12551.6
    401680     12552.5
    401720     12552.8
    401760     12554.9
    401800     12556.9
    401840     12559.5
    401880     12558.6
    401920     12560.8
    401960     12561.5
    402000     12561.4
    402040       12563
    402080     12564.3
    402120     12565.8
    402160     12567.1
    402200     12566.3
    402240     12569.6
    402280     12570.8
    402320       12572
    402360     12571.6
    402400     12575.2
    402440     12576.4
    402480     12577.4
    402520     12577.7
    402560     12579.7
    402600     12581.7
    402640     12584.3
    402680     12583.5
    402720     12585.7
    402760     12586.4
    402800     12586.3
    402840     12587.8
    402880     12589.2
    402920     12590.6
    402960       12592
    403000     12591.2
    403040     12594.4
    403080     12595.7
    403120     12596.8
    403160     12596.4
    403200       12600
    403240     12601.3
    403280     12602.2
    403320     12602.5
    403360     12604.5
    403400     12606.5
    403440     12609.2
    403480     12608.3
    403520     12610.5
    403560     12611.3
    403600     12611.1
    403640     12612.7
    403680     12614.1
    403720     12615.4
    403760     12616.8
    403800       12616
    403840     12619.2
    403880     12620.5
    403920     12621.7
    403960     12621.2
    404000     12624.9
    404040     12626.1
    404080       12627
    404120     12627.4
    404160     12629.4
    404200     12631.4
    404240     12634.1
    404280     12633.2
    404320     12635.4
    404360     12636.1
    404400       12636
    404440     12637.5
    404480     12638.9
    404520     12640.3
    404560     12641.7
    404600     12640.8
    404640     12644.1
    404680     12645.5
    404720     12646.5
    404760     12646.1
    404800     12649.8
    404840       12651
    404880     12651.9
    404920     12652.3
    404960     12654.2
    405000     12656.3
    405040       12659
    405080       12658
    405120     12660.3
    405160       12661
    405200     12660.8
    405240     12662.3
    405280     12663.8
    405320     12665.1
    405360     12666.5
    405400     12665.7
    405440     12668.9
    405480     12670.3
    405520     12671.4
    405560       12671
    405600     12674.7
    405640     12675.8
    405680     12676.7
    405720     12677.1
    405760       12679
    405800     12681.2
    405840     12683.9
    405880     12682.8
    405920       12685
    405960     12685.8
    406000     12685.6
    406040     12687.1
    406080     12688.7
    406120     12689.9
    406160     12691.3
    406200     12690.5
    406240     12693.7
    406280     12695.2
    406320     12696.2
    406360     12695.8
    406400     12699.5
    406440     12700.6
    406480     12701.4
    406520     12701.9
    406560     12703.7
    406600     12705.9
    406640     12708.6
    406680     12707.5
    406720     12709.8
    406760     12710.5
    406800     12710.3
    406840     12711.9
    406880     12713.4
    406920     12714.7
    406960     12716.1
    407000     12715.2
    407040     12718.5
    407080     12719.9
    407120     12720.9
    407160     12720.6
    407200     12724.2
    407240     12725.4
    407280     12726.1
    407320     12726.5
    407360     12728.5
    407400     12730.7
    407440     12733.4
    407480     12732.3
    407520     12734.5
    407560     12735.3
    407600       12735
    407640     12736.6
    407680     12738.2
    407720     12739.4
    407760     12740.8
    407800     12739.9
    407840     12743.2
    407880     12744.5
    407920     12745.7
    407960     12745.3
    408000       12749
    408040     12750.1
    408080     12750.8
    408120     12751.3
    408160     12753.2
    408200     12755.5
    408240       12758
    408280       12757
    408320     12759.2
    408360       12760
    408400     12759.7
    408440     12761.3
    408480     12762.9
    408520     12764.2
    408560     12765.5
    408600     12764.6
    408640     12767.9
    408680     12769.2
    408720     12770.4
    408760     12770.1
    408800     12773.7
    408840     12774.8
    408880     12775.6
    408920       12776
    408960     12777.9
    409000     12780.2
    409040     12782.8
    409080     12781.7
    409120     12783.9
    409160     12784.6
    409200     12784.4
    409240       12786
    409280     12787.6
    409320     12788.9
    409360     12790.1
    409400     12789.3
    409440     12792.6
    409480     12793.9
    409520     12795.1
    409560     12794.7
    409600     12798.5
    409640     12799.5
    409680     12800.3
    409720     12800.8
    409760     12802.7
    409800     12804.9
    409840     12807.5
    409880     12806.5
    409920     12808.6
    409960     12809.4
    410000     12809.1
    410040     12810.7
    410080     12812.4
    410120     12813.6
    410160     12814.8
    410200       12814
    410240     12817.4
    410280     12818.7
    410320     12819.8
    410360     12819.4
    410400     12823.1
    410440     12824.3
    410480       12825
    410520     12825.5
    410560     12827.5
    410600     12829.7
    410640     12832.3
    410680     12831.2
    410720     12833.3
    410760     12834.1
    410800     12833.9
    410840     12835.4
    410880     12837.2
    410920     12838.4
    410960     12839.6
    411000     12838.8
    411040     12842.1
    411080     12843.5
    411120     12844.6
    411160     12844.2
    411200       12848
    411240     12849.1
    411280     12849.8
    411320     12850.4
    411360     12852.3
    411400     12854.6
    411440     12857.1
    411480       12856
    411520     12858.1
    411560     12858.9
    411600     12858.7
    411640     12860.1
    411680     12861.9
    411720     12863.1
    411760     12864.4
    411800     12863.6
    411840     12866.9
    411880     12868.2
    411920     12869.3
    411960     12868.9
    412000     12872.8
    412040     12873.9
    412080     12874.6
    412120     12875.2
    412160     12877.1
    412200     12879.4
    412240     12881.9
    412280     12880.8
    412320     12882.9
    412360     12883.7
    412400     12883.5
    412440     12884.9
    412480     12886.7
    412520     12887.8
    412560     12889.2
    412600     12888.5
    412640     12891.7
    412680       12893
    412720     12894.1
    412760     12893.8
    412800     12897.5
    412840     12898.7
    412880     12899.5
    412920       12900
    412960     12901.9
    413000     12904.2
    413040     12906.7
    413080     12905.6
    413120     12907.8
    413160     12908.6
    413200     12908.3
    413240     12909.7
    413280     12911.5
    413320     12912.6
    413360       12914
    413400     12913.2
    413440     12916.5
    413480     12917.8
    413520     12918.9
    413560     12918.6
    413600     12922.3
    413640     12923.5
    413680     12924.3
    413720     12924.7
    413760     12926.7
    413800     12928.9
    413840     12931.5
    413880     12930.3
    413920     12932.6
    413960     12933.4
    414000     12933.1
    414040     12934.4
    414080     12936.3
    414120     12937.4
    414160     12938.8
    414200       12938
    414240     12941.2
    414280     12942.6
    414320     12943.7
    414360     12943.4
    414400     12947.1
    414440     12948.2
    414480     12948.9
    414520     12949.5
    414560     12951.5
    414600     12953.7
    414640     12956.2
    414680     12955.1
    414720     12957.3
    414760     12958.1
    414800     12957.8
    414840     12959.2
    414880       12961
    414920     12962.2
    414960     12963.5
    415000     12962.8
    415040       12966
    415080     12967.3
    415120     12968.4
    415160     12968.2
    415200     12971.8
    415240       12973
    415280     12973.7
    415320     12974.1
    415360     12976.2
    415400     12978.4
    415440     12980.9
    415480     12979.8
    415520     12982.1
    415560     12982.9
    415600     12982.6
    415640     12983.9
    415680     12985.7
    415720     12986.9
    415760     12988.2
    415800     12987.5
    415840     12990.7
    415880     12992.1
    415920     12993.1
    415960     12992.9
    416000     12996.5
    416040     12997.8
    416080     12998.4
    416120     12998.9
    416160     13000.9
    416200     13003.3
    416240     13005.6
    416280     13004.5
    416320     13006.9
    416360     13007.7
    416400     13007.4
    416440     13008.8
    416480     13010.5
    416520     13011.8
    416560       13013
    416600     13012.3
    416640     13015.6
    416680       13017
    416720       13018
    416760     13017.7
    416800     13021.2
    416840     13022.6
    416880     13023.3
    416920     13023.7
    416960     13025.7
    417000     13028.1
    417040     13030.4
    417080     13029.3
    417120     13031.6
    417160     13032.4
    417200     13032.3
    417240     13033.7
    417280     13035.3
    417320     13036.7
    417360     13037.9
    417400     13037.1
    417440     13040.3
    417480     13041.8
    417520     13042.8
    417560     13042.6
    417600     13046.1
    417640     13047.4
    417680     13048.1
    417720     13048.5
    417760     13050.5
    417800       13053
    417840     13055.3
    417880     13054.2
    417920     13056.5
    417960     13057.2
    418000     13057.2
    418040     13058.4
    418080     13060.1
    418120     13061.5
    418160     13062.6
    418200     13061.9
    418240     13065.1
    418280     13066.6
    418320     13067.6
    418360     13067.4
    418400       13071
    418440     13072.3
    418480     13072.9
    418520     13073.3
    418560     13075.3
    418600     13077.8
    418640     13080.1
    418680     13079.1
    418720     13081.3
    418760     13082.1
    418800       13082
    418840     13083.3
    418880       13085
    418920     13086.4
    418960     13087.4
    419000     13086.8
    419040       13090
    419080     13091.5
    419120     13092.4
    419160     13092.3
    419200     13095.8
    419240     13097.2
    419280     13097.7
    419320     13098.2
    419360     13100.2
    419400     13102.7
    419440       13105
    419480     13103.9
    419520     13106.2
    419560       13107
    419600     13106.9
    419640     13108.1
    419680     13109.8
    419720     13111.2
    419760     13112.4
    419800     13111.7
    419840     13114.9
    419880     13116.4
    419920     13117.3
    419960     13117.1
    420000     13120.8
    420040     13122.1
    420080     13122.7
    420120     13123.1
    420160     13125.1
    420200     13127.5
    420240     13129.8
    420280     13128.8
    420320       13131
    420360     13131.9
    420400     13131.8
    420440     13133.1
    420480     13134.7
    420520     13136.1
    420560     13137.3
    420600     13136.5
    420640     13139.7
    420680     13141.3
    420720     13142.2
    420760       13142
    420800     13145.7
    420840     13146.9
    420880     13147.6
    420920       13148
    420960     13149.9
    421000     13152.4
    421040     13154.6
    421080     13153.7
    421120     13155.9
    421160     13156.8
    421200     13156.7
    421240     13157.9
    421280     13159.6
    421320     13160.9
    421360     13162.2
    421400     13161.3
    421440     13164.5
    421480     13166.3
    421520     13167.1
    421560     13166.9
    421600     13170.6
    421640     13171.9
    421680     13172.4
    421720       13173
    421760     13174.8
    421800     13177.3
    421840     13179.5
    421880     13178.6
    421920     13180.7
    421960     13181.6
    422000     13181.7
    422040     13182.8
    422080     13184.5
    422120     13185.7
    422160       13187
    422200     13186.2
    422240     13189.4
    422280     13191.1
    422320       13192
    422360     13191.8
    422400     13195.5
    422440     13196.8
    422480     13197.3
    422520     13197.9
    422560     13199.7
    422600     13202.3
    422640     13204.5
    422680     13203.6
    422720     13205.6
    422760     13206.5
    422800     13206.6
    422840     13207.8
    422880     13209.4
    422920     13210.7
    422960       13212
    423000     13211.1
    423040     13214.4
    423080     13216.1
    423120       13217
    423160     13216.7
    423200     13220.5
    423240     13221.9
    423280     13222.4
    423320     13222.8
    423360     13224.8
    423400     13227.2
    423440     13229.5
    423480     13228.5
    423520     13230.6
    423560     13231.5
    423600     13231.6
    423640     13232.7
    423680     13234.4
    423720     13235.7
    423760       13237
    423800     13236.1
    423840     13239.3
    423880     13241.1
    423920     13241.9
    423960     13241.7
    424000     13245.5
    424040     13246.8
    424080     13247.3
    424120     13247.8
    424160     13249.7
    424200     13252.2
    424240     13254.4
    424280     13253.5
    424320     13255.5
    424360     13256.4
    424400     13256.5
    424440     13257.6
    424480     13259.4
    424520     13260.7
    424560     13261.9
    424600     13261.1
    424640     13264.3
    424680       13266
    424720     13266.9
    424760     13266.6
    424800     13270.4
    424840     13271.7
    424880     13272.3
    424920     13272.8
    424960     13274.8
    425000     13277.1
    425040     13279.4
    425080     13278.4
    425120     13280.4
    425160     13281.3
    425200     13281.5
    425240     13282.6
    425280     13284.3
    425320     13285.7
    425360     13286.8
    425400       13286
    425440     13289.2
    425480     13290.9
    425520     13291.9
    425560     13291.6
    425600     13295.4
    425640     13296.7
    425680     13297.2
    425720     13297.8
    425760     13299.6
    425800       13302
    425840     13304.4
    425880     13303.4
    425920     13305.3
    425960     13306.2
    426000     13306.4
    426040     13307.5
    426080     13309.3
    426120     13310.7
    426160     13311.8
    426200       13311
    426240     13314.2
    426280     13315.9
    426320     13316.9
    426360     13316.6
    426400     13320.4
    426440     13321.6
    426480     13322.2
    426520     13322.8
    426560     13324.7
    426600     13327.1
    426640     13329.4
    426680     13328.3
    426720     13330.3
    426760     13331.2
    426800     13331.4
    426840     13332.4
    426880     13334.3
    426920     13335.7
    426960     13336.8
    427000       13336
    427040     13339.2
    427080     13340.9
    427120     13341.8
    427160     13341.6
    427200     13345.4
    427240     13346.6
    427280     13347.2
    427320     13347.7
    427360     13349.7
    427400       13352
    427440     13354.3
    427480     13353.3
    427520     13355.3
    427560     13356.2
    427600     13356.4
    427640     13357.4
    427680     13359.3
    427720     13360.6
    427760     13361.7
    427800     13360.9
    427840     13364.2
    427880     13365.9
    427920     13366.8
    427960     13366.6
    428000     13370.3
    428040     13371.6
    428080     13372.3
    428120     13372.8
    428160     13374.7
    428200       13377
    428240     13379.3
    428280     13378.4
    428320     13380.3
    428360     13381.1
    428400     13381.4
    428440     13382.4
    428480     13384.3
    428520     13385.6
    428560     13386.8
    428600     13385.9
    428640     13389.3
    428680     13390.9
    428720     13391.8
    428760     13391.6
    428800     13395.4
    428840     13396.6
    428880     13397.3
    428920     13397.7
    428960     13399.7
    429000       13402
    429040     13404.4
    429080     13403.3
    429120     13405.4
    429160     13406.2
    429200     13406.5
    429240     13407.5
    429280     13409.4
    429320     13410.6
    429360     13411.8
    429400       13411
    429440     13414.4
    429480       13416
    429520     13416.9
    429560     13416.7
    429600     13420.5
    429640     13421.7
    429680     13422.3
    429720     13422.9
    429760     13424.7
    429800     13427.1
    429840     13429.4
    429880     13428.4
    429920     13430.5
    429960     13431.2
    430000     13431.5
    430040     13432.5
    430080     13434.4
    430120     13435.6
    430160     13436.8
    430200       13436
    430240     13439.4
    430280     13441.1
    430320     13441.9
    430360     13441.8
    430400     13445.5
    430440     13446.7
    430480     13447.3
    430520     13447.9
    430560     13449.8
    430600     13452.1
    430640     13454.5
    430680     13453.5
    430720     13455.5
    430760     13456.3
    430800     13456.5
    430840     13457.5
    430880     13459.4
    430920     13460.8
    430960     13461.8
    431000     13461.1
    431040     13464.4
    431080     13466.1
    431120     13466.9
    431160     13466.8
    431200     13470.5
    431240     13471.7
    431280     13472.3
    431320       13473
    431360     13474.9
    431400     13477.2
    431440     13479.6
    431480     13478.5
    431520     13480.5
    431560     13481.4
    431600     13481.5
    431640     13482.5
    431680     13484.5
    431720     13485.9
    431760     13486.8
    431800     13486.1
    431840     13489.3
    431880     13491.1
    431920     13491.9
    431960     13491.8
    432000     13495.6
    432040     13496.8
    432080     13497.4
    432120       13498
    432160     13499.9
    432200     13502.2
    432240     13504.6
    432280     13503.5
    432320     13505.6
    432360     13506.5
    432400     13506.6
    432440     13507.6
    432480     13509.5
    432520     13510.9
    432560     13511.9
    432600     13511.2
    432640     13514.3
    432680     13516.2
    432720       13517
    432760     13516.9
    432800     13520.7
    432840       13522
    432880     13522.4
    432920     13523.1
    432960       13525
    433000     13527.3
    433040     13529.7
    433080     13528.6
    433120     13530.8
    433160     13531.8
    433200     13531.7
    433240     13532.7
    433280     13534.6
    433320       13536
    433360     13537.1
    433400     13536.4
    433440     13539.5
    433480     13541.3
    433520     13542.1
    433560       13542
    433600     13545.8
    433640     13547.1
    433680     13547.6
    433720     13548.2
    433760     13550.1
    433800     13552.4
    433840     13554.9
    433880     13553.8
    433920       13556
    433960     13556.9
    434000     13556.9
    434040     13557.8
    434080     13559.7
    434120     13561.2
    434160     13562.2
    434200     13561.6
    434240     13564.6
    434280     13566.5
    434320     13567.3
    434360     13567.2
    434400       13571
    434440     13572.3
    434480     13572.7
    434520     13573.4
    434560     13575.3
    434600     13577.5
    434640     13580.1
    434680       13579
    434720     13581.2
    434760     13582.1
    434800       13582
    434840       13583
    434880       13585
    434920     13586.3
    434960     13587.4
    435000     13586.7
    435040     13589.8
    435080     13591.6
    435120     13592.5
    435160     13592.4
    435200     13596.1
    435240     13597.6
    435280     13597.9
    435320     13598.5
    435360     13600.5
    435400     13602.7
    435440     13605.2
    435480     13604.2
    435520     13606.4
    435560     13607.3
    435600     13607.2
    435640     13608.2
    435680     13610.2
    435720     13611.5
    435760     13612.5
    435800     13611.9
    435840     13615.1
    435880     13616.7
    435920     13617.5
    435960     13617.5
    436000     13621.2
    436040     13622.7
    436080       13623
    436120     13623.7
    436160     13625.6
    436200     13627.8
    436240     13630.3
    436280     13629.4
    436320     13631.5
    436360     13632.4
    436400     13632.4
    436440     13633.4
    436480     13635.4
    436520     13636.8
    436560     13637.7
    436600       13637
    436640     13640.2
    436680     13641.9
    436720     13642.7
    436760     13642.7
    436800     13646.4
    436840     13647.9
    436880     13648.2
    436920     13648.9
    436960     13650.8
    437000     13653.1
    437040     13655.6
    437080     13654.5
    437120     13656.6
    437160     13657.6
    437200     13657.6
    437240     13658.6
    437280     13660.7
    437320     13661.9
    437360     13662.8
    437400     13662.1
    437440     13665.4
    437480     13667.2
    437520     13667.9
    437560     13667.9
    437600     13671.6
    437640     13673.2
    437680     13673.5
    437720       13674
    437760       13676
    437800     13678.2
    437840     13680.8
    437880     13679.8
    437920     13681.8
    437960     13682.8
    438000     13682.8
    438040     13683.8
    438080     13685.9
    438120     13686.9
    438160       13688
    438200     13687.3
    438240     13690.5
    438280     13692.4
    438320       13693
    438360     13693.1
    438400     13696.8
    438440     13698.3
    438480     13698.6
    438520     13699.2
    438560     13701.1
    438600     13703.3
    438640     13705.9
    438680     13704.9
    438720       13707
    438760       13708
    438800     13707.9
    438840     13708.9
    438880       13711
    438920     13712.1
    438960     13713.2
    439000     13712.4
    439040     13715.7
    439080     13717.5
    439120     13718.2
    439160     13718.2
    439200     13721.8
    439240     13723.4
    439280     13723.8
    439320     13724.4
    439360     13726.3
    439400     13728.5
    439440     13731.1
    439480     13730.1
    439520     13732.1
    439560     13733.1
    439600     13733.1
    439640     13734.1
    439680     13736.2
    439720     13737.3
    439760     13738.3
    439800     13737.6
    439840     13740.8
    439880     13742.7
    439920     13743.4
    439960     13743.3
    440000       13747
    440040     13748.6
    440080       13749
    440120     13749.6
    440160     13751.5
    440200     13753.6
    440240     13756.2
    440280     13755.3
    440320     13757.3
    440360     13758.3
    440400     13758.3
    440440     13759.3
    440480     13761.4
    440520     13762.4
    440560     13763.5
    440600     13762.7
    440640       13766
    440680     13767.8
    440720     13768.5
    440760     13768.5
    440800     13772.1
    440840     13773.8
    440880     13774.2
    440920     13774.8
    440960     13776.5
    441000     13778.7
    441040     13781.4
    441080     13780.5
    441120     13782.4
    441160     13783.5
    441200     13783.5
    441240     13784.3
    441280     13786.5
    441320     13787.5
    441360     13788.6
    441400     13787.8
    441440     13791.1
    441480       13793
    441520     13793.6
    441560     13793.6
    441600     13797.3
    441640     13798.9
    441680     13799.3
    441720       13800
    441760     13801.7
    441800     13803.8
    441840     13806.6
    441880     13805.6
    441920     13807.6
    441960     13808.7
    442000     13808.7
    442040     13809.6
    442080     13811.7
    442120     13812.6
    442160     13813.7
    442200       13813
    442240     13816.2
    442280     13818.2
    442320     13818.8
    442360     13818.8
    442400     13822.5
    442440       13824
    442480     13824.5
    442520     13825.3
    442560     13826.9
    442600       13829
    442640     13831.8
    442680     13830.7
    442720     13832.8
    442760     13833.8
    442800     13833.8
    442840     13834.8
    442880     13836.9
    442920     13837.8
    442960     13838.8
    443000     13838.1
    443040     13841.4
    443080     13843.4
    443120       13844
    443160       13844
    443200     13847.6
    443240     13849.3
    443280     13849.7
    443320     13850.5
    443360     13852.2
    443400     13854.2
    443440       13857
    443480       13856
    443520     13858.1
    443560     13859.1
    443600       13859
    443640     13859.9
    443680     13862.1
    443720       13863
    443760       13864
    443800     13863.3
    443840     13866.6
    443880     13868.5
    443920     13869.3
    443960     13869.2
    444000     13872.8
    444040     13874.5
    444080     13874.9
    444120     13875.7
    444160     13877.4
    444200     13879.5
    444240     13882.2
    444280     13881.1
    444320     13883.4
    444360     13884.3
    444400     13884.2
    444440     13885.2
    444480     13887.4
    444520     13888.1
    444560     13889.3
    444600     13888.5
    444640     13891.8
    444680     13893.8
    444720     13894.5
    444760     13894.4
    444800       13898
    444840     13899.6
    444880     13900.2
    444920     13900.9
    444960     13902.7
    445000     13904.6
    445040     13907.5
    445080     13906.3
    445120     13908.6
    445160     13909.5
    445200     13909.4
    445240     13910.4
    445280     13912.6
    445320     13913.3
    445360     13914.5
    445400     13913.7
    445440     13916.9
    445480     13919.1
    445520     13919.7
    445560     13919.6
    445600     13923.2
    445640     13924.7
    445680     13925.3
    445720     13926.1
    445760     13927.8
    445800     13929.8
    445840     13932.6
    445880     13931.5
    445920     13933.8
    445960     13934.7
    446000     13934.6
    446040     13935.6
    446080     13937.7
    446120     13938.5
    446160     13939.6
    446200     13938.9
    446240     13942.2
    446280     13944.2
    446320     13944.9
    446360     13944.8
    446400     13948.5
    446440     13949.9
    446480     13950.5
    446520     13951.3
    446560     13952.9
    446600     13954.9
    446640     13957.7
    446680     13956.6
    446720     13958.9
    446760     13959.9
    446800     13959.8
    446840     13960.8
    446880     13962.9
    446920     13963.7
    446960     13964.9
    447000       13964
    447040     13967.4
    447080     13969.4
    447120     13970.1
    447160       13970
    447200     13973.6
    447240     13975.1
    447280     13975.7
    447320     13976.5
    447360     13978.1
    447400       13980
    447440     13982.9
    447480     13981.7
    447520     13984.1
    447560     13985.1
    447600       13985
    447640     13985.9
    447680     13988.1
    447720     13988.8
    447760       13990
    447800     13989.3
    447840     13992.5
    447880     13994.6
    447920     13995.3
    447960     13995.1
    448000     13998.7
    448040     14000.3
    448080     14000.9
    448120     14001.7
    448160     14003.3
    448200     14005.2
    448240       14008
    448280     14006.9
    448320     14009.3
    448360     14010.2
    448400     14010.1
    448440       14011
    448480     14013.2
    448520       14014
    448560     14015.2
    448600     14014.6
    448640     14017.8
    448680     14019.7
    448720     14020.4
    448760     14020.3
    448800     14023.9
    448840     14025.5
    448880     14026.1
    448920     14026.9
    448960     14028.5
    449000     14030.5
    449040     14033.2
    449080     14032.1
    449120     14034.5
    449160     14035.5
    449200     14035.4
    449240     14036.2
    449280     14038.6
    449320     14039.2
    449360     14040.4
    449400     14039.9
    449440     14042.9
    449480     14044.9
    449520     14045.6
    449560     14045.6
    449600     14049.2
    449640     14050.7
    449680     14051.2
    449720       14052
    449760     14053.6
    449800     14055.7
    449840     14058.4
    449880     14057.3
    449920     14059.6
    449960     14060.7
    450000     14060.6
    450040     14061.4
    450080     14063.7
    450120     14064.3
    450160     14065.6
    450200     14065.1
    450240     14068.1
    450280       14070
    450320     14070.8
    450360     14070.7
    450400     14074.4
    450440     14075.9
    450480     14076.5
    450520     14077.2
    450560     14078.9
    450600     14080.9
    450640     14083.7
    450680     14082.5
    450720     14084.8
    450760     14085.9
    450800     14085.8
    450840     14086.6
    450880     14088.9
    450920     14089.6
    450960     14090.8
    451000     14090.3
    451040     14093.3
    451080     14095.2
    451120     14096.1
    451160       14096
    451200     14099.5
    451240       14101
    451280     14101.7
    451320     14102.4
    451360     14104.2
    451400       14106
    451440       14109
    451480     14107.7
    451520     14110.1
    451560     14111.1
    451600     14111.1
    451640     14111.8
    451680       14114
    451720     14114.7
    451760     14116.1
    451800     14115.5
    451840     14118.4
    451880     14120.4
    451920     14121.3
    451960     14121.2
    452000     14124.8
    452040     14126.2
    452080     14126.9
    452120     14127.6
    452160     14129.4
    452200     14131.3
    452240     14134.2
    452280     14132.9
    452320     14135.3
    452360     14136.3
    452400     14136.3
    452440     14137.1
    452480     14139.3
    452520       14140
    452560     14141.3
    452600     14140.8
    452640     14143.6
    452680     14145.7
    452720     14146.5
    452760     14146.5
    452800       14150
    452840     14151.5
    452880     14152.2
    452920     14152.9
    452960     14154.7
    453000     14156.5
    453040     14159.5
    453080       14158
    453120     14160.6
    453160     14161.5
    453200     14161.5
    453240     14162.4
    453280     14164.5
    453320     14165.2
    453360     14166.6
    453400     14166.1
    453440     14168.8
    453480       14171
    453520     14171.8
    453560     14171.8
    453600     14175.4
    453640     14176.8
    453680     14177.5
    453720     14178.2
    453760       14180
    453800     14181.8
    453840     14184.8
    453880     14183.3
    453920     14185.9
    453960     14186.8
    454000     14186.8
    454040     14187.7
    454080     14189.8
    454120     14190.6
    454160     14191.8
    454200     14191.4
    454240     14194.1
    454280     14196.3
    454320     14197.1
    454360     14197.1
    454400     14200.6
    454440     14202.1
    454480     14202.8
    454520     14203.5
    454560     14205.3
    454600     14207.1
    454640     14210.1
    454680     14208.5
    454720     14211.3
    454760       14212
    454800       14212
    454840     14212.9
    454880     14215.2
    454920     14215.8
    454960     14217.1
    455000     14216.5
    455040     14219.3
    455080     14221.5
    455120     14222.3
    455160     14222.3
    455200     14225.9
    455240     14227.3
    455280       14228
    455320     14228.7
    455360     14230.6
    455400     14232.4
    455440     14235.3
    455480     14233.8
    455520     14236.6
    455560     14237.2
    455600     14237.2
    455640     14238.2
    455680     14240.5
    455720     14241.1
    455760     14242.4
    455800     14241.8
    455840     14244.6
    455880     14246.8
    455920     14247.5
    455960     14247.6
    456000     14251.2
    456040     14252.6
    456080     14253.3
    456120     14253.9
    456160       14256
    456200     14257.8
    456240     14260.6
    456280     14259.1
    456320     14261.9
    456360     14262.5
    456400     14262.6
    456440     14263.5
    456480     14265.8
    456520     14266.5
    456560     14267.7
    456600     14267.2
    456640       14270
    456680     14272.2
    456720     14272.8
    456760       14273
    456800     14276.6
    456840       14278
    456880     14278.6
    456920     14279.3
    456960     14281.3
    457000     14283.1
    457040     14285.9
    457080     14284.4
    457120     14287.2
    457160     14287.8
    457200     14287.9
    457240     14288.9
    457280     14291.1
    457320     14291.8
    457360       14293
    457400     14292.5
    457440     14295.3
    457480     14297.4
    457520     14298.1
    457560     14298.3
    457600     14301.9
    457640     14303.3
    457680     14303.8
    457720     14304.6
    457760     14306.6
    457800     14308.4
    457840     14311.2
    457880     14309.6
    457920     14312.4
    457960     14313.1
    458000     14313.2
    458040     14314.2
    458080     14316.5
    458120       14317
    458160     14318.2
    458200     14317.8
    458240     14320.6
    458280     14322.7
    458320     14323.4
    458360     14323.6
    458400     14327.3
    458440     14328.5
    458480     14329.1
    458520     14329.8
    458560     14331.9
    458600     14333.7
    458640     14336.6
    458680     14334.9
    458720     14337.7
    458760     14338.5
    458800     14338.5
    458840     14339.5
    458880     14341.8
    458920     14342.3
    458960     14343.5
    459000       14343
    459040     14345.8
    459080     14347.9
    459120     14348.7
    459160     14348.9
    459200     14352.5
    459240     14353.9
    459280     14354.4
    459320     14355.1
    459360     14357.3
    459400     14359.1
    459440     14361.9
    459480     14360.3
    459520       14363
    459560     14363.8
    459600     14363.8
    459640     14364.8
    459680       14367
    459720     14367.6
    459760     14368.9
    459800     14368.3
    459840     14371.1
    459880     14373.2
    459920       14374
    459960     14374.2
    460000     14377.9
    460040     14379.2
    460080     14379.7
    460120     14380.4
    460160     14382.6
    460200     14384.3
    460240     14387.2
    460280     14385.6
    460320     14388.3
    460360       14389
    460400       14389
    460440     14390.2
    460480     14392.2
    460520     14392.9
    460560     14394.2
    460600     14393.6
    460640     14396.3
    460680     14398.5
    460720     14399.3
    460760     14399.5
    460800       14403
    460840     14404.5
    460880       14405
    460920     14405.7
    460960     14407.9
    461000     14409.6
    461040     14412.5
    461080     14410.8
    461120     14413.6
    461160     14414.3
    461200     14414.2
    461240     14415.5
    461280     14417.6
    461320     14418.1
    461360     14419.5
    461400     14418.9
    461440     14421.6
    461480     14423.7
    461520     14424.5
    461560     14424.8
    461600     14428.2
    461640     14429.8
    461680     14430.3
    461720       14431
    461760     14433.2
    461800     14434.9
    461840     14437.8
    461880       14436
    461920     14438.9
    461960     14439.6
    462000     14439.5
    462040     14440.7
    462080     14442.8
    462120     14443.4
    462160     14444.8
    462200     14444.2
    462240     14446.7
    462280     14449.1
    462320     14449.8
    462360     14449.9
    462400     14453.5
    462440     14455.1
    462480     14455.6
    462520     14456.2
    462560     14458.4
    462600     14460.2
    462640       14463
    462680     14461.2
    462720     14464.1
    462760     14464.8
    462800     14464.7
    462840       14466
    462880     14468.1
    462920     14468.7
    462960     14470.1
    463000     14469.3
    463040       14472
    463080     14474.4
    463120     14475.1
    463160     14475.1
    463200     14478.8
    463240     14480.4
    463280     14480.7
    463320     14481.4
    463360     14483.7
    463400     14485.5
    463440     14488.2
    463480     14486.6
    463520     14489.4
    463560       14490
    463600       14490
    463640     14491.2
    463680     14493.5
    463720     14493.9
    463760     14495.3
    463800     14494.6
    463840     14497.3
    463880     14499.7
    463920     14500.3
    463960     14500.4
    464000     14504.1
    464040     14505.7
    464080     14505.9
    464120     14506.7
    464160       14509
    464200     14510.8
    464240     14513.4
    464280     14511.8
    464320     14514.6
    464360     14515.3
    464400     14515.4
    464440     14516.6
    464480     14518.8
    464520     14519.2
    464560     14520.6
    464600     14519.8
    464640     14522.5
    464680     14524.8
    464720     14525.6
    464760     14525.6
    464800     14529.4
    464840     14531.1
    464880     14531.3
    464920     14531.8
    464960     14534.2
    465000     14536.1
    465040     14538.7
    465080     14537.1
    465120     14539.9
    465160     14540.5
    465200     14540.6
    465240     14541.9
    465280       14544
    465320     14544.5
    465360     14545.9
    465400     14545.1
    465440     14547.8
    465480     14550.1
    465520     14550.8
    465560     14550.8
    465600     14554.8
    465640     14556.3
    465680     14556.6
    465720     14557.1
    465760     14559.5
    465800     14561.4
    465840       14564
    465880     14562.3
    465920     14565.1
    465960     14565.7
    466000     14565.9
    466040     14567.1
    466080     14569.2
    466120     14569.8
    466160     14571.1
    466200     14570.3
    466240       14573
    466280     14575.4
    466320     14576.2
    466360     14576.1
    466400       14580
    466440     14581.5
    466480     14581.8
    466520     14582.2
    466560     14584.8
    466600     14586.6
    466640     14589.4
    466680     14587.5
    466720     14590.3
    466760     14590.9
    466800     14591.2
    466840     14592.3
    466880     14594.5
    466920       14595
    466960     14596.4
    467000     14595.5
    467040     14598.2
    467080     14600.6
    467120     14601.4
    467160     14601.3
    467200     14605.2
    467240     14606.8
    467280       14607
    467320     14607.4
    467360     14610.1
    467400     14611.8
    467440     14614.5
    467480     14612.7
    467520     14615.6
    467560     14616.2
    467600     14616.3
    467640     14617.6
    467680     14619.8
    467720     14620.2
    467760     14621.6
    467800     14620.8
    467840     14623.4
    467880     14625.8
    467920     14626.7
    467960     14626.5
    468000     14630.4
    468040       14632
    468080     14632.2
    468120     14632.6
    468160     14635.2
    468200     14637.1
    468240     14639.7
    468280       14638
    468320     14640.8
    468360     14641.5
    468400     14641.5
    468440     14642.7
    468480       14645
    468520     14645.4
    468560     14646.8
    468600       14646
    468640     14648.7
    468680     14651.1
    468720     14651.9
    468760     14651.7
    468800     14655.7
    468840     14657.2
    468880     14657.4
    468920     14657.8
    468960     14660.3
    469000     14662.3
    469040       14665
    469080     14663.2
    469120     14666.1
    469160     14666.7
    469200     14666.8
    469240     14667.9
    469280     14670.1
    469320     14670.7
    469360     14672.1
    469400     14671.1
    469440     14673.9
    469480     14676.3
    469520     14677.1
    469560     14676.9
    469600     14680.9
    469640     14682.5
    469680     14682.6
    469720       14683
    469760     14685.6
    469800     14687.5
    469840     14690.3
    469880     14688.4
    469920     14691.3
    469960     14691.9
    470000       14692
    470040     14693.1
    470080     14695.4
    470120       14696
    470160     14697.3
    470200     14696.4
    470240     14699.2
    470280     14701.5
    470320     14702.4
    470360     14702.2
    470400     14706.1
    470440     14707.8
    470480     14707.8
    470520     14708.2
    470560     14710.8
    470600     14712.8
    470640     14715.5
    470680     14713.5
    470720     14716.4
    470760       14717
    470800     14717.3
    470840     14718.3
    470880     14720.6
    470920     14721.2
    470960     14722.5
    471000     14721.6
    471040     14724.4
    471080     14726.7
    471120     14727.6
    471160     14727.4
    471200     14731.3
    471240       14733
    471280     14733.1
    471320     14733.4
    471360       14736
    471400       14738
    471440     14740.7
    471480     14738.7
    471520     14741.6
    471560     14742.3
    471600     14742.5
    471640     14743.5
    471680     14745.8
    471720     14746.3
    471760     14747.7
    471800     14746.8
    471840     14749.5
    471880     14751.9
    471920     14752.8
    471960     14752.5
    472000     14756.5
    472040     14758.2
    472080     14758.2
    472120     14758.5
    472160     14761.2
    472200     14763.1
    472240     14765.9
    472280     14763.9
    472320     14766.7
    472360     14767.5
    472400     14767.7
    472440     14768.7
    472480       14771
    472520     14771.5
    472560     14772.9
    472600     14771.9
    472640     14774.7
    472680     14777.1
    472720     14777.9
    472760     14777.7
    472800     14781.6
    472840     14783.4
    472880     14783.4
    472920     14783.7
    472960     14786.4
    473000     14788.3
    473040       14791
    473080     14788.9
    473120       14792
    473160     14792.6
    473200     14792.8
    473240     14793.9
    473280       14796
    473320     14796.7
    473360       14798
    473400     14797.1
    473440     14799.8
    473480     14802.2
    473520     14803.1
    473560     14802.9
    473600     14806.8
    473640     14808.6
    473680     14808.5
    473720     14808.8
    473760     14811.6
    473800     14813.4
    473840     14816.2
    473880     14814.1
    473920     14817.1
    473960     14817.8
    474000     14817.9
    474040       14819
    474080     14821.2
    474120     14821.9
    474160     14823.2
    474200     14822.2
    474240       14825
    474280     14827.4
    474320     14828.3
    474360     14828.1
    474400       14832
    474440     14833.8
    474480     14833.6
    474520     14833.9
    474560     14836.7
    474600     14838.5
    474640     14841.3
    474680     14839.2
    474720     14842.2
    474760     14842.9
    474800     14843.1
    474840     14844.2
    474880     14846.3
    474920     14847.1
    474960     14848.5
    475000     14847.3
    475040     14850.1
    475080     14852.6
    475120     14853.4
    475160     14853.3
    475200     14857.2
    475240     14858.9
    475280     14858.8
    475320     14859.1
    475360     14861.8
    475400     14863.7
    475440     14866.4
    475480     14864.4
    475520     14867.4
    475560       14868
    475600     14868.4
    475640     14869.4
    475680     14871.6
    475720     14872.3
    475760     14873.7
    475800     14872.5
    475840     14875.3
    475880     14877.8
    475920     14878.6
    475960     14878.4
    476000     14882.5
    476040     14884.1
    476080       14884
    476120     14884.2
    476160       14887
    476200     14888.8
    476240     14891.6
    476280     14889.6
    476320     14892.6
    476360     14893.1
    476400     14893.6
    476440     14894.6
    476480     14896.8
    476520     14897.5
    476560     14898.9
    476600     14897.6
    476640     14900.4
    476680       14903
    476720     14903.7
    476760     14903.6
    476800     14907.7
    476840     14909.2
    476880     14909.2
    476920     14909.4
    476960     14912.2
    477000       14914
    477040     14916.9
    477080     14914.7
    477120     14917.8
    477160     14918.2
    477200     14918.8
    477240     14919.7
    477280       14922
    477320     14922.6
    477360     14923.9
    477400     14922.8
    477440     14925.5
    477480     14928.1
    477520     14928.8
    477560     14928.8
    477600     14932.8
    477640     14934.3
    477680     14934.3
    477720     14934.6
    477760     14937.3
    477800     14939.1
    477840       14942
    477880     14939.8
    477920     14942.9
    477960     14943.4
    478000     14943.9
    478040     14944.8
    478080     14947.2
    478120     14947.8
    478160     14949.1
    478200       14948
    478240     14950.6
    478280     14953.2
    478320       14954
    478360     14953.9
    478400     14957.9
    478440     14959.4
    478480     14959.4
    478520     14959.7
    478560     14962.6
    478600     14964.2
    478640     14967.1
    478680     14964.9
    478720     14968.1
    478760     14968.5
    478800     14969.1
    478840     14969.9
    478880     14972.3
    478920       14973
    478960     14974.3
    479000     14973.2
    479040     14975.8
    479080     14978.5
    479120     14979.1
    479160     14979.1
    479200     14983.1
    479240     14984.5
    479280     14984.6
    479320     14984.8
    479360     14987.7
    479400     14989.3
    479440     14992.1
    479480     14990.1
    479520     14993.2
    479560     14993.6
    479600     14994.2
    479640     14995.1
    479680     14997.4
    479720     14998.1
    479760     14999.4
    479800     14998.2
    479840     15000.8
    479880     15003.6
    479920     15004.1
    479960     15004.2
    480000     15008.1
    480040     15009.6
    480080     15009.8
    480120       15010
    480160     15012.8
    480200     15014.4
    480240     15017.1
    480280     15015.2
    480320     15018.1
    480360     15018.7
    480400     15019.3
    480440     15020.2
    480480     15022.5
    480520     15023.1
    480560     15024.5
    480600     15023.4
    480640     15025.8
    480680     15028.7
    480720     15029.3
    480760     15029.3
    480800     15033.1
    480840     15034.7
    480880       15035
    480920     15035.1
    480960     15037.9
    481000     15039.5
    481040     15042.2
    481080     15040.4
    481120     15043.1
    481160     15043.8
    481200     15044.4
    481240     15045.4
    481280     15047.6
    481320     15048.3
    481360     15049.6
    481400     15048.4
    481440     15050.9
    481480     15053.7
    481520     15054.3
    481560     15054.3
    481600     15058.1
    481640     15059.8
    481680     15060.1
    481720     15060.1
    481760       15063
    481800     15064.7
    481840     15067.3
    481880     15065.5
    481920     15068.2
    481960     15068.9
    482000     15069.5
    482040     15070.4
    482080     15072.7
    482120     15073.4
    482160     15074.7
    482200     15073.6
    482240       15076
    482280     15078.8
    482320     15079.2
    482360     15079.5
    482400     15083.1
    482440     15084.7
    482480     15085.1
    482520     15085.2
    482560     15087.9
    482600     15089.7
    482640     15092.4
    482680     15090.6
    482720     15093.2
    482760     15093.9
    482800     15094.6
    482840     15095.5
    482880     15097.8
    482920     15098.4
    482960     15099.8
    483000     15098.6
    483040       15101
    483080     15103.8
    483120     15104.3
    483160     15104.5
    483200     15108.1
    483240     15109.7
    483280     15110.2
    483320     15110.3
    483360       15113
    483400     15114.7
    483440     15117.5
    483480     15115.7
    483520     15118.3
    483560     15119.1
    483600     15119.7
    483640     15120.6
    483680     15122.8
    483720     15123.4
    483760     15124.9
    483800     15123.7
    483840     15126.2
    483880     15128.9
    483920     15129.3
    483960     15129.6
    484000     15133.1
    484040     15134.7
    484080     15135.2
    484120     15135.5
    484160       15138
    484200     15139.8
    484240     15142.7
    484280     15140.8
    484320     15143.5
    484360     15144.1
    484400     15144.8
    484440     15145.7
    484480     15147.8
    484520     15148.5
    484560       15150
    484600     15148.8
    484640     15151.2
    484680       15154
    484720     15154.4
    484760     15154.7
    484800     15158.3
    484840     15159.8
    484880     15160.3
    484920     15160.6
    484960     15163.1
    485000     15164.9
    485040     15167.7
    485080     15165.8
    485120     15168.6
    485160     15169.2
    485200     15169.9
    485240     15170.7
    485280     15172.9
    485320     15173.6
    485360       15175
    485400     15173.9
    485440     15176.2
    485480       15179
    485520     15179.5
    485560     15179.8
    485600     15183.3
    485640     15184.9
    485680     15185.3
    485720     15185.6
    485760     15188.2
    485800     15190.1
    485840     15192.7
    485880     15190.9
    485920     15193.7
    485960     15194.2
    486000       15195
    486040     15195.9
    486080       15198
    486120     15198.7
    486160     15200.1
    486200     15198.9
    486240     15201.4
    486280     15204.1
    486320     15204.6
    486360     15204.8
    486400     15208.4
    486440       15210
    486480     15210.5
    486520     15210.5
    486560     15213.3
    486600     15215.1
    486640     15217.7
    486680     15215.9
    486720     15218.7
    486760     15219.3
    486800     15220.1
    486840     15220.8
    486880       15223
    486920     15223.8
    486960     15225.1
    487000     15223.9
    487040     15226.4
    487080     15229.2
    487120     15229.6
    487160     15229.7
    487200     15233.4
    487240     15234.9
    487280     15235.5
    487320     15235.4
    487360     15238.3
    487400     15240.1
    487440     15242.6
    487480     15240.9
    487520     15243.6
    487560     15244.3
    487600     15245.1
    487640     15245.8
    487680       15248
    487720     15248.7
    487760     15250.1
    487800     15248.8
    487840     15251.4
    487880     15254.2
    487920     15254.6
    487960     15254.7
    488000     15258.3
    488040     15259.9
    488080     15260.4
    488120     15260.4
    488160     15263.4
    488200     15265.2
    488240     15267.7
    488280       15266
    488320     15268.6
    488360     15269.3
    488400       15270
    488440     15270.6
    488480       15273
    488520     15273.6
    488560       15275
    488600     15273.9
    488640     15276.4
    488680     15279.2
    488720     15279.6
    488760     15279.6
    488800     15283.4
    488840     15284.9
    488880     15285.5
    488920     15285.4
    488960     15288.4
    489000     15290.2
    489040     15292.7
    489080       15291
    489120     15293.6
    489160     15294.2
    489200       15295
    489240     15295.6
    489280     15297.9
    489320     15298.5
    489360     15299.9
    489400     15298.9
    489440     15301.4
    489480     15304.3
    489520     15304.5
    489560     15304.6
    489600     15308.3
    489640     15309.8
    489680     15310.4
    489720     15310.4
    489760     15313.4
    489800     15315.2
    489840     15317.6
    489880       15316
    489920     15318.6
    489960     15319.3
    490000       15320
    490040     15320.6
    490080     15322.9
    490120     15323.6
    490160       15325
    490200     15323.9
    490240     15326.3
    490280     15329.2
    490320     15329.4
    490360     15329.4
    490400     15333.4
    490440     15334.7
    490480     15335.4
    490520     15335.4
    490560     15338.4
    490600     15340.1
    490640     15342.5
    490680     15340.9
    490720     15343.6
    490760     15344.2
    490800       15345
    490840     15345.6
    490880     15347.9
    490920     15348.6
    490960       15350
    491000     15348.9
    491040     15351.3
    491080       15354
    491120     15354.4
    491160     15354.4
    491200     15358.4
    491240     15359.7
    491280     15360.3
    491320     15360.2
    491360     15363.4
    491400     15365.1
    491440     15367.5
    491480     15365.8
    491520     15368.6
    491560     15369.2
    491600       15370
    491640     15370.6
    491680     15372.9
    491720     15373.5
    491760       15375
    491800     15373.9
    491840     15376.2
    491880       15379
    491920     15379.3
    491960     15379.3
    492000     15383.3
    492040     15384.7
    492080     15385.2
    492120     15385.1
    492160     15388.2
    492200     15390.1
    492240     15392.5
    492280     15390.8
    492320     15393.6
    492360     15394.2
    492400       15395
    492440     15395.6
    492480     15397.8
    492520     15398.6
    492560     15399.9
    492600     15398.8
    492640     15401.2
    492680     15403.8
    492720     15404.3
    492760     15404.3
    492800     15408.4
    492840     15409.8
    492880     15410.2
    492920     15410.1
    492960     15413.1
    493000       15415
    493040     15417.5
    493080     15415.7
    493120     15418.5
    493160     15419.1
    493200       15420
    493240     15420.5
    493280     15422.8
    493320     15423.5
    493360     15424.9
    493400     15423.7
    493440       15426
    493480     15428.8
    493520     15429.2
    493560     15429.3
    493600     15433.3
    493640     15434.7
    493680     15435.1
    493720       15435
    493760     15438.1
    493800     15439.9
    493840     15442.5
    493880     15440.6
    493920     15443.6
    493960     15444.1
    494000       15445
    494040     15445.4
    494080     15447.7
    494120     15448.4
    494160     15449.9
    494200     15448.5
    494240       15451
    494280     15453.8
    494320     15454.1
    494360     15454.2
    494400     15458.2
    494440     15459.6
    494480     15460.1
    494520     15459.9
    494560     15463.2
    494600     15464.9
    494640     15467.4
    494680     15465.6
    494720     15468.4
    494760       15469
    494800       15470
    494840     15470.4
    494880     15472.6
    494920     15473.3
    494960     15474.8
    495000     15473.4
    495040     15475.9
    495080     15478.8
    495120       15479
    495160     15479.2
    495200     15483.1
    495240     15484.6
    495280     15485.1
    495320       15485
    495360     15488.2
    495400     15489.9
    495440     15492.5
    495480     15490.5
    495520     15493.4
    495560       15494
    495600     15494.8
    495640     15495.3
    495680     15497.6
    495720     15498.2
    495760     15499.8
    495800     15498.4
    495840       15501
    495880     15503.7
    495920     15504.1
    495960     15504.1
    496000       15508
    496040     15509.6
    496080       15510
    496120     15509.9
    496160     15513.2
    496200     15514.8
    496240     15517.6
    496280     15515.5
    496320     15518.4
    496360       15519
    496400     15519.8
    496440     15520.3
    496480     15522.7
    496520     15523.2
    496560     15524.8
    496600     15523.4
    496640     15525.9
    496680     15528.7
    496720     15529.1
    496760     15529.1
    496800       15533
    496840     15534.5
    496880       15535
    496920       15535
    496960     15538.3
    497000     15539.8
    497040     15542.6
    497080     15540.5
    497120     15543.4
    497160       15544
    497200     15544.8
    497240     15545.3
    497280     15547.6
    497320     15548.1
    497360     15549.7
    497400     15548.4
    497440     15550.9
    497480     15553.7
    497520       15554
    497560     15554.1
    497600       15558
    497640     15559.5
    497680     15560.1
    497720       15560
    497760     15563.2
    497800     15564.9
    497840     15567.5
    497880     15565.4
    497920     15568.4
    497960       15569
    498000     15569.7
    498040     15570.2
    498080     15572.5
    498120       15573
    498160     15574.7
    498200     15573.5
    498240     15575.9
    498280     15578.7
    498320     15578.9
    498360       15579
    498400       15583
    498440     15584.6
    498480     15585.2
    498520     15585.1
    498560     15588.2
    498600     15589.9
    498640     15592.6
    498680     15590.3
    498720     15593.3
    498760       15594
    498800     15594.6
    498840     15595.1
    498880     15597.5
    498920       15598
    498960     15599.7
    499000     15598.3
    499040       15601
    499080     15603.7
    499120       15604
    499160     15604.1
    499200       15608
    499240     15609.5
    499280     15610.2
    499320     15610.1
    499360     15613.2
    499400     15614.9
    499440     15617.6
    499480     15615.4
    499520     15618.4
    499560     15619.1
    499600     15619.6
    499640     15620.1
    499680     15622.6
    499720       15623
    499760     15624.7
    499800     15623.5
    499840       15626
    499880     15628.8
    499920     15628.9
    499960     15629.2
    500000     15633.1
    500040     15634.6
    500080     15635.3
    500120     15635.1
    500160     15638.2
    500200     15639.8
    500240     15642.7
    500280     15640.5
    500320     15643.5
    500360       15644
    500400     15644.6
    500440     15645.2
    500480     15647.7
    500520       15648
    500560     15649.7
    500600     15648.7
    500640       15651
    500680     15653.9
    500720     15654.1
    500760     15654.2
    500800       15658
    500840     15659.6
    500880     15660.3
    500920     15660.2
    500960     15663.3
    501000     15664.9
    501040     15667.9
    501080     15665.5
    501120     15668.5
    501160     15669.1
    501200     15669.7
    501240     15670.4
    501280     15672.8
    501320     15673.1
    501360     15674.8
    501400     15673.9
    501440     15676.2
    501480     15678.9
    501520     15679.2
    501560     15679.3
    501600     15683.2
    501640     15684.8
    501680     15685.4
    501720     15685.2
    501760     15688.4
    501800       15690
    501840     15693.1
    501880     15690.7
    501920     15693.7
    501960     15694.1
    502000     15694.9
    502040     15695.5
    502080     15697.8
    502120     15698.2
    502160     15699.8
    502200       15699
    502240     15701.2
    502280     15703.9
    502320     15704.3
    502360     15704.4
    502400     15708.4
    502440     15709.9
    502480     15710.5
    502520     15710.3
    502560     15713.6
    502600     15715.1
    502640     15718.1
    502680     15715.8
    502720     15718.8
    502760     15719.2
    502800     15719.9
    502840     15720.5
    502880     15722.9
    502920     15723.3
    502960       15725
    503000     15724.1
    503040     15726.2
    503080       15729
    503120     15729.4
    503160     15729.3
    503200     15733.5
    503240     15734.9
    503280     15735.6
    503320     15735.4
    503360     15738.6
    503400     15740.2
    503440     15743.1
    503480     15740.9
    503520     15743.9
    503560     15744.4
    503600     15744.9
    503640     15745.5
    503680     15747.9
    503720     15748.4
    503760       15750
    503800     15749.1
    503840     15751.2
    503880     15754.1
    503920     15754.4
    503960     15754.4
    504000     15758.6
    504040     15759.9
    504080     15760.7
    504120     15760.3
    504160     15763.6
    504200     15765.3
    504240     15768.2
    504280       15766
    504320       15769
    504360     15769.3
    504400     15769.9
    504440     15770.5
    504480     15772.9
    504520     15773.4
    504560     15775.1
    504600     15774.1
    504640     15776.2
    504680     15779.1
    504720     15779.4
    504760     15779.4
    504800     15783.6
    504840     15785.1
    504880     15785.7
    504920     15785.5
    504960     15788.7
    505000     15790.3
    505040     15793.1
    505080       15791
    505120     15794.1
    505160     15794.3
    505200       15795
    505240     15795.5
    505280       15798
    505320     15798.5
    505360     15800.2
    505400     15799.1
    505440     15801.3
    505480     15804.2
    505520     15804.4
    505560     15804.5
    505600     15808.6
    505640     15810.1
    505680     15810.7
    505720     15810.5
    505760     15813.7
    505800     15815.3
    505840     15818.2
    505880       15816
    505920     15819.1
    505960     15819.3
    506000     15820.1
    506040     15820.4
    506080     15822.8
    506120     15823.5
    506160     15825.3
    506200     15824.1
    506240     15826.3
    506280     15829.2
    506320     15829.4
    506360     15829.5
    506400     15833.7
    506440     15835.2
    506480     15835.9
    506520     15835.5
    506560     15838.6
    506600     15840.4
    506640     15843.2
    506680       15841
    506720       15844
    506760     15844.4
    506800     15845.1
    506840     15845.5
    506880     15847.9
    506920     15848.4
    506960     15850.3
    507000     15849.2
    507040     15851.3
    507080     15854.3
    507120     15854.5
    507160     15854.5
    507200     15858.6
    507240     15860.1
    507280     15860.9
    507320     15860.5
    507360     15863.6
    507400     15865.3
    507440     15868.3
    507480     15865.9
    507520     15869.1
    507560     15869.4
    507600     15870.2
    507640     15870.5
    507680     15872.8
    507720     15873.5
    507760     15875.3
    507800     15874.2
    507840     15876.3
    507880     15879.3
    507920     15879.6
    507960     15879.5
    508000     15883.7
    508040     15885.1
    508080       15886
    508120     15885.5
    508160     15888.5
    508200     15890.3
    508240     15893.3
    508280       15891
    508320     15894.1
    508360     15894.4
    508400     15895.3
    508440     15895.6
    508480     15897.9
    508520     15898.6
    508560     15900.3
    508600     15899.3
    508640     15901.2
    508680     15904.4
    508720     15904.7
    508760     15904.5
    508800     15908.7
    508840     15910.2
    508880       15911
    508920     15910.5
    508960     15913.5
    509000     15915.2
    509040     15918.4
    509080       15916
    509120     15919.3
    509160     15919.5
    509200     15920.4
    509240     15920.7
    509280     15923.1
    509320     15923.7
    509360     15925.5
    509400     15924.4
    509440     15926.4
    509480     15929.3
    509520     15929.8
    509560     15929.5
    509600     15933.7
    509640     15935.2
    509680       15936
    509720     15935.5
    509760     15938.6
    509800     15940.3
    509840     15943.4
    509880     15941.1
    509920     15944.3
    509960     15944.7
    510000     15945.5
    510040     15945.7
    510080     15948.1
    510120     15948.8
    510160     15950.4
    510200     15949.4
    510240     15951.5
    510280     15954.4
    510320     15954.8
    510360     15954.6
    510400     15958.8
    510440     15960.4
    510480     15961.1
    510520     15960.6
    510560     15963.7
    510600     15965.5
    510640     15968.6
    510680     15966.2
    510720     15969.4
    510760     15969.8
    510800     15970.5
    510840     15970.8
    510880     15973.2
    510920       15974
    510960     15975.5
    511000     15974.6
    511040     15976.6
    511080     15979.5
    511120     15979.9
    511160     15979.7
    511200     15983.8
    511240     15985.5
    511280     15986.3
    511320     15985.7
    511360     15988.8
    511400     15990.5
    511440     15993.6
    511480     15991.3
    511520     15994.4
    511560     15994.8
    511600     15995.6
    511640     15995.9
    511680     15998.1
    511720       15999
    511760     16000.4
    511800     15999.7
    511840     16001.5
    511880     16004.6
    511920       16005
    511960     16004.7
    512000       16009
    512040     16010.5
    512080     16011.4
    512120     16010.9
    512160       16014
    512200     16015.6
    512240     16018.7
    512280     16016.4
    512320     16019.5
    512360       16020
    512400     16020.7
    512440       16021
    512480     16023.2
    512520     16024.2
    512560     16025.5
    512600     16024.8
    512640     16026.6
    512680     16029.8
    512720     16030.2
    512760     16029.8
    512800     16034.1
    512840     16035.6
    512880     16036.5
    512920       16036
    512960     16039.1
    513000     16040.7
    513040     16043.8
    513080     16041.5
    513120     16044.7
    513160     16045.1
    513200     16045.9
    513240     16046.2
    513280     16048.3
    513320     16049.2
    513360     16050.6
    513400     16049.9
    513440     16051.7
    513480     16054.8
    513520     16055.3
    513560       16055
    513600     16059.2
    513640     16060.7
    513680     16061.6
    513720     16061.2
    513760     16064.3
    513800     16065.8
    513840     16069.1
    513880     16066.7
    513920       16070
    513960     16070.3
    514000       16071
    514040     16071.3
    514080     16073.4
    514120     16074.4
    514160     16075.8
    514200     16075.1
    514240     16076.9
    514280     16079.9
    514320     16080.6
    514360     16080.2
    514400     16084.3
    514440       16086
    514480     16086.8
    514520     16086.4
    514560     16089.6
    514600     16090.8
    514640     16094.3
    514680     16091.9
    514720       16095
    514760     16095.5
    514800     16096.2
    514840     16096.4
    514880     16098.5
    514920     16099.5
    514960       16101
    515000     16100.1
    515040     16102.1
    515080     16105.1
    515120     16105.9
    515160     16105.4
    515200     16109.6
    515240     16111.1
    515280     16111.9
    515320     16111.5
    515360     16114.7
    515400     16115.9
    515440     16119.5
    515480     16117.1
    515520     16120.3
    515560     16120.5
    515600     16121.3
    515640     16121.6
    515680     16123.6
    515720     16124.6
    515760     16126.3
    515800     16125.3
    515840     16127.2
    515880     16130.2
    515920     16130.9
    515960     16130.5
    516000     16134.8
    516040     16136.1
    516080     16137.1
    516120     16136.7
    516160     16139.9
    516200     16141.1
    516240     16144.6
    516280     16142.2
    516320     16145.4
    516360     16145.6
    516400     16146.4
    516440     16146.7
    516480     16148.8
    516520     16149.7
    516560     16151.4
    516600     16150.4
    516640     16152.4
    516680     16155.3
    516720       16156
    516760     16155.7
    516800       16160
    516840     16161.2
    516880     16162.2
    516920     16161.8
    516960       16165
    517000     16166.3
    517040     16169.7
    517080     16167.3
    517120     16170.5
    517160     16170.8
    517200     16171.4
    517240       16172
    517280     16173.9
    517320     16174.9
    517360     16176.6
    517400     16175.5
    517440     16177.6
    517480     16180.3
    517520     16181.1
    517560     16180.9
    517600     16185.2
    517640     16186.3
    517680     16187.2
    517720     16186.9
    517760     16190.2
    517800     16191.6
    517840     16194.9
    517880     16192.5
    517920     16195.7
    517960       16196
    518000     16196.4
    518040     16197.1
    518080     16199.2
    518120       16200
    518160     16201.6
    518200     16200.6
    518240     16202.8
    518280     16205.4
    518320     16206.3
    518360       16206
    518400     16210.4
    518440     16211.4
    518480     16212.3
    518520     16212.1
    518560     16215.3
    518600     16216.8
    518640     16219.9
    518680     16217.7
    518720     16220.9
    518760     16221.3
    518800     16221.6
    518840     16222.4
    518880     16224.4
    518920     16225.2
    518960     16226.8
    519000     16225.9
    519040     16227.9
    519080     16230.6
    519120     16231.5
    519160     16231.2
    519200     16235.6
    519240     16236.6
    519280     16237.5
    519320     16237.2
    519360     16240.6
    519400       16242
    519440     16245.1
    519480     16242.8
    519520     16246.1
    519560     16246.4
    519600     16246.8
    519640     16247.5
    519680     16249.6
    519720     16250.4
    519760       16252
    519800     16251.1
    519840     16253.1
    519880     16255.8
    519920     16256.7
    519960     16256.3
    520000     16260.8
    520040     16261.8
    520080     16262.5
    520120     16262.4
    520160     16265.7
    520200     16267.1
    520240     16270.3
    520280     16267.9
    520320     16271.4
    520360     16271.6
    520400       16272
    520440     16272.6
    520480     16274.9
    520520     16275.5
    520560     16277.2
    520600     16276.3
    520640     16278.2
    520680     16280.8
    520720     16281.9
    520760     16281.4
    520800       16286
    520840     16287.2
    520880     16287.7
    520920     16287.7
    520960     16290.9
    521000     16292.4
    521040     16295.5
    521080     16293.1
    521120     16296.6
    521160     16296.8
    521200     16297.3
    521240     16297.9
    521280       16300
    521320     16300.8
    521360     16302.4
    521400     16301.6
    521440     16303.6
    521480     16306.1
    521520     16307.1
    521560     16306.6
    521600     16311.3
    521640     16312.3
    521680     16312.9
    521720     16312.9
    521760     16316.3
    521800     16317.7
    521840     16320.7
    521880     16318.3
    521920     16321.8
    521960     16322.1
    522000     16322.5
    522040     16323.1
    522080     16325.3
    522120     16325.9
    522160     16327.6
    522200     16326.8
    522240     16328.9
    522280     16331.3
    522320     16332.3
    522360     16331.8
    522400     16336.5
    522440     16337.5
    522480     16338.2
    522520     16338.2
    522560     16341.5
    522600     16342.8
    522640     16345.9
    522680     16343.4
    522720     16347.1
    522760     16347.3
    522800     16347.6
    522840     16348.3
    522880     16350.4
    522920       16351
    522960     16352.8
    523000     16351.9
    523040     16354.1
    523080     16356.5
    523120     16357.7
    523160     16357.1
    523200     16361.7
    523240     16362.8
    523280     16363.5
    523320     16363.4
    523360     16366.8
    523400     16368.1
    523440     16371.1
    523480     16368.8
    523520     16372.4
    523560     16372.6
    523600     16372.9
    523640     16373.5
    523680     16375.8
    523720     16376.3
    523760       16378
    523800     16377.2
    523840     16379.4
    523880     16381.7
    523920       16383
    523960     16382.3
    524000     16386.9
    524040     16388.1
    524080     16388.8
    524120     16388.6
    524160     16392.1
    524200     16393.5
    524240     16396.5
    524280       16394
    524320     16397.7
    524360     16397.9
    524400     16398.2
    524440     16398.8
    524480       16401
    524520     16401.6
    524560     16403.4
    524600     16402.5
    524640     16404.7
    524680       16407
    524720     16408.4
    524760     16407.6
    524800     16412.2
    524840     16413.4
    524880     16414.1
    524920     16413.9
    524960     16417.4
    525000     16418.7
    525040     16421.8
    525080     16419.2
    525120     16422.9
    525160     16423.3
    525200     16423.3
    525240     16424.1
    525280     16426.3
    525320     16426.8
    525360     16428.5
    525400     16427.8
    525440       16430
    525480     16432.3
    525520     16433.6
    525560     16432.9
    525600     16437.5
    525640     16438.5
    525680     16439.3
    525720     16439.1
    525760     16442.6
    525800       16444
    525840       16447
    525880     16444.5
    525920     16448.1
    525960     16448.6
    526000     16448.4
    526040     16449.4
    526080     16451.6
    526120       16452
    526160     16453.7
    526200       16453
    526240     16455.3
    526280     16457.5
    526320     16458.9
    526360     16458.1
    526400     16462.7
    526440     16463.7
    526480     16464.6
    526520     16464.5
    526560     16467.8
    526600     16469.2
    526640     16472.3
    526680     16469.9
    526720     16473.2
    526760     16473.8
    526800     16473.6
    526840     16474.6
    526880     16476.8
    526920     16477.3
    526960       16479
    527000     16478.3
    527040     16480.6
    527080     16482.7
    527120     16484.1
    527160     16483.3
    527200       16488
    527240     16488.9
    527280     16489.8
    527320     16489.6
    527360       16493
    527400     16494.5
    527440     16497.5
    527480     16495.1
    527520     16498.4
    527560       16499
    527600     16498.8
    527640     16499.8
    527680       16502
    527720     16502.5
    527760     16504.2
    527800     16503.5
    527840     16505.8
    527880     16508.1
    527920     16509.3
    527960     16508.6
    528000     16513.1
    528040     16514.2
    528080     16515.2
    528120     16514.9
    528160     16518.3
    528200     16519.6
    528240     16522.8
    528280     16520.4
    528320     16523.6
    528360     16524.3
    528400     16524.2
    528440     16525.1
    528480     16527.3
    528520     16527.8
    528560     16529.4
    528600     16528.9
    528640     16531.2
    528680     16533.2
    528720     16534.6
    528760     16533.9
    528800     16538.2
    528840     16539.5
    528880     16540.4
    528920     16540.1
    528960     16543.6
    529000     16544.8
    529040       16548
    529080     16545.7
    529120     16548.8
    529160     16549.5
    529200     16549.4
    529240     16550.5
    529280     16552.6
    529320     16552.9
    529360     16554.6
    529400     16554.2
    529440     16556.4
    529480     16558.4
    529520     16559.7
    529560     16559.2
    529600     16563.6
    529640     16564.8
    529680     16565.8
    529720     16565.4
    529760       16569
    529800     16570.2
    529840     16573.3
    529880       16571
    529920     16574.3
    529960     16574.9
    530000     16574.8
    530040     16575.7
    530080     16577.9
    530120     16578.3
    530160     16579.9
    530200     16579.5
    530240     16581.8
    530280     16583.6
    530320     16584.9
    530360     16584.6
    530400     16588.8
    530440     16590.1
    530480       16591
    530520     16590.8
    530560     16594.3
    530600     16595.5
    530640     16598.6
    530680     16596.3
    530720     16599.6
    530760     16600.1
    530800     16600.1
    530840     16600.9
    530880     16603.1
    530920     16603.6
    530960     16605.2
    531000     16604.7
    531040     16607.1
    531080     16608.8
    531120     16610.2
    531160     16609.7
    531200     16614.1
    531240     16615.3
    531280     16616.3
    531320     16616.1
    531360     16619.4
    531400     16620.8
    531440     16623.8
    531480     16621.5
    531520     16624.8
    531560     16625.4
    531600     16625.4
    531640     16626.2
    531680     16628.3
    531720     16628.8
    531760     16630.5
    531800     16629.9
    531840     16632.4
    531880     16634.1
    531920     16635.5
    531960     16634.9
    532000     16639.5
    532040     16640.7
    532080     16641.5
    532120     16641.4
    532160     16644.7
    532200     16646.1
    532240     16649.1
    532280     16646.7
    532320     16650.1
    532360     16650.6
    532400     16650.8
    532440     16651.4
    532480     16653.6
    532520     16654.1
    532560     16655.7
    532600     16655.2
    532640     16657.7
    532680     16659.5
    532720     16660.7
    532760     16660.1
    532800     16664.8
    532840     16665.9
    532880     16666.8
    532920     16666.6
    532960     16670.1
    533000     16671.4
    533040     16674.3
    533080       16672
    533120     16675.4
    533160     16675.9
    533200     16676.1
    533240     16676.8
    533280       16679
    533320     16679.4
    533360       16681
    533400     16680.5
    533440       16683
    533480     16684.8
    533520       16686
    533560     16685.4
    533600     16689.9
    533640       16691
    533680     16691.9
    533720     16691.8
    533760     16695.4
    533800     16696.6
    533840     16699.4
    533880     16697.4
    533920     16700.7
    533960     16701.1
    534000     16701.4
    534040     16702.1
    534080     16704.2
    534120     16704.7
    534160     16706.3
    534200     16705.7
    534240     16708.3
    534280       16710
    534320     16711.3
    534360     16710.7
    534400     16715.2
    534440     16716.2
    534480     16717.3
    534520     16717.1
    534560     16720.7
    534600     16721.9
    534640     16724.7
    534680     16722.7
    534720     16725.9
    534760     16726.4
    534800     16726.7
    534840     16727.3
    534880     16729.5
    534920       16730
    534960     16731.6
    535000       16731
    535040     16733.6
    535080     16735.3
    535120     16736.5
    535160       16736
    535200     16740.6
    535240     16741.6
    535280     16742.5
    535320     16742.4
    535360       16746
    535400     16747.1
    535440     16749.9
    535480       16748
    535520     16751.2
    535560     16751.7
    535600       16752
    535640     16752.7
    535680     16754.6
    535720     16755.3
    535760     16756.9
    535800     16756.4
    535840     16758.8
    535880     16760.6
    535920     16761.8
    535960     16761.3
    536000     16765.9
    536040     16766.9
    536080     16767.8
    536120     16767.7
    536160     16771.3
    536200     16772.4
    536240     16775.1
    536280     16773.3
    536320     16776.4
    536360     16777.1
    536400     16777.4
    536440     16777.9
    536480     16779.9
    536520     16780.6
    536560     16782.2
    536600     16781.6
    536640     16784.2
    536680     16785.8
    536720       16787
    536760     16786.6
    536800     16791.2
    536840     16792.2
    536880       16793
    536920       16793
    536960     16796.6
    537000     16797.7
    537040     16800.3
    537080     16798.7
    537120     16801.6
    537160     16802.4
    537200     16802.7
    537240     16803.2
    537280     16805.1
    537320     16805.8
    537360     16807.6
    537400     16806.8
    537440     16809.5
    537480     16811.2
    537520     16812.3
    537560     16811.9
    537600     16816.4
    537640     16817.6
    537680     16818.2
    537720     16818.2
    537760     16821.9
    537800       16823
    537840     16825.6
    537880       16824
    537920       16827
    537960     16827.6
    538000       16828
    538040     16828.5
    538080     16830.3
    538120     16831.2
    538160     16833.1
    538200     16832.1
    538240     16834.8
    538280     16836.5
    538320     16837.6
    538360     16837.2
    538400     16841.7
    538440     16842.9
    538480     16843.5
    538520     16843.5
    538560     16847.1
    538600     16848.2
    538640       16851
    538680     16849.3
    538720     16852.2
    538760     16852.8
    538800     16853.2
    538840     16853.8
    538880     16855.6
    538920     16856.5
    538960     16858.3
    539000     16857.5
    539040       16860
    539080     16861.8
    539120     16862.7
    539160     16862.5
    539200       16867
    539240       16868
    539280     16868.7
    539320     16868.8
    539360     16872.4
    539400     16873.4
    539440     16876.2
    539480     16874.6
    539520     16877.3
    539560       16878
    539600     16878.3
    539640     16879.1
    539680     16880.9
    539720     16881.6
    539760     16883.5
    539800     16882.8
    539840     16885.1
    539880       16887
    539920     16887.9
    539960     16887.8
    540000     16892.2
    540040     16893.3
    540080     16893.8
    540120     16893.9
    540160     16897.7
    540200     16898.7
    540240     16901.5
    540280     16899.9
    540320     16902.5
    540360     16903.2
    540400     16903.7
    540440     16904.2
    540480     16906.2
    540520     16906.9
    540560     16908.7
    540600       16908
    540640     16910.3
    540680     16912.2
    540720     16913.1
    540760       16913
    540800     16917.5
    540840     16918.6
    540880     16919.1
    540920     16919.1
    540960     16922.9
    541000       16924
    541040     16926.8
    541080     16925.1
    541120     16927.7
    541160     16928.4
    541200     16928.9
    541240     16929.5
    541280     16931.4
    541320     16932.1
    541360       16934
    541400     16933.2
    541440     16935.5
    541480     16937.4
    541520     16938.2
    541560     16938.1
    541600     16942.8
    541640     16943.9
    541680     16944.3
    541720     16944.3
    541760     16948.1
    541800     16949.3
    541840     16952.1
    541880     16950.3
    541920       16953
    541960     16953.6
    542000     16954.2
    542040     16954.8
    542080     16956.7
    542120     16957.4
    542160     16959.2
    542200     16958.4
    542240     16960.7
    542280     16962.8
    542320     16963.5
    542360     16963.4
    542400     16967.9
    542440     16969.1
    542480     16969.5
    542520     16969.6
    542560     16973.4
    542600     16974.5
    542640     16977.4
    542680     16975.5
    542720     16978.3
    542760     16978.8
    542800     16979.5
    542840       16980
    542880       16982
    542920     16982.7
    542960     16984.4
    543000     16983.7
    543040     16985.8
    543080       16988
    543120     16988.7
    543160     16988.7
    543200     16993.2
    543240     16994.3
    543280     16994.7
    543320     16994.8
    543360     16998.6
    543400     16999.7
    543440     17002.6
    543480     17000.7
    543520     17003.5
    543560     17003.9
    543600     17004.8
    543640     17005.2
    543680     17007.2
    543720     17007.9
    543760     17009.5
    543800     17008.9
    543840     17011.1
    543880     17013.2
    543920     17013.8
    543960     17013.8
    544000     17018.4
    544040     17019.7
    544080     17020.1
    544120     17020.2
    544160     17023.8
    544200       17025
    544240     17027.8
    544280       17026
    544320     17028.8
    544360     17029.3
    544400       17030
    544440     17030.5
    544480     17032.4
    544520       17033
    544560     17034.8
    544600       17034
    544640     17036.3
    544680     17038.5
    544720     17039.2
    544760       17039
    544800     17043.7
    544840       17045
    544880     17045.3
    544920     17045.4
    544960     17049.1
    545000     17050.2
    545040     17053.1
    545080     17051.3
    545120     17054.1
    545160     17054.5
    545200     17055.2
    545240     17055.8
    545280     17057.7
    545320     17058.2
    545360       17060
    545400     17059.3
    545440     17061.5
    545480     17063.8
    545520     17064.3
    545560     17064.3
    545600     17068.8
    545640     17070.3
    545680     17070.6
    545720     17070.7
    545760     17074.3
    545800     17075.6
    545840     17078.3
    545880     17076.5
    545920     17079.3
    545960     17079.8
    546000     17080.5
    546040       17081
    546080       17083
    546120     17083.3
    546160     17085.2
    546200     17084.5
    546240     17086.8
    546280     17088.9
    546320     17089.6
    546360     17089.5
    546400     17094.1
    546440     17095.5
    546480     17095.7
    546520       17096
    546560     17099.3
    546600     17100.7
    546640     17103.6
    546680     17101.7
    546720     17104.5
    546760       17105
    546800     17105.6
    546840     17106.2
    546880     17108.2
    546920     17108.6
    546960     17110.4
    547000     17109.7
    547040       17112
    547080     17114.2
    547120     17114.7
    547160     17114.7
    547200     17119.4
    547240     17120.7
    547280     17120.9
    547320     17121.2
    547360     17124.6
    547400       17126
    547440     17128.7
    547480       17127
    547520     17129.9
    547560     17130.3
    547600     17130.9
    547640     17131.5
    547680     17133.3
    547720     17133.7
    547760     17135.6
    547800       17135
    547840     17137.2
    547880     17139.3
    547920       17140
    547960     17139.8
    548000     17144.7
    548040       17146
    548080     17146.1
    548120     17146.4
    548160     17149.8
    548200     17151.3
    548240     17153.8
    548280     17152.2
    548320       17155
    548360     17155.5
    548400     17156.1
    548440     17156.7
    548480     17158.6
    548520     17158.8
    548560       17161
    548600     17160.3
    548640     17162.4
    548680     17164.5
    548720     17165.2
    548760       17165
    548800     17169.9
    548840     17171.2
    548880     17171.4
    548920     17171.5
    548960     17174.9
    549000     17176.5
    549040     17179.1
    549080     17177.5
    549120     17180.3
    549160     17180.8
    549200     17181.5
    549240       17182
    549280     17183.9
    549320       17184
    549360     17186.2
    549400     17185.5
    549440     17187.7
    549480     17189.9
    549520     17190.5
    549560     17190.3
    549600       17195
    549640     17196.5
    549680     17196.6
    549720     17196.8
    549760     17200.1
    549800     17201.7
    549840     17204.2
    549880     17202.7
    549920     17205.7
    549960       17206
    550000     17206.7
    550040     17207.1
    550080     17209.1
    550120     17209.2
    550160     17211.5
    550200     17210.8
    550240     17212.9
    550280       17215
    550320     17215.7
    550360     17215.5
    550400     17220.3
    550440     17221.7
    550480     17221.8
    550520     17222.1
    550560     17225.4
    550600     17226.9
    550640     17229.5
    550680       17228
    550720     17230.9
    550760     17231.2
    550800       17232
    550840     17232.3
    550880     17234.4
    550920     17234.5
    550960     17236.8
    551000     17236.2
    551040     17238.3
    551080     17240.3
    551120     17240.9
    551160     17240.8
    551200     17245.6
    551240       17247
    551280     17247.1
    551320     17247.5
    551360     17250.6
    551400     17252.1
    551440     17254.8
    551480     17253.3
    551520     17256.2
    551560     17256.5
    551600     17257.4
    551640     17257.6
    551680     17259.8
    551720     17259.8
    551760     17262.2
    551800     17261.6
    551840     17263.7
    551880     17265.7
    551920     17266.3
    551960     17266.3
    552000     17270.8
    552040     17272.3
    552080     17272.5
    552120     17272.6
    552160       17276
    552200     17277.5
    552240     17280.1
    552280     17278.7
    552320     17281.5
    552360     17281.9
    552400     17282.7
    552440     17282.8
    552480       17285
    552520     17285.1
    552560     17287.4
    552600     17286.9
    552640       17289
    552680     17291.1
    552720     17291.7
    552760     17291.5
    552800     17296.1
    552840     17297.7
    552880     17297.9
    552920     17297.9
    552960     17301.3
    553000     17302.6
    553040     17305.3
    553080       17304
    553120     17306.8
    553160     17307.2
    553200     17307.9
    553240     17308.1
    553280     17310.3
    553320     17310.4
    553360     17312.7
    553400     17312.2
    553440     17314.4
    553480     17316.3
    553520     17316.9
    553560     17316.8
    553600     17321.4
    553640       17323
    553680     17323.2
    553720     17323.2
    553760     17326.6
    553800     17327.8
    553840     17330.6
    553880     17329.2
    553920       17332
    553960     17332.4
    554000     17333.1
    554040     17333.4
    554080     17335.5
    554120     17335.7
    554160     17338.1
    554200     17337.4
    554240     17339.6
    554280     17341.5
    554320     17342.3
    554360       17342
    554400     17346.6
    554440     17348.3
    554480     17348.5
    554520     17348.6
    554560     17351.8
    554600       17353
    554640       17356
    554680     17354.4
    554720     17357.3
    554760     17357.7
    554800     17358.4
    554840     17358.7
    554880     17360.8
    554920     17361.2
    554960     17363.3
    555000     17362.6
    555040     17364.8
    555080     17366.8
    555120     17367.6
    555160     17367.3
    555200     17371.9
    555240     17373.6
    555280     17373.6
    555320     17373.9
    555360       17377
    555400     17378.2
    555440     17381.2
    555480     17379.7
    555520     17382.7
    555560     17382.8
    555600     17383.6
    555640     17383.9
    555680     17385.9
    555720     17386.5
    555760     17388.8
    555800     17387.8
    555840       17390
    555880       17392
    555920     17392.8
    555960     17392.6
    556000     17397.3
    556040     17398.8
    556080     17398.9
    556120     17399.2
    556160     17402.3
    556200     17403.5
    556240     17406.6
    556280       17405
    556320     17407.9
    556360       17408
    556400     17408.8
    556440     17409.1
    556480     17411.1
    556520     17411.7
    556560     17413.9
    556600       17413
    556640     17415.1
    556680     17417.4
    556720     17418.2
    556760     17417.9
    556800     17422.5
    556840     17424.1
    556880     17424.2
    556920     17424.4
    556960     17427.5
    557000     17428.8
    557040     17431.8
    557080     17430.3
    557120     17433.1
    557160     17433.2
    557200       17434
    557240     17434.3
    557280     17436.4
    557320     17436.8
    557360     17439.3
    557400     17438.3
    557440     17440.5
    557480     17442.6
    557520     17443.4
    557560     17443.2
    557600     17447.7
    557640     17449.4
    557680     17449.5
    557720     17449.7
    557760     17452.6
    557800     17454.2
    557840       17457
    557880     17455.5
    557920     17458.4
    557960     17458.4
    558000     17459.4
    558040     17459.6
    558080     17461.8
    558120     17462.1
    558160     17464.7
    558200     17463.6
    558240     17465.8
    558280     17468.1
    558320     17468.6
    558360     17468.5
    558400     17472.8
    558440     17474.6
    558480     17474.7
    558520     17474.9
    558560     17477.8
    558600     17479.4
    558640     17482.3
    558680     17480.6
    558720     17483.7
    558760     17483.7
    558800     17484.6
    558840     17484.9
    558880       17487
    558920     17487.5
    558960     17489.7
    559000     17488.8
    559040       17491
    559080     17493.4
    559120       17494
    559160     17493.7
    559200     17498.1
    559240     17499.8
    559280       17500
    559320     17500.2
    559360     17503.1
    559400     17504.7
    559440     17507.5
    559480     17505.8
    559520     17509.1
    559560       17509
    559600       17510
    559640     17510.1
    559680     17512.4
    559720     17512.8
    559760       17515
    559800     17514.1
    559840     17516.4
    559880     17518.8
    559920     17519.3
    559960       17519
    560000     17523.4
    560040     17525.1
    560080     17525.3
    560120     17525.6
    560160     17528.6
    560200       17530
    560240     17533.1
    560280     17531.1
    560320     17534.4
    560360     17534.4
    560400     17535.3
    560440     17535.5
    560480     17537.7
    560520     17538.2
    560560     17540.4
    560600     17539.5
    560640       17542
    560680       17544
    560720     17544.7
    560760     17544.4
    560800     17548.9
    560840     17550.5
    560880     17550.7
    560920     17550.9
    560960     17553.9
    561000     17555.4
    561040     17558.4
    561080     17556.4
    561120     17559.8
    561160     17559.9
    561200     17560.6
    561240     17560.9
    561280     17563.1
    561320     17563.6
    561360     17565.9
    561400     17565.1
    561440     17567.5
    561480     17569.3
    561520     17570.2
    561560       17570
    561600     17574.3
    561640       17576
    561680       17576
    561720     17576.3
    561760     17579.2
    561800     17580.8
    561840     17583.6
    561880     17581.8
    561920     17585.2
    561960     17585.4
    562000       17586
    562040     17586.3
    562080     17588.6
    562120       17589
    562160     17591.3
    562200     17590.4
    562240     17592.8
    562280     17594.7
    562320     17595.4
    562360     17595.4
    562400     17599.7
    562440     17601.5
    562480     17601.4
    562520     17601.8
    562560     17604.6
    562600     17606.3
    562640     17609.1
    562680     17607.3
    562720     17610.6
    562760     17610.9
    562800     17611.4
    562840     17611.7
    562880     17614.1
    562920     17614.4
    562960     17616.8
    563000     17615.9
    563040     17618.2
    563080     17620.2
    563120     17620.8
    563160     17620.8
    563200       17625
    563240     17626.9
    563280     17626.8
    563320     17627.2
    563360     17630.1
    563400     17631.7
    563440     17634.5
    563480     17632.6
    563520     17635.9
    563560     17636.3
    563600     17636.9
    563640     17637.2
    563680     17639.6
    563720     17639.7
    563760     17642.2
    563800     17641.3
    563840     17643.9
    563880     17645.6
    563920     17646.2
    563960     17646.2
    564000     17650.4
    564040     17652.2
    564080     17652.2
    564120     17652.5
    564160     17655.4
    564200     17657.1
    564240     17659.9
    564280     17657.9
    564320     17661.3
    564360     17661.8
    564400     17662.4
    564440     17662.5
    564480       17665
    564520     17665.1
    564560     17667.5
    564600     17666.6
    564640     17669.3
    564680     17670.9
    564720     17671.6
    564760     17671.7
    564800     17675.7
    564840     17677.5
    564880     17677.6
    564920     17677.8
    564960     17680.8
    565000     17682.5
    565040     17685.3
    565080     17683.2
    565120     17686.7
    565160     17687.3
    565200     17687.8
    565240     17687.8
    565280     17690.2
    565320     17690.5
    565360     17692.9
    565400       17692
    565440     17694.6
    565480     17696.3
    565520     17697.1
    565560     17696.9
    565600     17701.2
    565640     17702.9
    565680     17702.9
    565720     17703.2
    565760     17706.2
    565800     17707.8
    565840     17710.6
    565880     17708.6
    565920     17712.1
    565960     17712.7
    566000     17713.2
    566040     17713.3
    566080     17715.6
    566120       17716
    566160     17718.3
    566200     17717.4
    566240     17720.1
    566280     17721.7
    566320     17722.5
    566360     17722.5
    566400     17726.7
    566440     17728.2
    566480     17728.3
    566520     17728.6
    566560     17731.7
    566600     17733.2
    566640     17736.1
    566680     17733.9
    566720     17737.5
    566760       17738
    566800     17738.5
    566840     17738.8
    566880       17741
    566920     17741.5
    566960     17743.8
    567000     17742.9
    567040     17745.6
    567080     17747.2
    567120     17747.9
    567160       17748
    567200     17752.1
    567240     17753.5
    567280     17753.8
    567320       17754
    567360     17757.2
    567400     17758.7
    567440     17761.5
    567480     17759.4
    567520       17763
    567560     17763.5
    567600       17764
    567640     17764.2
    567680     17766.5
    567720     17767.1
    567760     17769.3
    567800     17768.4
    567840     17771.2
    567880     17772.7
    567920     17773.5
    567960     17773.6
    568000     17777.5
    568040     17778.9
    568080     17779.2
    568120     17779.5
    568160     17782.7
    568200     17784.1
    568240       17787
    568280     17784.8
    568320     17788.4
    568360     17788.9
    568400     17789.3
    568440     17789.7
    568480     17791.9
    568520     17792.6
    568560     17794.8
    568600     17793.8
    568640     17796.5
    568680     17798.2
    568720     17798.9
    568760     17799.3
    568800     17803.1
    568840     17804.4
    568880     17804.6
    568920       17805
    568960       17808
    569000     17809.5
    569040     17812.5
    569080     17810.2
    569120     17813.9
    569160     17814.4
    569200     17814.8
    569240     17815.1
    569280     17817.4
    569320     17818.1
    569360     17820.2
    569400     17819.2
    569440     17821.9
    569480     17823.7
    569520     17824.3
    569560     17824.8
    569600     17828.6
    569640     17829.8
    569680     17830.1
    569720     17830.5
    569760     17833.4
    569800       17835
    569840     17837.8
    569880     17835.6
    569920     17839.2
    569960     17839.9
    570000     17840.3
    570040     17840.4
    570080     17842.8
    570120     17843.5
    570160     17845.7
    570200     17844.6
    570240     17847.2
    570280     17849.1
    570320     17849.8
    570360     17850.2
    570400     17854.1
    570440     17855.2
    570480     17855.6
    570520     17855.9
    570560     17858.8
    570600     17860.5
    570640     17863.2
    570680       17861
    570720     17864.8
    570760     17865.5
    570800     17865.8
    570840     17865.8
    570880     17868.3
    570920       17869
    570960     17871.1
    571000     17870.2
    571040     17872.7
    571080     17874.5
    571120     17875.3
    571160     17875.6
    571200     17879.5
    571240     17880.8
    571280     17881.2
    571320     17881.5
    571360     17884.2
    571400     17886.1
    571440     17888.7
    571480     17886.5
    571520     17890.3
    571560       17891
    571600     17891.3
    571640     17891.3
    571680     17893.7
    571720     17894.5
    571760     17896.6
    571800     17895.6
    571840     17898.2
    571880       17900
    571920     17900.8
    571960     17901.1
    572000       17905
    572040     17906.1
    572080     17906.7
    572120     17906.8
    572160     17909.5
    572200     17911.5
    572240     17914.2
    572280     17911.9
    572320     17915.7
    572360     17916.4
    572400     17916.7
    572440     17916.7
    572480     17919.2
    572520     17920.1
    572560     17922.2
    572600       17921
    572640     17923.7
    572680     17925.4
    572720     17926.3
    572760     17926.4
    572800     17930.3
    572840     17931.7
    572880     17932.1
    572920     17932.4
    572960       17935
    573000       17937
    573040     17939.7
    573080     17937.5
    573120     17941.3
    573160     17941.9
    573200     17942.3
    573240     17942.2
    573280     17944.8
    573320     17945.7
    573360     17947.8
    573400     17946.6
    573440     17949.3
    573480     17951.2
    573520     17951.8
    573560     17951.9
    573600     17955.9
    573640     17957.3
    573680     17957.6
    573720     17957.9
    573760     17960.6
    573800     17962.6
    573840     17965.3
    573880     17963.1
    573920     17966.8
    573960     17967.3
    574000     17967.8
    574040     17967.6
    574080     17970.2
    574120       17971
    574160     17973.4
    574200     17972.1
    574240     17974.8
    574280     17976.7
    574320     17977.3
    574360     17977.4
    574400     17981.4
    574440     17982.9
    574480     17983.2
    574520     17983.4
    574560     17986.1
    574600     17988.3
    574640     17990.9
    574680     17988.7
    574720     17992.5
    574760     17992.9
    574800     17993.3
    574840     17993.1
    574880     17995.9
    574920     17996.5
    574960       17999
    575000     17997.5
    575040     18000.5
    575080     18002.4
    575120       18003
    575160       18003
    575200     18006.9
    575240     18008.5
    575280     18008.8
    575320       18009
    575360     18011.7
    575400       18014
    575440     18016.5
    575480     18014.1
    575520     18018.2
    575560     18018.5
    575600       18019
    575640     18018.7
    575680     18021.4
    575720     18022.1
    575760     18024.6
    575800     18023.1
    575840       18026
    575880     18028.1
    575920     18028.5
    575960     18028.5
    576000     18032.5
    576040       18034
    576080     18034.4
    576120     18034.6
    576160     18037.2
    576200     18039.6
    576240     18041.9
    576280     18039.8
    576320     18043.7
    576360     18044.2
    576400     18044.6
    576440     18044.4
    576480     18046.8
    576520     18047.7
    576560     18050.1
    576600     18048.7
    576640     18051.8
    576680     18053.5
    576720       18054
    576760       18054
    576800       18058
    576840     18059.7
    576880       18060
    576920     18060.2
    576960     18062.9
    577000     18065.2
    577040     18067.4
    577080     18065.3
    577120     18069.3
    577160     18069.7
    577200     18070.1
    577240       18070
    577280     18072.4
    577320     18073.3
    577360     18075.6
    577400     18074.3
    577440     18077.3
    577480       18079
    577520     18079.7
    577560     18079.6
    577600     18083.6
    577640     18085.2
    577680     18085.4
    577720     18085.7
    577760     18088.5
    577800     18090.8
    577840       18093
    577880     18090.7
    577920     18094.8
    577960     18095.5
    578000     18095.6
    578040     18095.4
    578080       18098
    578120     18098.9
    578160     18101.2
    578200     18099.8
    578240     18102.9
    578280     18104.4
    578320     18105.3
    578360     18105.3
    578400     18109.1
    578440     18110.7
    578480     18110.9
    578520     18111.1
    578560       18114
    578600     18116.2
    578640     18118.5
    578680     18116.2
    578720     18120.3
    578760     18120.8
    578800     18121.2
    578840       18121
    578880     18123.5
    578920     18124.3
    578960     18126.8
    579000     18125.2
    579040     18128.3
    579080     18129.7
    579120     18130.7
    579160     18130.8
    579200     18134.5
    579240     18136.3
    579280     18136.3
    579320     18136.4
    579360     18139.5
    579400     18141.8
    579440       18144
    579480     18141.8
    579520     18145.7
    579560     18146.3
    579600     18146.6
    579640     18146.6
    579680       18149
    579720     18149.8
    579760     18152.2
    579800     18150.7
    579840     18153.7
    579880     18155.1
    579920     18156.2
    579960     18156.3
    580000     18160.1
    580040     18161.7
    580080     18161.6
    580120     18161.8
    580160       18165
    580200     18167.1
    580240     18169.4
    580280     18167.2
    580320     18171.2
    580360     18171.7
    580400     18172.2
    580440       18172
    580480     18174.5
    580520     18175.3
    580560     18177.8
    580600     18176.3
    580640       18179
    580680     18180.6
    580720     18181.7
    580760     18181.7
    580800     18185.4
    580840     18187.2
    580880     18187.1
    580920     18187.1
    580960     18190.5
    581000     18192.7
    581040     18194.9
    581080     18192.6
    581120     18196.6
    581160     18197.3
    581200     18197.6
    581240     18197.5
    581280     18199.8
    581320     18200.6
    581360     18203.3
    581400     18201.6
    581440     18204.4
    581480     18206.1
    581520     18207.2
    581560     18207.2
    581600     18210.9
    581640     18212.7
    581680     18212.6
    581720     18212.6
    581760     18215.8
    581800     18218.1
    581840     18220.4
    581880       18218
    581920       18222
    581960     18222.7
    582000     18223.1
    582040     18223.1
    582080     18225.5
    582120     18226.3
    582160       18229
    582200     18227.1
    582240     18229.9
    582280     18231.6
    582320     18232.9
    582360     18232.8
    582400     18236.3
    582440     18237.9
    582480     18238.1
    582520     18238.2
    582560     18241.3
    582600     18243.7
    582640       18246
    582680     18243.4
    582720     18247.5
    582760     18248.2
    582800     18248.5
    582840     18248.4
    582880     18250.8
    582920     18251.7
    582960     18254.3
    583000     18252.6
    583040     18255.4
    583080     18257.1
    583120     18258.5
    583160     18258.2
    583200     18261.9
    583240     18263.3
    583280     18263.6
    583320     18263.6
    583360     18266.8
    583400     18269.2
    583440     18271.6
    583480     18268.8
    583520     18272.9
    583560     18273.6
    583600     18273.9
    583640     18273.8
    583680     18276.4
    583720     18277.2
    583760     18279.7
    583800       18278
    583840     18280.8
    583880     18282.7
    583920       18284
    583960     18283.6
    584000     18287.4
    584040     18288.8
    584080     18288.9
    584120     18289.1
    584160     18292.1
    584200     18294.6
    584240     18296.9
    584280     18294.2
    584320     18298.2
    584360       18299
    584400     18299.3
    584440     18299.3
    584480     18301.8
    584520     18302.6
    584560     18305.1
    584600     18303.3
    584640     18306.3
    584680       18308
    584720     18309.5
    584760     18309.1
    584800     18312.8
    584840       18314
    584880     18314.4
    584920     18314.6
    584960     18317.5
    585000       18320
    585040     18322.3
    585080     18319.6
    585120     18323.6
    585160     18324.4
    585200     18324.6
    585240     18324.6
    585280     18327.3
    585320     18327.9
    585360     18330.5
    585400     18328.8
    585440     18331.8
    585480     18333.4
    585520     18334.9
    585560     18334.4
    585600     18338.2
    585640     18339.5
    585680     18339.9
    585720       18340
    585760     18342.9
    585800     18345.5
    585840     18347.5
    585880       18345
    585920     18349.1
    585960     18349.8
    586000       18350
    586040       18350
    586080     18352.6
    586120     18353.4
    586160     18355.9
    586200     18354.2
    586240     18357.2
    586280     18358.8
    586320     18360.4
    586360     18359.8
    586400     18363.5
    586440     18364.9
    586480     18365.5
    586520     18365.4
    586560     18368.3
    586600     18370.9
    586640     18372.9
    586680     18370.4
    586720     18374.4
    586760     18375.1
    586800     18375.3
    586840     18375.4
    586880       18378
    586920     18378.8
    586960     18381.2
    587000     18379.7
    587040     18382.6
    587080     18384.2
    587120     18385.7
    587160     18385.2
    587200     18388.9
    587240     18390.3
    587280     18390.8
    587320     18390.8
    587360     18393.8
    587400     18396.1
    587440     18398.4
    587480     18395.8
    587520     18399.9
    587560     18400.6
    587600     18400.8
    587640     18400.9
    587680     18403.4
    587720     18404.2
    587760     18406.8
    587800     18405.2
    587840     18407.9
    587880     18409.6
    587920     18411.1
    587960     18410.5
    588000     18414.2
    588040     18415.8
    588080     18416.1
    588120     18416.2
    588160     18419.1
    588200     18421.3
    588240     18423.6
    588280     18421.3
    588320     18425.3
    588360     18426.1
    588400     18426.3
    588440     18426.2
    588480     18428.8
    588520     18429.7
    588560     18432.2
    588600     18430.7
    588640     18433.3
    588680       18435
    588720     18436.6
    588760       18436
    588800     18439.6
    588840     18441.2
    588880     18441.3
    588920     18441.6
    588960     18444.4
    589000     18446.4
    589040     18448.8
    589080     18446.6
    589120     18450.6
    589160     18451.3
    589200     18451.7
    589240     18451.4
    589280     18454.2
    589320     18455.1
    589360     18457.5
    589400     18456.1
    589440     18458.6
    589480     18460.3
    589520     18461.9
    589560     18461.3
    589600     18464.9
    589640     18466.6
    589680     18466.8
    589720     18467.1
    589760     18469.8
    589800     18471.8
    589840     18474.3
    589880       18472
    589920     18476.1
    589960     18476.6
    590000       18477
    590040     18476.7
    590080     18479.3
    590120     18480.4
    590160     18482.9
    590200     18481.4
    590240     18483.8
    590280     18485.6
    590320     18487.2
    590360     18486.7
    590400     18490.2
    590440       18492
    590480     18492.2
    590520     18492.5
    590560     18495.3
    590600     18497.3
    590640     18499.6
    590680     18497.4
    590720     18501.4
    590760       18502
    590800     18502.5
    590840     18501.9
    590880     18504.6
    590920     18505.8
    590960     18508.2
    591000     18506.9
    591040     18509.2
    591080     18511.1
    591120     18512.4
    591160       18512
    591200     18515.5
    591240     18517.4
    591280     18517.5
    591320     18517.8
    591360     18520.6
    591400     18522.6
    591440     18525.1
    591480     18522.8
    591520     18526.7
    591560     18527.4
    591600       18528
    591640     18527.4
    591680     18530.2
    591720     18531.2
    591760     18533.7
    591800     18532.3
    591840     18534.6
    591880     18536.4
    591920     18537.8
    591960     18537.5
    592000     18540.9
    592040     18542.8
    592080     18542.8
    592120     18543.2
    592160     18546.1
    592200       18548
    592240     18550.5
    592280     18548.4
    592320     18552.1
    592360     18552.7
    592400     18553.5
    592440     18552.8
    592480     18555.7
    592520     18556.7
    592560       18559
    592600     18557.7
    592640     18560.1
    592680     18561.9
    592720     18563.4
    592760       18563
    592800     18566.1
    592840     18568.2
    592880     18568.2
    592920     18568.6
    592960     18571.5
    593000     18573.4
    593040     18575.9
    593080     18573.9
    593120     18577.6
    593160     18578.2
    593200     18578.9
    593240     18578.1
    593280       18581
    593320     18582.2
    593360     18584.4
    593400     18583.2
    593440     18585.5
    593480     18587.3
    593520     18588.7
    593560     18588.3
    593600     18591.7
    593640     18593.6
    593680     18593.6
    593720       18594
    593760     18596.9
    593800     18598.9
    593840     18601.3
    593880     18599.3
    593920     18603.2
    593960     18603.6
    594000     18604.5
    594040     18603.6
    594080     18606.3
    594120     18607.6
    594160     18609.9
    594200     18608.6
    594240     18610.9
    594280     18612.7
    594320     18614.3
    594360     18613.7
    594400     18617.1
    594440       18619
    594480       18619
    594520     18619.5
    594560     18622.3
    594600     18624.4
    594640     18626.8
    594680     18624.8
    594720     18628.7
    594760       18629
    594800     18629.7
    594840       18629
    594880     18631.8
    594920     18632.9
    594960     18635.1
    595000       18634
    595040     18636.3
    595080     18638.1
    595120     18639.7
    595160       18639
    595200     18642.5
    595240     18644.5
    595280     18644.5
    595320       18645
    595360     18647.8
    595400     18649.9
    595440     18652.2
    595480     18650.3
    595520     18654.1
    595560     18654.4
    595600     18655.2
    595640     18654.5
    595680     18657.3
    595720     18658.3
    595760     18660.6
    595800     18659.4
    595840     18661.8
    595880     18663.5
    595920     18665.2
    595960     18664.3
    596000     18668.1
    596040     18669.9
    596080       18670
    596120     18670.3
    596160     18673.2
    596200     18675.3
    596240     18677.5
    596280     18675.7
    596320     18679.4
    596360     18679.9
    596400     18680.5
    596440     18679.8
    596480     18682.7
    596520     18683.8
    596560       18686
    596600     18684.8
    596640     18687.2
    596680     18688.9
    596720     18690.6
    596760     18689.8
    596800     18693.5
    596840     18695.4
    596880     18695.6
    596920     18695.8
    596960     18698.8
    597000       18701
    597040     18702.9
    597080     18701.3
    597120     18704.7
    597160     18705.3
    597200     18706.1
    597240     18705.2
    597280     18708.2
    597320     18709.2
    597360     18711.4
    597400     18710.2
    597440     18712.7
    597480     18714.3
    597520     18716.1
    597560     18715.4
    597600       18719
    597640       18721
    597680     18721.2
    597720     18721.1
    597760     18724.2
    597800     18726.6
    597840     18728.5
    597880     18726.7
    597920     18730.2
    597960     18730.9
    598000     18731.3
    598040     18730.7
    598080     18733.7
    598120     18734.6
    598160       18737
    598200     18735.6
    598240     18738.4
    598280     18739.9
    598320     18741.6
    598360     18740.9
    598400     18744.5
    598440     18746.5
    598480     18746.9
    598520     18746.6
    598560     18749.7
    598600       18752
    598640     18753.9
    598680     18752.1
    598720     18755.5
    598760     18756.5
    598800     18756.7
    598840     18756.2
    598880     18759.4
    598920     18760.2
    598960     18762.4
    599000     18761.3
    599040     18763.8
    599080     18765.3
    599120       18767
    599160     18766.4
    599200     18769.9
    599240     18772.2
    599280     18772.3
    599320     18772.3
    599360     18775.2
    599400     18777.6
    599440     18779.4
    599480     18777.6
    599520       18781
    599560     18781.9
    599600     18782.2
    599640     18781.8
    599680     18784.9
    599720     18785.7
    599760     18787.9
    599800     18786.9
    599840     18789.3
    599880     18790.8
    599920     18792.6
    599960     18791.9
    600000     18795.3
    600040     18797.7
    600080     18797.7
    600120     18797.8
    600160     18800.7
    600200     18803.1
    600240       18805
    600280     18803.2
    600320     18806.5
    600360     18807.5
    600400     18807.7
    600440     18807.4
    600480     18810.5
    600520     18811.1
    600560     18813.5
    600600     18812.3
    600640     18814.9
    600680     18816.4
    600720     18818.2
    600760     18817.6
    600800     18820.7
    600840     18823.1
    600880     18823.2
    600920     18823.5
    600960     18826.2
    601000     18828.7
    601040     18830.4
    601080     18828.7
    601120       18832
    601160       18833
    601200     18833.4
    601240     18833.1
    601280       18836
    601320     18836.7
    601360     18838.9
    601400     18837.9
    601440     18840.4
    601480     18841.9
    601520     18843.7
    601560     18843.1
    601600     18846.3
    601640     18848.6
    601680     18848.7
    601720       18849
    601760     18851.8
    601800     18854.1
    601840     18855.9
    601880     18854.1
    601920     18857.4
    601960     18858.5
    602000     18858.8
    602040     18858.6
    602080     18861.5
    602120     18862.1
    602160     18864.5
    602200     18863.4
    602240     18866.1
    602280     18867.3
    602320     18869.2
    602360     18868.6
    602400     18871.8
    602440     18874.2
    602480     18874.2
    602520     18874.5
    602560     18877.4
    602600     18879.6
    602640     18881.3
    602680     18879.6
    602720     18882.9
    602760       18884
    602800     18884.3
    602840     18883.9
    602880     18887.1
    602920     18887.5
    602960     18889.9
    603000     18888.8
    603040     18891.5
    603080     18892.6
    603120     18894.6
    603160       18894
    603200     18897.2
    603240     18899.5
    603280     18899.6
    603320     18899.9
    603360     18902.7
    603400       18905
    603440     18906.7
    603480       18905
    603520     18908.1
    603560     18909.4
    603600     18909.8
    603640     18909.2
    603680     18912.5
    603720       18913
    603760     18915.1
    603800     18914.1
    603840     18917.1
    603880     18918.1
    603920     18920.1
    603960     18919.4
    604000     18922.6
    604040     18924.9
    604080     18925.2
    604120     18925.1
    604160       18928
    604200     18930.4
    604240     18931.9
    604280     18930.2
    604320     18933.7
    604360     18934.7
    604400     18935.2
    604440     18934.7
    604480     18937.9
    604520     18938.5
    604560     18940.6
    604600     18939.5
    604640     18942.4
    604680     18943.5
    604720     18945.5
    604760       18945
    604800     18947.9
    604840     18950.3
    604880     18950.6
    604920     18950.4
    604960     18953.5
    605000     18955.7
    605040     18957.5
    605080     18955.6
    605120     18959.2
    605160     18960.1
    605200     18960.8
    605240     18960.2
    605280     18963.4
    605320       18964
    605360     18966.1
    605400     18965.2
    605440       18968
    605480       18969
    605520       18971
    605560     18970.6
    605600     18973.4
    605640     18975.8
    605680     18976.2
    605720     18975.6
    605760       18979
    605800     18981.4
    605840     18982.8
    605880       18981
    605920     18984.6
    605960     18985.7
    606000     18986.3
    606040     18985.8
    606080     18988.9
    606120     18989.7
    606160     18991.7
    606200     18990.7
    606240     18993.4
    606280     18994.5
    606320     18996.4
    606360     18996.2
    606400     18998.9
    606440     19001.2
    606480     19001.7
    606520     19001.1
    606560     19004.7
    606600       19007
    606640     19008.6
    606680     19006.7
    606720       19010
    606760     19011.2
    606800     19011.9
    606840     19011.3
    606880     19014.5
    606920     19015.4
    606960     19017.2
    607000     19016.2
    607040       19019
    607080     19019.9
    607120     19022.2
    607160     19021.7
    607200     19024.5
    607240     19026.7
    607280     19027.5
    607320     19026.6
    607360     19030.2
    607400     19032.6
    607440     19034.2
    607480     19032.2
    607520     19035.7
    607560     19036.6
    607600     19037.6
    607640     19036.8
    607680     19040.1
    607720       19041
    607760     19042.9
    607800     19041.7
    607840     19044.6
    607880     19045.4
    607920     19047.6
    607960     19047.3
    608000     19049.9
    608040     19052.2
    608080       19053
    608120     19052.1
    608160     19055.8
    608200     19058.3
    608240     19059.8
    608280     19057.8
    608320     19061.2
    608360     19062.1
    608400     19063.1
    608440     19062.3
    608480     19065.7
    608520     19066.7
    608560     19068.5
    608600     19067.4
    608640     19070.2
    608680     19071.1
    608720       19073
    608760       19073
    608800     19075.6
    608840     19077.9
    608880     19078.8
    608920     19077.6
    608960     19081.5
    609000     19083.8
    609040     19085.4
    609080     19083.4
    609120     19087.1
    609160     19087.8
    609200     19088.7
    609240     19088.1
    609280     19091.4
    609320     19092.3
    609360       19094
    609400       19093
    609440     19095.8
    609480     19096.7
    609520     19098.7
    609560     19098.6
    609600     19101.2
    609640     19103.5
    609680     19104.3
    609720     19103.5
    609760     19107.3
    609800     19109.6
    609840     19111.1
    609880       19109
    609920     19112.8
    609960     19113.4
    610000     19114.5
    610040     19113.8
    610080     19117.1
    610120       19118
    610160     19119.7
    610200     19118.6
    610240     19121.4
    610280     19122.5
    610320     19124.3
    610360     19124.4
    610400     19126.9
    610440     19129.2
    610480     19130.1
    610520     19129.1
    610560       19133
    610600     19135.3
    610640     19136.7
    610680     19134.6
    610720     19138.4
    610760     19139.1
    610800       19140
    610840     19139.6
    610880     19142.7
    610920     19143.7
    610960     19145.4
    611000     19144.2
    611040     19146.9
    611080     19148.2
    611120     19149.9
    611160     19149.9
    611200     19152.5
    611240     19154.9
    611280       19156
    611320     19154.8
    611360     19158.7
    611400     19161.2
    611440     19162.4
    611480     19160.1
    611520     19164.2
    611560     19164.8
    611600     19165.7
    611640     19165.3
    611680     19168.4
    611720     19169.4
    611760     19171.2
    611800     19169.7
    611840     19172.6
    611880     19173.8
    611920     19175.7
    611960     19175.5
    612000     19178.2
    612040     19180.4
    612080     19181.6
    612120     19180.5
    612160     19184.3
    612200     19186.9
    612240       19188
    612280     19185.7
    612320     19189.8
    612360     19190.3
    612400     19191.3
    612440       19191
    612480       19194
    612520       19195
    612560     19196.9
    612600     19195.5
    612640     19198.3
    612680     19199.5
    612720     19201.4
    612760       19201
    612800     19203.9
    612840     19206.1
    612880     19207.4
    612920     19206.1
    612960     19210.1
    613000     19212.7
    613040     19213.6
    613080     19211.2
    613120     19215.5
    613160     19215.9
    613200     19216.9
    613240     19216.8
    613280     19219.6
    613320     19220.7
    613360     19222.5
    613400     19221.2
    613440     19223.9
    613480     19225.1
    613520     19227.1
    613560     19226.5
    613600     19229.6
    613640     19231.8
    613680     19232.9
    613720     19231.6
    613760     19235.8
    613800     19238.4
    613840     19239.2
    613880     19236.9
    613920     19241.1
    613960     19241.7
    614000     19242.6
    614040     19242.6
    614080     19245.2
    614120     19246.4
    614160     19248.1
    614200     19246.7
    614240     19249.7
    614280     19250.8
    614320     19252.9
    614360     19252.1
    614400     19255.2
    614440     19257.5
    614480     19258.6
    614520     19257.2
    614560     19261.5
    614600     19264.3
    614640     19264.8
    614680     19262.3
    614720     19266.9
    614760     19267.2
    614800     19268.2
    614840     19268.3
    614880     19270.8
    614920     19272.2
    614960     19273.8
    615000     19272.5
    615040     19275.3
    615080     19276.4
    615120     19278.5
    615160     19277.8
    615200     19280.6
    615240     19283.3
    615280     19284.3
    615320     19282.8
    615360     19287.3
    615400     19290.1
    615440     19290.5
    615480     19288.1
    615520     19292.5
    615560     19292.9
    615600     19294.1
    615640       19294
    615680     19296.5
    615720       19298
    615760     19299.5
    615800     19298.3
    615840     19300.9
    615880     19302.2
    615920     19304.1
    615960     19303.5
    616000     19306.2
    616040     19308.9
    616080     19310.2
    616120     19308.4
    616160     19312.9
    616200     19315.6
    616240     19316.1
    616280     19313.8
    616320     19318.2
    616360     19318.6
    616400     19319.8
    616440     19319.6
    616480     19322.2
    616520     19323.5
    616560     19325.2
    616600     19323.9
    616640     19326.5
    616680     19327.8
    616720     19329.8
    616760     19329.2
    616800     19331.9
    616840     19334.4
    616880       19336
    616920       19334
    616960     19338.5
    617000     19341.2
    617040     19341.7
    617080     19339.3
    617120     19343.8
    617160     19344.4
    617200     19345.5
    617240     19345.3
    617280     19347.8
    617320     19349.1
    617360     19350.8
    617400     19349.4
    617440     19352.2
    617480     19353.5
    617520     19355.5
    617560     19354.8
    617600     19357.4
    617640     19360.1
    617680     19361.7
    617720     19359.7
    617760     19364.3
    617800     19366.9
    617840     19367.4
    617880     19365.1
    617920     19369.5
    617960       19370
    618000     19371.3
    618040     19371.1
    618080     19373.7
    618120       19375
    618160     19376.6
    618200     19375.1
    618240     19377.9
    618280       19379
    618320     19381.1
    618360     19380.5
    618400       19383
    618440     19385.8
    618480     19387.5
    618520     19385.3
    618560       19390
    618600     19392.5
    618640       19393
    618680     19390.7
    618720     19395.2
    618760     19395.7
    618800     19396.9
    618840     19396.8
    618880     19399.4
    618920     19400.6
    618960     19402.3
    619000     19400.8
    619040     19403.6
    619080     19404.7
    619120     19406.7
    619160     19406.2
    619200     19408.8
    619240     19411.5
    619280     19413.3
    619320       19411
    619360     19415.6
    619400     19418.2
    619440     19418.8
    619480     19416.3
    619520     19420.9
    619560     19421.5
    619600     19422.4
    619640     19422.4
    619680       19425
    619720     19426.3
    619760     19427.8
    619800     19426.5
    619840     19429.4
    619880     19430.3
    619920     19432.4
    619960     19431.8
    620000     19434.4
    620040     19437.1
    620080     19438.9
    620120     19436.5
    620160     19441.4
    620200     19443.9
    620240     19444.3
    620280       19442
    620320     19446.8
    620360     19447.1
    620400       19448
    620440     19448.1
    620480     19450.7
    620520     19451.8
    620560     19453.4
    620600     19452.1
    620640       19455
    620680       19456
    620720       19458
    620760     19457.5
    620800     19460.1
    620840     19462.7
    620880     19464.6
    620920       19462
    620960       19467
    621000     19469.5
    621040       19470
    621080     19467.6
    621120     19472.5
    621160     19472.7
    621200     19473.6
    621240     19473.9
    621280     19476.4
    621320     19477.4
    621360     19479.1
    621400     19477.8
    621440     19480.6
    621480     19481.7
    621520     19483.5
    621560     19483.1
    621600     19485.6
    621640     19488.1
    621680     19490.1
    621720     19487.8
    621760     19492.7
    621800     19495.1
    621840     19495.7
    621880     19493.3
    621920     19498.2
    621960     19498.4
    622000     19499.3
    622040     19499.5
    622080     19502.1
    622120     19503.1
    622160     19504.7
    622200     19503.5
    622240     19506.3
    622280     19507.3
    622320     19509.1
    622360     19508.6
    622400     19511.3
    622440     19513.8
    622480     19515.9
    622520     19513.3
    622560     19518.5
    622600       19521
    622640     19521.2
    622680     19518.9
    622720     19523.9
    622760     19524.1
    622800     19525.1
    622840     19525.3
    622880     19527.8
    622920     19528.7
    622960     19530.3
    623000     19529.1
    623040     19531.9
    623080       19533
    623120     19534.7
    623160     19534.2
    623200       19537
    623240     19539.5
    623280     19541.5
    623320       19539
    623360     19544.1
    623400     19546.7
    623440     19546.9
    623480     19544.4
    623520     19549.7
    623560     19549.9
    623600     19550.9
    623640       19551
    623680     19553.7
    623720     19554.4
    623760     19555.8
    623800     19554.7
    623840     19557.7
    623880     19558.6
    623920     19560.5
    623960       19560
    624000     19562.7
    624040     19565.2
    624080     19567.3
    624120     19564.6
    624160       19570
    624200     19572.3
    624240     19572.6
    624280     19570.1
    624320     19575.5
    624360     19575.5
    624400     19576.7
    624440     19576.7
    624480     19579.4
    624520     19580.1
    624560     19581.5
    624600     19580.5
    624640     19583.3
    624680     19584.5
    624720     19586.1
    624760       19586
    624800     19588.3
    624840     19590.9
    624880     19592.9
    624920     19590.3
    624960     19595.7
    625000     19598.1
    625040     19598.3
    625080     19595.8
    625120     19600.8
    625160     19601.2
    625200     19602.3
    625240     19602.4
    625280       19605
    625320     19605.9
    625360     19606.9
    625400     19606.1
    625440       19609
    625480     19610.2
    625520     19611.6
    625560     19611.7
    625600     19613.9
    625640     19616.7
    625680     19618.4
    625720     19616.1
    625760     19621.4
    625800     19623.6
    625840     19623.9
    625880     19621.3
    625920     19626.5
    625960     19626.9
    626000     19627.9
    626040     19628.1
    626080     19630.7
    626120     19631.5
    626160     19632.8
    626200     19631.8
    626240     19634.6
    626280     19635.6
    626320     19637.3
    626360     19637.3
    626400     19639.6
    626440     19642.4
    626480       19644
    626520     19641.6
    626560     19647.2
    626600     19649.3
    626640     19649.5
    626680     19646.9
    626720     19652.2
    626760     19652.6
    626800     19653.5
    626840     19653.8
    626880     19656.2
    626920       19657
    626960     19658.4
    627000     19657.6
    627040     19660.3
    627080     19661.2
    627120     19662.9
    627160       19663
    627200     19665.2
    627240     19668.2
    627280     19669.9
    627320     19667.4
    627360     19672.9
    627400       19675
    627440     19675.5
    627480     19672.7
    627520     19677.9
    627560     19678.3
    627600     19679.3
    627640     19679.4
    627680     19681.8
    627720     19682.8
    627760     19684.3
    627800     19683.5
    627840     19686.1
    627880     19687.1
    627920     19688.9
    627960     19688.9
    628000       19691
    628040       19694
    628080     19695.8
    628120     19693.3
    628160     19698.8
    628200     19700.8
    628240     19701.3
    628280     19698.4
    628320     19703.6
    628360     19704.2
    628400       19705
    628440     19705.3
    628480     19707.6
    628520     19708.5
    628560       19710
    628600     19709.3
    628640     19711.9
    628680     19712.9
    628720     19714.8
    628760     19714.7
    628800     19716.7
    628840     19719.9
    628880     19721.6
    628920     19719.2
    628960     19724.5
    629000     19726.7
    629040     19727.1
    629080     19724.2
    629120     19729.3
    629160     19729.8
    629200     19730.9
    629240     19731.1
    629280     19733.6
    629320     19734.3
    629360     19735.7
    629400     19735.3
    629440     19737.8
    629480     19738.7
    629520     19740.7
    629560     19740.5
    629600     19742.6
    629640     19745.7
    629680     19747.4
    629720       19745
    629760     19750.3
    629800     19752.5
    629840     19752.9
    629880     19750.1
    629920     19755.2
    629960     19755.7
    630000     19756.8
    630040     19756.8
    630080     19759.4
    630120     19760.2
    630160     19761.6
    630200     19761.1
    630240     19763.7
    630280     19764.5
    630320     19766.5
    630360     19766.3
    630400     19768.3
    630440     19771.4
    630480     19773.3
    630520     19770.8
    630560       19776
    630600     19778.3
    630640     19778.7
    630680     19775.9
    630720       19781
    630760     19781.6
    630800     19782.8
    630840     19782.6
    630880     19785.1
    630920       19786
    630960     19787.3
    631000       19787
    631040     19789.6
    631080     19790.3
    631120     19792.3
    631160     19792.1
    631200     19794.2
    631240     19797.1
    631280       19799
    631320     19796.5
    631360     19801.8
    631400       19804
    631440     19804.4
    631480     19801.8
    631520     19806.8
    631560     19807.3
    631600     19808.4
    631640     19808.5
    631680     19810.7
    631720     19811.8
    631760       19813
    631800     19812.7
    631840     19815.3
    631880     19816.2
    631920     19817.9
    631960       19818
    632000     19819.9
    632040     19822.9
    632080     19824.8
    632120     19822.4
    632160     19827.7
    632200     19829.6
    632240     19830.2
    632280     19827.5
    632320     19832.2
    632360       19833
    632400     19834.1
    632440     19834.2
    632480     19836.5
    632520     19837.5
    632560     19838.9
    632600     19838.6
    632640     19841.1
    632680     19841.9
    632720     19843.8
    632760     19843.7
    632800     19845.8
    632840     19848.8
    632880     19850.5
    632920     19848.1
    632960     19853.5
    633000     19855.5
    633040       19856
    633080     19853.2
    633120     19858.1
    633160       19859
    633200     19859.9
    633240     19860.1
    633280     19862.2
    633320     19863.4
    633360     19864.7
    633400     19864.4
    633440     19866.9
    633480     19867.6
    633520     19869.6
    633560     19869.5
    633600     19871.7
    633640     19874.7
    633680     19876.4
    633720     19873.8
    633760     19879.3
    633800     19881.5
    633840       19882
    633880       19879
    633920     19883.8
    633960     19884.8
    634000     19885.8
    634040     19885.9
    634080     19888.1
    634120     19889.2
    634160     19890.5
    634200     19890.3
    634240     19892.9
    634280     19893.3
    634320     19895.4
    634360     19895.3
    634400     19897.4
    634440     19900.6
    634480     19902.2
    634520     19899.8
    634560       19905
    634600     19907.3
    634640     19908.1
    634680       19905
    634720     19909.5
    634760     19910.7
    634800     19911.7
    634840     19911.8
    634880       19914
    634920     19915.3
    634960     19916.3
    635000     19916.1
    635040     19918.6
    635080     19919.2
    635120     19921.3
    635160     19921.2
    635200       19923
    635240     19926.5
    635280     19928.1
    635320     19925.5
    635360       19931
    635400     19933.1
    635440     19933.9
    635480     19930.8
    635520     19935.4
    635560     19936.5
    635600     19937.5
    635640     19937.8
    635680     19939.9
    635720     19941.1
    635760       19942
    635800       19942
    635840     19944.3
    635880     19945.1
    635920       19947
    635960     19947.1
    636000     19948.9
    636040     19952.3
    636080       19954
    636120     19951.2
    636160     19956.8
    636200     19958.8
    636240     19959.8
    636280     19956.7
    636320     19961.2
    636360     19962.5
    636400     19963.3
    636440     19963.4
    636480     19965.7
    636520       19967
    636560     19967.7
    636600     19967.8
    636640     19970.1
    636680     19970.8
    636720     19972.8
    636760     19972.9
    636800     19974.5
    636840       19978
    636880     19979.7
    636920     19976.9
    636960     19982.7
    637000     19984.6
    637040     19985.5
    637080     19982.6
    637120     19987.1
    637160     19988.3
    637200     19989.2
    637240     19989.3
    637280     19991.6
    637320     19992.7
    637360     19993.5
    637400     19993.5
    637440     19995.9
    637480     19996.7
    637520     19998.6
    637560     19998.7
    637600     20000.4
    637640     20003.9
    637680     20005.3
    637720     20002.9
    637760     20008.5
    637800     20010.4
    637840     20011.2
    637880     20008.5
    637920     20012.9
    637960     20014.2
    638000     20015.2
    638040       20015
    638080     20017.5
    638120     20018.8
    638160     20019.4
    638200     20019.4
    638240     20021.8
    638280     20022.6
    638320     20024.5
    638360     20024.6
    638400     20026.1
    638440     20029.8
    638480     20031.2
    638520     20028.5
    638560     20034.3
    638600     20036.3
    638640       20037
    638680       20034
    638720     20038.7
    638760       20040
    638800     20040.8
    638840     20040.8
    638880     20043.3
    638920     20044.6
    638960     20045.2
    639000     20045.3
    639040     20047.7
    639080     20048.5
    639120     20050.5
    639160     20050.6
    639200       20052
    639240     20055.6
    639280       20057
    639320     20054.4
    639360     20060.1
    639400     20062.3
    639440     20062.8
    639480       20060
    639520     20064.5
    639560     20065.9
    639600     20066.7
    639640     20066.8
    639680     20069.1
    639720     20070.4
    639760     20071.2
    639800     20071.2
    639840     20073.4
    639880     20074.3
    639920     20076.3
    639960     20076.4
    640000     20077.8
    640040     20081.3
    640080     20082.8
    640120     20080.3
    640160     20085.9
    640200     20088.1
    640240     20088.5
    640280       20086
    640320     20090.4
    640360     20091.8
    640400     20092.5
    640440     20092.7
    640480     20095.2
    640520     20096.3
    640560     20096.9
    640600       20097
    640640     20099.3
    640680     20100.2
    640720     20102.4
    640760     20102.1
    640800     20103.6
    640840     20107.2
    640880     20108.6
    640920     20106.1
    640960     20111.7
    641000     20113.9
    641040     20114.6
    641080     20111.9
    641120     20116.2
    641160     20117.6
    641200     20118.4
    641240     20118.3
    641280     20120.9
    641320     20122.1
    641360     20122.6
    641400     20122.9
    641440     20125.4
    641480     20125.9
    641520     20128.2
    641560       20128
    641600     20129.5
    641640       20133
    641680     20134.2
    641720     20131.9
    641760     20137.5
    641800     20139.8
    641840     20140.5
    641880     20137.9
    641920     20141.9
    641960     20143.5
    642000     20144.2
    642040     20144.1
    642080     20146.7
    642120       20148
    642160     20148.3
    642200     20148.9
    642240     20151.1
    642280     20151.7
    642320       20154
    642360     20153.8
    642400     20155.4
    642440     20158.8
    642480     20160.2
    642520     20157.8
    642560     20163.5
    642600     20165.8
    642640     20166.3
    642680     20163.8
    642720     20167.5
    642760     20169.3
    642800       20170
    642840       20170
    642880     20172.6
    642920     20173.9
    642960     20174.1
    643000     20174.6
    643040     20176.8
    643080     20177.7
    643120     20179.8
    643160     20179.5
    643200     20181.3
    643240     20184.8
    643280     20186.1
    643320     20183.5
    643360     20189.6
    643400     20191.6
    643440     20192.1
    643480     20189.6
    643520     20193.3
    643560     20195.3
    643600     20195.9
    643640     20195.9
    643680     20198.3
    643720     20199.6
    643760       20200
    643800     20200.2
    643840     20202.8
    643880     20203.5
    643920     20205.5
    643960     20205.2
    644000     20206.8
    644040     20210.6
    644080     20211.9
    644120     20209.2
    644160     20215.5
    644200     20217.4
    644240       20218
    644280     20215.2
    644320     20219.1
    644360       20221
    644400     20221.7
    644440     20221.6
    644480     20224.2
    644520     20225.2
    644560     20225.7
    644600     20225.9
    644640     20228.5
    644680     20229.3
    644720     20231.1
    644760     20230.9
    644800     20232.6
    644840     20236.5
    644880     20237.6
    644920     20234.9
    644960     20241.1
    645000     20243.3
    645040     20243.8
    645080       20241
    645120       20245
    645160     20246.8
    645200     20247.5
    645240     20247.3
    645280     20249.9
    645320     20251.1
    645360     20251.4
    645400     20251.7
    645440     20254.3
    645480     20255.1
    645520       20257
    645560     20256.6
    645600     20258.4
    645640     20262.2
    645680     20263.5
    645720     20260.5
    645760     20267.1
    645800     20269.1
    645840     20269.7
    645880     20266.7
    645920     20270.8
    645960     20272.7
    646000     20273.4
    646040       20273
    646080     20275.6
    646120       20277
    646160     20277.3
    646200     20277.6
    646240       20280
    646280       20281
    646320       20283
    646360     20282.4
    646400     20284.1
    646440     20288.1
    646480     20289.2
    646520     20286.5
    646560     20292.7
    646600     20294.7
    646640     20295.5
    646680     20292.6
    646720     20296.4
    646760     20298.5
    646800     20299.3
    646840     20299.1
    646880     20301.4
    646920     20302.8
    646960     20303.1
    647000     20303.3
    647040     20305.9
    647080     20306.7
    647120     20308.7
    647160     20308.2
    647200       20310
    647240       20314
    647280     20315.1
    647320     20312.4
    647360     20318.5
    647400     20320.5
    647440     20321.4
    647480     20318.4
    647520       20322
    647560     20324.3
    647600       20325
    647640     20324.7
    647680     20327.4
    647720     20328.6
    647760     20328.8
    647800       20329
    647840     20331.7
    647880     20332.6
    647920     20334.6
    647960     20333.9
    648000     20335.8
    648040     20339.6
    648080     20340.9
    648120     20338.3
    648160     20344.4
    648200     20346.3
    648240     20347.3
    648280     20344.2
    648320     20347.7
    648360       20350
    648400     20350.9
    648440     20350.5
    648480     20353.2
    648520     20354.4
    648560     20354.6
    648600     20354.9
    648640     20357.5
    648680     20358.3
    648720     20360.3
    648760     20359.8
    648800     20361.5
    648840     20365.6
    648880     20366.7
    648920       20364
    648960     20370.3
    649000       20372
    649040     20373.2
    649080       20370
    649120     20373.5
    649160     20375.7
    649200     20376.8
    649240     20376.1
    649280     20378.9
    649320     20380.4
    649360     20380.5
    649400     20380.5
    649440     20383.3
    649480     20384.3
    649520       20386
    649560     20385.6
    649600     20387.3
    649640     20391.5
    649680     20392.4
    649720     20389.7
    649760       20396
    649800     20397.7
    649840     20398.7
    649880     20395.6
    649920     20399.1
    649960     20401.3
    650000     20402.4
    650040     20401.9
    650080     20404.7
    650120     20406.2
    650160       20406
    650200     20406.3
    650240     20408.8
    650280     20409.9
    650320     20411.7
    650360     20411.2
    650400     20412.9
    650440       20417
    650480     20418.1
    650520     20415.4
    650560     20421.8
    650600     20423.3
    650640     20424.5
    650680     20421.3
    650720     20424.9
    650760     20427.1
    650800     20428.2
    650840     20427.6
    650880     20430.4
    650920     20431.9
    650960     20431.7
    651000     20432.2
    651040     20434.7
    651080     20435.9
    651120     20437.4
    651160     20436.9
    651200     20438.6
    651240     20442.9
    651280     20443.9
    651320     20441.2
    651360     20447.6
    651400       20449
    651440     20450.3
    651480     20446.9
    651520     20450.8
    651560     20452.9
    651600       20454
    651640     20453.3
    651680     20456.1
    651720     20457.6
    651760     20457.4
    651800     20457.9
    651840     20460.5
    651880     20461.9
    651920     20463.3
    651960     20462.5
    652000     20464.4
    652040     20468.5
    652080     20469.7
    652120     20466.8
    652160     20473.5
    652200     20474.7
    652240       20476
    652280     20472.7
    652320     20476.6
    652360     20478.8
    652400     20479.7
    652440     20478.8
    652480     20481.8
    652520     20483.3
    652560       20483
    652600     20483.6
    652640       20486
    652680     20487.6
    652720     20489.2
    652760     20488.2
    652800     20490.2
    652840     20494.1
    652880     20495.4
    652920     20492.5
    652960     20499.3
    653000     20500.4
    653040     20501.7
    653080     20498.3
    653120     20502.4
    653160     20504.4
    653200     20505.3
    653240     20504.5
    653280     20507.5
    653320     20509.1
    653360     20508.6
    653400     20509.3
    653440     20511.8
    653480     20513.5
    653520     20514.9
    653560     20513.8
    653600     20515.8
    653640     20519.9
    653680     20521.3
    653720     20518.4
    653760       20525
    653800     20526.2
    653840     20527.5
    653880     20523.8
    653920     20528.1
    653960     20530.3
    654000       20531
    654040     20530.3
    654080     20533.2
    654120     20534.9
    654160     20534.2
    654200     20535.1
    654240     20537.5
    654280     20539.2
    654320     20540.5
    654360     20539.6
    654400     20541.6
    654440     20545.6
    654480     20546.8
    654520     20544.1
    654560     20550.7
    654600       20552
    654640     20553.1
    654680     20549.5
    654720     20553.8
    654760     20555.8
    654800     20556.6
    654840     20556.1
    654880     20558.7
    654920     20560.6
    654960     20559.8
    655000     20560.7
    655040     20563.1
    655080     20564.9
    655120     20566.1
    655160     20565.3
    655200       20567
    655240     20571.2
    655280     20572.7
    655320     20569.7
    655360     20576.5
    655400     20577.7
    655440     20578.8
    655480     20575.2
    655520     20579.4
    655560     20581.6
    655600     20582.3
    655640       20582
    655680     20584.5
    655720     20586.4
    655760     20585.5
    655800     20586.3
    655840     20588.8
    655880     20590.5
    655920     20591.7
    655960     20591.1
    656000     20592.5
    656040       20597
    656080     20598.4
    656120     20595.4
    656160     20602.3
    656200     20603.5
    656240     20604.6
    656280     20600.8
    656320     20605.1
    656360       20607
    656400     20607.9
    656440     20607.6
    656480     20610.1
    656520       20612
    656560     20611.2
    656600       20612
    656640     20614.6
    656680     20616.3
    656720     20617.4
    656760     20616.7
    656800     20618.1
    656840     20622.6
    656880     20624.1
    656920     20621.2
    656960       20628
    657000     20629.2
    657040     20630.2
    657080     20626.3
    657120     20630.6
    657160     20632.8
    657200     20633.8
    657240     20633.2
    657280     20635.8
    657320     20637.6
    657360       20637
    657400     20637.9
    657440     20640.4
    657480     20641.9
    657520     20643.2
    657560     20642.2
    657600     20643.7
    657640     20648.5
    657680     20649.5
    657720     20646.8
    657760     20653.6
    657800     20654.8
    657840     20655.7
    657880     20651.7
    657920     20656.1
    657960     20658.5
    658000     20659.4
    658040       20659
    658080     20661.4
    658120     20663.2
    658160     20662.5
    658200     20663.5
    658240       20666
    658280     20667.6
    658320     20668.8
    658360     20667.9
    658400     20669.3
    658440       20674
    658480       20675
    658520     20672.4
    658560     20679.2
    658600     20680.4
    658640     20681.3
    658680     20677.5
    658720     20681.6
    658760     20683.9
    658800       20685
    658840     20684.5
    658880       20687
    658920     20688.7
    658960       20688
    659000     20689.3
    659040     20691.6
    659080     20693.2
    659120     20694.2
    659160     20693.3
    659200       20695
    659240     20699.5
    659280     20700.6
    659320     20697.8
    659360     20704.7
    659400       20706
    659440       20707
    659480       20703
    659520     20707.1
    659560     20709.5
    659600     20710.5
    659640     20709.9
    659680     20712.6
    659720     20714.1
    659760     20713.6
    659800     20714.9
    659840     20717.3
    659880     20718.8
    659920     20719.7
    659960     20718.9
    660000     20720.5
    660040     20724.9
    660080     20726.1
    660120     20723.3
    660160     20730.3
    660200     20731.4
    660240     20732.6
    660280     20728.4
    660320     20732.7
    660360     20735.1
    660400       20736
    660440     20735.4
    660480     20738.1
    660520     20739.7
    660560     20739.1
    660600     20740.3
    660640     20742.7
    660680     20744.3
    660720     20745.2
    660760     20744.2
    660800     20746.1
    660840     20750.6
    660880     20751.7
    660920     20748.9
    660960     20755.8
    661000     20756.9
    661040     20757.8
    661080     20753.7
    661120     20758.3
    661160     20760.6
    661200     20761.6
    661240       20761
    661280     20763.7
    661320     20765.1
    661360     20764.7
    661400     20765.9
    661440     20768.3
    661480     20769.7
    661520     20770.6
    661560     20769.9
    661600     20771.5
    661640     20776.2
    661680     20777.3
    661720     20774.5
    661760     20781.3
    661800     20782.3
    661840     20783.5
    661880     20779.3
    661920       20784
    661960     20786.1
    662000     20787.2
    662040     20786.6
    662080     20789.4
    662120     20790.8
    662160     20790.2
    662200     20791.2
    662240     20793.7
    662280     20795.1
    662320     20796.3
    662360     20795.3
    662400       20797
    662440     20801.6
    662480     20802.7
    662520       20800
    662560     20806.5
    662600     20807.9
    662640     20808.9
    662680       20805
    662720     20809.6
    662760     20811.5
    662800     20812.6
    662840     20812.4
    662880       20815
    662920     20816.3
    662960     20815.6
    663000     20816.7
    663040     20819.3
    663080     20820.5
    663120     20821.7
    663160     20820.8
    663200     20822.4
    663240     20827.1
    663280     20828.4
    663320     20825.5
    663360       20832
    663400     20833.5
    663440     20834.5
    663480     20830.4
    663520     20835.1
    663560     20836.9
    663600     20837.9
    663640       20838
    663680     20840.3
    663720     20841.7
    663760     20841.1
    663800     20842.2
    663840     20844.6
    663880       20846
    663920     20847.2
    663960     20846.1
    664000     20847.8
    664040     20852.5
    664080     20853.9
    664120     20850.9
    664160     20857.6
    664200       20859
    664240     20859.8
    664280     20855.7
    664320     20860.3
    664360     20862.3
    664400     20863.3
    664440     20863.3
    664480     20865.8
    664520     20866.9
    664560     20866.6
    664600     20867.7
    664640     20869.9
    664680     20871.2
    664720     20872.8
    664760     20871.4
    664800     20873.3
    664840     20877.9
    664880     20879.4
    664920     20876.3
    664960     20882.9
    665000     20884.5
    665040     20885.3
    665080       20881
    665120     20885.6
    665160     20887.7
    665200     20888.6
    665240     20888.5
    665280     20891.4
    665320     20892.3
    665360     20891.9
    665400     20893.2
    665440     20895.2
    665480     20896.7
    665520       20898
    665560       20897
    665600     20898.5
    665640     20903.5
    665680       20905
    665720     20901.7
    665760     20908.3
    665800     20910.1
    665840     20910.6
    665880     20906.4
    665920     20910.9
    665960     20913.3
    666000     20914.2
    666040       20914
    666080     20916.9
    666120     20917.8
    666160     20917.2
    666200     20918.7
    666240     20920.6
    666280     20922.2
    666320     20923.5
    666360     20922.4
    666400       20924
    666440     20928.9
    666480     20930.4
    666520     20927.3
    666560     20933.9
    666600     20935.3
    666640       20936
    666680     20931.8
    666720     20936.2
    666760     20938.6
    666800     20939.7
    666840     20939.5
    666880     20942.4
    666920       20943
    666960     20942.7
    667000     20944.1
    667040     20945.9
    667080     20947.5
    667120     20948.9
    667160     20947.8
    667200     20949.7
    667240     20954.3
    667280     20955.8
    667320     20952.6
    667360     20959.3
    667400     20960.9
    667440     20961.4
    667480     20957.2
    667520     20961.8
    667560       20964
    667600     20965.1
    667640       20965
    667680     20967.8
    667720     20968.5
    667760     20968.1
    667800     20969.4
    667840     20971.4
    667880     20973.1
    667920     20974.4
    667960     20973.3
    668000     20975.1
    668040     20979.8
    668080       20981
    668120       20978
    668160     20984.9
    668200     20986.3
    668240     20986.7
    668280     20982.6
    668320     20987.2
    668360     20989.5
    668400     20990.4
    668440     20990.3
    668480       20993
    668520       20994
    668560     20993.5
    668600     20994.8
    668640     20996.6
    668680     20998.3
    668720     20999.6
    668760     20998.7
    668800     21000.5
    668840       21005
    668880     21006.4
    668920     21003.2
    668960     21010.2
    669000     21011.7
    669040     21012.1
    669080     21007.9
    669120     21012.7
    669160     21014.8
    669200       21016
    669240     21015.7
    669280     21018.3
    669320     21019.2
    669360     21018.8
    669400     21019.9
    669440     21021.8
    669480     21023.7
    669520     21024.9
    669560     21024.1
    669600     21025.7
    669640     21030.1
    669680     21031.7
    669720     21028.4
    669760     21035.5
    669800     21037.1
    669840     21037.5
    669880     21033.2
    669920     21038.1
    669960       21040
    670000     21041.5
    670040     21041.2
    670080     21043.7
    670120     21044.7
    670160     21044.2
    670200     21045.1
    670240     21047.3
    670280     21048.9
    670320     21050.1
    670360     21049.5
    670400       21051
    670440     21055.4
    670480       21057
    670520     21053.7
    670560     21060.8
    670600     21062.6
    670640     21062.9
    670680     21058.4
    670720     21063.3
    670760     21065.2
    670800     21066.9
    670840     21066.6
    670880     21068.9
    670920     21069.9
    670960     21069.7
    671000     21070.6
    671040     21072.5
    671080     21074.2
    671120     21075.3
    671160     21074.9
    671200     21076.2
    671240     21080.7
    671280     21082.3
    671320       21079
    671360       21086
    671400     21087.8
    671440     21088.1
    671480     21083.7
    671520     21088.6
    671560     21090.3
    671600     21092.1
    671640       21092
    671680     21094.4
    671720     21095.1
    671760       21095
    671800       21096
    671840     21097.9
    671880     21099.5
    671920     21100.6
    671960       21100
    672000     21101.4
    672040     21105.9
    672080     21107.6
    672120     21104.3
    672160     21111.2
    672200     21113.1
    672240     21113.2
    672280       21109
    672320     21113.6
    672360     21115.6
    672400     21117.4
    672440       21117
    672480     21119.5
    672520     21120.2
    672560     21120.1
    672600     21121.1
    672640     21122.9
    672680     21124.8
    672720     21125.8
    672760     21125.2
    672800     21126.5
    672840       21131
    672880     21132.8
    672920     21129.5
    672960     21136.1
    673000     21138.2
    673040     21138.1
    673080       21134
    673120     21138.6
    673160     21140.8
    673200     21142.2
    673240       21142
    673280     21144.7
    673320     21145.5
    673360       21145
    673400     21145.9
    673440     21148.1
    673480     21149.8
    673520       21151
    673560     21150.3
    673600     21151.7
    673640     21156.2
    673680     21157.8
    673720     21154.7
    673760     21161.5
    673800     21163.4
    673840     21163.5
    673880       21159
    673920     21163.8
    673960     21165.8
    674000     21167.2
    674040       21167
    674080     21169.7
    674120     21170.8
    674160     21170.1
    674200     21170.9
    674240     21173.3
    674280     21175.1
    674320     21176.2
    674360     21175.4
    674400     21176.9
    674440     21181.5
    674480       21183
    674520     21179.8
    674560     21186.7
    674600     21188.2
    674640     21188.6
    674680     21184.2
    674720     21189.1
    674760     21190.9
    674800     21192.4
    674840       21192
    674880     21194.9
    674920     21195.9
    674960     21195.1
    675000     21196.1
    675040     21198.6
    675080     21200.3
    675120     21201.2
    675160     21200.8
    675200     21201.9
    675240     21206.6
    675280     21208.2
    675320     21204.7
    675360     21211.8
    675400     21213.3
    675440     21213.6
    675480       21209
    675520     21214.2
    675560     21216.1
    675600     21217.3
    675640     21217.1
    675680     21220.1
    675720     21221.1
    675760     21220.2
    675800     21221.3
    675840     21223.6
    675880     21225.3
    675920     21226.2
    675960       21226
    676000       21227
    676040     21231.7
    676080     21233.3
    676120     21229.9
    676160     21236.9
    676200     21238.4
    676240     21238.6
    676280     21234.2
    676320     21239.2
    676360     21241.3
    676400     21242.4
    676440     21242.4
    676480     21245.4
    676520     21246.4
    676560     21245.4
    676600     21246.2
    676640     21248.6
    676680     21250.4
    676720     21251.5
    676760     21251.2
    676800     21252.1
    676840     21256.9
    676880     21258.7
    676920     21255.2
    676960     21262.1
    677000     21263.6
    677040     21263.9
    677080     21259.4
    677120     21264.7
    677160     21266.6
    677200     21267.8
    677240     21267.9
    677280     21270.8
    677320     21271.8
    677360     21270.5
    677400     21271.5
    677440       21274
    677480     21275.7
    677520     21276.8
    677560     21276.3
    677600     21277.4
    677640     21282.3
    677680     21283.8
    677720     21280.4
    677760     21287.4
    677800     21288.7
    677840     21289.3
    677880     21284.8
    677920     21290.1
    677960     21291.8
    678000     21293.2
    678040     21293.1
    678080     21295.8
    678120       21297
    678160     21295.9
    678200     21296.7
    678240     21299.1
    678280     21300.9
    678320     21301.9
    678360     21301.5
    678400     21302.5
    678440     21307.4
    678480     21309.1
    678520     21305.7
    678560     21312.7
    678600     21313.9
    678640     21314.5
    678680     21310.1
    678720     21315.3
    678760     21317.1
    678800     21318.4
    678840     21318.3
    678880       21321
    678920     21322.3
    678960       21321
    679000     21321.8
    679040     21324.3
    679080     21326.2
    679120     21327.3
    679160     21326.8
    679200     21327.8
    679240     21332.5
    679280     21334.3
    679320     21331.1
    679360     21337.8
    679400     21339.1
    679440     21339.8
    679480     21335.3
    679520     21340.5
    679560     21342.5
    679600     21343.6
    679640     21343.4
    679680     21346.2
    679720     21347.6
    679760     21346.4
    679800       21347
    679840     21349.5
    679880     21351.6
    679920     21352.5
    679960     21352.2
    680000       21353
    680040     21357.7
    680080     21359.6
    680120     21356.3
    680160     21363.1
    680200     21364.2
    680240     21365.3
    680280     21360.6
    680320     21365.6
    680360     21367.8
    680400     21368.9
    680440     21368.6
    680480     21371.5
    680520       21373
    680560     21371.4
    680600     21372.2
    680640     21374.5
    680680     21376.8
    680720     21377.8
    680760     21377.3
    680800     21378.3
    680840     21382.8
    680880       21385
    680920     21381.5
    680960     21388.1
    681000     21389.4
    681040     21390.6
    681080       21386
    681120     21390.9
    681160       21393
    681200     21394.1
    681240     21393.7
    681280     21396.8
    681320     21398.5
    681360     21396.7
    681400     21397.4
    681440     21399.7
    681480       21402
    681520     21403.1
    681560     21402.6
    681600     21403.6
    681640     21408.3
    681680     21410.3
    681720     21406.6
    681760     21413.4
    681800       21415
    681840     21416.2
    681880       21411
    681920     21416.3
    681960     21418.3
    682000     21419.4
    682040     21419.1
    682080     21421.9
    682120     21423.6
    682160     21422.1
    682200     21422.5
    682240     21425.1
    682280     21427.1
    682320     21428.4
    682360       21428
    682400     21429.1
    682440     21433.6
    682480     21435.7
    682520       21432
    682560     21438.5
    682600     21440.2
    682640     21441.4
    682680     21436.2
    682720     21441.4
    682760     21443.5
    682800     21444.7
    682840     21444.4
    682880     21447.3
    682920     21448.8
    682960     21447.5
    683000     21447.5
    683040     21450.3
    683080     21452.3
    683120     21453.5
    683160     21453.4
    683200     21454.2
    683240     21458.8
    683280       21461
    683320     21457.2
    683360       21464
    683400     21465.4
    683440     21466.7
    683480     21461.5
    683520     21466.8
    683560     21468.7
    683600     21469.9
    683640     21469.5
    683680     21472.6
    683720     21473.9
    683760     21472.6
    683800     21472.7
    683840     21475.4
    683880     21477.4
    683920     21478.8
    683960     21478.6
    684000     21479.3
    684040     21483.9
    684080     21486.2
    684120     21482.5
    684160     21489.4
    684200     21490.7
    684240     21492.1
    684280     21486.7
    684320     21491.8
    684360       21494
    684400     21495.2
    684440     21494.7
    684480     21497.7
    684520     21499.1
    684560     21497.9
    684600     21497.8
    684640     21500.5
    684680     21502.6
    684720     21504.1
    684760     21503.9
    684800     21504.6
    684840     21509.1
    684880     21511.4
    684920     21507.9
    684960     21514.3
    685000     21515.7
    685040     21517.4
    685080     21512.2
    685120     21517.2
    685160     21519.3
    685200     21520.3
    685240     21519.9
    685280     21522.9
    685320     21524.3
    685360     21523.2
    685400     21522.9
    685440     21525.9
    685480     21527.7
    685520     21529.3
    685560     21529.2
    685600     21529.8
    685640     21534.4
    685680     21536.5
    685720     21533.2
    685760     21539.6
    685800       21541
    685840     21542.5
    685880     21537.4
    685920     21542.3
    685960     21544.4
    686000     21545.3
    686040     21544.9
    686080     21547.9
    686120     21549.4
    686160     21548.4
    686200     21547.9
    686240     21551.2
    686280     21552.9
    686320     21554.5
    686360     21554.4
    686400     21555.1
    686440     21559.7
    686480     21561.5
    686520     21558.5
    686560     21565.1
    686600     21565.8
    686640     21567.6
    686680     21562.7
    686720     21567.5
    686760     21569.5
    686800     21570.5
    686840       21570
    686880       21573
    686920     21574.7
    686960     21573.7
    687000     21573.2
    687040     21576.6
    687080     21578.2
    687120     21579.6
    687160     21579.7
    687200     21580.3
    687240     21584.9
    687280     21586.6
    687320     21583.6
    687360     21590.2
    687400     21591.1
    687440     21592.7
    687480     21587.8
    687520     21592.5
    687560     21594.6
    687600     21595.5
    687640     21595.2
    687680     21597.8
    687720     21599.8
    687760     21598.7
    687800     21598.5
    687840     21601.8
    687880     21603.3
    687920     21604.6
    687960     21604.5
    688000     21605.2
    688040       21610
    688080     21611.6
    688120     21608.8
    688160     21615.2
    688200     21616.3
    688240     21617.9
    688280     21612.7
    688320     21617.7
    688360     21619.8
    688400     21620.6
    688440       21620
    688480     21622.8
    688520       21625
    688560     21623.7
    688600     21623.7
    688640     21626.9
    688680     21628.6
    688720     21629.7
    688760     21629.7
    688800     21630.3
    688840     21635.2
    688880     21636.5
    688920     21633.9
    688960     21640.3
    689000     21641.4
    689040     21642.8
    689080     21637.6
    689120     21642.9
    689160     21644.9
    689200     21645.6
    689240       21645
    689280     21647.8
    689320     21650.2
    689360     21648.9
    689400     21648.7
    689440     21651.8
    689480     21653.8
    689520     21654.7
    689560     21654.8
    689600     21655.3
    689640     21660.2
    689680     21661.5
    689720     21658.8
    689760     21665.3
    689800     21666.4
    689840     21667.9
    689880     21662.8
    689920     21668.2
    689960     21669.7
    690000     21670.8
    690040     21670.1
    690080     21672.9
    690120     21675.4
    690160     21673.7
    690200     21673.9
    690240     21676.6
    690280     21678.6
    690320     21679.5
    690360     21680.1
    690400     21680.4
    690440     21685.4
    690480     21686.6
    690520     21683.9
    690560     21690.6
    690600     21691.6
    690640     21692.8
    690680       21688
    690720     21693.4
    690760     21694.9
    690800     21695.8
    690840       21695
    690880     21698.1
    690920     21700.6
    690960       21699
    691000       21699
    691040     21701.8
    691080     21703.7
    691120     21704.8
    691160     21705.4
    691200     21705.4
    691240     21710.6
    691280     21711.7
    691320     21708.9
    691360     21715.6
    691400     21716.5
    691440     21718.1
    691480     21713.3
    691520     21718.6
    691560     21720.1
    691600     21720.9
    691640     21720.2
    691680     21723.3
    691720     21725.8
    691760     21724.3
    691800     21724.2
    691840     21727.1
    691880     21728.7
    691920     21730.1
    691960     21730.6
    692000     21730.5
    692040     21735.8
    692080     21736.8
    692120     21734.2
    692160     21740.7
    692200     21741.6
    692240     21743.2
    692280     21738.5
    692320     21743.8
    692360     21745.4
    692400     21746.2
    692440     21745.3
    692480     21748.4
    692520     21750.8
    692560     21749.7
    692600     21749.4
    692640     21752.4
    692680     21753.8
    692720     21755.3
    692760     21755.5
    692800     21755.7
    692840     21760.8
    692880     21762.1
    692920     21759.6
    692960     21765.9
    693000     21766.7
    693040     21768.5
    693080     21763.8
    693120       21769
    693160     21770.6
    693200     21771.5
    693240     21770.6
    693280     21773.4
    693320     21776.2
    693360     21774.8
    693400     21774.6
    693440     21777.5
    693480     21778.8
    693520     21780.6
    693560     21780.7
    693600     21780.9
    693640     21785.7
    693680     21787.1
    693720     21784.6
    693760       21791
    693800     21791.9
    693840       21794
    693880     21788.8
    693920     21794.2
    693960     21795.9
    694000     21796.8
    694040     21795.5
    694080     21798.5
[truncated: 175,905 more chars]
