# Supplementary material for: Comment on 'Valid molecular dynamics simulations of human hemoglobin require a surprisingly large box size'
Source: eLife. 2019 Jun 20;8:e44718. doi: 10.7554/eLife.44718 (PMC6586461; doi:10.7554/eLife.44718)
Supplement: Figure 2—figure supplement 1—source data 1. — The zip archive contains a README file describing which source files correspond to the different panels. [file elife-44718-fig2-figsupp1-data1.zip › figure2_SI/panel_C/box1/6/msd.xvg]

# This file was created Thu Mar 28 19:55:38 2019
# Created by:
#             :-) GROMACS - gmx msd, 2018.3-dev-20180823-5d5eb38 (-:
# 
# Executable:   /usr/local/gromacs/2018/2018.3-impi2017-fftw337-gcc640-cuda91/bin/gmx
# Data prefix:  /usr/local/gromacs/2018/2018.3-impi2017-fftw337-gcc640-cuda91
# Working dir:  /home/vgapsys/project/hemoglobin/ubq/cube/box1/eq6/diffusion
# Command line:
#   gmx msd -s ../tpr.tpr -f /netmount/projects1/vgapsys/hemoglobin/ubq/cube/box1/eq6/traj_comp.xtc -trestart 800 -n index.ndx -o msd.xvg
# gmx msd is part of G R O M A C S:
#
# Giant Rising Ordinary Mutants for A Clerical Setup
#
@    title "Mean Square Displacement"
@    xaxis  label "Time (ps)"
@    yaxis  label "MSD (nm\S2\N)"
@TYPE xy
# MSD gathered over 1e+06 ps with 1251 restarts
# Diffusion constants fitted from time 100000 to 900000 ps
# D[  SOL_&_OW] = 5.1638 (+/- 0.0097) (1e-5 cm^2/s)
         0           0
        40     1.31725
        80     2.58463
       120     3.85099
       160     5.11161
       200     6.36888
       240     7.62296
       280     8.87433
       320     10.1281
       360     11.3753
       400     12.6245
       440     13.8765
       480     15.1285
       520     16.3766
       560       17.62
       600     18.8732
       640     20.1241
       680     21.3729
       720     22.6162
       760     23.8733
       800     25.1189
       840     26.3614
       880     27.6067
       920     28.8548
       960     30.0999
      1000      31.356
      1040     32.6066
      1080     33.8519
      1120     35.0964
      1160     36.3395
      1200     37.5875
      1240     38.8363
      1280     40.0875
      1320     41.3305
      1360     42.5724
      1400     43.8283
      1440     45.0746
      1480     46.3149
      1520      47.554
      1560     48.8176
      1600      50.058
      1640     51.3021
      1680     52.5418
      1720     53.7961
      1760      55.038
      1800     56.2971
      1840     57.5504
      1880     58.7965
      1920     60.0412
      1960     61.2772
      2000     62.5241
      2040     63.7704
      2080     65.0266
      2120     66.2686
      2160     67.5084
      2200     68.7696
      2240     70.0125
      2280     71.2523
      2320     72.4855
      2360     73.7513
      2400     74.9855
      2440     76.2276
      2480     77.4658
      2520     78.7222
      2560     79.9735
      2600     81.2262
      2640      82.482
      2680     83.7265
      2720     84.9743
      2760     86.2134
      2800     87.4595
      2840     88.7079
      2880      89.964
      2920     91.2076
      2960     92.4417
      3000      93.714
      3040     94.9439
      3080     96.1886
      3120      97.426
      3160     98.6953
      3200       99.93
      3240     101.178
      3280     102.408
      3320     103.671
      3360     104.917
      3400     106.175
      3440     107.434
      3480     108.678
      3520     109.919
      3560     111.161
      3600     112.405
      3640     113.652
      3680     114.907
      3720     116.148
      3760     117.383
      3800      118.66
      3840     119.889
      3880     121.138
      3920     122.374
      3960     123.646
      4000     124.875
      4040     126.124
      4080     127.349
      4120     128.628
      4160      129.87
      4200     131.122
      4240     132.383
      4280     133.632
      4320     134.869
      4360     136.111
      4400     137.358
      4440     138.606
      4480     139.867
      4520     141.102
      4560     142.338
      4600      143.62
      4640     144.847
      4680     146.097
      4720     147.327
      4760     148.604
      4800     149.831
      4840     151.081
      4880     152.308
      4920     153.586
      4960     154.829
      5000     156.082
      5040     157.336
      5080     158.581
      5120     159.825
      5160     161.066
      5200     162.312
      5240     163.561
      5280     164.827
      5320     166.059
      5360     167.293
      5400     168.583
      5440     169.806
      5480     171.053
      5520     172.285
      5560     173.568
      5600     174.787
      5640     176.034
      5680     177.262
      5720     178.544
      5760     179.786
      5800     181.033
      5840     182.298
      5880     183.541
      5920      184.78
      5960      186.02
      6000     187.271
      6040     188.515
      6080     189.782
      6120     191.007
      6160     192.247
      6200      193.54
      6240     194.761
      6280     196.014
      6320     197.243
      6360     198.531
      6400     199.751
      6440     200.998
      6480     202.226
      6520     203.509
      6560      204.75
      6600     205.994
      6640     207.259
      6680     208.504
      6720      209.74
      6760     210.982
      6800      212.23
      6840     213.486
      6880     214.753
      6920     215.976
      6960     217.209
      7000     218.511
      7040     219.729
      7080      220.98
      7120      222.21
      7160     223.505
      7200     224.717
      7240     225.971
      7280     227.186
      7320     228.486
      7360     229.723
      7400     230.968
      7440     232.231
      7480     233.469
      7520     234.707
      7560     235.947
      7600     237.199
      7640     238.455
      7680     239.723
      7720     240.945
      7760     242.177
      7800     243.488
      7840     244.703
      7880     245.953
      7920      247.18
      7960      248.48
      8000     249.693
      8040     250.944
      8080      252.16
      8120     253.457
      8160     254.694
      8200     255.936
      8240     257.206
      8280     258.447
      8320     259.686
      8360     260.926
      8400     262.168
      8440     263.427
      8480     264.701
      8520     265.918
      8560      267.15
      8600     268.467
      8640     269.676
      8680     270.925
      8720     272.158
      8760     273.461
      8800     274.668
      8840     275.922
      8880     277.137
      8920     278.438
      8960     279.669
      9000     280.909
      9040     282.189
      9080      283.43
      9120     284.668
      9160     285.909
      9200     287.153
      9240     288.417
      9280     289.693
      9320     290.903
      9360     292.133
      9400     293.459
      9440     294.667
      9480     295.915
      9520     297.145
      9560     298.448
      9600     299.651
      9640     300.905
      9680     302.117
      9720     303.423
      9760     304.654
      9800     305.897
      9840     307.177
      9880     308.419
      9920     309.659
      9960     310.897
     10000     312.144
     10040     313.407
     10080     314.683
     10120     315.891
     10160     317.123
     10200     318.459
     10240     319.663
     10280     320.911
     10320     322.137
     10360     323.448
     10400     324.644
     10440     325.901
     10480     327.109
     10520     328.417
     10560     329.649
     10600     330.892
     10640     332.176
     10680     333.418
     10720     334.652
     10760     335.892
     10800     337.141
     10840     338.406
     10880     339.678
     10920     340.883
     10960     342.113
     11000     343.453
     11040     344.663
     11080     345.904
     11120      347.13
     11160     348.445
     11200     349.635
     11240     350.894
     11280     352.097
     11320     353.407
     11360     354.643
     11400     355.884
     11440     357.166
     11480     358.408
     11520     359.643
     11560     360.879
     11600     362.129
     11640     363.399
     11680     364.674
     11720     365.876
     11760     367.102
     11800     368.453
     11840     369.656
     11880     370.903
     11920     372.128
     11960     373.447
     12000     374.638
     12040     375.899
     12080     377.097
     12120     378.415
     12160     379.652
     12200     380.893
     12240     382.176
     12280     383.415
     12320     384.651
     12360     385.882
     12400     387.131
     12440     388.399
     12480     389.674
     12520     390.874
     12560     392.099
     12600     393.458
     12640     394.661
     12680     395.901
     12720     397.123
     12760     398.448
     12800     399.635
     12840     400.894
     12880     402.091
     12920     403.414
     12960     404.648
     13000     405.889
     13040     407.175
     13080     408.414
     13120     409.655
     13160     410.889
     13200      412.14
     13240     413.408
     13280     414.684
     13320     415.882
     13360     417.105
     13400     418.471
     13440     419.665
     13480     420.902
     13520     422.121
     13560     423.451
     13600     424.638
     13640       425.9
     13680     427.097
     13720     428.417
     13760      429.65
     13800     430.884
     13840     432.171
     13880     433.412
     13920     434.646
     13960     435.886
     14000     437.133
     14040     438.401
     14080     439.687
     14120     440.881
     14160     442.104
     14200     443.469
     14240      444.66
     14280     445.897
     14320     447.112
     14360     448.451
     14400     449.638
     14440     450.899
     14480     452.088
     14520     453.419
     14560     454.642
     14600      455.88
     14640     457.168
     14680     458.412
     14720     459.646
     14760     460.881
     14800     462.123
     14840     463.396
     14880     464.681
     14920     465.874
     14960     467.094
     15000     468.466
     15040     469.658
     15080      470.89
     15120     472.108
     15160     473.451
     15200     474.635
     15240     475.891
     15280     477.083
     15320     478.409
     15360     479.636
     15400     480.872
     15440     482.165
     15480     483.412
     15520      484.65
     15560     485.886
     15600     487.127
     15640       488.4
     15680     489.686
     15720      490.88
     15760     492.097
     15800     493.472
     15840     494.663
     15880     495.895
     15920     497.112
     15960     498.463
     16000     499.642
     16040     500.905
     16080      502.09
     16120     503.414
     16160     504.643
     16200     505.883
     16240     507.175
     16280     508.417
     16320     509.654
     16360     510.891
     16400     512.127
     16440     513.403
     16480      514.69
     16520     515.884
     16560     517.094
     16600     518.477
     16640     519.668
     16680     520.901
     16720     522.111
     16760     523.469
     16800     524.642
     16840     525.904
     16880     527.087
     16920     528.417
     16960     529.645
     17000     530.881
     17040     532.176
     17080     533.422
     17120     534.653
     17160     535.887
     17200     537.121
     17240     538.406
     17280     539.696
     17320     540.886
     17360     542.099
     17400     543.481
     17440     544.674
     17480     545.906
     17520     547.115
     17560     548.479
     17600     549.652
     17640      550.91
     17680     552.087
     17720     553.424
     17760     554.652
     17800     555.885
     17840     557.181
     17880     558.424
     17920     559.654
     17960     560.886
     18000     562.126
     18040     563.408
     18080     564.704
     18120     565.888
     18160     567.107
     18200     568.493
     18240     569.679
     18280     570.908
     18320     572.112
     18360     573.485
     18400      574.65
     18440      575.91
     18480     577.081
     18520     578.421
     18560     579.646
     18600     580.883
     18640     582.176
     18680     583.425
     18720     584.653
     18760     585.884
     18800      587.12
     18840     588.405
     18880     589.699
     18920     590.879
     18960     592.101
     19000     593.486
     19040     594.673
     19080     595.903
     19120       597.1
     19160     598.478
     19200     599.638
     19240     600.894
     19280     602.064
     19320     603.408
     19360     604.634
     19400     605.869
     19440     607.168
     19480     608.415
     19520     609.641
     19560     610.871
     19600      612.11
     19640     613.395
     19680     614.689
     19720     615.866
     19760     617.088
     19800     618.479
     19840     619.671
     19880     620.897
     19920     622.103
     19960     623.481
     20000     624.634
     20040     625.894
     20080      627.06
     20120       628.4
     20160     629.626
     20200     630.869
     20240     632.166
     20280     633.411
     20320     634.636
     20360     635.867
     20400     637.103
     20440     638.392
     20480     639.685
     20520     640.857
     20560     642.077
     20600     643.476
     20640     644.666
     20680     645.888
     20720     647.089
     20760     648.476
     20800     649.621
     20840     650.884
     20880      652.05
     20920     653.394
     20960     654.617
     21000     655.858
     21040     657.161
     21080     658.407
     21120     659.633
     21160     660.867
     21200     662.104
     21240     663.396
     21280     664.694
     21320     665.864
     21360     667.081
     21400     668.484
     21440     669.673
     21480     670.897
     21520     672.096
     21560     673.486
     21600     674.625
     21640      675.89
     21680     677.047
     21720     678.398
     21760     679.617
     21800     680.859
     21840     682.163
     21880     683.412
     21920     684.636
     21960     685.868
     22000     687.099
     22040     688.393
     22080     689.692
     22120     690.861
     22160     692.071
     22200     693.479
     22240      694.67
     22280     695.895
     22320     697.088
     22360     698.489
     22400     699.624
     22440     700.888
     22480     702.041
     22520     703.387
     22560     704.607
     22600     705.849
     22640     707.155
     22680     708.407
     22720     709.627
     22760     710.862
     22800      712.09
     22840     713.388
     22880     714.688
     22920     715.853
     22960     717.059
     23000     718.477
     23040     719.661
     23080     720.884
     23120     722.074
     23160     723.478
     23200     724.612
     23240      725.88
     23280     727.024
     23320     728.373
     23360     729.589
     23400     730.836
     23440     732.138
     23480     733.397
     23520     734.614
     23560     735.841
     23600     737.067
     23640     738.371
     23680     739.669
     23720     740.838
     23760      742.04
     23800     743.466
     23840      744.65
     23880     745.871
     23920     747.058
     23960     748.472
     24000     749.591
     24040     750.862
     24080     752.002
     24120     753.348
     24160     754.568
     24200     755.814
     24240     757.115
     24280     758.374
     24320     759.589
     24360     760.816
     24400     762.046
     24440     763.344
     24480     764.648
     24520     765.812
     24560     767.018
     24600     768.447
     24640     769.627
     24680     770.853
     24720     772.034
     24760     773.457
     24800     774.577
     24840     775.842
     24880     776.983
     24920     778.331
     24960      779.55
     25000     780.791
     25040     782.096
     25080     783.354
     25120     784.571
     25160     785.797
     25200     787.023
     25240     788.328
     25280     789.637
     25320     790.802
     25360     792.002
     25400     793.437
     25440     794.615
     25480     795.839
     25520     797.027
     25560      798.45
     25600     799.566
     25640     800.834
     25680     801.975
     25720     803.326
     25760     804.538
     25800     805.788
     25840     807.095
     25880     808.353
     25920     809.572
     25960     810.797
     26000     812.021
     26040     813.335
     26080     814.637
     26120     815.806
     26160     816.999
     26200      818.44
     26240     819.614
     26280     820.835
     26320     822.017
     26360     823.448
     26400     824.565
     26440      825.83
     26480     826.971
     26520     828.328
     26560     829.544
     26600     830.783
     26640     832.098
     26680     833.352
     26720     834.571
     26760     835.794
     26800     837.016
     26840     838.333
     26880     839.644
     26920     840.807
     26960     841.995
     27000     843.447
     27040      844.62
     27080      845.84
     27120     847.018
     27160     848.454
     27200     849.562
     27240      850.83
     27280     851.972
     27320     853.326
     27360     854.539
     27400     855.779
     27440     857.094
     27480      858.35
     27520     859.569
     27560     860.791
     27600      862.01
     27640     863.338
     27680     864.649
     27720     865.808
     27760     866.991
     27800     868.453
     27840     869.623
     27880     870.839
     27920     872.016
     27960     873.459
     28000     874.559
     28040     875.827
     28080     876.962
     28120     878.325
     28160     879.541
     28200     880.778
     28240       882.1
     28280     883.353
     28320     884.567
     28360     885.792
     28400     887.004
     28440     888.335
     28480     889.645
     28520     890.807
     28560     891.985
     28600     893.454
     28640     894.613
     28680     895.835
     28720     897.018
     28760     898.469
     28800     899.567
     28840     900.842
     28880     901.973
     28920     903.344
     28960     904.552
     29000     905.791
     29040     907.107
     29080     908.362
     29120     909.576
     29160       910.8
     29200     912.008
     29240     913.334
     29280     914.652
     29320     915.809
     29360     916.983
     29400     918.459
     29440     919.616
     29480     920.837
     29520     922.016
     29560     923.472
     29600     924.564
     29640      925.84
     29680     926.972
     29720     928.338
     29760     929.553
     29800     930.797
     29840     932.117
     29880     933.371
     29920     934.578
     29960     935.799
     30000     937.018
     30040     938.348
     30080     939.672
     30120     940.828
     30160     942.003
     30200     943.486
     30240     944.642
     30280     945.854
     30320     947.042
     30360     948.501
     30400     949.587
     30440     950.864
     30480     951.997
     30520     953.371
     30560     954.585
     30600     955.829
     30640     957.149
     30680     958.407
     30720      959.61
     30760     960.833
     30800     962.049
     30840      963.38
     30880     964.708
     30920     965.865
     30960      967.04
     31000     968.529
     31040     969.686
     31080     970.901
     31120     972.085
     31160     973.551
     31200     974.635
     31240     975.918
     31280     977.048
     31320     978.421
     31360     979.636
     31400     980.881
     31440     982.205
     31480     983.462
     31520     984.664
     31560     985.878
     31600     987.096
     31640     988.437
     31680     989.762
     31720     990.917
     31760     992.093
     31800     993.594
     31840     994.746
     31880     995.958
     31920     997.138
     31960     998.609
     32000     999.691
     32040     1000.98
     32080     1002.11
     32120     1003.48
     32160     1004.69
     32200     1005.94
     32240     1007.27
     32280     1008.52
     32320     1009.73
     32360     1010.94
     32400     1012.16
     32440     1013.49
     32480     1014.82
     32520     1015.97
     32560     1017.15
     32600     1018.65
     32640      1019.8
     32680        1021
     32720     1022.18
     32760     1023.66
     32800     1024.74
     32840     1026.03
     32880     1027.15
     32920     1028.52
     32960     1029.73
     33000     1030.98
     33040     1032.31
     33080     1033.56
     33120     1034.77
     33160     1035.98
     33200     1037.19
     33240     1038.53
     33280     1039.86
     33320        1041
     33360     1042.17
     33400     1043.69
     33440     1044.84
     33480     1046.04
     33520     1047.22
     33560      1048.7
     33600     1049.77
     33640     1051.07
     33680     1052.19
     33720     1053.57
     33760     1054.78
     33800     1056.02
     33840     1057.36
     33880     1058.61
     33920     1059.81
     33960     1061.02
     34000     1062.24
     34040     1063.57
     34080     1064.91
     34120     1066.04
     34160     1067.22
     34200     1068.74
     34240     1069.88
     34280     1071.08
     34320     1072.26
     34360     1073.74
     34400     1074.82
     34440     1076.11
     34480     1077.22
     34520     1078.61
     34560     1079.82
     34600     1081.06
     34640      1082.4
     34680     1083.64
     34720     1084.84
     34760     1086.05
     34800     1087.27
     34840     1088.61
     34880     1089.95
     34920     1091.08
     34960     1092.25
     35000     1093.78
     35040     1094.92
     35080     1096.12
     35120      1097.3
     35160     1098.78
     35200     1099.85
     35240     1101.14
     35280     1102.24
     35320     1103.64
     35360     1104.84
     35400     1106.08
     35440     1107.43
     35480     1108.68
     35520     1109.87
     35560     1111.08
     35600      1112.3
     35640     1113.63
     35680     1114.98
     35720     1116.11
     35760     1117.28
     35800     1118.82
     35840     1119.95
     35880     1121.15
     35920     1122.33
     35960     1123.81
     36000     1124.88
     36040     1126.17
     36080     1127.27
     36120     1128.67
     36160     1129.87
     36200      1131.1
     36240     1132.46
     36280     1133.71
     36320     1134.89
     36360      1136.1
     36400     1137.32
     36440     1138.65
     36480     1140.01
     36520     1141.13
     36560      1142.3
     36600     1143.85
     36640     1144.98
     36680     1146.18
     36720     1147.35
     36760     1148.84
     36800     1149.89
     36840     1151.18
     36880     1152.28
     36920     1153.68
     36960     1154.89
     37000     1156.11
     37040     1157.48
     37080     1158.73
     37120     1159.91
     37160     1161.12
     37200     1162.33
     37240     1163.67
     37280     1165.03
     37320     1166.14
     37360     1167.31
     37400     1168.86
     37440     1169.99
     37480     1171.19
     37520     1172.36
     37560     1173.86
     37600     1174.91
     37640     1176.21
     37680      1177.3
     37720     1178.71
     37760      1179.9
     37800     1181.14
     37840      1182.5
     37880     1183.75
     37920     1184.93
     37960     1186.14
     38000     1187.36
     38040     1188.69
     38080     1190.06
     38120     1191.17
     38160     1192.34
     38200     1193.89
     38240     1195.01
     38280     1196.22
     38320     1197.38
     38360     1198.89
     38400     1199.94
     38440     1201.24
     38480     1202.32
     38520     1203.73
     38560     1204.92
     38600     1206.16
     38640     1207.52
     38680     1208.77
     38720     1209.95
     38760     1211.17
     38800     1212.38
     38840     1213.72
     38880     1215.09
     38920      1216.2
     38960     1217.36
     39000     1218.93
     39040     1220.04
     39080     1221.25
     39120     1222.41
     39160     1223.92
     39200     1224.96
     39240     1226.26
     39280     1227.35
     39320     1228.76
     39360     1229.95
     39400     1231.19
     39440     1232.54
     39480     1233.79
     39520     1234.97
     39560     1236.19
     39600     1237.41
     39640     1238.74
     39680     1240.11
     39720     1241.22
     39760     1242.38
     39800     1243.95
     39840     1245.06
     39880     1246.27
     39920     1247.43
     39960     1248.94
     40000     1249.97
     40040     1251.28
     40080     1252.36
     40120     1253.77
     40160     1254.95
     40200     1256.19
     40240     1257.55
     40280      1258.8
     40320     1259.97
     40360     1261.19
     40400      1262.4
     40440     1263.74
     40480     1265.12
     40520     1266.22
     40560     1267.38
     40600     1268.96
     40640     1270.06
     40680     1271.27
     40720     1272.44
     40760     1273.95
     40800     1274.99
     40840     1276.29
     40880     1277.37
     40920     1278.78
     40960     1279.96
     41000      1281.2
     41040     1282.57
     41080     1283.82
     41120        1285
     41160      1286.2
     41200     1287.41
     41240     1288.75
     41280     1290.13
     41320     1291.23
     41360      1292.4
     41400     1293.97
     41440     1295.07
     41480     1296.28
     41520     1297.45
     41560     1298.96
     41600     1299.99
     41640      1301.3
     41680     1302.38
     41720      1303.8
     41760     1304.98
     41800     1306.23
     41840     1307.59
     41880     1308.84
     41920     1310.02
     41960     1311.23
     42000     1312.43
     42040     1313.78
     42080     1315.16
     42120     1316.26
     42160     1317.43
     42200     1319.01
     42240      1320.1
     42280     1321.31
     42320     1322.48
     42360        1324
     42400     1325.03
     42440     1326.35
     42480     1327.42
     42520     1328.84
     42560     1330.02
     42600     1331.26
     42640     1332.63
     42680     1333.89
     42720     1335.06
     42760     1336.27
     42800     1337.47
     42840     1338.82
     42880     1340.21
     42920     1341.29
     42960     1342.46
     43000     1344.05
     43040     1345.14
     43080     1346.35
     43120     1347.52
     43160     1349.04
     43200     1350.07
     43240     1351.39
     43280     1352.44
     43320     1353.87
     43360     1355.05
     43400      1356.3
     43440     1357.66
     43480     1358.92
     43520      1360.1
     43560      1361.3
     43600      1362.5
     43640     1363.85
     43680     1365.25
     43720     1366.33
     43760      1367.5
     43800     1369.08
     43840     1370.18
     43880      1371.4
     43920     1372.55
     43960     1374.08
     44000     1375.11
     44040     1376.43
     44080     1377.48
     44120     1378.91
     44160     1380.08
     44200     1381.32
     44240     1382.69
     44280     1383.95
     44320     1385.12
     44360     1386.33
     44400     1387.53
     44440     1388.88
     44480     1390.28
     44520     1391.36
     44560     1392.52
     44600     1394.12
     44640     1395.22
     44680     1396.43
     44720     1397.58
     44760     1399.12
     44800     1400.14
     44840     1401.46
     44880     1402.51
     44920     1403.94
     44960      1405.1
     45000     1406.36
     45040     1407.73
     45080     1408.98
     45120     1410.15
     45160     1411.36
     45200     1412.56
     45240     1413.91
     45280      1415.3
     45320     1416.38
     45360     1417.55
     45400     1419.15
     45440     1420.24
     45480     1421.45
     45520      1422.6
     45560     1424.14
     45600     1425.16
     45640     1426.48
     45680     1427.53
     45720     1428.97
     45760     1430.13
     45800     1431.38
     45840     1432.75
     45880     1434.01
     45920     1435.18
     45960     1436.38
     46000     1437.57
     46040     1438.92
     46080     1440.32
     46120     1441.39
     46160     1442.55
     46200     1444.16
     46240     1445.25
     46280     1446.47
     46320     1447.61
     46360     1449.16
     46400     1450.18
     46440     1451.49
     46480     1452.55
     46520     1453.98
     46560     1455.14
     46600      1456.4
     46640     1457.77
     46680     1459.04
     46720      1460.2
     46760      1461.4
     46800     1462.59
     46840     1463.95
     46880     1465.35
     46920     1466.41
     46960     1467.57
     47000     1469.18
     47040     1470.26
     47080     1471.48
     47120     1472.62
     47160     1474.18
     47200     1475.19
     47240     1476.51
     47280     1477.55
     47320     1479.01
     47360     1480.16
     47400     1481.42
     47440     1482.79
     47480     1484.05
     47520     1485.21
     47560     1486.42
     47600     1487.61
     47640     1488.97
     47680     1490.36
     47720     1491.44
     47760      1492.6
     47800      1494.2
     47840     1495.29
     47880     1496.51
     47920     1497.65
     47960      1499.2
     48000     1500.22
     48040     1501.54
     48080     1502.58
     48120     1504.04
     48160     1505.19
     48200     1506.46
     48240     1507.82
     48280     1509.09
     48320     1510.24
     48360     1511.45
     48400     1512.65
     48440        1514
     48480      1515.4
     48520     1516.48
     48560     1517.63
     48600     1519.25
     48640     1520.33
     48680     1521.56
     48720      1522.7
     48760     1524.25
     48800     1525.26
     48840     1526.59
     48880     1527.63
     48920      1529.1
     48960     1530.25
     49000      1531.5
     49040     1532.88
     49080     1534.15
     49120     1535.29
     49160     1536.49
     49200     1537.69
     49240     1539.05
     49280     1540.46
     49320     1541.52
     49360     1542.66
     49400     1544.29
     49440     1545.37
     49480      1546.6
     49520     1547.74
     49560      1549.3
     49600      1550.3
     49640     1551.64
     49680     1552.68
     49720     1554.15
     49760      1555.3
     49800     1556.55
     49840     1557.93
     49880     1559.19
     49920     1560.34
     49960     1561.53
     50000     1562.74
     50040     1564.08
     50080     1565.49
     50120     1566.55
     50160      1567.7
     50200     1569.33
     50240     1570.41
     50280     1571.64
     50320     1572.78
     50360     1574.35
     50400     1575.33
     50440     1576.68
     50480     1577.72
     50520     1579.19
     50560     1580.34
     50600     1581.59
     50640     1582.97
     50680     1584.23
     50720     1585.38
     50760     1586.57
     50800     1587.78
     50840     1589.12
     50880     1590.54
     50920     1591.59
     50960     1592.75
     51000     1594.37
     51040     1595.46
     51080      1596.7
     51120     1597.82
     51160      1599.4
     51200     1600.38
     51240     1601.73
     51280     1602.76
     51320     1604.23
     51360     1605.37
     51400     1606.63
     51440        1608
     51480     1609.27
     51520     1610.41
     51560     1611.61
     51600     1612.82
     51640     1614.17
     51680     1615.59
     51720     1616.63
     51760     1617.78
     51800     1619.42
     51840      1620.5
     51880     1621.74
     51920     1622.86
     51960     1624.45
     52000     1625.42
     52040     1626.77
     52080      1627.8
     52120     1629.27
     52160      1630.4
     52200     1631.67
     52240     1633.04
     52280     1634.31
     52320     1635.45
     52360     1636.65
     52400     1637.85
     52440      1639.2
     52480     1640.63
     52520     1641.66
     52560     1642.82
     52600     1644.45
     52640     1645.53
     52680     1646.77
     52720      1647.9
     52760     1649.48
     52800     1650.45
     52840     1651.79
     52880     1652.83
     52920     1654.31
     52960     1655.45
     53000     1656.71
     53040     1658.08
     53080     1659.35
     53120     1660.49
     53160     1661.68
     53200      1662.9
     53240     1664.25
     53280     1665.67
     53320      1666.7
     53360     1667.85
     53400      1669.5
     53440     1670.57
     53480     1671.82
     53520     1672.95
     53560     1674.53
     53600      1675.5
     53640     1676.85
     53680     1677.88
     53720     1679.36
     53760     1680.49
     53800     1681.75
     53840     1683.13
     53880     1684.41
     53920     1685.54
     53960     1686.73
     54000     1687.95
     54040      1689.3
     54080     1690.73
     54120     1691.76
     54160     1692.89
     54200     1694.55
     54240     1695.61
     54280     1696.86
     54320     1697.99
     54360     1699.58
     54400     1700.53
     54440     1701.88
     54480     1702.91
     54520      1704.4
     54560     1705.52
     54600     1706.78
     54640     1708.17
     54680     1709.44
     54720     1710.58
     54760     1711.76
     54800     1712.98
     54840     1714.34
     54880     1715.76
     54920     1716.79
     54960     1717.93
     55000     1719.58
     55040     1720.65
     55080     1721.89
     55120     1723.01
     55160     1724.63
     55200     1725.57
     55240     1726.92
     55280     1727.94
     55320     1729.43
     55360     1730.55
     55400     1731.81
     55440      1733.2
     55480     1734.48
     55520     1735.61
     55560      1736.8
     55600     1738.01
     55640     1739.38
     55680      1740.8
     55720     1741.82
     55760     1742.97
     55800     1744.63
     55840     1745.69
     55880     1746.93
     55920     1748.05
     55960     1749.66
     56000      1750.6
     56040     1751.95
     56080     1752.97
     56120     1754.46
     56160     1755.58
     56200     1756.85
     56240     1758.24
     56280     1759.52
     56320     1760.65
     56360     1761.84
     56400     1763.05
     56440     1764.41
     56480     1765.84
     56520     1766.86
     56560        1768
     56600     1769.66
     56640     1770.73
     56680     1771.97
     56720     1773.08
     56760     1774.71
     56800     1775.63
     56840     1776.98
     56880     1778.01
     56920     1779.49
     56960     1780.61
     57000     1781.88
     57040     1783.26
     57080     1784.55
     57120     1785.68
     57160     1786.86
     57200     1788.07
     57240     1789.44
     57280     1790.87
     57320     1791.88
     57360     1793.02
     57400     1794.69
     57440     1795.75
     57480     1796.99
     57520     1798.11
     57560     1799.73
     57600     1800.65
     57640     1801.99
     57680     1803.02
     57720     1804.51
     57760     1805.62
     57800     1806.89
     57840     1808.28
     57880     1809.56
     57920     1810.69
     57960     1811.87
     58000     1813.09
     58040     1814.45
     58080     1815.87
     58120     1816.89
     58160     1818.02
     58200      1819.7
     58240     1820.76
     58280        1822
     58320     1823.11
     58360     1824.74
     58400     1825.66
     58440     1826.99
     58480     1828.02
     58520     1829.52
     58560     1830.63
     58600      1831.9
     58640     1833.28
     58680     1834.57
     58720      1835.7
     58760     1836.88
     58800      1838.1
     58840     1839.45
     58880     1840.87
     58920     1841.88
     58960     1843.02
     59000      1844.7
     59040     1845.76
     59080        1847
     59120     1848.12
     59160     1849.76
     59200     1850.66
     59240     1851.99
     59280     1853.02
     59320     1854.53
     59360     1855.64
     59400      1856.9
     59440      1858.3
     59480     1859.58
     59520     1860.71
     59560     1861.88
     59600      1863.1
     59640     1864.44
     59680     1865.86
     59720     1866.87
     59760     1868.01
     59800      1869.7
     59840     1870.77
     59880        1872
     59920     1873.12
     59960     1874.76
     60000     1875.67
     60040        1877
     60080     1878.03
     60120     1879.54
     60160     1880.65
     60200     1881.91
     60240      1883.3
     60280      1884.6
     60320     1885.71
     60360     1886.88
     60400     1888.11
     60440     1889.45
     60480     1890.87
     60520     1891.88
     60560     1893.02
     60600     1894.72
     60640     1895.78
     60680     1897.02
     60720     1898.13
     60760     1899.79
     60800     1900.69
     60840     1902.03
     60880     1903.04
     60920     1904.55
     60960     1905.66
     61000     1906.93
     61040     1908.32
     61080     1909.62
     61120     1910.73
     61160      1911.9
     61200     1913.13
     61240     1914.47
     61280     1915.89
     61320     1916.92
     61360     1918.05
     61400     1919.75
     61440     1920.81
     61480     1922.05
     61520     1923.15
     61560     1924.82
     61600     1925.71
     61640     1927.04
     61680     1928.06
     61720     1929.57
     61760     1930.67
     61800     1931.94
     61840     1933.35
     61880     1934.65
     61920     1935.76
     61960     1936.92
     62000     1938.15
     62040     1939.49
     62080     1940.92
     62120     1941.94
     62160     1943.07
     62200     1944.77
     62240     1945.84
     62280     1947.07
     62320     1948.17
     62360     1949.83
     62400     1950.73
     62440     1952.06
     62480     1953.06
     62520     1954.58
     62560     1955.68
     62600     1956.96
     62640     1958.36
     62680     1959.66
     62720     1960.76
     62760     1961.94
     62800     1963.16
     62840      1964.5
     62880     1965.94
     62920     1966.95
     62960     1968.08
     63000     1969.78
     63040     1970.85
     63080     1972.09
     63120     1973.19
     63160     1974.86
     63200     1975.74
     63240     1977.07
     63280     1978.07
     63320      1979.6
     63360     1980.69
     63400     1981.96
     63440     1983.37
     63480     1984.67
     63520     1985.78
     63560     1986.95
     63600     1988.18
     63640     1989.51
     63680     1990.96
     63720     1991.97
     63760      1993.1
     63800      1994.8
     63840     1995.88
     63880      1997.1
     63920      1998.2
     63960     1999.87
     64000     2000.76
     64040     2002.09
     64080      2003.1
     64120     2004.62
     64160      2005.7
     64200     2006.99
     64240     2008.38
     64280     2009.69
     64320      2010.8
     64360     2011.98
     64400      2013.2
     64440     2014.53
     64480     2015.99
     64520     2016.99
     64560     2018.12
     64600     2019.83
     64640      2020.9
     64680     2022.13
     64720     2023.23
     64760      2024.9
     64800     2025.78
     64840     2027.11
     64880     2028.11
     64920     2029.65
     64960     2030.72
     65000     2032.02
     65040      2033.4
     65080     2034.73
     65120     2035.83
     65160     2037.01
     65200     2038.22
     65240     2039.55
     65280     2041.01
     65320     2042.01
     65360     2043.15
     65400     2044.86
     65440     2045.93
     65480     2047.16
     65520     2048.26
     65560     2049.94
     65600      2050.8
     65640     2052.14
     65680     2053.15
     65720     2054.68
     65760     2055.74
     65800     2057.04
     65840     2058.44
     65880     2059.75
     65920     2060.86
     65960     2062.04
     66000     2063.25
     66040     2064.57
     66080     2066.04
     66120     2067.04
     66160     2068.18
     66200     2069.89
     66240     2070.96
     66280     2072.18
     66320      2073.3
     66360     2074.97
     66400     2075.83
     66440     2077.16
     66480     2078.17
     66520      2079.7
     66560     2080.77
     66600     2082.06
     66640     2083.45
     66680     2084.78
     66720     2085.88
     66760     2087.06
     66800     2088.27
     66840     2089.59
     66880     2091.07
     66920     2092.05
     66960     2093.19
     67000     2094.92
     67040     2095.98
     67080      2097.2
     67120     2098.32
     67160     2099.98
     67200     2100.85
     67240     2102.19
     67280     2103.19
     67320     2104.72
     67360     2105.79
     67400     2107.09
     67440     2108.48
     67480     2109.82
     67520     2110.91
     67560      2112.1
     67600      2113.3
     67640     2114.62
     67680      2116.1
     67720     2117.09
     67760     2118.23
     67800     2119.96
     67840     2121.01
     67880     2122.24
     67920     2123.35
     67960     2125.01
     68000     2125.87
     68040     2127.22
     68080     2128.22
     68120     2129.76
     68160     2130.83
     68200     2132.12
     68240     2133.52
     68280     2134.86
     68320     2135.95
     68360     2137.13
     68400     2138.34
     68440     2139.65
     68480     2141.14
     68520     2142.13
     68560     2143.26
     68600        2145
     68640     2146.04
     68680     2147.26
     68720     2148.38
     68760     2150.04
     68800     2150.91
     68840     2152.24
     68880     2153.24
     68920     2154.78
     68960     2155.86
     69000     2157.14
     69040     2158.54
     69080     2159.88
     69120     2160.97
     69160     2162.16
     69200     2163.37
     69240     2164.68
     69280     2166.17
     69320     2167.15
     69360     2168.28
     69400     2170.03
     69440     2171.07
     69480     2172.29
     69520     2173.41
     69560     2175.07
     69600     2175.94
     69640     2177.27
     69680     2178.28
     69720     2179.83
     69760      2180.9
     69800     2182.19
     69840     2183.58
     69880     2184.93
     69920     2186.02
     69960      2187.2
     70000      2188.4
     70040     2189.71
     70080      2191.2
     70120     2192.17
     70160     2193.31
     70200     2195.06
     70240     2196.09
     70280     2197.31
     70320     2198.43
     70360      2200.1
     70400     2200.97
     70440     2202.29
     70480      2203.3
     70520     2204.85
     70560     2205.93
     70600     2207.22
     70640     2208.61
     70680     2209.95
     70720     2211.04
     70760     2212.23
     70800     2213.42
     70840     2214.73
     70880     2216.21
     70920     2217.19
     70960     2218.32
     71000     2220.09
     71040     2221.12
     71080     2222.33
     71120     2223.46
     71160     2225.12
     71200     2225.98
     71240      2227.3
     71280     2228.31
     71320     2229.86
     71360     2230.93
     71400     2232.23
     71440     2233.62
     71480     2234.97
     71520     2236.04
     71560     2237.24
     71600     2238.43
     71640     2239.74
     71680     2241.23
     71720     2242.21
     71760     2243.33
     71800     2245.11
     71840     2246.12
     71880     2247.33
     71920     2248.47
     71960     2250.13
     72000     2250.99
     72040     2252.31
     72080     2253.31
     72120     2254.86
     72160     2255.95
     72200     2257.24
     72240     2258.64
     72280     2259.98
     72320     2261.06
     72360     2262.26
     72400     2263.44
     72440     2264.76
     72480     2266.25
     72520     2267.22
     72560     2268.35
     72600     2270.13
     72640     2271.14
     72680     2272.35
     72720     2273.48
     72760     2275.16
     72800     2276.01
     72840     2277.33
     72880     2278.33
     72920     2279.88
     72960     2280.96
     73000     2282.24
     73040     2283.65
     73080     2284.99
     73120     2286.08
     73160     2287.28
     73200     2288.46
     73240     2289.78
     73280     2291.28
     73320     2292.24
     73360     2293.37
     73400     2295.16
     73440     2296.16
     73480     2297.37
     73520      2298.5
     73560     2300.17
     73600     2301.02
     73640     2302.34
     73680     2303.35
     73720      2304.9
     73760     2305.97
     73800     2307.27
     73840     2308.67
     73880     2310.01
     73920      2311.1
     73960     2312.28
     74000     2313.48
     74040      2314.8
     74080     2316.29
     74120     2317.26
     74160     2318.37
     74200     2320.17
     74240     2321.18
     74280     2322.37
     74320     2323.51
     74360      2325.2
     74400     2326.02
     74440     2327.34
     74480     2328.36
     74520     2329.91
     74560     2330.98
     74600     2332.28
     74640     2333.68
     74680     2335.01
     74720      2336.1
     74760     2337.29
     74800     2338.47
     74840     2339.79
     74880     2341.29
     74920     2342.24
     74960     2343.37
     75000     2345.16
     75040     2346.16
     75080     2347.36
     75120     2348.49
     75160     2350.17
     75200        2351
     75240     2352.33
     75280     2353.33
     75320     2354.89
     75360     2355.95
     75400     2357.25
     75440     2358.66
     75480     2359.99
     75520     2361.08
     75560     2362.26
     75600     2363.46
     75640     2364.79
     75680     2366.28
     75720     2367.23
     75760     2368.36
     75800     2370.14
     75840     2371.14
     75880     2372.34
     75920     2373.47
     75960     2375.16
     76000     2375.98
     76040     2377.31
     76080      2378.3
     76120     2379.87
     76160     2380.93
     76200     2382.23
     76240     2383.64
     76280     2384.98
     76320     2386.06
     76360     2387.24
     76400     2388.44
     76440     2389.76
     76480     2391.27
     76520     2392.21
     76560     2393.33
     76600     2395.12
     76640     2396.12
     76680     2397.33
     76720     2398.46
     76760     2400.16
     76800     2400.98
     76840      2402.3
     76880     2403.29
     76920     2404.86
     76960     2405.92
     77000     2407.22
     77040     2408.64
     77080     2409.97
     77120     2411.07
     77160     2412.23
     77200     2413.44
     77240     2414.76
     77280     2416.26
     77320      2417.2
     77360     2418.32
     77400     2420.11
     77440     2421.11
     77480     2422.31
     77520     2423.46
     77560     2425.16
     77600     2425.98
     77640      2427.3
     77680     2428.28
     77720     2429.85
     77760     2430.92
     77800     2432.22
     77840     2433.63
     77880     2434.97
     77920     2436.05
     77960     2437.22
     78000     2438.42
     78040     2439.75
     78080     2441.27
     78120      2442.2
     78160     2443.31
     78200      2445.1
     78240      2446.1
     78280     2447.31
     78320     2448.44
     78360     2450.15
     78400     2450.96
     78440     2452.27
     78480     2453.26
     78520     2454.85
     78560      2455.9
     78600     2457.19
     78640     2458.62
     78680     2459.95
     78720     2461.03
     78760     2462.19
     78800     2463.41
     78840     2464.73
     78880     2466.26
     78920     2467.19
     78960      2468.3
     79000     2470.09
     79040     2471.09
     79080      2472.3
     79120     2473.43
     79160     2475.13
     79200     2475.95
     79240     2477.26
     79280     2478.24
     79320     2479.84
     79360      2480.9
     79400     2482.18
     79440     2483.63
     79480     2484.94
     79520     2486.03
     79560     2487.18
     79600      2488.4
     79640     2489.71
     79680     2491.26
     79720     2492.18
     79760     2493.29
     79800     2495.09
     79840      2496.1
     79880      2497.3
     79920     2498.43
     79960     2500.13
     80000     2500.96
     80040     2502.27
     80080     2503.24
     80120     2504.84
     80160     2505.89
     80200     2507.18
     80240     2508.63
     80280     2509.94
     80320     2511.02
     80360     2512.18
     80400     2513.38
     80440     2514.71
     80480     2516.26
     80520     2517.18
     80560     2518.28
     80600      2520.1
     80640     2521.09
     80680      2522.3
     80720     2523.43
     80760     2525.15
     80800     2525.95
     80840     2527.26
     80880     2528.23
     80920     2529.84
     80960     2530.88
     81000     2532.17
     81040     2533.64
     81080     2534.94
     81120     2536.03
     81160     2537.19
     81200     2538.39
     81240      2539.7
     81280     2541.25
     81320     2542.18
     81360     2543.28
     81400     2545.11
     81440      2546.1
     81480      2547.3
     81520     2548.44
     81560     2550.16
     81600     2550.98
     81640     2552.28
     81680     2553.25
     81720     2554.85
     81760     2555.89
     81800     2557.19
     81840     2558.66
     81880     2559.96
     81920     2561.04
     81960     2562.19
     82000      2563.4
     82040     2564.71
     82080     2566.26
     82120     2567.19
     82160     2568.27
     82200     2570.12
     82240     2571.11
     82280     2572.31
     82320     2573.44
     82360     2575.16
     82400     2575.98
     82440     2577.29
     82480     2578.23
     82520     2579.86
     82560     2580.88
     82600     2582.18
     82640     2583.65
     82680     2584.97
     82720     2586.03
     82760     2587.17
     82800     2588.39
     82840      2589.7
     82880     2591.25
     82920     2592.16
     82960     2593.25
     83000      2595.1
     83040     2596.08
     83080      2597.3
     83120     2598.42
     83160     2600.15
     83200     2600.96
     83240     2602.27
     83280     2603.21
     83320     2604.85
     83360     2605.87
     83400     2607.16
     83440     2608.64
     83480     2609.96
     83520     2611.01
     83560     2612.16
     83600     2613.36
     83640     2614.67
     83680     2616.23
     83720     2617.14
     83760     2618.23
     83800     2620.08
     83840     2621.06
     83880     2622.27
     83920     2623.39
     83960     2625.14
     84000     2625.94
     84040     2627.24
     84080     2628.18
     84120     2629.83
     84160     2630.84
     84200     2632.15
     84240      2633.6
     84280     2634.93
     84320     2635.98
     84360     2637.13
     84400     2638.34
     84440     2639.64
     84480     2641.19
     84520     2642.11
     84560      2643.2
     84600     2645.06
     84640     2646.03
     84680     2647.23
     84720     2648.35
     84760     2650.11
     84800     2650.89
     84840     2652.21
     84880     2653.12
     84920     2654.79
     84960     2655.81
     85000      2657.1
     85040     2658.57
     85080      2659.9
     85120     2660.94
     85160     2662.09
     85200      2663.3
     85240     2664.59
     85280     2666.15
     85320     2667.05
     85360     2668.16
     85400     2670.03
     85440     2670.99
     85480     2672.19
     85520      2673.3
     85560     2675.07
     85600     2675.85
     85640     2677.17
     85680     2678.07
     85720     2679.75
     85760     2680.77
     85800     2682.07
     85840     2683.52
     85880     2684.87
     85920      2685.9
     85960     2687.05
     86000     2688.26
     86040     2689.55
     86080     2691.11
     86120        2692
     86160      2693.1
     86200     2694.98
     86240     2695.94
     86280     2697.14
     86320     2698.26
     86360     2700.03
     86400     2700.81
     86440     2702.14
     86480     2703.04
     86520     2704.72
     86560     2705.73
     86600     2707.04
     86640      2708.5
     86680     2709.84
     86720     2710.86
     86760     2712.02
     86800     2713.22
     86840     2714.52
     86880     2716.07
     86920     2716.97
     86960     2718.05
     87000     2719.94
     87040      2720.9
     87080     2722.09
     87120     2723.22
     87160        2725
     87200     2725.77
     87240     2727.09
     87280        2728
     87320     2729.67
     87360     2730.68
     87400     2731.99
     87440     2733.46
     87480      2734.8
     87520     2735.82
     87560     2736.98
     87600     2738.17
     87640     2739.47
     87680     2741.02
     87720     2741.92
     87760        2743
     87800      2744.9
     87840     2745.85
     87880     2747.05
     87920     2748.16
     87960     2749.94
     88000     2750.71
     88040     2752.04
     88080     2752.95
     88120     2754.63
     88160     2755.62
     88200     2756.95
     88240     2758.42
     88280     2759.76
     88320     2760.78
     88360     2761.94
     88400     2763.14
     88440     2764.42
     88480     2765.98
     88520     2766.88
     88560     2767.94
     88600     2769.85
     88640      2770.8
     88680     2771.99
     88720     2773.12
     88760      2774.9
     88800     2775.66
     88840        2777
     88880     2777.91
     88920     2779.59
     88960     2780.59
     89000     2781.91
     89040     2783.39
     89080     2784.73
     89120     2785.74
     89160      2786.9
     89200     2788.09
     89240     2789.38
     89280     2790.94
     89320     2791.84
     89360      2792.9
     89400     2794.84
     89440     2795.77
     89480     2796.96
     89520     2798.08
     89560     2799.87
     89600     2800.63
     89640     2801.96
     89680     2802.88
     89720     2804.55
     89760     2805.54
     89800     2806.88
     89840     2808.35
     89880      2809.7
     89920     2810.69
     89960     2811.87
     90000     2813.06
     90040     2814.34
     90080     2815.92
     90120     2816.78
     90160     2817.86
     90200     2819.79
     90240     2820.73
     90280     2821.92
     90320     2823.04
     90360     2824.82
     90400     2825.58
     90440     2826.92
     90480     2827.83
     90520      2829.5
     90560      2830.5
     90600     2831.84
     90640      2833.3
     90680     2834.65
     90720     2835.65
     90760     2836.82
     90800     2838.01
     90840     2839.29
     90880     2840.86
     90920     2841.74
     90960      2842.8
     91000     2844.73
     91040     2845.68
     91080     2846.87
     91120     2847.99
     91160     2849.78
     91200     2850.54
     91240     2851.87
     91280     2852.79
     91320     2854.46
     91360     2855.45
     91400     2856.78
     91440     2858.26
     91480     2859.61
     91520     2860.61
     91560     2861.78
     91600     2862.94
     91640     2864.25
     91680     2865.81
     91720     2866.69
     91760     2867.75
     91800     2869.68
     91840     2870.63
     91880     2871.83
     91920     2872.95
     91960     2874.74
     92000     2875.49
     92040     2876.84
     92080     2877.75
     92120     2879.42
     92160     2880.41
     92200     2881.75
     92240     2883.22
     92280     2884.56
     92320     2885.58
     92360     2886.74
     92400     2887.92
     92440      2889.2
     92480     2890.77
     92520     2891.64
     92560     2892.69
     92600     2894.63
     92640     2895.59
     92680     2896.79
     92720     2897.91
     92760      2899.7
     92800     2900.45
     92840     2901.77
     92880      2902.7
     92920     2904.36
     92960     2905.36
     93000     2906.68
     93040     2908.16
     93080     2909.51
     93120     2910.51
     93160     2911.67
     93200     2912.84
     93240     2914.12
     93280      2915.7
     93320     2916.56
     93360     2917.62
     93400     2919.56
     93440     2920.51
     93480     2921.73
     93520     2922.85
     93560     2924.63
     93600     2925.38
     93640     2926.71
     93680     2927.63
     93720     2929.28
     93760     2930.27
     93800     2931.61
     93840     2933.09
     93880     2934.44
     93920     2935.44
     93960     2936.59
     94000     2937.76
     94040     2939.05
     94080     2940.64
     94120      2941.5
     94160     2942.54
     94200     2944.49
     94240     2945.44
     94280     2946.65
     94320     2947.77
     94360     2949.57
     94400     2950.31
     94440     2951.63
     94480     2952.55
     94520     2954.21
     94560     2955.19
     94600     2956.54
     94640     2958.02
     94680     2959.38
     94720     2960.37
     94760     2961.52
     94800     2962.69
     94840     2963.98
     94880     2965.57
     94920     2966.43
     94960     2967.49
     95000     2969.42
     95040     2970.38
     95080      2971.6
     95120     2972.72
     95160     2974.53
     95200     2975.24
     95240     2976.57
     95280      2977.5
     95320     2979.15
     95360     2980.14
     95400     2981.48
     95440     2982.97
     95480     2984.32
     95520     2985.31
     95560     2986.47
     95600     2987.63
     95640     2988.93
     95680      2990.5
     95720     2991.36
     95760     2992.43
     95800     2994.37
     95840     2995.33
     95880     2996.54
     95920     2997.66
     95960     2999.47
     96000     3000.19
     96040     3001.52
     96080     3002.45
     96120     3004.09
     96160      3005.1
     96200     3006.43
     96240     3007.91
     96280     3009.28
     96320     3010.26
     96360     3011.41
     96400     3012.58
     96440     3013.88
     96480     3015.45
     96520     3016.31
     96560     3017.37
     96600     3019.33
     96640     3020.29
     96680      3021.5
     96720      3022.6
     96760     3024.42
     96800     3025.12
     96840     3026.47
     96880      3027.4
     96920     3029.03
     96960     3030.05
     97000     3031.37
     97040     3032.85
     97080     3034.23
     97120     3035.21
     97160     3036.36
     97200     3037.52
     97240     3038.82
     97280      3040.4
     97320     3041.25
     97360     3042.32
     97400     3044.27
     97440     3045.23
     97480     3046.45
     97520     3047.54
     97560     3049.36
     97600     3050.06
     97640     3051.41
     97680     3052.33
     97720     3053.97
     97760     3054.98
     97800     3056.31
     97840     3057.79
     97880     3059.17
     97920     3060.16
     97960      3061.3
     98000     3062.46
     98040     3063.76
     98080     3065.34
     98120     3066.19
     98160     3067.27
     98200     3069.23
     98240     3070.19
     98280      3071.4
     98320     3072.49
     98360     3074.31
     98400     3075.02
     98440     3076.37
     98480     3077.29
     98520     3078.92
     98560     3079.94
     98600     3081.26
     98640     3082.75
     98680     3084.13
     98720     3085.13
     98760     3086.25
     98800     3087.42
     98840     3088.72
     98880     3090.29
     98920     3091.15
     98960      3092.2
     99000     3094.19
     99040     3095.15
     99080     3096.36
     99120     3097.45
     99160     3099.28
     99200     3099.98
     99240     3101.33
     99280     3102.24
     99320     3103.89
     99360      3104.9
     99400     3106.22
     99440     3107.71
     99480     3109.09
     99520     3110.08
     99560     3111.22
     99600     3112.39
     99640     3113.67
     99680     3115.25
     99720     3116.11
     99760     3117.17
     99800     3119.16
     99840     3120.13
     99880     3121.32
     99920     3122.41
     99960     3124.25
    100000     3124.96
    100040      3126.3
    100080     3127.21
    100120     3128.87
    100160     3129.88
    100200     3131.21
    100240     3132.67
    100280     3134.07
    100320     3135.05
    100360     3136.18
    100400     3137.35
    100440     3138.65
    100480     3140.22
    100520     3141.07
    100560     3142.13
    100600     3144.14
    100640     3145.11
    100680      3146.3
    100720     3147.38
    100760     3149.24
    100800     3149.91
    100840     3151.28
    100880     3152.17
    100920     3153.85
    100960     3154.83
    101000     3156.17
    101040     3157.63
    101080     3159.03
    101120     3160.01
    101160     3161.13
    101200     3162.32
    101240     3163.62
    101280      3165.2
    101320     3166.04
    101360     3167.12
    101400     3169.11
    101440     3170.09
    101480     3171.26
    101520     3172.35
    101560     3174.23
    101600      3174.9
    101640     3176.25
    101680     3177.16
    101720     3178.83
    101760     3179.81
    101800     3181.15
    101840     3182.62
    101880     3184.02
    101920     3184.98
    101960     3186.11
    102000     3187.29
    102040      3188.6
    102080     3190.17
    102120     3191.01
    102160     3192.08
    102200     3194.09
    102240     3195.06
    102280     3196.23
    102320     3197.34
    102360     3199.21
    102400     3199.88
    102440     3201.23
    102480     3202.13
    102520      3203.8
    102560     3204.78
    102600     3206.12
    102640     3207.59
    102680     3208.99
    102720     3209.96
    102760     3211.08
    102800     3212.26
    102840     3213.57
    102880     3215.14
    102920     3215.99
    102960     3217.04
    103000     3219.07
    103040     3220.05
    103080     3221.21
    103120     3222.31
    103160     3224.19
    103200     3224.86
    103240     3226.21
    103280     3227.12
    103320     3228.79
    103360     3229.77
    103400     3231.09
    103440     3232.58
    103480     3233.97
    103520     3234.93
    103560     3236.05
    103600     3237.23
    103640     3238.55
    103680     3240.12
    103720     3240.99
    103760     3242.02
    103800     3244.06
    103840     3245.04
    103880      3246.2
    103920      3247.3
    103960     3249.19
    104000     3249.85
    104040      3251.2
    104080     3252.12
    104120     3253.79
    104160     3254.76
    104200     3256.09
    104240     3257.56
    104280     3258.97
    104320     3259.91
    104360     3261.04
    104400     3262.23
    104440     3263.54
    104480     3265.09
    104520     3265.98
    104560     3267.01
    104600     3269.03
    104640     3270.02
    104680     3271.18
    104720     3272.29
    104760     3274.18
    104800     3274.83
    104840     3276.18
    104880     3277.09
    104920     3278.79
    104960     3279.74
    105000     3281.06
    105040     3282.54
    105080     3283.94
    105120     3284.88
    105160     3286.01
    105200     3287.19
    105240     3288.51
    105280     3290.06
    105320     3290.94
    105360     3291.98
    105400     3293.98
    105440     3294.99
    105480     3296.15
    105520     3297.25
    105560     3299.14
    105600      3299.8
    105640     3301.13
    105680     3302.05
    105720     3303.76
    105760     3304.71
    105800     3306.04
    105840     3307.52
    105880     3308.92
    105920     3309.86
    105960        3311
    106000     3312.17
    106040     3313.48
    106080     3315.04
    106120     3315.91
    106160     3316.96
    106200     3318.96
    106240     3319.99
    106280     3321.12
    106320     3322.23
    106360     3324.11
    106400     3324.78
    106440     3326.11
    106480     3327.04
    106520     3328.74
    106560      3329.7
    106600     3331.03
    106640     3332.51
    106680     3333.91
    106720     3334.85
    106760     3335.98
    106800     3337.17
    106840     3338.48
    106880     3340.05
    106920     3340.91
    106960     3341.97
    107000     3343.98
    107040        3345
    107080     3346.14
    107120     3347.25
    107160     3349.13
    107200     3349.79
    107240     3351.13
    107280     3352.06
    107320     3353.75
    107360     3354.71
    107400     3356.05
    107440     3357.53
    107480     3358.94
    107520     3359.88
    107560        3361
    107600     3362.19
    107640      3363.5
    107680     3365.08
    107720     3365.92
    107760     3366.97
    107800     3368.99
    107840     3370.01
    107880     3371.15
    107920     3372.28
    107960     3374.16
    108000     3374.82
    108040     3376.15
    108080     3377.07
    108120     3378.77
    108160     3379.72
    108200     3381.08
    108240     3382.55
    108280     3383.96
    108320      3384.9
    108360     3386.02
    108400     3387.21
    108440     3388.51
    108480      3390.1
    108520     3390.95
    108560        3392
    108600     3394.02
    108640     3395.04
    108680     3396.16
    108720      3397.3
    108760     3399.18
    108800     3399.82
    108840     3401.17
    108880      3402.1
    108920     3403.79
    108960     3404.72
    109000      3406.1
    109040     3407.56
    109080     3408.97
    109120     3409.92
    109160     3411.03
    109200     3412.24
    109240     3413.53
    109280     3415.11
    109320     3415.97
    109360     3417.03
    109400     3419.05
    109440     3420.07
    109480     3421.18
    109520     3422.32
    109560     3424.22
    109600     3424.84
    109640      3426.2
    109680     3427.12
    109720     3428.82
    109760     3429.72
    109800     3431.11
    109840     3432.58
    109880     3433.99
    109920     3434.95
    109960     3436.04
    110000     3437.25
    110040     3438.55
    110080     3440.12
    110120     3440.99
    110160     3442.04
    110200     3444.08
    110240     3445.11
    110280     3446.21
    110320     3447.34
    110360     3449.24
    110400     3449.85
    110440     3451.22
    110480     3452.14
    110520     3453.85
    110560     3454.73
    110600     3456.12
    110640      3457.6
    110680     3459.01
    110720     3459.96
    110760     3461.07
    110800     3462.26
    110840     3463.55
    110880     3465.13
    110920        3466
    110960     3467.04
    111000     3469.08
    111040     3470.11
    111080     3471.23
    111120     3472.35
    111160     3474.25
    111200     3474.86
    111240     3476.23
    111280     3477.16
    111320     3478.86
    111360     3479.73
    111400     3481.12
    111440      3482.6
    111480     3484.01
    111520     3484.97
    111560     3486.06
    111600     3487.26
    111640     3488.55
    111680     3490.15
    111720     3491.01
    111760     3492.04
    111800     3494.08
    111840     3495.13
    111880     3496.23
    111920     3497.37
    111960     3499.28
    112000     3499.88
    112040     3501.25
    112080     3502.19
    112120     3503.88
    112160     3504.74
    112200     3506.14
    112240     3507.63
    112280     3509.04
    112320     3509.99
    112360     3511.08
    112400     3512.27
    112440     3513.57
    112480     3515.17
    112520     3516.01
    112560     3517.05
    112600      3519.1
    112640     3520.13
    112680     3521.24
    112720     3522.39
    112760      3524.3
    112800      3524.9
    112840     3526.27
    112880     3527.21
    112920     3528.91
    112960     3529.76
    113000     3531.15
    113040     3532.65
    113080     3534.07
    113120     3535.01
    113160     3536.09
    113200     3537.29
    113240     3538.58
    113280     3540.19
    113320     3541.03
    113360     3542.06
    113400     3544.13
    113440     3545.17
    113480     3546.26
    113520     3547.42
    113560     3549.31
    113600     3549.92
    113640     3551.29
    113680     3552.23
    113720     3553.94
    113760     3554.78
    113800     3556.18
    113840     3557.67
    113880     3559.09
    113920     3560.04
    113960     3561.11
    114000     3562.31
    114040     3563.59
    114080     3565.21
    114120     3566.06
    114160     3567.08
    114200     3569.16
    114240      3570.2
    114280      3571.3
    114320     3572.46
    114360     3574.34
    114400     3574.95
    114440     3576.31
    114480     3577.27
    114520     3578.96
    114560     3579.81
    114600     3581.21
    114640     3582.68
    114680     3584.13
    114720     3585.07
    114760     3586.14
    114800     3587.33
    114840     3588.63
    114880     3590.23
    114920     3591.08
    114960     3592.11
    115000      3594.2
    115040     3595.22
    115080     3596.32
    115120     3597.48
    115160     3599.36
    115200     3599.95
    115240     3601.32
    115280     3602.29
    115320     3603.99
    115360     3604.82
    115400     3606.22
    115440     3607.71
    115480     3609.16
    115520     3610.12
    115560     3611.18
    115600     3612.36
    115640     3613.67
    115680     3615.26
    115720      3616.1
    115760     3617.12
    115800     3619.21
    115840     3620.24
    115880     3621.33
    115920     3622.51
    115960     3624.39
    116000     3624.98
    116040     3626.35
    116080      3627.3
    116120        3629
    116160     3629.83
    116200     3631.23
    116240     3632.73
    116280     3634.18
    116320     3635.14
    116360     3636.21
    116400     3637.38
    116440     3638.69
    116480     3640.28
    116520     3641.12
    116560     3642.13
    116600     3644.23
    116640     3645.26
    116680     3646.35
    116720     3647.52
    116760     3649.42
    116800        3650
    116840     3651.35
    116880     3652.31
    116920     3653.99
    116960     3654.84
    117000     3656.23
    117040     3657.74
    117080      3659.2
    117120     3660.16
    117160     3661.21
    117200     3662.38
    117240     3663.69
    117280     3665.28
    117320     3666.12
    117360     3667.13
    117400     3669.24
    117440     3670.26
    117480     3671.35
    117520     3672.53
    117560     3674.43
    117600     3675.01
    117640     3676.37
    117680     3677.32
    117720     3679.01
    117760     3679.83
    117800     3681.24
    117840     3682.75
    117880      3684.2
    117920     3685.16
    117960     3686.22
    118000     3687.37
    118040      3688.7
    118080     3690.28
    118120      3691.1
    118160     3692.11
    118200     3694.23
    118240     3695.27
    118280     3696.32
    118320     3697.52
    118360     3699.42
    118400     3699.99
    118440     3701.35
    118480     3702.32
    118520     3703.99
    118560     3704.83
    118600     3706.24
    118640     3707.75
    118680     3709.19
    118720     3710.16
    118760     3711.22
    118800     3712.36
    118840     3713.69
    118880     3715.28
    118920      3716.1
    118960      3717.1
    119000     3719.23
    119040     3720.25
    119080     3721.33
    119120     3722.52
    119160     3724.41
    119200     3724.98
    119240     3726.35
    119280     3727.31
    119320     3728.99
    119360     3729.83
    119400     3731.23
    119440     3732.74
    119480     3734.17
    119520     3735.14
    119560      3736.2
    119600     3737.34
    119640     3738.68
    119680     3740.27
    119720     3741.08
    119760     3742.07
    119800     3744.21
    119840     3745.24
    119880      3746.3
    119920      3747.5
    119960      3749.4
    120000     3749.97
    120040     3751.33
    120080     3752.29
    120120     3753.98
    120160      3754.8
    120200      3756.2
    120240     3757.71
    120280     3759.15
    120320     3760.12
    120360     3761.18
    120400     3762.34
    120440     3763.64
    120480     3765.25
    120520     3766.05
    120560     3767.06
    120600     3769.19
    120640     3770.22
    120680     3771.28
    120720     3772.49
    120760     3774.38
    120800     3774.95
    120840     3776.32
    120880     3777.27
    120920     3778.96
    120960     3779.78
    121000     3781.19
    121040      3782.7
    121080     3784.13
    121120      3785.1
    121160     3786.16
    121200     3787.31
    121240     3788.63
    121280     3790.22
    121320     3791.03
    121360     3792.04
    121400     3794.17
    121440     3795.22
    121480     3796.27
    121520     3797.46
    121560     3799.36
    121600     3799.91
    121640     3801.29
    121680     3802.24
    121720     3803.93
    121760     3804.74
    121800     3806.13
    121840     3807.66
    121880     3809.09
    121920     3810.06
    121960     3811.12
    122000     3812.28
    122040      3813.6
    122080      3815.2
    122120        3816
    122160        3817
    122200     3819.16
    122240     3820.18
    122280     3821.24
    122320     3822.43
    122360     3824.35
    122400      3824.9
    122440     3826.26
    122480     3827.22
    122520     3828.88
    122560     3829.72
    122600     3831.11
    122640     3832.64
    122680     3834.06
    122720     3835.03
    122760     3836.08
    122800     3837.24
    122840     3838.57
    122880     3840.18
    122920     3840.97
    122960     3841.97
    123000     3844.14
    123040     3845.16
    123080      3846.2
    123120     3847.41
    123160     3849.33
    123200     3849.88
    123240     3851.23
    123280      3852.2
    123320     3853.87
    123360      3854.7
    123400     3856.08
    123440     3857.63
    123480     3859.04
    123520     3860.02
    123560     3861.06
    123600     3862.22
    123640     3863.56
    123680     3865.16
    123720     3865.95
    123760     3866.95
    123800     3869.15
    123840     3870.16
    123880     3871.19
    123920      3872.4
    123960     3874.32
    124000     3874.85
    124040     3876.22
    124080     3877.18
    124120     3878.86
    124160     3879.67
    124200     3881.05
    124240     3882.61
    124280     3884.02
    124320     3885.01
    124360     3886.03
    124400     3887.19
    124440     3888.54
    124480     3890.14
    124520      3890.9
    124560     3891.92
    124600     3894.13
    124640     3895.13
    124680     3896.17
    124720     3897.38
    124760     3899.31
    124800     3899.84
    124840      3901.2
    124880     3902.16
    124920     3903.85
    124960     3904.65
    125000     3906.03
    125040     3907.59
    125080     3909.01
    125120     3909.98
    125160     3911.02
    125200     3912.17
    125240     3913.52
    125280     3915.13
    125320     3915.86
    125360     3916.89
    125400     3919.11
    125440     3920.11
    125480     3921.14
    125520     3922.36
    125560     3924.28
    125600      3924.8
    125640     3926.17
    125680     3927.13
    125720     3928.81
    125760     3929.62
    125800     3930.99
    125840     3932.55
    125880     3933.97
    125920     3934.94
    125960     3935.98
    126000     3937.15
    126040     3938.49
    126080      3940.1
    126120     3940.83
    126160     3941.87
    126200     3944.09
    126240     3945.09
    126280     3946.13
    126320     3947.33
    126360     3949.27
    126400     3949.78
    126440     3951.15
    126480     3952.11
    126520      3953.8
    126560     3954.59
    126600     3955.95
    126640     3957.52
    126680     3958.95
    126720     3959.91
    126760     3960.95
    126800     3962.12
    126840     3963.46
    126880     3965.07
    126920      3965.8
    126960     3966.84
    127000     3969.04
    127040     3970.03
    127080     3971.12
    127120      3972.3
    127160     3974.21
    127200     3974.74
    127240     3976.13
    127280     3977.07
    127320     3978.76
    127360     3979.55
    127400      3980.9
    127440     3982.48
    127480     3983.89
    127520     3984.88
    127560     3985.92
    127600     3987.06
    127640     3988.42
    127680     3990.04
    127720     3990.76
    127760      3991.8
    127800     3994.03
    127840     3994.98
    127880     3996.07
    127920     3997.27
    127960     3999.19
    128000     3999.72
    128040      4001.1
    128080     4002.04
    128120     4003.75
    128160     4004.52
    128200     4005.88
    128240     4007.45
    128280     4008.86
    128320     4009.84
    128360     4010.87
    128400     4012.01
    128440     4013.38
    128480     4015.01
    128520     4015.72
    128560     4016.77
    128600        4019
    128640     4019.96
    128680     4021.04
    128720     4022.22
    128760     4024.15
    128800     4024.69
    128840     4026.08
    128880     4027.01
    128920     4028.72
    128960     4029.47
    129000     4030.84
    129040     4032.42
    129080     4033.81
    129120      4034.8
    129160     4035.82
    129200     4036.97
    129240     4038.33
    129280     4039.96
    129320     4040.69
    129360     4041.74
    129400     4043.93
    129440     4044.92
    129480     4045.99
    129520     4047.17
    129560     4049.09
    129600     4049.64
    129640     4051.02
    129680     4051.94
    129720     4053.66
    129760     4054.42
    129800     4055.77
    129840     4057.36
    129880     4058.76
    129920     4059.74
    129960     4060.76
    130000      4061.9
    130040     4063.28
    130080     4064.92
    130120     4065.63
    130160     4066.68
    130200     4068.89
    130240     4069.87
    130280     4070.95
    130320     4072.13
    130360     4074.04
    130400     4074.58
    130440     4075.97
    130480      4076.9
    130520     4078.62
    130560     4079.38
    130600     4080.75
    130640     4082.32
    130680     4083.72
    130720     4084.71
    130760     4085.72
    130800     4086.86
    130840     4088.23
    130880     4089.88
    130920     4090.58
    130960     4091.64
    131000     4093.84
    131040     4094.83
    131080     4095.91
    131120     4097.07
    131160        4099
    131200     4099.54
    131240     4100.93
    131280     4101.86
    131320     4103.57
    131360     4104.32
    131400     4105.68
    131440     4107.26
    131480     4108.66
    131520     4109.66
    131560     4110.65
    131600     4111.81
    131640     4113.19
    131680     4114.82
    131720     4115.53
    131760     4116.58
    131800     4118.82
    131840     4119.77
    131880     4120.85
    131920        4122
    131960     4123.94
    132000     4124.47
    132040     4125.85
    132080      4126.8
    132120     4128.52
    132160     4129.25
    132200     4130.63
    132240     4132.21
    132280     4133.61
    132320     4134.58
    132360     4135.61
    132400     4136.75
    132440     4138.13
    132480     4139.76
    132520     4140.46
    132560     4141.54
    132600     4143.78
    132640      4144.7
    132680      4145.8
    132720     4146.95
    132760      4148.9
    132800     4149.41
    132840     4150.81
    132880     4151.78
    132920     4153.49
    132960     4154.21
    133000     4155.61
    133040     4157.16
    133080     4158.57
    133120     4159.55
    133160     4160.58
    133200     4161.73
    133240      4163.1
    133280     4164.72
    133320     4165.41
    133360      4166.5
    133400     4168.74
    133440     4169.66
    133480     4170.77
    133520     4171.91
    133560     4173.87
    133600     4174.38
    133640     4175.77
    133680     4176.75
    133720     4178.47
    133760     4179.19
    133800     4180.58
    133840     4182.14
    133880     4183.55
    133920     4184.51
    133960     4185.56
    134000      4186.7
    134040     4188.07
    134080      4189.7
    134120     4190.39
    134160     4191.48
    134200     4193.71
    134240     4194.62
    134280     4195.76
    134320     4196.87
    134360     4198.83
    134400     4199.33
    134440     4200.74
    134480     4201.71
    134520     4203.43
    134560     4204.16
    134600     4205.56
    134640     4207.11
    134680     4208.51
    134720     4209.48
    134760      4210.5
    134800     4211.65
    134840     4213.01
    134880     4214.64
    134920     4215.33
    134960     4216.44
    135000     4218.67
    135040     4219.57
    135080     4220.71
    135120     4221.83
    135160     4223.79
    135200     4224.28
    135240     4225.69
    135280     4226.67
    135320     4228.38
    135360      4229.1
    135400      4230.5
    135440     4232.07
    135480     4233.48
    135520     4234.43
    135560     4235.47
    135600     4236.62
    135640     4237.96
    135680     4239.58
    135720     4240.29
    135760     4241.41
    135800     4243.62
    135840     4244.53
    135880     4245.66
    135920     4246.79
    135960     4248.77
    136000     4249.25
    136040     4250.66
    136080     4251.62
    136120     4253.35
    136160     4254.06
    136200     4255.45
    136240     4257.01
    136280     4258.44
    136320     4259.38
    136360     4260.42
    136400     4261.57
    136440     4262.91
    136480     4264.55
    136520     4265.26
    136560     4266.36
    136600     4268.58
    136640     4269.48
    136680     4270.61
    136720     4271.72
    136760     4273.71
    136800      4274.2
    136840     4275.61
    136880     4276.56
    136920     4278.31
    136960     4278.99
    137000      4280.4
    137040     4281.96
    137080      4283.4
    137120     4284.32
    137160     4285.36
    137200     4286.52
    137240     4287.85
    137280     4289.48
    137320      4290.2
    137360      4291.3
    137400     4293.52
    137440     4294.42
    137480     4295.54
    137520     4296.66
    137560     4298.64
    137600     4299.15
    137640     4300.54
    137680     4301.48
    137720     4303.25
    137760     4303.91
    137800     4305.33
    137840     4306.89
    137880     4308.33
    137920     4309.26
    137960     4310.29
    138000     4311.47
    138040     4312.77
    138080      4314.4
    138120     4315.12
    138160     4316.21
    138200     4318.46
    138240     4319.36
    138280     4320.48
    138320      4321.6
    138360     4323.57
    138400     4324.08
    138440     4325.46
    138480     4326.41
    138520     4328.18
    138560     4328.83
    138600     4330.26
    138640      4331.8
    138680     4333.24
    138720     4334.19
    138760     4335.21
    138800     4336.38
    138840     4337.69
    138880     4339.32
    138920     4340.03
    138960     4341.12
    139000     4343.37
    139040     4344.27
    139080     4345.39
    139120     4346.52
    139160     4348.48
    139200     4349.01
    139240     4350.36
    139280     4351.33
    139320      4353.1
    139360     4353.73
    139400     4355.17
    139440     4356.71
    139480     4358.17
    139520     4359.09
    139560     4360.15
    139600     4361.29
    139640     4362.59
    139680     4364.24
    139720     4364.94
    139760     4366.02
    139800     4368.28
    139840     4369.19
    139880     4370.31
    139920     4371.43
    139960     4373.39
    140000     4373.93
    140040     4375.29
    140080     4376.24
    140120     4378.02
    140160     4378.65
    140200      4380.1
    140240     4381.63
    140280     4383.07
    140320        4384
    140360     4385.05
    140400     4386.22
    140440     4387.51
    140480     4389.16
    140520     4389.82
    140560     4390.93
    140600     4393.19
    140640     4394.09
    140680     4395.23
    140720     4396.33
    140760     4398.29
    140800     4398.85
    140840     4400.21
    140880     4401.16
    140920     4402.93
    140960     4403.54
    141000        4405
    141040     4406.56
    141080     4407.99
    141120     4408.93
    141160     4409.98
    141200     4411.14
    141240     4412.44
    141280     4414.08
    141320     4414.75
    141360     4415.85
    141400     4418.11
    141440     4419.02
    141480     4420.17
    141520     4421.24
    141560     4423.23
    141600     4423.79
    141640     4425.13
    141680     4426.08
    141720     4427.85
    141760     4428.47
    141800     4429.92
    141840     4431.48
    141880     4432.91
    141920     4433.86
    141960     4434.91
    142000     4436.06
    142040     4437.35
    142080     4439.01
    142120     4439.67
    142160     4440.77
    142200     4443.05
    142240     4443.96
    142280     4445.12
    142320     4446.16
    142360     4448.19
    142400     4448.72
    142440     4450.05
    142480     4451.03
    142520     4452.79
    142560      4453.4
    142600     4454.85
    142640     4456.42
    142680     4457.83
    142720     4458.79
    142760     4459.84
    142800     4461.02
    142840     4462.28
    142880     4463.97
    142920     4464.62
    142960     4465.69
    143000     4467.98
    143040      4468.9
    143080     4470.04
    143120     4471.09
    143160     4473.14
    143200     4473.66
    143240     4474.97
    143280     4475.95
    143320     4477.72
    143360     4478.35
    143400     4479.81
    143440     4481.36
    143480     4482.79
    143520     4483.72
    143560     4484.78
    143600     4485.96
    143640     4487.25
    143680     4488.92
    143720     4489.57
    143760     4490.63
    143800     4492.92
    143840     4493.83
    143880     4494.99
    143920     4496.03
    143960     4498.09
    144000      4498.6
    144040     4499.91
    144080     4500.88
    144120     4502.67
    144160     4503.28
    144200     4504.75
    144240      4506.3
    144280     4507.72
    144320     4508.67
    144360      4509.7
    144400     4510.91
    144440     4512.19
    144480     4513.84
    144520      4514.5
    144560     4515.57
    144600     4517.86
    144640     4518.78
    144680     4519.93
    144720     4520.97
    144760     4523.01
    144800     4523.53
    144840     4524.86
    144880     4525.82
    144920     4527.59
    144960      4528.2
    145000     4529.65
    145040     4531.23
    145080     4532.65
    145120     4533.58
    145160     4534.63
    145200     4535.82
    145240     4537.09
    145280     4538.75
    145320     4539.41
    145360     4540.49
    145400     4542.78
    145440      4543.7
    145480     4544.83
    145520      4545.9
    145560     4547.92
    145600     4548.46
    145640     4549.79
    145680     4550.76
    145720     4552.54
    145760     4553.14
    145800     4554.59
    145840     4556.16
    145880     4557.62
    145920     4558.52
    145960     4559.58
    146000     4560.74
    146040     4562.03
    146080     4563.69
    146120     4564.36
    146160     4565.43
    146200      4567.7
    146240     4568.65
    146280      4569.8
    146320     4570.83
    146360     4572.89
    146400      4573.4
    146440     4574.72
    146480     4575.71
    146520     4577.49
    146560     4578.06
    146600     4579.53
    146640     4581.11
    146680     4582.56
    146720     4583.47
    146760     4584.53
    146800     4585.68
    146840     4586.97
    146880     4588.65
    146920     4589.32
    146960      4590.4
    147000     4592.67
    147040     4593.61
    147080     4594.77
    147120      4595.8
    147160     4597.85
    147200     4598.36
    147240     4599.69
    147280     4600.67
    147320     4602.44
    147360     4603.03
    147400     4604.48
    147440     4606.05
    147480     4607.52
    147520      4608.4
    147560     4609.46
    147600     4610.61
    147640     4611.93
    147680     4613.59
    147720     4614.28
    147760     4615.36
    147800     4617.62
    147840     4618.57
    147880     4619.72
    147920     4620.74
    147960      4622.8
    148000     4623.29
    148040     4624.63
    148080     4625.61
    148120     4627.39
    148160     4627.96
    148200     4629.41
    148240     4630.99
    148280     4632.44
    148320     4633.33
    148360     4634.41
    148400     4635.56
    148440     4636.86
    148480     4638.53
    148520     4639.21
    148560     4640.31
    148600     4642.58
    148640     4643.52
    148680     4644.64
    148720     4645.68
    148760     4647.76
    148800     4648.24
    148840     4649.57
    148880     4650.55
    148920     4652.34
    148960      4652.9
    149000     4654.36
    149040     4655.93
    149080      4657.4
    149120     4658.27
    149160     4659.37
    149200     4660.51
    149240     4661.79
    149280     4663.47
    149320     4664.16
    149360     4665.24
    149400     4667.53
    149440     4668.47
    149480     4669.59
    149520     4670.64
    149560     4672.71
    149600     4673.19
    149640     4674.52
    149680      4675.5
    149720     4677.28
    149760     4677.85
    149800     4679.29
    149840     4680.89
    149880     4682.35
    149920      4683.2
    149960     4684.31
    150000     4685.47
    150040     4686.73
    150080     4688.42
    150120     4689.11
    150160     4690.18
    150200     4692.47
    150240     4693.43
    150280     4694.53
    150320     4695.58
    150360     4697.66
    150400     4698.12
    150440     4699.45
    150480     4700.44
    150520     4702.22
    150560     4702.79
    150600     4704.22
    150640     4705.83
    150680      4707.3
    150720     4708.15
    150760     4709.24
    150800      4710.4
    150840     4711.67
    150880     4713.36
    150920     4714.02
    150960      4715.1
    151000     4717.39
    151040     4718.37
    151080     4719.45
    151120     4720.51
    151160     4722.58
    151200     4723.06
    151240     4724.36
    151280     4725.36
    151320     4727.16
    151360     4727.71
    151400     4729.17
    151440     4730.76
    151480     4732.22
    151520     4733.06
    151560     4734.17
    151600     4735.31
    151640     4736.59
    151680     4738.27
    151720     4738.97
    151760     4740.02
    151800     4742.32
    151840     4743.32
    151880     4744.38
    151920     4745.45
    151960     4747.51
    152000        4748
    152040     4749.29
    152080      4750.3
    152120      4752.1
    152160     4752.65
    152200     4754.11
    152240     4755.69
    152280     4757.17
    152320     4757.99
    152360     4759.08
    152400     4760.25
    152440     4761.51
    152480      4763.2
    152520      4763.9
    152560     4764.95
    152600     4767.27
    152640     4768.26
    152680     4769.31
    152720     4770.38
    152760     4772.45
    152800     4772.92
    152840     4774.21
    152880     4775.23
    152920     4777.03
    152960     4777.59
    153000     4779.04
    153040     4780.62
    153080     4782.08
    153120     4782.92
    153160     4784.02
    153200     4785.18
    153240     4786.43
    153280     4788.12
    153320     4788.82
    153360     4789.88
    153400     4792.19
    153440     4793.19
    153480     4794.23
    153520      4795.3
    153560      4797.4
    153600     4797.87
    153640     4799.14
    153680     4800.15
    153720     4801.94
    153760     4802.51
    153800     4803.97
    153840     4805.52
    153880     4807.01
    153920     4807.84
    153960     4808.93
    154000      4810.1
    154040     4811.36
    154080     4813.04
    154120     4813.73
    154160     4814.79
    154200     4817.11
    154240     4818.09
    154280     4819.15
    154320     4820.23
    154360     4822.33
    154400     4822.79
    154440     4824.08
    154480     4825.07
    154520     4826.87
    154560     4827.46
    154600     4828.92
    154640     4830.47
    154680     4831.92
    154720     4832.79
    154760     4833.86
    154800     4835.03
    154840      4836.3
    154880        4838
    154920     4838.65
    154960      4839.7
    155000     4842.05
    155040     4843.04
    155080     4844.11
    155120     4845.18
    155160     4847.29
    155200     4847.73
    155240     4849.03
    155280     4850.01
    155320     4851.82
    155360     4852.39
    155400     4853.84
    155440      4855.4
    155480     4856.86
    155520      4857.7
    155560     4858.79
    155600     4859.96
    155640     4861.25
    155680     4862.93
    155720     4863.58
    155760     4864.63
    155800     4866.99
    155840     4867.97
    155880     4869.04
    155920     4870.09
    155960     4872.23
    156000     4872.67
    156040     4873.97
    156080     4874.95
    156120     4876.76
    156160     4877.31
    156200     4878.78
    156240     4880.33
    156280      4881.8
    156320     4882.64
    156360     4883.73
    156400      4884.9
    156440     4886.16
    156480     4887.87
    156520     4888.53
    156560     4889.57
    156600     4891.93
    156640      4892.9
    156680     4893.99
    156720     4895.03
    156760     4897.19
    156800      4897.6
    156840      4898.9
    156880     4899.88
    156920     4901.69
    156960     4902.23
    157000     4903.69
    157040     4905.26
    157080     4906.72
    157120     4907.57
    157160     4908.65
    157200     4909.82
    157240      4911.1
    157280     4912.81
    157320     4913.45
    157360     4914.48
    157400     4916.88
    157440     4917.83
    157480     4918.92
    157520     4919.94
    157560     4922.14
    157600     4922.55
    157640     4923.83
    157680     4924.81
    157720     4926.63
    157760     4927.17
    157800      4928.6
    157840     4930.21
    157880     4931.65
    157920      4932.5
    157960     4933.59
    158000     4934.74
    158040     4936.05
    158080     4937.75
    158120     4938.38
    158160     4939.39
    158200     4941.81
    158240     4942.77
    158280     4943.84
    158320     4944.87
    158360     4947.08
    158400     4947.49
    158440     4948.77
    158480     4949.75
    158520     4951.58
    158560      4952.1
    158600     4953.58
    158640     4955.17
    158680     4956.61
    158720     4957.44
    158760     4958.53
    158800     4959.71
    158840     4960.99
    158880     4962.71
    158920     4963.33
    158960     4964.33
    159000     4966.77
    159040     4967.73
    159080     4968.81
    159120     4969.83
    159160     4972.05
    159200     4972.46
    159240     4973.76
    159280      4974.7
    159320     4976.55
    159360     4977.08
    159400     4978.53
    159440     4980.14
    159480     4981.59
    159520     4982.41
    159560     4983.49
    159600     4984.67
    159640     4985.97
    159680      4987.7
    159720     4988.34
    159760     4989.32
    159800     4991.76
    159840     4992.71
    159880     4993.79
    159920     4994.82
    159960     4997.04
    160000     4997.43
    160040     4998.76
    160080     4999.69
    160120     5001.54
    160160     5002.07
    160200     5003.54
    160240     5005.16
    160280     5006.58
    160320     5007.41
    160360     5008.49
    160400     5009.64
    160440     5010.95
    160480     5012.69
    160520     5013.31
    160560      5014.3
    160600     5016.75
    160640     5017.69
    160680     5018.76
    160720      5019.8
    160760     5022.04
    160800     5022.41
    160840     5023.74
    160880     5024.67
    160920      5026.5
    160960     5027.03
    161000     5028.53
    161040     5030.14
    161080     5031.55
    161120     5032.36
    161160     5033.46
    161200     5034.63
    161240     5035.95
    161280     5037.71
    161320     5038.29
    161360     5039.28
    161400     5041.74
    161440     5042.67
    161480     5043.75
    161520     5044.79
    161560     5047.04
    161600     5047.39
    161640     5048.74
    161680     5049.64
    161720      5051.5
    161760     5052.04
    161800     5053.49
    161840     5055.13
    161880     5056.55
    161920     5057.35
    161960     5058.47
    162000     5059.61
    162040     5060.95
    162080     5062.69
    162120      5063.3
    162160     5064.27
    162200     5066.73
    162240     5067.69
    162280     5068.76
    162320     5069.77
    162360     5072.06
    162400     5072.39
    162440     5073.76
    162480     5074.64
    162520     5076.49
    162560     5077.05
    162600     5078.53
    162640     5080.11
    162680     5081.54
    162720     5082.34
    162760     5083.46
    162800     5084.59
    162840     5085.96
    162880     5087.69
    162920     5088.28
    162960     5089.25
    163000     5091.71
    163040     5092.67
    163080     5093.75
    163120     5094.72
    163160     5097.04
    163200     5097.37
    163240     5098.73
    163280     5099.58
    163320     5101.47
    163360     5101.99
    163400     5103.47
    163440     5105.09
    163480      5106.5
    163520     5107.31
    163560     5108.45
    163600     5109.54
    163640     5110.92
    163680     5112.65
    163720     5113.23
    163760     5114.21
    163800     5116.68
    163840     5117.64
    163880     5118.73
    163920      5119.7
    163960     5122.04
    164000     5122.34
    164040     5123.68
    164080     5124.56
    164120     5126.43
    164160     5126.98
    164200     5128.45
    164240     5130.05
    164280     5131.48
    164320     5132.29
    164360     5133.41
    164400      5134.5
    164440     5135.88
    164480     5137.61
    164520     5138.21
    164560     5139.15
    164600     5141.65
    164640      5142.6
    164680     5143.71
    164720     5144.67
    164760     5147.02
    164800     5147.32
    164840     5148.67
    164880     5149.54
    164920     5151.43
    164960     5151.96
    165000     5153.42
    165040     5155.03
    165080     5156.46
    165120     5157.25
    165160     5158.35
    165200     5159.46
    165240     5160.85
    165280     5162.58
    165320     5163.18
    165360     5164.13
    165400     5166.63
    165440     5167.58
    165480     5168.69
    165520     5169.66
    165560        5172
    165600     5172.32
    165640     5173.64
    165680      5174.5
    165720      5176.4
    165760     5176.92
    165800      5178.4
    165840     5179.98
    165880     5181.45
    165920     5182.25
    165960     5183.32
    166000     5184.43
    166040     5185.83
    166080     5187.58
    166120     5188.17
    166160     5189.12
    166200     5191.61
    166240     5192.58
    166280     5193.67
    166320     5194.66
    166360        5197
    166400     5197.33
    166440     5198.63
    166480     5199.51
    166520      5201.4
    166560      5201.9
    166600      5203.4
    166640     5204.98
    166680     5206.42
    166720     5207.26
    166760     5208.32
    166800     5209.44
    166840     5210.85
    166880     5212.58
    166920     5213.17
    166960     5214.13
    167000     5216.61
    167040     5217.56
    167080     5218.66
    167120     5219.66
    167160        5222
    167200     5222.34
    167240     5223.65
    167280     5224.49
    167320     5226.39
    167360     5226.91
    167400     5228.41
    167440     5229.99
    167480     5231.41
    167520     5232.25
    167560     5233.31
    167600     5234.43
    167640     5235.84
    167680     5237.58
    167720     5238.16
    167760     5239.11
    167800     5241.59
    167840     5242.57
    167880     5243.66
    167920     5244.65
    167960        5247
    168000     5247.32
    168040     5248.64
    168080     5249.49
    168120      5251.4
    168160     5251.89
    168200     5253.38
    168240     5254.97
    168280      5256.4
    168320     5257.24
    168360      5258.3
    168400      5259.4
    168440     5260.81
    168480     5262.54
    168520     5263.12
    168560     5264.09
    168600     5266.58
    168640     5267.56
    168680     5268.65
    168720     5269.65
    168760     5271.99
    168800     5272.32
    168840     5273.63
    168880     5274.48
    168920     5276.39
    168960     5276.86
    169000     5278.34
    169040     5279.95
    169080     5281.39
    169120     5282.22
    169160     5283.26
    169200     5284.38
    169240     5285.77
    169280     5287.51
    169320     5288.08
    169360     5289.06
    169400     5291.56
    169440     5292.53
    169480     5293.62
    169520     5294.62
    169560     5296.97
    169600     5297.29
    169640      5298.6
    169680     5299.46
    169720     5301.37
    169760     5301.83
    169800     5303.28
    169840      5304.9
    169880     5306.35
    169920      5307.2
    169960     5308.22
    170000     5309.34
    170040     5310.75
    170080     5312.47
    170120     5313.04
    170160        5314
    170200     5316.48
    170240     5317.48
    170280     5318.58
    170320     5319.54
    170360     5321.94
    170400     5322.24
    170440     5323.54
    170480      5324.4
    170520      5326.3
    170560     5326.78
    170600     5328.21
    170640     5329.83
    170680     5331.28
    170720     5332.14
    170760     5333.16
    170800     5334.26
    170840     5335.67
    170880     5337.39
    170920     5337.97
    170960     5338.91
    171000     5341.42
    171040     5342.41
    171080      5343.5
    171120      5344.5
    171160     5346.84
    171200     5347.17
    171240     5348.46
    171280     5349.31
    171320     5351.24
    171360      5351.7
    171400     5353.16
    171440     5354.77
    171480     5356.19
    171520     5357.08
    171560     5358.09
    171600     5359.19
    171640     5360.59
    171680     5362.33
    171720     5362.91
    171760     5363.84
    171800     5366.37
    171840     5367.34
    171880     5368.42
    171920     5369.45
    171960     5371.77
    172000      5372.1
    172040     5373.37
    172080     5374.22
    172120     5376.19
    172160     5376.63
    172200      5378.1
    172240     5379.69
    172280     5381.12
    172320        5382
    172360     5383.04
    172400     5384.09
    172440     5385.52
    172480     5387.27
    172520     5387.81
    172560     5388.77
    172600      5391.3
    172640     5392.26
    172680     5393.34
    172720     5394.36
    172760     5396.69
    172800     5397.03
    172840     5398.29
    172880     5399.16
    172920      5401.1
    172960     5401.53
    173000     5402.98
    173040     5404.59
    173080     5406.01
    173120     5406.89
    173160     5407.93
    173200     5408.99
    173240     5410.42
    173280     5412.13
    173320     5412.69
    173360     5413.67
    173400     5416.19
    173440     5417.14
    173480     5418.22
    173520     5419.22
    173560     5421.58
    173600     5421.94
    173640      5423.2
    173680     5424.03
    173720     5425.98
    173760     5426.41
    173800     5427.85
    173840     5429.47
    173880      5430.9
    173920     5431.76
    173960     5432.82
    174000     5433.86
    174040     5435.29
    174080     5437.01
    174120     5437.59
    174160     5438.56
    174200     5441.09
    174240     5442.01
    174280     5443.12
    174320     5444.09
    174360     5446.45
    174400     5446.82
    174440      5448.1
    174480     5448.91
    174520     5450.84
    174560     5451.31
    174600     5452.74
    174640     5454.34
    174680     5455.78
    174720     5456.64
    174760     5457.69
    174800     5458.77
    174840     5460.17
    174880     5461.89
    174920     5462.46
    174960     5463.41
    175000     5465.95
    175040     5466.87
    175080     5467.98
    175120     5468.95
    175160     5471.32
    175200     5471.69
    175240     5472.97
    175280     5473.76
    175320     5475.72
    175360     5476.18
    175400      5477.6
    175440     5479.22
    175480     5480.67
    175520     5481.51
    175560     5482.54
    175600     5483.62
    175640     5485.02
    175680     5486.74
    175720     5487.32
    175760     5488.23
    175800     5490.79
    175840     5491.73
    175880     5492.82
    175920     5493.79
    175960     5496.19
    176000     5496.54
    176040     5497.83
    176080      5498.6
    176120      5500.6
    176160     5501.05
    176200     5502.47
    176240      5504.1
    176280     5505.55
    176320     5506.37
    176360     5507.42
    176400     5508.48
    176440     5509.88
    176480     5511.59
    176520     5512.19
    176560     5513.11
    176600     5515.69
    176640     5516.58
    176680     5517.68
    176720     5518.65
    176760     5521.04
    176800     5521.39
    176840     5522.67
    176880     5523.46
    176920     5525.44
    176960     5525.88
    177000     5527.31
    177040     5528.97
    177080     5530.38
    177120     5531.22
    177160     5532.29
    177200     5533.33
    177240     5534.72
    177280     5536.44
    177320     5537.03
    177360     5537.94
    177400     5540.52
    177440     5541.41
    177480     5542.53
    177520     5543.49
    177560     5545.89
    177600     5546.24
    177640     5547.47
    177680     5548.27
    177720     5550.29
    177760      5550.7
    177800     5552.14
    177840     5553.79
    177880     5555.22
    177920     5556.07
    177960     5557.12
    178000     5558.16
    178040     5559.57
    178080     5561.25
    178120     5561.84
    178160     5562.79
    178200     5565.37
    178240     5566.27
    178280     5567.36
    178320     5568.31
    178360     5570.72
    178400     5571.07
    178440     5572.31
    178480      5573.1
    178520     5575.13
    178560      5575.5
    178600     5576.98
    178640     5578.65
    178680     5580.04
    178720     5580.91
    178760     5581.96
    178800        5583
    178840     5584.38
    178880      5586.1
    178920     5586.67
    178960     5587.62
    179000     5590.23
    179040     5591.11
    179080     5592.21
    179120     5593.15
    179160     5595.56
    179200     5595.93
    179240     5597.14
    179280     5597.95
    179320     5599.95
    179360     5600.33
    179400     5601.82
    179440     5603.49
    179480     5604.86
    179520     5605.73
    179560     5606.82
    179600     5607.82
    179640     5609.21
    179680     5610.96
    179720     5611.53
    179760     5612.48
    179800     5615.09
    179840     5615.95
    179880     5617.07
    179920        5618
    179960     5620.43
    180000     5620.76
    180040        5622
    180080     5622.79
    180120     5624.82
    180160     5625.18
    180200     5626.68
    180240     5628.31
    180280     5629.72
    180320      5630.6
    180360     5631.67
    180400     5632.67
    180440     5634.07
    180480     5635.83
    180520     5636.39
    180560     5637.32
    180600     5639.95
    180640     5640.81
    180680     5641.94
    180720     5642.88
    180760      5645.3
    180800     5645.63
    180840     5646.87
    180880     5647.69
    180920      5649.7
    180960     5650.04
    181000     5651.56
    181040     5653.18
    181080     5654.59
    181120     5655.47
    181160     5656.53
    181200     5657.54
    181240     5658.94
    181280     5660.68
    181320     5661.24
    181360     5662.18
    181400      5664.8
    181440     5665.66
    181480     5666.77
    181520     5667.73
    181560     5670.16
    181600     5670.51
    181640     5671.74
    181680     5672.56
    181720     5674.55
    181760      5674.9
    181800     5676.39
    181840     5678.03
    181880     5679.44
    181920     5680.31
    181960     5681.38
    182000     5682.37
    182040     5683.79
    182080     5685.52
    182120      5686.1
    182160     5687.03
    182200     5689.66
    182240     5690.52
    182280     5691.61
    182320      5692.6
    182360     5695.02
    182400     5695.39
    182440     5696.59
    182480     5697.42
    182520      5699.4
    182560     5699.75
    182600     5701.25
    182640     5702.92
    182680     5704.31
    182720     5705.15
    182760     5706.24
    182800     5707.23
    182840     5708.63
    182880     5710.42
    182920     5710.98
    182960     5711.92
    183000     5714.53
    183040     5715.38
    183080     5716.47
    183120      5717.5
    183160      5719.9
    183200     5720.26
    183240     5721.49
    183280     5722.32
    183320     5724.29
    183360     5724.63
    183400     5726.09
    183440     5727.78
    183480     5729.17
    183520     5730.02
    183560     5731.08
    183600     5732.08
    183640      5733.5
    183680     5735.29
    183720     5735.83
    183760     5736.76
    183800      5739.4
    183840     5740.27
    183880     5741.35
    183920     5742.37
    183960     5744.77
    184000     5745.13
    184040     5746.35
    184080     5747.18
    184120     5749.14
    184160     5749.51
    184200     5750.98
    184240     5752.66
    184280     5754.04
    184320      5754.9
    184360     5755.97
    184400     5756.95
    184440     5758.39
    184480     5760.16
    184520     5760.71
    184560     5761.65
    184600     5764.29
    184640     5765.14
    184680     5766.22
    184720     5767.25
    184760     5769.66
    184800     5769.99
    184840     5771.23
    184880     5772.07
    184920     5774.01
    184960     5774.39
    185000     5775.85
    185040     5777.52
    185080     5778.91
    185120     5779.79
    185160     5780.85
    185200     5781.84
    185240     5783.27
    185280     5785.03
    185320      5785.6
    185360     5786.53
    185400     5789.18
    185440     5790.02
    185480     5791.09
    185520     5792.12
    185560     5794.57
    185600     5794.87
    185640      5796.1
    185680     5796.96
    185720      5798.9
    185760     5799.27
    185800     5800.72
    185840     5802.39
    185880     5803.79
    185920     5804.67
    185960     5805.73
    186000     5806.73
    186040     5808.15
    186080     5809.91
    186120     5810.49
    186160     5811.43
    186200     5814.07
    186240      5814.9
    186280     5815.95
    186320     5817.01
    186360     5819.44
    186400     5819.75
    186440     5820.98
    186480     5821.84
    186520     5823.79
    186560     5824.13
    186600      5825.6
    186640     5827.27
    186680     5828.68
    186720     5829.51
    186760      5830.6
    186800     5831.59
    186840     5833.02
    186880     5834.78
    186920     5835.35
    186960     5836.28
    187000     5838.94
    187040     5839.75
    187080     5840.81
    187120     5841.87
    187160      5844.3
    187200      5844.6
    187240     5845.85
    187280     5846.69
    187320     5848.66
    187360        5849
    187400     5850.46
    187440     5852.17
    187480     5853.56
    187520     5854.39
    187560     5855.47
    187600     5856.46
    187640      5857.9
    187680     5859.66
    187720     5860.23
    187760     5861.13
    187800     5863.83
    187840     5864.62
    187880     5865.68
    187920     5866.77
    187960     5869.21
    188000     5869.48
    188040     5870.71
    188080     5871.57
    188120     5873.54
    188160     5873.86
    188200     5875.33
    188240     5877.06
    188280     5878.44
    188320     5879.26
    188360     5880.31
    188400     5881.34
    188440     5882.77
    188480     5884.52
    188520     5885.08
    188560     5886.01
    188600     5888.69
    188640     5889.53
    188680     5890.55
    188720     5891.63
    188760     5894.08
    188800     5894.35
    188840     5895.58
    188880     5896.41
    188920     5898.42
    188960     5898.76
    189000     5900.21
    189040     5901.94
    189080     5903.32
    189120     5904.15
    189160     5905.18
    189200      5906.2
    189240     5907.62
    189280     5909.38
    189320     5909.97
    189360     5910.91
    189400     5913.58
    189440      5914.4
    189480     5915.42
    189520     5916.51
    189560     5918.97
    189600     5919.24
    189640     5920.44
    189680     5921.31
    189720     5923.29
    189760     5923.62
    189800     5925.11
    189840     5926.83
    189880     5928.21
    189920     5929.05
    189960     5930.05
    190000     5931.08
    190040     5932.52
    190080     5934.28
    190120     5934.85
    190160     5935.81
    190200     5938.49
    190240     5939.32
    190280     5940.32
    190320     5941.43
    190360     5943.89
    190400     5944.13
    190440     5945.36
    190480     5946.22
    190520      5948.2
    190560     5948.53
    190600     5949.99
    190640     5951.74
    190680      5953.1
    190720     5953.94
    190760     5954.96
    190800        5956
    190840     5957.43
    190880      5959.2
    190920     5959.75
    190960     5960.72
    191000     5963.42
    191040     5964.24
    191080     5965.24
    191120     5966.36
    191160     5968.79
    191200     5969.04
    191240     5970.31
    191280     5971.15
    191320      5973.1
    191360     5973.42
    191400     5974.91
    191440     5976.66
    191480        5978
    191520     5978.86
    191560     5979.86
    191600     5980.91
    191640     5982.33
    191680     5984.12
    191720     5984.67
    191760     5985.63
    191800     5988.33
    191840     5989.16
    191880     5990.19
    191920     5991.29
    191960     5993.76
    192000     5993.95
    192040     5995.23
    192080     5996.08
    192120     5998.02
    192160     5998.35
    192200     5999.84
    192240     6001.57
    192280     6002.95
    192320     6003.77
    192360      6004.8
    192400     6005.84
    192440     6007.24
    192480     6009.07
    192520     6009.59
    192560     6010.55
    192600     6013.27
    192640     6014.07
    192680     6015.09
    192720     6016.22
    192760      6018.7
    192800     6018.88
    192840     6020.14
    192880     6021.01
    192920     6022.95
    192960     6023.28
    193000     6024.77
    193040     6026.51
    193080     6027.84
    193120      6028.7
    193160     6029.71
    193200     6030.79
    193240     6032.15
    193280     6033.99
    193320      6034.5
    193360     6035.46
    193400     6038.18
    193440        6039
    193480     6040.01
    193520     6041.13
    193560     6043.62
    193600     6043.81
    193640     6045.05
    193680     6045.91
    193720     6047.87
    193760     6048.18
    193800     6049.68
    193840     6051.41
    193880     6052.73
    193920     6053.59
    193960     6054.63
    194000      6055.7
    194040     6057.03
    194080     6058.89
    194120     6059.42
    194160     6060.39
    194200     6063.07
    194240     6063.93
    194280     6064.95
    194320     6066.04
    194360     6068.56
    194400     6068.72
    194440     6069.98
    194480     6070.84
    194520     6072.77
    194560     6073.12
    194600      6074.6
    194640     6076.33
    194680     6077.65
    194720     6078.51
    194760     6079.54
    194800     6080.64
    194840     6081.97
    194880     6083.82
    194920     6084.32
    194960      6085.3
    195000     6087.97
    195040     6088.84
    195080     6089.88
    195120     6090.95
    195160      6093.5
    195200     6093.64
    195240     6094.89
    195280     6095.76
    195320     6097.72
    195360     6098.05
    195400     6099.55
    195440     6101.27
    195480     6102.59
    195520     6103.43
    195560     6104.45
    195600     6105.56
    195640     6106.89
    195680     6108.77
    195720     6109.23
    195760     6110.23
    195800     6112.92
    195840     6113.78
    195880     6114.78
    195920      6115.9
    195960     6118.44
    196000     6118.58
    196040     6119.81
    196080     6120.65
    196120     6122.65
    196160     6123.02
    196200      6124.5
    196240     6126.19
    196280      6127.5
    196320     6128.36
    196360     6129.37
    196400     6130.45
    196440     6131.83
    196480     6133.73
    196520     6134.16
    196560     6135.15
    196600     6137.84
    196640     6138.72
    196680     6139.73
    196720     6140.83
    196760     6143.38
    196800     6143.52
    196840     6144.73
    196880     6145.58
    196920     6147.55
    196960     6147.92
    197000     6149.42
    197040     6151.11
    197080     6152.41
    197120     6153.25
    197160     6154.29
    197200     6155.38
    197240     6156.74
    197280     6158.66
    197320     6159.08
    197360     6160.07
    197400     6162.75
    197440     6163.65
    197480     6164.64
    197520     6165.73
    197560     6168.29
    197600     6168.44
    197640     6169.61
    197680     6170.49
    197720     6172.47
    197760     6172.81
    197800     6174.32
    197840     6176.01
    197880     6177.31
    197920     6178.16
    197960      6179.2
    198000     6180.27
    198040     6181.63
    198080     6183.54
    198120     6183.97
    198160     6184.97
    198200     6187.67
    198240     6188.52
    198280     6189.54
    198320     6190.62
    198360     6193.18
    198400     6193.32
    198440     6194.47
    198480     6195.38
    198520     6197.34
    198560     6197.69
    198600      6199.2
    198640     6200.91
    198680      6202.2
    198720     6203.04
    198760     6204.08
    198800     6205.15
    198840     6206.53
    198880     6208.43
    198920     6208.83
    198960     6209.83
    199000     6212.57
    199040      6213.4
    199080     6214.43
    199120     6215.49
    199160     6218.06
    199200      6218.2
    199240     6219.35
    199280     6220.27
    199320     6222.22
    199360     6222.58
    199400     6224.11
    199440     6225.77
    199480     6227.08
    199520     6227.94
    199560     6228.97
    199600     6230.03
    199640     6231.41
    199680     6233.31
    199720     6233.69
    199760     6234.73
    199800     6237.42
    199840     6238.26
    199880     6239.31
    199920     6240.35
    199960     6242.95
    200000     6243.08
    200040     6244.25
    200080     6245.16
    200120     6247.12
    200160     6247.46
    200200     6249.01
    200240     6250.69
    200280     6251.97
    200320     6252.82
    200360     6253.84
    200400     6254.92
    200440     6256.32
    200480     6258.19
    200520     6258.55
    200560     6259.61
    200600     6262.27
    200640     6263.15
    200680      6264.2
    200720     6265.26
    200760     6267.84
    200800     6267.95
    200840     6269.14
    200880     6270.02
    200920     6271.99
    200960     6272.36
    201000      6273.9
    201040     6275.59
    201080     6276.86
    201120     6277.74
    201160     6278.68
    201200     6279.79
    201240     6281.17
    201280     6283.06
    201320     6283.45
    201360      6284.5
    201400     6287.15
    201440     6288.04
    201480      6289.1
    201520     6290.11
    201560     6292.73
    201600     6292.81
    201640     6294.02
    201680     6294.88
    201720     6296.86
    201760     6297.21
    201800     6298.77
    201840     6300.47
    201880     6301.71
    201920     6302.63
    201960     6303.55
    202000     6304.64
    202040     6306.03
    202080     6307.94
    202120     6308.32
    202160     6309.38
    202200     6312.03
    202240     6312.94
    202280     6313.98
    202320     6314.98
    202360     6317.64
    202400      6317.7
    202440     6318.89
    202480     6319.73
    202520     6321.75
    202560     6322.08
    202600     6323.64
    202640     6325.32
    202680     6326.59
    202720      6327.5
    202760     6328.43
    202800     6329.51
    202840     6330.91
    202880      6332.8
    202920     6333.19
    202960     6334.23
    203000     6336.89
    203040     6337.79
    203080     6338.82
    203120     6339.83
    203160     6342.53
    203200     6342.57
    203240     6343.73
    203280     6344.59
    203320      6346.6
    203360     6346.91
    203400     6348.49
    203440      6350.2
    203480     6351.46
    203520     6352.37
    203560     6353.29
    203600     6354.37
    203640     6355.78
    203680     6357.69
    203720     6358.06
    203760     6359.13
    203800     6361.78
    203840     6362.69
    203880      6363.7
    203920     6364.71
    203960     6367.39
    204000     6367.47
    204040      6368.6
    204080     6369.46
    204120     6371.52
    204160     6371.79
    204200     6373.37
    204240      6375.1
    204280     6376.36
    204320     6377.25
    204360     6378.17
    204400     6379.24
    204440     6380.69
    204480     6382.58
    204520     6382.95
    204560     6384.02
    204600     6386.66
    204640     6387.58
    204680     6388.59
    204720     6389.61
    204760     6392.31
    204800     6392.34
    204840     6393.49
    204880     6394.37
    204920     6396.42
    204960     6396.71
    205000     6398.29
    205040     6399.98
    205080     6401.26
    205120     6402.15
    205160     6403.06
    205200     6404.12
    205240     6405.58
    205280     6407.48
    205320     6407.85
    205360     6408.88
    205400     6411.57
    205440     6412.47
    205480     6413.47
    205520     6414.52
    205560      6417.2
    205600     6417.25
    205640     6418.41
    205680     6419.24
    205720     6421.33
    205760     6421.61
    205800     6423.16
    205840      6424.9
    205880     6426.14
    205920     6427.03
    205960     6427.97
    206000     6428.99
    206040     6430.49
    206080      6432.4
    206120     6432.73
    206160     6433.79
    206200     6436.52
    206240     6437.36
    206280     6438.41
    206320     6439.41
    206360     6442.14
    206400     6442.18
    206440     6443.35
    206480     6444.16
    206520     6446.24
    206560     6446.51
    206600     6448.07
    206640     6449.84
    206680     6451.05
    206720     6451.95
    206760     6452.91
    206800      6453.9
    206840     6455.43
    206880     6457.32
    206920     6457.66
    206960     6458.69
    207000     6461.44
    207040     6462.28
    207080     6463.34
    207120     6464.34
    207160     6467.07
    207200      6467.1
    207240     6468.25
    207280     6469.05
    207320     6471.15
    207360     6471.41
    207400     6473.02
    207440     6474.76
    207480     6475.98
    207520     6476.86
    207560     6477.84
    207600     6478.79
    207640     6480.34
    207680     6482.23
    207720     6482.57
    207760      6483.6
    207800     6486.37
    207840     6487.19
    207880     6488.28
    207920     6489.25
    207960     6491.99
    208000     6492.04
    208040     6493.16
    208080     6493.95
    208120     6496.05
    208160     6496.33
    208200     6497.94
    208240     6499.71
    208280     6500.89
    208320     6501.77
    208360     6502.77
    208400      6503.7
    208440     6505.26
    208480     6507.15
    208520     6507.47
    208560     6508.52
    208600     6511.27
    208640      6512.1
    208680      6513.2
    208720     6514.19
    208760     6516.89
    208800     6516.96
    208840     6518.09
    208880     6518.85
    208920     6520.98
    208960     6521.23
    209000     6522.88
    209040     6524.61
    209080     6525.82
    209120     6526.68
    209160     6527.68
    209200     6528.62
    209240     6530.19
    209280     6532.08
    209320     6532.43
    209360     6533.44
    209400     6536.19
    209440     6537.05
    209480     6538.17
    209520      6539.1
    209560     6541.81
    209600     6541.86
    209640     6543.02
    209680     6543.76
    209720     6545.92
    209760     6546.16
    209800     6547.82
    209840     6549.52
    209880     6550.76
    209920     6551.59
    209960     6552.59
    210000     6553.56
    210040     6555.11
    210080     6557.02
    210120     6557.36
    210160     6558.35
    210200     6561.11
    210240     6561.97
    210280     6563.09
    210320     6564.04
    210360     6566.75
    210400     6566.78
    210440     6567.96
    210480     6568.69
    210520     6570.83
    210560     6571.08
    210600     6572.74
    210640     6574.45
    210680      6575.7
    210720     6576.52
    210760     6577.52
    210800     6578.52
    210840     6580.04
    210880     6581.92
    210920     6582.31
    210960      6583.3
    211000     6586.04
    211040     6586.91
    211080     6588.04
    211120     6588.95
    211160     6591.68
    211200     6591.73
    211240     6592.91
    211280     6593.64
    211320     6595.79
    211360     6596.04
    211400     6597.68
    211440     6599.41
    211480     6600.63
    211520     6601.45
    211560     6602.46
    211600     6603.43
    211640     6604.98
    211680     6606.88
    211720     6607.24
    211760     6608.24
    211800     6611.01
    211840     6611.86
    211880     6612.98
    211920     6613.91
    211960     6616.63
    212000     6616.69
    212040     6617.86
    212080     6618.57
    212120     6620.71
    212160     6620.94
    212200     6622.61
    212240     6624.36
    212280     6625.59
    212320      6626.4
    212360     6627.42
    212400     6628.39
    212440     6629.92
    212480     6631.85
    212520     6632.19
    212560     6633.16
    212600     6635.95
    212640     6636.81
    212680     6637.94
    212720     6638.85
    212760     6641.58
    212800      6641.6
    212840      6642.8
    212880      6643.5
    212920     6645.66
    212960     6645.89
    213000     6647.53
    213040     6649.29
    213080      6650.5
    213120     6651.33
    213160     6652.37
    213200     6653.32
    213240     6654.86
    213280     6656.79
    213320     6657.15
    213360     6658.08
    213400     6660.85
    213440     6661.75
    213480     6662.86
    213520     6663.77
    213560     6666.49
    213600     6666.51
    213640     6667.73
    213680     6668.41
    213720     6670.58
    213760     6670.79
    213800     6672.47
    213840     6674.25
    213880     6675.42
    213920     6676.23
    213960      6677.3
    214000     6678.26
    214040     6679.77
    214080     6681.73
    214120     6682.07
    214160     6682.98
    214200     6685.76
    214240     6686.67
    214280     6687.81
    214320     6688.72
    214360     6691.41
    214400     6691.45
    214440     6692.63
    214480     6693.26
    214520     6695.48
    214560     6695.68
    214600     6697.34
    214640     6699.12
    214680     6700.31
    214720     6701.13
    214760     6702.17
    214800     6703.14
    214840     6704.67
    214880     6706.63
    214920     6706.93
    214960     6707.83
    215000     6710.66
    215040     6711.57
    215080     6712.71
    215120      6713.6
    215160     6716.29
    215200     6716.37
    215240     6717.54
    215280     6718.15
    215320      6720.4
    215360      6720.6
    215400     6722.26
    215440     6724.04
    215480     6725.22
    215520     6726.02
    215560     6727.08
    215600     6728.06
    215640     6729.56
    215680     6731.52
    215720     6731.82
    215760     6732.73
    215800     6735.54
    215840     6736.45
    215880     6737.63
    215920     6738.51
    215960      6741.2
    216000     6741.25
    216040     6742.44
    216080     6743.05
    216120     6745.26
    216160     6745.48
    216200     6747.12
    216240     6748.91
    216280     6750.13
    216320     6750.89
    216360     6751.95
    216400     6752.96
    216440     6754.45
    216480      6756.4
    216520     6756.67
    216560      6757.6
    216600     6760.42
    216640     6761.31
    216680     6762.49
    216720      6763.4
    216760     6766.12
    216800     6766.14
    216840     6767.32
    216880     6767.94
    216920     6770.16
    216960     6770.36
    217000        6772
    217040      6773.8
    217080        6775
    217120     6775.77
    217160     6776.85
    217200     6777.83
    217240     6779.32
    217280     6781.26
    217320     6781.57
    217360     6782.48
    217400     6785.33
    217440     6786.18
    217480     6787.36
    217520     6788.27
    217560     6791.05
    217600     6791.01
    217640     6792.22
    217680     6792.84
    217720     6795.08
    217760     6795.27
    217800     6796.87
    217840     6798.71
    217880      6799.9
    217920     6800.64
    217960     6801.73
    218000     6802.72
    218040     6804.22
    218080     6806.18
    218120     6806.47
    218160     6807.34
    218200     6810.21
    218240     6811.08
    218280     6812.27
    218320      6813.2
    218360     6815.98
    218400     6815.91
    218440     6817.11
    218480     6817.78
    218520     6819.97
    218560     6820.17
    218600     6821.76
    218640      6823.6
    218680     6824.78
    218720     6825.53
    218760     6826.64
    218800     6827.62
    218840     6829.14
    218880     6831.09
    218920     6831.41
    218960     6832.26
    219000     6835.11
    219040     6835.97
    219080     6837.17
    219120     6838.11
    219160     6840.89
    219200     6840.83
    219240     6842.04
    219280     6842.65
    219320     6844.88
    219360     6845.05
    219400     6846.69
    219440     6848.51
    219480     6849.69
    219520     6850.47
    219560     6851.55
    219600     6852.53
    219640     6854.05
    219680     6856.01
    219720     6856.34
    219760     6857.19
    219800     6860.02
    219840      6860.9
    219880     6862.08
    219920        6863
    219960      6865.8
    220000     6865.75
    220040     6866.91
    220080     6867.56
    220120     6869.79
    220160     6869.95
    220200     6871.58
    220240     6873.39
    220280     6874.59
    220320     6875.37
    220360     6876.44
    220400     6877.43
    220440     6878.94
    220480     6880.93
    220520     6881.23
    220560     6882.12
    220600     6884.93
    220640     6885.82
    220680     6886.96
    220720     6887.93
    220760     6890.69
    220800     6890.64
    220840     6891.77
    220880     6892.45
    220920     6894.72
    220960     6894.88
    221000     6896.47
    221040      6898.3
    221080     6899.47
    221120     6900.24
    221160     6901.34
    221200      6902.3
    221240     6903.85
    221280      6905.8
    221320     6906.14
    221360     6906.97
    221400     6909.84
    221440     6910.75
    221480     6911.85
    221520     6912.85
    221560     6915.57
    221600     6915.54
    221640     6916.64
    221680     6917.36
    221720     6919.61
    221760     6919.77
    221800     6921.38
    221840     6923.18
    221880     6924.35
    221920      6925.1
    221960     6926.23
    222000     6927.17
    222040     6928.74
    222080     6930.68
    222120     6931.04
    222160     6931.82
    222200     6934.71
    222240     6935.61
    222280     6936.71
    222320      6937.7
    222360     6940.42
    222400     6940.42
    222440     6941.47
    222480      6942.2
    222520     6944.45
    222560     6944.59
    222600     6946.23
    222640     6948.02
    222680     6949.19
    222720     6949.95
    222760     6951.07
    222800     6952.02
    222840      6953.6
    222880     6955.52
    222920     6955.89
    222960     6956.67
    223000     6959.55
    223040     6960.44
    223080     6961.55
    223120     6962.54
    223160     6965.23
    223200      6965.2
    223240     6966.34
    223280     6967.04
    223320     6969.27
    223360     6969.43
    223400     6971.09
    223440     6972.86
    223480     6974.04
    223520     6974.79
    223560     6975.89
    223600     6976.84
    223640     6978.43
    223680     6980.38
    223720     6980.74
    223760      6981.5
    223800      6984.4
    223840      6985.3
    223880     6986.43
    223920     6987.37
    223960     6990.09
    224000     6990.05
    224040     6991.19
    224080      6991.9
    224120     6994.12
    224160     6994.26
    224200     6995.94
    224240      6997.7
    224280     6998.88
    224320     6999.64
    224360     7000.74
    224400     7001.67
    224440     7003.29
    224480     7005.21
    224520      7005.6
    224560     7006.32
    224600     7009.26
    224640     7010.13
    224680     7011.28
    224720      7012.2
    224760     7014.94
    224800     7014.92
    224840     7016.04
    224880     7016.75
    224920     7018.97
    224960     7019.08
    225000     7020.77
    225040     7022.55
    225080     7023.76
    225120     7024.48
    225160     7025.57
    225200     7026.49
    225240      7028.1
    225280     7030.04
    225320     7030.42
    225360     7031.14
    225400     7034.13
    225440     7034.95
    225480     7036.13
    225520        7037
    225560     7039.77
    225600     7039.71
    225640     7040.84
    225680     7041.56
    225720      7043.8
    225760     7043.91
    225800     7045.58
    225840     7047.34
    225880     7048.58
    225920     7049.31
    225960     7050.38
    226000     7051.28
    226040     7052.93
    226080     7054.89
    226120     7055.23
    226160        7056
    226200     7058.96
    226240     7059.79
    226280     7060.98
    226320     7061.84
    226360     7064.59
    226400     7064.55
    226440     7065.67
    226480     7066.39
    226520     7068.63
    226560     7068.74
    226600     7070.42
    226640     7072.18
    226680     7073.38
    226720     7074.14
    226760     7075.26
    226800     7076.14
    226840     7077.74
    226880     7079.75
    226920     7080.05
    226960     7080.83
    227000     7083.81
    227040     7084.64
    227080      7085.8
    227120     7086.65
    227160     7089.43
    227200     7089.35
    227240     7090.54
    227280     7091.21
    227320     7093.46
    227360     7093.58
    227400     7095.25
    227440        7097
    227480     7098.22
    227520     7098.93
    227560     7100.08
    227600     7100.93
    227640     7102.58
    227680     7104.56
    227720      7104.9
    227760     7105.65
    227800     7108.63
    227840     7109.45
    227880      7110.6
    227920     7111.51
    227960     7114.28
    228000     7114.18
    228040     7115.37
    228080     7116.03
    228120     7118.33
    228160     7118.41
    228200     7120.07
    228240      7121.8
    228280     7123.05
    228320     7123.77
    228360     7124.89
    228400     7125.78
    228440     7127.42
    228480     7129.38
    228520      7129.7
    228560     7130.45
    228600     7133.45
    228640     7134.25
    228680     7135.42
    228720     7136.32
    228760      7139.1
    228800     7139.02
    228840     7140.19
    228880     7140.89
    228920      7143.2
    228960     7143.23
    229000      7144.9
    229040     7146.66
    229080     7147.92
    229120     7148.62
    229160     7149.74
    229200     7150.63
    229240     7152.26
    229280     7154.23
    229320     7154.54
    229360     7155.32
    229400     7158.31
    229440     7159.11
    229480     7160.25
    229520     7161.17
    229560     7163.95
    229600     7163.88
    229640     7165.04
    229680     7165.75
    229720     7168.05
    229760     7168.11
    229800     7169.76
    229840     7171.53
    229880     7172.78
    229920     7173.49
    229960     7174.61
    230000      7175.5
    230040     7177.11
    230080     7179.09
    230120     7179.39
    230160     7180.17
    230200     7183.18
    230240     7183.98
    230280     7185.14
    230320     7186.01
    230360     7188.84
    230400     7188.74
    230440     7189.92
    230480     7190.59
    230520     7192.93
    230560     7192.95
    230600     7194.62
    230640     7196.38
    230680     7197.62
    230720     7198.36
    230760     7199.47
    230800     7200.33
    230840     7201.98
    230880     7203.93
    230920     7204.25
    230960     7205.04
    231000     7208.06
    231040     7208.86
    231080     7209.98
    231120     7210.86
    231160     7213.69
    231200     7213.56
    231240     7214.77
    231280     7215.45
    231320     7217.78
    231360     7217.78
    231400     7219.49
    231440     7221.24
    231480     7222.48
    231520     7223.23
    231560     7224.35
    231600     7225.21
    231640     7226.83
    231680     7228.76
    231720     7229.09
    231760     7229.91
    231800     7232.94
    231840     7233.73
    231880     7234.85
    231920     7235.75
    231960     7238.54
    232000     7238.44
    232040     7239.62
    232080     7240.31
    232120     7242.64
    232160      7242.6
    232200     7244.33
    232240      7246.1
    232280     7247.34
    232320     7248.09
    232360      7249.2
    232400     7250.05
    232440     7251.69
    232480     7253.62
    232520     7253.92
    232560     7254.75
    232600      7257.8
    232640     7258.58
    232680     7259.69
    232720      7260.6
    232760     7263.39
    232800     7263.32
    232840     7264.49
    232880     7265.21
    232920     7267.53
    232960     7267.48
    233000     7269.21
    233040     7270.95
    233080     7272.17
    233120     7272.95
    233160     7274.06
    233200     7274.94
    233240     7276.55
    233280     7278.51
    233320     7278.82
    233360     7279.62
    233400     7282.68
    233440     7283.46
    233480     7284.55
    233520     7285.47
    233560     7288.28
    233600     7288.19
    233640     7289.38
    233680      7290.1
    233720     7292.43
    233760     7292.37
    233800     7294.09
    233840     7295.81
    233880     7297.04
    233920     7297.83
    233960     7298.94
    234000     7299.81
    234040     7301.44
    234080     7303.39
    234120     7303.71
    234160     7304.52
    234200     7307.61
    234240     7308.36
    234280     7309.45
    234320     7310.33
    234360     7313.17
    234400     7313.07
    234440      7314.3
    234480     7314.98
    234520      7317.3
    234560     7317.26
    234600        7319
    234640     7320.71
    234680     7321.94
    234720     7322.72
    234760     7323.81
    234800     7324.67
    234840     7326.29
    234880     7328.28
    234920      7328.6
    234960     7329.41
    235000     7332.48
    235040     7333.23
    235080      7334.3
    235120     7335.24
    235160     7338.07
    235200     7337.99
    235240     7339.16
    235280     7339.84
    235320     7342.17
    235360      7342.1
    235400     7343.87
    235440     7345.58
    235480      7346.8
    235520     7347.55
    235560     7348.68
    235600     7349.52
    235640     7351.14
    235680     7353.11
    235720      7353.5
    235760     7354.27
    235800     7357.35
    235840     7358.09
    235880     7359.13
    235920     7360.08
    235960     7362.91
    236000     7362.83
    236040     7364.01
    236080      7364.7
    236120     7367.04
    236160     7366.98
    236200     7368.69
    236240     7370.42
    236280     7371.68
    236320     7372.42
    236360     7373.55
    236400     7374.36
    236440        7376
    236480     7377.96
    236520     7378.31
    236560     7379.11
    236600     7382.22
    236640     7382.91
    236680     7384.01
    236720     7384.94
    236760     7387.73
    236800     7387.64
    236840     7388.84
    236880     7389.54
    236920     7391.85
    236960     7391.79
    237000     7393.51
    237040     7395.19
    237080     7396.51
    237120     7397.23
    237160     7398.36
    237200     7399.18
    237240     7400.84
    237280     7402.79
    237320     7403.12
    237360     7403.91
    237400     7406.99
    237440     7407.68
    237480     7408.84
    237520     7409.75
    237560     7412.54
    237600     7412.42
    237640     7413.66
    237680     7414.33
    237720     7416.63
    237760     7416.61
    237800     7418.31
    237840     7419.99
    237880      7421.3
    237920     7422.04
    237960     7423.15
    238000     7423.97
    238040     7425.68
    238080     7427.61
    238120     7427.93
    238160     7428.71
    238200      7431.8
    238240      7432.5
    238280     7433.65
    238320     7434.57
    238360     7437.33
    238400     7437.22
    238440     7438.44
    238480      7439.1
    238520     7441.42
    238560     7441.41
    238600     7443.12
    238640     7444.79
    238680     7446.07
    238720     7446.81
    238760     7447.97
    238800     7448.76
    238840     7450.47
    238880     7452.41
    238920     7452.66
    238960     7453.51
    239000     7456.59
    239040     7457.32
    239080     7458.46
    239120     7459.37
    239160     7462.14
    239200        7462
    239240     7463.21
    239280     7463.92
    239320     7466.19
    239360     7466.21
    239400     7467.88
    239440     7469.56
    239480     7470.82
    239520     7471.58
    239560     7472.76
    239600     7473.56
    239640     7475.28
    239680      7477.2
    239720     7477.43
    239760     7478.24
    239800     7481.35
    239840     7482.11
    239880     7483.25
    239920     7484.13
    239960     7486.93
    240000     7486.79
    240040     7487.95
    240080     7488.66
    240120     7490.97
    240160        7491
    240200      7492.7
    240240     7494.36
    240280     7495.59
    240320     7496.34
    240360     7497.51
    240400     7498.35
    240440     7500.07
    240480     7501.96
    240520     7502.21
    240560     7502.99
    240600     7506.15
    240640     7506.89
    240680     7507.97
    240720     7508.85
    240760     7511.69
    240800     7511.54
    240840     7512.74
    240880     7513.43
    240920     7515.75
    240960     7515.77
    241000     7517.48
    241040     7519.14
    241080      7520.4
    241120     7521.11
    241160     7522.28
    241200      7523.1
    241240     7524.85
    241280     7526.76
    241320     7526.98
    241360     7527.77
    241400     7530.95
    241440     7531.63
    241480     7532.72
    241520     7533.63
    241560     7536.46
    241600      7536.3
    241640     7537.47
    241680     7538.16
    241720     7540.52
    241760     7540.58
    241800     7542.24
    241840     7543.89
    241880     7545.17
    241920     7545.86
    241960     7547.02
    242000     7547.86
    242040     7549.61
    242080     7551.54
    242120     7551.75
    242160     7552.52
    242200      7555.7
    242240     7556.41
    242280      7557.5
    242320     7558.37
    242360     7561.22
    242400     7561.07
    242440     7562.22
    242480     7562.92
    242520      7565.3
    242560     7565.34
    242600        7567
    242640      7568.7
    242680     7569.96
    242720      7570.6
    242760     7571.82
    242800     7572.67
    242840     7574.37
    242880     7576.33
    242920     7576.55
    242960     7577.34
    243000     7580.46
    243040     7581.22
    243080     7582.27
    243120     7583.16
    243160     7586.04
    243200     7585.87
    243240     7587.01
    243280     7587.73
    243320     7590.08
    243360     7590.14
    243400     7591.78
    243440     7593.53
    243480     7594.74
    243520     7595.37
    243560     7596.65
    243600     7597.47
    243640     7599.17
    243680     7601.13
    243720     7601.36
    243760     7602.13
    243800     7605.24
    243840        7606
    243880     7607.06
    243920     7607.94
    243960     7610.83
    244000     7610.64
    244040     7611.82
    244080     7612.52
    244120     7614.86
    244160      7614.9
    244200     7616.56
    244240     7618.34
    244280      7619.5
    244320     7620.14
    244360     7621.44
    244400     7622.27
    244440     7623.96
    244480     7625.95
    244520     7626.14
    244560      7626.9
    244600     7630.03
    244640     7630.76
    244680     7631.85
    244720     7632.72
    244760     7635.61
    244800     7635.42
    244840      7636.6
    244880     7637.31
    244920     7639.65
    244960     7639.71
    245000     7641.35
    245040     7643.14
    245080     7644.31
    245120     7644.91
    245160     7646.25
    245200     7647.08
    245240     7648.78
    245280     7650.78
    245320     7650.91
    245360     7651.68
    245400     7654.84
    245440     7655.55
    245480     7656.63
    245520      7657.5
    245560     7660.42
    245600     7660.23
    245640     7661.39
    245680     7662.13
    245720     7664.46
    245760     7664.49
    245800     7666.14
    245840     7667.95
    245880      7669.1
    245920     7669.69
    245960     7671.07
    246000     7671.91
    246040     7673.58
    246080      7675.6
    246120     7675.71
    246160      7676.5
    246200     7679.63
    246240     7680.38
    246280     7681.46
    246320      7682.3
    246360     7685.22
    246400     7685.02
    246440      7686.2
    246480      7686.9
    246520     7689.24
    246560     7689.26
    246600     7690.93
    246640     7692.76
    246680     7693.88
    246720     7694.48
    246760     7695.83
    246800     7696.68
    246840     7698.35
    246880     7700.41
    246920      7700.5
    246960     7701.31
    247000      7704.4
    247040      7705.2
    247080     7706.23
    247120     7707.08
    247160        7710
    247200     7709.85
    247240        7711
    247280      7711.7
    247320      7714.1
    247360     7714.06
    247400     7715.75
    247440      7717.6
    247480      7718.7
    247520     7719.27
    247560     7720.61
    247600     7721.42
    247640     7723.14
    247680     7725.24
    247720      7725.3
    247760      7726.1
    247800      7729.2
    247840     7730.02
    247880     7731.06
    247920     7731.89
    247960     7734.83
    248000     7734.63
    248040     7735.79
    248080     7736.52
    248120     7738.91
    248160     7738.88
    248200     7740.58
    248240     7742.42
    248280      7743.5
    248320     7744.04
    248360     7745.43
    248400     7746.26
    248440     7747.98
    248480     7750.07
    248520     7750.11
    248560      7750.9
    248600     7754.01
    248640     7754.86
    248680     7755.87
    248720     7756.69
    248760     7759.67
    248800     7759.42
    248840     7760.61
    248880     7761.33
    248920     7763.74
    248960     7763.71
    249000     7765.39
    249040     7767.24
    249080     7768.36
    249120     7768.86
    249160     7770.25
    249200     7771.06
    249240     7772.81
    249280      7774.9
    249320     7774.94
    249360     7775.71
    249400     7778.83
    249440     7779.69
    249480     7780.67
    249520     7781.47
    249560     7784.45
    249600     7784.25
    249640     7785.41
    249680     7786.18
    249720     7788.53
    249760     7788.51
    249800      7790.2
    249840     7792.06
    249880     7793.16
    249920     7793.66
    249960     7795.02
    250000     7795.85
    250040     7797.59
    250080     7799.69
    250120     7799.73
    250160     7800.49
    250200     7803.63
    250240      7804.5
    250280     7805.45
    250320     7806.25
    250360     7809.25
    250400     7809.07
    250440     7810.22
    250480     7810.98
    250520     7813.33
    250560     7813.28
    250600     7814.98
    250640     7816.84
    250680     7817.93
    250720     7818.44
    250760     7819.77
    250800     7820.61
    250840     7822.38
    250880     7824.49
    250920     7824.54
    250960     7825.25
    251000     7828.43
    251040      7829.3
    251080     7830.21
    251120     7831.01
    251160     7834.01
    251200     7833.82
    251240     7834.99
    251280     7835.73
    251320      7838.1
    251360     7838.03
    251400     7839.75
    251440     7841.61
    251480     7842.73
    251520     7843.24
    251560     7844.56
    251600     7845.38
    251640     7847.19
    251680     7849.29
    251720      7849.3
    251760     7850.06
    251800     7853.21
    251840     7854.07
    251880     7855.01
    251920      7855.8
    251960     7858.81
    252000     7858.59
    252040     7859.77
    252080     7860.51
    252120     7862.89
    252160      7862.8
    252200     7864.54
    252240      7866.4
    252280     7867.53
    252320     7868.04
    252360     7869.38
    252400     7870.17
    252440        7872
    252480     7874.06
    252520     7874.12
    252560     7874.83
    252600     7877.99
    252640     7878.86
    252680     7879.78
    252720     7880.58
    252760     7883.58
    252800      7883.4
    252840     7884.54
    252880     7885.27
    252920     7887.67
    252960      7887.6
    253000     7889.31
    253040     7891.18
    253080     7892.29
    253120      7892.8
    253160     7894.14
    253200     7894.93
    253240     7896.75
    253280      7898.8
    253320     7898.89
    253360     7899.61
    253400     7902.78
    253440     7903.67
    253480     7904.54
    253520     7905.34
    253560     7908.38
    253600     7908.17
    253640     7909.29
    253680     7910.03
    253720     7912.45
    253760     7912.36
    253800     7914.05
    253840      7915.9
    253880     7917.02
    253920     7917.58
    253960     7918.89
    254000      7919.7
    254040     7921.48
    254080     7923.56
    254120     7923.68
    254160     7924.34
    254200     7927.55
    254240     7928.43
    254280      7929.3
    254320     7930.11
    254360      7933.1
    254400     7932.94
    254440     7934.09
    254480     7934.79
    254520     7937.25
    254560     7937.12
    254600     7938.84
    254640     7940.69
    254680      7941.8
    254720     7942.35
    254760     7943.68
    254800     7944.48
    254840     7946.24
    254880     7948.34
    254920     7948.43
    254960     7949.11
    255000     7952.33
    255040     7953.22
    255080     7954.09
    255120     7954.89
    255160     7957.89
    255200     7957.69
    255240     7958.85
    255280     7959.59
    255320     7962.03
    255360     7961.87
    255400     7963.61
    255440     7965.49
    255480     7966.51
    255520      7967.1
    255560     7968.47
    255600     7969.25
    255640     7971.05
    255680     7973.13
    255720     7973.18
    255760     7973.89
    255800     7977.08
    255840     7977.99
    255880     7978.85
    255920     7979.62
    255960     7982.63
    256000     7982.46
    256040     7983.63
    256080     7984.32
    256120     7986.81
    256160     7986.63
    256200     7988.37
    256240     7990.23
    256280     7991.27
    256320     7991.83
    256360     7993.26
    256400     7993.98
    256440     7995.77
    256480     7997.88
    256520     7997.93
    256560     7998.61
    256600     8001.82
    256640     8002.75
    256680     8003.57
    256720     8004.34
    256760      8007.4
    256800     8007.19
    256840     8008.34
    256880     8009.08
    256920     8011.58
    256960     8011.37
    257000     8013.15
    257040     8014.96
    257080     8015.98
    257120     8016.61
    257160        8018
    257200     8018.75
    257240     8020.53
    257280     8022.66
    257320      8022.7
    257360     8023.39
    257400     8026.57
    257440     8027.48
    257480     8028.35
    257520     8029.07
    257560     8032.16
    257600     8031.97
    257640     8033.09
    257680     8033.84
    257720     8036.34
    257760     8036.11
    257800     8037.93
    257840     8039.73
    257880     8040.76
    257920     8041.37
    257960     8042.77
    258000     8043.52
    258040     8045.29
    258080     8047.36
    258120     8047.45
    258160     8048.11
    258200     8051.31
    258240     8052.25
    258280     8053.09
    258320     8053.84
    258360     8056.88
    258400      8056.7
    258440     8057.87
    258480     8058.59
    258520     8061.09
    258560     8060.85
    258600     8062.69
    258640     8064.51
    258680     8065.49
    258720     8066.16
    258760     8067.56
    258800      8068.3
    258840     8070.06
    258880     8072.17
    258920     8072.25
    258960     8072.89
    259000     8076.09
    259040     8077.05
    259080      8077.9
    259120     8078.58
    259160     8081.67
    259200     8081.51
    259240     8082.66
    259280     8083.36
    259320     8085.88
    259360     8085.63
    259400     8087.45
    259440     8089.31
    259480     8090.28
    259520     8090.92
    259560     8092.29
    259600     8093.08
    259640     8094.81
    259680     8096.94
    259720     8096.98
    259760     8097.66
    259800     8100.87
    259840     8101.81
    259880     8102.66
    259920     8103.36
    259960     8106.44
    260000     8106.28
    260040     8107.46
    260080     8108.12
    260120     8110.63
    260160      8110.4
    260200     8112.23
    260240     8114.09
    260280     8115.07
    260320     8115.69
    260360      8117.1
    260400     8117.86
    260440      8119.6
    260480      8121.7
    260520     8121.78
    260560     8122.44
    260600     8125.69
    260640     8126.62
    260680     8127.43
    260720     8128.15
    260760     8131.28
    260800     8131.05
    260840     8132.25
    260880     8132.91
    260920     8135.41
    260960      8135.2
    261000     8137.02
    261040     8138.88
    261080     8139.86
    261120     8140.53
    261160     8141.93
    261200     8142.65
    261240     8144.43
    261280     8146.48
    261320     8146.61
    261360     8147.29
    261400     8150.51
    261440     8151.44
    261480     8152.27
    261520     8152.98
    261560     8156.12
    261600     8155.88
    261640     8157.09
    261680     8157.74
    261720     8160.26
    261760     8160.05
    261800     8161.86
    261840     8163.72
    261880     8164.71
    261920     8165.33
    261960     8166.73
    262000     8167.51
    262040     8169.26
    262080     8171.33
    262120     8171.44
    262160     8172.14
    262200     8175.34
    262240     8176.27
    262280      8177.1
    262320     8177.82
    262360     8180.93
    262400      8180.7
    262440      8181.9
    262480     8182.54
    262520     8185.08
    262560     8184.87
    262600     8186.63
    262640     8188.57
    262680     8189.55
    262720     8190.15
    262760     8191.53
    262800     8192.36
    262840     8194.09
    262880     8196.19
    262920     8196.27
    262960     8196.96
    263000     8200.16
    263040     8201.09
    263080     8201.89
    263120     8202.62
    263160     8205.73
    263200     8205.51
    263240     8206.71
    263280     8207.32
    263320      8209.9
    263360     8209.71
    263400     8211.45
    263440     8213.38
    263480     8214.35
    263520     8214.97
    263560     8216.32
    263600      8217.2
    263640     8218.87
    263680     8221.03
    263720     8221.09
    263760     8221.78
    263800     8224.99
    263840     8225.92
    263880     8226.73
    263920     8227.44
    263960     8230.56
    264000     8230.33
    264040     8231.57
    264080     8232.17
    264120     8234.73
    264160      8234.5
    264200     8236.27
    264240      8238.2
    264280     8239.19
    264320     8239.81
    264360     8241.19
    264400     8241.99
    264440     8243.67
    264480     8245.84
    264520      8245.9
    264560     8246.56
    264600     8249.78
    264640     8250.74
    264680     8251.55
    264720     8252.24
    264760     8255.39
    264800     8255.09
    264840     8256.37
    264880     8256.92
    264920      8259.5
    264960     8259.27
    265000     8261.06
    265040        8263
    265080     8264.01
    265120     8264.59
    265160     8265.97
    265200     8266.76
    265240     8268.55
    265280     8270.63
    265320     8270.73
    265360     8271.37
    265400     8274.62
    265440     8275.55
    265480     8276.36
    265520     8276.98
    265560     8280.18
    265600     8279.92
    265640     8281.15
    265680     8281.71
    265720     8284.31
    265760     8284.08
    265800     8285.84
    265840     8287.79
    265880     8288.77
    265920     8289.32
    265960     8290.77
    266000     8291.54
    266040     8293.35
    266080     8295.42
    266120     8295.48
    266160     8296.15
    266200      8299.4
    266240     8300.39
    266280     8301.14
    266320      8301.8
    266360     8304.97
    266400     8304.65
    266440     8305.93
    266480     8306.48
    266520      8309.1
    266560      8308.8
    266600     8310.59
    266640     8312.54
    266680     8313.53
    266720     8314.09
    266760     8315.55
    266800     8316.34
    266840     8318.14
    266880      8320.2
    266920     8320.19
    266960     8320.92
    267000     8324.18
    267040     8325.19
    267080     8325.92
    267120     8326.55
    267160     8329.72
    267200      8329.4
    267240     8330.72
    267280      8331.3
    267320     8333.89
    267360     8333.56
    267400      8335.4
    267440     8337.33
    267480      8338.3
    267520     8338.89
    267560     8340.33
    267600     8341.14
    267640     8342.92
    267680     8344.98
    267720     8344.95
    267760      8345.7
    267800     8348.97
    267840     8349.95
    267880     8350.71
    267920     8351.34
    267960     8354.47
    268000     8354.22
    268040      8355.5
    268080     8356.04
    268120     8358.64
    268160     8358.35
    268200     8360.17
    268240     8362.12
    268280     8363.09
    268320     8363.67
    268360     8365.06
    268400     8365.89
    268440     8367.66
    268480     8369.71
    268520     8369.73
    268560     8370.45
    268600     8373.72
    268640     8374.73
    268680     8375.49
    268720     8376.12
    268760     8379.24
    268800     8378.99
    268840     8380.25
    268880     8380.79
    268920     8383.39
    268960      8383.1
    269000     8384.95
    269040      8386.9
    269080      8387.9
    269120     8388.42
    269160     8389.84
    269200     8390.64
    269240     8392.43
    269280     8394.49
    269320      8394.5
    269360     8395.23
    269400     8398.49
    269440      8399.5
    269480     8400.27
    269520     8400.92
    269560     8403.98
    269600     8403.76
    269640     8404.98
    269680     8405.57
    269720     8408.15
    269760     8407.87
    269800     8409.73
    269840     8411.68
    269880     8412.68
    269920     8413.17
    269960      8414.6
    270000      8415.4
    270040     8417.17
    270080     8419.25
    270120      8419.3
    270160     8419.94
    270200     8423.28
    270240     8424.27
    270280     8425.04
    270320     8425.68
    270360     8428.75
    270400     8428.48
    270440     8429.71
    270480     8430.33
    270520     8432.91
    270560     8432.65
    270600     8434.49
    270640     8436.44
    270680      8437.4
    270720     8437.92
    270760     8439.33
    270800     8440.15
    270840     8441.89
    270880     8443.99
    270920     8444.06
    270960     8444.71
    271000     8448.04
    271040        8449
    271080     8449.81
    271120     8450.44
    271160      8453.5
    271200     8453.22
    271240     8454.48
    271280     8455.07
    271320     8457.64
    271360     8457.39
    271400     8459.22
    271440     8461.16
    271480     8462.16
    271520     8462.61
    271560     8464.08
    271600      8464.9
    271640     8466.62
    271680      8468.7
    271720     8468.78
    271760     8469.47
    271800     8472.81
    271840     8473.74
    271880     8474.55
    271920     8475.18
    271960     8478.26
    272000     8478.01
    272040     8479.19
    272080     8479.82
    272120     8482.38
    272160     8482.13
    272200     8483.94
    272240     8485.88
    272280     8486.88
    272320      8487.3
    272360      8488.8
    272400     8489.61
    272440     8491.36
    272480     8493.44
    272520     8493.53
    272560     8494.21
    272600     8497.59
    272640     8498.44
    272680     8499.27
    272720     8499.91
    272760     8503.02
    272800     8502.73
    272840     8503.96
    272880     8504.55
    272920     8507.14
    272960     8506.83
    273000     8508.65
    273040      8510.6
    273080     8511.58
    273120     8512.04
    273160     8513.53
    273200     8514.37
    273240     8516.08
    273280     8518.11
    273320     8518.21
    273360     8518.92
    273400     8522.34
    273440      8523.2
    273480     8524.02
    273520     8524.63
    273560     8527.74
    273600     8527.45
    273640     8528.68
    273680      8529.3
    273720     8531.84
    273760     8531.57
    273800     8533.36
    273840     8535.33
    273880     8536.31
    273920     8536.75
    273960     8538.25
    274000     8539.08
    274040      8540.8
    274080     8542.84
    274120      8542.9
    274160     8543.62
    274200     8547.04
    274240     8547.91
    274280     8548.76
    274320     8549.36
    274360     8552.44
    274400     8552.17
    274440     8553.44
    274480     8553.99
    274520     8556.58
    274560     8556.28
    274600      8558.1
    274640     8560.02
    274680        8561
    274720     8561.47
    274760     8562.98
    274800     8563.79
    274840     8565.46
    274880     8567.55
    274920     8567.58
    274960     8568.31
    275000     8571.73
    275040      8572.6
    275080     8573.48
    275120     8574.08
    275160     8577.15
    275200     8576.85
    275240     8578.12
    275280      8578.7
    275320      8581.3
    275360     8580.99
    275400     8582.75
    275440      8584.7
    275480     8585.67
    275520     8586.19
    275560      8587.7
    275600     8588.47
    275640     8590.21
    275680     8592.32
    275720     8592.32
    275760     8593.04
    275800     8596.42
    275840     8597.32
    275880      8598.2
    275920     8598.81
    275960     8601.84
    276000     8601.59
    276040     8602.88
    276080     8603.43
    276120     8606.08
    276160     8605.72
    276200     8607.46
    276240     8609.43
    276280     8610.41
    276320     8610.96
    276360     8612.43
    276400     8613.19
    276440     8614.99
    276480     8617.04
    276520     8617.07
    276560     8617.78
    276600     8621.15
    276640     8622.06
    276680     8622.99
    276720     8623.57
    276760     8626.61
    276800     8626.36
    276840     8627.62
    276880     8628.17
    276920     8630.84
    276960     8630.46
    277000     8632.24
    277040      8634.2
    277080     8635.16
    277120     8635.71
    277160     8637.21
    277200     8637.97
    277240     8639.75
    277280      8641.8
    277320     8641.82
    277360     8642.51
    277400      8645.9
    277440      8646.8
    277480     8647.72
    277520     8648.31
    277560     8651.41
    277600      8651.1
    277640      8652.4
    277680     8652.93
    277720     8655.58
    277760     8655.25
    277800     8657.01
    277840     8658.95
    277880     8659.89
    277920     8660.49
    277960        8662
    278000     8662.75
    278040     8664.52
    278080     8666.59
    278120      8666.6
    278160     8667.29
    278200     8670.67
    278240     8671.54
    278280     8672.49
    278320     8673.04
    278360     8676.16
    278400     8675.88
    278440     8677.15
    278480     8677.66
    278520     8680.35
    278560     8680.01
    278600     8681.76
    278640      8683.7
    278680     8684.65
    278720     8685.22
    278760     8686.75
    278800     8687.46
    278840     8689.27
    278880     8691.29
    278920     8691.35
    278960     8692.03
    279000     8695.41
    279040     8696.27
    279080     8697.24
    279120     8697.79
    279160     8700.91
    279200     8700.64
    279240     8701.88
    279280     8702.42
    279320      8705.1
    279360     8704.78
    279400     8706.52
    279440     8708.46
    279480     8709.43
    279520     8709.94
    279560      8711.5
    279600     8712.22
    279640     8714.04
    279680     8716.02
    279720     8716.06
    279760     8716.76
    279800     8720.17
    279840     8721.02
    279880     8721.97
    279920      8722.5
    279960     8725.66
    280000     8725.42
    280040     8726.64
    280080     8727.18
    280120     8729.88
    280160     8729.52
    280200     8731.26
    280240     8733.22
    280280     8734.19
    280320     8734.69
    280360     8736.22
    280400     8736.96
    280440     8738.79
    280480     8740.78
    280520     8740.79
    280560     8741.49
    280600     8744.91
    280640     8745.79
    280680     8746.69
    280720     8747.25
    280760     8750.42
    280800     8750.16
    280840     8751.39
    280880     8751.91
    280920     8754.66
    280960     8754.29
    281000     8755.97
    281040     8757.96
    281080     8758.92
    281120     8759.44
    281160     8760.97
    281200      8761.7
    281240     8763.53
    281280     8765.52
    281320     8765.53
    281360     8766.22
    281400     8769.66
    281440     8770.54
    281480      8771.4
    281520     8772.02
    281560     8775.15
    281600     8774.94
    281640     8776.12
    281680     8776.64
    281720     8779.45
    281760     8779.05
    281800     8780.68
    281840     8782.73
    281880     8783.67
    281920     8784.18
    281960     8785.76
    282000     8786.44
    282040     8788.29
    282080     8790.31
    282120     8790.28
    282160     8790.98
    282200      8794.4
    282240     8795.31
    282280     8796.17
    282320     8796.77
    282360     8799.94
    282400     8799.68
    282440     8800.82
    282480     8801.38
    282520     8804.18
    282560     8803.82
    282600     8805.44
    282640     8807.51
    282680     8808.42
    282720     8808.94
    282760      8810.5
    282800      8811.2
    282840     8813.06
    282880     8815.09
    282920     8815.07
    282960     8815.75
    283000     8819.16
    283040     8820.06
    283080     8820.95
    283120     8821.52
    283160     8824.64
    283200     8824.43
    283240     8825.57
    283280     8826.09
    283320      8828.9
    283360     8828.58
    283400      8830.2
    283440     8832.28
    283480      8833.2
    283520     8833.72
    283560     8835.28
    283600     8835.94
    283640     8837.84
    283680     8839.88
    283720     8839.86
    283760     8840.51
    283800     8843.98
    283840     8844.89
    283880     8845.76
    283920      8846.3
    283960     8849.43
    284000     8849.27
    284040     8850.38
    284080     8850.89
    284120      8853.7
    284160     8853.42
    284200     8855.03
    284240     8857.07
    284280     8858.01
    284320     8858.53
    284360     8860.11
    284400      8860.7
    284440     8862.64
    284480     8864.69
    284520     8864.67
    284560     8865.28
    284600     8868.78
    284640     8869.67
    284680     8870.59
    284720      8871.1
    284760     8874.23
    284800     8874.06
    284840      8875.2
    284880     8875.69
    284920      8878.5
    284960     8878.23
    285000     8879.84
    285040     8881.87
    285080     8882.88
    285120     8883.34
    285160     8884.93
    285200     8885.52
    285240     8887.47
    285280     8889.52
    285320     8889.46
    285360      8890.1
    285400     8893.61
    285440      8894.5
    285480     8895.39
    285520     8895.93
    285560     8899.07
    285600      8898.9
    285640        8900
    285680     8900.48
    285720     8903.29
    285760     8903.07
    285800     8904.66
    285840     8906.72
    285880     8907.71
    285920     8908.18
    285960     8909.78
    286000     8910.32
    286040     8912.29
    286080     8914.32
    286120     8914.29
    286160     8914.94
    286200     8918.41
    286240     8919.33
    286280      8920.2
    286320     8920.77
    286360     8923.89
    286400     8923.77
    286440     8924.89
    286480     8925.33
    286520     8928.21
    286560     8927.91
    286600     8929.49
    286640     8931.54
    286680     8932.53
    286720     8932.99
    286760     8934.59
    286800     8935.15
    286840     8937.13
    286880     8939.15
    286920     8939.12
    286960     8939.78
    287000     8943.27
    287040     8944.17
    287080     8945.02
    287120     8945.61
    287160     8948.73
    287200     8948.61
    287240     8949.68
    287280     8950.15
    287320     8953.03
    287360     8952.74
    287400     8954.28
    287440     8956.36
    287480     8957.34
    287520      8957.8
    287560     8959.46
    287600        8960
    287640     8961.95
    287680     8963.95
    287720     8963.94
    287760      8964.6
    287800     8968.08
    287840     8968.98
    287880     8969.84
    287920     8970.43
    287960     8973.54
    288000     8973.41
    288040     8974.49
    288080     8974.95
    288120     8977.86
    288160     8977.58
    288200     8979.11
    288240     8981.18
    288280     8982.18
    288320     8982.65
    288360     8984.31
    288400     8984.83
    288440     8986.77
    288480     8988.79
    288520     8988.78
    288560     8989.46
    288600     8992.94
    288640     8993.79
    288680     8994.66
    288720     8995.27
    288760     8998.38
    288800     8998.26
    288840     8999.31
    288880     8999.79
    288920     9002.69
    288960     9002.43
    289000     9003.96
    289040     9005.97
    289080        9007
    289120     9007.49
    289160     9009.15
    289200     9009.64
    289240     9011.56
    289280     9013.62
    289320     9013.61
    289360     9014.31
    289400     9017.77
    289440     9018.67
    289480     9019.48
    289520     9020.08
    289560     9023.21
    289600     9023.09
    289640     9024.17
    289680     9024.67
    289720     9027.55
    289760     9027.27
    289800     9028.85
    289840     9030.86
    289880     9031.88
    289920      9032.3
    289960        9034
    290000      9034.5
    290040     9036.38
    290080      9038.5
    290120     9038.48
    290160     9039.18
    290200     9042.62
    290240     9043.53
    290280     9044.38
    290320     9044.91
    290360     9048.08
    290400     9047.94
    290440     9049.05
    290480     9049.54
    290520     9052.41
    290560     9052.13
    290600     9053.72
    290640     9055.76
    290680     9056.75
    290720     9057.18
    290760     9058.85
    290800     9059.36
    290840     9061.26
    290880     9063.34
    290920     9063.36
    290960     9064.05
    291000     9067.48
    291040     9068.39
    291080     9069.28
    291120     9069.76
    291160     9072.93
    291200     9072.83
    291240     9073.93
    291280     9074.39
    291320     9077.26
    291360     9077.04
    291400     9078.57
    291440     9080.57
    291480      9081.6
    291520     9082.07
    291560     9083.68
    291600      9084.2
    291640     9086.11
    291680     9088.17
    291720      9088.2
    291760     9088.85
    291800     9092.29
    291840     9093.23
    291880     9094.15
    291920     9094.61
    291960      9097.8
    292000     9097.67
    292040     9098.82
    292080     9099.28
    292120     9102.15
    292160     9101.95
    292200     9103.42
    292240     9105.42
    292280     9106.48
    292320        9107
    292360     9108.57
    292400     9109.12
    292440     9110.99
    292480     9113.05
    292520     9113.08
    292560     9113.71
    292600     9117.15
    292640      9118.1
    292680        9119
    292720     9119.46
    292760     9122.68
    292800     9122.54
    292840      9123.7
    292880     9124.17
    292920     9127.02
    292960     9126.84
    293000     9128.29
    293040     9130.28
    293080     9131.35
    293120     9131.87
    293160     9133.45
    293200     9133.99
    293240     9135.87
    293280     9137.92
    293320     9137.94
    293360     9138.58
    293400     9141.99
    293440     9142.96
    293480     9143.87
    293520      9144.3
    293560     9147.58
    293600     9147.42
    293640     9148.52
    293680     9149.02
    293720     9151.83
    293760     9151.68
    293800     9153.13
    293840     9155.14
    293880     9156.19
    293920     9156.74
    293960     9158.25
    294000     9158.83
    294040      9160.7
    294080     9162.75
    294120     9162.78
    294160     9163.41
    294200     9166.83
    294240     9167.85
    294280     9168.72
    294320     9169.16
    294360      9172.4
    294400     9172.26
    294440      9173.4
    294480     9173.85
    294520     9176.68
    294560     9176.55
    294600     9177.99
    294640     9179.97
    294680     9181.08
    294720     9181.56
    294760     9183.08
    294800     9183.68
    294840     9185.57
    294880      9187.6
    294920     9187.59
    294960     9188.27
    295000     9191.68
    295040     9192.66
    295080     9193.56
    295120     9193.99
    295160      9197.3
    295200     9197.05
    295240     9198.25
    295280     9198.68
    295320     9201.49
    295360     9201.32
    295400      9202.8
    295440     9204.82
    295480     9205.92
    295520     9206.38
    295560     9207.94
    295600      9208.5
    295640      9210.4
    295680     9212.45
    295720     9212.46
    295760     9213.08
    295800     9216.53
    295840     9217.56
    295880     9218.42
    295920     9218.83
    295960     9222.09
    296000     9221.87
    296040     9223.11
    296080     9223.54
    296120     9226.36
    296160     9226.16
    296200     9227.66
    296240     9229.66
    296280     9230.73
    296320     9231.24
    296360     9232.79
    296400     9233.37
    296440     9235.25
    296480     9237.24
    296520     9237.31
    296560     9237.92
    296600     9241.38
    296640     9242.39
    296680     9243.25
    296720     9243.69
    296760     9246.94
    296800     9246.66
    296840     9247.92
    296880     9248.35
    296920     9251.19
    296960     9251.02
    297000     9252.49
    297040     9254.54
    297080     9255.59
    297120      9256.1
    297160     9257.63
    297200     9258.22
    297240     9260.11
    297280     9262.07
    297320     9262.23
    297360     9262.79
    297400     9266.24
    297440     9267.24
    297480     9268.09
    297520     9268.53
    297560     9271.82
    297600     9271.54
    297640     9272.74
    297680     9273.21
    297720     9276.09
    297760     9275.88
    297800     9277.33
    297840     9279.38
    297880     9280.41
    297920     9280.91
    297960     9282.46
    298000     9283.03
    298040     9284.96
    298080     9286.94
    298120     9287.02
    298160     9287.63
    298200     9291.05
    298240     9292.06
    298280     9292.96
    298320     9293.36
    298360     9296.63
    298400     9296.36
    298440     9297.57
    298480     9298.01
    298520      9300.9
    298560     9300.72
    298600      9302.2
    298640     9304.24
    298680     9305.28
    298720     9305.76
    298760     9307.32
    298800     9307.87
    298840     9309.82
    298880     9311.74
    298920     9311.86
    298960     9312.45
    299000     9315.91
    299040     9316.92
    299080      9317.8
    299120     9318.21
    299160     9321.51
    299200     9321.25
    299240      9322.4
    299280     9322.84
    299320     9325.75
    299360     9325.56
    299400     9327.02
    299440     9329.14
    299480     9330.14
    299520     9330.58
    299560     9332.16
    299600     9332.72
    299640     9334.68
    299680     9336.57
    299720     9336.72
    299760     9337.26
    299800     9340.77
    299840     9341.79
    299880     9342.63
    299920     9343.01
    299960     9346.38
    300000     9346.06
    300040     9347.24
    300080     9347.69
    300120     9350.54
    300160     9350.42
    300200     9351.88
    300240     9353.98
    300280     9354.99
    300320     9355.41
    300360     9356.95
    300400     9357.52
    300440     9359.53
    300480     9361.42
    300520     9361.53
    300560     9362.08
    300600     9365.61
    300640     9366.66
    300680     9367.51
    300720     9367.89
    300760     9371.25
    300800     9370.93
    300840     9372.06
    300880     9372.56
    300920     9375.41
    300960     9375.25
    301000     9376.76
    301040     9378.77
    301080     9379.81
    301120     9380.26
    301160     9381.78
    301200     9382.34
    301240     9384.39
    301280     9386.23
    301320     9386.34
    301360      9386.9
    301400     9390.49
    301440     9391.52
    301480     9392.32
    301520     9392.72
    301560     9396.09
    301600     9395.75
    301640     9396.93
    301680     9397.38
    301720     9400.26
    301760     9400.09
    301800      9401.6
    301840     9403.61
    301880     9404.63
    301920     9405.05
    301960     9406.64
    302000      9407.2
    302040     9409.23
    302080     9411.08
    302120     9411.17
    302160     9411.78
    302200     9415.32
    302240     9416.36
    302280     9417.16
    302320     9417.57
    302360     9420.96
    302400     9420.57
    302440     9421.76
    302480     9422.21
    302520     9425.09
    302560      9424.9
    302600      9426.4
    302640     9428.47
    302680     9429.47
    302720     9429.85
    302760     9431.47
    302800     9432.03
    302840     9434.04
    302880     9435.87
    302920     9436.02
    302960     9436.56
    303000     9440.14
    303040     9441.22
    303080     9442.01
    303120     9442.38
    303160     9445.79
    303200     9445.38
    303240     9446.57
    303280     9447.07
    303320     9449.89
    303360     9449.73
    303400     9451.23
    303440      9453.3
    303480     9454.25
    303520     9454.67
    303560     9456.28
    303600     9456.85
    303640     9458.81
    303680     9460.66
    303720      9460.8
    303760     9461.38
    303800     9464.89
    303840     9466.07
    303880      9466.8
    303920      9467.2
    303960      9470.6
    304000     9470.19
    304040     9471.34
    304080     9471.84
    304120     9474.69
    304160     9474.52
    304200     9476.08
    304240     9478.11
    304280     9479.01
    304320     9479.45
    304360     9481.12
    304400     9481.62
    304440     9483.61
    304480      9485.5
    304520     9485.61
    304560     9486.17
    304600     9489.68
    304640     9490.88
    304680     9491.62
    304720        9492
    304760     9495.46
    304800     9495.01
    304840      9496.2
    304880     9496.67
    304920     9499.55
    304960     9499.31
    305000     9500.93
    305040     9502.91
    305080     9503.82
    305120     9504.25
    305160     9505.92
    305200     9506.45
    305240     9508.45
    305280     9510.41
    305320      9510.4
    305360     9511.03
    305400     9514.52
    305440     9515.69
    305480     9516.47
    305520     9516.81
    305560     9520.27
    305600      9519.9
    305640     9520.98
    305680     9521.47
    305720     9524.37
    305760     9524.13
    305800      9525.7
    305840     9527.78
    305880     9528.62
    305920     9529.05
    305960     9530.73
    306000     9531.22
    306040     9533.27
    306080     9535.26
    306120      9535.2
    306160      9535.9
    306200     9539.34
    306240     9540.51
    306280      9541.3
    306320     9541.67
    306360     9545.11
    306400     9544.73
    306440     9545.77
    306480     9546.29
    306520     9549.17
    306560     9548.95
    306600     9550.59
    306640     9552.65
    306680     9553.41
    306720     9553.86
    306760     9555.57
    306800     9556.07
    306840     9558.14
    306880     9560.06
    306920     9560.01
    306960     9560.68
    307000     9564.16
    307040      9565.3
    307080     9566.14
    307120     9566.47
    307160     9569.94
    307200     9569.53
    307240     9570.57
    307280     9571.13
    307320     9573.93
    307360     9573.77
    307400     9575.41
    307440     9577.45
    307480      9578.2
    307520     9578.63
    307560     9580.35
    307600     9580.88
    307640     9582.95
    307680     9584.85
    307720      9584.8
    307760     9585.49
    307800     9588.98
    307840     9590.13
    307880     9590.94
    307920     9591.26
    307960     9594.77
    308000     9594.31
    308040     9595.39
    308080     9595.96
    308120     9598.78
    308160     9598.57
    308200     9600.19
    308240     9602.27
    308280     9602.98
    308320     9603.43
    308360     9605.13
    308400     9605.74
    308440     9607.78
    308480     9609.66
    308520      9609.6
    308560     9610.28
    308600     9613.78
    308640     9614.93
    308680     9615.77
    308720     9616.09
    308760     9619.62
    308800     9619.12
    308840     9620.19
    308880     9620.76
    308920     9623.61
    308960     9623.41
    309000     9624.99
    309040      9627.1
    309080     9627.82
    309120     9628.24
    309160     9629.95
    309200     9630.53
    309240     9632.57
    309280     9634.51
    309320     9634.41
    309360     9635.06
    309400     9638.56
    309440     9639.77
    309480     9640.57
    309520     9640.89
    309560     9644.43
    309600     9643.94
    309640        9645
    309680     9645.56
    309720     9648.47
    309760     9648.24
    309800     9649.73
    309840     9651.91
    309880     9652.59
    309920     9653.05
    309960     9654.75
    310000     9655.33
    310040     9657.35
    310080      9659.3
    310120     9659.19
    310160     9659.85
    310200     9663.35
    310240     9664.55
    310280     9665.38
    310320     9665.66
    310360     9669.25
    310400     9668.69
    310440     9669.78
    310480     9670.33
    310520     9673.28
    310560        9673
    310600     9674.53
    310640     9676.68
    310680     9677.39
    310720     9677.84
    310760      9679.6
    310800     9680.09
    310840     9682.14
    310880     9684.11
    310920        9684
    310960     9684.67
    311000     9688.12
    311040     9689.33
    311080     9690.13
    311120     9690.48
    311160     9694.05
    311200     9693.48
    311240      9694.6
    311280     9695.08
    311320     9698.08
    311360     9697.76
    311400     9699.31
    311440     9701.46
    311480     9702.15
    311520     9702.63
    311560     9704.41
    311600     9704.89
    311640     9706.98
    311680     9708.94
    311720     9708.83
    311760     9709.47
    311800     9712.88
    311840     9714.18
    311880     9714.95
    311920     9715.26
    311960     9718.89
    312000     9718.27
    312040     9719.38
    312080     9719.88
    312120     9722.91
    312160     9722.54
    312200      9724.1
    312240     9726.27
    312280     9726.93
    312320     9727.43
    312360     9729.21
    312400     9729.67
    312440     9731.77
    312480     9733.75
    312520     9733.64
    312560     9734.21
    312600     9737.69
    312640     9738.99
    312680     9739.75
    312720     9740.04
    312760     9743.71
    312800     9743.04
    312840     9744.16
    312880      9744.7
    312920     9747.71
    312960      9747.3
    313000     9748.91
    313040     9751.09
    313080     9751.73
    313120     9752.23
    313160     9754.04
    313200     9754.48
    313240     9756.58
    313280     9758.56
    313320     9758.41
    313360        9759
    313400     9762.46
    313440     9763.79
    313480     9764.53
    313520     9764.86
    313560     9768.49
    313600     9767.82
    313640     9768.94
    313680     9769.45
    313720     9772.51
    313760     9772.13
    313800      9773.7
    313840     9775.89
    313880     9776.53
    313920     9777.02
    313960     9778.85
    314000      9779.3
    314040     9781.42
    314080     9783.36
    314120     9783.18
    314160     9783.79
    314200     9787.21
    314240     9788.58
    314280      9789.3
    314320     9789.63
    314360     9793.26
    314400     9792.57
    314440     9793.67
    314480     9794.19
    314520     9797.27
    314560     9796.91
    314600     9798.48
    314640     9800.66
    314680     9801.28
    314720     9801.79
    314760      9803.6
    314800     9804.06
    314840     9806.19
    314880     9808.11
    314920     9807.96
    314960     9808.53
    315000     9811.98
    315040     9813.35
    315080     9814.05
    315120     9814.42
    315160     9818.09
    315200     9817.31
    315240     9818.42
    315280        9819
    315320     9822.04
    315360     9821.67
    315400     9823.27
    315440     9825.43
    315480     9826.08
    315520     9826.58
    315560     9828.36
    315600     9828.83
    315640     9830.91
    315680     9832.86
    315720     9832.75
    315760     9833.36
    315800     9836.74
    315840     9838.14
    315880     9838.87
    315920     9839.17
    315960     9842.86
    316000     9842.07
    316040     9843.19
    316080     9843.74
    316120     9846.77
    316160     9846.44
    316200     9848.01
    316240     9850.17
    316280      9850.8
    316320      9851.3
    316360     9853.08
    316400     9853.55
    316440     9855.66
    316480     9857.56
    316520      9857.5
    316560      9858.1
    316600     9861.49
    316640     9862.88
    316680     9863.64
    316720     9863.86
    316760     9867.58
    316800     9866.83
    316840     9867.92
    316880      9868.5
    316920     9871.52
    316960     9871.22
    317000      9872.7
    317040     9874.84
    317080     9875.51
    317120     9876.01
    317160      9877.8
    317200     9878.22
    317240     9880.36
    317280     9882.22
    317320      9882.2
    317360     9882.81
    317400     9886.22
    317440     9887.59
    317480     9888.31
    317520     9888.56
    317560     9892.31
    317600     9891.55
    317640     9892.63
    317680     9893.22
    317720      9896.2
    317760     9895.96
    317800     9897.43
    317840     9899.55
    317880     9900.18
    317920     9900.73
    317960     9902.51
    318000     9902.95
    318040     9905.07
    318080     9906.94
    318120     9906.88
    318160     9907.52
    318200     9910.92
    318240     9912.33
    318280     9913.04
    318320     9913.26
    318360     9917.04
    318400     9916.28
    318440     9917.36
    318480     9917.91
    318520     9920.91
    318560     9920.62
    318600     9922.18
    318640     9924.26
    318680      9924.9
    318720     9925.43
    318760     9927.24
    318800     9927.65
    318840     9929.81
    318880     9931.68
    318920     9931.61
    318960     9932.17
    319000     9935.67
    319040     9937.04
    319080     9937.77
    319120     9937.94
    319160     9941.77
    319200     9941.01
    319240     9942.09
    319280     9942.61
    319320     9945.64
    319360     9945.33
    319400     9946.85
    319440     9948.96
    319480      9949.6
    319520     9950.16
    319560      9951.9
    319600     9952.38
    319640     9954.54
    319680     9956.38
    319720     9956.34
    319760     9956.89
    319800     9960.45
    319840     9961.73
    319880     9962.53
    319920     9962.65
    319960     9966.49
    320000     9965.72
    320040     9966.77
    320080     9967.33
    320120     9970.29
    320160     9970.04
    320200     9971.54
    320240     9973.67
    320280     9974.26
    320320     9974.87
    320360     9976.62
    320400     9977.13
    320440      9979.3
    320480     9981.09
    320520     9981.08
    320560     9981.58
    320600     9985.15
    320640     9986.44
    320680     9987.22
    320720     9987.34
    320760     9991.22
    320800     9990.44
    320840     9991.53
    320880     9992.08
    320920     9995.03
    320960     9994.78
    321000     9996.29
    321040      9998.4
    321080     9998.99
    321120     9999.58
    321160     10001.4
    321200     10001.8
    321240       10004
    321280     10005.8
    321320     10005.8
    321360     10006.3
    321400     10009.9
    321440     10011.2
    321480       10012
    321520     10012.1
    321560     10015.9
    321600     10015.2
    321640     10016.3
    321680     10016.8
    321720     10019.8
    321760     10019.5
    321800       10021
    321840     10023.1
    321880     10023.8
    321920     10024.3
    321960     10026.1
    322000     10026.6
    322040     10028.7
    322080     10030.5
    322120     10030.5
    322160     10031.1
    322200     10034.6
    322240     10035.8
    322280     10036.7
    322320     10036.8
    322360     10040.6
    322400     10039.9
    322440     10040.9
    322480     10041.5
    322520     10044.5
    322560     10044.1
    322600     10045.7
    322640     10047.8
    322680     10048.4
    322720       10049
    322760     10050.8
    322800     10051.3
    322840     10053.4
    322880     10055.2
    322920     10055.2
    322960     10055.7
    323000     10059.3
    323040     10060.5
    323080     10061.4
    323120     10061.5
    323160     10065.4
    323200     10064.6
    323240     10065.7
    323280     10066.1
    323320     10069.2
    323360     10068.8
    323400     10070.4
    323440     10072.5
    323480     10073.2
    323520     10073.7
    323560     10075.5
    323600       10076
    323640       10078
    323680     10079.9
    323720     10079.9
    323760     10080.4
    323800     10084.1
    323840     10085.2
    323880     10086.1
    323920     10086.3
    323960     10090.1
    324000     10089.3
    324040     10090.4
    324080     10090.8
    324120     10093.9
    324160     10093.5
    324200     10095.2
    324240     10097.2
    324280     10097.9
    324320     10098.4
    324360     10100.3
    324400     10100.7
    324440     10102.7
    324480     10104.6
    324520     10104.6
    324560     10105.1
    324600     10108.8
    324640     10109.9
    324680     10110.8
    324720       10111
    324760     10114.8
    324800       10114
    324840     10115.1
    324880     10115.5
    324920     10118.6
    324960     10118.2
    325000     10119.9
    325040       10122
    325080     10122.6
    325120     10123.1
    325160     10124.9
    325200     10125.3
    325240     10127.4
    325280     10129.4
    325320     10129.3
    325360     10129.8
    325400     10133.5
    325440     10134.6
    325480     10135.5
    325520     10135.7
    325560     10139.5
    325600     10138.7
    325640     10139.8
    325680     10140.2
    325720     10143.3
    325760     10142.9
    325800     10144.6
    325840     10146.6
    325880     10147.3
    325920     10147.8
    325960     10149.6
    326000       10150
    326040     10152.1
    326080       10154
    326120       10154
    326160     10154.5
    326200     10158.2
    326240     10159.3
    326280     10160.2
    326320     10160.4
    326360     10164.2
    326400     10163.5
    326440     10164.5
    326480       10165
    326520       10168
    326560     10167.6
    326600     10169.3
    326640     10171.3
    326680       10172
    326720     10172.5
    326760     10174.4
    326800     10174.7
    326840     10176.8
    326880     10178.7
    326920     10178.7
    326960     10179.1
    327000     10182.8
    327040     10184.1
    327080     10184.9
    327120     10185.1
    327160     10188.9
    327200     10188.2
    327240     10189.1
    327280     10189.6
    327320     10192.7
    327360     10192.2
    327400     10193.9
    327440       10196
    327480     10196.6
    327520     10197.2
    327560       10199
    327600     10199.4
    327640     10201.5
    327680     10203.4
    327720     10203.3
    327760     10203.8
    327800     10207.5
    327840     10208.7
    327880     10209.5
    327920     10209.8
    327960     10213.6
    328000     10212.9
    328040     10213.8
    328080     10214.3
    328120     10217.4
    328160     10216.8
    328200     10218.6
    328240     10220.7
    328280     10221.3
    328320     10221.9
    328360     10223.6
    328400       10224
    328440     10226.1
    328480       10228
    328520       10228
    328560     10228.4
    328600     10232.2
    328640     10233.4
    328680     10234.1
    328720     10234.4
    328760     10238.2
    328800     10237.5
    328840     10238.5
    328880       10239
    328920     10242.1
    328960     10241.5
    329000     10243.3
    329040     10245.3
    329080       10246
    329120     10246.5
    329160     10248.3
    329200     10248.7
    329240     10250.8
    329280     10252.7
    329320     10252.7
    329360     10253.1
    329400     10256.9
    329440     10258.1
    329480     10258.9
    329520     10259.1
    329560     10262.9
    329600     10262.2
    329640     10263.1
    329680     10263.6
    329720     10266.7
    329760     10266.1
    329800     10267.9
    329840       10270
    329880     10270.6
    329920     10271.1
    329960     10272.8
    330000     10273.3
    330040     10275.5
    330080     10277.3
    330120     10277.3
    330160     10277.7
    330200     10281.5
    330240     10282.7
    330280     10283.5
    330320     10283.8
    330360     10287.6
    330400     10286.9
    330440     10287.8
    330480     10288.3
    330520     10291.3
    330560     10290.8
    330600     10292.5
    330640     10294.7
    330680     10295.2
    330720     10295.8
    330760     10297.5
    330800       10298
    330840     10300.1
    330880     10301.8
    330920     10301.9
    330960     10302.3
    331000     10306.2
    331040     10307.4
    331080     10308.1
    331120     10308.4
    331160     10312.3
    331200     10311.5
    331240     10312.4
    331280     10312.9
    331320     10315.9
    331360     10315.4
    331400     10317.1
    331440     10319.3
    331480     10319.9
    331520     10320.5
    331560     10322.1
    331600     10322.6
    331640     10324.7
    331680     10326.5
    331720     10326.5
    331760     10326.9
    331800     10330.7
    331840       10332
    331880     10332.7
    331920       10333
    331960     10336.9
    332000     10336.1
    332040       10337
    332080     10337.5
    332120     10340.5
    332160       10340
    332200     10341.7
    332240       10344
    332280     10344.4
    332320     10345.1
    332360     10346.7
    332400     10347.2
    332440     10349.3
    332480     10351.1
    332520     10351.2
    332560     10351.5
    332600     10355.4
    332640     10356.6
    332680     10357.4
    332720     10357.6
    332760     10361.4
    332800     10360.7
    332840     10361.6
    332880       10362
    332920     10365.1
    332960     10364.6
    333000     10366.3
    333040     10368.5
    333080       10369
    333120     10369.7
    333160     10371.3
    333200     10371.8
    333240     10373.9
    333280     10375.6
    333320     10375.7
    333360     10376.1
    333400     10379.9
    333440     10381.1
    333480     10381.9
    333520     10382.1
    333560       10386
    333600     10385.3
    333640     10386.1
    333680     10386.6
    333720     10389.8
    333760     10389.1
    333800     10390.9
    333840     10393.1
    333880     10393.5
    333920     10394.2
    333960     10395.8
    334000     10396.3
    334040     10398.4
    334080     10400.2
    334120     10400.2
    334160     10400.7
    334200     10404.5
    334240     10405.7
    334280     10406.5
    334320     10406.7
    334360     10410.5
    334400     10409.8
    334440     10410.7
    334480     10411.2
    334520     10414.3
    334560     10413.6
    334600     10415.4
    334640     10417.7
    334680     10418.1
    334720     10418.8
    334760     10420.4
    334800     10420.9
    334840     10422.9
    334880     10424.7
    334920     10424.8
    334960     10425.3
    335000       10429
    335040     10430.2
    335080       10431
    335120     10431.2
    335160     10435.1
    335200     10434.4
    335240     10435.2
    335280     10435.7
    335320     10438.8
    335360     10438.1
    335400       10440
    335440     10442.3
    335480     10442.6
    335520     10443.3
    335560     10444.9
    335600     10445.4
    335640     10447.4
    335680     10449.2
    335720     10449.3
    335760     10449.8
    335800     10453.5
    335840     10454.7
    335880     10455.5
    335920     10455.8
    335960     10459.6
    336000     10458.9
    336040     10459.8
    336080     10460.3
    336120     10463.3
    336160     10462.6
    336200     10464.5
    336240     10466.8
    336280     10467.1
    336320     10467.8
    336360     10469.5
    336400       10470
    336440     10471.9
    336480     10473.8
    336520     10473.8
    336560     10474.3
    336600       10478
    336640     10479.3
    336680     10480.1
    336720     10480.3
    336760     10484.1
    336800     10483.5
    336840     10484.3
    336880     10484.8
    336920     10487.8
    336960     10487.1
    337000       10489
    337040     10491.3
    337080     10491.6
    337120     10492.3
    337160       10494
    337200     10494.5
    337240     10496.5
    337280     10498.3
    337320     10498.3
    337360     10498.8
    337400     10502.6
    337440     10503.9
    337480     10504.6
    337520     10504.8
    337560     10508.7
    337600       10508
    337640     10508.8
    337680     10509.3
    337720     10512.4
    337760     10511.6
    337800     10513.6
    337840     10515.9
    337880     10516.2
    337920     10516.9
    337960     10518.5
    338000     10519.1
    338040       10521
    338080     10522.8
    338120     10522.8
    338160     10523.3
    338200     10527.2
    338240     10528.4
    338280     10529.1
    338320     10529.3
    338360     10533.3
    338400     10532.6
    338440     10533.3
    338480     10533.9
    338520     10536.9
    338560     10536.2
    338600     10538.1
    338640     10540.5
    338680     10540.7
    338720     10541.4
    338760     10543.1
    338800     10543.6
    338840     10545.5
    338880     10547.4
    338920     10547.4
    338960     10547.9
    339000     10551.7
    339040       10553
    339080     10553.8
    339120     10553.9
    339160     10557.9
    339200     10557.2
    339240     10557.9
    339280     10558.5
    339320     10561.6
    339360     10560.8
    339400     10562.8
    339440     10565.1
    339480     10565.3
    339520       10566
    339560     10567.7
    339600     10568.2
    339640     10570.1
    339680       10572
    339720       10572
    339760     10572.5
    339800     10576.2
    339840     10577.6
    339880     10578.3
    339920     10578.5
    339960     10582.5
    340000     10581.7
    340040     10582.5
    340080       10583
    340120     10586.1
    340160     10585.4
    340200     10587.4
    340240     10589.7
    340280     10589.9
    340320     10590.6
    340360     10592.2
    340400     10592.8
    340440     10594.8
    340480     10596.7
    340520     10596.6
    340560     10597.1
    340600     10600.8
    340640     10602.2
    340680       10603
    340720     10603.1
    340760     10607.1
    340800     10606.3
    340840     10607.1
    340880     10607.7
    340920     10610.7
    340960       10610
    341000     10611.9
    341040     10614.3
    341080     10614.5
    341120     10615.2
    341160     10616.9
    341200     10617.5
    341240     10619.3
    341280     10621.2
    341320     10621.2
    341360     10621.6
    341400     10625.3
    341440     10626.7
    341480     10627.5
    341520     10627.6
    341560     10631.6
    341600     10630.8
    341640     10631.7
    341680     10632.2
    341720     10635.3
    341760     10634.6
    341800     10636.5
    341840     10638.9
    341880     10639.1
    341920     10639.8
    341960     10641.5
    342000       10642
    342040     10643.9
    342080     10645.8
    342120     10645.8
    342160     10646.2
    342200     10649.9
    342240     10651.3
    342280     10652.1
    342320     10652.1
    342360     10656.3
    342400     10655.4
    342440     10656.2
    342480     10656.8
    342520     10659.8
    342560     10659.2
    342600     10661.1
    342640     10663.4
    342680     10663.7
    342720     10664.3
    342760       10666
    342800     10666.5
    342840     10668.5
    342880     10670.4
    342920     10670.3
    342960     10670.8
    343000     10674.5
    343040     10675.8
    343080     10676.6
    343120     10676.7
    343160     10680.9
    343200     10679.9
    343240     10680.7
    343280     10681.4
    343320     10684.4
    343360     10683.7
    343400     10685.6
    343440       10688
    343480     10688.2
    343520     10688.8
    343560     10690.6
    343600       10691
    343640       10693
    343680     10694.9
    343720     10694.9
    343760     10695.3
    343800     10699.1
    343840     10700.3
    343880     10701.2
    343920     10701.3
    343960     10705.4
    344000     10704.5
    344040     10705.3
    344080     10705.9
    344120       10709
    344160     10708.3
    344200     10710.2
    344240     10712.5
    344280     10712.7
    344320     10713.4
    344360     10715.1
    344400     10715.6
    344440     10717.6
    344480     10719.4
    344520     10719.5
    344560     10719.8
    344600     10723.6
    344640     10724.9
    344680     10725.8
    344720     10725.8
    344760       10730
    344800     10729.1
    344840     10729.9
    344880     10730.5
    344920     10733.5
    344960     10732.8
    345000     10734.7
    345040     10737.1
    345080     10737.3
    345120       10738
    345160     10739.7
    345200     10740.1
    345240     10742.1
    345280       10744
    345320     10744.1
    345360     10744.4
    345400     10748.2
    345440     10749.5
    345480     10750.4
    345520     10750.4
    345560     10754.6
    345600     10753.7
    345640     10754.5
    345680     10755.2
    345720     10758.1
    345760     10757.4
    345800     10759.3
    345840     10761.6
    345880     10761.9
    345920     10762.6
    345960     10764.3
    346000     10764.8
    346040     10766.8
    346080     10768.6
    346120     10768.7
    346160     10769.1
    346200     10772.8
    346240     10774.1
    346280       10775
    346320       10775
    346360     10779.1
    346400     10778.3
    346440       10779
    346480     10779.7
    346520     10782.8
    346560       10782
    346600     10783.9
    346640     10786.2
    346680     10786.4
    346720     10787.1
    346760     10788.9
    346800     10789.3
    346840     10791.3
    346880     10793.1
    346920     10793.2
    346960     10793.6
    347000     10797.3
    347040     10798.7
    347080     10799.5
    347120     10799.5
    347160     10803.6
    347200     10802.8
    347240     10803.5
    347280     10804.2
    347320     10807.3
    347360     10806.5
    347400     10808.4
    347440     10810.8
    347480       10811
    347520     10811.6
    347560     10813.5
    347600     10813.8
    347640     10815.8
    347680     10817.7
    347720     10817.8
    347760     10818.2
    347800     10821.9
    347840     10823.2
    347880       10824
    347920       10824
    347960     10828.2
    348000     10827.3
    348040       10828
    348080     10828.8
    348120     10831.8
    348160     10831.1
    348200     10832.9
    348240     10835.3
    348280     10835.5
    348320     10836.1
    348360       10838
    348400     10838.4
    348440     10840.3
    348480     10842.2
    348520     10842.3
    348560     10842.6
    348600     10846.4
    348640     10847.7
    348680     10848.5
    348720     10848.6
    348760     10852.7
    348800     10851.8
    348840     10852.6
    348880     10853.3
    348920     10856.3
    348960     10855.6
    349000     10857.4
    349040     10859.9
    349080     10860.1
    349120     10860.6
    349160     10862.6
    349200     10862.9
    349240     10864.9
    349280     10866.8
    349320     10866.9
    349360     10867.2
    349400       10871
    349440     10872.3
    349480     10873.1
    349520     10873.2
    349560     10877.4
    349600     10876.4
    349640     10877.1
    349680     10877.8
    349720     10880.9
    349760     10880.1
    349800     10881.9
    349840     10884.4
    349880     10884.6
    349920     10885.2
    349960     10887.1
    350000     10887.4
    350040     10889.5
    350080     10891.3
    350120     10891.5
    350160     10891.7
    350200     10895.6
    350240     10896.9
    350280     10897.7
    350320     10897.8
    350360     10901.9
    350400     10900.9
    350440     10901.7
    350480     10902.4
    350520     10905.4
    350560     10904.7
    350600     10906.5
    350640       10909
    350680     10909.2
    350720     10909.8
    350760     10911.7
    350800       10912
    350840     10914.1
    350880       10916
    350920       10916
    350960     10916.3
    351000     10920.2
    351040     10921.5
    351080     10922.3
    351120     10922.3
    351160     10926.4
    351200     10925.4
    351240     10926.3
    351280     10926.9
    351320       10930
    351360     10929.3
    351400     10931.1
    351440     10933.6
    351480     10933.8
    351520     10934.4
    351560     10936.2
    351600     10936.6
    351640     10938.7
    351680     10940.6
    351720     10940.6
    351760     10940.8
    351800     10944.8
    351840       10946
    351880     10946.9
    351920     10946.9
    351960     10951.1
    352000       10950
    352040     10950.9
    352080     10951.5
    352120     10954.6
    352160     10953.9
    352200     10955.7
    352240     10958.2
    352280     10958.4
    352320       10959
    352360     10960.8
    352400     10961.3
    352440     10963.3
    352480     10965.2
    352520     10965.2
    352560     10965.4
    352600     10969.3
    352640     10970.7
    352680     10971.5
    352720     10971.5
    352760     10975.7
    352800     10974.6
    352840     10975.5
    352880     10976.1
    352920     10979.2
    352960     10978.5
    353000     10980.3
    353040     10982.8
    353080     10983.1
    353120     10983.6
    353160     10985.4
    353200     10985.9
    353240     10987.9
    353280     10989.8
    353320     10989.8
    353360       10990
    353400     10993.9
    353440     10995.3
    353480     10996.1
    353520     10996.1
    353560     11000.4
    353600     10999.2
    353640     11000.1
    353680     11000.7
    353720     11003.8
    353760     11003.1
    353800       11005
    353840     11007.4
    353880     11007.7
    353920     11008.2
    353960     11010.1
    354000     11010.5
    354040     11012.5
    354080     11014.4
    354120     11014.5
    354160     11014.7
    354200     11018.5
    354240     11019.9
    354280     11020.8
    354320     11020.8
    354360       11025
    354400     11023.8
    354440     11024.7
    354480     11025.4
    354520     11028.5
    354560     11027.7
    354600     11029.7
    354640       11032
    354680     11032.3
    354720     11032.8
    354760     11034.7
    354800     11035.1
    354840     11037.2
    354880       11039
    354920       11039
    354960     11039.3
    355000     11043.2
    355040     11044.5
    355080     11045.4
    355120     11045.4
    355160     11049.7
    355200     11048.4
    355240     11049.4
    355280     11049.9
    355320     11053.1
    355360     11052.3
    355400     11054.3
    355440     11056.7
    355480       11057
    355520     11057.4
    355560     11059.3
    355600     11059.7
    355640     11061.8
    355680     11063.6
    355720     11063.7
    355760     11063.9
    355800     11067.8
    355840     11069.2
    355880       11070
    355920       11070
    355960     11074.4
    356000       11073
    356040       11074
    356080     11074.6
    356120     11077.8
    356160       11077
    356200       11079
    356240     11081.4
    356280     11081.6
    356320     11082.1
    356360     11083.9
    356400     11084.4
    356440     11086.5
    356480     11088.3
    356520     11088.3
    356560     11088.6
    356600     11092.5
    356640     11093.8
    356680     11094.7
    356720     11094.7
    356760     11099.2
    356800     11097.7
    356840     11098.7
    356880     11099.3
    356920     11102.5
    356960     11101.7
    357000     11103.7
    357040       11106
    357080     11106.2
    357120     11106.7
    357160     11108.6
    357200     11109.1
    357240     11111.2
    357280       11113
    357320       11113
    357360     11113.3
    357400     11117.2
    357440     11118.5
    357480     11119.3
    357520     11119.4
    357560     11123.8
    357600     11122.3
    357640     11123.4
    357680       11124
    357720     11127.2
    357760     11126.3
    357800     11128.4
    357840     11130.7
    357880       11131
    357920     11131.4
    357960     11133.2
    358000     11133.8
    358040     11135.8
    358080     11137.7
    358120     11137.7
    358160     11138.1
    358200     11141.9
    358240     11143.2
    358280     11144.1
    358320     11144.1
    358360     11148.5
    358400       11147
    358440     11148.1
    358480     11148.7
    358520     11151.8
    358560       11151
    358600       11153
    358640     11155.4
    358680     11155.7
    358720     11156.1
    358760     11157.9
    358800     11158.5
    358840     11160.6
    358880     11162.4
    358920     11162.5
    358960     11162.8
    359000     11166.5
    359040     11167.9
    359080     11168.8
    359120     11168.8
    359160     11173.3
    359200     11171.7
    359240     11172.8
    359280     11173.4
    359320     11176.6
    359360     11175.7
    359400     11177.7
    359440     11180.1
    359480     11180.4
    359520     11180.8
    359560     11182.6
    359600     11183.2
    359640     11185.3
    359680     11187.1
    359720     11187.2
    359760     11187.4
    359800     11191.3
    359840     11192.6
    359880     11193.5
    359920     11193.5
    359960       11198
    360000     11196.5
    360040     11197.5
    360080     11198.1
    360120     11201.3
    360160     11200.4
    360200     11202.5
    360240     11204.8
    360280     11205.1
    360320     11205.5
    360360     11207.3
    360400       11208
    360440     11210.1
    360480     11211.9
    360520       11212
    360560     11212.1
    360600       11216
    360640     11217.3
    360680     11218.3
    360720     11218.3
    360760     11222.7
    360800     11221.2
    360840     11222.3
    360880     11222.9
    360920       11226
    360960     11225.2
    361000     11227.3
    361040     11229.6
    361080     11229.9
    361120     11230.3
    361160       11232
    361200     11232.7
    361240     11234.8
    361280     11236.6
    361320     11236.8
    361360     11236.9
    361400     11240.7
    361440     11242.1
    361480       11243
    361520       11243
    361560     11247.5
    361600     11245.9
    361640       11247
    361680     11247.6
    361720     11250.8
    361760     11249.8
    361800       11252
    361840     11254.3
    361880     11254.6
    361920     11255.1
    361960     11256.8
    362000     11257.5
    362040     11259.6
    362080     11261.3
    362120     11261.6
    362160     11261.7
    362200     11265.5
    362240     11266.9
    362280     11267.8
    362320     11267.7
    362360     11272.3
    362400     11270.7
    362440     11271.8
    362480     11272.4
    362520     11275.5
    362560     11274.6
    362600     11276.8
    362640     11279.1
    362680     11279.4
    362720     11279.8
    362760     11281.6
    362800     11282.3
    362840     11284.4
    362880     11286.2
    362920     11286.3
    362960     11286.5
    363000     11290.3
    363040     11291.6
    363080     11292.6
    363120     11292.5
    363160     11297.1
    363200     11295.5
    363240     11296.5
    363280     11297.2
    363320     11300.2
    363360     11299.4
    363400     11301.5
    363440     11303.9
    363480     11304.1
    363520     11304.7
    363560     11306.4
    363600     11307.1
    363640     11309.2
    363680     11310.9
    363720     11311.1
    363760     11311.3
    363800       11315
    363840     11316.4
    363880     11317.4
    363920     11317.3
    363960     11321.9
    364000     11320.3
    364040     11321.3
    364080     11321.9
    364120     11325.1
    364160     11324.2
    364200     11326.3
    364240     11328.6
    364280     11328.9
    364320     11329.4
    364360     11331.2
    364400     11331.9
    364440       11334
    364480     11335.8
    364520     11335.9
    364560     11336.1
    364600     11339.8
    364640     11341.1
    364680     11342.2
    364720     11342.1
    364760     11346.7
    364800     11345.1
    364840     11346.1
    364880     11346.7
    364920     11349.9
    364960       11349
    365000     11351.1
    365040     11353.4
    365080     11353.7
    365120     11354.2
    365160       11356
    365200     11356.6
    365240     11358.9
    365280     11360.5
    365320     11360.7
    365360     11360.9
    365400     11364.6
    365440       11366
    365480     11367.1
    365520     11366.9
    365560     11371.4
    365600     11369.8
    365640     11370.9
    365680     11371.5
    365720     11374.6
    365760     11373.8
    365800     11375.9
    365840     11378.2
    365880     11378.5
    365920     11379.1
    365960     11380.8
    366000     11381.4
    366040     11383.7
    366080     11385.4
    366120     11385.5
    366160     11385.7
    366200     11389.4
    366240     11390.8
    366280     11391.8
    366320     11391.6
    366360     11396.3
    366400     11394.6
    366440     11395.7
    366480     11396.3
    366520     11399.5
    366560     11398.5
    366600     11400.7
    366640       11403
    366680     11403.4
    366720     11403.9
    366760     11405.6
    366800     11406.2
    366840     11408.4
    366880     11410.2
    366920     11410.4
    366960     11410.5
    367000     11414.2
    367040     11415.6
    367080     11416.7
    367120     11416.5
    367160     11421.1
    367200     11419.5
    367240     11420.5
    367280     11421.1
    367320     11424.4
    367360     11423.4
    367400     11425.6
    367440     11427.8
    367480     11428.1
    367520     11428.7
    367560     11430.4
    367600       11431
    367640     11433.3
    367680       11435
    367720     11435.2
    367760     11435.4
    367800       11439
    367840     11440.4
    367880     11441.5
    367920     11441.3
    367960       11446
    368000     11444.3
    368040     11445.3
    368080     11446.1
    368120     11449.2
    368160     11448.3
    368200     11450.3
    368240     11452.7
    368280       11453
    368320     11453.5
    368360     11455.3
    368400     11455.9
    368440     11458.2
    368480     11459.9
    368520     11460.1
    368560     11460.2
    368600     11463.9
    368640     11465.3
    368680     11466.3
    368720     11466.2
    368760     11470.8
    368800     11469.2
    368840     11470.2
    368880     11470.9
    368920       11474
    368960     11473.1
    369000     11475.2
    369040     11477.5
    369080     11477.8
    369120     11478.4
    369160     11480.2
    369200     11480.7
    369240       11483
    369280     11484.8
    369320       11485
    369360     11485.1
    369400     11488.8
    369440     11490.2
    369480     11491.1
    369520     11491.1
    369560     11495.7
    369600     11494.1
    369640       11495
    369680     11495.8
    369720     11498.8
    369760       11498
    369800     11500.1
    369840     11502.4
    369880     11502.6
    369920     11503.2
    369960       11505
    370000     11505.6
    370040     11507.8
    370080     11509.6
    370120     11509.8
    370160       11510
    370200     11513.6
    370240     11515.1
    370280       11516
    370320     11515.9
    370360     11520.5
    370400     11518.9
    370440     11519.9
    370480     11520.6
    370520     11523.7
    370560     11522.9
    370600     11524.9
    370640     11527.2
    370680     11527.5
    370720     11528.1
    370760     11529.9
    370800     11530.5
    370840     11532.6
    370880     11534.5
    370920     11534.7
    370960     11534.7
    371000     11538.4
    371040     11539.9
    371080     11540.9
    371120     11540.8
    371160     11545.3
    371200     11543.8
    371240     11544.7
    371280     11545.4
    371320     11548.5
    371360     11547.7
    371400     11549.8
    371440     11552.1
    371480     11552.4
    371520       11553
    371560     11554.7
    371600     11555.3
    371640     11557.5
    371680     11559.3
    371720     11559.6
    371760     11559.5
    371800     11563.3
    371840     11564.7
    371880     11565.7
    371920     11565.6
    371960     11570.2
    372000     11568.7
    372040     11569.5
    372080     11570.2
    372120     11573.3
    372160     11572.6
    372200     11574.7
    372240     11576.9
    372280     11577.2
    372320     11577.8
    372360     11579.4
    372400     11580.1
    372440     11582.3
    372480     11584.2
    372520     11584.3
    372560     11584.4
    372600     11588.1
    372640     11589.6
    372680     11590.5
    372720     11590.4
    372760       11595
    372800     11593.5
    372840     11594.4
    372880       11595
    372920     11598.2
    372960     11597.5
    373000     11599.5
    373040     11601.7
    373080     11602.1
    373120     11602.6
    373160     11604.3
    373200       11605
    373240     11607.1
    373280       11609
    373320     11609.1
    373360     11609.1
    373400       11613
    373440     11614.5
    373480     11615.3
    373520     11615.3
    373560     11619.8
    373600     11618.4
    373640     11619.2
    373680     11619.9
    373720     11622.9
    373760     11622.2
    373800     11624.3
    373840     11626.6
    373880     11626.9
    373920     11627.5
    373960     11629.1
    374000     11629.8
    374040       11632
    374080     11633.8
    374120       11634
    374160       11634
    374200     11637.8
    374240     11639.3
    374280     11640.3
    374320     11640.1
    374360     11644.7
    374400     11643.2
    374440     11644.1
    374480     11644.7
    374520     11647.8
    374560     11647.1
    374600     11649.2
    374640     11651.4
    374680     11651.7
    374720     11652.4
    374760       11654
    374800     11654.7
    374840     11656.9
    374880     11658.7
    374920     11658.9
    374960     11658.9
    375000     11662.7
    375040     11664.2
    375080     11665.1
    375120       11665
    375160     11669.5
    375200     11668.1
    375240       11669
    375280     11669.5
    375320     11672.7
    375360     11671.9
    375400     11674.1
    375440     11676.3
    375480     11676.6
    375520     11677.3
    375560     11678.9
    375600     11679.6
    375640     11681.8
    375680     11683.5
    375720     11683.7
    375760     11683.7
    375800     11687.5
    375840       11689
    375880       11690
    375920     11689.9
    375960     11694.4
    376000     11692.9
    376040     11693.8
    376080     11694.4
    376120     11697.5
    376160     11696.8
    376200       11699
    376240     11701.1
    376280     11701.4
    376320     11702.1
    376360     11703.7
    376400     11704.5
    376440     11706.6
    376480     11708.4
    376520     11708.5
    376560     11708.6
    376600     11712.3
    376640     11713.9
    376680     11714.9
    376720     11714.7
    376760     11719.2
    376800     11717.8
    376840     11718.7
    376880     11719.2
    376920     11722.3
    376960     11721.6
    377000     11723.9
    377040       11726
    377080     11726.3
    377120       11727
    377160     11728.5
    377200     11729.4
    377240     11731.5
    377280     11733.2
    377320     11733.4
    377360     11733.3
    377400     11737.2
    377440     11738.7
    377480     11739.7
    377520     11739.5
    377560     11744.1
    377600     11742.6
    377640     11743.6
    377680       11744
    377720     11747.1
    377760     11746.5
    377800     11748.7
    377840     11750.8
    377880     11751.2
    377920     11751.9
    377960     11753.3
    378000     11754.2
    378040     11756.3
    378080       11758
    378120     11758.2
    378160     11758.2
    378200       11762
    378240     11763.5
    378280     11764.6
    378320     11764.4
    378360     11768.9
    378400     11767.5
    378440     11768.4
    378480     11768.9
    378520     11771.8
    378560     11771.4
    378600     11773.5
    378640     11775.6
    378680       11776
    378720     11776.8
    378760     11778.1
    378800       11779
    378840     11781.2
    378880     11782.9
    378920       11783
    378960       11783
    379000     11786.9
    379040     11788.3
    379080     11789.5
    379120     11789.2
    379160     11793.8
    379200     11792.4
    379240     11793.2
    379280     11793.7
    379320     11796.7
    379360     11796.2
    379400     11798.3
    379440     11800.5
    379480     11800.9
    379520     11801.6
    379560     11802.9
    379600     11803.8
    379640       11806
    379680     11807.8
    379720     11807.8
    379760     11807.9
    379800     11811.7
    379840     11813.1
    379880     11814.3
    379920     11814.1
    379960     11818.6
    380000     11817.2
    380040     11818.1
    380080     11818.5
    380120     11821.5
    380160     11821.1
    380200     11823.1
    380240     11825.4
    380280     11825.7
    380320     11826.5
    380360     11827.8
    380400     11828.7
    380440     11830.9
    380480     11832.7
    380520     11832.7
    380560     11832.7
    380600     11836.5
    380640     11837.9
    380680     11839.1
    380720     11838.9
    380760     11843.5
    380800     11842.1
    380840     11842.9
    380880     11843.3
    380920     11846.4
    380960       11846
    381000       11848
    381040     11850.3
    381080     11850.6
    381120     11851.4
    381160     11852.6
    381200     11853.5
    381240     11855.7
    381280     11857.6
    381320     11857.6
    381360     11857.6
    381400     11861.4
    381440     11862.7
    381480       11864
    381520     11863.8
    381560     11868.4
    381600       11867
    381640     11867.8
    381680     11868.2
    381720     11871.2
    381760     11870.8
    381800     11872.9
    381840     11875.2
    381880     11875.5
    381920     11876.3
    381960     11877.5
    382000     11878.4
    382040     11880.6
    382080     11882.5
    382120     11882.4
    382160     11882.4
    382200     11886.3
    382240     11887.6
    382280     11888.8
    382320     11888.7
    382360     11893.2
    382400     11891.8
    382440     11892.6
    382480     11892.9
    382520     11896.1
    382560     11895.7
    382600     11897.7
    382640       11900
    382680     11900.3
    382720     11901.1
    382760     11902.4
    382800     11903.2
    382840     11905.5
    382880     11907.3
    382920     11907.2
    382960     11907.3
    383000     11911.1
    383040     11912.4
    383080     11913.6
    383120     11913.5
    383160     11918.1
    383200     11916.6
    383240     11917.4
    383280     11917.8
    383320       11921
    383360     11920.5
    383400     11922.5
    383440     11924.9
    383480     11925.2
    383520       11926
    383560     11927.2
    383600     11928.1
    383640     11930.4
    383680     11932.2
    383720     11932.1
    383760     11932.2
    383800       11936
    383840     11937.3
    383880     11938.6
    383920     11938.4
    383960       11943
    384000     11941.5
    384040     11942.4
    384080     11942.6
    384120     11945.9
    384160     11945.4
    384200     11947.4
    384240     11949.7
    384280     11950.1
    384320     11950.9
    384360     11952.2
    384400       11953
    384440     11955.3
    384480     11957.1
    384520       11957
    384560     11957.1
    384600       11961
    384640     11962.2
    384680     11963.5
    384720     11963.3
    384760     11967.9
    384800     11966.3
    384840     11967.3
    384880     11967.6
    384920     11970.8
    384960     11970.3
    385000     11972.3
    385040     11974.6
    385080       11975
    385120     11975.8
    385160       11977
    385200       11978
    385240     11980.2
    385280       11982
    385320     11981.9
    385360     11982.1
    385400     11985.9
    385440       11987
    385480     11988.4
    385520     11988.2
    385560     11992.8
    385600     11991.2
    385640     11992.2
    385680     11992.5
    385720     11995.7
    385760     11995.2
    385800     11997.2
    385840     11999.5
    385880       12000
    385920     12000.6
    385960     12001.9
    386000     12002.9
    386040       12005
    386080     12006.9
    386120     12006.7
    386160     12006.9
    386200     12010.9
    386240     12011.9
    386280     12013.3
    386320       12013
    386360     12017.7
    386400     12016.1
    386440       12017
    386480     12017.4
    386520     12020.5
    386560     12020.2
    386600     12022.1
    386640     12024.5
    386680     12024.8
    386720     12025.5
    386760     12026.8
    386800     12027.8
    386840       12030
    386880     12031.8
    386920     12031.6
    386960     12031.8
    387000     12035.8
    387040     12036.8
    387080     12038.2
    387120     12037.9
    387160     12042.6
    387200       12041
    387240     12041.9
    387280     12042.3
    387320     12045.4
    387360       12045
    387400     12046.9
    387440     12049.3
    387480     12049.6
    387520     12050.4
    387560     12051.5
    387600     12052.6
    387640     12054.8
    387680     12056.6
    387720     12056.5
    387760     12056.7
    387800     12060.6
    387840     12061.7
    387880       12063
    387920     12062.8
    387960     12067.5
    388000     12065.9
    388040     12066.8
    388080     12067.2
    388120     12070.1
    388160     12069.8
    388200     12071.8
    388240     12074.2
    388280     12074.5
    388320     12075.3
    388360     12076.4
    388400     12077.4
    388440     12079.6
    388480     12081.4
    388520     12081.3
    388560     12081.5
    388600     12085.4
    388640     12086.5
    388680     12087.8
    388720     12087.6
    388760     12092.3
    388800     12090.7
    388840     12091.7
    388880       12092
    388920       12095
    388960     12094.6
    389000     12096.6
    389040       12099
    389080     12099.4
    389120     12100.1
    389160     12101.3
    389200     12102.3
    389240     12104.5
    389280     12106.3
    389320     12106.2
    389360     12106.3
    389400     12110.2
    389440     12111.4
    389480     12112.6
    389520     12112.5
    389560     12117.2
    389600     12115.6
    389640     12116.5
    389680     12116.9
    389720     12119.9
    389760     12119.4
    389800     12121.4
    389840     12123.8
    389880     12124.2
    389920     12124.8
    389960       12126
    390000       12127
    390040     12129.3
    390080     12131.2
    390120     12131.1
    390160     12131.1
    390200     12135.1
    390240     12136.3
    390280     12137.4
    390320     12137.2
    390360     12141.9
    390400     12140.4
    390440     12141.3
    390480     12141.6
    390520     12144.7
    390560     12144.3
    390600     12146.2
    390640     12148.6
    390680       12149
    390720     12149.6
    390760     12150.8
    390800     12151.8
    390840     12154.1
    390880     12155.9
    390920     12155.9
    390960     12155.9
    391000     12159.9
    391040     12161.1
    391080     12162.2
    391120     12162.1
    391160     12166.7
    391200     12165.2
    391240     12166.1
    391280     12166.4
    391320     12169.5
    391360       12169
    391400       12171
    391440     12173.3
    391480     12173.8
    391520     12174.5
    391560     12175.6
    391600     12176.5
    391640     12178.8
    391680     12180.7
    391720     12180.7
    391760     12180.7
    391800     12184.6
    391840     12185.9
    391880     12187.1
    391920     12186.9
    391960     12191.5
    392000     12189.9
    392040     12190.9
    392080     12191.2
    392120     12194.2
    392160     12193.8
    392200     12195.7
    392240     12198.1
    392280     12198.6
    392320     12199.2
    392360     12200.4
    392400     12201.3
    392440     12203.6
    392480     12205.4
    392520     12205.4
    392560     12205.4
    392600     12209.4
    392640     12210.6
    392680     12211.8
    392720     12211.6
    392760     12216.2
    392800     12214.7
    392840     12215.7
    392880     12215.9
    392920       12219
    392960     12218.6
    393000     12220.5
    393040     12222.9
    393080     12223.3
    393120       12224
    393160     12225.1
    393200       12226
    393240     12228.4
    393280     12230.2
    393320     12230.2
    393360       12230
    393400     12234.2
    393440     12235.3
    393480     12236.6
    393520     12236.2
    393560     12240.9
    393600     12239.5
    393640     12240.4
    393680     12240.7
    393720     12243.7
    393760     12243.4
    393800     12245.3
    393840     12247.6
    393880       12248
    393920     12248.8
    393960     12249.9
    394000     12250.7
    394040     12253.2
    394080     12254.9
    394120       12255
    394160     12254.8
    394200       12259
    394240     12260.1
    394280     12261.4
    394320       12261
    394360     12265.7
    394400     12264.2
    394440     12265.2
    394480     12265.5
    394520     12268.5
    394560     12268.2
    394600       12270
    394640     12272.3
    394680     12272.8
    394720     12273.5
    394760     12274.6
    394800     12275.5
    394840     12277.9
    394880     12279.7
    394920     12279.7
    394960     12279.6
    395000     12283.8
    395040     12284.9
    395080     12286.2
    395120     12285.7
    395160     12290.4
    395200       12289
    395240     12289.9
    395280     12290.2
    395320     12293.3
    395360     12292.9
    395400     12294.7
    395440     12297.1
    395480     12297.6
    395520     12298.3
    395560     12299.4
    395600     12300.3
    395640     12302.7
    395680     12304.5
    395720     12304.5
    395760     12304.4
    395800     12308.5
    395840     12309.7
    395880       12311
    395920     12310.5
    395960     12315.2
    396000     12313.8
    396040     12314.7
    396080     12314.9
    396120     12318.1
    396160     12317.7
    396200     12319.5
    396240     12321.8
    396280     12322.3
    396320     12323.1
    396360     12324.2
    396400       12325
    396440     12327.5
    396480     12329.3
    396520     12329.2
    396560     12329.1
    396600     12333.2
    396640     12334.4
    396680     12335.7
    396720     12335.2
    396760       12340
    396800     12338.5
    396840     12339.4
    396880     12339.6
    396920     12342.9
    396960     12342.4
    397000     12344.3
    397040     12346.6
    397080       12347
    397120     12347.8
    397160     12348.9
    397200     12349.8
    397240     12352.3
    397280     12354.1
    397320       12354
    397360     12353.9
    397400       12358
    397440     12359.2
    397480     12360.6
    397520       12360
    397560     12364.7
    397600     12363.3
    397640     12364.1
    397680     12364.4
    397720     12367.6
    397760     12367.1
    397800     12369.1
    397840     12371.4
    397880     12371.8
    397920     12372.5
    397960     12373.6
    398000     12374.5
    398040       12377
    398080     12378.9
    398120     12378.8
    398160     12378.6
    398200     12382.7
    398240     12383.9
    398280     12385.3
    398320     12384.8
    398360     12389.5
    398400       12388
    398440     12388.8
    398480     12389.1
    398520     12392.4
    398560       12392
    398600     12393.8
    398640     12396.1
    398680     12396.5
    398720     12397.2
    398760     12398.4
    398800     12399.2
    398840     12401.8
    398880     12403.6
    398920     12403.5
    398960     12403.4
    399000     12407.5
    399040     12408.7
    399080     12410.1
    399120     12409.5
    399160     12414.3
    399200     12412.7
    399240     12413.5
    399280     12413.9
    399320     12417.1
    399360     12416.7
    399400     12418.6
    399440     12420.8
    399480     12421.3
    399520       12422
    399560     12423.2
    399600       12424
    399640     12426.6
    399680     12428.4
    399720     12428.3
    399760     12428.2
    399800     12432.2
    399840     12433.5
    399880     12434.9
    399920     12434.3
    399960       12439
    400000     12437.5
    400040     12438.3
    400080     12438.7
    400120     12441.9
    400160     12441.6
    400200     12443.3
    400240     12445.6
    400280     12446.1
    400320     12446.8
    400360     12447.9
    400400     12448.8
    400440     12451.3
    400480     12453.2
    400520     12453.1
    400560     12452.9
    400600       12457
    400640     12458.3
    400680     12459.6
    400720     12459.1
    400760     12463.8
    400800     12462.3
    400840     12463.1
    400880     12463.5
    400920     12466.7
    400960     12466.3
    401000     12468.1
    401040     12470.3
    401080     12470.9
    401120     12471.6
    401160     12472.7
    401200     12473.5
    401240     12476.1
    401280       12478
    401320     12477.8
    401360     12477.6
    401400     12481.8
    401440     12483.2
    401480     12484.3
    401520     12483.8
    401560     12488.5
    401600       12487
    401640     12487.9
    401680     12488.2
    401720     12491.5
    401760       12491
    401800     12492.8
    401840       12495
    401880     12495.7
    401920     12496.4
    401960     12497.4
    402000     12498.3
    402040     12500.9
    402080     12502.7
    402120     12502.5
    402160     12502.4
    402200     12506.5
    402240     12507.9
    402280     12509.1
    402320     12508.6
    402360     12513.3
    402400     12511.8
    402440     12512.6
    402480       12513
    402520     12516.2
    402560     12515.8
    402600     12517.6
    402640     12519.9
    402680     12520.4
    402720     12521.2
    402760     12522.2
    402800     12523.1
    402840     12525.6
    402880     12527.5
    402920     12527.3
    402960     12527.2
    403000     12531.3
    403040     12532.7
    403080     12533.9
    403120     12533.4
    403160     12538.1
    403200     12536.6
    403240     12537.4
    403280     12537.8
    403320       12541
    403360     12540.6
    403400     12542.3
    403440     12544.6
    403480     12545.2
    403520       12546
    403560     12547.1
    403600     12547.9
    403640     12550.3
    403680     12552.4
    403720     12552.2
    403760       12552
    403800     12556.2
    403840     12557.4
    403880     12558.8
    403920     12558.2
    403960     12562.9
    404000     12561.4
    404040     12562.2
    404080     12562.6
    404120     12565.8
    404160     12565.4
    404200     12567.1
    404240     12569.4
    404280       12570
    404320     12570.7
    404360     12571.8
    404400     12572.6
    404440     12575.2
    404480     12577.2
    404520       12577
    404560     12576.8
    404600       12581
    404640     12582.3
    404680     12583.6
    404720       12583
    404760     12587.7
    404800     12586.2
    404840       12587
    404880     12587.4
    404920     12590.7
    404960     12590.3
    405000       12592
    405040     12594.3
    405080     12594.8
    405120     12595.5
    405160     12596.7
    405200     12597.5
    405240       12600
    405280       12602
    405320     12601.8
    405360     12601.6
    405400     12605.8
    405440     12607.1
    405480     12608.4
    405520     12607.9
    405560     12612.5
    405600     12611.1
    405640     12611.9
    405680     12612.2
    405720     12615.5
    405760     12615.1
    405800     12616.7
    405840       12619
    405880     12619.5
    405920     12620.3
    405960     12621.5
    406000     12622.3
    406040     12624.8
    406080     12626.8
    406120     12626.6
    406160     12626.4
    406200     12630.6
    406240       12632
    406280     12633.1
    406320     12632.6
    406360     12637.3
    406400     12635.8
    406440     12636.8
    406480       12637
    406520     12640.2
    406560     12639.9
    406600     12641.5
    406640     12643.8
    406680     12644.3
    406720     12645.1
    406760     12646.3
    406800     12647.2
    406840     12649.4
    406880     12651.7
    406920     12651.4
    406960     12651.3
    407000     12655.4
    407040     12656.8
    407080     12657.9
    407120     12657.5
    407160     12662.1
    407200     12660.6
    407240     12661.5
    407280     12661.8
    407320     12664.9
    407360     12664.7
    407400     12666.3
    407440     12668.6
    407480     12669.1
    407520     12669.9
    407560     12671.1
    407600     12671.9
    407640     12674.2
    407680     12676.4
    407720     12676.2
    407760     12676.1
    407800     12680.1
    407840     12681.5
    407880     12682.8
    407920     12682.3
    407960     12686.8
    408000     12685.4
    408040     12686.4
    408080     12686.6
    408120     12689.7
    408160     12689.5
    408200     12691.1
    408240     12693.4
    408280       12694
    408320     12694.6
    408360     12695.9
    408400     12696.7
    408440     12699.1
    408480     12701.3
    408520     12701.1
    408560     12700.9
    408600     12704.8
    408640     12706.4
    408680     12707.5
    408720     12707.1
    408760     12711.6
    408800     12710.2
    408840     12711.2
    408880     12711.4
    408920     12714.6
    408960     12714.3
    409000     12715.9
    409040     12718.2
    409080     12718.8
    409120     12719.5
    409160     12720.7
    409200     12721.5
    409240     12723.9
    409280       12726
    409320     12725.9
    409360     12725.6
    409400     12729.7
    409440     12731.3
    409480     12732.3
    409520     12731.9
    409560     12736.4
    409600       12735
    409640       12736
    409680     12736.2
    409720     12739.3
    409760     12739.1
    409800     12740.7
    409840     12743.1
    409880     12743.6
    409920     12744.3
    409960     12745.5
    410000     12746.3
    410040     12748.7
    410080     12750.9
    410120     12750.8
    410160     12750.5
    410200     12754.5
    410240     12756.1
    410280     12757.1
    410320     12756.7
    410360     12761.2
    410400     12759.8
    410440     12760.7
    410480     12760.9
    410520     12764.1
    410560     12763.9
    410600     12765.5
    410640     12767.8
    410680     12768.3
    410720       12769
    410760     12770.2
    410800       12771
    410840     12773.6
    410880     12775.6
    410920     12775.5
    410960     12775.2
    411000     12779.2
    411040     12780.8
    411080     12781.9
    411120     12781.5
    411160       12786
    411200     12784.6
    411240     12785.5
    411280     12785.7
    411320     12788.9
    411360     12788.6
    411400     12790.4
    411440     12792.6
    411480     12793.1
    411520     12793.8
    411560       12795
    411600     12795.8
    411640     12798.3
    411680     12800.3
    411720     12800.3
    411760     12799.9
    411800       12804
    411840     12805.6
    411880     12806.7
    411920     12806.2
    411960     12810.7
    412000     12809.3
    412040     12810.2
    412080     12810.4
    412120     12813.7
    412160     12813.4
    412200     12815.1
    412240     12817.4
    412280     12817.9
    412320     12818.7
    412360     12819.7
    412400     12820.5
    412440     12823.1
    412480     12825.1
    412520       12825
    412560     12824.7
    412600     12828.7
    412640     12830.4
    412680     12831.4
    412720       12831
    412760     12835.4
    412800       12834
    412840       12835
    412880     12835.1
    412920     12838.5
    412960     12838.2
    413000     12839.9
    413040     12842.1
    413080     12842.7
    413120     12843.3
    413160     12844.5
    413200     12845.3
    413240     12847.9
    413280     12849.9
    413320     12849.8
    413360     12849.5
    413400     12853.4
    413440     12855.1
    413480     12856.3
    413520     12855.6
    413560     12860.2
    413600     12858.8
    413640     12859.7
    413680     12859.8
    413720     12863.1
    413760     12862.9
    413800     12864.6
    413840     12866.9
    413880     12867.4
    413920       12868
    413960     12869.2
    414000     12870.1
    414040     12872.6
    414080     12874.6
    414120     12874.6
    414160     12874.2
    414200     12878.2
    414240     12879.8
    414280     12881.1
    414320     12880.4
    414360       12885
    414400     12883.6
    414440     12884.5
    414480     12884.7
    414520     12887.9
    414560     12887.7
    414600     12889.3
    414640     12891.7
    414680     12892.2
    414720     12892.8
    414760       12894
    414800     12894.8
    414840     12897.4
    414880     12899.3
    414920     12899.3
    414960     12898.9
    415000       12903
    415040     12904.6
    415080     12905.8
    415120     12905.1
    415160     12909.7
    415200     12908.2
    415240     12909.1
    415280     12909.4
    415320     12912.5
    415360     12912.4
    415400       12914
    415440     12916.4
    415480     12916.9
    415520     12917.5
    415560     12918.6
    415600     12919.5
    415640       12922
    415680     12924.1
    415720     12924.1
    415760     12923.6
    415800     12927.7
    415840     12929.3
    415880     12930.5
    415920     12929.8
    415960     12934.5
    416000     12932.9
    416040     12933.9
    416080     12934.1
    416120     12937.2
    416160     12937.1
    416200     12938.7
    416240       12941
    416280     12941.6
    416320     12942.1
    416360     12943.3
    416400     12944.3
    416440     12946.8
    416480     12948.8
    416520     12948.8
    416560     12948.3
    416600     12952.4
    416640       12954
    416680     12955.2
    416720     12954.4
    416760     12959.2
    416800     12957.6
    416840     12958.6
    416880     12958.7
    416920     12961.9
    416960     12961.7
    417000     12963.3
    417040     12965.7
    417080     12966.3
    417120     12966.9
    417160     12967.9
    417200     12968.9
    417240     12971.4
    417280     12973.4
    417320     12973.5
    417360       12973
    417400     12977.1
    417440     12978.7
    417480     12979.8
    417520     12979.1
    417560     12983.8
    417600     12982.2
    417640     12983.2
    417680     12983.3
    417720     12986.6
    417760     12986.3
    417800     12987.9
    417840     12990.3
    417880     12990.9
    417920     12991.5
    417960     12992.5
    418000     12993.5
    418040       12996
    418080     12998.1
    418120     12998.2
    418160     12997.6
    418200     13001.7
    418240     13003.3
    418280     13004.4
    418320     13003.7
    418360     13008.5
    418400     13006.9
    418440     13007.9
    418480       13008
    418520     13011.2
    418560       13011
    418600     13012.7
    418640       13015
    418680     13015.6
    418720     13016.1
    418760     13017.2
    418800     13018.3
    418840     13020.7
    418880     13022.7
    418920     13022.7
    418960     13022.2
    419000     13026.4
    419040     13027.9
    419080       13029
    419120     13028.4
    419160     13033.1
    419200     13031.6
    419240     13032.6
    419280     13032.6
    419320     13035.8
    419360     13035.6
    419400     13037.3
    419440     13039.6
    419480     13040.2
    419520     13040.8
    419560     13041.8
    419600     13042.9
    419640     13045.3
    419680     13047.3
    419720     13047.4
    419760     13046.8
    419800       13051
    419840     13052.5
    419880     13053.6
    419920       13053
    419960     13057.8
    420000     13056.2
    420040     13057.2
    420080     13057.2
    420120     13060.4
    420160     13060.2
    420200     13061.9
    420240     13064.3
    420280     13064.9
    420320     13065.4
    420360     13066.5
    420400     13067.6
    420440       13070
    420480     13071.9
    420520       13072
    420560     13071.4
    420600     13075.6
    420640     13077.2
    420680     13078.3
    420720     13077.6
    420760     13082.4
    420800     13080.8
    420840     13081.8
    420880     13081.9
    420920     13085.1
    420960     13084.9
    421000     13086.5
    421040     13088.9
    421080     13089.5
    421120       13090
    421160     13091.1
    421200     13092.2
    421240     13094.6
    421280     13096.6
    421320     13096.6
    421360     13096.1
    421400     13100.2
    421440     13101.8
    421480     13102.9
    421520     13102.2
    421560     13106.9
    421600     13105.5
    421640     13106.4
    421680     13106.6
    421720     13109.8
    421760     13109.5
    421800     13111.1
    421840     13113.6
    421880     13114.2
    421920     13114.6
    421960     13115.8
    422000     13116.9
    422040     13119.2
    422080     13121.1
    422120     13121.2
    422160     13120.7
    422200     13124.8
    422240     13126.4
    422280     13127.6
    422320     13126.8
    422360     13131.5
    422400       13130
    422440       13131
    422480     13131.2
    422520     13134.4
    422560     13134.2
    422600     13135.8
    422640     13138.2
    422680     13138.9
    422720     13139.3
    422760     13140.4
    422800     13141.5
    422840     13143.8
    422880     13145.8
    422920     13145.9
    422960     13145.3
    423000     13149.5
    423040     13151.1
    423080     13152.3
    423120     13151.4
    423160     13156.2
    423200     13154.7
    423240     13155.7
    423280     13155.8
    423320     13159.1
    423360     13158.7
    423400     13160.4
    423440     13162.8
    423480     13163.5
    423520       13164
    423560     13165.1
    423600     13166.1
    423640     13168.5
    423680     13170.6
    423720     13170.5
    423760       13170
    423800     13174.1
    423840     13175.8
    423880     13176.9
    423920       13176
    423960     13180.8
    424000     13179.4
    424040     13180.4
    424080     13180.4
    424120     13183.8
    424160     13183.4
    424200     13185.1
    424240     13187.5
    424280     13188.1
    424320     13188.7
    424360     13189.7
    424400     13190.8
    424440     13193.1
    424480     13195.2
    424520     13195.2
    424560     13194.7
    424600     13198.8
    424640     13200.4
    424680     13201.6
    424720     13200.6
    424760     13205.5
    424800       13204
    424840       13205
    424880     13205.1
    424920     13208.4
    424960       13208
    425000     13209.7
    425040     13212.1
    425080     13212.7
    425120     13213.4
    425160     13214.4
    425200     13215.4
    425240     13217.8
    425280     13219.9
    425320     13219.8
    425360     13219.4
    425400     13223.5
    425440       13225
    425480     13226.2
    425520     13225.2
    425560     13230.2
    425600     13228.6
    425640     13229.6
    425680     13229.6
    425720     13233.1
    425760     13232.7
    425800     13234.4
    425840     13236.7
    425880     13237.3
    425920       13238
    425960       13239
    426000     13240.1
    426040     13242.5
    426080     13244.5
    426120     13244.5
    426160       13244
    426200     13248.2
    426240     13249.7
    426280     13250.9
    426320     13249.9
    426360     13254.8
    426400     13253.3
    426440     13254.3
    426480     13254.4
    426520     13257.7
    426560     13257.2
    426600     13259.1
    426640     13261.3
    426680       13262
    426720     13262.7
    426760     13263.7
    426800     13264.7
    426840     13267.1
    426880     13269.2
    426920     13269.1
    426960     13268.7
    427000     13272.8
    427040     13274.3
    427080     13275.5
    427120     13274.6
    427160     13279.4
    427200     13277.9
    427240     13278.9
    427280       13279
    427320     13282.3
    427360     13281.8
    427400     13283.8
    427440     13285.9
    427480     13286.6
    427520     13287.4
    427560     13288.2
    427600     13289.4
    427640     13291.7
    427680     13293.8
    427720     13293.7
    427760     13293.3
    427800     13297.4
    427840     13298.9
    427880     13300.1
    427920     13299.3
    427960       13304
    428000     13302.6
    428040     13303.6
    428080     13303.6
    428120     13306.8
    428160     13306.4
    428200     13308.3
    428240     13310.6
    428280     13311.3
    428320       13312
    428360     13312.8
    428400       13314
    428440     13316.3
    428480     13318.4
    428520     13318.3
    428560     13317.8
    428600       13322
    428640     13323.5
    428680     13324.6
    428720     13323.8
    428760     13328.6
    428800     13327.2
    428840     13328.1
    428880     13328.2
    428920     13331.5
    428960       13331
    429000     13332.8
    429040     13335.2
    429080     13335.9
    429120     13336.7
    429160     13337.4
    429200     13338.7
    429240     13340.8
    429280     13343.1
    429320     13342.9
    429360     13342.4
    429400     13346.5
    429440     13348.1
    429480     13349.2
    429520     13348.4
    429560     13353.2
    429600     13351.8
    429640     13352.7
    429680     13352.8
    429720     13356.1
    429760     13355.6
    429800     13357.4
    429840     13359.8
    429880     13360.5
    429920     13361.2
    429960     13361.9
    430000     13363.2
    430040     13365.5
    430080     13367.7
    430120     13367.5
    430160     13367.1
    430200     13371.1
    430240     13372.7
    430280     13373.8
    430320       13373
    430360     13377.8
    430400     13376.4
    430440     13377.2
    430480     13377.4
    430520     13380.7
    430560     13380.2
    430600       13382
    430640     13384.3
    430680     13385.2
    430720     13385.9
    430760     13386.6
    430800     13387.8
    430840     13390.1
    430880     13392.3
    430920     13392.1
    430960     13391.7
    431000     13395.7
    431040     13397.3
    431080     13398.4
    431120     13397.5
    431160     13402.4
    431200     13401.1
    431240     13401.8
    431280     13402.1
    431320     13405.3
    431360     13404.8
    431400     13406.6
    431440     13408.9
    431480     13409.8
    431520     13410.4
    431560     13411.2
    431600     13412.4
    431640     13414.8
    431680     13416.9
    431720     13416.6
    431760     13416.3
    431800     13420.3
    431840     13421.9
    431880       13423
    431920     13422.2
    431960       13427
    432000     13425.7
    432040     13426.4
    432080     13426.6
    432120     13429.9
    432160     13429.5
    432200     13431.2
    432240     13433.5
    432280     13434.4
    432320       13435
    432360     13435.9
    432400       13437
    432440     13439.4
    432480     13441.5
    432520     13441.2
    432560       13441
    432600     13444.9
    432640     13446.6
    432680     13447.7
    432720     13446.8
    432760     13451.6
    432800     13450.3
    432840     13450.9
    432880     13451.2
    432920     13454.5
    432960       13454
    433000     13455.9
    433040     13458.1
    433080     13459.1
    433120     13459.6
    433160     13460.5
    433200     13461.6
    433240       13464
    433280     13466.1
    433320     13465.8
    433360     13465.6
    433400     13469.5
    433440     13471.2
    433480     13472.3
    433520     13471.3
    433560     13476.2
    433600     13474.9
    433640     13475.6
    433680     13475.8
    433720     13479.1
    433760     13478.6
    433800     13480.4
    433840     13482.7
    433880     13483.7
    433920     13484.3
    433960     13484.9
    434000     13486.2
    434040     13488.7
    434080     13490.7
    434120     13490.4
    434160     13490.2
    434200     13494.2
    434240     13495.8
    434280       13497
    434320     13495.9
    434360     13500.8
    434400     13499.4
    434440     13500.2
    434480     13500.4
    434520     13503.7
    434560     13503.2
    434600     13504.9
    434640     13507.3
    434680     13508.3
    434720     13508.9
    434760     13509.4
    434800     13510.8
    434840     13513.3
    434880     13515.2
    434920       13515
    434960     13514.8
    435000     13518.8
    435040     13520.4
    435080     13521.6
    435120     13520.5
    435160     13525.5
    435200       13524
    435240     13524.8
    435280       13525
    435320     13528.3
    435360     13527.8
    435400     13529.5
    435440     13531.9
    435480     13532.9
    435520     13533.4
    435560       13534
    435600     13535.4
    435640     13537.9
    435680     13539.9
    435720     13539.5
    435760     13539.4
    435800     13543.5
    435840       13545
    435880     13546.1
    435920     13545.1
    435960       13550
    436000     13548.5
    436040     13549.4
    436080     13549.5
    436120     13552.9
    436160     13552.3
    436200       13554
    436240     13556.5
    436280     13557.5
    436320     13557.9
    436360     13558.5
    436400     13559.9
    436440     13562.4
    436480     13564.4
    436520     13564.1
    436560     13563.9
    436600       13568
    436640     13569.6
    436680     13570.6
    436720     13569.6
    436760     13574.5
    436800     13573.1
    436840     13573.9
    436880     13574.1
    436920     13577.4
    436960     13576.9
    437000     13578.6
    437040     13581.1
    437080     13582.1
    437120     13582.5
    437160     13583.1
    437200     13584.5
    437240     13586.9
    437280       13589
    437320     13588.7
    437360     13588.5
    437400     13592.6
    437440     13594.2
    437480     13595.2
    437520     13594.2
    437560     13599.1
    437600     13597.8
    437640     13598.5
    437680     13598.7
    437720       13602
    437760     13601.4
    437800     13603.2
    437840     13605.6
    437880     13606.6
    437920     13607.1
    437960     13607.7
    438000     13609.1
    438040     13611.4
    438080     13613.5
    438120     13613.2
    438160       13613
    438200     13617.2
    438240     13618.8
    438280     13619.8
    438320     13618.8
    438360     13623.7
    438400     13622.3
    438440       13623
    438480     13623.2
    438520     13626.6
    438560       13626
    438600     13627.8
    438640     13630.2
    438680     13631.2
    438720     13631.7
    438760     13632.2
    438800     13633.7
    438840       13636
    438880     13638.1
    438920     13637.7
    438960     13637.5
    439000     13641.7
    439040     13643.4
    439080     13644.4
    439120     13643.3
    439160     13648.3
    439200     13646.8
    439240     13647.6
    439280     13647.8
    439320     13651.2
    439360     13650.5
    439400     13652.3
    439440     13654.8
    439480     13655.6
    439520     13656.2
    439560     13656.7
    439600     13658.2
    439640     13660.6
    439680     13662.7
    439720     13662.3
    439760     13662.1
    439800     13666.3
    439840     13667.9
    439880     13668.9
    439920       13668
    439960     13672.9
    440000     13671.4
    440040     13672.1
    440080     13672.3
    440120     13675.8
    440160     13675.1
    440200     13676.8
    440240     13679.4
    440280     13680.3
    440320     13680.8
    440360     13681.3
    440400     13682.9
    440440     13685.3
    440480     13687.2
    440520     13686.8
    440560     13686.7
    440600     13690.9
    440640     13692.5
    440680     13693.5
    440720     13692.5
    440760     13697.5
    440800       13696
    440840     13696.7
    440880     13696.9
    440920     13700.4
    440960     13699.6
    441000     13701.4
    441040     13703.9
    441080     13704.8
    441120     13705.3
    441160       13706
    441200     13707.4
    441240     13709.9
    441280     13711.9
    441320     13711.3
    441360     13711.2
    441400     13715.5
    441440     13717.1
    441480       13718
    441520     13717.1
    441560     13722.1
    441600     13720.6
    441640     13721.2
    441680     13721.4
    441720       13725
    441760     13724.2
    441800     13725.9
    441840     13728.4
    441880     13729.3
    441920     13729.9
    441960     13730.5
    442000       13732
    442040     13734.4
    442080     13736.5
    442120     13735.9
    442160     13735.8
    442200       13740
    442240     13741.7
    442280     13742.6
    442320     13741.7
    442360     13746.6
    442400     13745.2
    442440     13745.8
    442480     13745.9
    442520     13749.6
    442560     13748.8
    442600     13750.5
    442640       13753
    442680     13753.9
    442720     13754.4
    442760     13755.1
    442800     13756.6
    442840       13759
    442880     13761.1
    442920     13760.4
    442960     13760.4
    443000     13764.5
    443040     13766.2
    443080     13767.2
    443120     13766.2
    443160     13771.2
    443200     13769.8
    443240     13770.5
    443280     13770.5
    443320     13774.1
    443360     13773.4
    443400     13775.1
    443440     13777.5
    443480     13778.4
    443520     13779.1
    443560     13779.7
    443600     13781.1
    443640     13783.5
    443680     13785.8
    443720       13785
    443760     13784.9
    443800     13789.1
    443840     13790.7
    443880     13791.8
    443920     13790.8
    443960     13795.8
    444000     13794.4
    444040     13795.1
    444080       13795
    444120     13798.7
    444160       13798
    444200     13799.7
    444240     13802.2
    444280       13803
    444320     13803.7
    444360     13804.3
    444400     13805.6
    444440     13808.1
    444480     13810.4
    444520     13809.6
    444560     13809.6
    444600     13813.7
    444640     13815.3
    444680     13816.4
    444720     13815.4
    444760     13820.3
    444800       13819
    444840     13819.8
    444880     13819.7
    444920     13823.2
    444960     13822.6
    445000     13824.3
    445040     13826.8
    445080     13827.6
    445120     13828.2
    445160     13828.9
    445200     13830.1
    445240     13832.7
    445280       13835
    445320     13834.2
    445360     13834.2
    445400     13838.3
    445440     13839.8
    445480       13841
    445520     13839.9
    445560     13844.9
    445600     13843.6
    445640     13844.3
    445680     13844.2
    445720     13847.8
    445760     13847.1
    445800     13848.8
    445840     13851.3
    445880     13852.1
    445920     13852.7
    445960     13853.5
    446000     13854.7
    446040     13857.2
    446080     13859.5
    446120     13858.7
    446160     13858.8
    446200     13862.8
    446240     13864.5
    446280     13865.6
    446320     13864.4
    446360     13869.4
    446400     13868.1
    446440     13868.8
    446480     13868.8
    446520     13872.4
    446560     13871.7
    446600     13873.4
    446640     13875.9
    446680     13876.7
    446720     13877.3
    446760       13878
    446800     13879.2
    446840     13881.7
    446880     13884.1
    446920     13883.2
    446960     13883.4
    447000     13887.4
    447040       13889
    447080     13890.1
    447120       13889
    447160       13894
    447200     13892.7
    447240     13893.4
    447280     13893.3
    447320     13896.9
    447360     13896.3
    447400     13898.1
    447440     13900.5
    447480     13901.3
    447520       13902
    447560     13902.6
    447600     13903.8
    447640     13906.3
    447680     13908.6
    447720     13907.8
    447760       13908
    447800       13912
    447840     13913.6
    447880     13914.7
    447920     13913.6
    447960     13918.5
    448000     13917.3
    448040     13917.9
    448080     13917.9
    448120     13921.5
    448160     13920.9
    448200     13922.5
    448240     13925.2
    448280       13926
    448320     13926.6
    448360     13927.2
    448400     13928.4
    448440     13930.9
    448480     13933.2
    448520     13932.4
    448560     13932.7
    448600     13936.6
    448640     13938.2
    448680     13939.3
    448720     13938.3
    448760     13943.2
    448800     13941.9
    448840     13942.5
    448880     13942.5
    448920       13946
    448960     13945.5
    449000     13947.1
    449040     13949.9
    449080     13950.6
    449120     13951.3
    449160     13951.7
    449200       13953
    449240     13955.4
    449280     13957.8
    449320     13956.9
    449360     13957.3
    449400     13961.2
    449440     13962.8
    449480     13963.9
    449520     13962.8
    449560     13967.9
    449600     13966.5
    449640     13967.1
    449680     13967.2
    449720     13970.6
    449760       13970
    449800     13971.8
    449840     13974.5
    449880     13975.1
    449920     13975.8
    449960     13976.4
    450000     13977.6
    450040       13980
    450080     13982.4
    450120     13981.6
    450160     13981.9
    450200     13985.9
    450240     13987.5
    450280     13988.5
    450320     13987.4
    450360     13992.5
    450400       13991
    450440     13991.7
    450480     13991.7
    450520     13995.2
    450560     13994.7
    450600     13996.4
    450640     13999.1
    450680     13999.7
    450720     14000.3
    450760     14000.9
    450800     14002.2
    450840     14004.7
    450880       14007
    450920     14006.1
    450960     14006.5
    451000     14010.5
    451040     14012.1
    451080     14013.1
    451120       14012
    451160     14017.1
    451200     14015.5
    451240     14016.2
    451280     14016.3
    451320     14019.8
    451360     14019.2
    451400       14021
    451440     14023.7
    451480     14024.3
    451520     14024.9
    451560     14025.4
    451600     14026.8
    451640     14029.2
    451680     14031.5
    451720     14030.6
    451760     14031.1
    451800       14035
    451840     14036.6
    451880     14037.6
    451920     14036.6
    451960     14041.6
    452000     14040.1
    452040     14040.8
    452080     14040.9
    452120     14044.4
    452160     14043.7
    452200     14045.6
    452240     14048.2
    452280     14048.8
    452320     14049.5
    452360       14050
    452400     14051.3
    452440     14053.8
    452480     14056.1
    452520     14055.1
    452560     14055.6
    452600     14059.6
    452640     14061.2
    452680     14062.1
    452720       14061
    452760     14066.2
    452800     14064.6
    452840     14065.3
    452880     14065.5
    452920     14068.9
    452960     14068.3
    453000     14070.1
    453040     14072.8
    453080     14073.2
    453120       14074
    453160     14074.5
    453200     14075.9
    453240     14078.4
    453280     14080.7
    453320     14079.8
    453360     14080.1
    453400     14084.1
    453440     14085.7
    453480     14086.7
    453520     14085.6
    453560     14090.8
    453600     14089.2
    453640     14089.8
    453680     14090.1
    453720     14093.4
    453760     14092.8
    453800     14094.7
    453840     14097.4
    453880     14097.8
    453920     14098.6
    453960       14099
    454000     14100.4
    454040       14103
    454080     14105.3
    454120     14104.4
    454160     14104.8
    454200     14108.7
    454240     14110.3
    454280     14111.3
    454320     14110.2
    454360     14115.4
    454400     14113.8
    454440     14114.4
    454480     14114.7
    454520       14118
    454560     14117.4
    454600     14119.3
    454640     14121.9
    454680     14122.4
    454720     14123.3
    454760     14123.6
    454800       14125
    454840     14127.7
    454880     14129.9
    454920       14129
    454960     14129.4
    455000     14133.3
    455040     14134.9
    455080     14135.8
    455120     14134.8
    455160       14140
    455200     14138.4
    455240       14139
    455280     14139.3
    455320     14142.7
    455360       14142
    455400     14143.8
    455440     14146.5
    455480       14147
    455520     14147.8
    455560     14148.2
    455600     14149.6
    455640     14152.3
    455680     14154.5
    455720     14153.6
    455760     14153.9
    455800       14158
    455840     14159.5
    455880     14160.4
    455920     14159.3
    455960     14164.5
    456000       14163
    456040     14163.5
    456080     14163.9
    456120     14167.2
    456160     14166.5
    456200     14168.4
    456240       14171
    456280     14171.5
    456320     14172.3
    456360     14172.8
    456400     14174.2
    456440     14176.9
    456480       14179
    456520     14178.1
    456560     14178.6
    456600     14182.6
    456640     14184.1
    456680       14185
    456720     14183.9
    456760     14189.1
    456800     14187.7
    456840     14188.1
    456880     14188.5
    456920     14191.8
    456960     14191.1
    457000       14193
    457040     14195.7
    457080     14196.2
    457120     14196.9
    457160     14197.4
    457200     14198.9
    457240     14201.4
    457280     14203.6
    457320     14202.8
    457360     14203.3
    457400     14207.1
    457440     14208.8
    457480     14209.6
    457520     14208.6
    457560     14213.7
    457600     14212.3
    457640     14212.7
    457680     14213.1
    457720     14216.4
    457760     14215.7
    457800     14217.6
    457840     14220.2
    457880     14220.8
    457920     14221.4
    457960       14222
    458000     14223.5
    458040     14225.9
    458080     14228.2
    458120     14227.3
    458160     14227.8
    458200     14231.8
    458240     14233.4
    458280     14234.3
    458320     14233.2
    458360     14238.2
    458400       14237
    458440     14237.4
    458480     14237.8
    458520     14241.1
    458560     14240.4
    458600     14242.3
    458640     14244.7
    458680     14245.5
    458720       14246
    458760     14246.6
    458800     14248.1
    458840     14250.6
    458880     14252.8
    458920     14251.9
    458960     14252.4
    459000     14256.3
    459040     14258.1
    459080     14258.9
    459120     14257.8
    459160     14262.9
    459200     14261.6
    459240       14262
    459280     14262.4
    459320     14265.7
    459360       14265
    459400     14266.9
    459440     14269.3
    459480     14270.1
    459520     14270.6
    459560     14271.2
    459600     14272.6
    459640     14275.1
    459680     14277.4
    459720     14276.5
    459760       14277
    459800       14281
    459840     14282.8
    459880     14283.5
    459920     14282.5
    459960     14287.4
    460000     14286.2
    460040     14286.6
    460080     14286.9
    460120     14290.3
    460160     14289.7
    460200     14291.5
    460240       14294
    460280     14294.6
    460320     14295.2
    460360     14295.8
    460400     14297.2
    460440     14299.7
    460480       14302
    460520     14301.2
    460560     14301.6
    460600     14305.6
    460640     14307.3
    460680     14308.2
    460720       14307
    460760     14311.9
    460800     14310.8
    460840     14311.1
    460880     14311.5
    460920       14315
    460960     14314.3
    461000     14316.2
    461040     14318.7
    461080     14319.3
    461120     14319.8
    461160     14320.5
    461200     14321.9
    461240     14324.3
    461280     14326.7
    461320     14325.7
    461360     14326.2
    461400     14330.3
    461440       14332
    461480     14332.9
    461520     14331.7
    461560     14336.6
    461600     14335.5
    461640     14335.7
    461680       14336
    461720     14339.6
    461760     14338.9
    461800     14340.9
    461840     14343.4
    461880       14344
    461920     14344.5
    461960     14345.1
    462000     14346.5
    462040       14349
    462080     14351.4
    462120     14350.4
    462160     14350.9
    462200       14355
    462240     14356.6
    462280     14357.5
    462320     14356.5
    462360     14361.2
    462400     14360.2
    462440     14360.3
    462480     14360.6
    462520     14364.3
    462560     14363.6
    462600     14365.5
    462640       14368
    462680     14368.7
    462720     14369.1
    462760     14369.8
    462800     14371.1
    462840     14373.7
    462880     14376.1
    462920       14375
    462960     14375.6
    463000     14379.6
    463040     14381.3
    463080     14382.2
    463120     14381.1
    463160     14385.9
    463200     14384.7
    463240       14385
    463280     14385.3
    463320       14389
    463360     14388.2
    463400     14390.2
    463440     14392.7
    463480     14393.4
    463520     14393.8
    463560     14394.4
    463600     14395.8
    463640     14398.4
    463680     14400.9
    463720     14399.7
    463760     14400.2
    463800     14404.3
    463840       14406
    463880     14406.9
    463920     14405.8
    463960     14410.5
    464000     14409.4
    464040     14409.6
    464080       14410
    464120     14413.7
    464160       14413
    464200     14414.9
    464240     14417.5
    464280     14418.1
    464320     14418.5
    464360     14419.1
    464400     14420.5
    464440     14423.1
    464480     14425.5
    464520     14424.3
    464560     14424.8
    464600       14429
    464640     14430.7
    464680     14431.5
    464720     14430.4
    464760     14435.2
    464800       14434
    464840     14434.3
    464880     14434.7
    464920     14438.4
    464960     14437.6
    465000     14439.5
    465040     14442.2
    465080     14442.7
    465120     14443.1
    465160     14443.6
    465200     14445.2
    465240     14447.7
    465280     14450.1
    465320       14449
    465360     14449.5
    465400     14453.6
    465440     14455.2
    465480     14456.2
    465520       14455
    465560     14459.8
    465600     14458.7
    465640       14459
    465680     14459.3
    465720     14462.9
    465760     14462.3
    465800     14464.1
    465840     14466.7
    465880     14467.4
    465920     14467.7
    465960     14468.2
    466000     14469.8
    466040     14472.2
    466080     14474.8
    466120     14473.7
    466160     14474.1
    466200     14478.2
    466240     14479.9
    466280     14480.9
    466320     14479.6
    466360     14484.4
    466400     14483.3
    466440     14483.5
    466480     14483.9
    466520     14487.6
    466560     14486.9
    466600     14488.8
    466640     14491.4
    466680     14492.1
    466720     14492.4
    466760     14492.8
    466800     14494.4
    466840     14496.9
    466880     14499.4
    466920     14498.3
    466960     14498.7
    467000     14502.8
    467040     14504.5
    467080     14505.6
    467120     14504.3
    467160     14509.1
    467200     14507.9
    467240     14508.2
    467280     14508.6
    467320     14512.2
    467360     14511.5
    467400     14513.4
    467440       14516
    467480     14516.6
    467520     14517.1
    467560     14517.4
    467600       14519
    467640     14521.5
    467680       14524
    467720     14522.8
    467760     14523.2
    467800     14527.5
    467840     14529.1
    467880     14530.2
    467920     14528.9
    467960     14533.8
    468000     14532.4
    468040     14532.8
    468080     14533.1
    468120     14536.7
    468160     14536.1
    468200       14538
    468240     14540.5
    468280     14541.3
    468320     14541.7
    468360       14542
    468400     14543.6
    468440       14546
    468480     14548.6
    468520     14547.4
    468560     14547.7
    468600     14552.2
    468640     14553.7
    468680     14554.7
    468720     14553.5
    468760     14558.3
    468800       14557
    468840     14557.3
    468880     14557.8
    468920     14561.3
    468960     14560.7
    469000     14562.5
    469040     14565.2
    469080       14566
    469120     14566.3
    469160     14566.6
    469200     14568.2
    469240     14570.6
    469280     14573.2
    469320     14571.9
    469360     14572.3
    469400     14576.8
    469440     14578.3
    469480     14579.4
    469520     14578.2
    469560     14582.9
    469600     14581.6
    469640       14582
    469680     14582.4
    469720       14586
    469760     14585.3
    469800     14587.2
    469840     14589.8
    469880     14590.6
    469920     14590.9
    469960     14591.2
    470000     14592.7
    470040     14595.2
    470080     14597.8
    470120     14596.5
    470160     14596.8
    470200     14601.4
    470240     14602.9
    470280       14604
    470320     14602.8
    470360     14607.6
    470400     14606.2
    470440     14606.5
    470480     14606.9
    470520     14610.6
    470560     14609.9
    470600     14611.9
    470640     14614.4
    470680     14615.2
    470720     14615.5
    470760     14615.8
    470800     14617.2
    470840     14619.7
    470880     14622.3
    470920     14621.1
    470960     14621.3
    471000       14626
    471040     14627.5
    471080     14628.5
    471120     14627.4
    471160     14632.2
    471200     14630.8
    471240     14631.1
    471280     14631.4
    471320     14635.2
    471360     14634.4
    471400     14636.5
    471440       14639
    471480     14639.8
    471520     14640.1
    471560     14640.5
    471600     14641.9
    471640     14644.4
    471680     14646.9
    471720     14645.8
    471760     14645.8
    471800     14650.6
    471840       14652
    471880     14653.1
    471920       14652
    471960     14656.8
    472000     14655.3
    472040     14655.7
    472080       14656
    472120     14659.7
    472160     14658.9
    472200       14661
    472240     14663.6
    472280     14664.3
    472320     14664.6
    472360     14665.1
    472400     14666.4
    472440       14669
    472480     14671.4
    472520     14670.4
    472560     14670.3
    472600     14675.2
    472640     14676.7
    472680     14677.7
    472720     14676.6
    472760     14681.4
    472800     14679.9
    472840     14680.3
    472880     14680.5
    472920     14684.2
    472960     14683.4
    473000     14685.6
    473040     14688.2
    473080     14688.9
    473120     14689.2
    473160     14689.8
    473200       14691
    473240     14693.5
    473280       14696
    473320     14694.9
    473360     14694.9
    473400     14699.8
    473440     14701.3
    473480     14702.3
    473520     14701.2
    473560     14706.1
    473600     14704.5
    473640     14704.9
    473680     14705.1
    473720     14708.8
    473760       14708
    473800     14710.3
    473840     14712.8
    473880     14713.4
    473920     14713.9
    473960     14714.4
    474000     14715.5
    474040     14718.1
    474080     14720.5
    474120     14719.5
    474160     14719.4
    474200     14724.3
    474240     14725.8
    474280     14726.9
    474320     14725.8
    474360     14730.7
    474400       14729
    474440     14729.5
    474480     14729.7
    474520     14733.4
    474560     14732.5
    474600     14734.8
    474640     14737.4
    474680       14738
    474720     14738.5
    474760       14739
    474800     14740.2
    474840     14742.7
    474880     14745.2
    474920     14744.2
    474960       14744
    475000       14749
    475040     14750.3
    475080     14751.5
    475120     14750.5
    475160     14755.4
    475200     14753.7
    475240     14754.1
    475280     14754.3
    475320       14758
    475360     14757.1
    475400     14759.4
    475440       14762
    475480     14762.6
    475520     14763.1
    475560     14763.6
    475600     14764.7
    475640     14767.4
    475680     14769.9
    475720     14768.8
    475760     14768.7
    475800     14773.6
    475840       14775
    475880     14776.1
    475920     14775.1
    475960       14780
    476000     14778.3
    476040     14778.8
    476080     14778.9
    476120     14782.7
    476160     14781.8
    476200       14784
    476240     14786.7
    476280     14787.3
    476320     14787.8
    476360     14788.3
    476400     14789.4
    476440     14791.9
    476480     14794.5
    476520     14793.4
    476560     14793.4
    476600     14798.3
    476640     14799.7
    476680     14800.8
    476720     14799.7
    476760     14804.6
    476800       14803
    476840     14803.5
    476880     14803.6
    476920     14807.4
    476960     14806.5
    477000     14808.7
    477040     14811.4
    477080       14812
    477120     14812.5
    477160       14813
    477200     14814.1
    477240     14816.6
    477280     14819.3
    477320       14818
    477360       14818
    477400       14823
    477440     14824.4
    477480     14825.6
    477520     14824.4
    477560     14829.3
    477600     14827.7
    477640     14828.2
    477680     14828.3
    477720     14832.1
    477760     14831.1
    477800     14833.4
    477840     14836.2
    477880     14836.7
    477920     14837.2
    477960     14837.7
    478000     14838.8
    478040     14841.3
    478080       14844
    478120     14842.8
    478160     14842.7
    478200     14847.6
    478240     14849.1
    478280     14850.3
    478320     14849.1
    478360       14854
    478400     14852.4
    478440     14852.9
    478480       14853
    478520     14856.8
    478560     14855.8
    478600     14858.1
    478640     14860.9
    478680     14861.4
    478720     14861.8
    478760     14862.4
    478800     14863.5
    478840       14866
    478880     14868.7
    478920     14867.4
    478960     14867.5
    479000     14872.4
    479040     14873.8
    479080     14874.9
    479120     14873.8
    479160     14878.7
    479200     14877.1
    479240     14877.6
    479280     14877.7
    479320     14881.6
    479360     14880.7
    479400     14882.8
    479440     14885.7
    479480     14886.2
    479520     14886.5
    479560     14887.2
    479600     14888.3
    479640     14890.7
    479680     14893.4
    479720     14892.3
    479760     14892.2
    479800     14897.2
    479840     14898.5
    479880     14899.7
    479920     14898.6
    479960     14903.5
    480000     14901.9
    480040     14902.3
    480080     14902.5
    480120     14906.4
    480160     14905.4
    480200     14907.6
    480240     14910.5
    480280       14911
    480320     14911.3
    480360     14911.9
    480400       14913
    480440     14915.5
    480480     14918.2
    480520     14917.1
    480560     14917.1
    480600       14922
    480640     14923.4
    480680     14924.5
    480720     14923.4
    480760     14928.2
    480800     14926.6
    480840       14927
    480880     14927.3
    480920     14931.1
    480960     14930.1
    481000     14932.4
    481040     14935.3
    481080     14935.8
    481120       14936
    481160     14936.7
    481200     14937.8
    481240     14940.3
    481280     14942.9
    481320     14941.8
    481360     14941.8
    481400     14946.8
    481440     14948.1
    481480     14949.4
    481520     14948.2
    481560       14953
    481600     14951.4
    481640     14951.9
    481680     14952.1
    481720     14955.9
    481760       14955
    481800     14957.2
    481840       14960
    481880     14960.6
    481920     14960.7
    481960     14961.5
    482000     14962.6
    482040       14965
    482080     14967.7
    482120     14966.5
    482160     14966.6
    482200     14971.5
    482240     14972.8
    482280     14974.1
    482320       14973
    482360     14977.7
    482400     14976.2
    482440     14976.7
    482480     14976.9
    482520     14980.6
    482560     14979.7
    482600       14982
    482640     14984.8
    482680     14985.4
    482720     14985.5
    482760     14986.3
    482800     14987.3
    482840     14989.8
    482880     14992.5
    482920     14991.3
    482960     14991.4
    483000     14996.4
    483040     14997.7
    483080     14998.9
    483120     14997.8
    483160     15002.6
    483200     15001.1
    483240     15001.4
    483280     15001.7
    483320     15005.4
    483360     15004.5
    483400     15006.8
    483440     15009.7
    483480     15010.2
    483520     15010.3
    483560     15011.1
    483600     15012.2
    483640     15014.6
    483680     15017.2
    483720     15016.1
    483760     15016.2
    483800     15021.3
    483840     15022.5
    483880     15023.7
    483920     15022.6
    483960     15027.4
    484000     15025.8
    484040     15026.1
    484080     15026.5
    484120     15030.2
    484160     15029.4
    484200     15031.6
    484240     15034.5
    484280       15035
    484320     15035.1
    484360     15035.9
    484400     15036.9
    484440     15039.5
    484480     15042.1
    484520       15041
    484560       15041
    484600     15046.1
    484640     15047.4
    484680     15048.6
    484720     15047.5
    484760     15052.2
    484800     15050.6
    484840       15051
    484880     15051.2
    484920     15055.1
    484960     15054.3
    485000     15056.4
    485040     15059.4
    485080     15059.9
    485120       15060
    485160     15060.8
    485200     15061.7
    485240     15064.3
    485280       15067
    485320     15065.8
    485360     15065.9
    485400     15070.9
    485440     15072.1
    485480     15073.4
    485520     15072.4
    485560       15077
    485600     15075.4
    485640     15075.9
    485680     15076.1
    485720     15079.9
    485760     15079.2
    485800     15081.3
    485840     15084.2
    485880     15084.8
    485920     15084.9
    485960     15085.6
    486000     15086.6
    486040     15089.3
    486080     15091.8
    486120     15090.7
    486160     15090.8
    486200     15095.8
    486240     15097.1
    486280     15098.3
    486320     15097.3
    486360       15102
    486400     15100.4
    486440     15100.7
    486480       15101
    486520     15104.7
    486560     15104.1
    486600     15106.2
    486640     15109.1
    486680     15109.7
    486720     15109.8
    486760     15110.4
    486800     15111.5
    486840     15114.1
    486880     15116.7
    486920     15115.6
    486960     15115.7
    487000     15120.8
    487040       15122
    487080     15123.2
    487120     15122.1
    487160     15126.8
    487200     15125.2
    487240     15125.6
    487280     15125.9
    487320     15129.7
    487360       15129
    487400     15131.1
    487440     15134.1
    487480     15134.6
    487520     15134.7
    487560     15135.4
    487600     15136.5
    487640       15139
    487680     15141.5
    487720     15140.4
    487760     15140.7
    487800     15145.7
    487840     15146.9
    487880     15148.1
    487920       15147
    487960     15151.8
    488000     15150.1
    488040     15150.5
    488080     15150.8
    488120     15154.5
    488160     15153.9
    488200       15156
    488240       15159
    488280     15159.5
    488320     15159.7
    488360     15160.3
    488400     15161.5
    488440       15164
    488480     15166.5
    488520     15165.3
    488560     15165.6
    488600     15170.5
    488640     15171.8
    488680       15173
    488720     15171.9
    488760     15176.7
    488800       15175
    488840     15175.4
    488880     15175.7
    488920     15179.4
    488960     15178.8
    489000       15181
    489040     15183.8
    489080     15184.4
    489120     15184.6
    489160     15185.1
    489200     15186.5
    489240     15188.9
    489280     15191.4
    489320     15190.2
    489360     15190.5
    489400     15195.4
    489440     15196.6
    489480       15198
    489520     15196.8
    489560     15201.5
    489600     15199.9
    489640     15200.3
    489680     15200.7
    489720     15204.3
    489760     15203.7
    489800       15206
    489840     15208.7
    489880     15209.4
    489920     15209.4
    489960       15210
    490000     15211.4
    490040     15213.8
    490080     15216.3
    490120     15215.2
    490160     15215.5
    490200     15220.3
    490240     15221.6
    490280       15223
    490320     15221.8
    490360     15226.5
    490400     15224.8
    490440     15225.1
    490480     15225.7
    490520     15229.2
    490560     15228.7
    490600     15230.8
    490640     15233.6
    490680     15234.3
    490720     15234.4
    490760       15235
    490800     15236.4
    490840     15238.7
    490880     15241.3
    490920     15240.2
    490960     15240.3
    491000     15245.2
    491040     15246.5
    491080     15247.8
    491120     15246.6
    491160     15251.5
    491200     15249.7
    491240       15250
    491280     15250.6
    491320     15254.1
    491360     15253.6
    491400     15255.8
    491440     15258.7
    491480     15259.3
    491520     15259.2
    491560     15259.8
    491600     15261.3
    491640     15263.6
    491680     15266.2
    491720     15265.1
    491760     15265.3
    491800     15270.1
    491840     15271.5
    491880     15272.7
    491920     15271.5
    491960     15276.4
    492000     15274.6
    492040     15274.9
    492080     15275.4
    492120     15278.9
    492160     15278.6
    492200     15280.7
    492240     15283.6
    492280     15284.3
    492320     15284.1
    492360     15284.8
    492400     15286.3
    492440     15288.4
    492480       15291
    492520     15289.9
    492560     15290.2
    492600     15295.1
    492640     15296.3
    492680     15297.5
    492720     15296.4
    492760     15301.2
    492800     15299.4
    492840     15299.8
    492880     15300.3
    492920     15303.9
    492960     15303.4
    493000     15305.5
    493040     15308.4
    493080     15309.3
    493120     15309.1
    493160     15309.7
    493200     15311.2
    493240     15313.3
    493280     15315.9
    493320     15314.9
    493360     15315.1
    493400     15320.1
    493440     15321.1
    493480     15322.5
    493520     15321.3
    493560       15326
    493600     15324.3
    493640     15324.7
    493680     15325.2
    493720     15328.9
    493760     15328.4
    493800     15330.4
    493840     15333.3
    493880     15334.1
    493920       15334
    493960     15334.6
    494000     15336.1
    494040     15338.2
    494080     15340.6
    494120     15339.8
    494160       15340
    494200       15345
    494240       15346
    494280     15347.4
    494320     15346.1
    494360     15350.9
    494400     15349.2
    494440     15349.5
    494480     15350.2
    494520     15353.6
    494560     15353.3
    494600     15355.3
    494640     15358.1
    494680     15358.9
    494720     15358.8
    494760     15359.4
    494800     15360.9
    494840       15363
    494880     15365.5
    494920     15364.6
    494960     15364.8
    495000     15369.9
    495040     15370.9
    495080     15372.3
    495120     15370.9
    495160     15375.8
    495200       15374
    495240     15374.4
    495280       15375
    495320     15378.5
    495360     15378.1
    495400     15380.1
    495440     15382.9
    495480     15383.8
    495520     15383.6
    495560     15384.2
    495600     15385.8
    495640     15387.9
    495680     15390.3
    495720     15389.5
    495760     15389.7
    495800     15394.7
    495840     15395.8
    495880     15397.1
    495920     15395.7
    495960     15400.7
    496000     15398.8
    496040     15399.3
    496080     15399.9
    496120     15403.4
    496160     15402.9
    496200       15405
    496240     15407.9
    496280     15408.7
    496320     15408.6
    496360     15409.1
    496400     15410.7
    496440     15412.7
    496480     15415.2
    496520     15414.4
    496560     15414.5
    496600     15419.6
    496640     15420.5
    496680       15422
    496720     15420.6
    496760     15425.5
    496800     15423.7
    496840     15424.1
    496880     15424.7
    496920     15428.3
    496960     15427.7
    497000     15429.9
    497040     15432.8
    497080     15433.5
    497120     15433.5
    497160       15434
    497200     15435.5
    497240     15437.6
    497280     15440.1
    497320     15439.3
    497360     15439.4
    497400     15444.5
    497440     15445.5
    497480     15446.8
    497520     15445.5
    497560     15450.3
    497600     15448.6
    497640       15449
    497680     15449.6
    497720     15453.2
    497760     15452.6
    497800     15454.9
    497840     15457.7
    497880     15458.3
    497920     15458.4
    497960     15458.9
    498000     15460.4
    498040     15462.4
    498080     15465.1
    498120     15464.2
    498160     15464.3
    498200     15469.4
    498240     15470.4
    498280     15471.6
    498320     15470.3
    498360     15475.2
    498400     15473.5
    498440     15473.9
    498480     15474.4
    498520     15478.1
    498560     15477.4
    498600     15479.7
    498640     15482.6
    498680     15483.2
    498720     15483.3
    498760     15483.8
    498800     15485.3
    498840     15487.3
    498880       15490
    498920     15489.1
    498960     15489.2
    499000     15494.4
    499040     15495.1
    499080     15496.4
    499120     15495.3
    499160     15500.1
    499200     15498.4
    499240     15498.8
    499280     15499.3
    499320     15503.1
    499360     15502.2
    499400     15504.5
    499440     15507.5
    499480       15508
    499520     15508.2
    499560     15508.6
    499600     15510.1
    499640     15512.1
    499680     15514.9
    499720     15513.9
    499760     15513.9
    499800     15519.2
    499840       15520
    499880     15521.4
    499920     15520.1
    499960       15525
    500000     15523.3
    500040     15523.7
    500080     15524.2
    500120     15528.1
    500160     15527.2
    500200     15529.4
    500240     15532.4
    500280     15532.9
    500320     15533.1
    500360     15533.5
    500400       15535
    500440       15537
    500480     15539.8
    500520     15538.7
    500560     15538.8
    500600     15544.2
    500640     15544.9
    500680     15546.3
    500720       15545
    500760     15549.9
    500800     15548.1
    500840     15548.5
    500880     15549.1
    500920     15553.1
    500960       15552
    501000     15554.2
    501040     15557.3
    501080     15557.7
    501120       15558
    501160     15558.4
    501200     15559.9
    501240     15561.8
    501280     15564.7
    501320     15563.6
    501360     15563.7
    501400     15569.1
    501440     15569.8
    501480     15571.2
    501520     15569.9
    501560     15574.8
    501600       15573
    501640     15573.4
    501680     15574.1
    501720     15578.1
    501760       15577
    501800     15579.2
    501840     15582.2
    501880     15582.6
    501920       15583
    501960     15583.3
    502000     15584.9
    502040     15586.7
    502080     15589.6
    502120     15588.6
    502160     15588.6
    502200       15594
    502240     15594.8
    502280     15596.1
    502320     15594.7
    502360     15599.7
    502400     15597.9
    502440     15598.4
    502480       15599
    502520       15603
    502560     15601.9
    502600     15604.2
    502640     15607.2
    502680     15607.5
    502720     15607.9
    502760     15608.3
    502800     15609.9
    502840     15611.7
    502880     15614.6
    502920     15613.4
    502960     15613.7
    503000       15619
    503040     15619.7
    503080       15621
    503120     15619.6
    503160     15624.7
    503200     15622.8
    503240     15623.3
    503280       15624
    503320       15628
    503360       15627
    503400     15629.1
    503440     15632.2
    503480     15632.4
    503520     15632.8
    503560     15633.2
    503600     15634.9
    503640     15636.6
    503680     15639.6
    503720     15638.4
    503760     15638.6
    503800       15644
    503840     15644.7
    503880       15646
    503920     15644.7
    503960     15649.6
    504000     15647.8
    504040     15648.4
    504080       15649
    504120     15652.9
    504160       15652
    504200     15654.1
    504240     15657.1
    504280     15657.3
    504320     15657.9
    504360     15658.1
    504400     15659.8
    504440     15661.6
    504480     15664.6
    504520     15663.5
    504560     15663.6
    504600     15668.9
    504640     15669.7
    504680       15671
    504720     15669.6
    504760     15674.5
    504800     15672.9
    504840     15673.4
    504880       15674
    504920     15677.9
    504960       15677
    505000       15679
    505040     15682.2
    505080     15682.3
    505120     15682.9
    505160     15683.1
    505200     15684.9
    505240     15686.7
    505280     15689.6
    505320     15688.4
    505360     15688.7
    505400     15693.9
    505440     15694.8
    505480     15696.1
    505520     15694.6
    505560     15699.5
    505600     15697.8
    505640     15698.3
    505680       15699
    505720     15702.9
    505760     15702.1
    505800     15704.1
    505840     15707.2
    505880     15707.3
    505920     15707.8
    505960     15708.1
    506000     15709.9
    506040     15711.6
    506080     15714.6
    506120     15713.3
    506160     15713.6
    506200     15718.9
    506240     15719.8
    506280     15721.1
    506320     15719.6
    506360     15724.5
    506400     15722.7
    506440     15723.3
    506480     15723.9
    506520     15727.9
    506560     15727.1
    506600       15729
    506640     15732.1
    506680     15732.2
    506720     15732.8
    506760       15733
    506800     15734.8
    506840     15736.6
    506880     15739.6
    506920     15738.2
    506960     15738.6
    507000     15743.9
    507040     15744.9
    507080     15746.1
    507120     15744.5
    507160     15749.6
    507200     15747.7
    507240     15748.2
    507280     15748.9
    507320     15752.9
    507360       15752
    507400       15754
    507440       15757
    507480     15757.2
    507520     15757.9
    507560     15758.1
    507600     15759.8
    507640     15761.6
    507680     15764.5
    507720     15763.2
    507760     15763.5
    507800     15768.9
    507840     15769.8
    507880     15771.1
    507920     15769.4
    507960     15774.5
    508000     15772.6
    508040     15773.2
    508080     15773.8
    508120     15777.8
    508160     15776.9
    508200       15779
    508240       15782
    508280     15782.1
    508320     15782.8
    508360       15783
    508400     15784.7
    508440     15786.6
    508480     15789.5
    508520     15788.1
    508560     15788.5
    508600     15793.9
    508640     15794.8
    508680     15796.1
    508720     15794.3
    508760     15799.5
    508800     15797.7
    508840     15798.1
    508880     15798.8
    508920     15802.6
    508960     15801.8
    509000       15804
    509040       15807
    509080     15807.2
    509120     15807.8
    509160       15808
    509200     15809.7
    509240     15811.5
    509280     15814.4
    509320     15813.1
    509360     15813.5
    509400     15818.8
    509440     15819.7
    509480     15821.1
    509520     15819.4
    509560     15824.5
    509600     15822.8
    509640       15823
    509680     15823.8
    509720     15827.6
    509760     15826.6
    509800     15828.9
    509840       15832
    509880     15832.2
    509920     15832.7
    509960       15833
    510000     15834.6
    510040     15836.6
    510080     15839.4
    510120       15838
    510160     15838.5
    510200     15843.8
    510240     15844.8
    510280     15846.1
    510320     15844.4
    510360     15849.5
    510400     15847.7
    510440     15848.1
    510480     15848.8
    510520     15852.6
    510560     15851.6
    510600       15854
    510640     15857.1
    510680     15857.2
    510720     15857.8
    510760       15858
    510800     15859.8
    510840     15861.6
    510880     15864.5
    510920       15863
    510960     15863.6
    511000     15868.8
    511040     15869.8
    511080     15871.1
    511120     15869.3
    511160     15874.6
    511200     15872.7
    511240     15873.1
    511280     15873.9
    511320     15877.6
    511360     15876.6
    511400       15879
    511440     15882.3
    511480     15882.3
    511520     15882.9
    511560       15883
    511600     15884.8
    511640     15886.4
    511680     15889.4
    511720     15887.8
    511760     15888.5
    511800     15893.9
    511840     15894.8
    511880       15896
    511920     15894.2
    511960     15899.5
    512000     15897.6
    512040     15898.2
    512080     15898.9
    512120     15902.6
    512160     15901.6
    512200     15903.9
    512240     15907.2
    512280     15907.3
    512320     15907.9
    512360     15907.9
    512400     15909.7
    512440     15911.4
    512480     15914.5
    512520     15912.8
    512560     15913.5
    512600     15918.8
    512640     15919.8
    512680       15921
    512720     15919.3
    512760     15924.6
    512800     15922.7
    512840     15923.1
    512880     15923.9
    512920     15927.6
    512960     15926.6
    513000     15929.1
    513040     15932.2
    513080     15932.2
    513120     15932.9
    513160     15932.9
    513200     15934.7
    513240     15936.4
    513280     15939.6
    513320     15937.8
    513360     15938.5
    513400     15943.8
    513440     15944.8
    513480       15946
    513520     15944.3
    513560     15949.5
    513600     15947.6
    513640     15948.1
    513680     15948.8
    513720     15952.6
    513760     15951.5
    513800     15954.1
    513840     15957.3
    513880     15957.2
    513920       15958
    513960       15958
    514000     15959.7
    514040     15961.3
    514080     15964.5
    514120     15962.7
    514160     15963.4
    514200     15968.8
    514240     15969.8
    514280     15970.9
    514320     15969.3
    514360     15974.4
    514400     15972.5
    514440     15973.1
    514480     15973.8
    514520     15977.5
    514560     15976.6
    514600     15979.1
    514640     15982.2
    514680     15982.3
    514720       15983
    514760     15982.9
    514800     15984.7
    514840     15986.4
    514880     15989.6
    514920     15987.7
    514960     15988.4
    515000     15993.8
    515040     15994.8
    515080     15995.9
    515120     15994.3
    515160     15999.4
    515200     15997.5
    515240       15998
    515280     15998.7
    515320     16002.4
    515360     16001.6
    515400     16004.1
    515440     16007.1
    515480     16007.2
    515520     16007.9
    515560     16007.9
    515600     16009.6
    515640     16011.3
    515680     16014.5
    515720     16012.5
    515760     16013.4
    515800     16018.7
    515840     16019.8
    515880     16020.9
    515920     16019.3
    515960     16024.2
    516000     16022.4
    516040     16022.9
    516080     16023.6
    516120     16027.3
    516160     16026.5
    516200       16029
    516240       16032
    516280     16032.1
    516320     16032.9
    516360     16032.7
    516400     16034.4
    516440     16036.2
    516480     16039.3
    516520     16037.4
    516560     16038.3
    516600     16043.7
    516640     16044.7
    516680     16045.7
    516720     16044.1
    516760     16049.2
    516800     16047.3
    516840     16047.8
    516880     16048.5
    516920     16052.2
    516960     16051.4
    517000       16054
    517040     16056.9
    517080     16057.1
    517120     16057.8
    517160     16057.8
    517200     16059.4
    517240     16061.1
    517280     16064.3
    517320     16062.4
    517360     16063.2
    517400     16068.7
    517440     16069.5
    517480     16070.7
    517520       16069
    517560     16074.1
    517600     16072.3
    517640     16072.7
    517680     16073.5
    517720     16077.2
    517760     16076.4
    517800     16079.1
    517840     16081.9
    517880       16082
    517920     16082.8
    517960     16082.7
    518000     16084.4
    518040       16086
    518080     16089.2
    518120     16087.4
    518160     16088.2
    518200     16093.7
    518240     16094.5
    518280     16095.7
    518320       16094
    518360     16099.1
    518400     16097.3
    518440     16097.7
    518480     16098.6
    518520     16102.1
    518560     16101.4
    518600     16103.9
    518640     16106.9
    518680       16107
    518720     16107.7
    518760     16107.8
    518800     16109.4
    518840     16110.9
    518880     16114.2
    518920     16112.5
    518960     16113.2
    519000     16118.8
    519040     16119.5
    519080     16120.8
    519120       16119
    519160     16124.2
    519200     16122.3
    519240     16122.7
    519280     16123.6
    519320     16127.2
    519360     16126.5
    519400       16129
    519440     16131.8
    519480       16132
    519520     16132.7
    519560     16132.8
    519600     16134.3
    519640     16135.9
    519680     16139.3
    519720     16137.4
    519760     16138.2
    519800     16143.7
    519840     16144.5
    519880     16145.9
    519920       16144
    519960     16149.2
    520000     16147.4
    520040     16147.9
    520080     16148.7
    520120     16152.2
    520160     16151.6
    520200       16154
    520240     16156.9
    520280     16156.9
    520320     16157.8
    520360     16157.8
    520400     16159.4
    520440     16161.1
    520480     16164.3
    520520     16162.4
    520560     16163.2
    520600     16168.8
    520640     16169.6
    520680       16171
    520720     16169.1
    520760     16174.1
    520800     16172.5
    520840     16172.9
    520880     16173.7
    520920     16177.2
    520960     16176.7
    521000     16179.1
    521040       16182
    521080     16182.1
    521120     16182.9
    521160       16183
    521200     16184.5
    521240     16186.1
    521280     16189.5
    521320     16187.5
    521360     16188.3
    521400       16194
    521440     16194.7
    521480     16196.1
    521520     16194.1
    521560     16199.2
    521600     16197.5
    521640       16198
    521680     16198.8
    521720     16202.3
    521760     16201.8
    521800     16204.2
    521840     16207.2
    521880     16207.2
    521920     16208.1
    521960     16208.1
    522000     16209.7
    522040     16211.2
    522080     16214.7
    522120     16212.6
    522160     16213.5
    522200     16219.1
    522240     16219.8
    522280     16221.3
    522320     16219.3
    522360     16224.3
    522400     16222.7
    522440     16223.2
    522480     16223.9
    522520     16227.6
    522560       16227
    522600     16229.4
    522640     16232.3
    522680     16232.4
    522720     16233.2
    522760     16233.3
    522800     16234.8
    522840     16236.4
    522880     16239.8
    522920     16237.6
    522960     16238.4
    523000     16244.1
    523040     16244.8
    523080     16246.4
    523120     16244.3
    523160     16249.4
    523200     16247.9
    523240     16248.3
    523280       16249
    523320     16252.7
    523360     16252.2
    523400     16254.5
    523440     16257.4
    523480     16257.5
    523520     16258.4
    523560     16258.4
    523600     16259.9
    523640     16261.5
    523680     16264.9
    523720     16262.8
    523760     16263.7
    523800     16269.3
    523840     16270.1
    523880     16271.5
    523920     16269.5
    523960     16274.6
    524000     16273.1
    524040     16273.5
    524080     16274.2
    524120     16277.9
    524160     16277.2
    524200     16279.6
    524240     16282.5
    524280     16282.6
    524320     16283.5
    524360     16283.5
    524400     16284.9
    524440     16286.7
    524480     16289.9
    524520     16287.9
    524560     16288.9
    524600     16294.6
    524640     16295.2
    524680     16296.6
    524720     16294.6
    524760     16299.6
    524800     16298.1
    524840     16298.5
    524880     16299.4
    524920       16303
    524960     16302.3
    525000     16304.6
    525040     16307.6
    525080     16307.8
    525120     16308.6
    525160     16308.6
    525200     16309.9
    525240     16311.8
    525280       16315
    525320     16313.1
    525360     16314.1
    525400     16319.7
    525440     16320.2
    525480     16321.7
    525520     16319.7
    525560     16324.7
    525600     16323.2
    525640     16323.6
    525680     16324.5
    525720     16328.2
    525760     16327.3
    525800     16329.7
    525840     16332.7
    525880     16332.9
    525920     16333.7
    525960     16333.7
    526000     16335.1
    526040     16336.9
    526080       16340
    526120       16338
    526160     16339.2
    526200     16344.8
    526240     16345.3
    526280     16346.8
    526320     16344.8
    526360     16349.7
    526400     16348.3
    526440     16348.7
    526480     16349.5
    526520     16353.2
    526560     16352.4
    526600     16354.9
    526640     16357.7
    526680     16357.9
    526720     16358.8
    526760     16358.7
    526800     16360.2
    526840       16362
    526880       16365
    526920     16363.1
    526960     16364.3
    527000       16370
    527040     16370.4
    527080     16371.8
    527120     16369.8
    527160     16374.8
    527200     16373.3
    527240     16373.6
    527280     16374.6
    527320     16378.3
    527360     16377.5
    527400       16380
    527440     16382.9
    527480       16383
    527520     16383.9
    527560     16383.8
    527600     16385.2
    527640       16387
    527680       16390
    527720     16388.3
    527760     16389.4
    527800       16395
    527840     16395.4
    527880     16396.9
    527920     16394.8
    527960     16399.9
    528000     16398.3
    528040     16398.6
    528080     16399.7
    528120     16403.4
    528160     16402.5
    528200       16405
    528240       16408
    528280       16408
    528320     16408.9
    528360     16408.9
    528400     16410.3
    528440       16412
    528480       16415
    528520     16413.4
    528560     16414.5
    528600     16419.9
    528640     16420.5
    528680       16422
    528720     16419.9
    528760     16424.9
    528800     16423.3
    528840     16423.6
    528880     16424.7
    528920     16428.5
    528960     16427.6
    529000     16430.1
    529040     16433.1
    529080     16433.1
    529120       16434
    529160       16434
    529200     16435.2
    529240     16437.1
    529280       16440
    529320     16438.4
    529360     16439.6
    529400       16445
    529440     16445.5
    529480       16447
    529520     16444.8
    529560     16449.9
    529600     16448.4
    529640     16448.6
    529680     16449.8
    529720     16453.6
    529760     16452.5
    529800     16455.2
    529840     16458.1
    529880     16458.2
    529920       16459
    529960       16459
    530000     16460.3
    530040     16462.3
    530080     16465.1
    530120     16463.5
    530160     16464.6
    530200       16470
    530240     16470.6
    530280     16472.1
    530320     16469.9
    530360     16474.9
    530400     16473.4
    530440     16473.6
    530480     16474.8
    530520     16478.7
    530560     16477.5
    530600     16480.2
    530640     16483.2
    530680     16483.2
    530720       16484
    530760     16484.1
    530800     16485.3
    530840     16487.4
    530880     16490.2
    530920     16488.6
    530960     16489.6
    531000       16495
    531040     16495.6
    531080       16497
    531120       16495
    531160       16500
    531200     16498.6
    531240     16498.7
    531280     16499.9
    531320     16503.8
    531360     16502.6
    531400     16505.3
    531440     16508.3
    531480     16508.3
    531520     16509.2
    531560     16509.3
    531600     16510.3
    531640     16512.4
    531680     16515.3
    531720     16513.8
    531760     16514.7
    531800       16520
    531840     16520.7
    531880     16522.1
    531920     16520.1
    531960       16525
    532000     16523.6
    532040     16523.7
    532080       16525
    532120     16528.9
    532160     16527.7
    532200     16530.4
    532240     16533.4
    532280     16533.4
    532320     16534.3
    532360     16534.4
    532400     16535.4
    532440     16537.5
    532480     16540.4
    532520     16538.9
    532560     16539.8
    532600       16545
    532640     16545.7
    532680     16547.3
    532720     16545.2
    532760     16550.1
    532800     16548.8
    532840     16548.9
    532880     16550.1
    532920     16554.1
    532960     16552.9
    533000     16555.5
    533040     16558.6
    533080     16558.5
    533120     16559.4
    533160     16559.5
    533200     16560.5
    533240     16562.6
    533280     16565.6
    533320       16564
    533360       16565
    533400     16570.2
    533440     16570.7
    533480     16572.4
    533520     16570.3
    533560     16575.2
    533600     16573.8
    533640     16573.9
    533680     16575.2
    533720     16579.3
    533760     16577.9
    533800     16580.6
    533840     16583.6
    533880     16583.7
    533920     16584.6
    533960     16584.5
    534000     16585.5
    534040     16587.7
    534080     16590.6
    534120       16589
    534160       16590
    534200     16595.2
    534240     16595.9
    534280     16597.6
    534320     16595.4
    534360     16600.1
    534400     16598.9
    534440       16599
    534480     16600.3
    534520     16604.3
    534560       16603
    534600     16605.7
    534640     16608.7
    534680     16608.7
    534720     16609.6
    534760     16609.5
    534800     16610.7
    534840     16612.8
    534880     16615.7
    534920     16614.1
    534960       16615
    535000     16620.4
    535040     16620.8
    535080     16622.6
    535120     16620.5
    535160     16625.2
    535200     16623.9
    535240     16624.1
    535280     16625.4
    535320     16629.4
    535360       16628
    535400     16630.9
    535440     16633.7
    535480     16633.9
    535520     16634.7
    535560     16634.5
    535600     16635.8
    535640     16637.9
    535680     16640.7
    535720     16639.2
    535760     16640.2
    535800     16645.4
    535840     16645.9
    535880     16647.7
    535920     16645.6
    535960     16650.2
    536000     16648.9
    536040       16649
    536080     16650.3
    536120     16654.4
    536160       16653
    536200     16655.9
    536240     16658.8
    536280       16659
    536320     16659.9
    536360     16659.6
    536400     16660.9
    536440     16662.8
    536480     16665.8
    536520     16664.5
    536560     16665.2
    536600     16670.5
    536640       16671
    536680     16672.8
    536720     16670.6
    536760     16675.2
    536800       16674
    536840     16674.1
    536880     16675.3
    536920     16679.5
    536960     16678.1
    537000       16681
    537040     16683.6
    537080       16684
    537120     16684.9
    537160     16684.6
    537200     16685.8
    537240     16687.8
    537280     16690.8
    537320     16689.4
    537360     16690.3
    537400     16695.4
    537440       16696
    537480     16697.8
    537520     16695.6
    537560     16700.3
    537600       16699
    537640     16699.2
    537680     16700.4
    537720     16704.6
    537760     16703.1
    537800     16706.1
    537840     16708.6
    537880       16709
    537920     16709.9
    537960     16709.6
    538000     16710.9
    538040     16712.8
    538080     16715.8
    538120     16714.4
    538160     16715.4
    538200     16720.5
    538240     16721.2
    538280     16722.8
    538320     16720.7
    538360     16725.4
    538400       16724
    538440     16724.3
    538480     16725.4
    538520     16729.5
    538560     16728.1
    538600     16731.1
    538640     16733.5
    538680       16734
    538720       16735
    538760     16734.7
    538800     16735.8
    538840     16737.7
    538880     16740.8
    538920     16739.4
    538960     16740.3
    539000     16745.4
    539040     16746.3
    539080     16747.8
    539120     16745.8
    539160     16750.5
    539200       16749
    539240     16749.2
    539280     16750.5
    539320     16754.5
    539360       16753
    539400     16756.1
    539440     16758.5
    539480     16759.2
    539520     16759.9
    539560     16759.6
    539600     16760.9
    539640     16762.7
    539680     16765.7
    539720     16764.4
    539760     16765.4
    539800     16770.4
    539840     16771.1
    539880     16772.9
    539920     16770.7
    539960     16775.5
    540000     16773.9
    540040     16774.2
    540080     16775.4
    540120     16779.4
    540160     16777.9
    540200     16780.9
    540240     16783.5
    540280     16784.2
    540320     16784.9
    540360     16784.6
    540400     16785.8
    540440     16787.6
    540480     16790.6
    540520     16789.5
    540560     16790.3
    540600     16795.4
    540640       16796
    540680     16797.8
    540720     16795.7
    540760     16800.5
    540800     16798.8
    540840     16799.1
    540880     16800.4
    540920     16804.3
    540960     16802.8
    541000     16805.9
    541040     16808.5
    541080       16809
    541120     16809.7
    541160     16809.5
    541200     16810.7
    541240     16812.6
    541280     16815.6
    541320     16814.4
    541360     16815.2
    541400     16820.3
    541440     16820.9
    541480     16822.6
    541520     16820.6
    541560     16825.4
    541600     16823.7
    541640     16823.9
    541680     16825.2
    541720     16829.3
    541760     16827.8
    541800       16831
    541840     16833.4
    541880     16833.8
    541920     16834.5
    541960     16834.4
    542000     16835.6
    542040     16837.5
    542080     16840.4
    542120     16839.2
    542160       16840
    542200     16845.2
    542240     16845.8
    542280     16847.5
    542320     16845.5
    542360     16850.3
    542400     16848.6
    542440     16848.8
    542480     16850.2
    542520     16854.1
    542560     16852.7
    542600     16855.8
    542640     16858.3
    542680     16858.7
    542720     16859.4
    542760     16859.2
    542800     16860.5
    542840     16862.5
    542880     16865.3
    542920       16864
    542960     16864.9
    543000     16870.1
    543040     16870.7
    543080     16872.3
    543120     16870.4
    543160     16875.3
    543200     16873.6
    543240     16873.7
    543280     16875.1
    543320       16879
    543360     16877.6
    543400     16880.7
    543440     16883.3
    543480     16883.8
    543520     16884.3
    543560     16884.1
    543600     16885.3
    543640     16887.4
    543680     16889.9
    543720     16888.8
    543760     16889.8
    543800       16895
    543840     16895.5
    543880     16897.2
    543920     16895.3
    543960     16900.1
    544000     16898.4
    544040     16898.6
    544080       16900
    544120     16903.8
    544160     16902.4
    544200     16905.5
    544240     16908.2
    544280     16908.6
    544320     16909.1
    544360     16908.9
    544400     16910.2
    544440     16912.3
    544480     16914.8
    544520     16913.7
    544560     16914.7
    544600     16919.8
    544640     16920.4
    544680     16922.1
    544720     16920.1
    544760       16925
    544800     16923.3
    544840     16923.5
    544880     16924.8
    544920     16928.7
    544960     16927.3
    545000     16930.6
    545040       16933
    545080     16933.4
    545120     16933.9
    545160     16933.9
    545200     16935.1
    545240     16937.3
    545280     16939.8
    545320     16938.7
    545360     16939.6
    545400     16944.7
    545440     16945.3
    545480       16947
    545520     16945.1
    545560     16949.9
    545600     16948.2
    545640     16948.5
    545680     16949.6
    545720     16953.6
    545760     16952.1
    545800     16955.5
    545840     16957.8
    545880     16958.3
    545920     16958.8
    545960     16958.8
    546000       16960
    546040       16962
    546080     16964.8
    546120     16963.5
    546160     16964.5
    546200     16969.5
    546240     16970.1
    546280       16972
    546320       16970
    546360     16974.8
    546400     16973.1
    546440     16973.4
    546480     16974.6
    546520     16978.5
    546560     16976.9
    546600     16980.4
    546640     16982.7
    546680     16983.1
    546720     16983.6
    546760     16983.7
    546800     16984.9
    546840     16986.8
    546880     16989.6
    546920     16988.5
    546960     16989.3
    547000     16994.4
    547040       16995
    547080       16997
    547120     16994.9
    547160     16999.7
    547200     16998.1
    547240     16998.4
    547280     16999.5
    547320     17003.4
    547360     17001.9
    547400     17005.3
    547440     17007.7
    547480       17008
    547520     17008.6
    547560     17008.9
    547600     17009.8
    547640     17011.8
    547680     17014.5
    547720     17013.5
    547760     17014.2
    547800     17019.4
    547840     17019.9
    547880     17021.8
    547920       17020
    547960     17024.6
    548000       17023
    548040     17023.4
    548080     17024.5
    548120     17028.3
    548160     17026.8
    548200     17030.2
    548240     17032.7
    548280     17032.9
    548320     17033.5
    548360     17033.8
    548400     17034.8
    548440     17036.6
    548480     17039.4
    548520     17038.3
    548560     17039.2
    548600     17044.3
    548640     17044.7
    548680     17046.6
    548720     17044.9
    548760     17049.4
    548800     17047.8
    548840     17048.2
    548880     17049.3
    548920     17053.2
    548960     17051.7
    549000       17055
    549040     17057.5
    549080     17057.8
    549120     17058.4
    549160     17058.6
    549200     17059.7
    549240     17061.4
    549280     17064.1
    549320     17063.2
    549360       17064
    549400     17069.1
    549440     17069.5
    549480     17071.4
    549520     17069.7
    549560     17074.2
    549600     17072.7
    549640     17072.9
    549680       17074
    549720       17078
    549760     17076.4
    549800     17079.7
    549840     17082.3
    549880     17082.5
    549920     17083.3
    549960     17083.4
    550000     17084.4
    550040     17086.2
    550080       17089
    550120       17088
    550160     17088.8
    550200     17093.8
    550240     17094.4
    550280     17096.3
    550320     17094.6
    550360       17099
    550400     17097.5
    550440     17097.8
    550480     17098.9
    550520     17102.8
    550560     17101.2
    550600     17104.6
    550640     17107.1
    550680     17107.3
    550720     17108.1
    550760     17108.2
    550800     17109.2
    550840     17111.1
    550880     17113.8
    550920     17112.9
    550960     17113.6
    551000     17118.7
    551040     17119.2
    551080       17121
    551120     17119.4
    551160     17123.7
    551200     17122.4
    551240     17122.6
    551280     17123.8
    551320     17127.7
    551360     17126.1
    551400     17129.7
    551440     17131.9
    551480     17132.1
    551520     17133.1
    551560     17133.1
    551600       17134
    551640     17135.9
    551680     17138.6
    551720     17137.9
    551760     17138.5
    551800     17143.5
    551840       17144
    551880     17145.8
    551920     17144.3
    551960     17148.6
    552000     17147.2
    552040     17147.5
    552080     17148.8
    552120     17152.5
    552160     17150.9
    552200     17154.6
    552240     17156.8
    552280     17156.9
    552320     17157.9
    552360     17157.9
    552400     17158.7
    552440     17160.7
    552480     17163.4
    552520     17162.6
    552560     17163.3
    552600     17168.2
    552640     17168.9
    552680     17170.6
    552720       17169
    552760     17173.5
    552800     17172.1
    552840     17172.4
    552880     17173.7
    552920     17177.2
    552960     17175.8
    553000     17179.4
    553040     17181.6
    553080     17181.6
    553120     17182.7
    553160     17182.8
    553200     17183.5
    553240     17185.5
    553280     17188.2
    553320     17187.4
    553360     17188.2
    553400     17193.1
    553440     17193.7
    553480     17195.5
    553520     17193.9
    553560     17198.3
    553600     17196.9
    553640     17197.3
    553680     17198.5
    553720     17202.1
    553760     17200.5
    553800     17204.3
    553840     17206.2
    553880     17206.4
    553920     17207.6
    553960     17207.5
    554000     17208.3
    554040     17210.4
    554080       17213
    554120     17212.3
    554160     17213.1
    554200       17218
    554240     17218.6
    554280     17220.2
    554320     17218.8
    554360     17223.2
    554400     17221.7
    554440     17222.2
    554480     17223.5
    554520       17227
    554560     17225.5
    554600       17229
    554640     17231.2
    554680     17231.3
    554720     17232.5
    554760     17232.4
    554800     17233.1
    554840     17235.3
    554880       17238
    554920     17237.2
    554960     17237.9
    555000       17243
    555040     17243.5
    555080       17245
    555120     17243.6
    555160     17248.1
    555200     17246.5
    555240     17247.1
    555280     17248.3
    555320     17251.9
    555360     17250.2
    555400     17253.8
    555440       17256
    555480     17256.1
    555520     17257.3
    555560     17257.1
    555600     17258.1
    555640     17260.2
    555680     17262.9
    555720     17262.1
    555760     17262.9
    555800     17267.8
    555840     17268.4
    555880     17269.9
    555920     17268.3
    555960       17273
    556000     17271.5
    556040     17271.9
    556080     17273.2
    556120     17276.9
    556160       17275
    556200     17278.7
    556240     17280.9
    556280     17280.8
    556320     17282.2
    556360     17281.9
    556400     17282.9
    556440       17285
    556480     17287.6
    556520     17286.8
    556560     17287.7
    556600     17292.7
    556640     17293.2
    556680     17294.7
    556720     17293.1
    556760     17297.8
    556800     17296.2
    556840     17296.7
    556880     17297.9
    556920     17301.7
    556960     17299.8
    557000     17303.7
    557040     17305.7
    557080     17305.9
    557120     17307.2
    557160     17306.7
    557200     17307.7
    557240     17309.9
    557280     17312.4
    557320     17311.7
    557360     17312.5
    557400     17317.6
    557440     17318.1
    557480     17319.5
    557520       17318
    557560     17322.6
    557600     17321.2
    557640     17321.7
    557680     17322.9
    557720     17326.5
    557760     17324.7
    557800     17328.5
    557840     17330.5
    557880     17330.8
    557920       17332
    557960     17331.5
    558000     17332.6
    558040     17334.8
    558080     17337.3
    558120     17336.4
    558160     17337.4
    558200     17342.5
    558240       17343
    558280     17344.4
    558320     17342.9
    558360     17347.5
    558400       17346
    558440     17346.6
    558480     17347.8
    558520     17351.4
    558560     17349.6
    558600     17353.2
    558640     17355.3
    558680     17355.6
    558720     17356.8
    558760     17356.5
    558800     17357.4
    558840     17359.6
    558880     17362.1
    558920     17361.2
    558960     17362.3
    559000     17367.5
    559040     17367.8
    559080     17369.4
    559120     17367.8
    559160     17372.5
    559200     17370.9
    559240     17371.6
    559280     17372.8
    559320     17376.3
    559360     17374.5
    559400     17378.1
    559440     17380.3
    559480     17380.5
    559520     17381.7
    559560     17381.4
    559600     17382.2
    559640     17384.5
    559680     17386.9
    559720     17386.1
    559760     17387.2
    559800     17392.4
    559840     17392.7
    559880     17394.2
    559920     17392.9
    559960     17397.5
    560000     17395.8
    560040     17396.5
    560080     17397.8
    560120     17401.2
    560160     17399.4
    560200     17402.9
    560240     17405.1
    560280     17405.4
    560320     17406.5
    560360     17406.2
    560400     17407.1
    560440     17409.2
    560480     17411.9
    560520     17411.2
    560560     17412.1
    560600     17417.3
    560640     17417.5
    560680     17419.2
    560720     17417.8
    560760     17422.4
    560800     17420.7
    560840     17421.4
    560880     17422.7
    560920     17426.1
    560960     17424.4
    561000     17427.9
    561040     17430.1
    561080     17430.3
    561120     17431.4
    561160     17431.2
    561200       17432
    561240     17434.2
    561280     17436.8
    561320     17436.1
    561360       17437
    561400     17442.3
    561440     17442.5
    561480     17444.1
    561520     17442.8
    561560     17447.2
    561600     17445.6
    561640     17446.4
    561680     17447.6
    561720     17451.1
    561760     17449.4
    561800     17452.7
    561840     17455.1
    561880     17455.2
    561920     17456.3
    561960     17456.2
    562000     17456.8
    562040     17459.2
    562080     17461.8
    562120     17461.2
    562160     17461.9
    562200     17467.2
    562240     17467.4
    562280       17469
    562320     17467.7
    562360       17472
    562400     17470.6
    562440     17471.3
    562480     17472.5
    562520     17475.9
    562560     17474.3
    562600     17477.5
    562640       17480
    562680     17480.1
    562720     17481.1
    562760     17481.1
    562800     17481.8
    562840       17484
    562880     17486.7
    562920     17485.9
    562960     17486.9
    563000       17492
    563040     17492.2
    563080     17493.9
    563120     17492.5
    563160     17496.8
    563200     17495.5
    563240     17496.2
    563280     17497.6
    563320     17500.8
    563360     17499.4
    563400     17502.4
    563440     17504.9
    563480       17505
    563520       17506
    563560       17506
    563600     17506.7
    563640     17508.9
    563680     17511.7
    563720     17510.7
    563760     17511.7
    563800     17516.9
    563840     17517.2
    563880     17518.8
    563920     17517.4
    563960     17521.6
    564000     17520.4
    564040     17521.1
    564080     17522.5
    564120     17525.6
    564160     17524.2
    564200     17527.3
    564240     17529.9
    564280     17529.9
    564320       17531
    564360     17530.9
    564400     17531.7
    564440     17533.8
    564480     17536.6
    564520     17535.7
    564560     17536.6
    564600     17541.8
    564640     17542.1
    564680     17543.7
    564720     17542.3
    564760     17546.5
    564800     17545.3
    564840     17545.9
    564880     17547.3
    564920     17550.5
    564960     17549.1
    565000     17552.2
    565040     17554.8
    565080     17554.7
    565120     17556.1
    565160       17556
    565200     17556.6
    565240     17558.7
    565280     17561.5
    565320     17560.6
    565360     17561.6
    565400     17566.8
    565440     17567.1
    565480     17568.6
    565520     17567.2
    565560     17571.5
    565600     17570.1
    565640     17570.9
    565680     17572.1
    565720     17575.5
    565760     17573.9
    565800     17577.2
    565840     17579.6
    565880     17579.6
    565920     17581.1
    565960     17580.8
    566000     17581.5
    566040     17583.6
    566080     17586.4
    566120     17585.4
    566160     17586.5
    566200     17591.6
    566240       17592
    566280     17593.5
    566320     17592.3
    566360     17596.3
    566400       17595
    566440     17595.8
    566480       17597
    566520     17600.3
    566560     17598.9
    566600     17602.1
    566640     17604.5
    566680     17604.5
    566720       17606
    566760     17605.6
    566800     17606.3
    566840     17608.5
    566880     17611.1
    566920     17610.4
    566960     17611.4
    567000     17616.4
    567040     17616.7
    567080     17618.2
    567120       17617
    567160     17621.3
    567200     17619.8
    567240     17620.7
    567280       17622
    567320     17625.3
    567360     17623.8
    567400     17626.9
    567440     17629.4
    567480     17629.3
    567520       17631
    567560     17630.3
    567600     17631.1
    567640     17633.4
    567680       17636
    567720     17635.3
    567760     17636.2
    567800     17641.3
    567840     17641.7
    567880     17643.1
    567920     17641.9
    567960     17646.2
    568000     17644.7
    568040     17645.8
    568080     17646.9
    568120     17650.3
    568160     17648.7
    568200     17651.8
    568240     17654.3
    568280     17654.2
    568320     17655.9
    568360     17655.4
    568400     17656.1
    568440     17658.3
    568480       17661
    568520     17660.3
    568560     17661.1
    568600     17666.3
    568640     17666.7
    568680     17668.1
    568720     17666.9
    568760     17671.2
    568800     17669.7
    568840     17670.8
    568880     17671.8
    568920     17675.3
    568960     17673.7
    569000     17676.9
    569040     17679.4
    569080     17679.2
    569120       17681
    569160     17680.4
    569200     17681.1
    569240     17683.4
    569280       17686
    569320     17685.2
    569360     17686.1
    569400     17691.3
    569440     17691.7
    569480     17693.2
    569520     17691.9
    569560     17696.2
    569600     17694.7
    569640     17695.7
    569680     17696.7
    569720     17700.3
    569760     17698.7
    569800     17701.8
    569840     17704.4
    569880     17704.2
    569920     17705.9
    569960     17705.3
    570000       17706
    570040     17708.2
    570080     17710.8
    570120       17710
    570160     17710.9
    570200     17716.3
    570240     17716.6
    570280       17718
    570320       17717
    570360     17721.1
    570400     17719.6
    570440     17720.6
    570480     17721.7
    570520     17725.2
    570560     17723.7
    570600     17726.7
    570640     17729.5
    570680     17729.1
    570720     17730.8
    570760     17730.2
    570800     17730.8
    570840       17733
    570880     17735.9
    570920     17734.9
    570960     17735.8
    571000     17741.2
    571040     17741.6
    571080     17743.1
    571120     17741.7
    571160     17745.9
    571200     17744.6
    571240     17745.5
    571280     17746.5
    571320     17750.2
    571360     17748.7
    571400     17751.6
    571440     17754.4
    571480       17754
    571520     17755.7
    571560     17755.2
    571600     17755.8
    571640     17757.9
    571680     17760.9
    571720     17759.9
    571760     17760.7
    571800     17766.2
    571840     17766.6
    571880       17768
    571920     17766.8
    571960     17770.9
    572000     17769.5
    572040     17770.5
    572080     17771.4
    572120     17775.2
    572160     17773.7
    572200     17776.6
    572240     17779.3
    572280     17778.9
    572320     17780.7
    572360     17780.2
    572400     17780.8
    572440     17782.9
    572480     17785.8
    572520     17784.8
    572560     17785.5
    572600     17791.1
    572640     17791.5
    572680       17793
    572720     17791.5
    572760     17795.8
    572800     17794.4
    572840     17795.5
    572880     17796.3
    572920     17800.1
    572960     17798.5
    573000     17801.7
    573040     17804.3
    573080     17803.9
    573120     17805.7
    573160     17805.2
    573200     17805.8
    573240     17807.9
    573280     17810.8
    573320     17809.8
    573360     17810.6
    573400     17816.1
    573440     17816.5
    573480       17818
    573520     17816.5
    573560     17820.9
    573600     17819.5
    573640     17820.4
    573680     17821.2
    573720     17825.1
    573760     17823.5
    573800     17826.7
    573840     17829.3
    573880     17828.9
    573920     17830.8
    573960     17830.3
    574000     17830.7
    574040     17832.8
    574080     17835.8
    574120       17835
    574160     17835.7
    574200     17841.1
    574240     17841.5
    574280       17843
    574320     17841.5
    574360     17845.9
    574400     17844.5
    574440     17845.4
    574480     17846.3
    574520     17850.1
    574560     17848.4
    574600     17851.7
    574640     17854.4
    574680     17853.8
    574720     17855.7
    574760     17855.3
    574800     17855.7
    574840     17857.7
    574880     17860.7
    574920     17859.9
    574960     17860.7
    575000     17865.9
    575040     17866.6
    575080     17868.1
    575120     17866.6
    575160     17870.8
    575200     17869.5
    575240     17870.4
    575280     17871.4
    575320       17875
    575360     17873.5
    575400     17876.7
    575440     17879.4
    575480     17878.8
    575520     17880.6
    575560     17880.3
    575600     17880.8
    575640     17882.6
    575680     17885.7
    575720     17884.9
    575760     17885.8
    575800       17891
    575840     17891.6
    575880     17893.1
    575920     17891.7
    575960     17895.8
    576000     17894.6
    576040     17895.5
    576080     17896.3
    576120       17900
    576160     17898.5
    576200     17901.7
    576240     17904.6
    576280     17903.9
    576320     17905.6
    576360     17905.3
    576400     17905.8
    576440     17907.7
    576480     17910.7
    576520     17909.8
    576560     17910.8
    576600       17916
    576640     17916.6
    576680     17918.1
    576720     17916.7
    576760     17920.8
    576800     17919.5
    576840     17920.5
    576880     17921.3
    576920     17925.1
    576960     17923.6
    577000     17926.6
    577040     17929.7
    577080     17928.9
    577120     17930.6
    577160     17930.3
    577200     17930.8
    577240     17932.8
    577280     17935.7
    577320     17934.8
    577360     17935.8
    577400     17941.1
    577440     17941.6
    577480     17943.2
    577520     17941.8
    577560     17945.8
    577600     17944.4
    577640     17945.5
    577680     17946.4
    577720     17950.1
    577760     17948.6
    577800     17951.6
    577840     17954.7
    577880     17953.9
    577920     17955.7
    577960     17955.3
    578000     17955.9
    578040     17957.8
    578080     17960.8
    578120     17959.8
    578160     17960.8
    578200     17966.1
    578240     17966.6
    578280     17968.1
    578320     17966.8
    578360     17970.9
    578400     17969.6
    578440     17970.4
    578480     17971.4
    578520     17975.2
    578560     17973.6
    578600     17976.6
    578640     17979.7
    578680       17979
    578720     17980.6
    578760     17980.5
    578800     17980.9
    578840     17982.9
    578880     17985.8
    578920     17984.8
    578960     17985.8
    579000     17991.2
    579040     17991.7
    579080     17993.1
    579120     17991.8
    579160     17995.9
    579200     17994.5
    579240     17995.6
    579280     17996.5
    579320     18000.2
    579360     17998.6
    579400     18001.7
    579440     18004.8
    579480     18004.1
    579520     18005.8
    579560     18005.4
    579600     18005.9
    579640     18007.9
    579680     18010.9
    579720     18009.9
    579760       18011
    579800     18016.2
    579840     18016.7
    579880     18018.2
    579920     18016.9
    579960       18021
    580000     18019.7
    580040     18020.7
    580080     18021.4
    580120     18025.4
    580160     18023.9
    580200     18026.8
    580240       18030
    580280     18029.1
    580320     18030.9
    580360     18030.6
    580400     18031.1
    580440       18033
    580480       18036
    580520       18035
    580560       18036
    580600     18041.2
    580640     18041.7
    580680     18043.3
    580720       18042
    580760     18046.1
    580800     18044.9
    580840     18045.8
    580880     18046.5
    580920     18050.6
    580960     18049.1
    581000     18051.8
    581040     18055.1
    581080     18054.2
    581120       18056
    581160     18055.6
    581200     18056.1
    581240       18058
    581280       18061
    581320     18060.1
    581360     18060.9
    581400     18066.3
    581440     18066.7
    581480     18068.4
    581520       18067
    581560     18071.2
    581600     18069.8
    581640     18070.9
    581680     18071.5
    581720     18075.5
    581760     18074.2
    581800       18077
    581840     18080.3
    581880     18079.2
    581920     18081.1
    581960     18080.8
    582000       18081
    582040     18083.2
    582080     18086.2
    582120     18085.2
    582160       18086
    582200     18091.5
    582240     18091.7
    582280     18093.5
    582320     18092.2
    582360     18096.3
    582400     18094.8
    582440     18096.1
    582480     18096.6
    582520     18100.6
    582560     18099.3
    582600     18102.2
    582640     18105.4
    582680     18104.3
    582720     18106.2
    582760     18105.9
    582800     18105.9
    582840     18108.2
    582880     18111.2
    582920     18110.4
    582960       18111
    583000     18116.5
    583040     18116.8
    583080     18118.4
    583120     18117.3
    583160     18121.3
    583200     18119.9
    583240     18120.9
    583280     18121.6
    583320     18125.6
    583360     18124.2
    583400       18127
    583440     18130.5
    583480     18129.4
    583520     18131.2
    583560     18130.9
    583600     18130.9
    583640     18133.3
    583680     18136.3
    583720     18135.5
    583760     18136.2
    583800     18141.5
    583840     18141.9
    583880     18143.4
    583920     18142.3
    583960     18146.5
    584000     18144.9
    584040     18146.1
    584080     18146.7
    584120     18150.8
    584160     18149.2
    584200     18152.1
    584240     18155.5
    584280     18154.6
    584320     18156.3
    584360     18156.1
    584400       18156
    584440     18158.2
    584480     18161.4
    584520     18160.7
    584560     18161.1
    584600     18166.7
    584640       18167
    584680     18168.5
    584720     18167.3
    584760     18171.7
    584800       18170
    584840     18171.2
    584880     18171.9
    584920       18176
    584960     18174.3
    585000     18177.4
    585040     18180.6
    585080     18179.6
    585120     18181.2
    585160     18181.3
    585200     18181.1
    585240     18183.3
    585280     18186.6
    585320       18186
    585360     18186.3
    585400     18191.8
    585440     18192.1
    585480     18193.5
    585520     18192.3
    585560     18196.7
    585600     18195.1
    585640     18196.3
    585680       18197
    585720     18201.2
    585760     18199.5
    585800     18202.4
    585840     18205.8
    585880     18204.6
    585920     18206.4
    585960     18206.3
    586000     18206.2
    586040     18208.4
    586080     18211.8
    586120     18211.1
    586160     18211.6
    586200     18216.9
    586240     18217.2
    586280     18218.7
    586320     18217.5
    586360     18221.9
    586400     18220.3
    586440     18221.3
    586480     18222.2
    586520     18226.4
    586560     18224.4
    586600     18227.5
    586640     18230.8
    586680     18229.7
    586720     18231.6
    586760     18231.5
    586800     18231.4
    586840     18233.5
    586880       18237
    586920     18236.2
    586960     18236.7
    587000       18242
    587040     18242.3
    587080     18243.6
    587120     18242.7
    587160       18247
    587200     18245.4
    587240     18246.5
    587280     18247.2
    587320     18251.6
    587360     18249.7
    587400     18252.7
    587440     18255.9
    587480     18254.9
    587520     18256.6
    587560     18256.6
    587600     18256.6
    587640     18258.7
    587680     18262.1
    587720     18261.3
    587760     18261.8
    587800     18267.2
    587840     18267.4
    587880     18268.8
    587920     18267.7
    587960       18272
    588000     18270.4
    588040     18271.6
    588080     18272.3
    588120     18276.6
    588160     18274.8
    588200     18277.9
    588240     18280.9
    588280     18279.9
    588320     18281.7
    588360     18281.7
    588400     18281.7
    588440     18283.8
    588480     18287.2
    588520     18286.3
    588560     18286.9
    588600     18292.3
    588640     18292.5
    588680     18293.9
    588720     18292.8
    588760     18297.1
    588800     18295.6
    588840     18296.8
    588880     18297.3
    588920     18301.7
    588960     18299.8
    589000     18302.9
    589040       18306
    589080     18305.1
    589120     18306.8
    589160     18306.8
    589200     18306.8
    589240       18309
    589280     18312.2
    589320     18311.5
    589360     18311.9
    589400     18317.4
    589440     18317.6
    589480     18319.1
    589520       18318
    589560     18322.3
    589600     18320.8
    589640     18321.8
    589680     18322.5
    589720     18326.7
    589760     18324.9
    589800       18328
    589840     18331.1
    589880     18330.1
    589920     18331.9
    589960     18331.7
    590000       18332
    590040     18334.1
    590080     18337.1
    590120     18336.6
    590160       18337
    590200     18342.4
    590240     18342.7
    590280     18344.2
    590320     18343.1
    590360     18347.2
    590400     18345.8
    590440     18346.8
    590480     18347.4
    590520     18351.8
    590560     18349.9
    590600     18353.1
    590640     18356.2
    590680     18355.3
    590720     18356.9
    590760     18356.8
    590800     18357.1
    590840     18359.1
    590880     18362.1
    590920     18361.6
    590960     18362.1
    591000     18367.4
    591040     18367.9
    591080     18369.4
    591120     18368.2
    591160     18372.3
    591200       18371
    591240       18372
    591280     18372.6
    591320     18376.9
    591360     18374.9
    591400     18378.3
    591440     18381.2
    591480     18380.3
    591520       18382
    591560     18381.7
    591600     18382.1
    591640     18384.1
    591680     18387.1
    591720     18386.6
    591760     18387.2
    591800     18392.4
    591840     18392.9
    591880     18394.5
    591920     18393.4
    591960     18397.4
    592000     18396.2
    592040     18396.9
    592080     18397.6
    592120       18402
    592160     18399.9
    592200     18403.3
    592240     18406.1
    592280     18405.3
    592320     18407.1
    592360     18406.8
    592400     18407.2
    592440     18409.3
    592480       18412
    592520     18411.6
    592560     18412.3
    592600     18417.5
    592640     18418.1
    592680     18419.6
    592720     18418.5
    592760     18422.6
    592800     18421.3
    592840       18422
    592880     18422.8
    592920     18427.1
    592960     18424.9
    593000     18428.3
    593040       18431
    593080     18430.3
    593120     18432.3
    593160       18432
    593200     18432.2
    593240     18434.4
    593280       18437
    593320     18436.8
    593360     18437.3
    593400     18442.6
    593440     18443.3
    593480     18444.8
    593520     18443.5
    593560     18447.9
    593600     18446.3
    593640       18447
    593680     18447.9
    593720     18452.1
    593760     18449.9
    593800     18453.4
    593840     18456.1
    593880     18455.5
    593920     18457.4
    593960       18457
    594000     18457.4
    594040     18459.5
    594080       18462
    594120     18461.9
    594160     18462.2
    594200     18467.7
    594240     18468.4
    594280       18470
    594320     18468.5
    594360       18473
    594400     18471.3
    594440       18472
    594480     18472.8
    594520     18477.2
    594560       18475
    594600     18478.3
    594640     18481.1
    594680     18480.7
    594720     18482.5
    594760       18482
    594800     18482.2
    594840     18484.6
    594880       18487
    594920     18486.9
    594960     18487.2
    595000     18492.8
    595040     18493.5
    595080       18495
    595120     18493.6
    595160       18498
    595200     18496.3
    595240       18497
    595280     18497.8
    595320     18502.3
    595360     18500.1
    595400     18503.3
    595440     18505.9
    595480     18505.7
    595520     18507.6
    595560       18507
    595600     18507.3
    595640     18509.5
    595680     18512.1
    595720     18511.8
    595760     18512.2
    595800     18517.7
    595840     18518.5
    595880       18520
    595920     18518.5
    595960       18523
    596000     18521.4
    596040     18522.1
    596080     18522.8
    596120     18527.3
    596160     18525.1
    596200     18528.4
    596240       18531
    596280     18530.7
    596320     18532.8
    596360     18531.9
    596400     18532.4
    596440     18534.4
    596480     18537.3
    596520       18537
    596560     18537.2
    596600     18542.7
    596640     18543.7
    596680       18545
    596720     18543.6
    596760     18548.1
    596800     18546.6
    596840     18547.1
    596880     18547.9
    596920     18552.5
    596960     18550.2
    597000     18553.4
    597040     18556.2
    597080     18555.7
    597120     18557.9
    597160       18557
    597200     18557.5
    597240     18559.4
    597280     18562.4
    597320     18561.9
    597360     18562.1
    597400     18567.8
    597440     18568.7
    597480       18570
    597520     18568.5
    597560     18573.2
    597600     18571.7
    597640       18572
    597680     18572.9
    597720     18577.4
    597760     18575.3
    597800     18578.4
    597840       18581
    597880     18580.6
    597920     18582.7
    597960     18581.8
    598000     18582.5
    598040     18584.5
    598080     18587.4
    598120       18587
    598160       18587
    598200     18592.8
    598240     18593.8
    598280       18595
    598320     18593.4
    598360     18598.3
    598400     18596.4
    598440     18596.9
    598480     18597.9
    598520     18602.5
    598560     18600.2
    598600     18603.3
    598640       18606
    598680     18605.6
    598720     18607.6
    598760     18606.7
    598800     18607.4
    598840     18609.5
    598880     18612.6
    598920       18612
    598960       18612
    599000     18617.6
    599040     18618.8
    599080       18620
    599120     18618.4
    599160     18623.4
    599200     18621.5
    599240     18622.1
    599280     18622.9
    599320     18627.4
    599360     18625.2
    599400     18628.4
    599440     18631.1
    599480     18630.7
    599520     18632.6
    599560     18631.6
    599600     18632.4
    599640     18634.4
    599680     18637.6
    599720       18637
    599760     18636.9
    599800     18642.6
    599840     18643.9
    599880       18645
    599920     18643.6
    599960     18648.4
    600000     18646.4
    600040       18647
    600080     18647.9
    600120     18652.3
    600160     18649.9
    600200     18653.2
    600240     18655.9
    600280     18655.5
    600320     18657.7
    600360     18656.4
    600400     18657.4
    600440     18659.3
    600480     18662.6
    600520     18662.1
    600560     18661.8
    600600     18667.7
    600640     18668.9
    600680       18670
    600720     18668.5
    600760     18673.4
    600800     18671.1
    600840     18672.1
    600880     18672.9
    600920     18677.3
    600960     18675.1
    601000       18678
    601040     18680.8
    601080     18680.4
    601120     18682.6
    601160     18681.3
    601200     18682.4
    601240     18684.4
    601280     18687.7
    601320     18686.9
    601360     18686.7
    601400     18692.6
    601440     18693.9
    601480     18694.9
    601520     18693.5
    601560     18698.2
    601600     18695.9
    601640       18697
    601680     18697.8
    601720     18702.2
    601760       18700
    601800       18703
    601840     18705.7
    601880     18705.3
    601920     18707.5
    601960     18706.4
    602000     18707.4
    602040     18709.4
    602080     18712.6
    602120     18711.9
    602160     18711.7
    602200     18717.7
    602240     18718.8
    602280     18719.7
    602320     18718.3
    602360     18723.2
    602400     18720.8
    602440     18721.9
    602480     18722.7
    602520     18727.1
    602560     18724.8
    602600     18727.8
    602640     18730.6
    602680     18730.1
    602720     18732.3
    602760     18731.3
    602800     18732.2
    602840     18734.2
    602880     18737.5
    602920     18736.9
    602960     18736.5
    603000     18742.6
    603040     18743.7
    603080     18744.7
    603120     18743.3
    603160     18748.1
    603200     18745.9
    603240     18746.8
    603280     18747.6
    603320     18752.1
    603360     18749.6
    603400     18752.7
    603440     18755.4
    603480       18755
    603520     18757.2
    603560     18756.2
    603600     18757.1
    603640     18759.1
    603680     18762.5
    603720     18761.8
    603760     18761.4
    603800     18767.6
    603840     18768.5
    603880     18769.5
    603920       18768
    603960     18773.1
    604000     18770.6
    604040     18771.6
    604080     18772.6
    604120     18776.7
    604160     18774.5
    604200     18777.5
    604240     18780.4
    604280     18779.7
    604320     18782.1
    604360     18781.1
    604400     18781.8
    604440       18784
    604480     18787.2
    604520     18786.8
    604560     18786.2
    604600     18792.5
    604640     18793.5
    604680     18794.4
    604720     18792.9
    604760       18798
    604800     18795.4
    604840     18796.5
    604880     18797.5
    604920     18801.6
    604960     18799.4
    605000     18802.4
    605040     18805.3
    605080     18804.6
    605120     18806.8
    605160       18806
    605200     18806.5
    605240     18808.8
    605280       18812
    605320     18811.5
    605360     18811.2
    605400     18817.3
    605440     18818.3
    605480     18819.3
    605520     18817.7
    605560       18823
    605600     18820.3
    605640     18821.3
    605680     18822.4
    605720     18826.6
    605760     18824.3
    605800     18827.3
    605840     18830.3
    605880     18829.5
    605920     18831.6
    605960     18830.9
    606000     18831.4
    606040     18833.6
    606080       18837
    606120     18836.3
    606160     18835.9
    606200     18842.2
    606240     18843.1
    606280     18844.1
    606320     18842.4
    606360     18847.9
    606400     18845.2
    606440     18846.1
    606480     18847.2
    606520     18851.4
    606560     18849.2
    606600     18852.1
    606640     18855.1
    606680     18854.2
    606720     18856.3
    606760     18855.7
    606800     18856.4
    606840     18858.3
    606880     18861.9
    606920     18861.2
    606960     18860.8
    607000     18867.1
    607040       18868
    607080       18869
    607120     18867.3
    607160     18872.9
    607200     18870.1
    607240     18870.9
    607280     18872.2
    607320     18876.2
    607360     18874.2
    607400       18877
    607440       18880
    607480     18879.2
    607520     18881.1
    607560     18880.7
    607600     18881.3
    607640     18883.3
    607680     18886.8
    607720     18886.1
    607760     18885.8
    607800       18892
    607840       18893
    607880     18893.9
    607920     18892.4
    607960     18897.9
    608000     18895.1
    608040     18895.7
    608080     18897.2
    608120     18901.1
    608160     18899.1
    608200     18901.9
    608240     18904.9
    608280     18904.1
    608320     18905.9
    608360     18905.5
    608400     18906.1
    608440     18908.1
    608480     18911.5
    608520       18911
    608560     18910.7
    608600     18916.7
    608640     18917.8
    608680     18918.9
    608720     18917.4
    608760     18922.7
    608800     18920.1
    608840     18920.9
    608880     18922.2
    608920       18926
    608960       18924
    609000       18927
    609040     18929.7
    609080     18929.1
    609120       18931
    609160     18930.6
    609200     18931.1
    609240     18933.2
    609280     18936.5
    609320       18936
    609360     18935.7
    609400     18941.7
    609440     18942.8
    609480     18943.9
    609520     18942.6
    609560     18947.8
    609600     18945.1
    609640     18945.8
    609680     18947.4
    609720     18951.3
    609760     18949.1
    609800       18952
    609840     18954.8
    609880     18954.2
    609920       18956
    609960     18955.6
    610000     18956.2
    610040     18958.4
    610080     18961.6
    610120       18961
    610160     18960.7
    610200     18966.9
    610240     18967.8
    610280       18969
    610320     18967.5
    610360     18972.9
    610400     18970.2
    610440     18971.1
    610480     18972.3
    610520     18976.3
    610560     18974.2
    610600       18977
    610640       18980
    610680     18979.3
    610720     18981.1
    610760     18980.7
    610800     18981.3
    610840     18983.4
    610880     18986.7
    610920     18986.2
    610960     18985.9
    611000       18992
    611040       18993
    611080     18994.2
    611120     18992.8
    611160     18998.1
    611200     18995.1
    611240       18996
    611280     18997.3
    611320     19001.2
    611360     18999.2
    611400     19002.1
    611440       19005
    611480     19004.2
    611520     19006.3
    611560     19005.8
    611600     19006.4
    611640     19008.3
    611680     19011.9
    611720       19011
    611760     19010.9
    611800       19017
    611840       19018
    611880     19019.2
    611920     19017.9
    611960     19023.2
    612000     19020.2
    612040       19021
    612080     19022.2
    612120     19026.2
    612160     19024.3
    612200     19027.3
    612240     19030.2
    612280     19029.3
    612320     19031.3
    612360     19030.8
    612400     19031.6
    612440     19033.4
    612480       19037
    612520     19036.1
    612560     19036.1
    612600     19042.1
    612640     19043.2
    612680     19044.4
    612720     19043.1
    612760     19048.2
    612800     19045.4
    612840     19046.2
    612880     19047.3
    612920     19051.4
    612960     19049.4
    613000     19052.3
    613040     19055.2
    613080     19054.4
    613120     19056.4
    613160     19055.9
    613200     19056.6
    613240     19058.5
    613280     19062.2
    613320     19061.3
    613360     19061.2
    613400     19067.3
    613440     19068.3
    613480     19069.5
    613520     19068.2
    613560     19073.4
    613600     19070.4
    613640     19071.3
    613680     19072.4
    613720     19076.5
    613760     19074.3
    613800     19077.4
    613840     19080.2
    613880     19079.5
    613920     19081.6
    613960     19080.9
    614000     19081.8
    614040     19083.7
    614080     19087.6
    614120     19086.4
    614160     19086.2
    614200     19092.5
    614240     19093.5
    614280     19094.6
    614320     19093.5
    614360     19098.5
    614400     19095.6
    614440     19096.5
    614480     19097.3
    614520     19101.5
    614560     19099.4
    614600     19102.5
    614640     19105.2
    614680     19104.6
    614720     19106.8
    614760     19106.1
    614800     19106.7
    614840     19108.6
    614880     19112.4
    614920     19111.3
    614960     19111.3
    615000     19117.5
    615040     19118.5
    615080     19119.6
    615120     19118.6
    615160     19123.4
    615200     19120.7
    615240     19121.5
    615280     19122.3
    615320     19126.6
    615360     19124.4
    615400     19127.5
    615440     19130.2
    615480     19129.5
    615520     19131.8
    615560     19131.2
    615600     19131.9
    615640     19133.7
    615680     19137.6
    615720     19136.3
    615760     19136.3
    615800     19142.5
    615840     19143.5
    615880     19144.5
    615920     19143.5
    615960     19148.5
    616000     19145.7
    616040     19146.6
    616080     19147.3
    616120     19151.7
    616160     19149.4
    616200     19152.7
    616240     19155.2
    616280     19154.5
    616320     19156.9
    616360     19156.2
    616400     19156.9
    616440     19158.6
    616480     19162.6
    616520     19161.4
    616560     19161.3
    616600     19167.5
    616640     19168.5
    616680     19169.4
    616720     19168.4
    616760     19173.6
    616800     19170.7
    616840     19171.8
    616880     19172.2
    616920     19176.8
    616960     19174.3
    617000     19177.9
    617040     19180.1
    617080     19179.4
    617120     19181.8
    617160       19181
    617200       19182
    617240     19183.6
    617280     19187.6
    617320     19186.4
    617360     19186.3
    617400     19192.6
    617440     19193.5
    617480     19194.4
    617520     19193.3
    617560     19198.4
    617600     19195.7
    617640     19196.8
    617680     19197.2
    617720     19201.7
    617760     19199.5
    617800     19202.7
    617840       19205
    617880     19204.5
    617920     19206.9
    617960     19205.9
    618000     19207.2
    618040     19208.4
    618080     19212.5
    618120     19211.4
    618160     19211.3
    618200     19217.9
    618240     19218.5
    618280     19219.7
    618320     19218.5
    618360     19223.4
    618400     19220.6
    618440       19222
    618480     19222.4
    618520     19226.8
    618560     19224.7
    618600       19228
    618640     19230.1
    618680     19229.5
    618720     19231.9
    618760       19231
    618800     19232.1
    618840     19233.3
    618880     19237.6
    618920     19236.5
    618960     19236.4
    619000     19242.9
    619040     19243.6
    619080     19244.7
    619120     19243.5
    619160     19248.4
    619200     19245.7
    619240     19246.8
    619280     19247.4
    619320     19251.9
    619360     19249.7
    619400     19253.1
    619440     19254.9
    619480     19254.6
    619520       19257
    619560       19256
    619600     19257.3
    619640     19258.4
    619680     19262.8
    619720     19261.6
    619760     19261.3
    619800     19268.1
    619840     19268.4
    619880     19269.6
    619920     19268.3
    619960     19273.4
    620000     19270.8
    620040     19271.8
    620080     19272.4
    620120     19276.8
    620160     19274.8
    620200     19277.9
    620240     19279.9
    620280     19279.4
    620320       19282
    620360       19281
    620400     19282.2
    620440     19283.4
    620480     19287.8
    620520     19286.6
    620560     19286.4
    620600     19293.1
    620640     19293.6
    620680     19294.4
    620720     19293.4
    620760     19298.4
    620800     19295.9
    620840     19296.9
    620880     19297.3
    620920     19301.9
    620960     19299.8
    621000     19302.8
    621040       19305
    621080     19304.7
    621120     19307.1
    621160     19306.1
    621200     19307.3
    621240     19308.4
    621280     19312.8
    621320     19311.7
    621360     19311.5
    621400     19318.1
    621440     19318.7
    621480     19319.5
    621520     19318.6
    621560     19323.4
    621600     19320.9
    621640     19322.1
    621680     19322.3
    621720       19327
    621760     19324.9
    621800     19327.7
    621840     19329.9
    621880     19329.7
    621920     19332.1
    621960     19331.2
    622000     19332.4
    622040     19333.4
    622080     19337.9
    622120     19336.9
    622160     19336.5
    622200       19343
    622240     19343.8
    622280     19344.4
    622320     19343.7
    622360     19348.4
    622400     19345.7
    622440     19347.2
    622480     19347.3
    622520       19352
    622560       19350
    622600     19352.7
    622640     19354.9
    622680     19354.9
    622720     19357.2
    622760     19356.2
    622800     19357.5
    622840     19358.5
    622880     19362.9
    622920       19362
    622960     19361.5
    623000       19368
    623040     19368.8
    623080     19369.5
    623120     19368.7
    623160     19373.5
    623200     19370.6
    623240     19372.3
    623280     19372.2
    623320     19377.1
    623360       19375
    623400     19377.7
    623440     19379.9
    623480     19380.1
    623520     19382.1
    623560     19381.2
    623600     19382.5
    623640     19383.6
    623680       19388
    623720       19387
    623760     19386.7
    623800     19393.1
    623840     19393.8
    623880     19394.6
    623920     19393.6
    623960     19398.4
    624000     19395.7
    624040     19397.3
    624080     19397.3
    624120     19402.1
    624160     19400.1
    624200     19402.9
    624240       19405
    624280     19405.2
    624320     19407.1
    624360     19406.1
    624400     19407.5
    624440     19408.7
    624480       19413
    624520     19412.1
    624560     19411.6
    624600       19418
    624640     19418.6
    624680     19419.5
    624720     19418.5
    624760     19423.4
    624800     19420.7
    624840     19422.2
    624880     19422.5
    624920     19427.1
    624960     19425.2
    625000     19427.9
    625040     19430.1
    625080     19430.1
    625120       19432
    625160     19431.2
    625200     19432.5
    625240     19433.7
    625280     19438.1
    625320     19437.2
    625360     19436.6
    625400     19443.1
    625440     19443.6
    625480     19444.6
    625520     19443.7
    625560     19448.6
    625600     19445.6
    625640     19447.4
    625680     19447.5
    625720     19452.3
    625760     19450.3
    625800     19453.2
    625840     19455.1
    625880     19455.2
    625920     19457.2
    625960     19456.3
    626000     19457.7
    626040     19458.8
    626080     19463.2
    626120     19462.3
    626160     19461.6
    626200     19468.4
    626240     19468.7
    626280     19469.8
    626320     19468.8
    626360     19473.7
    626400     19470.7
    626440     19472.6
    626480     19472.4
    626520     19477.3
    626560     19475.3
    626600     19478.2
    626640     19480.2
    626680     19480.4
    626720     19482.2
    626760     19481.4
    626800     19482.8
    626840     19483.8
    626880     19488.2
    626920     19487.2
    626960     19486.5
    627000     19493.3
    627040     19493.7
    627080     19494.9
    627120     19493.9
    627160     19498.7
    627200     19495.8
    627240     19497.7
    627280     19497.6
    627320     19502.4
    627360     19500.4
    627400     19503.4
    627440     19505.2
    627480     19505.5
    627520       19507
    627560     19506.5
    627600     19507.9
    627640     19508.8
    627680     19513.3
    627720     19512.3
    627760     19511.6
    627800     19518.5
    627840     19518.6
    627880     19519.9
    627920       19519
    627960     19523.7
    628000       19521
    628040     19522.8
    628080     19522.7
    628120     19527.5
    628160     19525.6
    628200     19528.5
    628240     19530.3
    628280     19530.6
    628320     19531.9
    628360     19531.4
    628400       19533
    628440       19534
    628480     19538.4
    628520     19537.3
    628560     19536.7
    628600     19543.5
    628640     19543.6
    628680       19545
    628720       19544
    628760     19548.7
    628800     19545.8
    628840     19547.6
    628880     19547.6
    628920     19552.4
    628960     19550.7
    629000     19553.6
    629040     19555.4
    629080     19555.5
    629120       19557
    629160     19556.5
    629200     19558.4
    629240     19558.9
    629280     19563.4
    629320     19562.3
    629360     19561.6
    629400     19568.5
    629440     19568.5
    629480       19570
    629520     19568.9
    629560     19573.7
    629600       19571
    629640     19572.7
    629680     19572.6
    629720     19577.3
    629760     19575.8
    629800     19578.7
    629840     19580.5
    629880     19580.4
    629920       19582
    629960     19581.6
    630000     19583.6
    630040       19584
    630080     19588.5
    630120     19587.4
    630160     19586.5
    630200     19593.5
    630240     19593.6
    630280     19595.1
    630320       19594
    630360     19598.7
    630400       19596
    630440     19597.6
    630480     19597.7
    630520     19602.3
    630560     19600.9
    630600     19603.7
    630640     19605.6
    630680     19605.5
    630720     19607.1
    630760     19606.6
    630800     19608.5
    630840       19609
    630880     19613.5
    630920     19612.4
    630960     19611.8
    631000     19618.5
    631040     19618.7
    631080     19620.2
    631120       19619
    631160     19623.8
    631200     19621.2
    631240     19622.8
    631280     19622.6
    631320     19627.4
    631360       19626
    631400     19628.6
    631440     19630.6
    631480     19630.7
    631520     19632.2
    631560     19631.8
    631600     19633.7
    631640     19634.2
    631680     19638.7
    631720     19637.5
    631760     19636.9
    631800     19643.6
    631840     19643.9
    631880     19645.2
    631920     19644.3
    631960     19648.8
    632000     19646.3
    632040       19648
    632080     19647.9
    632120     19652.5
    632160     19651.4
    632200     19653.8
    632240     19655.8
    632280       19656
    632320     19657.4
    632360       19657
    632400     19658.8
    632440     19659.4
    632480     19663.9
    632520     19662.5
    632560     19662.2
    632600     19668.8
    632640     19668.9
    632680     19670.4
    632720     19669.4
    632760     19673.9
    632800     19671.5
    632840     19673.2
    632880     19672.9
    632920     19677.8
    632960     19676.6
    633000       19679
    633040     19681.1
    633080     19681.1
    633120     19682.5
    633160     19682.1
    633200     19683.8
    633240     19684.6
    633280       19689
    633320     19687.9
    633360     19687.3
    633400       19694
    633440       19694
    633480     19695.5
    633520     19694.4
    633560     19699.2
    633600     19696.6
    633640     19698.4
    633680       19698
    633720     19702.9
    633760     19701.6
    633800     19704.1
    633840     19706.3
    633880     19706.3
    633920     19707.7
    633960     19707.4
    634000     19708.9
    634040     19709.9
    634080     19714.2
    634120       19713
    634160     19712.4
    634200       19719
    634240     19718.9
    634280     19720.5
    634320     19719.5
    634360     19724.3
    634400     19721.7
    634440     19723.6
    634480     19723.3
    634520       19728
    634560     19726.9
    634600     19729.4
    634640     19731.5
    634680     19731.5
    634720     19732.9
    634760     19732.7
    634800       19734
    634840       19735
    634880     19739.2
    634920     19738.1
    634960     19737.5
    635000     19744.1
    635040       19744
    635080     19745.5
    635120     19744.8
    635160     19749.4
    635200     19746.8
    635240     19748.8
    635280     19748.3
    635320     19753.1
    635360     19751.9
    635400     19754.5
    635440     19756.5
    635480     19756.7
    635520     19758.3
    635560     19757.8
    635600       19759
    635640     19760.2
    635680     19764.5
    635720     19762.9
    635760     19762.5
    635800     19769.4
    635840     19769.1
    635880     19770.7
    635920     19769.9
    635960     19774.3
    636000     19771.9
    636040     19773.8
    636080     19773.5
    636120     19778.2
    636160     19776.9
    636200     19779.5
    636240     19781.8
    636280     19781.8
    636320     19783.2
    636360     19782.8
    636400     19783.9
    636440     19785.3
    636480     19789.5
    636520     19788.1
    636560     19787.5
    636600     19794.5
    636640     19794.3
    636680     19795.8
    636720     19795.1
    636760     19799.6
    636800     19796.9
    636840       19799
    636880     19798.4
    636920     19803.1
    636960       19802
    637000     19804.4
    637040     19806.8
    637080     19806.9
    637120       19808
    637160     19807.7
    637200     19808.8
    637240     19810.2
    637280     19814.3
    637320     19813.4
    637360     19812.4
    637400     19819.5
    637440     19819.2
    637480     19820.7
    637520     19820.2
    637560     19824.6
    637600     19821.9
    637640     19823.9
    637680     19823.4
    637720     19828.3
    637760       19827
    637800     19829.3
    637840     19831.6
    637880     19831.8
    637920       19833
    637960     19832.7
    638000     19833.7
    638040     19835.2
    638080     19839.2
    638120     19838.3
    638160     19837.3
    638200     19844.5
    638240     19844.2
    638280     19845.8
    638320     19845.2
    638360     19849.7
    638400     19846.7
    638440     19848.8
    638480     19848.5
    638520     19853.2
    638560     19851.8
    638600     19854.1
    638640     19856.5
    638680     19856.8
    638720     19857.9
    638760     19857.7
    638800     19858.4
    638840     19860.1
    638880       19864
    638920     19863.2
    638960     19862.3
    639000     19869.4
    639040     19869.2
    639080     19870.9
    639120       19870
    639160     19874.5
    639200     19871.8
    639240     19873.6
    639280     19873.6
    639320     19877.9
    639360     19876.7
    639400     19879.1
    639440     19881.6
    639480     19881.7
    639520       19883
    639560     19882.6
    639600     19883.4
    639640     19885.2
    639680     19888.9
    639720     19888.2
    639760     19887.2
    639800     19894.3
    639840     19894.1
    639880     19895.7
    639920     19894.9
    639960     19899.3
    640000     19896.8
    640040     19898.5
    640080     19898.4
    640120     19902.6
    640160     19901.6
    640200       19904
    640240     19906.5
    640280     19906.6
    640320       19908
    640360     19907.7
    640400     19908.4
    640440     19910.2
    640480     19913.9
    640520     19913.2
    640560     19912.3
    640600     19919.3
    640640       19919
    640680     19920.8
    640720     19919.8
    640760       19924
    640800     19921.8
    640840     19923.4
    640880     19923.5
    640920     19927.6
    640960     19926.5
    641000       19929
    641040     19931.3
    641080     19931.7
    641120       19933
    641160     19932.6
    641200     19933.3
    641240     19935.1
    641280     19938.7
    641320     19938.1
    641360     19937.1
    641400     19944.3
    641440     19943.7
    641480     19945.7
    641520     19944.8
    641560       19949
    641600     19946.7
    641640     19948.5
    641680     19948.4
    641720     19952.6
    641760     19951.3
    641800     19953.8
    641840     19956.4
    641880     19956.8
    641920       19958
    641960     19957.5
    642000     19958.3
    642040     19960.1
    642080     19963.8
    642120       19963
    642160       19962
    642200     19969.2
    642240     19968.8
    642280     19970.7
    642320     19969.8
    642360       19974
    642400     19971.6
    642440     19973.6
    642480     19973.4
    642520     19977.7
    642560     19976.3
    642600     19978.8
    642640     19981.4
    642680     19981.8
    642720       19983
    642760     19982.4
    642800     19983.3
    642840       19985
    642880     19988.6
    642920     19987.9
    642960     19987.1
    643000       19994
    643040     19993.7
    643080     19995.7
    643120     19994.7
    643160       19999
    643200     19996.4
    643240     19998.5
    643280     19998.3
    643320     20002.7
    643360     20001.3
    643400     20003.8
    643440     20006.3
    643480     20006.8
    643520     20007.9
    643560     20007.3
    643600     20008.2
    643640     20009.9
    643680     20013.5
    643720       20013
    643760       20012
    643800       20019
    643840     20018.5
    643880     20020.6
    643920     20019.6
    643960     20023.9
    644000     20021.4
    644040     20023.4
    644080     20023.3
    644120     20027.8
    644160     20026.4
    644200     20028.8
    644240     20031.3
    644280     20031.7
    644320     20033.1
    644360     20032.1
    644400       20033
    644440     20034.8
    644480     20038.3
    644520     20037.9
    644560     20036.7
    644600       20044
    644640     20043.5
    644680     20045.7
    644720     20044.7
    644760     20048.8
    644800     20046.4
    644840     20048.3
    644880     20048.4
    644920     20052.8
    644960     20051.4
    645000     20053.7
    645040     20056.4
    645080     20056.6
    645120       20058
    645160       20057
    645200       20058
    645240     20059.8
    645280     20063.2
    645320     20062.8
    645360     20061.6
    645400       20069
    645440     20068.5
    645480     20070.9
    645520     20069.5
    645560     20073.7
    645600     20071.4
    645640     20073.4
    645680     20073.3
    645720     20077.9
    645760     20076.4
    645800     20078.8
    645840     20081.3
    645880     20081.7
    645920     20083.1
    645960     20081.8
    646000     20082.8
    646040     20084.8
    646080     20087.9
    646120     20087.8
    646160     20086.6
    646200     20093.8
    646240     20093.6
    646280     20095.7
    646320     20094.5
    646360     20098.6
    646400     20096.1
    646440     20098.3
    646480     20098.4
    646520     20102.8
    646560     20101.2
    646600     20103.7
    646640     20106.1
    646680     20106.6
    646720     20108.1
    646760     20106.9
    646800     20107.8
    646840     20109.7
    646880     20112.8
    646920     20112.7
    646960     20111.5
    647000     20118.7
    647040     20118.6
    647080     20120.6
    647120     20119.5
    647160     20123.4
    647200       20121
    647240     20123.3
    647280     20123.2
    647320     20127.9
    647360     20126.3
    647400     20128.5
    647440     20131.1
    647480     20131.6
    647520     20133.1
    647560     20131.9
    647600     20132.7
    647640     20134.6
    647680     20137.8
    647720     20137.7
    647760     20136.5
    647800     20143.6
    647840     20143.8
    647880     20145.5
    647920     20144.5
    647960     20148.4
    648000     20146.1
    648040     20148.4
    648080     20148.1
    648120     20152.8
    648160     20151.3
    648200     20153.6
    648240     20156.1
    648280     20156.7
    648320     20158.2
    648360     20156.7
    648400     20157.9
    648440     20159.5
    648480     20162.9
    648520     20162.7
    648560     20161.6
    648600     20168.4
    648640     20168.6
    648680     20170.4
    648720     20169.6
    648760     20173.3
    648800     20170.9
    648840     20173.5
    648880     20173.2
    648920     20177.7
    648960     20176.4
    649000     20178.5
    649040       20181
    649080     20181.8
    649120     20183.2
    649160     20181.7
    649200     20182.8
    649240     20184.5
    649280       20188
    649320     20187.8
    649360     20186.6
    649400     20193.6
    649440     20193.5
    649480     20195.4
    649520     20194.6
    649560     20198.2
    649600     20195.9
    649640     20198.6
    649680     20198.2
    649720     20202.7
    649760     20201.4
    649800     20203.5
    649840     20206.1
    649880     20206.8
    649920     20208.4
    649960     20206.6
    650000       20208
    650040     20209.7
    650080     20212.9
    650120     20212.8
    650160     20211.6
    650200     20218.6
    650240     20218.5
    650280     20220.5
    650320     20219.7
    650360     20223.2
    650400       20221
    650440     20223.7
    650480     20223.4
    650520     20227.7
    650560     20226.5
    650600     20228.8
    650640     20231.2
    650680       20232
    650720     20233.2
    650760     20231.8
    650800     20233.2
    650840     20235.1
    650880     20238.2
    650920       20238
    650960     20236.7
    651000     20243.8
    651040     20243.7
    651080     20245.8
    651120     20244.7
    651160     20248.4
    651200     20246.2
    651240     20248.9
    651280     20248.7
    651320     20252.8
    651360     20251.7
    651400       20254
    651440     20256.5
    651480       20257
    651520     20258.4
    651560     20257.1
    651600     20258.2
    651640     20260.5
    651680     20263.5
    651720     20263.1
    651760     20261.7
    651800     20268.8
    651840     20268.8
    651880     20270.9
    651920     20269.6
    651960     20273.7
    652000     20271.5
    652040     20274.1
    652080     20273.8
    652120       20278
    652160     20276.8
    652200     20279.3
    652240     20281.6
    652280     20282.4
    652320     20283.6
    652360     20282.3
    652400     20283.4
    652440     20285.5
    652480     20288.6
    652520     20288.3
    652560     20287.1
    652600       20294
    652640     20293.9
    652680     20296.1
    652720     20294.9
    652760     20298.8
    652800     20296.6
    652840     20299.2
    652880     20298.9
    652920     20303.1
    652960     20301.9
    653000     20304.5
    653040     20306.8
    653080     20307.6
    653120     20308.8
    653160     20307.5
    653200     20308.4
    653240     20310.8
    653280     20313.7
    653320     20313.4
    653360     20312.1
    653400     20319.2
    653440     20318.9
    653480     20321.2
    653520       20320
    653560       20324
    653600     20321.9
    653640     20324.2
    653680     20323.9
    653720       20328
    653760     20327.1
    653800     20329.8
    653840       20332
    653880     20332.8
    653920     20334.1
    653960     20332.6
    654000     20333.5
    654040     20336.3
    654080     20338.8
    654120     20338.4
    654160     20337.1
    654200     20344.2
    654240     20343.9
    654280     20346.2
    654320     20345.2
    654360     20349.2
    654400     20346.9
    654440     20349.5
    654480       20349
    654520       20353
    654560     20352.1
    654600     20354.9
    654640     20357.1
    654680     20357.9
    654720     20359.1
    654760     20357.9
    654800     20358.8
    654840     20361.5
    654880     20363.8
    654920     20363.6
    654960     20362.1
    655000     20369.4
    655040     20369.2
    655080     20371.2
    655120     20370.2
    655160     20374.4
    655200       20372
    655240     20374.6
    655280     20374.1
    655320     20377.9
    655360     20377.3
    655400     20380.1
    655440     20382.1
    655480       20383
    655520     20384.3
    655560       20383
    655600     20383.7
    655640     20386.8
    655680     20388.8
    655720     20388.6
    655760     20387.2
    655800     20394.6
    655840     20394.3
    655880     20396.2
    655920     20395.1
    655960     20399.4
    656000     20396.9
    656040     20399.7
    656080     20399.2
    656120       20403
    656160       20402
    656200     20405.2
    656240     20407.1
    656280       20408
    656320     20409.3
    656360     20407.9
    656400     20408.8
    656440     20412.1
    656480       20414
    656520     20413.7
    656560     20412.4
    656600     20419.7
    656640     20419.4
    656680     20421.2
    656720       20420
    656760     20424.4
    656800       20422
    656840     20424.6
    656880     20424.3
    656920     20428.1
    656960     20427.2
    657000       20430
    657040     20432.1
    657080       20433
    657120     20434.4
    657160       20433
    657200     20433.8
    657240     20437.1
    657280       20439
    657320     20438.9
    657360     20437.4
    657400     20444.6
    657440     20444.3
    657480     20446.3
    657520       20445
    657560     20449.5
    657600     20447.1
    657640     20449.6
    657680     20449.3
    657720     20453.2
    657760     20452.1
    657800     20455.1
    657840     20457.1
    657880     20458.1
    657920     20459.4
    657960     20458.3
    658000     20458.8
    658040     20462.2
    658080     20463.9
    658120     20464.1
    658160     20462.5
    658200     20469.6
    658240     20469.3
    658280     20471.4
    658320     20470.3
    658360     20474.6
    658400     20472.2
    658440     20474.8
    658480     20474.3
    658520     20478.2
    658560       20477
    658600     20480.1
    658640     20482.2
    658680       20483
    658720     20484.4
    658760     20483.3
    658800     20484.1
    658840     20487.4
    658880     20489.1
    658920     20489.1
    658960     20487.7
    659000     20494.8
    659040     20494.4
    659080     20496.5
    659120     20495.4
    659160     20499.5
    659200     20497.3
    659240       20500
    659280     20499.5
    659320     20503.4
    659360       20502
    659400     20505.2
    659440     20507.5
    659480       20508
    659520     20509.4
    659560     20508.2
    659600     20509.2
    659640     20512.6
    659680     20514.3
    659720     20514.2
    659760     20512.9
    659800       20520
    659840     20519.4
    659880     20521.7
    659920     20520.4
    659960     20524.7
    660000     20522.5
    660040     20525.2
    660080     20524.5
    660120     20528.5
    660160     20527.1
    660200     20530.5
    660240     20532.5
    660280     20533.2
    660320     20534.6
    660360     20533.1
    660400     20534.5
    660440     20537.8
    660480     20539.5
    660520     20539.3
    660560     20538.1
    660600     20545.1
    660640     20544.7
    660680       20547
    660720     20545.6
    660760     20549.5
    660800     20547.7
    660840     20550.2
    660880     20549.7
    660920     20553.5
    660960       20552
    661000     20555.3
    661040     20557.5
    661080     20558.4
    661120     20559.6
    661160     20558.2
    661200     20559.4
    661240       20563
    661280     20564.6
    661320     20564.3
    661360     20563.2
    661400     20570.1
    661440     20569.8
    661480     20571.9
    661520     20570.8
    661560     20574.6
    661600     20572.8
    661640     20575.1
    661680     20574.7
    661720     20578.5
    661760     20577.1
    661800     20580.3
    661840     20582.7
    661880     20583.4
    661920     20584.7
    661960     20583.3
    662000     20584.5
    662040     20587.9
    662080     20589.7
    662120     20589.4
    662160     20588.2
    662200     20595.1
    662240     20594.6
    662280     20597.1
    662320     20596.1
    662360     20599.6
    662400     20597.8
    662440     20600.1
    662480     20599.8
    662520     20603.6
    662560     20602.1
    662600     20605.3
    662640     20607.8
    662680     20608.5
    662720     20609.7
    662760     20608.6
    662800     20609.7
    662840     20613.2
    662880     20614.8
    662920     20614.3
    662960     20613.4
    663000     20620.2
    663040     20619.8
    663080     20622.4
    663120     20621.3
    663160     20624.5
    663200     20623.1
    663240     20625.1
    663280     20624.9
    663320     20628.6
    663360     20627.3
    663400     20630.4
    663440     20632.9
    663480     20633.4
    663520     20634.8
    663560     20633.5
    663600     20634.6
    663640     20638.2
    663680     20639.8
    663720     20639.5
    663760     20638.4
    663800     20645.3
    663840     20644.6
    663880     20647.3
    663920     20646.3
    663960     20649.6
    664000     20648.2
    664040     20650.3
    664080     20649.9
    664120     20653.7
    664160     20652.3
    664200     20655.3
    664240     20657.9
    664280     20658.3
    664320       20660
    664360     20658.5
    664400     20659.8
    664440     20663.1
    664480     20664.7
    664520     20664.6
    664560     20663.6
    664600     20670.3
    664640     20669.7
    664680     20672.3
    664720     20671.5
    664760     20674.6
    664800     20673.4
    664840     20675.5
    664880     20674.8
    664920     20678.9
    664960     20677.3
    665000     20680.3
    665040     20682.9
    665080     20683.2
    665120     20684.8
    665160     20683.6
    665200     20684.8
    665240     20688.1
    665280     20689.8
    665320     20689.7
    665360     20688.3
    665400     20695.3
    665440     20694.5
    665480     20697.2
    665520     20696.5
    665560     20699.6
    665600     20698.2
    665640     20700.4
    665680     20699.8
    665720     20703.8
    665760     20702.3
    665800     20705.2
    665840     20707.6
    665880     20708.1
    665920     20709.8
    665960     20708.7
    666000     20709.8
    666040     20713.1
    666080     20714.6
    666120     20714.7
    666160     20713.1
    666200     20720.3
    666240     20719.2
    666280     20722.4
    666320     20721.3
    666360     20724.6
    666400     20722.9
    666440     20725.2
    666480     20724.8
    666520     20728.8
    666560     20727.4
    666600     20730.1
    666640     20732.7
    666680       20733
    666720     20734.8
    666760     20733.5
    666800     20734.7
    666840     20738.1
    666880     20739.6
    666920     20739.6
    666960       20738
    667000       20745
    667040     20744.2
    667080     20747.3
    667120     20746.2
    667160     20749.6
    667200     20747.8
    667240     20750.1
    667280     20749.8
    667320     20753.8
    667360     20752.3
    667400       20755
    667440     20757.7
    667480     20757.9
    667520     20759.9
    667560     20758.4
    667600     20759.7
    667640     20763.2
    667680     20764.5
    667720     20764.4
    667760     20763.2
    667800     20770.1
    667840     20769.1
    667880     20772.3
    667920       20771
    667960     20774.4
    668000     20772.8
    668040       20775
    668080     20774.8
    668120     20778.7
    668160       20777
    668200     20779.9
    668240     20782.5
    668280     20782.8
    668320     20784.9
    668360     20783.3
    668400     20784.8
    668440     20788.1
    668480     20789.5
    668520     20789.3
    668560     20788.1
    668600     20794.9
    668640     20794.2
    668680     20797.2
    668720     20795.9
    668760     20799.4
    668800     20797.7
    668840     20799.8
    668880     20799.7
    668920     20803.6
    668960     20801.8
    669000     20804.9
    669040     20807.4
    669080     20807.9
    669120     20810.1
    669160     20808.3
    669200     20809.8
    669240     20813.1
    669280     20814.3
    669320     20814.2
    669360     20813.1
    669400     20819.8
    669440     20819.2
    669480       20822
    669520     20820.7
    669560     20824.4
    669600     20822.5
    669640     20824.8
    669680     20824.5
    669720     20828.7
    669760     20826.7
    669800     20829.6
    669840     20832.3
    669880     20832.7
    669920     20835.1
    669960     20833.2
    670000     20834.6
    670040       20838
    670080     20839.2
    670120     20839.3
    670160     20838.2
    670200     20844.5
    670240       20844
    670280     20846.8
    670320     20845.6
    670360     20849.3
    670400     20847.4
    670440     20849.4
    670480     20849.5
    670520     20853.4
    670560     20851.7
    670600     20854.3
    670640     20856.9
    670680     20857.6
    670720     20860.1
    670760       20858
    670800     20859.4
    670840     20862.8
    670880     20864.1
    670920       20864
    670960     20862.9
    671000     20869.2
    671040     20868.8
    671080     20871.7
    671120     20870.5
    671160     20874.2
    671200     20872.2
    671240     20874.4
    671280     20874.2
    671320     20878.5
    671360     20876.3
    671400     20879.1
    671440     20881.7
    671480     20882.4
    671520     20884.9
    671560     20882.8
    671600     20884.2
    671640     20887.6
    671680     20888.8
    671720       20889
    671760     20887.7
    671800       20894
    671840     20893.6
    671880     20896.5
    671920     20895.3
    671960       20899
    672000       20897
    672040     20899.1
    672080     20898.9
    672120     20903.4
    672160     20901.1
    672200     20904.1
    672240     20906.5
    672280     20907.2
    672320     20909.9
    672360     20907.8
    672400       20909
    672440     20912.3
    672480     20913.6
    672520     20913.8
    672560     20912.4
    672600     20918.5
    672640     20918.3
    672680     20921.4
    672720     20920.1
    672760     20923.9
    672800     20921.9
    672840     20923.8
    672880     20923.6
    672920     20928.1
    672960     20925.9
    673000     20928.8
    673040     20931.4
    673080     20931.9
    673120     20934.6
    673160     20932.6
    673200     20933.7
    673240     20937.2
    673280     20938.3
    673320     20938.5
    673360     20937.2
    673400       20943
    673440     20943.2
    673480       20946
    673520     20944.8
    673560     20948.5
    673600     20946.5
    673640     20948.6
    673680     20948.1
    673720     20952.8
    673760     20950.8
    673800     20953.5
    673840     20956.2
    673880     20956.4
    673920     20959.4
    673960     20957.4
    674000     20958.2
    674040     20961.9
    674080     20963.2
    674120     20963.2
    674160     20961.9
    674200       20968
    674240       20968
    674280       20971
    674320     20969.6
    674360     20973.3
    674400     20971.1
    674440     20973.5
    674480     20972.9
    674520     20977.5
    674560     20975.5
    674600     20978.3
    674640     20980.9
    674680     20981.3
    674720     20984.3
    674760     20982.3
    674800       20983
    674840     20986.7
    674880     20988.2
    674920     20987.8
    674960     20986.8
    675000     20992.9
    675040     20992.8
    675080     20995.8
    675120     20994.4
    675160     20998.1
    675200     20995.9
    675240     20998.3
    675280     20997.7
    675320     21002.3
    675360     21000.3
    675400     21003.1
    675440     21005.8
    675480     21006.3
    675520     21009.1
    675560     21007.2
    675600     21007.8
    675640     21011.6
    675680       21013
    675720     21012.9
    675760     21011.5
    675800     21017.9
    675840     21017.5
    675880     21020.5
    675920     21019.4
    675960       21023
    676000     21020.7
    676040     21022.8
    676080     21022.6
    676120     21027.2
    676160     21025.3
    676200     21027.8
    676240     21030.6
    676280     21031.2
    676320     21033.7
    676360       21032
    676400     21032.4
    676440     21036.4
    676480     21037.8
    676520     21037.7
    676560     21036.2
    676600     21042.8
    676640     21042.1
    676680     21045.3
    676720       21044
    676760     21047.8
    676800     21045.6
    676840     21047.6
    676880     21047.4
    676920     21051.9
    676960     21050.2
    677000     21052.6
    677040     21055.4
    677080       21056
    677120     21058.5
    677160     21056.8
    677200     21057.2
    677240     21061.1
    677280     21062.5
    677320     21062.7
    677360     21060.9
    677400     21067.7
    677440     21067.1
    677480       21070
    677520     21068.8
    677560     21072.6
    677600     21070.3
    677640     21072.3
    677680     21072.2
    677720     21076.6
    677760     21074.9
    677800     21077.3
    677840     21080.2
    677880     21080.6
    677920     21083.1
    677960     21081.6
    678000     21081.8
    678040     21085.8
    678080     21087.3
    678120     21087.5
    678160     21085.6
    678200     21092.3
    678240     21091.7
    678280     21094.7
    678320     21093.4
    678360     21097.3
    678400     21095.2
    678440     21096.9
    678480     21096.6
    678520       21101
    678560     21099.5
    678600       21102
    678640     21104.7
    678680     21105.2
    678720     21107.6
    678760     21106.2
    678800     21106.3
    678840     21110.5
    678880     21111.9
    678920     21112.1
    678960     21110.2
    679000     21116.9
    679040     21116.2
    679080     21119.5
    679120       21118
    679160     21121.8
    679200       21120
    679240     21121.5
    679280     21121.2
    679320     21125.6
    679360     21123.9
    679400     21126.7
    679440     21129.4
    679480     21129.8
    679520     21132.4
    679560       21131
    679600     21131.1
    679640     21135.3
    679680     21136.6
    679720     21136.8
    679760     21134.8
    679800     21141.4
    679840     21140.9
    679880     21143.9
    679920     21142.6
    679960     21146.5
    680000     21144.5
    680040       21146
    680080     21145.7
    680120     21150.1
    680160     21148.7
    680200     21151.4
    680240     21154.1
    680280     21154.5
    680320     21156.8
    680360     21155.5
    680400     21155.7
    680440     21160.1
    680480     21161.2
    680520     21161.4
    680560     21159.3
    680600       21166
    680640     21165.5
    680680     21168.7
    680720     21167.2
    680760       21171
    680800     21169.1
    680840     21170.7
    680880     21170.6
    680920     21174.9
    680960     21173.2
    681000       21176
    681040     21178.6
    681080     21179.1
    681120     21181.1
    681160     21179.9
    681200     21180.3
    681240     21184.5
    681280     21185.7
    681320     21186.1
    681360       21184
    681400     21190.8
    681440     21189.9
    681480     21193.2
    681520     21191.8
    681560     21195.7
    681600     21193.7
    681640     21195.3
    681680     21195.3
    681720     21199.7
    681760     21197.9
    681800     21200.6
    681840     21203.2
    681880     21203.8
    681920     21205.6
    681960     21204.6
    682000     21204.8
    682040     21209.1
    682080     21210.3
    682120     21210.4
    682160     21208.7
    682200       21215
    682240     21214.7
    682280     21217.9
    682320     21216.3
    682360       21220
    682400     21218.2
    682440     21219.5
    682480       21220
    682520     21223.9
    682560     21222.3
    682600     21225.1
    682640     21227.7
    682680     21228.4
    682720     21230.1
    682760       21229
    682800     21229.5
    682840     21233.6
    682880     21234.8
    682920       21235
    682960     21233.3
    683000     21239.8
    683040     21239.3
    683080     21242.5
    683120       21241
    683160     21244.6
    683200     21242.9
    683240       21244
    683280     21244.4
    683320     21248.5
    683360     21247.1
    683400     21249.8
    683440     21252.4
    683480     21252.8
    683520     21254.6
    683560     21253.5
    683600       21254
    683640     21258.1
    683680     21259.2
    683720     21259.4
    683760     21257.5
    683800     21264.2
    683840     21263.9
    683880       21267
    683920     21265.3
    683960     21269.2
    684000     21267.6
    684040     21268.6
    684080     21268.9
    684120     21273.1
    684160     21271.7
    684200     21274.4
    684240       21277
    684280     21277.6
    684320     21279.2
    684360     21277.9
    684400     21278.4
    684440     21282.7
    684480     21283.5
    684520     21283.8
    684560     21282.2
    684600       21289
    684640     21288.4
    684680     21291.6
    684720     21289.7
    684760     21293.9
    684800     21292.1
    684840     21293.1
    684880     21293.3
    684920     21297.4
    684960     21296.3
    685000     21298.8
    685040     21301.6
    685080       21302
    685120     21303.6
    685160     21302.4
    685200     21302.9
    685240     21307.2
    685280       21308
    685320     21308.3
    685360     21306.6
    685400     21313.5
    685440     21312.7
    685480     21316.2
    685520     21314.1
    685560     21318.6
    685600     21316.7
    685640     21317.4
    685680     21317.8
    685720     21321.9
    685760     21320.5
    685800     21323.2
    685840     21326.2
    685880     21326.5
    685920       21328
    685960       21327
    686000     21327.4
    686040     21331.4
    686080     21332.6
    686120     21332.9
    686160     21331.2
    686200     21338.1
    686240     21337.1
    686280     21340.6
    686320     21338.7
    686360     21343.1
    686400     21341.1
    686440     21342.1
    686480     21342.5
    686520     21346.4
    686560       21345
    686600     21347.8
    686640     21350.7
    686680     21350.9
    686720     21352.6
    686760     21351.5
    686800     21352.1
    686840     21356.1
    686880     21357.3
    686920     21357.8
    686960     21355.9
    687000     21362.6
    687040     21361.8
    687080     21365.4
    687120     21363.5
    687160     21367.6
    687200     21365.8
    687240     21366.7
    687280     21367.1
    687320       21371
    687360     21369.6
    687400     21372.4
    687440     21375.3
    687480     21375.4
    687520     21377.1
    687560     21376.2
    687600     21376.7
    687640     21380.6
    687680     21381.8
    687720     21382.3
    687760     21380.5
    687800     21387.5
    687840     21386.2
    687880     21390.1
    687920     21388.1
    687960     21392.4
    688000     21390.5
    688040     21391.2
    688080     21391.8
    688120     21395.5
    688160     21394.1
    688200     21396.9
    688240     21399.8
    688280     21399.9
    688320     21401.4
    688360     21400.6
    688400     21401.3
    688440     21405.2
    688480     21406.2
    688520     21406.9
    688560     21405.3
    688600     21411.9
    688640       21411
    688680     21414.6
    688720       21413
    688760     21417.1
    688800     21415.1
    688840     21415.8
    688880     21416.4
    688920     21420.1
    688960     21418.6
    689000     21421.6
    689040     21424.5
    689080     21424.5
    689120       21426
    689160     21425.4
    689200     21425.9
    689240     21429.9
    689280     21430.6
    689320     21431.3
    689360     21430.1
    689400     21436.4
    689440     21435.5
    689480     21439.1
    689520     21437.7
    689560     21441.6
    689600     21439.8
    689640     21440.3
    689680       21441
    689720     21444.8
    689760     21443.4
    689800     21446.1
    689840     21449.1
    689880     21449.1
    689920     21450.8
    689960     21450.2
    690000     21450.6
    690040     21454.5
    690080     21455.2
    690120       21456
    690160     21454.7
    690200     21460.9
    690240     21460.4
    690280     21463.8
    690320     21462.2
    690360     21466.2
    690400     21464.3
    690440       21465
    690480     21465.7
    690520     21469.4
    690560     21467.9
    690600     21470.7
    690640     21473.6
    690680     21473.8
    690720     21475.4
    690760     21474.8
    690800     21475.1
    690840       21479
    690880     21479.7
    690920     21480.6
    690960       21479
    691000     21485.7
    691040       21485
    691080     21488.4
    691120     21486.9
    691160     21490.7
    691200     21488.9
    691240     21489.7
    691280     21490.3
    691320     21493.7
    691360     21492.7
    691400     21495.4
    691440     21498.1
    691480     21498.5
    691520     21499.9
    691560     21499.5
    691600     21499.5
    691640     21503.4
    691680     21504.2
    691720     21505.1
    691760     21503.6
    691800       21510
    691840     21509.5
    691880       21513
    691920     21511.3
    691960     21515.4
    692000     21513.2
    692040     21514.3
    692080     21514.7
    692120     21518.3
    692160     21517.2
    692200     21519.8
    692240     21522.6
    692280     21523.3
    692320     21524.4
    692360     21523.9
    692400     21523.8
    692440     21527.8
    692480     21528.7
    692520     21529.6
    692560     21528.1
    692600     21534.3
    692640     21533.9
    692680     21537.3
    692720     21535.5
    692760     21540.1
    692800     21537.8
    692840     21538.8
    692880     21539.3
    692920     21542.9
    692960     21541.7
    693000     21544.5
    693040     21547.2
    693080     21547.9
    693120     21548.9
    693160     21548.5
    693200     21548.2
    693240     21552.6
    693280     21553.2
    693320       21554
    693360     21552.4
    693400     21558.9
    693440     21558.5
    693480     21561.9
    693520     21560.1
    693560     21564.5
    693600     21562.2
    693640     21563.3
    693680     21563.7
    693720     21567.5
    693760     21566.3
    693800     21569.1
    693840     21571.9
    693880     21572.5
    693920     21573.5
    693960       21573
    694000     21572.8
    694040     21577.2
[truncated: 175,928 more chars]
